# Supplementary material for: The assembled transcriptome of the adult horn fly, Haematobia irritans
Source: Data Brief. 2018 Jul 2;19:1933–40. doi: 10.1016/j.dib.2018.06.095 (PMC6141423; doi:10.1016/j.dib.2018.06.095)
Supplement: Supplementary file 1 — Supplementary material [file mmc1.zip]

Archive with 5 entries (5 files):
- coi_disclosure-adf.pdf
- coi_disclosure Foil.pdf
- coi_disclosure_ctc.pdf
- coi_disclosure_KBendele.pdf
- coi_disclosure_LuisaDomingues.pdf
