# Supplementary material for: The assembled transcriptome of the adult horn fly, Haematobia irritans
Source: Data Brief. 2018 Jul 2;19:1933–40. doi: 10.1016/j.dib.2018.06.095 (PMC6141423; doi:10.1016/j.dib.2018.06.095)
Supplement: Supplementary file 2 — Supplementary material [file mmc2.zip]

Archive with 1 entries (1 files):
- SupplementaryFile1_UntreatedControlAdultFemales.txt
