# Supplementary material for: The assembled transcriptome of the adult horn fly, Haematobia irritans
Source: Data Brief. 2018 Jul 2;19:1933–40. doi: 10.1016/j.dib.2018.06.095 (PMC6141423; doi:10.1016/j.dib.2018.06.095)
Supplement: Supplementary file 2 — Supplementary material [file mmc2.zip › SupplementaryFile1_UntreatedControlAdultFemales.txt]

>Females_1_(paired)_contig_1
GACCCGTCTTGTAACACGGACCAAGGAGTCTAACATATTTGCAAGTTATTGGGAATTAGAAAACCTAATAGCGTAATTAACATAACTATTATGGGATTAGTTTTTAGTCTAGAAATAGTCTATTAATTCAATCCCGGGGCGTTCTATCAGTTATGCATAATAATATTTATATTATTTATGCCTCTAACCAGAGCGTACCTTGAGCATATATGCTGTGACCCGAAAGATGGTGAACTATACTTGATCAGGTTGAAGTCAGGGGAAACCCTGATGGAAGACCGAAACAGTTCTGACGTGCAAATCGATTGTCAGAATTGAGTATAGGGGCGAAAGACCAATCGAACCATCTAGTAGCTGGTTCCCTCCGAAGTTTCCCTCAGGATAGCTGGTGCATTTAAAAATTATGTAAAATAATCTTATCTGGTAAAGCGAATGATTAGAGGCCTTAGGGTCGAAACGACCTTAACCTATTCTCAAACTTTAAATGGGTAAGAACCTCACCTTTCTTGGTATGAAGGTTGTGGTTGTGATATAATGTGCCCAGTGGGCCACTTTTGGTAAGCAGAACTGGCGCTGTGGGATGAACCAAACGTAATGTTACGGTGCCCAAATTAACAACTCATGCAGATACCATGAAAGGCGTTGGTTGCTTAAAACAGCAGGACGGTGGACATGGAAGTCGTAATCCGCTAAGGAGTGTGTAACAACTCACCTGCCGAAGCAACTAGCCCTTAAAATGGATGGCGCTTAAGTTGTATACCTATACATTACCGCTAAAGTAAATGGTTTATGTTCAATCTCGGTTGGATTATAAACTTTGAAACTTTAGTGAGTAGGAGGGTACAATGGTGTGCATGGAAGTGTTTGGCGTAAGCCTGCATGGAGCCGCCATTGGCACAGATCTTGGTGGTAGTAGCAAATAATCGAATGAGACCTTGGAGGACTGAAGTGGAGAAGGGTTTCGTGTGAACAGTGGTTGATCACGAGTTAGTCGGTCCTAAGTTCAAGGCGAAAGCTGAAAATTTTCAAGTTATAATAGCATAAATTTGCGCAAGCTTATTTTGTAATTAAACACTTGAATAATTTTGAACGAAAGGGAATACGGTTCCAATTCCGTAACCTGTTGAGTATCCGTTTGTTATTAAATATGGGCCTTGTGCTCATCCTGGCAACAGGAACGACCATAAAGAAGCCGTCGAGAGATATCGGAAGAGTTTTCTTTTCTGTTTTATAGTCGTACTACCATGGAAGTCTTTCGAAGAGAGATATGGTAGATGGACTAGAAGAGCATGACATTTACTGTTGTGTCGATATTTTCTCCTCGGACCTTGAAAATTTATGGTGGGGTCACGCAAACTTCTCAACAGGCCGTACCAATATCCGCAGCTGGTCTCCAAGGTGAAGAGTCTCTAGTCGATAGAATAATGTAGGTAAGGGAAGTCGGCAAATTAGATCCGTAACTTCGGGATAAGGATTGGCTCTGAAGATTGAGATAGTCGGGCTTGATTGGGAAGCAATAACATGGTTTATGTACTCGTTCTGGGTAAATAGAGGTCTCCGGATCTTGTTCCTCGGATAGTAGTTACGTAACCAATTGTGGAACTTTCTTGCTAAAATTTTTAGGGGATCATCGCAAGGTGTGTTCTCTTTAAATTATAACGACTATCAATTAACAATCAATTCAGAACTGGCACGGACTTGGGGAATCCGACTGTCTAATTAAAACAAAGCATTGTGATGGCCCTAGCGGGTGTTGACACAATGTGATTTCTGCCCAGTGCTCTGAATGTCAAAGTGAAGAAATTCAAGTAAGCGCGGGTAAACGGCGGGAGTAACTATGACTCTCTTAAGGTAGCCAAATGCCTCGTCATCTAATTAGTGACGCGCATGAATGGATTAACGAGATTCCTACTGTCCCTATCTACTATCTAGCGAAACCACAGCCAAGGGAACGGGCTTGGAATAATTAGTGGGGAAAGAAGACCCTGTTGAGCTTGACTCTAATCTGGCAGTGTAAGGAGACATAAGAGGTGTAGAATAAGTGGGAGATATTGGTCCTCGGGCCTTTATCGACAATGAAATACCACTACTCTTATTGTTTCCTTACTTACTTGATTAAGTGGAACGTGTATCATTTCTTAGCCATTTTACGGATATATTTATATATCTTATGGTATTGGGGTTTGATGCAAGCTTCTTGATCAAAGTACTAAGAGTTTGTTATATAATTGTAAACAAATCTCGATGAGATGATGGTATTTCGGTGCTATTGTCGTATTTGAAATTTGGTATAACTCCTAATACTCAGGTATGATCCAATTCAAGGACATTGCCAGGTAGGGAGTTTGACTGGGGCGGTACATCTCTCAAATAATAACGGAGGTGTCCCAAGGCCAGCTCAGTGCGGACAGAAACCACACATAGAGCAAAAGGGCAAATGCTGACTTGATCTCGGTGTTCAGTACACACAGGGACAGCAAAAGCTCGGCCTATCGATCCTTTTGGTTTAAGGAGTTTTTAACAAGAGGTGTCAGAAAAGTTACCACAGGGATAACTGGCTTGTGGCGGCCAAGCGTTCATAGCGACGTCGCTTTTTGATCCTTCGATGTCGGCTCTTCCTATCATTGTGAAGCNNGTCGTGAGACAGGTTAGTTTTACCCTTCTAATGACAATATGTTGTTGCGACAGCATTCCTGCGTAGTACGAGAGGAACCGCAGGTACGGACCTATGGCACAATACTTGTTCGAGCGAACAGTGGTATGACGCTACGTCCGTTGGATTATGCCTGAACGCCTCTAAGGTCGTATCCGAGCTGGACTGCAATGATAAAAATGGGGCAATTGCATTGTATGGCTATTAAACCATTTAAAGTTTATTTCTGATAAACGACAATGGATGTGATGCCAATGTTATTTGTAACATAGCAAATGTAGGAGGATTCTATCACCTGCATGCCGCGCTAGTTACTTATAAAAACATTATTTAATACAATGACAATGCCTAGAATCAATTGTAAACGACTTTTTTAACGGGCGAGGTGTT
>Females_1_(paired)_contig_10
CCGGGGGCCAGGCGTTTTTCGTTTTCCAGTAGCATAAACGGCCGGACAATTGCTTCAGTTTCAAACGTTTTGTGAAACCGTACAGTTCCGAATACGGGCGGTAGAGAGTTTCGGAACATAAATTAAACGGGAGAAACGTCCACGTAAAACAAAACCCACCTGTGCATTCCTTTATACAAAAACCGACTACCCCCCTCCCAAAAAAAATACCAAGTTTCCAATATTAAATTGTGCAAAAATTTCCATAAATCAAGGACATCCCATACATTCTTTTCCAGTTAAATTTTAAATCTACATCGTTCACCATGAATGTTCTATTGAGAAAAAGTTCCCAAATCCTGAATGCCATAAAACCATCGTATGCCACAAATATTTGGAGAGCAGCCAGCATTCAGCAGTCACGACCACCCGTTACCACACCCGAGAAACGTTTGGAACGAAAACAACCCACATTCAGCGAAAGAAGTCAGCTGAAGTATGCCCGCCGTTTGGTCGTAAAACTGGGAAGTGCTGTTATCACCCGAGAAGATAATCATGGCCTTGCCCTTGGCCGCCTGGCCTCGATTGTTGAGCAGGTTGCAGAATGTCACTTGGAAGGTCGAGAAGTTATCATGGTTACCAGTGGTGCCGTGGCATTTGGCAAACAAAAATTGGCACAAGAATTACTAATGTCGTTGTCGATGCGAGAGACTCTCGCTCCCAAGGATCATTCGAAAGATGATGATGGCTTCTTGCTGGAACCCAGAGCAGCGGCTGCTGTTGGCCAATCCGGATTGATGTCACTGTATGATGCCATGTTTGCACAGTATGGTGTGAAAATAGCACAGGTCTTGGTTACTAAGCCCGACTTTTACAATGATGAAACGCGCAACAATTTATTCTGCACCTTGTCGGAGCTAATTAGTCTAAACATTGTGCCTATTATTAATACCAACGATGCCGTTTCACCACCCATGTTCATTGTGGACGATGATCTTCCAGCGGGATCCAAAAAGGGAATTGCCATTAAGGACAACGATAGTTTGTCAGCTATGCTCGCTGCTGAGGTACAGGCAGATTTGCTGATTCTTATGTCGGATGTTGATGGCATCTACAATAAGCCACCGTGGGAAGATGGCGCCAAGTTGATGCACACATACACAACCAACGATAGTCGTAACATTGAATTTGGACAAAAATCCAAGGTTGGCACTGGTGGCATGGATTCAAAAGTTAAAGCTGCCACTTGGGCTCTAGACCGTGGCGTTAGTGTGGTCATTTGCAATGGCATGCAAGAGAAAGCCATCAAAACCATAGTTGGAGGCAGAAAGGTTGGAACATTCTTCACCGAATCAACAGATGGCTTTACTACACCCGTCGAAGAACTTGCAGAAAATGCACGCATTGGCAGCCGTCAGTTGCAAGGCTTGTCAGCGGAGCAGAGGGCCAGTGCTGTTAACACTTTGGCTGATTTATTAGTGAGCCGTGAGTCGTTCATTTTGGAGGCCAACGCCAAGGATCTGTCCGATGCCCAACGCAATGGCTTGGCCAAGCCATTGTTGTCACGTTTGTCCCTGAACGCCGGCAAATTGAGAAATTTGTCAGTCGGATTGAAACAGATTGCAGAATCTAGTCATAATAATGTTGGACGTGTTTTGAGACGTACTAGATTAGCCGAGAACTTGGATTTAACACAAGTTACTGTTCCAATCGGTGTTCTATTGGTCATTTTTGAATCTCGCCCCGATTCCCTGCCTCAGGTTGCCGCTTTGGCTATGGCCTCGGCCAATGGTTTGCTATTAAAGGGTGGCAAGGAAGCTGCCCACAGTAATAAGGCCCTGATGGAATTGGTCAACGAGGCTTTGGCAACAGTTGGTGCCGAAAAGGCTGTGTCCCTGGTTTCGACACGCGAAGAAATCAGTGATTTGTTGTCTATGGATGACCACATCGATTTAATTATTCCTCGTGGTTCTTCAGATTTGGTAAGAAATATTCAACAGCAATCTTTGCATATTCCTGTTTTGGGTCATGCCGAAGGTGTTTGCCACGTTTTCATTGACAAGGATGCTGATATCAAGAAGGCATTGAAGATTGTTCGCGATGCTAAGTGTGATTATCCAGCTGCATGTAATGCCATGGAAACCCTTCTCATCCATGAGGACCTAATGAGTGGTGACATTTTCAGCGATGTATGCAACATGCTGAAACGTGAAGGGGTAAAGATCTACTCCGGTCCCAAACTTAATCAACAACTTACCTTTGGGCCACCTGCAGCCAAGAGCCTAAAGCATGAATACGGTGCTCTGGAGTGTTGCATTGAAATTGTTAAAGATTTGGACGATGCTATTAATCACATCCATGCATATGGCAGTGGTCACACCGAGGTTATTGTAACCGAAAATGATTCCGCTGCTAAGCATTTCCTCCATAGTGTCGACAGTGCCTGTGTATTCCACAATGCCAGTTCACGTTTTGCTGATGGTTTCCGCTTTGGATTGGGTGCTGAAGTGGGCATTTCGACGGCACGCATTCACTCCAGAGGTCCAGTGGGTGTTGAAGGTCTACTTACCAGCAAATGGGTATTACGTGGCGTCGATCATACAGCAGCTGACTTCGCGGAAGGAGGAAACAGAACCTGGCTGCACGAAACCATTCCAGTCTAAATTACATGTGGCTTCATTTAACCCTATGTTCTATGATAGACAATGCTTTTTGTCTTCTTTCCAATTAAGTCTTCTCTATTTGTAAAAAAAAATAAAATTCATTTCTCCTTTAGCTCAATATGAAAAACAAAAACATAAA
>Females_1_(paired)_contig_100
TTTTTTTTTTAAGAATTATTATTAGAGATTCATTTAATGAAATAATTTACAGGGATTCTTTCAATTACAATTGGTATAAAACTATGATTGGCTCCACAAATTTCTGAACATTGACCATAAAATAATCCTGGTCGATTAATTAAAAAATTTGTTTGATTTAAACGTCCAGGAGTTCCATCAACTTTTACACCTAAAGCTGGAACAGTTCATGAATGAATTACATCAGCTGCAGTTACTAAAATTCGAATTTGAGAATTTATAGGTAATACAACTCGATTATCAACATCTAATAAACGAAAACTATCAATTGATAATTCATTTGTTGGAATTATATATGAATCAAATTCAACATTTCTAAAATCTGAATATTCATAACTTCAATATCATTGATGACCAATAGCCTTTAATGTTACTGAAGGATCATTAATTTCATCTAGTAAATATAATAGTCGAAGAGAAGGAAAAGCAATAAATAGTAAAATAATTGCTGGTAAAATTGTTCAAATAATTTCAATAGTTTGTCCATGTAAAAGGAATCGATTTACATAATTATTAAAAAATAAAGTAAATATTAAGTATCCAACTAATACAGTAATTATTACTAAAATTAAAAGAGCGTGATCATGAAAAAAAATTAATTGTTCTATTAAAGGAGAAGAACTATCTTGTAAACCTAAATTTGCTCATGTTGACATTAGTTTCTAATAAAAGTAAAATACTTTATATATGGAGCTTAAATCCATTGCACTAATCTGCCATATTAGAAATTAACTAATAAAGGCAATTCATTATAACTATGTTCTGCTGGTGGAGTATTTTGTAGTCATTCAATAGATGAATTTAATTGAATTGGGAAAATTACTTGTCGTTGAGAAACTAATCTTTCTCAAATAATATAAAATAAATATAAAATTCCTAATAATGAAATAGTTGATCCAATAGTAGAAATAACATTTCAAGTAGTATAAGCATCAGGATAATCAGAGTATCGTCGAGGTATTCCAGCTAATCCTAAAAAGTGTTGAGGGAAGAATGTTAAATTTACTCCAATAAATATAATTACAAATTGACTCTTTAATATTTTATTATTTATTGTTAGTCCAGTAAATAAAGGATATCAATGTACAAATCCAGCTATAATTGCAAATACAGCTCCTATTGATAAAACATAATGGAAATGAGCAACTACGTAATATGTATCATGAAGAATAATATCAACTGATGAATTAGCTAATACTACACCAGTTAATCCTCCAACTGTAAATAAAAATACGAATCCTAAAGCTCATAAAATAGCAGGGGAATAAGTTAATTGAGTTCCATAAAGAGTAGCTAATCAACTAAAAATTTTAATTCCTGTTGGAACAGCAATAATTATTGTAGCTGATGTAAAATAAGCTCGAGTATCAACGTCTATTCCAACAGTAAATATATGATGAGCTCAAACAATAAAACCTAATAATCCAATTGCTAATATTGCATAAATTATTCCTAATGATCCAAATGTTTCCTTCTTTCCTGATTCTTGACTAATAATATGAGAAATTATTCCAAATCCAGGTAAAATTAAAATATAAACTTCTGGATGACCAAAAAATCAAAATAAATGTTGATATAAAATTGGATCTCCTCCTCCTGCTGGATCAAAGAATGAAGTATTTAAATTTCGATCAGTTAATAATATAGTAATAGCTCCAGCTAATACTGGTAAAGATAAAAGTAATAATAATGCAGTAATTACAACAGATCATACAAATAAAGGTATTCGATCAAATGTAATTCCAGTAGCTCGTATATTAATTACAGTTGTAATAAAATTTACAGCTCCTAAAATAGAAGAAATTCCAGCTAAATGTAAAGAAAAAATAGCTAAATCTACTGAAGCTCCTCCATGAGCAATATTAGATGATAAAGGAGGGTAAACTGTTCATCCTGTACCAGCTCCCTTTTCTACTATACTGCTTACTAACAATAATGTTAAAGCAGGAGGTAGTAATCAAAAACTTATATTATTTATTCGAGGGAATGCTATATCAGGAGCTCCTAATATTAAAGGAACTAATCAATTTCCAAATCCTCCAATTATAATAGGTATAACTATAAAGAAAATTATAATAAATGCATGAGCTGTAACAATTACATTATAAATTTGATCATCACCAATTAAAGCTCCAGGATGTCCTAATTCAGCTCGAATTAAAATTCTTAATGAAGTTCCAATTATTCCAGATCAAGCTCCAAAAATAAAATATAAAGTACCAATATCCTTATGGTTAGTAGAAAATAGCCATTGTTGCGATTAAATGGCTGAAGTTTAGGCAATAGATTGTAAATCTATTTATGAGAATTATTCTCTTTAATCATGGCTTTATAGTCAATAATGACATTAGACTGCAATTCTAAAGGAGTAATAATTACTAAGGCTTAAAAGATTATTCTTATATTGATAGCTTTGAAGGCTATTAGTTTATTTAACTTAAAACCTTAAAATAAAAAATATAAGGAAGAAGCTAAAAATAAACCAAAAGAAGAAATATAAGAATAAATTAATAAAATTTTTATATAAGAAGTTTTATATATTGCATAATTTAATCAATTATTTTCATAATAATTTAATATAAATGCACTATAACATAATCGTATATAAAAATATAGAGTAATTAAAGTTATTAATACTATAAAAGTCAATAAAAATAGTTGATTATTTATTGTTAAAGCTTGAATTACTAATAATTTAGGTAAAAATCCTAAAAATGGAGGTAGACCTCCTAATGATAATAAATTAAAAAATAAAAAAAATTTAATATTTTTATCATGATTTTCATAACTGTTCATTCTTAGAATAATTATTAACTATTTCAATAATAAATGCACTTGATTCCAATCTCACTATTCGCAATAAGTCTACTTAGACTACGATCAACCATAATCATAAGTTCAACTTGTGATTACAACTTTCCAGTCATTTCTGGGACAGCTTTGAATAAATCGGCCACCAGACCAATATCGGCAACTTGGAAGATGGGAGCTTCAGGATCCTTGTTAATTGCTACAATAGTTTTTGAATCCTTCATACCAGCCAAATGTTGAATGGCGCCAGAGATACCAACGGCAATGTATAGGTCGGGTGCAACAATTTTGCCAGTCTGACCAATTTGTAAATCATTGGGTACATAGCCAGCATCTACTGCGGCACGAGAGGCACCCACAGCGGCCCCAAATTTATCAGCAAGATCGTACAATAATTTGAAATTGTCGCCAGATTTCAAGCCACGACCACCGGAAACGATAACTTTGGCACCCGTCAATTCGGGGCGATCTGACTTGGTCAATTCTTGGCTAACAAACTCGGTCAAACTCTGTTTGTAGTCACCGGCGGGGGCTTGTTCAATGGCACCACTTCCACCCGAAGCAGCAGCAGGGGCAAAGTTTGTGCCTCGTACAGTGATGACTTTGACGGGATCTTTGGAGCGTAGGGTAAGTATGGCATTGCCAGCATAAATGGTACGTACAAAAGTGTCTTCACTCTGAACATCAATGATCTCCGAAATGGGTGATACATCTAATTTGGCTGCTACACGGGGCAATACGTTTTTGCCAAAAGCTGTCGCACCAGCCAAAATATGTGTGAATTTGAATTGGTTTTGTGCAGCCAAGACCAGAGGAGTTAGTGATTCTGCTGTAAAACCTTTGAAAGCTTCATTTTCTGCTACCAGCACTTTTCCAACACCTTCAACCTTAGCGACAGCCTCGGAGGCGGGTCCACACTTTGTGCCTGCCACTAAGACTGTGACGTCACCACCGATCTTCTTTGCGGCAGTTATCGTATTTAAGGTGATTGGATTCAGAACCTCATTGTTATGTTCTGCAACTACCAGGGTACTCTTGCATCGGTGCAAAACGCTGGTACGCAATAGACCACGTACTGCTGTATTTGTGGCAAACATATTTGGTTGTAGATGAAGAATAAATTTCTTGAGATAAACCTGCAACGAAGTAATGAAGTCCTATTAAAATTTTAATTCAATTAAAAATTTTTTAATTG
>Females_1_(paired)_contig_1000
CCGACCCATATATTCCCAGACACAAAGATTTTTTTGTAAATTTTTATATATTTATTTCAATATGCTCCATTTGCAAGAATAAATAACCAATTGAGTAAATTTATAGGATTTATTCAGTTTTATGTTTTGTATCACTGATCAATCTCCAATTAAATAAAACATATCAATTTGTTGCCAATAATTTCGGAAGATGTCACTTACACATGTCATTCCGAGGAAATATCCACAATTCCATAATTCATATTATTTATAAACTATTTTTGTTGTTTTTTGTAATTAGCTTCAACGTTGCGTTGTTTTAAGGAATATGCACATACATAAGTATTTAATTATTCCCATTTTACAGATGGGCTTTTTTGTTTTATAAGAAGTATTGTTATTATTGTTAAATTATGTTCTTTATTTCTTGAGTATTAGTACCATGTAATTTGATAAATTTTATTTATGTAGAATAACTAAAATACAACTAAATTAAAATTGATTTCACAACATTATTTGGATTTTTGTTTACTCTCAAAAACCTATTCCGCTCTTCAGTTATCAACGCATTATGATTTTCTTTTGTTTTTACAAATATTTTCATTCTCTTTAATTTAAAAAAATATCTAAGCAATATAATTAGATTTGATTACGAGCTAAAATATATTTGTAAGGTATATGCATGTATATACTATGTATTTTGATGTATAGTTAAAGCATTGCTATAAAGGGAGAATGATTTGAGAGAATTCTAAAATACAAATTCAATTTAAAATCATAATTAATTAGAGAATTGATCGCTCCGGCTATTGACACAGTCACGGTTGGTTTATACGGACACGATATACAATTCGGTTATTCAAAATAAATGAAAACAATTTTCAATATTCATATAAAAATATACAGAGTGGTAATTAGAATTAAGAAAACTACATCTTGGAATTCATATGTAATTTTTCTTTTGCTTAATTTCATAGTTAGTAACAGTAAAGTAGGATAATAGTGATGCTCATCTATTATTTTAGTTGCAATATTATATATTATTTGTTTTCTCATTTTTTGATAAAAAGTGTCAACCATTTGTATATGATGGTATGATTGAAATGTATTGCTAGATTTTAAGCAATTTAGTTTTTATTTTCCATTCTTTGTTTTAGGTAAGCTATATCACGTTGTATGTTTGTTTCTTGTGTAAACTTCATTCTAATGCTATACAAAATAAAATTAATCATTTCTAATGTAAACCTTTATTGTAGGTTTAAAACATTAATATTGCAGGAATTTCTTTGTTTCTGGACCATGGTCAGTAGCTTTAAACACAATCATCTTCGTCAAAATCACCGGACTCTTCAATCGACCATTGTTGTTCCAAAGATCGTTCGTTTTATATTCTGTACGTAGTAAGTAGAAGTAAAACTTAGAAAATTCACTATAATTGCATAGTGCTGTTGCCTATCGTACGTAGTCGTAGTCGTTGTTGTTGCAAAAGTGAAATCGATTCAATTTTTTATAGTGTAATGACATTTTCCCTTTTGTAATATGTTACTTTATTTGCATTAATTTTACTTTATTGCCACAAATTTAACGGTTAATTGGTAAATCACTAAACCGATATTGCTGGTATATAAAATTATGTATTAGATATTATTGCAATTCTTTTTGGTATGCATTTAGTGTTACTATCACCGTTTCGATAAGCCATTCGTTTTAATGCTTTTTTTTAATATATTTTTACTTGTTAGTATATAAATTATTATTATTATTTAATATCGTTTATTGTTTATCGAAAAAGGCCATAGTTATAGTTGGGCAATATATTTTTTAATATTGGCCACTATAGCTTAGTTAACATTTCAAAAATTATAAAAGTTCGTTACAGATCTGATGAGATCCGCTTAGAGATCTGTCACCAGTAAACCCTCTGGTCATAATTGGCCACGTCGATAGAGAGATCTTGATTGTCTCTCTGTTGGCATAGCCCC
>Females_1_(paired)_contig_10000
GCACAATACCGCGACCTACCCTAACACGCATACCTGGGGAAATGCCCAAGGCTCAGAGGGAGAGCCATGTTAAAGATCTAACAAAACTTACACATTTAGAGTTGTTGGAAATTAAGGAACGTGAGGCCAAGTTATTGGCAAATAAAGCCAAACTGCAAAAATTGCCTGATAAAGGTAAACGCATACAGGATTTCTACGACAAAGTTCTGGAAGAGCTTAACAGAAGATCTAATGTGGATGAAGCGGCCAAACTATTCTCGGGACTTAATATTGCATCAAAAGGTGAAAAAACTCTCAATGAAATGGAATGGAGAGGTAAGCTCAGCAAAGAAGAGAATGACAATGACGCTTTAGATGATGTCTTGGATAGCGATGATGAATTGGAAATGGATCCTCTACGCATTATAGCTCAGAAACAAATGCATGAGCGTAAAGTGAAAGTTGAAGCACCTGAAGTGAAACTAATCACAGAAGAAGATCTCAGAGAAATACAATCGTTTAAAGCAGACTCGCCAGACTCAGGGGTCAATACGGAAAATCTTAATGGGGATTCTAATCCTTCTGCAATAGATGCCGAAATTGTAGCAATAGATTTAAAAGAAAAGCTTGAATCTTTAAAACCGAAACTACAAAGTCTAAATGCTAGTTTCAATTCTTCACACAATGAGTCGAGAACTTCTAGTTCTTGCTCCCATAATTTAGACTTAGAACCCCATGTTCATTATTTAGTGGAAAAGACTGAAATACAAGCTTCAAATAAAAAGGAGAAATTTCTGCCATTTCGAACAACTGTTTCCAACGTTCATGATCCGGCCAAAGAAAAGTTAAGGAAAAAATGTAAAAACTGGGAAGTCACAGCAGCCACACCACCNNNNNNNNNNNNNNNNNNNNNNNNNNNNNNNNNNNAAATTATTAAGTCTTATGGATTCAGTTGAGATTCAAGCTGATTATTTGTTAAAACTTAAGGAACTCCAAGAAAAGCAAGCTGCTGAACGTCTACAAGCTAAACTTAAACGTATGGAAAAAGTGAAAATGCAATTGCCATCAGAAGATGTTTTAAAATCCAATCCCTCATTTACGAATTATCGCACAAAACCCATAACAAAAGTTTCCCATACAAATCACATAGAAGGAGAACAAAAATTCAATGAAGATGATGAAGTTACAGATCCTTTGGATGAAGAGAAACCTGGAGGTGTTAATTATACAGTCTATGAATGAAAGAAGATACAACAAGGTAGTCATTTTTTAATTGGTTTGTTTATTTTTTCTTTTGCAATAACACATTCAACATTGAAACGGCTATGTTCTGATTTTTTAGTATAGTTTACACAACATCAATTATCTGACATAGACAATTACAATACTTCTATATATATAAAAAAGATAAACATTCTCAAAACAAGAGCTGGGCTCGAATTTGTTTCAGAGTCTTATTTGCTCTTTCGCATGTGATCGCTTAAATAATATTTATATGTTAAATTATTTTCTTTTTTATAACAAAAACNNNNNNNNNNNNNNNNNNNNNNNAACAAAAACAACTTTGTCTTTTTTTATATCGAATAGAATTGTGTTGCTGTAGATGCCTGCAGTTCGATTTGTCCCATTTTGAATTGGAGTCGTTGTAACCATTTCAGTAAGACCTCTGCATTATGTGCCTGTTGCTCCTCATAGTCCGGAGCATAATCTCGAACATTTTGCAAACGAACATGTAGAGTGTCTGAGAGNNTCGGAAAGCTGTGTATGTGATGACAGCACTGGACTCCATAAAGGCAATAATTTACTTAAAATGGTTGAATTTGTTTCCTTCAAAGCTTCAAGTAAACTTAAGAAATGTAAGTTTACCATTTCGGAAAGCTTGGCATTGGAATTTTGAGAGAAATCATTGGAATCCTTATGTTTTGAATGTGATACCAATTGCAAAATACACGGAGTAACCTTAGCCCAAAATTCAAAGAGAACACCCATAGTGTTACCCTCAGGATTATTCGATGTGTGGGCAATTTGTTCCAAATACACAGTCCAAAGTTGACACAAAGTAAATGCATGAAATAACGAGGACATATGAAGCACTGATGTTTTCGATTGTTCAGCGAAACCGGCAAAAATCACTTGTATATGATCTGCAATGTGACAAGATGCCTCCTGGGGTACAGGTTGATTTGTAGAATTTGGATGTGATGGATGATGACCACTACCCGATGTTGGATTTGTAGTAGTGGTGGTGGT
>Females_1_(paired)_contig_10001
TTCCTCTTTCTGTGCCTTATTCTCGGAATTTTTTATCGCCCATTGTTTGGTAATCATATCAGCTGCCTTCTCACCAATCATTATCGTTGGAGCATTGGTATTACCACTGGTCACATAAGGCNNNNNNNNNAAAAGGCATAATAGATGCATCGGCTACTCTAAGATTATCAACACCTTTTAATTTTAATTGAGGATTTACACAAGCTGAAGGATCTGTGGCAGCTCCCATTTTGACAGTGCCCGAGGGATGATAACAAGTACTTGAGAAATAACTGGCATAACAGCGCCAATATTCAGAAGATTTGAAAGAGAAGTTATCACATTCTTTTAGAGGAACATGGATAATTNNTTCCTTTAAAGAAATGTGGATAATTTCCGCTTGTCTTTCCTTGAAAATAAAAGTATTTTCCATTCGGGTCATATAATTGAAGCCTTCCACCAAAGTATCCATATCTTCAGAGGCCTCAAAGTAAGCACTATCTATGA
>Females_1_(paired)_contig_10002
CTTTATACCATATAACGGACATCATTGTATTATGATAGCATTTGATTTGACATTTTCAAAAGTTTATTCAATGCTTTTAACCTATTTTACGGTGTCTTAATCAATTATTTATAAATATGGATTCATAGGTTCATCTTCATCTGGTGGATGTTTAATTTGATGCTCATCGAGTTTTGCCAAAGAAGGAAATGTTTCAGGGCAACGAGTACAAGCAAACAGACTGGTGTTGGCGATCTTGGGAATTTTTGCTTTACTCGATATTTCATCACTCCAAGAATCTTGGGATTTTCTATGCTTTTGCTTAATGTTTTTGATATGCATTTGTTTCATATGCTGCTCATAGGGATCAGATTCATTGAAAAGTTTATCACACATTTGACAGTGGAATTTGTACATGACCAGACCATGTTTTAGAACAACATGATTATGAAGGCCCTCCGGGGTTTTGAAGACTTGTCGGCATGATTTACAAGTGGCTCCACCTCGTTCGGAAAATACATCCTTGGAATGACATAAAATGCGGTGGCGTTGTAGAGTTTTTAAGCTTCTCGTGTATTTGTCACATACATTACATTGCCTGACAATTGGGTTTGGATCGGAGGTCGAGTTGATGGGCTCCTCATCGTCGGGATTACTATTTTCCTCTGGGGTGTTTTGTGCGGAATATAATTCTTGGTCAACACTATATACGGCTGAGATTGTGGGTAATTCTTGAGAGCTATTGCTGACCTCATTTGGGACGACATCCTCTGATCCACACTCGCTTTTAGTAACAACTCAGCATTGCTACCAGATATACCAAAATTCACAGGATTCCTCGCAATTTCATTGTTGTTACCTTTCTCGTCACTTGGAACTATGATCGTATTTGCCG
>Females_1_(paired)_contig_10003
ATTGCACAATGTTTTAATAGTTTTTGAGTAAAAATATATGTAATCTGTAGACATGTAAATATAAATTTCTCCTTCCGTCTTTGTACATTTATCACAAGTACAAATATAACACTGAATACTATCGTGAACTTACATTTTGGGCTTCTCTATCGATGGATAAATATATTGCGGAATCGTTCTTTTGTCATATGTGAATGTTAATTTATTCAATTTTTTGATAGAGTAAGCTGTTCTTATTGTAAGAATTGTCGCATTTCATGCCTAAAATTATATAACAACTTCTTCTAAATAAAACTAAAAAATAACATATAAAATTNNTTAATATTTAGTGATTTTTTAAATCGAAAATTTCTCTTAACAATGGTTCAACTTGTGATGGATTAACATTTAAATAGACACCAATTATGAATTGATTTAGACGTTCAACATCTGAAATTTTCTGTATAAGATTGATAAACGCTGATTTCGCTTCGCATCCAGGATAAACAGATTCCAAATATCTTCTCAGAAGATAATAATAGGAATTCTGTTCTAATCGTATAACATCGGAATGAATAATACGAGGCCTTGTTGGTGAAAACAAAACAATAGCGCACATTATCAATATTATGTTTTCGTCCATACGCCATTTTTCGTCAAAGGTACTTATAAATTTTAAATGTTCTTCATAAACATTGCCCTTAGCCAGTTTCAAAACTTCAGCTCTAATATTTGACATATCTTCTTTGGTGTGGGGTATCCTCCAAGTGTTACAATCATTATCATATGTCATTACAGAACGCATAATCATCATTTCTGTACATCCTCCTTTCAGTAAGGCCACTTGATCCTCTTGGCACATATCACGAAAAGCTGCAATTTTCTTGGCCATTTTAATTAAACGTTTTATAGCGACAGCTGTTAAATTGATTACTTGCAGTAATTTCGGATCTTGATGGGTGTCCTCTGGCTTTATCCTATCGTCGCTCATTAAAGCACTCAAATCATCATCAACGGGTAAATAGAGGGCTTCGCTTGCTAGTTTCAATTCTCGTAGCTTAACCAATTCAGTTTCATTCAAGTCTCTCGATAGCAGTACACTTGATGGCGAACAAACTTGCTGTTGTTGGCATTGAAGTGGTTGTTGCTGGGGCATGCAGTGTCTGCCATAGTCTTGATTG
>Females_1_(paired)_contig_10004
GATTTTGCTACTATTCCATGGAACCAATTTTTGGAAATGGTTTTTGGCTCCAGGTATTATCTACATAGTTGAAAGAGTTTTACGTTTTGTTTGGATGCGTGGTGATCATGGTAAAACCTACATTAGTTCCGGTCTCCTATTGCCTTCGAAAGTTATCCATTTGGTTATAAAACGCCCGTATAATTTCAATTTTCGTCCTGGCGATTATGTATTTGTGAATATTCCTGTTATAGCCAATTATGAATGGCATCCCTTCACCATAAGTTCAGCTCCGGAACAGGAAGACTATATGTGGTTACACATACGTACAGTAGGTGAATGGANNNNNNNNNAAAGGAGCAACAACGTTTGCATAAAGGCGATGTTATAGCCCATAAACAGGCTATACCCACCTCAAGTCTCTTGCAAATTAGTGAAGAGAACAGTAGAACTACATCACCTACTCCTCAAACTGACTTTTTGGCTCAAAATCTTTCGAAAATTCAACATAGTTCTAGTTTTGATTCGGCCTTGGTGTCGAAAACCTTGCAAGATATGCAAATGTCCTCGCCCACTAGATCTCCCAGACATAATTATACTCCATCCAAATTGGCCACCGAAAGTGTAAGTGCTAGTCATGTGGAGGCCNNCTGCAGAGGACATTTTCACGCAAGGATCAAGCAACAAAGGAGAAGAGATTATCAGGTCATTCCAATGATGGTTTCGTTACGGATGAAAATGATTTGTCTGGCACAACGGAATTGGGTAAACGGAGAAAGTTGAAAAAATTACTGGCGGATAAACCTCCATTAGAGAAGAGTATATCAATGCCGGATATAGGAGTAAAGACGAAGAAGAGAGATCGTTTCAAAGCTTTGCATACACTGGGTCGCTCCGAGTCGGAACGTTCATTTGATCAGGCTCGTATTCGACGAGCAAGATTACAAAGTTTGGGTTTGGCCTATATGAGTCCTCAAAATAAATCCTTGGCTCAGAGTTTCCGTTACATGCGTCATAAGCCCACCATTATTGCCTTCAAAACACCTAGTGTTGAGGAAAGTGAACCACAATTTAATGCAGACCAAACAGATTCAGTGCATGCTTATAATGCCTTGCAAGCTGAGGAAGGAAGAGTACCGGCAGATAAATTTCACAATAATGACAATAACGAAGATAATCCTGAATTACTGATTTCAAAGCACCTAGAGGATTACACCACCTATCAGAAAGCAACAAGCAACACTACAACAAATAACCGTTTGGGACGTTTTAGACGTCCCACATTTTTGCGTTCATTATCAACCTCAATTAAAAATCGAGGCAGTAGTGGCAGTATACCCGCAAATGGTAC
>Females_1_(paired)_contig_10005
CTTATTTATATTTTTATGGGTTTTCTTTATTTTGTAGAAAATTACAATTTCAAGAACAGCGTAATGGGGCAATGATCACTGCCCATACACTGACTGCGTATACAATTATCGACCACTCGTTTAATGAAACGTTCCGAAACAAGGAAATAGTCCAAACGCCAGCCAACATTTCGTGATCGGGCATTGCCCATATATGTCCAAAAAGTATAGGCTCCCTTGCGATCGGGATATAAATGCCGGAATGTGTCCACATAGCCAAGACCTAATAGTTCGGTCATTTTATCTCGTTCTTCCTTGGTGAAACCAGCGTTTTTGGTATTAGTTTTGGGATTTGACAAATCGATTTCCTGATGCGATACATTCATATCGCCACAAATAACCAGGGGTTTGCGTTCATTTAGTTTCTGTACAAACTCTTGGAATAGTTTCTCCCATTTCATTCGGGACTCTAGATTAACAAGTTTCCTACCCGAATTCGGTACATAAACATTAACCAAAAAGAATTTTTCATATTCGGCAGTGATAATTCGACCAACATCATCGAATTCCTTGTTGCCAATACCATATTCCACATTAATTGGCATAATTTTCGAATATATTGCCACACCTGCATAA
>Females_1_(paired)_contig_10007
TAAATTTTCTTTCTAAAAATATTTGAACGGCAACATTAAAAATCATGACAAATCTACGAAAAGAATTGGAAAAATGTAAACATCCCAACAGTCGTAAAACAAAGGCATTGGGCAGAAAGGCACGACGTCAGAACAACAAACACAAACAAAGAATGGGTCATGCTATTAAATCGAATATTATTGGTGAAAAGTTGACATGGTTTCTGGAGCATATTGAAGAGGGTCGGACACAACCTCTAACACCTCTAGAATTTGAAGAACTTATAAGATTGTATTTGAAAAGATTCGATGAGGAACTCGAGCAGATTGCACTTAAACAATCGATAAGCAAACATAGAGCCAATCAACATGTAGCACGACAAGATGTGATCAAAATTACACTGGAAAAGGAGACTAATGAATACAAGGCGGGAGGAATGGAGCTTGTGAACCTTTGTGACCCCATTAAGTTTAAATCATTAATGGACTGGGATGGAAGCGCTATCAATGTACAACATTTGAAATTGGATTTGATATCACATAATATGTTACAAAAACTAAAACAAGAGCACAATGGAGCTACA
>Females_1_(paired)_contig_10008
GTTGCGTTGAAGTTCTAATTTTTGGAGTGCCGTCGATTCAATGTTTTAAGTTTTTCGATATAATCCTTGATACTAGCCGCGGGTTAATAAAGTATTACAGCAATCGATGATATTCGTTTTAAATTGATTAAATTGTATAAAACTAAAACAAACGGTTGGTGTTTTTACGTCAATTATCAAACGCATCGCAAAAGAAGAACAAGAATTGGCCGAAGTCGACGGCTTTTACAATTGTGCCCCGTGTGTGTGTGTTTTTGGTGGCATAGAGTGTGTGACCATAGCCCTTTGCGGTCACTGGAAGAAATTCAATCCATCTTTTCCATATAAATGGCTGTCACATTAGCCCAGAGTGCNNNNNNNNNNNNNNNNNNNNNNNNNNNNCCTCTGGGCAATAGTAAAAGCTGTCGATTATGTGTAAATCGATACGAAGGTGAATCTAAAAGCCTCTATGATGAACACGGTCGACCCAATGCTTTGTATGAAATTATCGTGAAATATTTTCATCCCACGGTTTTGGATATTTACAAATACAAACAAT
>Females_1_(paired)_contig_10009
TCCCATTCCTCTTTTATTTCTTTGCGTACCGACAATGTCACCGATATATCGGCCCTCACTCTAGACGGCTTCTTTTCACCTATATGTGGTTTGGCCACCTCAACTACTGCAAACGTAGCTATGGGCAAAGCCATACGTNNCCAAATACAACACCACCATCCTCGGATTGCCATGGCAACATACGGCTAACAGCATCCTCAATATCTTGTCGAATTTCATAGGTGGACTCCAAGCGGAAAAGATTGAAATTACGAAGTAAATAATCATGCAAAGTTAAAAATTGAAGNNNNNNNNNNNNNNNATAATATCCTCGGTAGGATAAAGGGGCATTTCATTTAGAGCATCAAGCTGGGAACATCGACGTTCATGGCGGGTTATTAGTAACTCTTTTAGGAATTCTTCATCCAACCTATGCCAATCGAAAGGTGGCTCCAATTTGTCCGGTACCAAATTCAAAAAACTTGCAATTTGTTTAAGGGCTTTACCATCCAAACTACCAAAATGACGCTCCAAAGAGTCACGAG
>Females_1_(paired)_contig_1001
TTTTCGAAGAAAAAAAAAAACAAAAGACACACACGTAAACGAGTGGGGCGTTGGATAGTGGATAAAACAAATAAATCATCAAGCTCAACATCTCTCTCACCAGCTCTGGTTAATGGATATTAATACATACAAAAAAAAAATTATAAGAAAAATATTTCGTAATTCGTAACACCAGAAACAAATTCACGGAAAATTTTTTTAACAAAAAAAGTGAAAGTGTAAAATTACATTTGAAATAAAATCAAAACAGTAAAAAAGGCGGAATAAAGACTGACCTCAAAAACAGGTGCCTAGCAAAGGAAAAAACTTGTAAAAAATTATTTCAAAATTACCCTAAGCATCATCACACCAGCAACAAAATGAACGGATACACAGACAGCACACGAAACTGTTTGCGCCGCATAGCCCGTCATGAAGAACTTCATTTCTCCAAAGACAGTATTGTCAATATTATGGAGAAATTTGTGAAAACGGTTAATGTCATGGATGATACAATATTAGTTCCGTGCAGGCTCATGGACCGACAGGTGGGTGATAGTACTGATATTATACCAACTCCTGGTAAAGATGTGACCTCCAATCAACACTCAATGTTACCATTTAACAATGGCAAACGTAATAATGTCAATTCTAAAAATGTCCACGAATTTCTACATTCTTCAGAGCTCTCTAATCTCTACAATGTCTTGAATGCCTTGAAAAATGAGCTATTGTGGACCGGTAAAGATGAATCTGAAGACTTGGATGAACAACCACAGACTTGTTTGGATATCAACGAAGCCAAGACTGAAAATATTTGCAATGCCTCTGCAAACAGCAACAGCACAACAATGACATCATCTGCATCATCTTCATCAGCATCATTGTCATCATCGTCGTCGTCGTCAAAGGGACATGTCAGACGTCCCTCAACTGCATCAATGGCCTCCATTGCCTCTGTAAGTCAACTAAGTGATTCTGAAAGTGATATTTCCAATGAAAACGACTCAGGCGTTGAATCGGAGAGTAATAAAAATGGCAGCAGCAGTAGCGAAGATGGTCATATACAGAACAAGAAACCAGCCAATGTTGATAAAGCCACCGAATTGGCCAAGCGATGCCGGAGACATTTGAATGGCTTGTATCAGTGCCTCGAACAAATGACAGAAGCAGCCAATTATTTGACTGCTCGATACCAAAGTGATATTGGTGGTCCCGTATAGGACAGTGAAATGTTGTAGAAATAGTAGTTAACACACACTAACTAACTATGATGCTAATGCTAATCATACAAAAAGCGGGGTTCGGGAATACTACTTCGCCAAAAAACAAATACTGGGGGTTCATGGTGTACTAGTTTAGTTTATAATTTTTAGTAGGTCTTAATCAAACGTGGTACATTTGAAAAATGCATGCTAAAAACACGTGAATTAAACACAAACAGAAAACCACATANNNNNNNNNNNNNNNNNNNNNNNNNNNNNNNNNNNNNNNNNNNNNNNNNNNNNNNNNNNNNNNNNNNNNNNNTAGTTTAAGAAAACTATCATTAAAGGAAAACAAAAGCAAAAATATGTCATAGGTAATTTAAAATAGAGGTTGACAAAAAAAAACTAAAAAATAACCCTACAGCTTCAGCATAGCCTTTCTTTCTATGAACAGAATGGAAAGGCTCAAAACAAAAGGTAACAGAAGAAATAGAACAAGTTCAAAAAGATTACAGCGTTCTAAAATCGAAATTGGTNNNNNNNNNNNNNNNNNNNNNNNNNNNNNNNNNNNNNNNNNNNNNNNNNNNNNNNNNNNNNNNNNNNNNNNNNNNNNNNNNNNNNNNNNAAAGAGAAAGATGGACACGGCCCTAGGGCGAAATTATTTTATTAACAAAACTGTGTGATTGCATAAGGAACAGCAGTCTGAGATAATTAAAGTTCCTTTGTGAATTGTGACCCACCCCCCGTGTCATAGTCTTCCATCATATCAATACAGCTATAATTTCCATCCTGACGTGCAGACACCTCATAAGAAACTGAAAAATATGGAAAAATTGTATGTATATAACATTGGTTACATTTGGTTACATACAATGGCAGAGTCGTATGACCTTTTCTCGCAATCATTCACCCAAGTTGAAAAAAGAACGTGATAGTCTTTACTGAAATCTATAGCATTCCGTCAATTTTATTTTATTTAATATTTCTTCTTGTTATTTCATCACAAAAAAAATCTCATATTGTCTTTGATTTTAAAAAAGCTGTTTGGGTTTTATAAGTTTCTTGTTCACTATAATTGCCCATAGACATTTAGTTACACAGATCAACTTCTAAAAAAATTCAAATTGAAAAAAATTACACCGAAACACCCTAATGCACCCAATACCACCATTTACCAACCAACCAACTAACCGACCAACCACTCTTGTTATTGTTGATTTGATTGAAAACAAAATAAAAACAACTTTGTGATTTTCCAAATGTTATTGTTTAAGTGTTTTAGGACTTGGAAATCCTTTTGTAAACTCTATGGGGGAATCCATTCAATCGAAGGATTCCTTAGAGTTTGCAAAAAGATTTCTTCTTCTGCTAGCGAAACTCAAAGCCCATGTCATCCATCATAATCAACCATGATGGCATTTGACTAAAGCTTCTGGTGAAATTGTGAATGGTTTATATACCAATAATTATTTTTAAACATAGTCATGAATGGTTTTTATATTTAATAGTCAAAAAAAAAAACAAAACANNNNNNNNNNNNNNNNNNNNNNNNNNNNNNNNNNNNNNNNNNNNNNNNNNNNNNNNNNNNNNNNNNNNNNNNNNNNNNNNNNNNNNNNNNNNNNAAAAAAAAGAAATCTAATTTCTTTTAGTACTTTTTGTTGTAGCAGACTCCCCCTTGGGAGCTTCATACAAATATAAATGCGAACAATTATTCTTTAATTCCCAATTTTTTTTGAAATATTTTTTATTTTTAAAACAAAT
>Females_1_(paired)_contig_10010
CCACCACAAAAAAATGAAGAAATCGAAAATGATAATTTTGAAAATATTGCTTCTAATTCCATTAGCCCTTTGCCATGGCCAAGCCACCATTGAAGACCATCACCATCGCCAAGCCCATGGCTCATCCGAAACAACAACGCCCTCTCCTGCAACAACACCAACTCCCACCGATCCAATTCCACAGACCACTAAGGACCCCTACAAATACTCAGCCGTTTATGAGGCTCACGCCCAACACTACCTTGACATCGCCCAACAGAGTATGGAGCACATCTATCAGCAAAAGCGTGACCTTTTTCACGGTTTGACCAAGAAACGCGTAAGCATCAGTGAACTCAATCAGGCCATCGTTCAACGTGATATCGACAATGACTATCACAATCTGGTCTATGAACTGGCAGCCAATCTAAGTGTCATCCCAGTGCAACAATTGCGGAATGTCACATTGCGTCGTCAGGTACAACGTTTGGCCAAATTACAATTGCACGGATTGAATAAGCACGACTACGAAAGATCGAAAACTTTGTTGCGTAACATCCAATCGTTTATAACCTCACCGATGGTGTGTCAAAATGATTGTAGTTCACCCAGTGACAAGATGGTGGCCATGGAGCCAACTATAAGGCAAATTATCGAGCATAATAAAAATAAGGATTCCTTGTATTTCTATTGGCTGAAATGGCGACATGCCTTGACAAAGGATAATAATTTGGCTCAGGAAACTTTTCTCGAATATGTGGATTTGTGGCGAAGGGCAGCCGCTTATAATGGTCATGTTACACCATCTCGTACTTGGTATTTGTATTATGATACGGAAAATTTTCAACGTGAACTTGANNNNNNNNNNNNNTTGAAGATGTGGTGTGGGAAATAATGCCCCTCTATCAGGAGTTGCATGCATATCTACGTCATTGGGCCCGTCAACAGTATGGCAAACATTTGACAGATGCCATGGACGGTGCCATACCAGCCCCAG
>Females_1_(paired)_contig_10011
AGACGCTTTTGTGAAATCCCTATATGGCAATATTTTCATTTACATTATTAAACGTATCAATGCCACAATCGATAAGAATCCTGTGAAGAATATCAATACCATTGGCGTTTTGGATATCTTCGGTTTTGAAAATTTCGAAGACNNNNNNNNNNNNNNNNNNNNNNNNNGACAATAGCTTTGAGCAACTTTGCATCAATTTTGCCAACGAAAATCTACAACATTTCCTTGGGAAGCACATATTTAAGATGGAACAGTCGGAATATCAGCAGGAAAACATCAGTTGGCAGCATATAGAATTTCAAGANNCAAGATAATCAGGATGTTCTAGACCTTATAGGTATGAAGTCCATCAATATCATGTCACTCATCGATGAAGAATCCAAATTTCCAAAGGGTACTGATTTTACCCTACTTGAGAAATTACACACCCAACATGGCAATCGATCAATTTATGTAAAAAGTAAAACTCAACAGAATACCCTATTCGGAATACGCCATTACGCGGGTGTGGTGATGTATAATCCCCAAGGATTCCTCGAGAAGAATAGAGATTCATTTAGCATGGACTTGACCAACATGATAGGCAAATCGAAAAATAAATTTCTGAAGGAAATATTCCCACAACAGATACCCTTCGATACTGTCAAGAAGCAGGTGACTTTATCGGTGAAATTCCGTAACTCGTTGGAGTTATTAATGCGAACTCTTGGAGCTGCTCATCCTTTCTTTATACGTTGCATGAAACCCAATGAAGAAACCAAATCTTTTGGATCGTGAACTATGTGTCCGTCAACTACGCTATTCTGGCATGATGGAAACGGCTCGCATACGTCGTGCTGGTTATCCCATACGCCATACCTATCGCGAATTTGTTCAACGCTATCGCGTACTGATGCGTGGTGTCACAGGTCCCATCAATAAACTGAACTGCCGCCAAATAACCGAAGATATTTGCCATCGCCAGTTATCATTGAAGTCAGATCATCAATTTGGCCTAACCAAGGTATTCCTCAAAGATTGTGATGATGCTTATCTGGAAGAGGAAAGATCACGAGTTATCCTTAAAGCCATAGTAACCATTCAAAGAGCGGTGAGAAGAATGATCTTCAGACGTTTCGTGAAAAAACACCGAGACGCAGCCATAGTCATACAAAAATCTTGGAGAGCTCGCCAACCCCGTAGAGATTTCCAAGCCATGCAAAGAGGCTTTCATCGCTTGGCTGCTGTGATTCGTTCGCGTCAACAGACCCATGATTTTAGCCAACTTAAGAAACGCTTGCGTCATCTTCAAGCTCATTGTCGAGGCTTTTTGATTCGCAAAGCATNNGCATTCCAGGCCAAACATGCAGCTCGTTTGGCAAAATTACGTGAATTCCGCATGTTGAGAAAGCAGGAAGAGGAGCAGTATCGTCGAGAGGGAGAACGGAAATGGAAGCAACATGCTGAAGTGAATTACAAGAAACGTCTTTTGGGAATTGATCCTCTAAGGGTTAAACCTCCAACGCCAACTACTCCCACACCCATGGCACAGCTGAC
>Females_1_(paired)_contig_10012
TCCAGCTTCATTGGCTTGTGTCAAATTGAAAATCCATGTTGAGTGGTCAACAACTTGATATGTTGTAGGTTCCACTTCATATGATCTGTAATTGGGATTCTTGTTGGTGTACGATGTTAAACTACCACCATTCCAGGAAATACCAATAGCATGACCATTTTGTGAATAATGAAGAATCATTTCATCCTTGTGGGTGTGACCATTGAAGATTCCACTAATGGTATCACTAAATCTTTCAATGATGCGATTGTATTCACGAGCCCATATAGACCAGCAATCGGAACTACCCGATGGAATGTGAGCTAAAATGTGAACCTTCTCGCCAGCTTTTTCAGCAGCCAATAGAGTATCATGCAACCAATCTAATTGAGGTTGGCTGGTGATGCTGCCATCGAAGAAAACCCAAAAGTTGAACAGATAGCAATCGTTATTATTCAAGGCAATAACTCTGAATCCTGGTCTGGGTGAGACGGTGTAATAGCCACCTTTCAATATTGTTTCTTTAGCTTCCTCAGGTAACCAACGTTGCCAGACCTTCCATAAATGTTCGTATAACCAATAGATGTTCA
>Females_1_(paired)_contig_10014
TTTGGGGGAAAAAATTATGTATAGTATAATTTTATTGTATTGTGATTTAAGGAGATATAACATATAGCATTGATTTTAAACAATGTATATAGTTTATCGAAAAGAAAATGTTACATAGGTGTTTTGGTATTTGTCTTAAAACTAACTAAATATAGCTTAGTATCTAAGAAGAATTCACCACATGGGCTCATTCACACTAAAAACAATGCTATCACATAATTAATATAATTAAACCTGAAAATTGTTAACAAATATAAATAAGAGTATAATTATGAAATATATTTGCACTATTAAAGAAGAAGACTAAATTACATTTCGCGCAGGAGTGATGCAGACACGTTTCTATAATACAACCAAAAAGTCTTTGTTCCATTCCCCTTGTAGGGAGTTGAGTTGGCGCACCTCATGACATTGCGTGCAGATCCATTGGCCTCTTATATATATCAACCGAAACCCATCAGATATTTTGGTAAATATACGATAGAAGTCAATAAGCTATAC
>Females_1_(paired)_contig_10015
CAAAAGTGACACGAACTGTAACTCATACCGAAGTACTTACGGGCCAACAATCTCCAGACATCGAGGCCCTGCTAAAACAAAAGCTTCAGGAATGTGAACGTGGTCAAGCTAGTTCCAAAATAACCCAGATCCTAGACACACAATTCAAAACTGACTCTGATCGTGGCAGTATAGATAGCTTCGAAATGAATAGGAGTCTAGACCTGGCGTCCAGTAGCGCTGATGAAAGTTTCGACATCTCCAAAGATGCCACTAAATCCGATATTGATTCATTGGAAGTGGATAGACCTCATACAACTCGCGAGGAAAGCATCGAGTCAACCGATATGCAACAAATGGATGACCTCATATCTAAATTTGGAGTTACAATCGGCGATGGTCTTACAACTACCAC
>Females_1_(paired)_contig_10016
CCGATGAGAGACGACTAGTGGCTGATTTTGTTGTTGTAACCGATGAAGGACTGGAACCCGTTGAAGTGACTTTTTGTTGTAGATATTTAGGGGCTCTGGGTCCAAGACTTGTAGGTCGTACAGGTTTTATTGATCCATTTGCCCGACCCTTCGCATTTGTAGAGCTAAACGAATCACTTTTTAATTTTGTCGAGCGTCCCACCCTATTCGAGAGCAATGATTCTCGTGAGGCCGATTTATTTGTAATCACTGAACTCTTCATACTTTCATTCATCGAATCCACACAAAGATCCGAGAAACGTTCATTATCGGAAGACTTATT
>Females_1_(paired)_contig_10018
CTATTCTTTTCATCTGCTTCTTCCATTGCATTGGTAGGACTACAATTTTTATGCTCACCCAATTGAGATTTATTTAAATTATTTGTTTCTGTTTTACGGCTTACACTTGGATATAATGTGGGGGGATTTATTGAATTGTCCAGCGTGTTTTTAGTTGCCACCGAAGTAACTTCCTGTGGAGTTGGAGTCGTGTTCGTAAATTTACTGATATTTTCATTTGATTTGCTTCCAATTTGAGAGAGTGTCTCCTCGGTTTTCTCTATAACATTGTCAAAATATTCTTCATTTTCTAACTTTGATTTGAGATAGTTTTCTTGTCGGGCTCTTCTAGTCGATGGCCTACGATTGGCGGGANNNNNNNNNNNNNNNNNNNNNNNNNNNNNNNNNNNNNNTCGGGAGTTCGAACAACTGTGCTTTCACTTTGTGAAGATGGGTAAATTTGCGACTGTGTGTCTTTATGTTCTTGATTGCCTTTCTTAATGGCAGTGAATGGCGCTGTGTTTCCTGGTTTACTTGGTAATAGCGCTTGAATATTTATATTCTAAACTNNNNNNNNNNNNNNNNNNNNNNNNNNNNNNNNNNNNNNNNNNNNNNNNNNNNNNNNNNNNNNNNNNNNNNNNNNNNNNNNNNNNNNNNNNNNNNNTGTCCATGGCCAATAATGTTTCATTAAAATCATCGTAGAACACATTGTTCAAGTGCTTTGTACTCTCCGATTTTGTTGGAACGGAATCTTCAAAACTATTATCTTCGGGTGGTATATCACTGAAGAGATGAAAACCCGTGTAGTCCACCTTTTCGGATGTGGACGGTGTTTTGGGTAAATCAGGTTCCGGATATAAGTCATTCTCTAAGTCAAAGCCAGTAAACTTAGAGTTTGTGTTTTGTGGGGTCGGCTTTCCCAATGATTCGAAAAATTCATCATCTGGTGGTTCGTCGAAAAGTAGGCTTGAGTTGAAATCGTAGATTTTGGAAGCAAATCGATCTTCCACTTTATTCATTGAGACTGATTTCTGACCTTTTGATCTATCC
>Females_1_(paired)_contig_10019
GCCGTGCCTACCGTTACCGACATATTTACGGCCGCATTTATAATTGATTGATGGGTTATTTCCAAGGTTCTCTCGATTTCTCCATTAACCAAATCCCCAATGGTTTTCGAAGCCATTCCAGGCATGGAATTACTATTGCCACCAGATGGGGCATGTTGATTCAGTTTCTCTTGGGAAAGATGACGTCTTAATGCCATTTTTGCTGGTGACACTTGCG
>Females_1_(paired)_contig_1002
TTTTCCGGTTTAATTCACTAAGAAGAAGAAATTAAACACAAACGATGGGTCGCTACTCCAGGGAACCTGAGACAGCCGCCAAGGCTTGCAAAGCCCGTGGACCAAATCTACGTGTGCATTTCAAGAACACCCATGAAACAGCCCAAGCCATAAAGCGTATGCCCTTGCGTCGTGCCCAACGTTTCTTGAAGGCTGTCATTGAACAGAAGGAATGCGTTCCCTTCCGTCGTTTCAATGGTGGTGTTGGCCGTTGCGCCCAAGCCAAACAGTGGAAGACCACCCAAGGTCGTTGGCCCAAGAAGTCCGCTGAATTCCTTTTGCAATTGCTCCGCAACGCCGAAGCCAATGCTGACTACAAAGGTCTCGATGTTGATCGTTTGGTTGTCGATCACATTCAAGTGAATCGTGCCCAATGCTTGCGTCGTCGTACCTATCGTGCTCACGGTCGCATCAACCCCTATATGTCCTCTCCCTGCCACGTTGAGGTCATCCTTACCGAAAAGGAAGAAGTTGTTGCCAAGGCCGCCGATGATGAGCCAGCCAAGAAGAAATTGTCCAAGAAGAAGATGCAAAGACAAAAGGAGAAAATGATGCGCTCTGAATAAGTCGACGTTGTAGTCTAGAGCGTTAAGAGTTGCTTTTATGTATAAACACTTTTTTTTTGTAAATTAGGCGTATTGTTGGACATATGCAATTTGTAAAGGACACCTACAAAACTACCATTTTCCAAGAAAACTATGATGTATGTTCAAATAAAAAAGATCCCGTTTGAACGCTGTTTTTTAAGAAAACGATTTGTTTTGATAGGGGAAAAAGAAATAAAGAAAATTA
>Females_1_(paired)_contig_10020
GTTATCATTACGATCTGATAAAAACAAAACATTTGGAAAAATAATAGAAGCATACGTCCGTCTGGAAAGTAAAAATCTTTATTTAAAATTGAAATACTCGAAAATTTAAGTACAAATTCTTTAGTACACAAATATGGCCACAAAGGTAGTTGCAACTGCCACAGTGAGGGCATTAAAGGGCCGTAAATTATTGCCCACCAGAGCAGCACTAACATTGACTCCCTCAGCGGTGCAACGTATAAAAGATTTACTTAAAGGTCAACCGGAATATACTGGATTAAAAGTTGGTGTGAGGCAACGTGGTTGTAATGGCCTGTCATATACCTTAAATTATGCCAAAGAGAAAGATAAATTGGATGAAGAAGTTGTCCAAGATGGAGTTAGGGTTTATATAGACAAAAAGGCACAACTATCGTTATTAGGCACTGAAATGGACTATGTCGAAAGCAAGCTTGCCAGTGAGTTCGTATTCAACAATCCTAATATTAAAGGAACATGTGGATGTGGCGAATCATTTAGTATATAAATTTATAGTGAAGATAAAAACAAATGAACAAT
>Females_1_(paired)_contig_10021
TGGTTTGGAAGATTTCATTTTTTAAACTAACATATATTTTTTATTGATTCTATTTAATATAATTTTTTTTATTCACTAACTAATAAGTAAATTTCTTAAATTTTTGTTACTTTTAAAACCAAATCATTTTCTGGTGTCAACATGAAATTTTCCTTATCATATTTCATTGGTATCATTGTCTCAGCACAGGGTTGGAATTTAAAACGCGATAATAGAAGACTTAGACCAACCATAATTTGCATTTTGGCAAAACGCAAACCAATACAATTGCGTGGACCATCTCCAAAAGGCATATGCATTGTTGAATCTCTATTGGCAACTTGTTCAGGAGAAAAGTTCTCAGGATCGAAAACATCTGGATTTGGATAATATTCAGGATCACGATGTATACATAAGCATGGAATAATAACAGGCATATTTTTCTTTATATTATAACCAGGATGTCCCGCAACACTATAATCTTCCAAGGCTACACGATTTAGAGCTGGTAGTGGGGTATGCAAACGCATTGTTTCATCAACAATCTGCCTTAAATATTTCATTTCCTTAATACTCTCATAAGTGGTCTCCTGATTGTATTGCTGCATAACCCGTTGCACCTCTTCACGTGCCTTATCTTGGACACTTTGATTTAGGGCCATTTCATATAAAGCAAAGACCATGGTATTCGATGAAGTCTCCGAACCGGCCACCAAAAATATAAAAGCTTGTGCGGCAATTTCATTAAATGATAAATTCGTGAAATCATCACCCATTTCATTTTTTACAATTTTATTATTTTTCATCTCCAGCAATAGGTTCATAAAATCATTACGTTTGACATTATTCTCCTCACGATATTTCATAGTTTCACGTACAATACCCATAAAGAAATTTTCAATCTCCTTAATAGTATCGCGCATATGTAAACTTCGAGCTAAATCGGGAAAGCTGAAACGGAAAGCTACACCCAAGGATCCCAGGGTATTCTCTAGCAGAGCCCTTTTACTCATTATATAGAATTTTTGAGAAGGATCACGTAAGCAATTGCATTCAATGCCAAAAGCACAACTTCCAATAACATCGGCAGTATAACGACCCATTAGGCTTCTTATCTCAATATCAGGTGACTTTTCAATATCATCGGCCACAACGGCCAAGAGCTCTTGGGCATTGGTGACCACAGTGGGAAACATAAATCTCATTTTGCCCGATGTAAATGTCGTGGAGAGTTTATTTCGTAGATTTTTCCATTTTTGACCTTGCATAGAAAACAAATGGGCCGATAAAGGATCATCAACTTCATTAATGAATAAACCTCGATCGGAGAATTTGTCAAAATCTTTAATCAACACTTGCTTGATTAGACCGGGATCCATGACAAACACCGCCGGTTTGTAGAACCAATATAAACCGGCAAATGGCCCAGAACCCTTGTATTTTTTATAATACTCTTGCCACATATCGAAAAATGTTCGGGTTGTAGACACACCACCAAAACTGCCAAATATCCAATGGGGTTCATCGCAAGGTATACCCAAATTTTGCCAATATTTATAATGTTTGCGGATTTTATTATAGATGTACAATATCGCCAAGGTTAAGGCTGTTAAATAAAATTTCCACATATCTTTTTTTTTTTTGCAAAAATTTCAATTGAATTTATTTTGATTTTGGTTATTTGCTTAACTCGTCGTGTTGAGTTCTAA
>Females_1_(paired)_contig_10022
GCCAGTCTTCCAAACAATTTAGTTGGATTTACATTCTTTATTTAAATACAAACACATCAATTAGTACATACCTGGATTTAAAATATACAACAATTAGCAGACAATATCTCACATAATTAATAATATACGATATTGACATTATTAACTGGTTAAATAAACAATTCATTTAAATAAATATAAAGCAACAAATTCTCTATAGCATAGTTTACTCTGTGTGTAGAATGTACGTTAGAGCACAAAACGTTTTATTCTTATTAAAGAAATTTAAATTTCTCTGCCAAACGTATAATATGAGCAGTCTTTTCTGAAATTTCCTTTCTGCCTACATTCTTGCTCATTACATCCATTCCCATATCTTTGTAATCATCCGGCATGGTGCTGTTATCTGCTAAAATAATTTTTGTCATAAAAATGGCATGACAGATTTCAATGGGGGCACATCTAGAGATTTCTTTCATGAATCCCACTAATGAATATTGATCCGTTGACACATTCAGTGTTTTCAAACAATCAATAAACGCATTATAATACATAACCAAGAACTCATCCATATGATTTTCCAAGATTGTTATATCAACACTTGAAAATAAGAAAAATATGATATCATGGGCCACACATTCATATTGGGCTATTTGAAAGTCCACAAATTTTACTTTGCAGGGAGCACCATTTTCATCATATTTTAACATTAAATTGTTAATCCATAAATCACAGTGGGCCAGTGTTGTGTATAGATCATCCTTGGCATCTGGTCTGGCGAAAAAATCATCAAACTCTTGCATCAGTTGTTTAAATCGGCTCACATAGTCTTCATTATTATTAGTTGCAATAGAGATTTCTTTGAATAGATCCTCATTCATTTGGGCCTTAACATCGGGCGCCATATCACCATTCATGTTAAATCTTCTAATATATGGTCGAACATATTTATCGAATATTTCGGGTTTTTTCAATCTCAATGCAATGGGTAAAGCATGGAATTTTGCTAATTCGAGGAGTATGAACTTGGTTTGTTCAAAATTAAACATTACATGACGATTTCCAGGTTTAAACCCCGAAGTTTGTAGATTTTCTTGAACCAATACTGCATCTCTGTCCACAATTTCAGCATCAGGATTTAATGAAATTCTACTTCCATAATATTGAGGAAATCCATCAAATAATTGGGATTCTGGAATACCTTCTTCCAATTGCATCGAACGCAGTTCAGGTCCTAGATATTTATAAACGGAATTTTCCGTGAGGCAGGTACGTTCGGGTTTGAAAATTTCCCAAAAGAAATCATTCGTGATGGGTGGCAATTTAGCGACCAATGGTAATTCTTCAATTTCCCCCGAAGGCTTTTGTATATTGGCCGTTACGGCCAACATCACACTACCATAATTTTCACCCGCCTTAGTGAGATAGCGGCTAGCGTATGAGACCAATTTGCCACCACCCAAATGTGGTTCAATCACTGAGGGAAGGTCTATTATCCTGGGTACTTCGGCCATAGTAATTCCGTTTGTGTATTTCTTTTATTTATTGAAACAAATGACACGCAAAATCCGATTTTGAAATTCAC
>Females_1_(paired)_contig_10023
TTGATTTAGGCAATAACAATTAAACTTTCATAACAAATATTATCAAAATTCACTTCGCTGAGAAGCGGTTTGCTTACGTTGTCTTATTAATATACTAATCAGGCAATTTGTGGAGAGCTAAAATGTTCCAATCTCATTCAAAGGTCCTGTCTTCGTTAAAGCAACTGTCACGGATCATGTCTTATCGTTTTGTACATGTTGAGCGGAAGGTTAAAGTAAATGACCTTGACATTAACTTTGTTGAGAGCGGTAATGGTGAAAAAAGTGTTCTGTTAATGCCCGGCGCATTGGGATCAAGTTGGACAGATTTCAAGCCTCAAATTGAAGAATTGCCAAAGTTGCTACCCAATTACACAGTTATTTCATGGGATCCCCCAGGCTATGGGAAATCTGTTCCCCCAAAGAGAAAATGGGGTCTAGATTTCTTTCATAATGATGCAAATTGTGCAGTAGATCTCATGAAAGCACTAAACCGGCCGAAATTTTCTATTATCGGTTGGAGTGATGGTGGTATAACCGGTCTCATAGCAGCCGGCCGGTATGTAGACAATGTAGAGAAACTTGTTATTTGGGGAGCCGGAGCATATTTGGTGCCAGATGAGGTAATAGCCTTTCATAATATACGCGATGTTAGTAAATGGTCACCAAGAATGAGGGAACCCATGGAAAAAGTTTACGGTGCTAAACGATTTGCAGAACTTTGGGGTGAATGGGTAGATGCGGCATCCGCTTTCTATGCGGAGAGGGATGGTGATTTTTGCAAAAAAGAAGTGGAAATGATAAAGGCACCCACTTTCATATTGCATGGAAAAAAGGATCCAATGATTGCCGCTGAACATATTCCCTACCTTAGGGAACATCTTAAAAATGTAAGGTACCATGAGTTTCCCGAAGGCAAGCACAACATACATCTACGTTATGCTGATGAATTTAATAAACTTGTTGCACAATTCTTGTTGGAC
>Females_1_(paired)_contig_10024
GAATATTTTCTTGTTTCAAACATTAGTGCTTATTTATAAATCGTATTTAATAGTAGTATCTCTATATATCGCACCTTGTCACATAATTCTATATCATTTCAAAATTTTCGAATGCTTTTGAAAACCTAAGGTCCCAATGGCATGTTTCATATCTGATAATTTACCATATAAATTGGATATATGGAAGTTTTGATTTAATACGTCATTGTGTGAACGGTGCGATATGTATGGTAATAAGTGGTGGCTCATATATTCCATGAATCGTTAAAATTACAAAACTATTATTTTCTAGAAATATACTTTGTCAATATGCATATTTGTCGTTATCAAAATTTCTTTAAGCTTGTTTCATGCAATAAAGGTTCTGAGGCCGAAAGAAAGCAAATCCTTTCTTTATAAAAACAATCGAAGAAGCTCGATATTGAATTCTCAAATGGCATTGCATTCTTTCGGCAAAAAGATTTTGTTGTTCAGTATTTCTTTTGTCTGTGTAAATATGTTCTCTTTACAATTTCGAAGAATACAGTCCGTTGCCAGCATTCACTGGGCGTTAGATATTCCCATTTGTATTATCGTCTATTTCTCTATTGGCATGGGAGTCGTTCTCTATGTCGGTGGATCCATCCAATTGCTCAATAATATCATCCATAGTATCACCGCCACCATTGGAATCATGATCTGCCATGGCATCCGATACTGTGTCACCACCACCGCCAGTTAGTGTTAAACTGCTGGAAGTCATAGCTTGTTGTTGAATGGGTTGCTGTTGTTTGGATTGCAAGGTAATTGCACGTTGCAATGTATTACCACTAGCATTAAAGATATTAACGAAACCTTTCATTGAAGCTGCCTGATTGGAATTGGTGGGTACCACAACTAATTTACTGGTAGCCCCTGGTGTGTTTCCTGTAGTGACTATTTGATTGTGGGTCTTCGATAGGCCACTATTCGAGGCAACAATGGTCACTGTTTTGGTGACCGAAGAAAGATTGGAGGGGTTCGATGGCATTTGCACGGTGACCGCTTTACCGCCCAATGTTATGGTTTTCTGATGCAAATTTCCACCACCAGCAGCAGACTGTGATGTTATGGTAATTGGCCGCACTGAGCTAGTTGGAACATTGTGAATCATTTTCATACCTGTCGGTGTTGTGATAACATTTCGAGCTATCGTAGCTGTCGGAACTGTAGTTGTCATTGTGTCCACCACCGAAACTAGATTGGAAGATGAAGCATTAGTAACAACACTGCCCGAGGGAATGGTTCGTATCCCTGTGCCCGTTGTTACAATAATGATTTGTTGATTGGTCAATTGCTGGCCTTGTTTATTGGTAATAACAAATGCCGATTTGCCCGAAACACTGGATGGCATTTTACTAACTTGCAGTATATTGGAGTTTTTCATAATGACATTGCCACCACTGAGGGTATGGGGTGCTACCAATTTTACCACATTTCCAG
>Females_1_(paired)_contig_10025
CTCAATGCTTGTTTCTGATTTTTGGGAATTTTAATAATCTACGGTTATGTGTGGTTTTGGCATAACCGACAATCGGGAATGGAGAAAATGAGGGTTATTTGTGGAAGCAGAGTTTATTGAGTGNNNNNNNNNNNNNNNNNNNNNNNNNNNTGCATAAATATGAGTGCGTGTGTGTGTCTTTTGTTAGCATATAAAAAATGTAAGACGACTGGGAGAATCAAACGGATCAAATGCTAACAGTAGAGGGTAATGTTATCTTAATGAGCAGAGAGATCTCAGAGAAAATATTCAAGGATTGTGGGGCCACAAACGAATAACAAATGAGTGGAAGTGGCAACACTGCAGTATTTTATAGATACCCTATAAACACAAATAGCTCGATATGTAGGAAGGGAATGTTTGAGAGCATGTAGAATACAAATAACACTCAATAAAAAACGTGCCGTTCACTACTATGTGTCAGGGTTGGGTTCACATGTGGC
>Females_1_(paired)_contig_10026
TAAAGGTTCACAATTTGGTGCATTTGGAGCAGCGTCCATTCGCTTGTACTGTGTGTGACAAATCGTTTATATCCAACTCGAAACTCAAGCAGCATTCGAATATTCATACAGGCGAGAGACCTTTTAAATGCAATTACTGTCCCAGGGACTTCACAAATTTCCCCAATTGGTTAAAGCACACTCGTCGTCGTCATAAGGTAGACCATAAAACTGGTGAAATGTTAGAAAACATT
>Females_1_(paired)_contig_10027
AATTTATTTGTGTCAAAAAGAATATATTTATTTAAATTTTTAGTTATTTTCTTGCAGATACATACAATATAGTCTTATTAATTTATAACCATATAAATATATTCGAAAACATATATTTATATANNNNNNNNNNNNNNNNNNNNNNNNNNNNNNNNGAAGCAATTTGACATATTACACGATTAATCTGAGCCGGAACCTGAACCTGATGGAGACCTTGAACGCGATTTCGAACGACTAGGAGATCTCGAACCTGATCTGGATCTTGATCCACTACGTGAACGACTGCCAGATTTAGAGCGAGAACGTGACCGGGATCGGGACCGAGATATTGAGCGGGAGCCGGACCGTGAGCGAGATCTCGATCTTGACTTAGAACCATCAGATTCACTGCCAGAGATTATGCGTTTACGTGCCGGGCCTTCATCACTATCAGAACCACTAGCGACACGTTTACGTGGAGCTGCATTACTGTCGCTGTCAGATTCGCTGGTTGATATTGTCGCTTTGGACACAATTTTCATGCGTTGTTTAGCTGAAAGTTTTTCCTCGAGTGAGACCTTCTTGCTAGCCTTCTGTTTTTTCTTTTGTTTCTTGCCTTTGCGGTCATCACCTTCTTCGCCATCACTGTCGCTATCATAAGTCTCTTTAATTTTACGCTTGCGCCCAGGTCCAGCACCACCTTCCTTTTTCTTACGTCCTGCTCCAGTGCCTTTACCTTTCTTCTTGCGCTCTCCGCCGCCATCATCGGGACGTCCAACACCACCTTCACTACCATCGGAGTCAGTAACAATATCGTCCTTTCGAGGTCGCCCTCCGCCCTTTTTCCGTTCTTTTTCTTGTGGCACTTCGAGAGTTAGCATAAGATTCTTGGTCTTTTCTACGTATTCTTGACGTTTGGCCAACATTTGTTCGCGAGACATCTTTTCAATTTCCTGTCGCTTTCTGCGCTCTTCTTCTTGGCGCATTTTAAATGCCATACGTTCTTCTTCTTGTTTTCGTTTCAAAGCCTTTTCCTCTTCATCGATACGACGAGCTCTGGCCACATGGTACTGGGCTTGAGATAATAAATCTTGACATTGATTAGCCTCAATTCCAGCTACTTCGATATTGAAACGAGTTTTATCTCCATGAATGGAAAGATATTGGAAATATTTCTGGGCCAACTCCAATTCATGAACGGACTGCAATACAACTTCCAAAGTAGATTTTTCATCTTTCAGTATGGCCATAGCTAAACGTTGTAAAACCACTGCAATATTGAATAGCAATACTGTATCCTGGGGTGCCACTTTGCGAGCTTTCAATAATACCATTTTGGCTTCCTTCAAACGATTGGCTCTCAAATAGGCCCTGGCTAAAAATTGCATGACTTCTACATTGTGATGTTTGTAGAATTTTTTCATGCAATTCTCATACATTTGNNNNNNNNNNNNNNNNNNNNNNNNNTTTGAATTGCACTTATGTATTGTTTCTGTTCCACATAAACGTGGGCTATATTGAGCCAAACATCACAAAAATCAGCAGTGGCTTCACGTACTTGGGCAAATATGTCACGTGCCTCGATAACGCAACCTTTGTGGGCCAACACAGCTCCAATGCCATTTGTAGCCCAAATATTACGGGGGTCATTGCGTAAAACTTGTTTATAAATGGACAAGGCTTTTTCCTGATGTTTTCTTTCCTTGTCTTTGTCTTTTGTAGGTTGATGTAATGTTTGCAATGAAAAATTCCCCAAAGCAATAAGAGAATAAGCATCTTGCGATGTTGCAGGGTTTTTCAAAATGGTTTCAAAATTCTTCTGACCCAAGGCAAATTGCATTTTTGCCAAATGCAAATTGCCCAAGAGCGACCTAGCATCCGGGTTGTCGTTATTAATGTTCAAAGCATCTTTGAAGAAATCTGAAGCTACAAATATCAAGCCTTTGTCTCGCGCCATGCAACCTAACCGCAAATAACAATCGATATAATTAGGATGCTTTTTCAATATGTCTTTGTACAGTTTATCGGCCACGTCAAAGCTACTCATTGCTTCATTTAGTCGTGCCAAATTATAAGTCATGGTGACCGATATAGAATCATAATATTGGGTATCATTTGGTGCTTCCGATTTTGCTCTATCTAAAGCCTCGATAAGTTTATCTTTGGCCACCTGCATATTTCCCAAACGATATTGTAAGGCAGCTACATTATTCAATATCTCTGCAGGAATTTCAACTTTAACTTTGTCCGTTAGAATACTAGACGCCGTTCCATATGCACTTAAAGAGGCATGTAAATCGTTTTGTTCCAATATCTGAGCCAATTCAATCCAGGCTTCAACGTCGTCGGGAAATTGTTCAGTGACCTTTTTCAAATGCGATTTGGCCATGTCGCGTTTTGTCTGCGAATTCGAGGAGGCGTAAAGGGAACCCAAAATCTTCATGGTCTCATAGTTACCGGGCTGAATTTTCAGGACCTTCTCAAAACATTGGGCAGCATTCTCTGTGTCTCCACGATAAATGTACATTTGGCCCAGACCATAATGCGGAAGTACAAAATTTGCAGGAGCAATTTGAGTAGACTGATAATAGTACTGGAAGGCTTGATCGTAATCACATTGAGCGTGGAAACTTCGTGCCAATTGATAGCAACTCTCCGCACGCATTGCTTCGTTCTCGGTATTGTGGAACGCATGTAGAGCCAAATGCTGAACTTTTTGATAGTCTTTCTTGAAGAAGAAGTGATTGGCTAAGTGATTAAGCACCATGGGACTGGTCGAGTCAATGGTATAAGCTTTCGATAACATTTGAACGCCCATTTTATTGGATTCCGGCTCGTGCTGATTTAATTTGAGAATGGCTAAACCAATTAATGCTCCTACACAATTTGAGTCCAATTCTAGGGCGCGCTGGAAAGCTAACTTCGCCTTCTCTGGGTTGTTCATTTTTAGAAAGCAATGTCCCATTCCCATTCGGACATTTGCAGGACAATTGGGATTGGTACGCAATGCTTTCTTGTAGAAAGCCAAAGCACCACGGTAATCTTTTTTATTGAACGCTATGCAAGCCTTACCCAGCAAAGAAGGGATATTAGAGGGCGACTGGTTCAAAACAAAATTGAATTGGGCATCAGCTTGGTCCATTTTGTCGCCTTCCAGGAGGCAAAAATAGGCTCTACCTAGCAAATGATTTTGATCATACATAATGATTTTGTCGGCAGCCGTGTACAAGTTGGTGGCTTTCATAAAAAGTTCCCTTTTCTTGTCTTTGGATTTTTCACGATTTGCTTCGTGTACATAATGTGCTGCCAACATATCGAAACAACGCATTCTATCTTTTTCCACATCTCTATACTCGGTATTGGCCTCATTACGAGCGGTCTCAAGGAGGCGGATAAAGTCATCCGTCTTACCTTGTTTATAGTACGCCAGCGCAACATTGACCCAAGTGTTCAATTGGGAGCGTTCTTGCCTCAAAATACTTAAAACTTCTTGACATTCCGGCAATTGATCGGGGTGCACTTCTATAACCTCGTCAGTATCCCGAAGAGGAATTTCTATGGAAGCAGACATCCTGGATTGTTACAACTCTTCCTTTGCTTAAAATTTGGGTAACCTCCGATATAAAATCCACCACGATCCTTCAAAAACACAAGTTATTAGATGAAAACAGAAAAATAAAATTTTTTTGTTCGATAATGGTTGGAA
>Females_1_(paired)_contig_10028
AAATAATGCAACCATTATTTGATGAGAAAAATGTTCGATGTGCTGAAATTATTCAACGTATCGAGGAATGTGGAGGAATTGTGTTAAAGCCCCACGAGGAATTTCCCAGTATGATATGTTTTCAATGTTTGGACTTACTAAATACATCCTACAAATTCCGCCTTATGTGTCAGTCCAGTGAACAGGCCTTATTGGATGCTATTGTAAAATCTGAATTGAAAACGGAACCTATAGAATTTGCTTCTTCAAGTAATAAGTCCAAATCAATGGTAAACGATGAGGAGGAAAGTGAGGAAATGTTTTTCGATCTCAGATCGGAACTTATTGAAGGCCAAGATGTTGATTTTGAGGAATTGGACGAGGAAAAACCAGGCTATAGTGATGATGAAGTGGATGGAGAATTTTTTGCAGTTGAAGAACAGGATATTGACGAAATTGATGGCGAAGAACATCTGGACGATAGTGATACGGAGAATGAAATTGAAAAATTAATAGATGATGACGAGTTTGTGCCCATACCAAAAAAGAGAAAACCAAAAGTAGATACTAAATTTGGCAAAAAGGCTAAAGTAAAAATTGAAAAAGACAAAACAGCTAAGGATGAAAAGCAAGCACCCAAAGTACGCGGGCGTAAAAGGAAGAATGAAAATGAAACGGAGACAAATATCTGTGAAGTTTGCGGTAACATCTATGCTAAACGTAGTTTATTGAACATGCACATGCGACGTCATCGTGCCGAAAAGCCATTTGAATGCGAAATTTGCGGAAAACAATTTACATGTCCTTCGGAAATTGGACGTCACATTCGAATTCATACAGGTGAAAAACCATATGTTTGTCGTTTCTGTGGACGTACTTTTGCTGACAGGAGTACAAATATAAAACACGAAAGAATACATACAAATGAGCGTCCATTTACTTGTCAAACATGCGGTAAATCATTTACCTATTCCAATGTTCTCAAGAGTCATATGCTAACACATACTGGAGAAAAACCATTCCCTTGTATACCTTGTAACAAGACATTTTCTCGTAAACATCAATTGGAACAACATTTGGGCACTATAACACATCAGCAAACCGTTAAAAATATACAGGCTGCTGCAAACGATGATGGTACTCAATTCTTTATTGAAAATCATGAATAACCAGATTGTGGACATACTGTACCAAAAAGTTGACATAATTGAGACATTTTATTTTTCATCCATTTTACAAAAACCAACAACAACAAAT
>Females_1_(paired)_contig_10029
CTTAAATGCAGTTGTAATGAAGAATTTTTCCTATTTGAAGATTTCATTATACATCACTCCGACCTGCATGTGGATGACGAACGTGACCAGCATTTGGAAGGCAATGATTTTTTGGATGAAGATCAACACCATGAGTATTGTAAAGAAANNNNNNNNNNNNNNNNNNNNNNNNNNNNNNNNNNNNNNNNNNNNNNNNNNNNNNNNNNNNNNNNNNNNNNNNNNNNNNNNNNNNNNCCGATAGTGAGGACGAGGGAAATGATGGACAATTTCAATCGGATGAGGATGAGATTACTTTAAATGCCGTCAAAAACAAGAACTTCATCTCCACTTTCCTAGCATCCCAGGAAAATTTCAATATTTTCGTAGATGCATATAAATGTCAACCCCAGCTTTG
>Females_1_(paired)_contig_1003
ATTAAGAAAACTTTGGCGTTCAGACACAAATCGTCTTCAATAATTGTCACGTCAATTTGTGTCTGAACGCAAAAGTTTTCTTAATTTTTCATAAAATTTAAGACAAATACTTATAAGATATCATTACTGGGTCTTGTAAAATGAGTGAAACTTTAAATGCATCAGGTGGTCTGCACTTTGAGAAGCCTCAAGTGCAATTTAATGAAAATGGTTGGGGACCATGCGAGCTCTCGGACACCTTTAAAGATGTGCCATATCAGCCATTCAGTAAAAGTGATCGTCTAGGAAAAATATGTGATTGGACTAATACGTCCAACAATGATAAAAAGTATCAAAACAAATATGCTTCTTCCTTCGGTACCGGCAATCAATATGCTTACTATCATGAAGAAGATGAAACTACTTTCCATTTGGTGGATACAGCCCGTGTCCAGAAACCACCCCATCAACGTGGTCGTTTCAATATGCGCAATCTACGCAATGCTAGAAATGCTCGCGGTCGCAATGCTCGTGGAGGAGCCACACCTCACATGACGACTTTGGGTGGCAAAAATGTTAAGGCTCGCGATAACCGTCGCGGTGTCAACAGAAAATTCGGTGGTCGCAATGCTCCACCCAAAATGCGTGAATCGTCTGTAGCTGTACGCTCCGATTGGTGTTCCATTGAGGAAATGGACTTCCCCCGTTTAATGAAATTGTCGTTGCCCAATATTAAGGAGGGTGAAGATATAGTCACCTGTGGTACTTTGGAATACTATGACAAAATTTACGATCGCATTAATGTCAAAAATGAAAAACCTTTGCAAAAGATCGACCGTATCGTCCATACTGTCACAACCACTGATGATCCCATCATTCGTCGCTTGTCCAAAACAATGGGTAATGTTTTCGCTACTGATGCTATTTTGGCCACTATCATGTGTTCGACCCGTTCGAATTATTCATGGGATATTGTCGTCGATAAAATTGGCGATAAAATCTTCATGGATAAACGTGACAATACTGAATTCGATTTACTAACGGTTAATGAAACCTCTGTTGAACCGCCAACCGATGATGACAGTTCACCAAATTCACCACGTAATCTAGCCATTGAAGCCACATTTATCAATCACAATTTCAGTCAACAAGTATTGAAAACCGGACCCAATGAACCCAAATATAAATTCCAAGAAGCCAATCCCTTTATTACCGAAGATGAAGACATTGAAGTTGCTAGTGTTGGTTATCGTTATAAGAAATGGAGTTTGGGTAGTGATATTGTTTTGGTTGCTCGTTGTGAACATGATGGTGTTCTCCAATCACCCAATAGTGAGCCGCAATTCCTTTCGATCAAGGCTCTCAATGAATGGGATTCAAAATTGGCGAATGGTGTTGAATGGCGTCAAAAGTTGGATACCCAACGAGGTGCAGTATTGGCCAATGAATTGCGCAATAATGCTTGCAAATTGGCCAAATGGACTGTACAGGCCGTACTTGCTGGTTCCGATCAACTTAAGCTCGGCTATGTCTCACGTATCAATCCCCGCGATCCCTCACGTCATGTCATCCTTGGAACACAACAATTCAAGCCCCATGAATTTGCTACACAGATTAATTTGAGCATGGACAATGCCTGGGGTATACTTCGTTGCATTATCGACATTGTTATGAAACAGAAGGATGGTCGGTATTTGATAATGAAGGATCCCAACAAGCCTATTATTCGTTTGTATGATATCCCCGATAACACTTTCGAAAGTGATGACGGTGATGACAGTGAGGGTGATGATGGTGAAGCTTTCCAACCTGTTTATTCGTACGGAAAATAAGCAAACTGTATAAAGAACAACATAAATAGTAAACAACCGAAAACGGACTATTTATAAAAAGTAAATAATTTAATTTATAAAATAAATACTTTTATAAATAATTTTTTTTTAGATTCTGTTTTATAATTATTCGCTGAAAAGTTACAACATTAATCACAACAATTACCATAATATTATAATACATACATGAAGAAAATAATATTATCTTCAATTAAACAAAAC
>Females_1_(paired)_contig_10030
TTTGAATATGCTGTTTCCCAAATCACTTTAGTTTCCCATTAAAAATATTTTGGAAGCAATGTAATCCTAATTTTAAACTTTGAGTTCCAACATCAACAACAACAAGAAATTTTCATTTAATGAATGTTTTCCGTTTCCAGTTATTTTGTTATTGTTACCGTTTATACGCCAAAATCATAAATAATGCGTTAAAATTGTTATCAATTTAAATTAAATACAACCCACATTTAAATCGAAGTAGCATTTTTAGTTATAATTGAAAGAATCGTGTCTTTTTATATCTATAATGTCAATTCAATGGAAATCAAAATCACAATAGTCAGAATGGAGAAACTTTTTAGAAACACACATAAAACTCAAACCAATAAAATGAATACAATAATGTACCCCACTATAACCCTTTACATCCCTATATATATAGTAAAATCATATGAATAACAATACATCTAAGTAGTGGGATGACAAATCAACTCATGAAAGTCACATATATCGAACAAAAGTCTTACAAATAAATACAGTAACTTTTACATGTACATATTTAATAATTTTTAGTTAAAATAAGAACTGAAACATATAAAAGTCATTTATGTTGCTCAAGTCGTTTACATTTTAATGATAACATTGGCAAATCGAATGCATATGTTTGTGTTTGTTAAACATTTTATAAGACAAAATAATTCGATGAACAATCCATAAGTGAAATCTAC
>Females_1_(paired)_contig_10031
CGCTTGCTTCTATATCTTCGCTTAAGACGTTTTGAAATTTCAAACACAACAAAAACCTAAAACTAAAAACGGAAACATTTCAAATAAAAAAATTATATATATAGCAAAAGAAAAAAAAATAAGGCCACTTGAAAAGGACTAATTGTGAATTGTTTATATTTTTTCTCTCATTTCCTATTTCCGGAAACGGTTATTGATGCTCCAACTACAACTTGTGAATTAGTGAATAAACGTGTGATTT
>Females_1_(paired)_contig_10032
GATTCCGATGAATTGGAGGAGATAGCCGAAAATCCACTTAAAGAGACAAATTGCTTATTCTGTACACATGAGGCAGAAGACCTTGTAGACAATTTGAAGCATATGTCTGAAACACATTCCTTTTTCATACCTGATGTTGAATATTGTACCGATGTGGAGGGTTTGCTTCACTATTTGGGAGAAAAGGTNNNNNNNNNNNNNNNNNNNNNNNNNNNNNNNNNNNNNNNNNNNNNNNNNNNNNNNNNNNNNNNNNNNNNNNNNNNNNNNNNNNNNNNNNNNNNNNNNNNNNNNNNNNNNNNNNNNNNAGTTCAAGTTATCCCGATAATGAGGAGGGCATGGATATTGACGAAGAAGTTGTTCCAGAACTTTTGGATGGTGATGAATATCAACTGGTATTGCCATCGGGAGCAACAATTGGCCATCGTTCTTTGTTGCGTTATTATAAGCAACGTTTAAATCCAAATCGTGCTGTAGTTCCCAAAAAATCCAGTAAATTACATCATCTTTTGAGTACATATCGTGCCTTGGGTTGGTCGAAAACTGAACAGCAGGCTGCCGCTCGTAAAGCTCACGATATACATGTGATGAAGAGAGTTCAGGCTAAATGGCAAATGAAAATGGG
>Females_1_(paired)_contig_10033
CGTTTATACTAGTTTTTATTTTCGTTTATCTACACACATTATAATTTTTTTTTTTGGTCACTATTATTCACTATCACATAATCCACAATTACTTTGTATAATGTCATCATCCGGATTTGCATTTCGTCCAAATGGTGATTTTGCATTAACGCCCACTACATAGACACCTTTCACATCTGTCATAACCTCAAAACCCATTGGTATCGCCTCTGTGGAACATTTTCCATTATCGACCTTCCTCAAGGATTTACAACGAGTAGCCATAAAATCCATTTCATGGCCAGGATATACAGATTCACCATAATAACGCCAGGCACGTTGATGGGAGCAACTAAAGAGATTACAACCTGGCTTAACATTGGAATAGCCACCAGCATAAAAATCAACATCACCCAAGTTACTACGCTTGCCTAATCCTCCTGGATTGGTATGGATCACATCAACAAACTCGGCATCGCCACGTTGAAGGCCCGAAAGATATTCTCCCTCATTGAAACAAGGATTTGCTGGATCTAAGCCGGTAATTCGAGTAAAGCGTTTGCCAGTAGATTTATAGAAATAGCGTCCGGCTGAACCGACTATATGAGCTCCAAGACTAAAGCCAACCAGGTGAATATTTTCCATGGGGATTTTAGTGGTCAGTTTTTCTAGACCTATAGCAACAATACGTCCCATTTCGTCGGTATTGAAAGCAGACCATGTGTAGATGGTGTCAATATAATCCGAAGCATTTACAGCTATAAAATTGTAATCACCTCTGCAATTATATGCTTTTGCCAAATGGGCCACGGAACTTGAATTCAAGGTCGTTGTCCAACCACTTACAAAAACAACCACTTTTTTATTCAAGTCAAAGTGAGGGCTCTCTAAAATCTTCTCAGCCTCTTGCACATTGAAACTTACGTTGTGGCATGGTGTTCGAAGTTGAAACCACATGTCGCTTATATTGGGACTAATCCGTGGATTTATTTTGTCTGATTCCAAATAGATCGAACATATTTTATGAAATGCTCCAAATACAGCACGTTCAGGCAAACCAATTAACACTTGCTTCGATGAATGTAGCAATTCCCGTGGGCTGGGAATACGCGACTTCAATGACCTTCCAACACCACTGGCCAAACTTTTCAATTCTTCTAAGACATGATCACTACTAGCAACAAACCGTCCATTAATTCCATAATATCCACAAGCAATTAGAAGTATCGCAACTACTATTTGCAGTTTTAATAGCATTACAATTTTGAGCCAATACCACCTCCAGAAATGTATTTTTTTGTTTTTTTTTTTCGTCTTCCTTTCTTATTCATTTTCATCAATTTCAATCAATCAAATCTCATGATGATGATGATGACGATGACAGTAAATGTCAGGTGCAATTTTGCATATATTTCATCATTACGGCCAAACTATATACTATGTATACAATAATAATAATAANNNNNNNNNNNNNNNNNNNNNNNNNNNNNNNNNNNNNNNNNNNNNNNNNNNNNNTTTAATTATCATTACATTAAAGTTAGGCAAAAAATAAGGAATAAAATACGAAAACAAAATTGAGGAAGGGAAAGAAAGCAAGGCTTTTCGTAAAACAAAAAATGGTTTTGGGAAAGCTGAGAGTAACAATGGGAAACTGGGGGNNNNNNNNNNNNNNNNNNNNNNNNNNNNNNNNNNNNNNNNNNNNNNGCAAACAAATAGGAAAGACCAAGGAAGCGGGGAGGACAATTATAAAGTAATGTTTAACACCCTGTATTATCAATTTATTTTGTTTTGTTCAATATTTATTTTTTTATTTTCTCTTTTCTTTTTTT
>Females_1_(paired)_contig_10035
ATAAAGAAAGGTATTCCAGGCGCCGAGAAGAAAATGAAGACAAGGAGATTGAAAGAGCCCTTTCTTTGGAAAGTGAGCGTGAAAAATCGGTAGAAATTGTTAAACCACAAAATCGAGAATTTTCTCCTATACCTGAAAATGGAGCTGGTGACTGCCTTTCTATAGAGGAAACAAATAAACTTCGCGCTAAACTTGGCTTAAAGCCATTAGAAATAGACTCTGGGTCGTCGTCCAAACCTTCCACATCAGCAGCAGCAGAGGCCGAACTGAAAAAGCCTGGGCAAAAAAAATTTATCCATGTACAAGGACGAGTGGGGAGAGTTTTTGCATAAACCGG
>Females_1_(paired)_contig_10037
TGATCCAATTGAGGTTTATTTTCATCTTCATTTTGAGAAGTCTTGCGTTTCTTCATGCATAAGCATGCAGCTATTGTGGCTATGAGCAGTAAAATGCCCCCTCCAGCTGCCCCAGCAACTACTGGAAATATCGAGTTATCTTCTTGATTCGGTTTAGAGGCAGGTTCGACAGCAGGCAATTGTGGAGCTGGTGTTGTGGCTGATTTTTTTGTTTCTCCCGGGACAATTGAACTAAATTCCGAT
>Females_1_(paired)_contig_10038
CTCAAGTACGTAATATTATCAAACAGGTGCTGGAGGGTTTGGACTATTTGCATAGCAAATGCAATATCATACACACCGACATAAAACCCGAAAATATTTTATTGGTAATTGACAATGCAGCCGCTATGAATCAGCAAATAGATGATGAGATAACCAGTTTAAGGATAAAGGGTGTGGATTTTCCCGATTCGTATATAAGTTCAATAGAGAAACAAACGAAGACTCGGGCCAAATGGCCCCTACAAAACATCGAAACGAATGCAACAAATGCAACTAACACAAATACAGCTAATAATTCTGCCT
>Females_1_(paired)_contig_10039
CGAGTGAAGAACGAAAAATAACATTGCGACGTAACAAACGAATTAATTAGCATAACAAAAAGAAATCATCCGCTGCACACGACCTAAAGGAAATCCACATAATAATTATTATTATTATTATATTTGAATAGAATAGGCAAATTATTATTACTACCAAAATGCCCCCTCTAGCAGAGGAACAATTGAAAAAGTATTATGACGTTGCTATAAACTTGGTCACTAAATGTGGTCATCTTATGCGTGAAGGTTACAATAAAACCGAATCAAATTTTCAAGTAAAATCTGCCTTTTACGATTTGGTTACCGTCTACGATAAACAAATTGAAGAAATTTTAATTAACGGATTTCAAAATGAATTCCCTGAATCGAAAATAATTGGAGAAGAAGAATCGGCTGCTAAAAATTTCACTGCTACTTTAACAGATGATCCAACATGGATAATAGATCCCATTGATGGCACAACGAATTTTATAAATAAAATACCATTATGCTGTATATCGGTAGGATTGGCCATCAATAAAGAACTGGTAGTGGGTATTGTCTATAATCCTATTATGAATGAGATGTTTTCGGCTCGTAAAGGCCACGGAGCATATTTGAATGGTGAACCTATACATGTCTCAAAAGTAACTTCAATTAGCAATGCAGTAGTTGGCCTTGAGGTATCCCTAATTCATGTTGCCGCAGTAAGAGATAAAAATGTGAAGCGTTTATGCAAATTGGCTTCAAATGCTACTGGTACAAGAGGCATTGGATGTGCCGCATTGACTCTATGCTATGTAGCCAGTGGTCGCTTTCAGTGTTTTCATGTCGAAGATTTGCAGCCTTGGGATATAGCTGGCGGTGCTGTTATTTTAACTGAAGCCGGTGGAGTTATCAGGCATACTAGTGGTATGACATTTAATATAATGAAACCTGATTTAATATGTGCATGCACTGAGGACCTCTTAAAGGATATGCAAAAATTAATTGAGGAAGCCGATCAAATTAAAGAATATGAAATTAAATAGCACAATATTGTGGGAGTATACGAAAAATTAATGGAAATAAAAG
>Females_1_(paired)_contig_1004
CTTACACTATGTGGTGGGCTTGGGTAAGGTGGCAGTTCTAAGGGTGGTGGTGGTGGAGGGAAATCTTGCGAATCTTGCCTCGTATGTTGATGTGGGGGTAGGGTATCTACTTCATCAGTACCCTGTTCAGTGGATGCGCGATACGATTGTTGATAGAGCTGTTCCTTAGTCAGAGGGCTCTGTTCAGAATGAACTTGAGCGCAGGTGGTTATGATAGTCTGGCATGAATCCTCACTTATTGAGGTGTTGGAACTCATAGCGGATAGATTGGAAAGAGTGGCCTCATGATGGAAATGTTGCATGAGGGCAGCATCTTGCTGTT
>Females_1_(paired)_contig_10040
ATTAATGGTCATTTTTAGATATTGTCCTTAAAAAGGCTACACAGCGGTTGGTGGCTTTGTTGGCACAACACGTTTTCCACAACGACGAGACATTTCTTCTTCGGTACAATCAGCCATGTGATTAATNNNNNNNNNNNNNNNNNNNNNNNNNNNNNNNNNNNNNNNNNNNNNNNNNNNNNNNNNNNNNNNNNNNNAAAATCTCTCTTCGCATTTTATCCTCAGCTTCATCGGCATAGTTCTTATTGAATTGTTTCTTGAAGTCTTCCCATTCTTGATCTGTTACGATAGCCATTTTGAATTAAATTAATAGATCCGCTGTAGTTCAATGTTTTGTCTATGACTCACTGTCCAA
>Females_1_(paired)_contig_10041
TTTTTACATTCAGAAAAACTTATGGAAACAACCGCAAAATGCAGTGGTTGCTGCATAAATAACACAAAATAATTGTAATTATCCACATCATCATCAATATTAAATTATTTTTATTTTTCAATACTTTAGCTAATTTTTCCAAGCATTCGTTGGAATTATGGGCACTACTATTTGTAGCATTTTTCAACTCTTTAGTAGCGTCGTCAGGTAATTTCGAAAATCGTTGTGAGTATGTTAATACAAATGATTCATTTTCCACCGAACTATCGGATGGTCTAGTATTGCGATCCATATGTTCTCTTAATGGCATAGGATGTGTCCATTCGTCATCGTCTGTGAAAACG
>Females_1_(paired)_contig_10042
ATTAAACAATACTTTTTCTGATGCCTTTTTAAGTCAATACTTCGCCAAAATTTCTCTCCGCACTTCGAACATTGTATAGTTTTTCCAGATTTATGAATGGCCAAATGTTGTTTCAGATGACATAGTTGTGAAAATGTTGCTGAACATATATCGCACTCATATTTCCGTTCATTTTGGTGCTGGCTAAGAACATGCTTTTTCAAGTGATCTAATGTTGAAAATTGTTTATCGCAGAGTAAGCAAATGTGTTTCTTTAGTCTTGTGTGGACTATACGTAAATGTTGTTTTAAATTTACCGTGGAAGAAAACGCCTTAGTACAATATGGACAATTTATTGAAATGGTTTTGCTGATAACTTTGTTACATGAATTTTTATGTAATTTTAGATCGTTTGATGACGAAAATGATTGCTGGCATTTTGGGCATACCAGAACGGTTAGATTGTGACTTTCTGCCAAATGTTGAAGTAAAGGCTGAGGATTATTGAATTGTTCCAAACATTTGGGGCAAGGGAAAGCTAGACTATTACTGTGATGTAATGTGGTATTTTGTGCTTGTAACATATCTGGCAAATGAAGATCTAGAGCTTCCCAACATTCGGAAAATTGGAATGAGTTCTCGTTAGAATTAGTTAAGAGAAACTCGTCTAAGAATTCCTCATGCATTTCTAAATCCATGT
>Females_1_(paired)_contig_10043
GCTTCAAGTTATCCTCATCTTTAAGCCAACTATCACAATCTGGATATGGACATGGAACTCGTGGACCACTGGCCTCAAAATGCAAGCGAACGTGTTTTTCAAATGAATACTTATCCCTTATTTCTTTGGCGCACACGTGGCAAACGTGTTTAGCTCTCTTATGCTGCATACTTGTGNNCTTGTGTGTACATTTAATAGATATAAGCTGGCAAATGCCTTTTTTTCAGGACACTTTGTACAAAAGAACTGCCACTGATCTCTTGGTATATGTGATGGTTTGTGCATTTCCAAAAGGTTCCTTCTGGCGAATTTTTTGGGACATAAATCGCAAATATAGGTACGCTCTTCATCTGGAGCATGATAGTTCAAATTATGAGTTCTCAAGCCACAAGTTGTAGTAAATGATTTGTTGCATTCATTACATTTAAAACAGTTTGGATCTTCGTGTTTGAGTGCATGTTGTGCCACATAGAAACGTTTAGTGAA
>Females_1_(paired)_contig_10044
TTTTGCCAACTTTTAGTTACTCTACCACAAACATACATCACGGACCTTGTTCTGCGGTCGAAGAGTGCGGAACAAAATGACGGCAACACAAATGAGTGATGAGCAGTTTCGCATTCTAATTGAAACAATACGATCTCTGGCACCAGAACAACGCAATAAAGTTGCTGAAGAAATCAAATCCAAGGGAAGTTTTGCAAATTGTCCAACCCGTTTTTCCGGACAACGAGATCATGATGCAGTCGAAGTTTTTATAGATGCCGTAGAAACCTACAAAGAAGTTGAACAAATTTCCGACAAAGATGCATTGAAGGGATTATCGTTACTATTCAATGGTCTAGCCACTACCTGGTGGAAAGGGGTGAGAAGAGAGGCCAAAACATGGGATGAAGCTTTGGTTCTTCTGCGAGAACATTTCTCACCAACAAAACCGGCATATCAAATATATCTGGAAATATTTGAAACCAAGCAGGGTGACAATGAGCAAATCGATCTCTTCATATGTAATAAACGTGCCTTACTAGCCAAATTGCCCGAGGGAAGGCATGACGAAGAATGTGAATTGGATTTTATTTATGGTCTCTTAAGTTTAAAATATCGTCAACAAATACCTCGTCATGAGATAAAATCTTTTCGAGATTTACTTGAAAAGGGTAGAACAATAGAAAGACATCAGTGATTCATTAGTTAAGTTTTACTAATAAGTGCTTTTTAGTATAATTACTTTGTAGTATTAAAAAAAGAATGAGAAGATTTTTAAAATAAAATTT
>Females_1_(paired)_contig_10045
GAATTTTCCAATGACTATCAAGTGGACAATCTTTTGTGTGCCACAGTTGGTGAAGATAATGTTATTAAAATGTGGTGTCTTGATGATTCCGATAGTATATACAAAGATGGTAAATCGTGGTTTTGTATAGCACAAACATCTTATAGAAATCTACCCGTCGAATCGATATCCTTTTCACAGGATGGTTCTTTACTGGCTGCTGGTTATGGCAACACCTTATGTATTTATAAATCGGATGATTTAAAACTGAAAGCAGCTTTAACTGGAGCCAATGGTATGGATGGCTGTGTTAGTAAGGCCCAAGTTCGTATACCTTCGAAAAATATGAATGGATCTAGAAATGATTCAAAGGAGAAACGTGACAAACTTATGAAATTATTTTCCAATATGTTGGACATGAATGAGGAGACATTGATAAAAGAATTACAAAAGACTGTGGTTCATGACAAGAAGAAAAAGAGCGATATGATGGATCCCGTTGGTAAATTAGATGATAAACAAAAGACAGCTCTTTATACGAGAATTTTACAATTGCATGAGCTAAATCTTTTCCAAAAAGTTATGATTTATCAGAAACTAGGTATAGGTTGTAAAGTACATCCACAAATAGCTGCTAAATTTGCCGATTATATACATAATACCGTAAAAGAACGTAGAAAGGAAAAACGTGCACAATTATTGCATACGGAATTGCATCGCTTGAATAAACAATGTCGTTTTAAAGCCAAATACCGTTTGGATCAATATGTAAAACGTCAACGCACCTATGATACCACTGTTACCAACAATCTAGTACCTTTGTTAAGTCTTTTGAATTTAAGTCACAACACAACACAAACTCCCATAAGCAATGGCTCGGCGGCTCAAGCCTCCAAGAGTCCTAAAGTGAATAACGAAAAAGTTATTCCACCAAAATCCCCTATAGCCGAAATAAGACATGTTCAATTTGCTGCCGGTGAATATGGTCATCTAGTAGCCGTGTGTACAGAACGTCGTATACTCATATGGAATTTGTTGACATTACGTCTACAATCGGTGTTGAAATTAAGTGTGAAACATTTTACATTTGATGCTCAAACAAATCTTATGGCCGTCGTTACCACTAATGATGAATTACATATTTTTCAACCAAATGTTCCACTTCCTATATATCAACGTCATAATATTCCTCAATTGCATGGCATGGCTTGGATACCAAGGCGTTATCCTAAACAACGTTCTATTAATTTAGATTGGCAGGCTCAATCTACTTTATACTTTTTANNNCTGATGACCAAAAAATTGTTTATCTCTCATCGCCTACGGAAAAAGAAGCCGACGTGCCTACGCCCATTGTTTTTAATAATTTTGCCTCAGACACAATGCGTTACTCAACATTTGGAACTTATGCTGTAAAGTCCAATACAGAAAAACAGATATCTAGTAGACAGTCTGGTCCACTAGTTCTGGGAAATGCAGATAAAACTGCGGTGAAAGCGTTAATTGACATGTCCACTCACACAATGCCACCCATGAGCCTTATGTGTGAAGATTTTCTTAAATCTATGGTTAGACCAGTGGCCAGTCCAGCTGTGAGTAGAAGTCAATCGAACACCATTGGTGATGACGACGATGGTGGTGGTGATGCTCTGGCAACACGTCTTAATGGAGATGGCATAACAAATGGTTTTGGTGGTGCCCATTCCGATGATGAAGATGACATGAATGGAGATATAAAAATGACAAATGGTTCCTCCTCACCTGCCACTAATGCCAGCGCCAGTAATATACGCAAAGATCTAATGCGAAAAACGGAAGAACTTAAACATAGTCATAAAATCAAATGTGAAGATCAAAATGCACCCGCCAACGATGATGTGGAAGAGACTAAGCTTAGATTCTTAGCGAAGCAGCACATAAATTTGGAATTTTAAAGAAAAAACAAACACACACACAACGTTTTGTTTATTTATAGGCACTGCTAATGTTATATTCTAATGGAAAAATTTATTTTTTTTCTTNNNNNNNNNNNNNNNNNNNNNNNNNNNNNNNNNNNNNNTTCATATGATTTATTAAGAATATATATGAATGTATAAAAATGTTTTACATATAAAAAATTTGTTAATTTCGCCTGACTTCCTATTATGAATGAATAAAATATGTAGAAATAGAATAAGAGACAAGAGATA
>Females_1_(paired)_contig_10046
GTGTGTCACAAATGGCATTATAAGATCACAAGAGCCATAGTCTTCTGTTTGGATTCCAAGGAATATATGCAAATACGTAATGCTTTGATAATATTAATGCGTATATTGCCACACTATCCTGTTCTAGCCAAATTGGCCCAAATTATTGAACGTAAAGTGGAAAAAGTCCGTGAAGAAGAGAAAAATAAGAGACCCGATCTTTTTGTTATTGCTTCAAGTTATATTGGTCAATTGAAAACCAAAGCAGCACAAATGATCAAAGAAAGTGATTTNNNNNNNNNNNNNNNNNNNNNNNNNNNNNNNNNNNTTCTGCTGCTGGTATTAGTACCTCTGCCACAGCAGCTACTACATCTACGACAGGTGTTATAAGTCTAACAAACAATGGAAGCAGCAATACATCTTCTTTGGCCTCCACAGATGTGAAACAGACAACAAATGGAGAATTAAAATCAGATAAACGGGAAAAAGNNAAAGGATCGCCCTGAACGTCCACCTAAAATGATTAAACTTAGCTCCTCCAGTTCAACTGCCACAGAACGTGAACGCGATAGGGATAGAGATCGTGATCGTAGTAATAAAATTATTGAATTAAACGAAGAGAATTCTATGTCAACGCCAATTCTAATATCAGAACGTGATACAACGGATCGTCACAGTAGTACCAGATCGATAAAAG
>Females_1_(paired)_contig_10047
CTTTTATATAGTTTTGTTGATTTGTTTGTTTTTGTCTAAATTAAGTACAGTTTGGTTTTAAAGTATTTGGCACAGTTTGAATTGTTTTTTTTTATATTTAAGTTCGCAGCAGTAAATCTGTTGTGAAGTAATCACACAGGCACTTGACATCAGGCAGAAATTTATTAAGTCACATCTATGAGGTCACAATCAGTCAGGGCTTTTTTTAGAGAGTTCATCATCCCATCAATCATATTGCATGGAGTTTGTTATTTTTCCGGACAACTTAATGACAATTTCTGCTTTGTCTTTGAAGAGGCCAATGGTTGGCCACTTCATGGTCTAACTAATCTACAGTTGTCGACACGGGCATAGGTGTCCGTATACAGCAAATTGCAAATGGCAGCATTGTTGTCGAAGCTCATTTCGGCTACTTTAAATTCTGGATTTATGGCAATTTTCAGAGTATACGAGCCAACATTCATTTCCGTGATATCCACCCATTGACAATCCAAGTTGTAGAGATAAACATCTGAACAATTGACGGAAATACCTTGATCTCCGAAATTCGCACAATTATATTTCTTAGGTATGCCTGGCAAACATTGGCTATCTTCAAGACAAAATGAAGCTTTATGGCCTTGGGCTACCTTGAGCNNNNNNNNNNNNNNNNNNNNNNNNNNNNNNNNNNNNNNNNNNNNNNNNNNNNNNNNGGAAATGCATGTGGCACATGTGCCATTCCCACATACTTTTCTCCTTGAATGGCCGAAAATCAATGTTACCCGTATTCAAAGCGCTGGCTGTAAACTTCAGCAGACGTCGCGTGACATAACGCCAGTCGGGATCATCTCGTTGTATATCGTAAGCTTCATTTGCCACACAGTTCTCCTCCATTGCACATTGCATCAATGCCATGGGCCGATCTTCCAAGTGAGCTGTGCGCTCAATTTCATAATAATCGAGAACTAAATCTGGCGCCAAGTGATCACATACCACCACGGCGACATGATTATGTGAGCCGTGACATGATAGCACACCCCGCATATGGTCATGATGCAGGCAGTCATTCAATGCAGTTTCATTGCCATAACATTCGGTACCCGTTATTAAATTTGGTGAAATGTCCGAACCTCCAAAGAAATCCGTTTGCAAGGCATCACGGGCATAGCCCAGACCCAATTGACGGCATACAACATTGGCTTCCAAAAGACCCCAACCATCGGAACATATGGTACCCCATTTACCATGGTTGATGCGTACCTCTACTCGGCCCTCTTTGTGTGACCTGCCACCCCTTAAACGCACATCCATTTTGTGGGTGTAATGAATACGATACTTAGGTTCATAATATTCAGGTTCAACCTCTGGTTCAGGCTCCAGACCAGCAGGAGCAACACATATCACACCAGCCGCTTCACTTGGCTCACAGTCATTCACACCCCAACCATCAAAGTGACAATGGGTCAATTCCTTTTCATGTCCCTGACAGAAAAGATTGTCCATCCAAAATCTTCTTTTGGCTGGACCAAAGTAACCACTGTGTGTGACTTTCTTTAAGCCAGGAAAACCCAATTGTTCGCACACAATTTGACCTTCAACACTGTCCCACTCATCGTCACACACTGAGCCCCATTTGTTGTTATGCAAAACTTCGATGTTACCTTCGTATTCTGCATCGCCANNNNNNNNNNNNNNNNNNNNNNNNNNNNNNNNNNNNNNNNNNNNNNNNNNNNNNNNNGTTGACGCTCTGATCGGGCATCATCCAATGAGGTATGACGGGCCAAGGATTGGCCCACATTGAATTCAAATAAACACACACATATGAACACAATTTGCAAAAGAATCTTAAAGGATTTCATATTTATGTCAGCACAACAATTTTAGTTCTCTTAACCACAATTAATTCTCTCTTTTTTTCTTCTTAAACATAAAACAGGATCGATGTCGCAACACGATCCAACCGAATGATGTGCGATCAGTATAAATGTTTGAGACGACTACGATTGATCTTCATGTATTTGGGAAGAGAAGCGAAATGAAACTATTTTCATTATTTC
>Females_1_(paired)_contig_10048
GTCTGCGTCATCATCATCATCATCGGACTTTGATTGTTGCTTTTTCTTTTTCTGCGATTTCGCTCCCTTCTTGGATTTGGATTTTTTGGCTTTAGCCTGCAAAGGAGCTCTCTCCTCAGTTTCTTCGTCGCTCTTACTGAACATCAAATTTTTAAGTTTCTCACGCTGNNNNNNNNNNNNNNTATGCCCAATGTTTCCAAGTAATCCTCCTCGCTTTCATCGCCATCTTGAGTATTTCCATCACCCTCGCCATCACTAACTGAATCATTATCATCGTCATCATCTCCAATATCTTCCACATCGATTTCTACTTCTTCGCCACCAACAATCTTAGCTCTCAATTTTAAATCGGCGGAATTTAGGTATGTTGGTATGCGCCAATAAGTTTCCATGCCAAGAACTGGAGGTTGTACACCCAAAGCTACCAAGACCTTCTTAAAATTCTCATCCTCCATGGCCTCTTTTTGATGGGTTTGTAATGGTAGCAAGGGCACCCCATCATCTTCTTCACCTGGTTCTTCGGTGTCATCTGCGGCATCATCTAAACACTCCTTCAACCAATCAATGGCCTCTTGATACTTTTCAGCATCGATTTGGCCCAATAAAGCTCTAACTGTACCCACATCCAGAGGTGTACGAACAATTTTCCTTTTCTGTGCTTTTGCTGGTTTACGGGCATTGGTTGTCTTCGATTTTCCTGAACCTCCACCGAACATGGGTTCTT
>Females_1_(paired)_contig_1005
AACATAAATAATAAAAAATATTGAACATTTCTAGACCCTTATAACATTATTTATTACAACTAATTGTCTATCATAATAGTGTGACTTTTTGAGTTTTTTTGTTTGTTTTCTTTTTCAAAATGCCAATTGTTCAAACCGTTTTGGGTACCATTGATCCAAATCTCTTGGGTCGCACCCTTACCCATGAACACATTGCCTTAGATTTTGAGGGATTCCATTGTGATCCACCAGCAGATTACAAACAATTTTTGGAGGGTAAACTGTGTATGGAAAATTTAGGTTTTGTCCGTCAATATCCCTATTCGAGTCGCGACAATACACGTTTCTATGATGAAGCAACTCGTGAAGCCGTTCTCAAGGATCTTGAGTTTTACAAAAAATTCGGAGGTGGTACTATTGTAGAGAATAGTTCACATGGCCTCAAAAGAAATTTGGAATTCATGGTAGAGGCAAGTAAAAAGACTGGAGTACATATTGTTGCTGGAACGGGTCATTATGTCAACGATTTACAAGATGCTGAGCATAAAAATATGACAGTGGAACAAATGACCGATTTGTATTCAAAGGAAATCATAACTGGCATTGAATTGGAAGGTGTGGGTATGGTGAAATGTGGCTTTATCGGAGAAGTTGGAAGTGTTTATCCCATACATGACTTTGAAAAACGTGCCATTAAGGCTACCGGTGAAATCCAAGAAGTTCTGGGCTGTGGTGTCTCCTTCCATCCGGGCCGTGACGCCGAAGCTCCTTTTGAAATTGTCCGTTTGTATTTGGAAGCTGGCGGCAAGGCATCCAAGTGTGTTATGTCTCATTTAGATCGTACCATATTCGATATGGATCAACTTTTGGAATTTGCCAAATTGGGTTGTTACATGCAATACGATCTCTTTGGCACTGAATGTTCTTTGTATCAACTTAATTTGACTGTAGATATGCCCTCGGATGCTCAACGTATTAATAACCTAATGAGACTGATTGAAGAGGGTTATGTGGATAGAGTTCTGATGTCCCATGATTTGCATACAAAACATCGTTTGACTTCCTTTGGTGGCCATGGTTATCATCATGTCCATATGAATATTCTTCCTCGTATGTTCGCTAAGGGTCTTTCCGTAGATCAAGTAGAACAAATGACTGTCATCAATCCAGCCAAATGGTTGGAATTCAATCTTTAAGCAAATAATGGATTAGCATTTTTATGATTATGGTCATTGTATTT
>Females_1_(paired)_contig_10050
ATAATTTCAACAGCCCTATTATGGGTGGTGTATAAAGAAATAAAATATTCAAAAATTCGGAAAATTGTATCCCATACCAAATCTCCACCAATGCTGCCCTTTATTGGAAATGCCCATCAATTGGGTAAAACACCAACCGCTGCCATCCACTTCTTTTTCGATAATATGTACAAATATGGAAATTTTAGTGCCTGGATTGGTTACTACCTAAATATGGTTATATCAGATCCCAAGGATGTAGAGTTCATTTTATCCAGTAATACTATGATAGCTAAATCCGATGTCTATGACATGATGCATCCCTGGTTGGGTGATGGTCTATTAACTAGCAAAGGCTCCAAATGGCATAAACATCGTAAAATGATAACACCCTCATTCCATTTTAAAATTCTTCAAGATTTCCATGAAGCTATGAATACAAATTCAACAAAATTCATTGATAAGCTACGTGACGCTTCGAAAGGTGATACAATATTCGATTTTCAACATATGGTCAATTATTTAACATTGGACGTTATTTGTGATACCGCCATGGGTGTTTCAATTAATGCTATGGATTATCCAAATTCGGAATTTGCCACTGCCTTAGAATATATGTGCTGCAATATAAACATGCGTGCCTTTAATCCCTTGAAACGTAAGAAGATTACTTATCAATTCTTCCCCGATTATAAAGATTATTGCAAGGCTTTGAAAGTGTTAAAGGATTTCACTTTTGATGTCATTGAGAAACGTATGGCTCTTCGGAAAAAAGAAGAACTGGAAAAAGATAATGTGTCACAAGAGGATGAATTTAGCCGACGTAAGTTAGCCTTTTTGGATACTTTATTGTCTTCAACCATCGATGGTAGACCATTAACTATACAAGAACTTTATGAGGAAGTATCAACATTTATGTTTGAGGGACACGATACCACGACATCAGCTTTAGCTTTTAGCATTTATCTACTCTCACGCCATTTGGGTGTACAACAAAAGGTCTACGAAGAACAAAAAAGTATTATGGGTAATAATATGAAACGTAGTGCCACCTTCCAAGAATTGTCTGAAATGAAATATTTGGATTTGGTTATCAAAGAGATCCTAAGACTGTATCCCAGTGTACCGATGATAGGTCGTGATACCGATAGGGAATATAATATGAATGGAAAAATCATACCCAAAGAAACCTCTCTGAGACTTTTTATTATGGTTTTGGGTTACAATGANNNNNNNNNNNNNGAAGACATTCCCCGATCCATATCGTTTCGATCCGGAGAGATTCCACAATACCAAACGTGGTGACGATCATAATCCCTTTGATTATGTCCCATTTAGTGCTGGACCACGTAATTGTATTGGACAAAAATTTGCTATGCTTGAAATTAAGACTGTCATTTCGAAAATAGTTCGGTATTTTGAAATTTTACCTGCCTTAGATGAACTGGAATCGAAAGATGGCTATGTTAGCAACTTTTATGGACCATACAGAGAGAAAAAGCCTGAACCACATAAATATGATCCGAAATTAGAAATGGTTTTAACCTTAAAGTCTGAGAATGG
>Females_1_(paired)_contig_10051
GACGATGATGATGATGGTGGTGGTACGACGGTATTTGATGCCATCAAGTCAGAGTTTTTCATTTTTTGACCAACCCCACAGGTGTTATTGCTGTTACTATCCATTGACCAATCCCAATCTTTGCCTTTGGGACGAAATTTTGAAGATTTATGATGCTGCGGATGTTGATCCAAAGATCCCAAAGCATTGGAACCCAAACAATCTAAATCTTTCTGGCCGTGCATTGAGAGAACACCACCAGTGGCGCCCACACTATTACTGCCTACCCCTTCCAATTGATCCGAACCAGAGTTATCAAGCAATGGGCCATTGTGTNNGCATCAGCTGCTGTGGTCGACGATGAATTGGAATATGCTAAGATTTCATCGCAATCATATTCCCAATTACGCTCACAAAATTTCTTCTTGTAGTGTTTCTCCAATGACGATTTCGATTTACGTTGATATTTGAGGGGTATTTTTAAATTATTGCTTTGCTCCGNNNNNNNNNNNNNNNNNNNNNNNNNNNNNCGAAAGTGGAGGACTTTCAATAGCATTTGGATCATGTGGAGATGTGCAATTCTTCAATGCAATGGGCAATGAAGTTAAATCCGAATGTGTCGACTTTATGCTGCTATCACTCAAATGATCTGCGTGTGAATGAAGATGTTGAGNNATGCTGAGCCATATGATTGTGATGAAGACCACTACCACCACCCAAAAAGCTGCCATTGCCACTTGTTGTACTGCTACCGCTGCTTATGGGCAAATCAAGCTGCGACGATGTCGATGAGGTGGAGAGAAATGTCCTAGCTGCCNNNNNNNNNNNNNNNNNNNNAATCGATCGTCTTGTTTTATCCAATTCAGTAGATGCAAAAGCCACTAAACGATCAAACCCCGAACTGACTCGATGTTGCCAATGGGACTCATCATCTGCTGCGATAACATCATCATCATCTGCGGCACGACCT
>Females_1_(paired)_contig_10052
TTGTTGTCTTTTTTTTCTATATAAGTATATAAGAGTTGTCTTACATATTCTGCAATCTCATATGAAATTAAATAAAATAAACATAAAAGAAACTAATCAAAATCACTTGAGAGTAAAGCCCATGGCTGGCTGGTTCGTTGGCTGTATACAACAGATTCATTCATGTTTACAATCAACAGTTTGTTTAACCTATACTTATCTTCTCAGCTTGTAGAATGGGAGCGGCATATGGTGGTGAAGCTGTGGGTCCCGTCGTTGTTGTCGCCGTAATCGAATCATGTTGTTGTTGTGGCGTTACAAACTGTAGGAAAGTTTCAATATAGGAGGGCAAATAGAAATAACTAGAGAATAGAACTAGACCCAAAATTAAAGCCACGAAACCATTAATTAGCTTTTTCTCCCATGGCTCAAACATGTAAATATTGGTGACCAATTCATATTGCAGGTAAAGGTTAAACAGAGATTTCTTGATTATTTGCAGCATATTTTTTTGTCAAAACACTTTAAGTGGTTAACAATCTGACGTCTATCCTCACTCTTTGTTTAGTTTATACTTTGTGTTTATGTTTTTATTTAATTGTTATCAGTTTTTTTATCATTAGATTGCAATAAATCAGAACTTCGGACTTTGTTAATAGCAGTGAGACTGTGA
>Females_1_(paired)_contig_10053
CATCCTTGATAATTCATGTAACGAATTTTTCCAAAAATAGGACGTTCTGCCCATCCTTGATCATGTATCCCTCCTATAGACCACATGCAACCCACATATCCATTTGGATCCCTGCCATCCAAACTATATTTATCATTAAGTAATATGGCTATCTCTAAAGCCTTTTCAGGAGATTCTGACCATTCCAAGATTTTCTTAGCCCAATACATTCGTAGAAAACCATGCATTTTACCCTCTCTGACCAATTGTATTTGGGCACTATTCCATAGATCATCATGTGTATGATAAGTTTCAAATTCCTCCAGGGAATAGCATGGTGTACGTTTATCCTTGCGATGATCATTGAGGGTTTTGGCAGCCCAATCGTGTAGACCCTTGAGACTGTCATAGTTCTCATTGTAGTAACAAAAGTTATCGGCCAACTCACGTCTCACAATGGCCTCTTCACAAAATGCTTCAACGGATTCTTTATACTTGTTTTTGTACTCACGAACAGCAAGAACACAACGTTGAACCGATATCTGGCCAAAGTGAAACCATGGTGATAATCCCGATAAAGCATTAATCGTTGGATCATTACGTTTTTCCCCAAAAAGTTTTATGCGTTTGCAAAAATTCTCCAACTGGGCACAAGCTGCCTTGTAGCCTGGTTTTATACCAGGGACTACATCTACGGTCATATCACACTCCAAGGACTTGTAGGCTTTTTTCCAATCAATTTCGGGCAAATGTTTCTTAAACTTATATCTGTGTTCTACTACAGGTGGAAATTCTGTGAGGAATTCTTCTAGTTTTGAGTTAATTTTATTGCGTATGGTTCGGGCTCCATATTCCTGTTTGTCCGAAGCTACCCAAACGGGAACAACATTATGGGCATCCACTTGAATTAGTGGAACATTTTCGGGNNNNNNNNNNNNNNNNNNNNNNNNNNNNNNNNNNNNNNNNNNNCCCATCATTGGTTTCAATAAATTCAGGAATACGGTCCTTGGCCGGTCCCATTAGTAACTGAAAAGGTATATGCAATTGATCACATTCTTCGGCAACCTCTTCTAATCCCTCCAGCATGAATTTAAAATGCCTTATTGTGGCATTTAAGAACTTGGGAACTAAACAAAACACCACCACCAAAGGCAACTCAAATTTCAAAGCCAGNNNNCAACCGCTGGGCATACAAAAAAGCCCAATTGTCCTGTACTCGCATATCACGTGACATCCAATATACCACCGGACCTCTAGCTGAACTCTCCAATTCCGTAACATCGCTTAAAATCCGCACTCGTTTCTTTTTGAATTGGAATTTTGTGATATCCTCTGCACAATTTTGCCTTTCTTGCTGGAATTTTATATACAATGAACTTTTCGCTGTTACACTGCTTGTTGTGGGCTCTGAATCCACCTGTGAATCATGTTTTAGTTTTTTAGAACCTTGACCAGTTTCCTTGGAAACTCGTTTCATGGCTTTTTG
>Females_1_(paired)_contig_10055
CAAGATTACACATGCGACATTTGTCTACTGTACAGCTGGTCTACTAATTGTGGGTATTGTACCATCATTTAAACATCTTACATTCAATTGTTCGATTTGATGTTTCTGGAAGATAATACCCAATAAGCCATATTGAATTTCAAATAGAGAAGTACGATGGGTACGTGGTACTTTCATACCAACCACCAAAGCCAATAGAGAACCTATTATAATGTAAACAAATCCCTCGGACATTAAAGTGCTAATATCCGTTGAATAAAAATAGGAATTTTTAGAATTGGCAACAAAATAATAATAAATGACTGCCGTTGACAATAATTTCAAGAGGTATGACGCATATATCACAAGTTCTAGATAACGGAAATGAGCTACTTCCACAAGCAGTATTTGTAAATTGGAATATGACATACCAAAGAAGAAGAGTAGAATCCAAAATGGTACTGTAGTCTTAACCGAATTGCAAATGATCATACTTAAAATCGTCAATACTATCATACACAGCTGATTGGCCACATAAGTGACTTTGACGGAACAGAATATAAGGCCCAGGATAACAATAACACTTCCAGCATATACCACCCAAAACATAACATCTATATGGGCTATATCTGTTACACGTATTGCCGAGTTCAACGAAAACCAAAATGAGAAATAGATGAACAAGGAAAAATGTATGGCTTCTGTGAAGAGTAGTAGTAGAGTGACATTCCATTGTTGATTTTTGGTTACATAGAAGAATTCTATACGCTTGATAACCTCTTCTCTTTTATCAAATATCGAACCATTCGAATTGGCTATTCTCAAATCATTGTCCATACTATTTTCACAGTCAGTTGTACCAAAATAGCTTAGGATAACAATACCGGCTAGTAGTACTAAAACGACAGCCGCCATGGAAAGGTAAACACCAGCGAAATCAACATAAATTCCATGTGCAAGTTCCTCTGCTGTTGCGGTGCTATTCTCTTGCATATTTTTGTAATATGATGATCCAATCAAGCTAACAGCCGAAGCCATTCCAAGGATATAGAAACTAAAGGCCATAGCCAAGAATATGGCTCGGCTGCCTTTTCCCAGTATTGTGTGCAAGAAACTTAATCCGGCTAGGAATGTCAAACTATGACCAAGGTAGGATATGAAAGCTCCAACATTATCTAATTCGTTTGAAAAAAAAAAACAACTCGATATGAAATGAAGGACAGCAGCTGTTAATAAAATGTACATATGCCAAAAGACTATGCGGGAACGGAAGAACTTTATCAGAAACATTATTAAGGCAGCAACAAAGCCCCAACAAGCTCCCAAAATTAAGGGACCATAGACAATAACGCCCACATCGGTATTTCGCTCAGCCACAAAGGATGAAATTGTATATCCAAAAACCAAACCACATGGCAAGAAACTTAGGCACACTGTAATGCTGGGAGCATATTGAAAGAATTTGTAAACAAATTTTTCCCAAAGACCCGAAATATTAACCATTTTGTTGTGTATTTGATTATATCAGTATTGTAAATTCGATTATATTGGTTTTAAGTTTAAAACATTTTATTAAAAAATATCAATTTGAAAATATCAAAATTATTTTATTTATTT
>Females_1_(paired)_contig_10056
TGTGACACTAAATGACCCCATGCGAGAGGTTTTCAAGCAATTAAATATCTGTTGATGACATTGAACTAAACGAGCAACAACAACAACAAGTGAATATTAATAGAGCTAAAGTGGAGGATACCGACAATGTTGCACATGACGATGGCGGTATTAATGAAGATTGCAGCAGCTCACATAATAATCGAGAACCAGTTGAGCAGGTTGTACAAATGCAAAATTTACAAATAAACNNATGTTACAACATCTGTGCATCATCATCATCATCACCAACAGCAGCAAAACCAGACACAAACTACATCAACATCAGTTACAGTTAGTCCAGTAGTTTTAGCTGCACAATCAATGACCACAAATGCAGAAGTTCCTCTAGTTGTTTAAACAAAAATCTTGCACAATCAATGACNNNNNNNNNNNNNNNNNNNCAAAAATTGAATCATGCACAGAACTTGTGGTCAGAGTATAGAACGGCATCAGATCAGCATCACACAAATAAGCAAACAAAACGAAGAAATATATAAATGCCATACTCAACAGCACCATCACCAACATCTTTAGTTTCTATAAGACAACAATAATGACGAGCAACGATAATAATGATTCCAATCATCATCATCAGCATAGAAAGCATGCTAGCTAGTAATCCATAACAGCATATGATATATAATACAACATTCAAGAAAGAGAAATATTTTTTCTAGATGGATATATCTTAGGGTGGATCGAAATGAATTCTGTTGGGCCTACCTGTAAATGCAAAACATACAGCTAAACTTATTCCAAATTGAAGTTGTAGGAATGTGATATTCGGCAAAATCGGGTAATATCCATTACTACTGATCATACGGGTTGTAATCAAAATCGGAAAATCTACATTTCCAAATTTAAAAAACAAT
>Females_1_(paired)_contig_10057
ATCTATTTTGCCCCACCCTCTCCCACTATTATTAGTAAATTATATCACAGTCACTGTTTATTATTAATTTGCGACATATCAAATTTGTGGAGAAGTCAATGACATAATTGGGCAATGCCCAAATATTGAATGCTGGCCATTGTGGGCGAATGCGATTTTTGATTCGATCCATCATTTCCGATAAACTTAGACGTGGCAGCCAACGTCTCTTTACTGGTGGGTGTTCTTTTATATTTTCCTTGACAGCAGATCGTTGGGTAGCTCTCACCAGATGTTGTTGAAGTTTTTCCTTAATTTCACCACGAGGTGATATCTGCATTGCATCAACAGTATGACAAATATCCTCATTGCTTAACAGTATACCGGCCACAATGTACATCATTTTGAAATATCGGACGGTACGTGACATCATAATTGTTGAAGACTTTGTGATAGTATGTTATTCGAAATAAATATATCAAAGATTACATGTAAGCCAATGAAGATAATGAAGATCACTGTATAGGAATTATATCTCAAAAAAGCGAATACGTGACTGCCACTGTATTTATAAGCCAAGAAANNNNNNNNNNNNNNNNNNNNNNNNNNNNNNNNNNNNNNNNNNNNNNNNNNNNNNNNNNNNNNNNNNNNNNNNNNNNNNNNNNNNNNNNNNNNNNNNNNNNNNNNNNNNNNNNNNNNNNNNNCCGATTTTTTATTATTTTTGTTTTTTTCTTTTTGATCGATGGACGGACAAATTTCACACGTTTATACCAATTTGTCCCTGATTTTCCCCAAAACGATAACGACCCAAATCGCCAACAGACGAATCTGTGTTCTTT
>Females_1_(paired)_contig_10058
GTTTTGAAATCTTCTATCCTGACAATGCCTTAGTCCATCTATTTCGACTCATGCATTTGTCTTTGAAGAATGAATTTGGTGTCGAGTCCGTTCATGAATTACGAATGTATTTTCTTGCTTGGAGCTATGATGAAATCCACATGCCATTATGTTCTNNNNNNNNNNNNNNNNNNNNNNNNNNNNNNNNNNNNNNNNNNNNNNNNNNNNNNNNNNNNNNNTGCTGGACAACTGGATTTCTGCCTTTTAAAGCAATTTATTGATATTTTAATGACCATAAATGGAGCAGCCCAACGATTTCCGCTAAATTTTATACATTTATTCCCTGGCGACCAGAGTGATGCCAAA
>Females_1_(paired)_contig_10059
ATTTGAATTCATTTAATTATATTAATATTTGTAGTATTTTGAAATAATTCCAAAATTGCTCATTTTTGTACATCGAATAAACCACAACGATCCATATAAGGTAGCATTACTTGAATAACACTTCGATGGCGTTCACATTTACAACAATTTTCCCGAAAACGCATTGATTTTTCTGTACTGCCAACTAGGCAATTTAAATCTGCATCTTCGGATAGATCTGAGGTAACAATGGCATGATCAGTCAAAATTCCTGTAAGAATCAAAAACTTTCTTTTAACAAATTGTTGCTGGAGATCATGTAACGATGGTATTGGTTTTAGGTATCCCAATTTCTGTAACATTTCTTTAAGCACTGAATGATAGAGCTGCAACATTTCATCGTGAGCTTGAAAATTCCAAGTCAATGATGGTTCCAAGGAATTACAAAATAACGAATATAAATCTATGGCAGGAGATGACCAATTACTAAATTGAAAATCTACAAAGAGTAAATCTTCCAAATGCCCCTCCTCTCNNNNNNNNNNATATTATTGACCCAAAAATCTCCATGACAAAGCGTGAGGAAATCTCCTGGAGAATTATCAACATAAGCCTTAGTGGCATATTCCACAACATGGGGTTTCACTTGCATAAGTTTATCATAGAAATAGCAACCTAGATTGGGATCATTTTTGACTATACTTTCAGCATTGGCCTCGGTAAAATATTCATACATTTTTCCCAATTTCCGAGAGTATTTATTGAAGAGACCACGATCGAATTTCTCCAGATCACCATGTAAACGTTCATTTAATACTGCCGCCGCTGCATGGAATTTTGCTAATTTTTCTATAACCATATCTGTATGGATTCTATCTAAGCCCTTCAAACGATCTGCCAGCGTATAATCTTTTGATGTTAAATCTTCAAACATTATCGTAGATCTTTCATAATCCACTTTGAGAGTTTTGGCAAAGAGTTGTTCATTGATACCGATTTCTTGTAGAATTTCATCCATTTTAGGTAATACCTGTTCATAAATTTTCATTTCAGTATTGTAGATATCATAATCCGCCATAATGCTGGCTCCTGAGGACTCATCGCCAAAGGCACATTTCATAATGAACGATAATCTTTGCGGCTGATCATTCATTGATGTCTGATACACGATTTGAATGCGAGTCATAACACTGGCATAATTTTCTCCATTCACTGTTGCTGGTTTAAGTTCAATAGCCGTAATGGTTAATGTATCATCTTGAAGATATTTTTTTAGAATTTTTTCCAAATAATTTTCGTTCAACCATTGTGGAGCTTGCCATGAACATGATTCGCCCATCTTTTATCTGTAACTGAAGAACATATTTA
>Females_1_(paired)_contig_1006
CCAAGGGTCCATGTGGAATGCCAAGAGGTTCAATAAGAACTTCTTTATTGGCCGGCTCTACATTTAATGTTACGTGGCACCTAGCATATCCTCACAAGGGTGGCTTCCGCCTGCAATTGCTGGATGAATTGGGAAGGCCCATGCTAGACTTGACACCACAAATTGATGGTTTCGACTATGTGAAGAGTAGTGTTACGGCTCAAAGCTACCCGGTGACTTTGCCTGCCGATGAGGAATGCCGCAATTGTACAATTCGTTTACTTCGTCAAGCGGACGAATGGTCGACGGATTATTTGTTTTGGTCATGTGCCGATGTTGATATTACCACACGCAAGGAGTTCAAGGAAACCTGTTCGGGCAATGGCAAATACTTCCCTTCACGTTGTAAATGTGAGAAGAATTACTATGGTCCCCAGTGTCAGTACAAGGATGAATGTTCGAGCAATACAGACTGCGGTATCCAAGGAAAATGTATCGATTTGGAAGGTTCTGTATTGCCCCGTAAGCAGTGCTTCTGTAATTTCGGTTGGTTTGGTCCAGGCTGTAATAAAAGGTCGCCATACAAGACTACTGAATTGGATTTGTCAGCCTACTCCATGAAAGAAATGTCTCCCGACTACAAAGCATACTGGCGAATTTTGGCGGAGCAAAAGGAAATTGAAGTGGTATTAAAAGTGAACAGTACAACATGGATAGGCTTTGGCTGGAGGCCCCGTGGAATGACCAAAGACTGCAAGAATTTCCCTTTGCTAAAGGACATAGGAGATTTAACCACAAATTTACAATACACAGTACCTAACAGCGAACCTGAACCGAAATCTGAACCAGAGCCATCTTCCGAACCTGAGCCGAAATCGGAACCTGAACCTTCATCGGAGCCTGAACCTAAATCAGAGCCTGAGCCATCTTCTGAGCCTGAGCCATCTTCAGAGCCCGAGCCTAAATCTGAACCCGAANNAAATCGGAGCCCGAACCCAAATCAGAACCTGAACCACAATCAGAGCCTGAGCCCAAGTCCGAGCCAACATCTGCCAGCAAAACTAAACGTCTTGCCGATATTGATGAAGCCGTTCCCCTGGAAACAGGATTCACATATCGTGTTAGTTCCTCCGTAGGTAGTCGACGACGTCGTGAAGTTTCAGATACACAACAAGAGCCACAGTCACAACCCGAACCCACATCTGAACCTGAACCTAAATCAGAACCGGAACCCAGTTCTGAACCCGAACCCAAATCAGAGCCCGAACCAACATCTGAACCTGAGCCAAAATCTGAGCCCGAGCCCACATCAGAACCTGAGCCAAAATCAGAACCTGAACCCACCTCAGAGCCCGAGCCAAAATCTGAACCGGAGCCTTCGTCTGAACCCGAGCCCAAAGCAAACACTGAATTTACATCGGAAAATAGACCAAAACCCAAGCCATTTTCTAAGCCCGAACCAGAACCCTCTGCGGAACCGGAGCCTACATCTGAGCCTGAACCAAAATCTGAGCCTGAGCCCAAATCTGAACCCGAACCCAAATCTGAACCAGAGCCTACACCCACTAAAAAAGTTGTTGCACCAAAAGCTAAAAATCCAGATGCGAAACTGAATCCTTATACACCACGCCACGATTTCAATCCCATGGATTGCACAGATATTGTGGTAGGTTCAGCNNGGCTGGACGAAATCTTCGGAGGAAAACAAGATTTAACTCTTGGTACAGGTTACGAAAAGGATGGAGTCACTACCATCATTTTCCGCAAGAAACTTACGGCCACTGAGCCCACCGATCACTCTCTAACCGATGATCTCACCGATGTCATTTGGGCCAAGGGTCAAATAACAGATTTCTATCGTCCGGATGAACTTAAATACCATGGTTATCAAATGCAACGTGGAGTTGCTCAAATCAATTTCTATGAAAAAGAAAAGTCCAAAGCTGGCAAAGGAGGCGATGCTTCGACAAATGTATTGGATAACGACTGCATGGGCCACTGGAAGTATCCATCAAATTGTTCACCACAAAATCATACCTGTGAATACTACGCCTCTTGGGAAACTATTGGACGTGGGGATGAAATGCGCTGGCACATTGAGACTTCTAACACAGAGACTTGGACCGGTATTGGNNGGATTCAGCAATGATGAGAAAATGTCTCAGACAGATGCTATTATTGGTTGGGTGGACCGCAATGGTCGCCCCTTCTTAATGGACACGTGGATTAATGGTTACTCATCGCCAAAGTTAGATGATCGTCAAGACCTCTACAGTGCTGAAGGTCGCATTGAGAAGGGTGTTACTATTTTGGAATTTACTCGGAAACGTGTCAGCAATGATCCACAGGATCTTTCTTTCAGCGATGATCACTGTTTGTACCTGTTTTTCCCGGTCTTGGGTGGTGCTTTCAATGCAGTCAATAAGAANNGCAAACATGAAAGTATTCCACCAGTTTCACCAACACGAGTTTGCATCAAATCATGCGGAAGAGAACTATTGGCCACAAACAATGCTCCCACAACACCTGAACCCAATCGTTTGGTTTATGCGGTTGGTGTTAAACTCATGAATTTGGCCGAATCGTTTGAAGCTCCCGCACCGGGCTCCGTAGAATTCAACAATCTGGCAGCCACGATATCAGATTCGTTCAATGGAGTACTCAATAATATTCCTGGCTATTATAAAACTGACATTTTAGGTTTTGAAAAAGATGGAGCCACATCAATGATAGCCAAATTGCAGGCCATGTTCGATAAGGATGACTATGAAAAGGGCTATGCTATTGCAACCAACAATGTCCAGACGGAAGATGACATGAAAAATGGAGAACTTATAAAAATGGCCATAATGGATACAATTGCTTCCGGCAAAGTTGGATCACTAACAGTCGATCCACAATTTTTGGATTTCCAAGCTTTGGAATATAAATCGGTGTCCAATTCCGATGACACAAAATTATCATTCTTTGAATTATCCGAAGTTCGTCTGTATATTGTCTTGGGTCTGATAGCGGCTTTAGTTTTTATTGCTTTGATCCAAGCATCATGTACCATATACAAGACATCGAAGAAGAATAAATCGAATAAGGAAACCCTTATACAGAACTCACCTTGGAAGGAGTATTCATCGAATACAAACTATGCTTTCGATCCCTATGGTGAAACTGAAGAGAAAAATATGCCTGGCAACAAGGAAAAATCATCACGCAATCGTTCATCTCAATCACAGCAAACCACGTTACAGATGTCCCACTCGCCGACGAATAAAACACAAACATACTACGATGGCACTAATTCACGTAACAATGGAAATAGTAATCATGGTAATGGAAATACGCAAGAGTATCGCAGCAACGGTCGTTCCCATAAATCGGGCCGTGAAGCCAATGGTCAAGCTCCGTCCCAAAATAATACCAATAGTATGAACAACAGTAGCAGCCACTACGATCGTTATGAGAGAAATAATGATCATCAGACTCCTTCGTCATCGTATGCTCGAGGTAGTTCGTATGGAGAACGTGCCTATTCCCTGCCCCGACAACAGCACCTATACCAACAACAGCAGTCCAGCATGCAGCCATCAGGCTATTATACACAGGACAGACGTGATCGCAGTGCCCAACGTAATGGTGGAGGCGATCGTCACCAACGAGACAGATCACGTGAAGATCCCCGTTTGGTCTCAAATGGTGGTGCAGATACTCCCGATTTCTATTTTATGCCATCACAACGTAAGTATTCCGGTGAAGTGGTGCGTGTCTACGTCGACTACAACAAGGATCCAAAAAATTAAAAACAATGGTGCCCTTTAGTTAATACTTAATTCAATTTTATTTCTGGGGGAAATTTGAAATTTCAACCAAACAGTCATCTTAAATAAATACTCATTTCCCTCAAACTGCAAAATTTCCATTGTAAGTTAATTCAAATAATTGGTCATAGTCTAATAAATGATGTGGTGCGCCAAAGGGTTTAGGTTTTAAATCGAAACCATTTCTCTACGAGAAAACAAGGGTCACAATTCAATATCGCCAATTTTGTTTCACTTAAATAAGTCGAACGATAAATTTTCTGCGAAATAAACTTTTTCCCAAACAAAATATCCTTTTCTCATAAAATACAATCGAATTTATGGCAACTTCCGCATAATCGTTGCCAATCGGGTTGTTTTGCCCTTCATGAAATATCTTCCAAGACAAATTTCAATTTCTTCAAACTTTGTTTTTAATGCAGTACAAAAGGTGTTTGAAAGTTTACCCATACAGATACGTTTCCAATGTATAATAGGCATGTTTTCTTTTGATACTGAAAAAAAAACCAAATCATCAGTACATATCTCTCCACTATTGACGGGCTAAAGGTCGGCACTATATTCGGTTTTCGAATTG
>Females_1_(paired)_contig_10061
TTTAGTAGTTATTTTACATCTTAGATTTCATAGGAGGCTCATAAGTATCAACGTCTTCCAAAAAGAAATCCAATTGCAATTTATCTGCATTGGCGGGATCCACAGCATATTGTTTCATATCGGTAATGCCCACATTACGCAAAACCTTTTCGTCGATAAAGAATTGGCCAGTGGGTGCTTTTGGTGGAACCTGTGATAGGATAGCATAGGCGGCATCAGCCATAATATCAGTTTTACGTGAGAATTTTGCCGATTCTGGTCCATTAAGCATATCAATTGCTGCAGTTTGAATAGCGGTCTGTGGCCACAGAGCATTAACCGCTACATTACGATCTTTGAATTCTTCAGCCATACCTAGGACACACATAGACATTCCATATTTTGCCATAGTATATGCTACATGATTACTAAACCACATTGGTTTCATACTCAATGGAGGAGATATATTCAAAATATGGGCATGTTTACTTTTCAATAAATAAGGAAGACATTCTTTGGATACAAGAAAAGTTCCTCTGGTATTAATGTGGTGCATTAAATCATATCGTTTCATTTCAGTGTCCAAAGTAGATGTCAATGAAATTGCACTCGCATTGTTTATCAGAATGTCAATTCCACCAAATTTGTCCACAGCAGCCTTAACGGCTGCTTTCACTTGTTTCTCATCGCGGACATCGACAACGCATGGCAATGCTTTGCCTCCAGCCCTTTCAATCTCTTCTGCAGCTGTGTAAATAGTTCCAGGCAATTTAGGATGTGGATCACTAGTTTTAGCCGCTATTACCACATTTGCTCCATCTTTTGCTGCTTTCAAAGCAATTGCTTTACCAATGCCTCTAGATGCCCCAGTTATGAACAGAGTTTTCCCCTTCAGAATTCCGTTGTTTTGCATTTTGGTTTATTACTTTAATATATGGAAATAAAATTGCGGAATGGTTGTAGAAAATTAAATACTAGAATTGGAGTTTGCCCTAACGAAGATTAGATCAAAC
>Females_1_(paired)_contig_10063
CCTTTATCGAAAAGAGAAAGGTGGCGACGACGAAAAAAAGAGAAACTACTGGAGTTACTCAATTGTTTGTGAGTTCGTTTGCCTGCAGTATTGCCGGCTGTTTAAGTCACCCCCTTTGGGTACAAATCAGCATAGTACAATCCATCATCACGGATTCTAGACTTCGTTTGTGACCATCATCCCTTTGCAAAGCAGTATTATGACTTTGGTACAGCAGCTGTTGAATTATAAATACCTGGATAAGGAGCATCTAAATGGCTTCGATAACTATAAGTATAGTGCACGCGATACCTCGCCGTTGAGTGTTTATGTTATGCATCCCTTTTGGAATTGGATTGTCAAGTTTTTTCCAAGATGGCTTGCACCAAATGTTATGACATTTCTGGGATTCCTGTGTACAGCCTTAAACTTTTGCCTGCTTTCGTATTATGATTGGAATTTTTATGCCAGCTCAGGATTAGAAAATACAACACCCATACCATCTTGGGTATGGCTATGTACGGCTATTAATATATTTCNNNNNNNNNNNNNNNNNNNNNNGATGGCATAGATGGTAAACAAGCCAGACGTATAGGTCTATCAGGACCTCTGGGCGAACTTTTTGATCATGGATTAGATTCGTACACAGCTGTATTGATACCGACTTGCCTGTATAGTATATTTGGTCGTTCACCTATTTACTCAGTGGCTCCCC
>Females_1_(paired)_contig_10064
CCATTCGTTTTGGTTTTTTCTTCTTCTACTTTTGGCTTTCGCATATGTACACTGAAACAAATTCTATTGAAATGTTCACACATTTGATTGACTACCGAGGCACCATAATGCCAATGGCTAAGTGTAGTTAAAATGAACAACAAATACAATAGAAAACGTTCGAGGAATGGTATCCATAGACCCAAAGCTATAAAGATCACATATATTGGTGTCATCCAATGGAAATTTTCACAGCGTGTATTCGACATTTGAGCAACTATTAGACGGCAGCTTATATTAGAAAATATGGTGCCACTCAACATAAATAAGACTCTGGGATCTTTTTCCATAATGTTATTGGGAGATATGAAAGGCCATACCAGTAACAGGACCATAAAAGCCAATAAAGGCCACATGGGTCGAATGGCTTCCGAAAATGAACGCATTTTTCCTGTACGTTCAACATAAGAGTTGTATATATTGACCACCACCATTGGAGTATTGGCCATTGCACTGAAATGCAATAGACATTCAATAGCATTACCCAATGGTATACCAAAA
>Females_1_(paired)_contig_10065
ATGAGCGTGAAAAGAGCAATAGCTGTGGCAGTGCCAGCAGTAGTTATAGTGGTGGCTCAAATGGCACAACACGAAATAAAAAAATGCCTCTTAATTATCAACCATTTTTGGGTTTAATTTTGACTTGCCTCAAAGGTCAAGATGAGTACAAAGAGAGNNNNNNNNNNNNNNNNNNNNNNNNNNNNNNNNCATTGTATTCACAATTGTCGCAATGTTTACAATCCTATGCTGAGTTCGATACCATGGGCGGTGTTGATGATCCACAGGGCCGTGAGGAAATGTTGGATGCCTTGCAATTACGATTTTCCCTGGTGGGTGGTATGTTTGACTCTATACTAAAGAATGGAACTTCCATAACGGACTGGGCCATATTACTGGCCCAATTGGTATGTCAGGGTG
>Females_1_(paired)_contig_10066
GAACGAACGAACGAAATGAGTTCTCTCTTTGATTTTTCTCAATTTTTTTTGTTGAAATTGTTTATGGAATTAATTAAATGATAATAATAATAATAGTAATAATAAAAAACATGTAAGCACGCACAATACATAAAATTATTTAATTTTTTTCTTTGTTTTCTTTTTATATAAAAGACGATCTATAGCAAATAGCCCATTATCACTTGATGAGAAGGAGGTGCGGGTTATCGTTTTAGCTATGTTTAAAGATAACCAGAACTTGGTAACGCATTGTATACAACTGGAACAGCACCTCCTTGTAAATGGCTCGTCCTTATATCTCTGGTTTTCGCATTGATGTTTTTGTTGCTGCAGCTGGCCTATTGAACTCGTATATTATGCTGCCAATAGATTTCTTATATTTTTTGGTGTATTCTCTTCATTTAAATGTTTTGTAGTATATCTCAGAGCATTTAATAATGGTTCAGCTTTTATTGCTGGCTGTGCTTGAAGCAATCGTACACAGCCTTTTACATCGACGTGGGCACCGCGGGCAAATGCACCTACAGGATGAACATGATCGTATAGAATGACCAGACCGACCATAACTCGCAGGACTAGCAGGTGAGTTTCTTCACGTTCGATTTGTTGGAGGAGTTTAGGATTTTCCAACATTCTCAGACACACTTTGGCCATTGTACCCAGTGTTTCCGTTGTATTATCAACATCATCGGCATTGTCATGAACAAATTTGGAGGTAGCTTCACTTAATACTTTTAACATGGGTGTTGCATGAGCATAGAATAATGACATACGATTTGCCAATTCCGTGCTGACCAACATATTGTTTGTTGCATCTATACGTTGTCGACTAACGATACGTCTGTAGTAACTGAAATCGTTTTGTATCGCAGGTGTTTTCATCTTATGTTCATCGAATTTTAAAACAAATTCTAAAATTTCCGCCAGTTGCTTGACCAGAGCTTGTTGTGTTTCCAAGTGCTGTGTAGGATTTAGTTTACCACCCACCAATTGACCCAATAGCTTTGGAACAATTTTTTCCAATTCCAACGAATGCTCGTAGCAACGTTTCAGTTTTATCACTAAAGGCAGGACAGCAGACCAGGCTTTTTCTTGGCACTGTGGTGAGGGATCGGCTATTGCTTCGCGGATTTCTTTACCAGCACCCTTATAAAGTTGTATCTCGTCCAACACAGCTTCTGACTCCTTAAGCACACGATCCACCTCTACATAGACTTCACGTTCCGTTTCCGTGGGTGCCGCATTTTCAAAGTCCAAAAACACATCATACGACTTGGCCGTGCAACAATTTGAGTCATCACGTGCCAATAAACTCAATAATTTACCCATTTCAGATTAATTTGTTTTGTGATTTTTCCGTTTTGTGTGTGTAAACGTTTTCACCTTTACTTATTTTTGCAAAAGCAATTGTTTTTGACTTGTTCGTCTTATTTTTCTTATTATCTTGTTCTTTTGTTTGGTTTTGTGTTTCTCGCAAAACAAAAAAACAAATAATAATACAACTGTAAAGCGTTTTAGTTGGCTAGCTGTGTTCGGAGGCAATTCCTATGAATGAATCTCTTTCTCTCTCGACTTGAGCAATTTGTTTATTTGCTTGATTTTTGTTTATAATTCAACAATTTATCTACATTCGTGTTTCCTTATTCGCACACTTTGTCGACAAATAAATTCGCCACCGCCAAATTCTTGAATGCTTTTTATTTCTGTAGTAGTTATTTTTCTTTATGTATATGCTTTTCTTTCAAAAGAACCACATTTTATTTAATTTTTTATCCTTCACTATATATGTATGTTGTAACTTGATGTTGTTATTGCTTTTGTTTCGCGGCAATATATGCTATGGTTTTATATACTCTGCTGTCCGATCTTTAAAACTATTTGTTGCAATATCTTAATTAATCATATTATCCAAAATAATTGAACTACTAGCTTTTTAAGCTTAATTTTCACACCATATGCTCTTATT
>Females_1_(paired)_contig_10067
TATGAAGGTGTTAATTATGTGGAGTTTTCGAAACGTCTATGGGGAGACATGTATTTCCATGGTAAATCTCGTAAATTTACCAAAAAGCCGCCACATAATTCAGCACAACGTAGTTTTGTTGAATTTATTCTAGAGCCTATGTATAAGATTATAGCACAAGTGGTGGGTGATGTAGACACAACATTGGCTGATACTTTGGCCGAATTAAATATTCGCATAACAAAAGAAGAGATGAAATCGAATATTCGACCTTTATTGCGTTTGGTTTGCAATCGTTTCTTGGGAGATTTCAGTGGATTTGTTAGTATGTGTGTGGAACACATACAATCTCCATTGGATAATGCCAAACGCAAAGTTGATCATATCTATACCGGACCCAAAGAGGGAGATATGTATAGAGATATGATACAATGCAATCAAACAGGATCATTATTGGTGCATAGTGCAAAAATGTATCCAACGGACGATTGTACATTCTTCCAGGTTCTTGCCCGTATTATATCGGGAACCTTACACGCTGGTCAGGAAGTTCGAGTATTGGGTGAAAACTATACACTACAAGATGAAGAAGATTCTCGTATTTTACAAGTAGGTCGCCTGTGGGTATATGAAGCTCGTTATAAAGTTGAATTGAATCGGGTTCCCGCTGGCAATTGGGTCCTTATAGAGGGTATAGATCAAAGTATTGTTAAAACTTCGACTATTGTTGATGCAAATGCCCCCGAGGATTTGTATATCTTCAGACCATTGAAATTCAATACTCAAAGCATTATTAAAATTGCCGTGGAACCAGTCAATCCTTCCGAATTGCCAAAAATGTTGGATGGTCTACGTAAAGTTAATAAATCGTATCCTCTACTCTCAACTCGTGTGGAAGAATCTGGTGAGCATGTAATTTTGGGTACCGGCGAACTATACTTGGATTGCGTTATGCATGATTTGCGCAAGATGTATTCGGAAATTGATATCAAAGTGGCTGATCCTGTAGTGGCATTTTGTGAAACGGTTGTGGAAACTAGTTCATTAAAATGTTTTGCCGAAACCCCCAATAAGAAAAATAAAATCACCATGATTGCTGAACCTTTGGAAAAGGGATTGGCTGAAGATATAGAGAATGAAGTCGTATCCATTGGATGGAATAAGAAACGCATAGGTGAATTTTTCCAAGTCAACTACGATTGGGATTTGCTAGCAGCTCGTTCCATATGGGCTTTTGGTCCAGACGCTACTGGGCCTAATATTTTGGTTGATGACACCTTGCCTTCGGAGGTGGACAAGACATTGTTGACATCAGTAAAAGATTCCATAGTGCAAGGTTTTCAATGGGGTACTAGGGAAGGACCCCTTTGTGAGGAACCCATAAGAAATGTGAAATTTAAAATTTTGGATGCAGTTATAGCAAATGAAGCTTTACATCGAGGAGGAGGTCAAGTTATACCCACAGCTCGACGAGTGGCATATTCTGCATTCCTCATGGCCACGCCCCGTTTAATGGAGCCCTACTTATTTGTTGAAGTACAGGCCCCGGCAGATTGTGTTTCAGCTGTCTATACAGTTTTAGCCAGAAGAAGAGGTCATGTTACTCAAGATGCTCCTGTTTCCGGCTCTCCCCTCTATACTATAAAAGCTTTTATTCCCGCAATCGATTCATTTGGTTTTGAAACCGATTTGCGTACGCACACTCAGGGTCAAGCCTTTTGTCTTTCAGTTTTTCATCATTGGCAAATTGTACCGGGTGATCCTTTGGATAAATCTATTGTAATACGTCCTTTGGAACCTCAACAAGCTTCACATTTGGCTCGAGAATTTATGATTAAAACACGTCGGCGTAAGGGTCTATCAGAAGG
>Females_1_(paired)_contig_10069
CTCAGGATGAACGCTGGCGGCATGCTTAACACATGCAAGTCGTACGGGAGTTTTTAACTCAAGTGGCGGACGGGTGAGTAACACGTGAGAATCTGCCCTTAGGAGGGGAACAACAGCTGGAAACGGCTGCTAATACCCCGTAGGCTTTCGAGTGAAATGGATTTATCCGCCTAAAGAGGGGCTCGCGTCTGATTAGCTAGTTGG
>Females_1_(paired)_contig_1007
TCGGTTTCCAATATTTGTCGCCTATGTAGAAATAGTTGCGACAATAGTTTACGACTTAACGATGACAAAGGCAATCCTAATCACATATATAATACCGTCATAAAATATTTTGATCCAATGATTCTAAAAGGAGACCCTGGAGATACAAGTGATACCGTTTTATGTACAGAATGCTGGTATCATATATCCAGTTTCGATAGTTTTCAACAGACAGTAATGTTAATACAGGCCAATCTACTGGCAGCATTCGAAGAAGATCATGTTGAAATTGTAAAAGAAGAAAGAATCGAAGAAGAATCTGAATTTATCGAATCTCAAGATACCATTGAAATCGAAGAATTTATAACAATCATGCCAAATTCCAACGGCGATAATGGTGGTGCAAATAATACTTCACAAGAGGATGCTATAGGATTTGGTTCGGGAAAATTGGTCGAAGCGGACATTGCAATAGAATTTTCCAATAATTTAGACGATATAGCTGAAAATCGTACCGCTGGCCCTTCTCAATCGTTCACTGTAGATCTAGAATTCCAAGGCAAAGATGATGATAGAGAATCTTGTATTGTGATTCATAGTGATGAATCAGACCCAGAAATGCCTGTCACTATAGAGAGATCAAATAGATCCCAAGATTTGTGGATAGAAGATTCGACCGATCAAACAAGCTCAAATAAAAGCACTATTTTTTCCAAAACTTTTGAGGCTAATAGGATAATTGCCAAATGGAAACCATTATTAGATTGTTACATATGCCTCAGGCAATTTCCCTCATTTATTGAAGTTCGACGACATATGAACGCTAAACATCCCGGCGAAGAGTTCTATATTTTGTGCTGTCATCGAAAATTCAAGCTTTTACATTTCCTCGAAGATCATGCAATGCTGCATATGGATCCCAATGCTTTTACCTGTCAAAAATGTGGTAGAAACTATCAACAAAAGTTCCGCTTGATGCAACATATCGACGAGGCACATGGGAAGAGGAAACCTTTTTCAAAACCGCCTACTGCTTCCAGTGATACATGCCATACATGTCACAAAACTTTCCCATACAAAGGAGGTCTTTACCATCATAATAAGATACATCATCCCGATATATTTGCCAAGAGAACAAGAAGAAGAACACAAGTATTAAAAGGTGGCTCTATCGTAAGTATGTTTTCCAAAATGTAAGGGAGATCTTGGTCATCACAACGATATAAAAGAAGACATTGAAGAAAAACTGCAAGTCTCCCTGTATGATTATAGCGATA
>Females_1_(paired)_contig_10070
TTTAATTATAAGATAGACAATTTTGAGATACAGTACCCAGCAAAGAAAAATAATAGTTTTTCATCATTAACAATTAATTTAGTCTACTCTAAGAATTTTTGTTAGAAGTTACAGCAAAGAGGTTTACTGAAACATTGAAAGGTAAAAACATTGATTCACTGTTAAAGTGATAAACAGAAGCTGCTTCAATAAATTTTGAATTCAATTAAACTTTTTATTTATAATGGGAGGCATTAGAAACGCCTTTAGGATCCGGCAGAATACACTCACCGAAAAAATCTGGGGAAAAAACAACTGCTGCTACAACTACTCTTGCTTTGGCAAACAATTCCAAATATTGTTTTTGGTCTAATCAAGACCTAGAATATTCTTCCAAGTCATTTAATTATATCAGCAATCTTTTTATTTGTTATTATGTACCGAAATTTTAGATAAATGCTTTTAATGTTTTTCCATAACCCATGAAATATCAATATACCAGAGAAACTTGATCATACTTTCCAGAATTCTACAAAAACAATTAGATCAATAATATTGATTGTATATGTGTTCCAATATCTGAGCATTATCTTCACTCTCTCAATTGTTAGCTATTCACAGTGAGAACAAGTGCCAGCTTAACTGTT
>Females_1_(paired)_contig_10071
TTTTTAATCTGTCAACTTTTACATTTTACAACTATGTGGATATCTAGGAAATGGTATTACATCGCGAATATTTTTAATACCGGACAGTAGTTGTAAGTACCGCTCAAATCCCATGCCAAATCCTCCAGTTGATAAACCACCATATTTACGCAACTCTAAATACCATTCAAGATTCTCAGGTAACTGTGGATGCCTTCTTAATATTTTTTCGTCATTCTCACGCAGACTGCCACCGCATAATTCTCCGACGGATGGAAATAATAGGTCCAATGCATGGACAACACAGGGATCAGTACGGGATTGTTTCATATAGAATGGTTTTTGGACAGAAGGCCAATCTATAACGAAAACAGGTGAATTACAATGGTCAACTAGGAAAAGTTCTTGTTCCTTTGAAAACCCATTTTCAGGTGTAACTGCTGTTTTGAAGTGACCTTTATTTTTCAAAACAATATCTAAAGCACTTTCATAGTTCAGTACCGTCCAAGGTTTATGAAGCCACTCGAGGTCTTGTTTTTGTCCCATTGATTTTTTCTGGCAAAACTCGATTTCTTCCAGACTGCTATTCATAACTTGCTCTGTTACTGTTTTTATCATTTTTTCCATAAATGTACACAGTTCCAATATATTTTCCATGTGTACCAATTCTGCCTCAAACATATAAAATTCTGATAAATGCAAAGGTGATTTACAATTCTCTGCTCTAAATGCTGGCCCAAAGCAATAGGTATTGCCCAAACCATATGACATGGATTCTAAATGAAGTTGTCCAGATACTGTAAGGAAAACTTTGGAGTCAAAGTAACTCTCGTCCACCGGAATGCCAGGTCTTGACATTTGTTTCAGCAAATCCTGAGAATCGGGGCGCAGAGAGAAAACCTCTCCAGCTCCCTCGCAGTCATTCGTTGTTATTATCGG
>Females_1_(paired)_contig_10072
CAAAAATCCAGTATGAACCATTAAAATACAAAAGGGAAGTACCCTTTAAGACTTAATGTGTCTTCCATATTATAATTTACCATCGAGAAGATCACTTTCCCCAACATTCGATTGGAATCAAGATGGAATTGTCACATGAAAATACGTTTATTTTCAATTGGGTGGATAATTACGATCGGGAAACGAAAAAATTAAAAACAACATTGGAGGATCCACTACTTAATAACCGCGTATGCATTTTCAATCATCTCACAAGCGATGAACTACACAAGCAAATGTCTCACTTAACTCAGCTTAGTTTTAACTTGTTCCGTTATGTGGTAGTCATAGTACTGGAAAATAAAACGAAAAACGAACGTTTCATATGTACCAAAGATGGAATTCATATTCTCTTAGATTCGGAATTATTGACTTTATTCAAAACAAATAAAAGTCTTTTAGGAAAAACGCGACTTTTCATTATACAAAAATTACAAGATTTCAATGACACGGAAGATGAAAATGGAGCTGTGGAGGAAAGAAGGAAGTTTGTATATTCGACAGGGAAATTCCAAAATTTACAAGATATCTATGAAGGTCTACAGTACTCTGTAATTGCCTATGAAGAAACCACAAATTTTCACCAAAGTCCTTTTATCGATATATTTTGTGAGAAATTTCTAGAAAACTCTCTACATTTGCCAATGAGCGATATTTATCGACTTATTTTACATAAAATCAAAAGGGATTATGGTATTGATATTGTGTTCAATCATAATAAACGCAGCCATGAAACTGGTGTACTTGGTATAGCCCTCGAGCCAGACGAAGCAAGAGTTTTTTTGTGAAACATTTTGGCTAATTGTTTACGCTACTAATTTTTTGTTTTAATTTTTATAAAAATATACAAG
>Females_1_(paired)_contig_10073
AAATTGAAACCATTTTCGTCAATAACTTCACCCCATATATCATCGCCGGTATCTTCCTCGGGTTGCTTTTCAACCTCATTCTCTTCATCGGACATCTTTTGCCTTAGACGTATATCAATATAATCGGATTTATAAACAGAACGGCGATTATCTTTGCAAGTTTTAGCTTTTGATTGAGAATAAAAAGGAAACTGGTGTCAAATCTAACAGCTCCTTT
>Females_1_(paired)_contig_10074
GAAAAATATACTACGAAAATTTACTAAGTACTAGGATATCTTATAAATTTCCAATTTTCTAGCATTGGCCTTTACTATATTCTCTAAAATCAGGATGCCACCAAGGAAGTACTTTGTATAGAATAACATTATTATATTTCCACGTTATTTTTTGATCTCCTGAAACGAAATCTATTTCTAAATTTTTCGTCATCATATCTGAGGACAAAAGTTCACGAACGGTCTTTAATCGTACCACAGAGGAGGAATTGGAACAAAGAAATTCCGTAGGAAATGGTATAAAACGATTACAGAATAGTACAAGAATACTAGCTCCTTCATTTGTAGTAGCCTTAGACGAGTGATCAAAATGGGTAGTTGAGAAATATTCGTTGGCATTCTCTTCATCGGCTAAACATTCCCAATTATCAACGACTTGTGTGTTTTCTTGGTTATGGTCAATAATTGTACTTTGAATATTTCGATTGGATTGCCTTTTGAATTTGTAACACATCACCCAAACACAAGGCTGTACTGATGAAGCATTTGCATGCCAAGATGATACATATATTTTACCTTCCAGTGTATCTAGTTTATAATTATTTTTTAAACGTTGCTTCAAAGGTTGATAGCAAGTGAAGAGGGCCTCAACAACTCTTTGCTTTACTGTCGCAACATCGCAATGGGCAATTTGAGAAATATCCAACTGAGAACTGGAACAATATTTCCTGAAAAGTTTTAGCCAAAACATTTTTGATTTTACAAAATCACAACTTTGCATACAAATTAATGCAAATCGTTGCACATCTTCGGGAGAAATATGATTTGCTAAGTTATACCATATATCATTGCATATATAATTATACTCCAATGGTATCTCTGTTGGCGTTTTAGATCTTATGTTACGTGCCTTTTGGTATTTTATTATATCCATTGCTGCTCCAAAACATTTCCCCGTACGTTTCCTTGGCACAAGTTCCAATATGTCAGATTGAGGTATGTAAGTTTGTTTTTTGCTTTTGGCTAATAACTGATTTCGCAATTGCACTTCCTCATCATCATCTAACTCCTCTTCTATGTGTAGCACTTTCTCATCAACTTGTAATACAGCGCCCGCATCCATGATTACGGATCGATTCAAACCAAAACATTGACACCACACGTTAACAGATTACACCGAAAGTTCTCCAGTAAGTTTTAAAATAAGGTAGCATCTAATTGTTTTGGTATTTTTGGTGATTCCAAATTGTCAAGGCATATTTAAG
>Females_1_(paired)_contig_10075
AAAATGAAATGAAAAATATATCCCTTATTCATCCATGTTTCCGCATTCTATATAGTAAATAAAAGTAGATACCACTATATCTCATTCATTTAACTACACCTTTGTACGTTTGACAGTGTGACCTTCGATGCCTACATTACATCGAGATGCAATTTCATTCGCAGAATTTATACTGTTAATGGCTGAAAGTGCTGAAACTGTTGTGCCTATATTACTGAGAATGCCGGCATTATCGGCGTTTATTGGTCTCTTGCGATTTGGTGATGGGACAGGAGATTTTTGTTTTAAACATTCCACATCGTCGAATACTACTTGGGCTCCACCCCCACAGGTCGGAATAATGTTGCCTTTGAAGAGTTTCGTTTCTACATCACCGTCGGTATCTGCATCTTGGGAAACCAAAATATATTTGTTGGCATTATGGCCTGTTAAATCTTTCATATCTGTCAATTTCGTAACAGATTTACGATTTTTCAAATAAGGCTGTAGAACTGTACCCAAAGGAACGGGATTTTGGGCACGATGCTCAATCCACTTTTCACCAGCTGAACGTGAACGTCGATGTCGTCTATTAGCGGCAGCCATTCCTCTATGTACCCTGGAGACCGCACTATATACCTCTGTCCGCG
>Females_1_(paired)_contig_10076
ATTACCATTAGCAAGTCGGCAATTTTTAGCTGGGAGCCAACAATTAGATAAATAAAATTTGCTGTGATTTTTTGTTACTTTTTGTCAACATCGAAACAAAATGTCCGATAATGACGATGATTTTATGTGCGAGGACGACGAAGACTATGGATTGGAATACTCGGAGGACAGTAATTCAGAACCCGATGTGGATTTGGAGAACCAATATTACAACAGTAAATCCCTCAAGGAGGATGATCCTAAAGCTGCTCTCGCGTCGTTCCAAAAGGTGTTGGATTTGGAAAATGGCGAGAAAGGCGAATGGGGATTTAAAGCCTTAAAACAAATGATTAAAATTAATTTCAAGCTAAACAACTACGAAGAAATGATGGTGCGCTATAAACAATTGCTAACTTACATCAAGAGTGCAGTAACTCGCAATCATTCGGAGAAATCTATCAATTCCATTTTGGACTATATATCCACATCCAAAAATATGGAGTTGTTGCAAAACTTCTATGAAACAACGTTGGAAGCTTTAAAAGATGCCAAAAATGATCGTTTGTGGTTTAAGACCAATACCAAGTTGGGTAAACTTTATTTTGACCGCAATGAGTTTGGAAAACTACAGAAAATTTTGAAACAACTCCACTTGTCCTGCCAAACCGATGATGGTGAAGATGATTTAAAGAAGGGAACGCAGTTATTGGAAATCTACGCTTTGGAAATACAGATGTACACTGTGCAGAAGAACAATAAGAAACTTAAAGCACTTTATGAACAGTCACTACATATAAAATCCGCTATACCACATCCATTGATTATGGGTGTCATTCGCGAATGTGGTGGCAAAATGCATTTGCGTGAGGGTGAATTTGAAAAGGCCCACACCGATTTTTTCGAGGCTTTTAAAAATTACGACGAATCTGGTTCACCTAGGCGTACAACCTGCTTAAAGTATCTAGTGCTGGCAAATATGCTAATGAAATCCGGCATAAATCCATTTGATTCGCAAGAAGCCAAGCCTTATAAAAATGATCCAGAAATTTTAGCGATGACCAATCTAGTAGTTTCATATCAAAATAACGATATAAATGAGTTCGAATCAATACTCCGAACAAATCGTAGCAATATAATGGCAGATCCTTTCATTCGGGAACACATCGAAGATCTTTTGCGCAATATTCGTACACAAGTCCTAATAAAATTGATAAGGCCATACAAAAATATTGCCATACCATTTATTGCCAATGCATTAAACATCGAACCAGCGGAAGTAGAGAGTTTATTGGTCTCATGTATACTAGATAATACCATCCAGGGGCGCATTGATCAGGTTAATCAGGTTTTACAATTGGATAAAGAGAGTAGCACAGGATCACGCTATAATGCTATTGATAAATGGTCCAACCAAATACATTCTTTGCAGATGGCGGTTATTAATAAAATGGCCTAAAGCTGTGAGAGATTAATCGAAGGGAATTTCTTTGCTTATCCACTGATAAATAATATTTAAACATTTCG
>Females_1_(paired)_contig_10077
AAAAAATAATCCTCTTTACTTTTTTCCATTATTTTTTCAGTTATTATTTTTCATTTTATAATTATTTTTAGGAGTTAGTTTTTATAACAGAGAACAAAAATGTACACACACATCTTGACTGGGTTTCTAGCTTGTTTTCAAATACTTTACTTAACTACTACAAATCATGGATTTAATTACTTAGTGGCTAAAAATTTTGATAAAAATAAAATATAATAATATTTTTTTGGGAATGTACGATGGATAGATTATGTAGAAATTATTTATATAATAACATCAACTTAGTTTTATACAACAATTCTCTAATAACAACATTGTACTTGTTGTCATAGTTTGCTGTAGTCCTTGAAATGATCACTGTTGATTATATCGTTGCCACGTGTTAAAAATATTTAAGTTTTATAATTGTTCATTTGAAAGAAATCAAGCCCAATTGAGAAGGAAATATTTTGTTATTTTGTTTGTTTTTATACGATTATTCGTAAAATAATGTCTCTATACAACTTTTCGATAACAATCCCAAATGTTGGCCACACCATTAGTTACGTTCGACAACATAATCGATATTGCATCTTATTAATGTGACACATTTATCGATTTTTAGCTCATCGTAGATAATTCTTAGCATTTGACCACACCTTAAGATTTTATACGGATATACTGATAGTCTGAACGGCCAACATTATACTGTGTTCATATTAAACTCAAAATCTCAC
>Females_1_(paired)_contig_10078
TTAATGTTTTAAGCAAATTGCTAAATAACCTGCTTAGAAATATAATTATGTAAGTATTTATAGAGAGTTAACTGGGAGTGTACGATGCGATGCGATACCACATTCTAGATACAAATAAATTATTCTAAATTATAANNNNNNNNNAAAGGATCTATGCGGTGTGATACTAAGGTTCCTTACTATTTTACTATTCTCGATTTTTTCACACGCAAGTAACGGTTTAATACAAATGCAAAATTTCGAATGTCAAAACGTGAGATTTTGAATTTAATATGAACACAGTATAATGTTG
>Females_1_(paired)_contig_10079
TGTGGTATGCTGTGAATTCAAGATTTCTTGAGTAACAACTTCCAAAACCCTTTGCTGGAGCCGCATTAAGTCTATGGGTTGTAATTTAGCTTCTACCACTTGTATTGCAACCGAGTTGAAAAATGTTTGTGTGGCCGAAGCAGGTGTGAAATGTTGTTTAGCACTTTGTAATAAATTTGTCATTTCTTGACAAGCTTCTGTTATGATAGTTTCTTTATCGAATTTTTTCTTCTTTGGTACATCTTCGACTTGATTTGCAGTAACATTTTGAGCAGAGTTGGTTGTAGTATTGCCATCAAATTTTTTCAAGTAGTCATTCAAATCAAAATGTTCTACTTCGAATTCACCTTCAGTGTTGGAATAATGCTGCTCTTCTTGCTCAGCCTGAGAGTCTTGATCCGATTCTGCGTCATTTTCTATTTTGTATTCCACTAACTGTTCAATGTATTGATCTTTCAGAAATGTGAGGCAATTCTGATATTTCCAATTTCTGGAAGTTAAAGCATCCTCCTCGTCACCTTTTTTTCGAAGAAGTCGTTTCTTGTAAGTATCCCGTAAATTTTTCCATTTGAGTCTAAGCGTACTGGGATCTCTCCTCAATTTTCTAGCTATCTCGTCCCATTTTGCCATTTTCTTTTCCCGGTAGTGAAGACTACGAAACTTTTTATCATACATAATAGGATTTGCTTTAATAAAATCTATTAATTCGAACTCCATTTTACTTCTTCTGAAACTGAAAACGATTCAGCGTCA
>Females_1_(paired)_contig_1008
GTTGGTTGTTATTACTACAATGATGCACAAAAAGACCACGTCATGTTGGTGGTCTATGACTGCTGTTGTATGTCTCCTCTTTGTGACAGCCTTCCATATACGTGGCGTTCAGTCAGCCGCTGTAATGTCTGTTGATTTGGGTTCCGAATGGATGAAAGTAGGTATTGTGTCACCAGGTGTACCTATGGAGATTGCTTTGAATCGTGAATCGAAACGTAAAACTCCCGTCACCCTATCATTCCGTAATGGGGTGCGATCATTTGGTGATGATGCTGTGACTGATGGCATCAAGGATCCAGCATCGGCTTATAGCTATTTGTTGGATTTATTGGGAAAACAAATTGATAATCCTATTGTGGATTTGTATAGAAAACGTTTTCCATACTATGATATTATTGCTGATCCTGAACGTAATACGGTGGTATTCCAAAAAAGTGATGACGAACAATTCTCCGTTGAGGAACTCATAGCACAAATCTTAGTCAAGGCCAAAGAATTTGCCCAAGATGCCACAAATCAAGCAATAACGGAATGTGTTATTACTGTACCCGGTTACTTTGCCCAAGCCGAGCGTGAGGCCCTGTTAACTGCTGCCCAATTGGCCAATTTAAAAGTGTTGCAATTGATCAATGATTATACAGCAGTGGCTCTCAACTATGGTGTATTCCATCCATCGGGTATCAACGAGACCACACAATATTATATATTCTATGATATGGGTGCTAGTCATACATCAAGTGCCTTGGTTAGCTATCAATTGGTAAAAGATAAACATACAAAGGAAACAAATCCAGTGGTACAAATTTTGGGTGTTGGCTATGATCGTACTTTGGGTGGTTTGGAAATTCAACTCAGATTACGTGACTACTTGGCAGCAGAGTTTAATGCAANNGAAAACCAAAACCGATGTGACAAAATCACCCAGAGCTTTGGCTAAGTTATTCAAGGAAGCTGGACGCTTGAAGAATGTTCTTTCGGCTAACAATGATCATTATGCCCAAATTGAGAATTTGATAGAGGATCAGGATTTCAAATTGCAAGTGACCCGTGAAAAATTAGAAGAAATTTGCTCTGATATGTGGCCTAGAGTTATTAAACCTTTGGAGCAGGCTTTAGCCAGTTCTGGCTTAACATTGGACGTTGTATCCCAAGTTATTCTATTCGGTGGTGGTACTCGTGTGCCCAAGGTTCAAGACACTTTGAAGCAATATATTAAACAGGAATTGGGTAAGAGCTTGAATGCTGATGAGGCTGCTGCAATTGGAGCCGTGTATAAGGCAGCCGACTTAGCCACCGGTTTCAAAGTTAAGAAATTCATTGTAAAGGATGCAGTCTTGTATCCCATACAAGTGACTTTTGAACGTGATCCTGGTGAGGGAGCCGAAGTGAAACAAGTAAAACGTGTTCTATTTGGTCATATGAATTCTTATCCCCAAAAGAAGGTAATCACATTCAACAAACATACCGAGGATTTCGATTTCTATGTTCATTATGGAGATTTGAAACATTTAAGCTCAGTGGAACAATCATACTTGGGAGGATTGAAAATATCCAAGGTAGAATTACAAAAAATCAAAGAATTGTTGGAGAAAACTAAAGATGAATCCGTGGAAGCCAAAGGCATAAAGGCCTTCTTTACTTTGGATGAGTCTGGTTTGTTCCGATGCACTGGTGTTGAGTATGTCTATGAAAAGCAAAAGGTGGAAACTGAAGAGGATGATGAGGGAACTTTAGCGAAATTGGGTAGCACTATAAGTAAACTATTCTCCAAAGACAAAGAGGAAGAGAAGAAGGATGACAATAAAGAGGGTAGTGGCAATAATGCTAGTGAAGGCGAAGAAGCCACTAAAGAAGATGCCTCTAAGGAAGCTGAGAAAAATGACACAGCTAAAGCGCCAGAAGCTGAAGCTAGCAAAAAGAATGAAAC
>Females_1_(paired)_contig_10080
ATTGCAAATAATTAGAATGTACCAGTTTACGTTAGAACCACATAAACAAGTAAATGCGGATGCCATGTCCACTTAGAAACGTTCCAGGCAATAGAGTTTTAATTTCTAAACCATTCCTCCTTTAACGTTGTTTGATACGATTTAAAAAATCCAAACAAAAAAATCAATCTACTAAAAATTGCTTACGCACATTTATGTAGAATAATTATGTAAAGTTTATGTAAATGCTAAATGCTTATTATAAATATTTATTTATGTGAAATGTATATTTAATTTCTTTCTTTTTTATTTATCGATGGAACTCCTCTTATGAAATACCCACTTTTTCCCAAATCAAACCAAATCGTGTTTATCTCAATATCAAACCCAAAATCGATAATGTTTTGTGTGAATATGTGTATGTACGAGAAATTTGAAAGTAACTAAAAACCGCTTGTTATTTATACCTATATGATTGTTGTATTCTATTGTATTTGAAATTTTTTCCAACGAATATACCAATACACATATAAACATACATACATACATACATATATAAAAGGCTTATTTTATTACAATACTACAGTAAAACATATTTTTGCTACCAATAAATATAATAGTAAAACTCCTTACACAAAACTAAGCTTAAAACAATGAAATCCAAATTTCAATGATAGCCAACCACCTATAATAGTTGTTCTTGGGCATTTTTCTAAGAGCCTGACAACGATATTCTTCTTCCTCCTTGAATAACTTCAATATCATCCTATATAAACATATATTACCTTGATTTTGTTATCGGCTGGTTG
>Females_1_(paired)_contig_10081
CACCTCTCAAAAGTGGACAATTGTCGTGAGACGTTTGCTATATAAACACATTAAAATTAACCTCTAACAACTGGATACCTTTCAAATGTGAATAACATTTAGGCCACTGTGGGTGTCCACTTTGCAGAGGTTTCCCTGTACAAGAAAGAAAATTTTAGTACATTTTAGAAAAAAAGATTAATTTTAGAAAATTTTAATTAAATTAGAAACGTAGATGTCACGCCGATTTCATAAAAATAAGTAAATATTTTTCGACAAATTCAAGAAAATTTATTAGACATAATTATTATTTTTCACTTATTAAAGAAAATTTCGTGGTTTGAAGCAGGGCTGTGGAG
>Females_1_(paired)_contig_10082
ATCGAACTCGAAAAGGTGCGACATCAATGGTCAGAGGCTCAAACTACTCTAGAAGAATTGGGTATTCAATTAAGTGAAAGTAAACTAAAGGTTTCCGAATTGAAGGAAATAGAAAAACGACACCAAGAGCTAATGANNGAATAATTCAACGTCATCATCGATGTTAAGTGACTCGCAAACGATGCCAGGTGCTCCAGGTATATGGGCTCCCGATTCGATAGTCACCCATTGTACAGCATGTAAAAAAGAGTTCAATTTGACACGTCGCAAACATCATTGTCGCAGTTGCGGCGATATTTTCTGTCGAGCTTGTTCCGATCATACGCTGCCATTATCGGGAAAACAAGTGCGGGTG
>Females_1_(paired)_contig_10083
TCTGGTTTTTTCTTTATCGGTAGTATTTTAGCTTTTTTCCAGTCATTAGGGAAATAGCAATTATTTATGCAGTTGTTGAAAATGACCGCCAACAGGTTTGCTGTCGATTCGGGAAATTTTTTAAGAATGTAATTTGAAATTCCATCCATGCCAGATGATTTTTTGTTGTTTATGAATTGGATAATGTTTTTAATCTTTTCAGAGGTTGTAAAATTTTGCGAATCCGTATTAGAAAGTGCTGTAAAGCTTTCATTGAACGAGTATATATGGCGTGGAATGGGCTCGATGCATGAAGTCACTCTAGAAACAAGGTCAGGAACCGGGTGTTGCGGAATTGTTTCCCGGAAAACTTCGGAATAAAAATTTTTGAAGTGATCAGCTATATCAATGGCGTTGGTAATGGTGCAATCACGTGGGGTCTCGANNAATCATTGTGCGTTATCTTATTGCAGAAGGGGTGTTTATTTTTCTCAATTACTTGGTAAATTTGTTTGAAGGCGGAAGGACCAGGGTTTATTTTTCCCAGTGTATTTTTGAATTTGTTAGCTTGTTCAATAGCTACTGACTCTTTTATTATTATTTTTAGTAATTGAATTTGTTTGGGCAAAATTTTATACTCACTGGATGTCCTGTTTCCAGCACGATGAAACATTTTTTTAAGGTCTTTCTGCCAGGAGTACTTCAATCTAAAGAGTTTTTTTGTCCTTTCGGAGAGGGGAAATTTTCCATCCTTAACTTCAATTTGCTGTGAATGGGAGTTAGCCTGCAGATGGCGTCATCAATATCGTGACGAAAATTGTCCCAGTTTGTGGCAGCGTATGAAGTAACAATTCTAGGTGATCTCATAAGCGGTCCGGCCTGATGAAGCTGCAAATCCATTTTGATCGGGAAATGATCAGAAAATGTTGGGAGAGTTTGAATTTTGTAGTTTTGGTTTATGATGTCTATGAGCTGTGTGCTGACAAGGAAATGATCAAGAAATGAGCTGCCATTTGGATAAGATGGAGATGTATCACAAATGCGTATAATATCGAGCACATTATTACCAAGCCAAGAATGAAGTGTCCTGCCGTTTGAGTTCTCGTTAGAGTCACCCCAAGATGTATTTTTTGAGTTTAAGTCACCCCCTAGGACGAAGGCATCAAAAGTTTTGCAAAATTGCAAAAGTTTTTCAAGGTCAGATTCTAATGTTTGTGAGGGATGGTTACATGGGATATAAACGGAGCCAAAGAGATATCGCTTGCGTATTCCAGATGTTATGTAATCAATTTGAACAAGGCTAGTATTCATTCCAATGTTGTTGAGATATACTCTACTGAAATTAATGCAATTTTTGATAACAACAGCTGTGCCAACAGGTGACACTCCTGGATGAATCCGATGTCTATCTTGTTATGGAGCAACAAGCTTGCCAGGTCTAACTGTCGACTAGTGTCATTAAGAGACCTTACGTTGAATGTTATTAATT
>Females_1_(paired)_contig_10084
CGGAAGCCGATATAATACAGGCGGAACTAGAGGCAGTACAATCACAAAATGAACAATTAATAGAGGAAAACTCAAAACTCAGACGAGAACTTCATCGTTTGGCCAATGACGACAGATCGAAATCCACCATCAATGTGGAAGCTAAACTTAAGGCATTTCAGTATGAAAACGAACGTGATCGGATGTATGAACAACTGGAAAAACTGAAAATCAAATACAATCAACTGCATGTGGCTTTCGTGGGCAAAGTGAAGCGATGTAAGGCTTTGGAGGATGTCTTCAATCGGCAGAAAACACTAAACGGTTTAGTAATGAAGTCAGCTATAGCCCAGCGTGAAAATGAACAACACGTGTTAATAGAAAAACGACGTTCAGAGCATAGAGAAAGTGCAGCAGTTACAACGCTGGAAGAACAAGTAACCAAATTAAAAAAAGAACTGGACGATGCATACGATATTATCGATGAATTGGAGTTCGAACTTGAGAGTATCGATATTCTTGAAATGGAAAACCAGCGTTTACAGGAAGAACTGAAATCATATAAAAAGGAAAAACTTCGACTAAGGACTGGAATAGTCCCCCCTCGAGCAGAAATTCCAGATAACGATGACTGTGAAGCACCTCCCAGGTATAACGCTCTGGATGACACGCTAAGATATGG
>Females_1_(paired)_contig_10085
CTTGAAGACACTCAGTAATCATCTGAATTTTCGCTATGATTAGAGGGCTGCATTGGCTGTGGGTTTTTTTCGCTACATTTAGCTGGAATGCAGTAGTTTGTCAAGATATCGCTTTGGTGGACCTTACAAATGGATTGGAAAATCAGGTGACTCACGAAATCCAGAAAATCATGGAAACGTATAACAAAACCAATGACGAAATTGAAGTATTGGAGAAACTTAAGTTTAGACTATCCAGACAACTAAGGATGGAAAATGCTGCTCTCTTGGCAAGTAACTTTTGTGCGAGTAATACTGACAAGCTTAAGAATGAAATACAAAGTTTATTCGAAGAATATGGAACGAAGATGGCCAGTGATATTTTACATGATGCCCTAGTGGAAGCGGTATATTGCAAAAAGCCTTCTCAATTGGTAGTCTTATTGGAGAGCCTTTATAACGATGACGAATTGAAAACTTTTGAGATTATGTTAGAACTTCAAATAGAACTTTTCTATATTTCCCAACAAATACTCACCGACAAGGATTATCATCTTGAGATTGCCCTTGTGTTGCACACAAGCCAGGAGGATAAAAATTATGGATCAATTAGCCTTAATGTGAAAAAACACATCGATAATATCATTGCCAAATTACCAAATAATTTGAAATATTTATTTTTCAATTCTCATTTTTGTCTTATGAATAACGAATATTCGGAATATCTTTATACAGCAGTGAACGCTCGGAATCTGGACTCATCAAGTCGTTACATTTGGACTTGGTATGATAATTTATCTATAGACACAACTGGTCATGTTAAGGCTAAGAGATTTGGAATAACTGAAATTCATGGAGAAAGAGTTTTGCTGGTACAACTTCAGGGACTAGTCGCTAATATTCCATTCTATATGAAGGAAGATTCGAAACTTGTGGCCGGTTGGGATTTGAATGGTGACCCTCAAAACAATATCTGGACGGTGGAATTTTTAAACAATGATCTTGTGGCCCTCTACCAAAGTGATTATATAATGTGTTCTACTGATGATAAATCCGACCGTTACCGACGTAAAGTTCGTGGCTACAACTCGGAAAAATATAATTACACATCCAAAGAATGTCAATGGTATTTGGGAACATGTGTTAGAACGAAATTATAACGATTCTCTGTTATGTATTGTTG
>Females_1_(paired)_contig_10087
ATAATATGTGAAAGAAAAATATAGATGGAAAAATACCAAATCGAAATTTGCATAAAAACTCTAGATCTTTTAAATTCTTCAAATAATAATCTCCAACACCAAAATACCCTCTTCCATTAAAATTCGTACATAAAAATAATCATAAAAACAAAACAAAACACCAACTAAAATTGTATAAGATCACCTTCTTCGACTTTTGTAGCAGCAGCCTTAGTAGTCGTTGCAACATTTAAATCCAATAAACCCGTCATTAGTGTAGCATCGTTAGCTGTTGGACACAGGGGTAAACCTTTTTCAATGCGATTACCCATGGCTAAAGCAATTTGTTCTTCCAAATATTGAATTTGACGATTTAAGTAAGAATATGAAGCCAATTGTATGCTTTTAACCCAATCCAAACGTTCTTGGGCTGTGCGTGTAGATATTCGCTGGGGTAAACTGCCTTCAAATTCTAATATGAAAACAAAACCATCGAATTCTCTTTGTTCATTTCGTATTAAAGGTCGACAATTTTCCAACACCAAAACTCCTACAGGTGACGAATATGGATCGTGATCTTTCAAATAGAATAAAAGATTACCCCGTAATTTACACCAGCGAGGATAGTTAACATCAGTTTTACGAAAGAATCCCTCTTGACGTTCAGTTATAATTAAAAGTCCCTCTTTTTCAAATTTTGTTTTAGGATTTGAGGCCAATGTCGATAATTCGGCCTTATTGAAACGCATATTTTTGTGTTCCCCACAATGGTGACGATGATGATATTGCCACTGTTGCTCTCCGTGTACTGGAATGTTTTAAAAAAGTCCACATATGGCGAGAACATGTAATCTTAAACCATTTGAATGAATGACATGTATATGCAACAGAAAAAAATGCTCAAGATTCTCGTTATAGGAGAATTAAAAAAAAAACACCCGAACACGTCACTACAATAGGATTGATAACGTCTTAAATGATCACAAGTCAACTGCTGCACTTAAACAATTTAAAAAGCGCTTTGGTGAAGGTTATTTACGGCCGGCGTACAATAAATATCTTGTTTCCTAATTAGGGCGAGACTTGTAAGTTTAAAACTTTAAAGCTGCTGTGTGTATGTTAGTTTTCTTTTTGTTAATATTTTCTTTGTTTTTGTATCATGTTTTTAGAACGACACTTGGCACAACACTACCGACGAATCATTTGCAATTTTTCCGAATTTGTTTATTTT
>Females_1_(paired)_contig_10089
GATGATATTAACCATCCAATGATTGCCCATCTTGGAATTATATCGGAACATAGCATGTCGTTTGAGGGATGTATTACATTGATGATGAAACGAATCAAATCCGAACGCAGAGAATGCGATTCAGGTGTGGCAAAATATTTATCTTGAAACCAATCTTGATAGCGTTTTTGATTCCCAAATTTAACCGAAGAAGCGAGGAAGTGTAATTTACGTTCAACTTCAGGTGTAAGGCGACATTGAAGAAAACGTCGACTAGTGCGTATTTGTAATAAATGCCAAATACCATTGAATGTAGGATGCAGACTTTTAGGATTGTGCNNNNNNNNNNNNNNNNNNNNNNNNNNNNNNNNNNNNNNNNNNNNNNNNNCCTCCTTGTGCCTTAAACCCGTTAATGCCGGACTAGCATGATCCTCGATCAGACGCACGTAACTATATACTACCGTTTGGATAAGAAATGATTGTGTTTCCAGCCATGGTCGATATTCTATGAATATGTCTAACAGACTTTCAACTAG
>Females_1_(paired)_contig_1009
TCTATCTCGACTTTGTTCTTTGGTCGCCGCAAACTTTTCCAATTGTTTTGTCCGGGGAAAAATCATGTATATTTTTTGTAAATAATAACTAATAAGATTTAGTTTTGCTTTGTATTCGCTAAGCTTTTGGATTACGTGAAAAATTGCCGTGAAACTAAAGCGAAGACCGGATAACATTAGTGTCTGGAGTTGCATTCAGTTTGAGGTTATGCTGAAAAAAAGCTACGCTGTCGGAGTACGCGAGAGCCATTGAGGAGAGAGAGTGCAAGAGACCGTCAACAAATATTTGTTAGTAACAGGGCAACGAAATGAATTTACCGCCGGCAGCTGGTGGAGCCCCGCCTGCTTTGGGTGGAATGGCCTTCCCTCCAGTAGTTCCTCAATTCAATATACCACCGCCTGGTTTTGGTGCTCCTCCACCGGCTGAATTGGCTGCAGCATTTGGTTCCGCCCCGCCCAACACTGAATGGACTGAACATAAGGCTCCTGATGGACGGCCATATTATTACAACAACCTTACCAAGCAAAGTTCCTGGGAGAAGCCAGAAGTACTTATGTCGCCAGCGGAGCGGTTGAAACATCAATGTCCATGGAAGGAGTATCGTTCAGATGCTGGGAAAGTCTATTACCACAACGTAACCACCAAAGAATCACGATGGGAACCTCCGCNNNNNNNNNNNNNNNNNNNNNNNNNNNNNNNNNNNNNNNNNNNNNNNNNNGCCATGACATCGTCCAGTTTGGCCGGTATAGTCCCTCCCGCTGCTTTGGCAAGTATTTTGCCTGCTACCTTGCCAACAGTAACGAAAATACACACGCCGGACATACATTCTCCTTTGACACCTGGTAGCAATGAAAATTCCTCCTCTGCATTGGACCAGGCTATGGCCGCAACTTTAGCGGCTATAGAAATTCCTTCATCAAATAAAGAAGATAAAGAAAATAAAAAAGAGGCACCTGACGAAAATCGTTTAATATTCAAAGACAAAAAGGAGGCTATTGAGGCTTTCAAGGAGCTGTTAAAAGATAGAAATGTTCCCTCTAATGCAAATTGGGACCAATGTGTAAAAATTATATCAAAGGATCCTCGGTATAGCTCATTCAAAAATCTCAATGAGAAAAAACAAACATTCAATGCCTACAAAACACAAAAGCTTAAGGACGAAAAGGAAGAGGCTCGCCTAAAGGCGAAAAAGGCAAAGGAAGATTTAGAAAAATTTCTTATGACTTCTGACAAAATGAATTCGACATTGAGATACTATAAATGCGAGGAATTGTTTGCCAGCAACCGAATTTGGACATCGGTTCCCGAGCAAGACCGTCGAGATATTTATGAAGATTGCATTTTTAATTTGGCCAAGCGCGAGAAAGAGGAAGCACGGATGATGAAAAAGAGAAATATGAAGGTACTGGGAGAATTACTGGAATCAATGACATCCATAACATATTCGACCACATGGGCTGAGGCTCAAGTGATGCTTCTAGAAAATGCTGCTTTCAAAAATGACGTGAATCTACTGGGAATGGATAAGGAAGATGCCCTTATAGTATTTGAAGAGCATATTCGTACACTAGAACGTGAGGAGGATGAACATAAAGAAATGGAAAAGAAACGTCAAAAGAGACAGCAACGTAAAAATAGAGATAATTTTTTAACACTTCTAGACTCTTTGCATGAAGAGGGGAAACTTACCTCAATGTCCTTGTGGGTTGAGCTTTATCCCATTATATCTGCGGATATAAGATTCTCCGCCATGCTAGGACAAGCTGGTTCCACTCCTTTGGATTTATTTAAGTTTTATGTTGAAGACCTGAAGGCGAGATACCATGACGAGAAGAAAATCATTCGTGAAATCCTTAAGGAAAAACAATTCACTGTAAAGGCTAGCACAACATTTGAGGACTTTGCCACAGTGGTCTGCGAAGACAAACGCTCTGCCACCTTAGATGCCGGTAATGTTAAACTTACATATAACTCCCTACTTGAAAAGGCAGAAGCAATCGAAAAAGAGCGACTTAAGGAGGAAACAAAACGTTTACGAAAACTAGAAAATGAAATAAAGGCTGCTTGGCTAGAAGCAAATGTTTCGCCGCATGAGCCCTTTGAATCCGCACAGAAACTTGTGGAACACTTGGAAGCATATGCAATTTACGAAAAAGAGTTGGGGGTGAGGAAGATTTGGGATGATTTTATAAGAGAAAGTGAGGATGCATGCACCCATCACCATTCGCGCTCTAAAAAATCTAAGAAGAACAAAAAAACATAAAAAGCGCCTACGTTCCAGTTCCAGATCTGATATCGAGAATGACCCTACGGAAATCGAAAGACCACGTAAAAAGAAATCACGTTCAAGATCCGTCTCCGTCAGTTCCAGTGTTAGCCTCGATAGTATAGATCGTGTCTCGAAAAAGAAGAAAAAGAAGAAGAACAAGAAGTCTTCCAGAGATTCTTCCTGTGAATCGGAACGTAATCATTCTCTTAATGGCTCCCCAACAACACTGGCTATAGAGGAACTCCTCGCCTCACAACCCAAGAAAAAAAAGAAAGACAAAAAGAACAAAAAAGATAAGGAACGAAAGCATCACCACGACAAGCAACGTTCCGTAACACCTCTTAGTCCAACGGCCAGTAATCGTTCGCATACAAGTTCGCGAAATGACGAACAGGCTCTTAGTGAAACGGAGCTTGAATCAAAAAGAGCAGCTCTATTGGCACAACTGAACGAGCAAATGGAGGAATGATTAGGTTCTAGGAATAAATTTTAATTAGTACGCTTTGAATTGGACAAGACTCCACACAGGTGTATATTCTCCATAAATATCATCCAAGTACATTTCCGAATACTGAATATCGATTTGTTCTCTAAACATTTCTAGTTTCTCACTGTAATCGCATATAGTTTGTAAATCTTTTTACCACGTACCGAATATTCGAATGCGGTAAGTTTGGTCTTGATTACTTTTAAGATTGCTCTTTTTTACCAGAACTAAACATCTTTTTAAACTAAGCATAACCGTTTAGAATCAAACCGAA
>Females_1_(paired)_contig_10090
AGAGTTTTCCAATTTTTTTGGTTTTTCTGCCAGTAAATAATTTGCATTTGCTATCTCTTCAAAATAAAAGCATTATTTTTTATACTTAAAATTATACTTTTTTACTTAAATTCGAGTCCAACAGTTCAATTAGTTTTGTTTGTTATATATATATTGCCTATATATATGTGTATATATGTGTGATGCTTTATATTTGTTTTATTGTTAAGTTGTCAATGTCAATGATTTAACTGTTATACACATGAAAGTGATATAGAAAGTGATACATTTCTAAATAAATTTAATATTCCCATATTTTTTCCAAAATTTTCACTATTTGAAAATATAAGGAGAAAAAATTATTAAACAGATTTTTGTACCACAATTTATTTAATATTGATAGGTGTTGACATTTAAAAGTAAAGACAAATTGGCAATGGTGAGTAGCCATTATAACTTTCTGTGCTCAAAGAGAAATTGTGATTTATTTTGTATACAAACTCATTGAAATTACTCGCACTTTTCATGAGTTGTTACATTCATCTAAGAGAATAGAGACAGTTGTTGGGTGCTGTATGTTGATATTCAAATTGGCAATGGTGAGTATCCATCATGATTCTCTGTTCCCAGAGAGCAAACGATATTTACTTGTTACTCTTGTAACAAAATGCATGCAAATCTCGTTATTCTCTTGTAGAACAATCTCATTGAAAATGGAATATATTTTCTCTCTCTTCTAAAAAGCCGATCTGCCTATCGAAGAGAAAATAAGAGATATAGTTTATATAAATTACTCACACAATTCGTGAGTTGTTATACAGACAACTAAATGTTGGGAATACTGGGTATGCTAATATTCAAAATGAAAGGCAAATTCTGTGTTCTCAGCGAGGTATTTTCTCGTCTAACAGTATCACTGAAAATCTCCCCTAAGAAAAGAGAACTTATCTGTTCATCTAAATGTTTATGGCAAAAGTTTTCTACAAATGTTTACACACCATGTTGCCCTCATTAGTGTTGCAATTTAATTGAGAAGATGATGTGAATCAATGACATGCCAAGTACAAAATTTTCCCACTAGCCATTAATTGGTGGTGTTTTATGTAGTTGTAAAATTAGCAACCTTTAGATTTGTTTACTATTGAAACAGTGATGCCAACTGGAACAAAAAAGAATGAAAAT
>Females_1_(paired)_contig_10091
TCGAAATCAAAGCCGTTTGGGGCCGCACCTTAAAGGAAAGTGAAGAAGTCGCAACGGAATTGAATATTTCGTTTTACACCAATAAAATTGATGATGTACTTCTTCGTAAAGATGTCGATTTAGTTTTTATAGTCTGTCAACCTTATTTGCATGCTGAGATTTCCGTCAAAGCTTTGGGTATCGGAAAACATGTCGTCTGCGACAAACCCATGGGACTGAATCAGTCCGATGCTATGAAAATGGTTCGTGCCTCCCAATACTATCCCACCCTCATATCATTGGTTAACCATTCATTACGATTCCTACCCGGGTTCACACACATGAAACGGTGTTTAAATGAAGGACTAATAGGACCAATCAATGAAATTTCTTTAGTGGATATCCGAGTTCAATTGGGAAGCCTATTCCCGGACAAATTCGATTGGATGTGCGATGCTGCCATGGGCGGGGGAGCTTTGAATTTAGTTGGTAGTCATGTCATTGATTTGGTCAGCTTCCTATTACAACAACATGCCGTTCGAGTGCATGGCGTTGTGAAAGCCTATACAAAAACCACCAACAATGTAAATGGTATACGCCAAATATCTGCCCCAGACTTTTGCAATTTTCAAATGGAACTGGCCAATGGTACTCTCATAACAACATCCATTCACAGCCACACCGTACCGGCGAAGACATTTTCACAAGAAGTTCTCATTTGTGGTTCCCAAGGACATCTGGTGGTGAGAGGTGGTGATTTATTCATATTCAAAAACAAATCCGATGCTCCACAGGCTGTGAAAGAAGAAGCAGTTTATGTGGATGTCCAGGATTTACATATTGCAACTTCAGATACATTACTGCCACGCCTTTACATCAAGGGTTTATGTAAAATGATTGGGGCACTCAAAGAGTCCTTTGCTGTCAAAGAATCTTCATGGGTTAAAGAGCCAGTGCAGGCAGCAGCTACATTTGAAGATGGCCTTTATGTTCAGGCTGTTTTGGAGGCTGTGCGTAAGTCCAGTGAGACTAAATCGTGGCAGAGAGTACAGATAACATCCGATACGCCTTCAAACCATGATCAGATTATGCGATTTGCTCGAATGTCCACTATGTAAACGAGGCTGCAGGGGATGCGCTTTGTAATAGAATAGAAGCATTATTAGTATCCAG
>Females_1_(paired)_contig_10092
GCAAAACAAACGATCTCGATCTCGTGAAAATAAACGTGAGAAAATGCCACCTCCAGCCCCTATGGCAGATGATCCAGAACCTGGTAAAATATATAGCGGCAAAGTAGCCAATATTTGCATTTGGCTGTATTGCACAGCTCTTTGGTTTGAAAAAGCGTTGGGAAGGTTTGGTTCACATATCGCAATTACGGTCGGAGGGCCGTGTAACCGATGTCACAGAAGTTGTAAATAGGAATTCCACAGTTAAGGTGAAAGTTATGTCGNNNNNNNNNNNNNNNNNNNNNNNNNNNNNNNNNNNNNNNNNNNNNNNNNNNNNNNNNNNNNNNNNNNNNNTTGGGGGTGGTACATCACTTCTTAATCTACAGGGCGGAGCAGACAATGACGAAAGCGACTCGCGCAAAAGAGTTACACGTATCTCAAGTCCTGAACGTTGGGAAATAAAACAAATGATTAGCTCTGGTGTTTTGGACCGTAGTGAGTTGCCAGATTTCGATGAGGAGACAGGCCTAGTGCATAAGGACGAAGACGATGAAGAAGATATTGAAATAGAAATAGTTGAAGAAGAACCTCCTTTCTT
>Females_1_(paired)_contig_10093
TTATCAAACAAAGGAAACGAAATAGAGAAACCCAAATTGATTCGAATTCGAGTGACTGATTTTCTTTCGAATGGGGTTTCGTTCGATATACAGGAACAGGATATTAAATTGTGTATTATATTATCCCTCAATTTTTTGTTGAGTTTTTTGCATAACTTGTCTCAACTGAGGAAACGTTGATTTAGTCTGTGGTGGATGCAGTCTTGCACAAAGATTTATGAATGGTTCATACAATGAAGGCCTTTCCATAGCATTCACGGTATAATGTTTGATACTACTACGGGAACACCAAGCATTGGCACGATTCAATATTAATTCGACAGGATCAGCTTGATTATTCAATTGTTGTTGCTGATGTGTTGGCGATGGTGGAGAATCTTTGCGTTTAGATCGCATATTTGCCAGTACTATAATTGGCACTTCTTTCTTTTCCTTATTTTTATCTATGTCCATTTTTATATCGGCCAGTATATCTAAGCTTTGGGGATCAGTGGGATCATAGACCAATACATAGCCATCGGGAAAGTAAAAATAATGTCTTGGTAATTGGGCTTTGCTACCCTGAAATAAGCCAGCTGAGTCATAAATGCGTAGAGTTTCTCGATTTCCTCGGCCTGTATCAACACTTGCCACGTATATATCCTCGATGGTAGGATGAATTTCGGTTTCCAATGTAATGTTTCCATAAATAAGTTGTTCCAGCAAAGCTGTTTTACCCACACCTTTCGCACCACATATTAACACCTTTCCCACTTTGCCTATTTTTGCTGTCAACATAATGAACTTATATTGCCAGGAAATTGTTATATGCACTAATTGTATTGTATTTAAAAT
>Females_1_(paired)_contig_10094
AAAAGGTATATACAATCATGGAAACAAGGAACAATTAGCCCGCTTCAAACCATTCTTGCGGGAAGAAATGGAAAAAGATCAGTTGGGCAGCAGGCCTAATTTCGATTTATTAAATCTACTTAAACCTTTGCATTGGTTTNNCCCATTTGCATTGTAAATTTGCAGCAATTGTTCAACATAGCAGCGATATTCCCGAAGAACAGGTTGCAGAAAAGGACACTTCTTTAGAAGAACAGAAAGATAACCAAAATAAAAGGCCTTGTGTGACAAAATTCTTAGCACTGGACAAGTGCCTGCCGAAGCGAAGATTTCTTCAGATTCTTGAAATTGAATCGAAAAATCATACTGATGACGAGGGTCAATTAAATTTTGAATATGACCTTGAATGGTTAACTATATTGTATTTGACAAATCATTTAACAAATGTTAGAGAAAGTTACTATTATTTGCCAAATGAGAAAAGTACTAATGGAGAACGCTTTATCTTCACGCCAACAGAAGAAGAAACAGACTTTGTAAGAAGAAAATTTGATAACGACCTTAAAATCCCGAATAACTTTTGTCGTACTGTTGAAGTATATGACCCTTCCATCCATAATAGAGGTCAACAGTATAAGCAACCAAAATCACAAATTNNNNNNNNNNNNNNNNNNNNNNNNNNNNNNNNNNNNNNNNNNNNNNNNNNNNNNNNNNNNNNNNNNNNNNNNNNNGGTCACGAACTCAGTCATTCTAGTACACTTGATAATACAGAAGATTCGGCTCTAAATGATTCACTCGCAGACGAACACAACTCAAGCCTGAATACTTCCCTAGGATGTACGAGGAGTCCTTTAAAACGTAAAAGCAATAGTGGACTAAGTTTACCCAAGCCTAAGTTAACAGAATCAAACGTCAGTGGTAATGTAGAAGAGCTACAAATTAGCGACACTGAGGCAGATAAGGAAGACGTGAAGACAGATGATCACGGCGAATCGACTAGTTGTATTGAAACTGTGCCACCAGAAAACATTTCATCAACAAATTTGGTAAAGCCACCCATTAAGAAGTTCAAAAGGCGTAACCAAAATATATACCAGGATAATGAAGATGAAAAAGAGCAATCAACTTAAAATATACACTGTATATGATGTCTTGATACTCGAGTGCGGCAGATTGATTTAAAATCAACGAATTTTCAGAGCAATTGTACTTTACCATCTGCGATCTTTTCAAATTGTAAACGGCTAATAAAATTTGGATACAAATGTCCACATCGA
>Females_1_(paired)_contig_10095
CTTGGTACGAAACTTTGTGGTATTTTGTCGTTGTTTGTAAATAATGCATAAACAAAACATATGTGTAATAAATGAATCAAAATGTAAACTTTACCATTCACGGGGCCTCCAATACACACAAATGCGACTATAATAGAGGAAGATGAATGCGTTTTCGAATTCAGTTTTAATTGGAATATCTTCATTCTTAGTGACAACGGGCACAGTGAGATAGAGGCACAAATTTAGTGTTTCACACAAAAAATACAATAAACCTTGATTGGAACCTTCGGTAAACGAGAAAGGTCCAATTATTAAAATTTCATGAATAAATAAATACTGTGCTGAGTGTGTTCATCTCCATGACAATGAGATGGTGAAAAATCGAATTTAAATGCGTGGAATTGTTGTGTTTACGACGACGTATGACTCCTTTCTCTTTTTATCCCATCAAATCACATGAATGCCGAGTGCAATAAACAATTATGCTCGATAAGCATGAATTATTTGTCTTTAGTAGTAATATTATATACGAAGAGGAGATCAACAGATTCGCAGTTGTCAGTATTGCGAACCACATAGTTAAAAACACCAAAATTCAAAAAACCTAGTAACAAATTGTCCAGAATCGGATATTGGTACAATAGTCGTCAAGCCTTAAATACGATTGAATCTCGTATAACTGCAATGCTGCTTATTGGCGCCCTTGCATTGGGATTAGTTGAGTCGACAAATTCCAGTTTAGGAGTAAATAGTTTACCTTCTAGTACGGCGGCTAGTAATAGTATTGGCGCCAGTGATGGAAATGCTGTGATGGATGGCGTCCCCTCGGCCGTTTCAATATTTTTACCCCCGACAATGAATGCTGCTACTGGAACGAATGGTGGTGGCAGTGCCTGTGAAAATGGTGGTCTCATGGTAACAAACGGAGGTGCAATTTCCTGGGACAGTAATGCCACAATACGATCCGCAAATCCAGGCGATTGGTCAATTGAACAGTGCCTAATATGGCAAAGACCCCACCATATGTATTTTCAATTGGGAAATGCCTTTTTGCTTTTGGCTTTTTTAGCTCCACATCGGCCTTTTGGAATTCTTTGGCTGCGTTCAATGCTAGTCGTGGCGGCTGTTCTACTAGCCATGTATGGCTATTTAATCGATTGCGCCCAAGACATAGTACTGTGGTCATCTCTGTTCTTTGGAATTAACACAATATACCTGATAATTGCATTATGTAGACTGCGGCCAGTGCGTTTTGAACGGGAAATAGACGCGGTCTACGAAGCACTCTTTAAACCATTGCATGTATCCAGACACCAGTTCAAGAAAGTTTTAAACTGTATGAAGGTAATACGAGCTTTAAAATACCAAGAGGTTTATGCCCAGGAAAAGGTGACGAAAGTCGATAGTTTATCCCTCGTTTTGTCGGGAAAATTGGTAGTGTCCCAAAACCAAAGAGCACTCCATATAGTATTTCCTCATCAGTTCCTAGATTCACCAGAATGGTTTGGTGTGTCGACAGATGACTACTTTCAGGTCTCTATAATGGCAATGGAGGAATCACGTGTTTTAATATGGCATCGGGATAAACTAAAGCTATCTATAATGTCAGAGCCCTTTTTACAAACAGTGTTTGATCATATACTTGGGCGTGATGTAGTTAAAAAACTAATGCAAGTAACACAGGTTAGCGAGTCAATTGCCAGCAATGGATTTTTGCCATCAGGTAGTTATGATGATGCAGAAGATAAACCCATGCTGATATTAAAGAAGAGTGCTGAAGGACACAGTTTAACAGCTTTAATAAATAGACAATTACAAGAGGAGCATGTGCCTCTTTTGGGCCGTACATACACTGCCAAACCCCCATTTCAGTTGTTAAAGCCTATTACAGACCTTATGAGCGACAACGACGATAAATCCTGCTCAGCTGAATATTCCTCCTCTTCAGAAATACCAAACATGATTATTATGAAGTAATAATAATTATATGTACTCGCAAAAACAAAAAAATTGTATGTACATGCAATACCAGCCTTTTAAAACGAAACCTTCTTAGCCTTAACATATTTTTTTTTGTAGACTTAATAAAATCTAGAACTTATAATGTAACTGAAGAAAAACTAAACCAAATAAGAATGTATAACATTATAAACAACAACAACAA
>Females_1_(paired)_contig_10096
AAAAAACAGAAACATTTCAAAACAGTCGTCCAACCAGAGAGGTTTTTGTTAAAACCAAAAAAAAGTTTTTCTCGCCATCGTTATCGTTAAAACCATCAAAATTCCCATCATAATGGCCGAAGATGCTACCATGGAAACTTGCCCCAGCCCTGAAATTGGTGACTCTAGAAAAAGACCACTCGATACCGATCCAGAAAATGAACAAACCAAACGCTCCCATTTCAGTTCTGGAACATTCCCA
>Females_1_(paired)_contig_10097
GTTTATCCGAATCATCAAATAAATTACAAATCAAGCAGGTATACTTTCCAAAACGAATGCCACAATTCTGGCAACGTTCTTGAACTTTTTGACGGGTATTGCATTCGGAGCATATCAGTTCTGTTAAAGTTTTCCTATCGAAATGATGAGATTCATTTTCATCGTGACAAAAACGGCACTTGTAGAATTTATTGCAACAGGGAGTCACAAACATGCAAGAACGTTTATAATGGGCACAGCCCGATCGTTGAGGAGATGGTGTTAGGGTGGATGATGGAGGCGTCGTAGTAATTTCTGCTATCCCTGAAGAACATCTTGAGCAACAATTTGGAGATGAGGATGA
>Females_1_(paired)_contig_10098
ATTCAATCATTTCTACATACATATAAATTCTAAACATATTTATGTTCTCCTTTTCATATCACAACAGCCGATTCTCGTCCCTCGGTCTCTACATATTCTGAACGTTCATTTAAAGGCCTTATCCTTAAGGCCACGCCTTCTAGACAGCATACCACCAGATTTTGGGTATCCAATGAAAATTCATATCTCATTAGCAAATGGGCTAATAGTGTACGCATTTGTAGCTGGGCAAAATGTAGACCTAAACAATTGCGTGGCCCCTCACCAAAGCCTAGCCATACACACGATTGCCTCTGTGCATTGTTGGCGGCAGCAAATCGATCAGGATTAAAAATATGCGGTTGTGGATAGATCTCAGGATCATTGTGCATTGCATGTATGGGTATGACGATGTTAATATCCTTACGTATAAGATAATTTGTATCTTTTTGGACTAGATAGTCATTAAGCGTACGTCTCATGATATATGGGGTGACAGGATGAAGACGTATGGTTTCTGAAATAAATTGCCCCATAAATTTCAGCGATTGTATACCCTCATAGGTGAAGGTGTCTCCATTATTCTCATAGACTTTACTAACTTCCTCTCTCACCCGTTGCTGCATTACAGGATCTCGGGCCATCTCATACAGCGCATAAGTCAGAGTTTGCTCTGTAGGCTCTAGACCGGCACGCAAAAATGTAAAGGCATGCGATGCCAATTCGTTAATTAAATGCTCCTTTAGACCAATACCCTCATTATGCACTTGCGTTTCATGCGTATTGTATTCTTGATTCATCAGATTGATGAGAAGTTGTAGATAATCATCGGTATAGGGTTCACATTTCGAACGATGCACAATGACATCATTGAGTAGAGCCATGAAGAATGTATGGACCTTTTCTTTGGTTGTGGAAAAATTAAACGAACGAAATAGTTGGGGATAGCGATGCATAATGGAACTCAAAAATGTTCCATGACGATAGGTGTGTAGGGCATATTGAGTCATAG
>Females_1_(paired)_contig_10099
TGTCTGTGTGTGTGTGTGTGAACCTGTATGATTGGTGATTGAAACGTTCTTCACAAATATTGGCTAACATGAATGCTGCTCTAAAGTTCGTTTGGTTTATGGCTTTAATTTTAAGCATTTGCTTGGCAAATGGACGACAAATTCGGTATAGCCGTTACACTACTGAGATTACAGAGGATAATGGTCGCGAGGATCACAATATTGTGGAGCCATTTGAAATAGATGCCATAGTAAAGGAGATTAAATCGGCACCTTATCCTGCAGCTGGCTATAGGCCCTCCAAAGCCTTTCCTTTGCCCACAGAAATAGCTAGTGAAAATGCGGGAAGCAAAACAGAAACTGCCACAGATGAAACACCAGTGGTGCCAGAGGTCAATGATCAAGAAAGTTTCGCCACAACTACTGAAATATATACCAGTGATTCAGTGACTACTGCGTCTACTGAAGTTCCTTCAGAGTTGAATAATGTAAGGGCTCCCTATGAAGCAGCAGGATTTAAACCGGATATTCCATTCAATCTCCCTGGGGAAGAAGAAGTTGAAAATCAAACCACTACAGAGACCACTACAGGTATTCCTTTGACAGAAGTTACAACAGAAAGTGAAACCACAACAGAAGTTAGCACAGCAGTGCCCTTGGCAGACTTTACCACAAGAGCCCCTCAAGTGGAGAGTGTATTACCATATCGCCCTGCAAAATTTAGACCAAGAAAACCTTTAAATTTGCCATCAGACAGTCAAGTGAAAGGTCAACAATCTGAGGGAGAAATTGTCAAAGAAAACGAAAGCTCACCTCAAGCCCCCTATCCCCCTGCTGGATTTAGACCTTCGAAAGCCTTTCTTCTACCCAATGAACAATCAAATGATTACCAAAACCAAGAAGATAATAGCAAACATCCTGTCTGTGGTTCAAGTACAAATCCTTTGGCTCCCAAGCCTTTAGATGGAGAAATGATGGATCCTGATTCGGAAACCATATTTCTTAATCCAACAACAGCAGTGGTTGTACCAGTGCCTGTTAATATACCAGCCCAATCTTTAATTTTAGCCAGACCACTTGTCTATGCAACGCATATTCGAACCTGGTAGAAGATGGTGGGGTTACCCGTTTCCTTTTGTTGGAGATACATTTTTAATAGAGGAATTTAAAAAATATCCGCGTTCAGTATTGC
>Females_1_(paired)_contig_101
TTTCCTTACTTGTTTTTTACTAACATTGTGTTCCACCCTAGTGCATTAGCCGACTTAAATTTTGAGTCTATAGATTTTGTAGAAGTCTATCAAATTCTGTCCAGATCGAGTGATATTTAAATGTATGTATTTGGGACAAACCTTTATATATAGCCCCCAACACATTTGACGGATGTGATATGGTATCGAAAATTTAGATCTACAAAGTGGTGCAGGGTATAATATAGTCGGCCCCGCCCGACTTTAGACTTT
>Females_1_(paired)_contig_10100
GCAAATCACACGAAAAAGAGGAGATTTTTTTTAAAGATAATTCTAAGCAAAATGAAATTTCCATTATTAATTGCAATCATATTATATACAACAATGACTCAACCTGTATTGGGAGAGAACGCTCTAAAAAGGTCACGACGCCAAGATATACCTCCGGTTGTAGATGAAACTAAACAATTGGCTGCCCAAGCCAACGAAATTATTGAACAAGTTCTACCTAAACTTCCCGCCACAGAAGCCTATGCGAAATATCGATCCAATTTACAAATGTACAAGGAAGACTTCCACACCTATAAAGAAAGACCTGGTTACCACAGGAGAATGGCTTCGAACTTTTTGAAAAGTTTAAATGAATTTTTGCAAGCCTATAGTGACAATGTCGGAGAGACCCCAGAACGCCTTGAAGTAGCAAAGTTTTTAAATGAAGCTGGTCTAGAGAAATTGCGACTGCATGTTCAACAGAAAATAGAAAAAGGGGAATATCGACATTTAATGAGAGGCTAATAAGAGATTGTAGAGAGATATAGAAAAAGGACTCTGAAACAAAGATATTCCGCGTATGTGTGCGAGTTTATAGACGAT
>Females_1_(paired)_contig_10101
GTAGTTGTGGAAGTGGCTGTGGCAGCAGCTTGAGCAAAAATAGAAGTTGCCGCACCAGCTCCACTAAAAACATTTCCAGCGGAAGTTGTATTGGTAGATGTAATAGAAGAGGCAGAGGTAGTAGTTGCTGCAAGTGACATTGATCCAAACATTGACGATGTATTCGTGGGAGCTGTAGCAGAGCCAAATGAAAACGCCGACGTTGTTGCGACATTTGAGATGGTGGCCGAAGATATAGTTGTTGCTGTAGTTGTAGTACTTTCTGTTGTTGTTGTTGCT
>Females_1_(paired)_contig_10102
TTTTGGCAGTGGTGTTGCTGGTGGTTAGTGGCATTATTTGGCTGTTCCAAGTTAACCAAAACGGTTACGGCTTCAAAGTGGTTGTTTATGTGGCTGTTATTGGCTGTTCTATCATCATCAGCTCATTGCTGGGCGGGTCGAAATGATGTGCNNNNNNNNNTACACATTAAAGGTTCCCAATTTAGCTATCGTGGCCGATGTGCAGCCTCGGATGGTAACAAATATTTAATAGTTGACGAGAAAGGATGTCATCGGTGCCTGGTCATATACGAGAAACATAAAAATGTTCTGCAGTATAAAGAAAGTGAGTGCGGAGGTGAT
>Females_1_(paired)_contig_10103
CCTTTTGTAACTTTTGTATTTTCATACGAGAATGTGTGTTTTACTATAATAAATATAATAAAAAAATTTTAAACCCTACAAAAAATAATAAAAAATTTAATGAAAAAGGTAAAAAACTTTTTCATGCTAAATATATTAATTTATCATATCGAAATCGAGGTAAAGTTCCACGAACTCAAATAAATATAAAAGAAACAAAAGTTAATTTAATATAAAATATAAAAGAAAATACATCTCTTCCTAAAAATATAACACAAAATAATATTCTTATAAATAAAATACTTGCATATTCAGCTAAAAAAATTAAAGCAAATCCTCCTCTTCTATATTCTACATTAAATCCAGATACTAATTCAGATTCCCCTTCAGCAAAATCAAAAGGAGTTCGATTAGTTTCAGCTAAAGAAATTCTAAATCAAACTAATGCTATAGGAAATATAATAAATAAAAATCAAATAAATATTTGATATTTATAAAATATTAATATATTATAACCTCCAATTAAAAAAATAAAACTTAATAAAACCAAAGCTAATCTAACTTCATAAGAAATAGTTTGAGCAACAGCTCGTAATCCACCTAATAATGCATAATTTGAATTAGAAGATCATCCCGCAATTATAACAGTATAAACACCTAAACTTGTACAACATAAAAAAAATAATAACCCTAAATTAAAAGAAAATAATTTAATAAATATAGGTATACATATTCAAACTAATAAAGACAAAAATAAAGAGAAAATAGGAGAAAAATAATAAGAAATATAATTAGATAATAAAGGATAAGTTTGTTCCTTAGTAAATAATTTAATTGCATCACAAAAAGGTTGAGGAATTCCTATAATTCCAACTTTATTAGGACCCTTACGAATTTGGATATAACCTAAAACTTTTCGTTCTAATAATGTTAAAAAAGCTACTCTTACTAAAACAAAAATAATTAATAATAATCTACCAATAATAAATATTAGATTTTCTATAAAAAACATGTACTATTTGTAATAAAAATTACATAAATAAATTCTAAATTTATTGCACTAATCTGCCAAAATAGTATAATATTAATAATATTCA
>Females_1_(paired)_contig_10104
GCAAACGATCTATGAATGGTTCGGTCACAACATCACCGATTGTTACCACCGGCAACAGTGGTGTAACCGATATTAATCGAAATGGTGTACCAAAACATTGGACTATAATGACATCTACAAATGCTGAAAAACGTGAACATCTTTACAAAATTCTGGTCATCGGTGAATTGGGTACAGGCAAAACATCCTTTATAAAACGTTATGTTCATCAATTCTTCAGTCAAAATTATCGAGCCACCATAGGTGTTGATTTTGCCCTCAAAGTTCTACATTGGGATCCAAATACAATTGTCCGTCTACAACTGTGGGATATTGCTGGACAAGAGCGTTTCGGTAATATGACACGTGTCTATTACAAAGAAGCCGTTGGTGCCTTTATTGTATTCGATGTGACACGAAGTGGTACATTCGATTGTGTTAGTAAATGGAAAGAAGATTTAGATTCAAAAGTTCAACTGCCCGATGGTAGTCCGATTCCATGTATATTGCTGGCCAATAAGTGCGATCAAGATAAACAGGGCGTAGTAACAAATGCCGAGAAAATGGATGAATATGTCAAGGAACATGGTTTCGCTGGATGGTTTGAAACATCCGCAAAGGAGAACATTAACATAGATGAGGCAGCTAGAGCATTAGTGAATAAGATATTACTAAACGATAAATTGATTAGTGCCTCCGATTTGGCTGATAGTGAAAAATTCAATCTAAACAATAGTGGAGATCAAACAATGAACGAGGATAAAAGTAAATGTGCCTGTTGATTGCACCAGGATGCGAATATACAAACAAAAACAAACACGGTTTCACATATGAGAGCTTTCAAATGTCCATTATCCTTCGTCCGCAAAAAGCAAGTCTATAATGGATTATTATATAAAGAGACCAACCATATCATACATGGTGTCCATTATTGTTAAGTAGAACGTAAAGAGTTTTTTTACCAACAAAAATTACATATACATCCATACATACACACATACATATAGATATAAGTAGTATATGTCTGAGACATTTTAACGTTATAAGGAGGATATTACGTTATTTATTCGTGGCTATATTCAATTTTGTTGGCGAAAAATATCGAATTACAGGATTAGGAATATTTTTTTATACTTATCCATTCAAGTGTATCTCTTTCTTTACGTATATATAAGCCCTAGCCATGAATACATGCTACACATGTGCCGTAAATTAAAAAAGAAAAAAATTTTTATGGATTTTGGTAAT
>Females_1_(paired)_contig_10105
AATAACGTGATACGATATCTTTAATAAAGAAGATAAAAATCTGTAAAAAAAAACAACATCCATCACTACTACTACTAATTTTGAAGCAGTGGCAAGTCCTATAAACTTTTAAAGTTAATAGGTCTGGTCCAAAGNNNNNNNNNNNNNNNNNNNNNNNNNNNNNNNNNNNNNNNNNNNNNNNNNNNNNNNNNNNNNNNNNNNNNNAAAATTATTTAAATAATTTTAAGAAATTTGCAAAAATTCCTAGAATTTTTCTGCGAGAAGAAATAACGTAGCATTCCTAGAATGCATATAAAAAGTCTGCAACATGCTCATGCTGCAGCAGCAGCAATGCCAAACTGTGAAATTGTAATTGTATCATCGTCGCCTAATCATAATAATAACAACAANNNNNNNNNNNNNNNNNNNAATGATAGTACAAATGGGACCTCCAGTAATGGAAGTGGTGGCGGAGCTCAAAACCATCATCAGCCTGGTCATCCGGCACCAACGGAAATTCCAATTCCTTTCATGCATTTGGCAGGCGTAAGTGAAGCACAAAAGCTTACAATGGCCGCTGCTCAAGCTGCTGCTGCACATGCAGCCGCTGCAGAACATCAAAATGGTGGCATAGGAGCTGCACCTGGCAGTGCATTAGCCCATCATCATGCCATATTGCAGCAACACCCATTGGCCCATTTGGTCGCCTCCGCTGCCCATAGTCCTGCTTTATCGGAACAACATTTTATTGCCCGCGATGCTACCGTCTTGACAAACGGCCACAATGGCAGTACAACACCTGTATCTGGTGGAGGTCCCGCTCCTGAGAAGCCCTTTCAGTGCAATGTATGTGAAAGGCGATTCCGACAACTGAGTACACTAACTAACCATGTGAAAATCCACACTGGAGAAAAACCGTACAAATGCAATGTTTGTGATAAAACATTTCGTCAATCGTCCACTCTTACAAATCATTTGAAAATCCATACTGGAGAGAAACCATTTAATTGTACCTATTGTCCGAAACATTTTCGTCAATTGAGTACACTAACAAATCATTTAAAAATTCATACAGGTGAGAAACCTTTTGAATGTGCCGTTTGTAAAAAACAATTCCGTCAATCAAGTACTCTTAACAACCATATAAAAATCCATGTAATGGACAAAGTCTACGTTCCCGTTAAGATCAAAACAGAGGAGGAGGAAGGATGACTAGAGGACATGATGGTGGTTGCCACCGGAGCTCCATCAAATATTGGTGGAGT
>Females_1_(paired)_contig_10106
ATAATTCACATAAACCGTCCATTTAGTACATCCTAAACGTCGCCATTTCGACAAATATACAAGTTTTGCGTTATTTAAAGGCCGGCACTAAATACGTTTTTCACAAGTGAAAATAAAAATGTTTACGCTTACTTTGTTACTTTAAGAAAAGAAAATTTTTGGAACTAATGGTGTCTGTTCTGGTACACACATGTATCGCTTTCGTGAGGTGTCACACTTATGAGGTGTTCTGGATCACACTTCACATCGTCACAGACCTGAAAAATGTTTATGTCCAGTGTACAGCTATTGTATGCAAAGTTGGAAGATTTTTAAAAAGTTGAAAGATTTAAAAAAACCATCTAAAATTTGAACAAATCCGCATTCACTGTAATTTTACCGGAAAAATAACTTTAGTTTATAGTTTCTCTATGCAAATAAAATGCATTGACGAAAAAATCAGCTGTTTACATTTTTCGATCACAAGTCTGAGAAATAGATTCTCACGTGTGAGTCAGAACAACTAAC
>Females_1_(paired)_contig_10107
TTGGAGTTAAAGAAGCGAAAACTTGAACTGGAATTGGAAGCTACGAAAAAGCATTTGGAGGAACAGGAAAAACAATTTTCAAAAACTGCTGAAGGTGTTCTGCCACCAGTTGATGCTTTGGTAGTTGCTAATGCATTGCAAACCGTTGGCATAAGACCAGCACAAATGGGCGGCCAGGTTATACCACCTGTAATGGCCCCTGGTTATATGGGACCCCAAGGAATGGCTTTAAACCACATGAGACCGTCAATGTATCATCATAACATACGAGGATTTAGGCCAAATTTACATCCGGCTATGATGGGTGATCAATCACAGGCTATCGCTCCAGTTGCGAATATGGGTCCAAATATTAATAAGCCACGAGTGCACCCAGTAAATTCAGCATTAATCAGTTCGGTACGTCAACGTGATCCAAGGTTAGCACGTCAACAACAACAGCAGCAATTGCAGCAGCAGCAACTACAGCAACAAATGCAGCCCCAACAGTTATCTAATCATCAGC
>Females_1_(paired)_contig_10108
CAAATATCAAGATAGATGGCATTGTCCTCATGAAAGAGGACAACACACCCCCTGCTATGTGGATTACGGGTCGTGTTACTGATACATTCCCCGGAAAAGATGGCCTTACAAGAGCGGTGCAAGTAACAACTTCTCATGGAACGATGGCCAGACCAATCGTTAAGATAGTCAAGCTTCCCATATGCTGAAACGCTGTTTCAG
>Females_1_(paired)_contig_10109
AAACGAAAGCATCAGAGCCACTACACCGGCGACAAGGAAAACAAACCCATGGATCGAATCTTCTCCTCGGTTTTTTATTGCACGCACATGCGCATGCGCATTTATCAGATACGATAGTTTCTGAAACGCCAGAGTAGTTTTTCAGTGTCGTTGTTGCACTCTCCATTGGGGAGAAAAGAAGACAGAAACAACAACAATCGGCTAGCAAAAAACAACCGACTTCAGCAAAGCAGCAGGCATAAAGTCAGGCAACCAGGCAAACAATGAATGCATGTGCAACAGACCGCCAAAAGCCCCACAATTGAGAGTCAGTCGAGTGTTTGGGATCACAACTGATATCTGTTGTG
>Females_1_(paired)_contig_1011
ATCACATCCGAAAAGGAGAAACAATTGAAGGAAGTTATGAAAATTATGGGTTTGGATAATTGGCTCCATTGGACGGCTTGGTTTTGTAAAAACTTCGTAATGTTGACTATATCGGCCATATTGATAACGATTATTATGAAGATTCAATGGTCCCATAATGTTGCCGNNGCATTTGTTTCTGTTTCATGATGGCCACAATGTTCTCAAAGGCCAGCACTGCGGCCGCTGTTACTGGCTTGGTCTGGTTCATTGCATACATGCCCTTCTCGTTTATGTATCAAACCTATGACGAATTGAGTTTAGGCACCAAAATGGGTTGGTGTTTAATTTCAAATACCGCCATGGGACTGGGGCTAAAGCTGATTATGCTTTTTGAGGGCACGGGTGAAGGTTTACAATGGAGTAATCTATTCACACCGGTGAATATAGACGATGACCTCACAGTGGGCTATGTAATTCTGATGATGTTGGCCTCATGTGTCCTCTATATAATGGTTTGCCTCTATGTTGAGCAAATATTCCCTGGCGAGTACGGGGTACCACGTAAATGGAATTTCATATTCAGTCGCAAATTTTGGTTTGGCGAAAACGATTACATTGGTGTGGAAGATATGCCACAGGATCATATTGAACGGCGTAACCCGGATGCATTTGAACCAGAACCTGCCGGCAAGCATATCGGTTTGCAAGTGAGAAATTTAAGGAAACGTTTTGGTGAGAAGCAAGCAGTGAAGGGAGTATCCTTGAATATGTACGAAGATGAAATTACCGTACTATTGGGTCACAATGGTGCTGGCAAGACAACCACAATATCCATGTTAACGGGCATGTTTCCTCCTACATCGGGTACGGCCATAATAAATGGTAGCGATATACGTACAAATATTGAAGGTGCCCGCATGTCCCTGGGTCTTTGCCCACAACATAATGTTCTCTTCGATGATCTTACCGTAGCGGATCATTTGACTTTCTTCAGCCGTTTGAAAGGTCTCAAGGGTGAGGCCATTACCGAAGAGGTTAACAAGTATATACGTATGATTGAATTGGAGGATAAAGCCAATGTTGCATCGAGTAAACTTTCCGGTGGTATGAAACGTAAACTTTCCGTATGTTGTGCTCTCACAGGTAATACGAAAGTTGTAATNNTTGCAAGCTGAGAAAGCAGGACGTACTGTTCTCTTGACCACACATTTTATGGATGAAGCTGATGTTTTGGGTGATCGTATAGCCATCATGTGCGATGGTGAATTGAAGTGTCATGGTACATCATTCTTTTTGAAAAAGAAATATGGATCTGGTNNGGCTGTAAAGCCGATGAATTGACGGCACTTCTCCAAAAATACATACCAGACTTAAAACCAGAAGCTGATATAGGTGCCGAGTTATCCTATCAATTGCCTGATAAGTATTCTCATATCTTTGAGGA
>Females_1_(paired)_contig_10110
TTCACTTTCTTTTCCTAATGTTATTTTGTTTTCGTTTTTTTATATTATTATTATATTATACTCTTATATATTCATGTATGATGTGTTGTGGTGTTTTAGATGATGATTTCCGTTTCCGTTCTTAATTTCATTTATCTTATTGTTCATTTAGCCGGATTTGTTGTTTTTAAGGAGGGGGAAATTTTTTTTATAAGTTGACTCTGTGCTTTTGTTTCTTGTTGGTGTATGGAGGAGTGGGTGGAGATGGTGGCTGTGGTGTAGTGCTACTGTTGTTGTTTGGTATTATTTTGTAATCGTTGTTATAAACTAAGTATTTTCAATACATTAACATATTATTCTTTTCTCAGATGGTTTTAGGGATTGTTGTGTTTTGTTTTTTGTCTATATATTCAATAATATTTATATATATTTATATATATTACTTTTTTATACAATCAAGAGGCAGTCCTTTTTTATAGATTCAGTTGCTTACATTTACTGTGACAGGGAGAAGAATTTGGATAGGATTTCTTTTTTTTTAATTTCTTAAGGGTTCACTTTGTTTGAGTGTTTATTTTTCGATATTTATCACTCATTGTCTCTGTTTATTAATAAACAACCAACACATTGCATTTAGTAAATTTCGTTGCATCGAACTATCTGATACAAGGATAAACTGATGTATATATATATAGATTTTGTTTTGCATGCATGTTTGTCCCTCTTTCTTTATCAATTGTTGTAATGGTGTTTAACATTTAAATTTAACCATTGGTATGTTTTTGGTTGATAAACACTTGTCACAGCACCACTCAGCGAAAACTTCTTTCGTTAGCATTTTAAAGGCAGCCTCCGTTAAACCCACACATGTCCTATGAAAAAAGAAATTACAACCAGATTCACAGAAGACGGCTTCGTCATTATCATTGACTTCTTTGTGGCACATACCGCATGGATAGATTGGTGGCGCATTTGGATTTTGTGGATTGAAGACCATTGGTTGTCNNNNNNNNNNNNNNNNNTGGGGGACCACCGCCGCCAGGACCCATTGGATTGCCGTGTCCCATTGGTCCCCCGGGACCCATTGGACCGCCGGGTCCCATTGGACCACCTAGACCCATTGGACCCCCGTGACCCATTGGACCACCCGGTCCCA
>Females_1_(paired)_contig_10111
TTTTTTTTAAGAGCGACAAGATAGTGTCCGGGAAGCTATTATTTAATTGCAGTAAACTACGTGTTACAACTAAATTTAATAACAAATTTCAAGATGCCAGACGAGGTGCAGCAAACATTTGTTCGTAGTTTTATTGATTACCTTAAAAATCAAATAAATTCACAAGCCTTTTCTCCGGATGCCCAAGAGAGTTGTGAAGTGGCCATTCAATGTCTGCAGGCAGCTTTTGATCTAGGTGAAGAGGAAGAAGCAGAGGAACAGGCACAGACAACGGCAGAGCCCTCTTCCGGTACGTCGTCAAAGGTGAATGCCAAAGAAGTAAAACTTTTCGATCTATTCGAAACATATTATTTGGAGCGAAATCCAGAAATTTTGAAAATGACTGAAACAATTAAGAATGAAGGTAATCGTCTAATGAAGGATGGCAAGTATAACGAAGCTTTGTTGCAATATAACCGAGCCATCACATATGATCCCAAGAATCCAATATTTTACTGTAATAGAGCTGCAGCCTATATAAGATTAGGAGATAATGAAAAAGCTATTATAGATTGCAAATCGGCTTTAGTATATAATCCCAATTACGGTAAAGCATACGGTCGTTTGGGTATCGCCTACTCCAATTTGGGCAAATACGAGGAAGCCCAGCAGGCATATGCTAAAGCAATTGAATTAGAACCGGAAAATCAAGATTATCGCAATAATTTAGAAGTTGCACGTAATGCCCGCAATCATGCAAACGTTAATGTCATACCCAATCTGCAAGAGGGACTTAATGCAATGATATCAAATCCTGCCATACGTAATCTATTCAGCAGTGCAGAAATTGATTTAGACCAATTGCAGTCTATGACACAAAATCCCATGGTTATGAATACGATTGGTCAACTATTTTCGGGAATGCAGGGTGGTGGAGGTGCCGGTGCCGGACTGGGTGGTGGAGCTGGTGGTCTCGGTCCCATGCCGAATGATATGTTGCAATTATTCCAAGGATTTGCTCAACAACTAAGCGCAGCGGCAGGGCAGCCCCCAAATGCCGGAAATCAAAATTCTTCATCAAATAATGATCAACCACCACCATCATCAAATTAAAATGATAGAATGGTAGAAGAGTTTCCTTTGTTTTATGTATCGAAAACAGTCGTAAATATGATGTTTCTTTTCACTTTTAATTTTTTGTATTACTTTATTCGATAATGCATTTTAGTTATTTTATAGAAATGGTATTTAACAGTGAACTACTTTGTAACGAAAATTATTATTAGAATATCCGCCCC
>Females_1_(paired)_contig_10113
GAGCTTTTAAGAGTTTCGCTACGAATTCCGCTTCCAAATTATTAGTAATCTTTCCATTTTCACATGCCTTATTTTGGGTATAGGCTAAATTTAGGACGGTAAATGGAACGAGAGGTGTTTTGTAATCTATGGTATTTGTACCATTTATAAGTTCGTTTTTGTAGAAATACTGATTAGGCCATCTACAAATTTCTGGATGCATTCGATATTGTGTTTGAAGTCCAGAGA
>Females_1_(paired)_contig_10114
GGAACTGAAATAGGCAAGGTGGCAGCCGAAAAATCCAAGGGTCTTTTTAGCGCTGAAGATTGGCAGTGTAACAAATGTGGGAATGTTAATTGGGCCCGCCGTCAGACGTGTAATATTTGCAATGCTCCCAAGGTCACAGATAATGAAGAAAGAACCGGTTTTGGAGGTGGATACAACGATCGTGGTGTTGTAGAATACAAGGAACATGTAGAATCAGATAGTGAATACGATGAATTTGGTCGCCTGAAAAAACGTAAGAAAAATTCAAATTCNNNNNNNNNNNNNNNNNNNNNNNNNNNNNNNAGAAGAAGAGGACGAAGATGAAGAAGATGGAAGTGACGACGACCTAGCCAAATATGATTTATTCGGAGATGAGGATGAAGAGCTGGAAACCAAACAATCAAATGATAGTAAAGAAAAAAATTATAAAAATGACGATAGCAATTCAACAAAAGGAAAACCTCGACGATCACGTTCATACTCTAACTCTTCTTCATCATCCTCATCCTCATCCTCATC
>Females_1_(paired)_contig_10115
GTTTAACATCCGGCACTTCTTTTAAGAGTTTTCTTGGACGCGATTTGAATTCGAATCGTTCATCATGGGTTCCATGTAAATGTGGCCGGGGACGTCTTTCATTGATATATGTTACTTTGGCAGATGTATTATGGCCGACTTTATCTGAGCGTTCTATAGAACACGATGCTGAATTGCGGCTATCACCACTAGATATACTCTTAATATTAATTTTGGGCATGGCCATGGGAGAGGCAGGAGTTGCTGATTTAGGGGCGCTATTTGTAACATCTTCTTCGGTTTCCACTTCCACCAATTTCTGACGTTCGACAACTTCGTCATTGGGTTCCATAGTAATGTATATTGGAGTTGGTGTTCTTATTGTTCCCTGGGATTCCAGTAAAATCACAATGGGAACCAGCTTTTGTTTCTATTATTTGGATTTTACTTGTGTCGTCCAACGCCTGTTATTCGAGGAAAATCTCATATAACTTTGTATTGATTAAAACAATATCGAATCTAGCATTGCTATTGGAGGGACTAGATTTTCTAAACACATTTAAAACTATTTCTAAACATTTTTCGGTAATTATTCACTTTTAATGAGAGTATGAATGCTAAAGTTAGAACAAAC
>Females_1_(paired)_contig_10116
TATTGTTTTGGTCCATGTCAACCAAAGAGTTGTAATAAATTATTAATGAATATAATTATTATTTGATATTATTTTTAATATTATTTCCAAGTAATGTAATGTAAACAAAACATGTTGGATGTTTGACCCTAATCTGTAGCGTGTGGACGTATCTTTGATACCAGGAAAGGTGGCAGCATAGATCCACGAAGAAGAATGTTTCAATTTTCAAATAACAACAGAAAATTATATAATTATGGCGTCAATATCAGAAATGTTAAATTTGCAAAAATATCGTTATTGTTTCATAGCCGGATGTTTTGCAGCGGGTGGTAGTTTCTTTGGCAAATTACCCAGTTTCCTGGAGAGTGTAGATTGCCATTATGCAGTTTTCGTTATCGTGAAAATTTTGCCGCTTGTGGCTATGATTTTGTGCAACGTTTTAAATTGGCGTTACTTTCTGAAAGCTCTACAATTGACTGAACAAACATTGACTGCTACAGTATTGACATCAGCATCTAATTACATTGTATCGTTCATTTTAGCTTCCACGGTGTACAAGGAACCCATTACTATACTATCCACACTGGGAACCACATTCATTGTCATGGGTTTATGGTTTTTGTGTGATGAACCTAAAGGAAAAAATACCGAAAAGAAAACAAAATGAAAAAAATACATCATAAGAGGAATTTTTATATTTTTGTTTAGTACATACATGTATAAATAAA
>Females_1_(paired)_contig_10117
TTCCTCCATAACATCCAAGGCTTCTTCGACTATTTCACCAACAAAAACTTTGGCTATTCCAGACATGGCAATTACAACATTCTGGGAAACTGAACACCCAGTAATAGTTTGCATTAGACGTTTGACCGCTGCTTTGGGAAAGGCTGATCTTCTATACATTTCATAACGATCTAGTTGCTCTTCTGTGAAATTGGAAACCAATACCTGCATTTTTTCTCTCTCCTCCTCTTCCATTTCTTTTTTACTCTTTTGTTTCTTATTTTGTGGCTGATCATCTCCATCATCTCGGTGATCTGAGTTTTCCGATTTAATTCTTTGATTTTCATCTCTACTATCGCCAAATTCTTCTCGATTATCCTCAGATTTGTGACCACCACCCTGCTCATCGGACGACGAATTCTGGCTGCTCTCACTTGTCTTGTGGTTGTCTTGATGATGGGAATCAAAAAATTTCAAATCATCTGAATCATCCAAGCTATTTGATTTTGTTGGTGGAAAGAAAATATCGTCCATTTTAGAATTATTTGACTATGATGTGAA
>Females_1_(paired)_contig_10118
CCCCAAAGAAAGCAAAAACATTTGCCGTGCCTATAGCCCTATCCATGGTGGGAAATAGTTTGAGGACAACAAATGAGATTATCAAACCCAAGCTAACAGCAAAACCTGCAGCACTGCCTCTAACACGCTGGGGAAACACCTCCGAGATCATAAAGAAAGGCAATGTCAAAAGGCCCATGGTTGAGAAGACAATATGCAGGACAATACAGACAATTGGCAGAGGAGGAACCCTATTGAATGCCTCGGGAAACCAGCCCGATAGGGCCAGCAACATCATACACAAAGTCATACCAGAGGCCGATACAATACCGGCCATTTTGCGGCCCCATTTCTCGAAAATTGTGCTCATAAAGAAGGTCGTAATGATACGGGCCACCCCCACCATAACAGCACACAGGACGGGATCTATAGTCACTCCAGCCTGGGTGGCAATTTGTACTGCAAATACCACAACAGCTACCACTCCCGAACATTGTTGGAAACCAAAAAATCCCACCATAATCAGTAAAGGCTTATAGACTTCTGGACATTTAATGGCCTGCCATAGAGATTCATTTTTTGCTGTATTACGACTTTCCTCTGAAGTCTTTTTGATAACATTCAGCTCATTTTCGAATTCTTCACAATAGGAGGCATCATTCTTATTAAGGCCTCGAAAATATTTAAGTGATCGTCTTGCCTTATCGCTATAGCCATTTTGCATAAGCCAACTTGGCGTTTCCGGCATGGGTAGAGCACATAAAGTTGAGATGATTTGATGTACAGTGGAAATGATCGATATTAGCTGCCAATCATTGCGTATAAAATATCCCAGGATATACATGAATAGTATACCCGCTGCCAAGCCAAGTGAGGTACCCAATATAAGACGACCTCTTATGCGGGGTAAACTGATTTCTGCTGAATAAACACCCACGGGTGATACAGATAATCCAATCATTATACCTTGTATGAAACGTNNNNNNNNGTGCTATCAACATTTGTATTAGGATGGCTGAACGATCCGTATGCAATGCAGCTGTTGCCAAGAGACCCCATCCTAGGACACCACAAACATCAAAAGCTAATATGGTATTTTTTCGGCCAATACGATCCAATAAAAGACCCACCAGTAAACCACCCAAAGGGCAGGCCATTGTATTGATGGCAGAAAACCAGCTGGCCTCTTCAAGTGAAAGACAAAACTCCTCATCTTCATTGGTTAATTGTCCTAGAGTGACAGAGGGTAATGCCACAGACATACCAGCANNCACCAACTACTCCAGTATTACCCAAGAAAACCATCAACTCTTGACGCCAAACTGCCTTGCGAGATTCACCCAAAGGTTTCGTCTTCCGGGAATGATCCATGCCAGAACATAACATGGGTTTACTTTGCTCTTTTCCATTTTGATCCAATTTAATGGTCTCCCAATGATCCGATGACATAATCTGGAAACTTTATCCCACAATAACTCGTTTTCTTCTTAATCACTTAGTGAGGTTTTGGAAAAAAAAAANNGAAAACAAAAACTTTTTTCTCCCCGACCAGAAATCAGGGTGTCAATTTTCGAAATATTATTGCCCGACTAGATCATGAAGACTTCTCATGAACGAACGAACCACCACATCACACAAAAGGCACGAATTATTTTTGTTTTATTTGGGGGGCTTTGTTTATTTATTTCCTCTTTTATTATTTTTATTGAAATAGAATAACAAAAAATNNATAAAATATTTACTTAAAATTGCATAATTCACTTATATGGTAAATTTTTCACTTTTCCTTAGGGCCTCAATAACATTTAAAGGATATTTTGCGACACACACACACACAAACGCACACGTAATAAAAAGTCCTTGTGGTTAACAAACACCGAGTGATGGCCTTTTGTCTAGTTTCGTTGCTCATTCGTCTCTGCTATTTATCCGTATCCGTTTGCAACGAACCGTATTTG
>Females_1_(paired)_contig_10119
ACTGATAATGTGTTTGATGCAGATCTCATTGTATTTTGTGGGCAATCGGGGGATACGTCATCATTTAATGTTTATACCAGACGGAGTGAATGAATACTGGCGCTTTTTCACATATATGCTCTTACACTCGGATATTCTACATCTCTTGATGAACGTTTGTTTACAGATTGTGATAGCATTTCCTTTGGAGACGGAACAGAGTCATTGGAAGGTAGCTGTTATTTATATAATTGGCGGATTTGCTGGTTCATTGGCCACTCTATGTTTGCAACCGCAACTCTCCCTAATGGGTGCTTCGGCTGGNNNNNNNNNNNNNNNNNNNCTGGTGTATACGCATTGTTGATGACCCATATACCACATACGATAAAGAATTTCTATTCACTGGACCATCGATATTTGCGTGTTTCAGCTTTAATGATTTTATTTCTAAGCGACATCTGTTTCACCACATTCCATGTGCTCATCAATCACAACACTAATCCACGCATATGTGTGGAGGCACATGTGGCAGGTGCTATCTCGGGTTTATTAATGGGATTCCTTATCTTTAGTAGACTGGCCAAAGGACAAATAATCTGAAGAGAAATGAAGACAATAAAAGCATCCGTGGGGCCGTAGACATTGTCATCACCAAGAAAAAATGGGAAACAGCAGAAACTGTGCAATTGGGATAATGTGACTATATCCAATGTCATACAAGGTAG
>Females_1_(paired)_contig_1012
AAGATATTTAATATATATCGTAAAACGAAAAGGTGCAAAACAAAGGAATTTCCATAGTAAGTGCGGAATCCATCAATCAAAGATGAGCTAATATTTTAAAAGCCTCCTTATGTTACCGAGCTTTCATAACTTAATGAGGTGCTCTTCGAGCGTTCTACAGCAAGCTACTGCTGCTACAACAGGCAGTGGGGTACCACAGCCATTTACAAGCAAACATGACGACCTAAATTCTGCTACTTGTTCGGGGCGAGGTGATTGCCTGAATGGAACATGTCTATGCGAAATTCGATATGCCGGCGATGAATGTAGCGCATTCAATTTGCCCTACTATGCCGGTATATCAGGGGTATTTTACTTTGTGGCATTGGTGTCGGTTATACAATTGTTTATATGCATAGTGGCTGAATATCAAAGACTGAAGCAGCCATCAATATTAAGGGCTTGCCGTATAACCACTCAAAAGATGTTGTATTTCATGGTATTTATAGCTGCATCATTACGAGGGGCCTATTTTACAACTCCGTTGGACTTACAACCCCAATGGGCAGTGACACTTATGTCCGCATATTATCCATTGCTGATGTCCTGCGCTTCTTTGATTGTCTGCATGTGGGCTGAGATATTTCATCTACGAGATATTCGCTGGGAGAAGTCGCAGTTCCTATCCAAAAGCTTTTTAGGGTTTATTGCCTTTAATTTCCTTCTCTATAGTCTGTTTGGTGTGGAAGTATTCTCGTCACTGATCAATTCGAAACGTCAAACTTATGCCCATATATTCAACGGTTGCTATGCAGTTCTCTTACTGGTGGTCGTCGTGTTTTTTCTTATATATGGCGTAGAAGTCTTTTTCAAATTACGCGGTGGTTTTGTATATGATCAAACGGGAAAAATACTTGGTCCCAGTGAAGCTATAGTCAATGCCAGTCAATTGCACCAATCCCGTTTGGGATTACTCTCGCAGGCCATTATGTTGATAGTGATTGTTGGATTTTTAACATCTGAAACTTTGGGTGATTTCTGGAAAACAAAAGTACCAGTTTATTCACGAAATTGGCATGATATAGTTTTCCGTATTGTAGAAATAGGTGTTGCTCTATGGTTCCCTTGTTGTTTGTGGAATTCAATGGCCCCCGAACAATTATGGATTTTGAATCCTCGCAAATTAATATCTCGCCAAATCGACCCATCGATACCGACTATGTCAGCCGAAACGAAAACCCTATCGCCCGAGGAAGGCCAATCTTTTTTGAGTAAGAAGGACTGTTGGATATGTTATGACAGTGATAAGCCTGAACCACTTATACAACCATGTCGTTGTACCGGGGATGTTTCTTCAGTACATCATGAATGCCTAAAACGTTGGTTAGTAGAAAGTTGTAGTACCTCCGAAGCTCAGTTGTCCTGCAAAGTATGCGGCTTTCCCTACGAAATAGAAAAAACCAAGAAACTTGACTGGGAGAAAGGATTTACTATACAGCACTGGTCCAAAACAGTTATTCTTATTACCCTTATGTGTATCGCAGGTGCCTCCGCATGGGTGGTTATTCAATTGTACGTAGACCCCTTGATACGTGTTATGACAGTTGGCATTGCCGTACTAATTGGCTATGTGTGCATTAAATGTTTGGGCGAAAACACTGTGGTAGCTTATCAAAAGGCAAAAGTAAGCAGCATCAATATTGTCACAAAATCTGAAATGGAGAAGTTACATACTATCTGTGAGGATGTAAGCGCAGATTCTGCAAGCTCTTCGTAAACATACTGTGAAGTTCATCCGTCATCTGTGTCTGCAATAATCCGCCATTTTACGTCTTCTTTATAAATATTTTTTTACAAATTTTTGTGTATTCTTTCATAGTAACCAAACATCACAAGCTATATTCAATCTTACTAAGAAGGGTTTTAGACGATGCAATAATTGCATGCAATAATTGCACGCAATTCTTGTTTGTAGGCAAACGGGGTAGAGAAGCAAAGGGGGTAGAAAAAATTTCATGTTTTCCGTTCCTCTTGCAATTTTTTGACATTTCTGAAACTTGAAATTTCAAGCGATTGCATGAAAAATTTCAACGTATAAATGCTGAAGTTTTTAAGAAGCAACTTTAAAAGAGAATACAAAAAATTGCACGCAACCAATTGCATCGTCTAAAACCCCTCT
>Females_1_(paired)_contig_10120
CCTTTGCAGATTTTTGAAATTATTGCTCATACATTCTAAGCATACGTTAACTTGTTCGTCCAATCTGTGGAAATCGGATTCTGCGTGGGCCTCCATCACCTTTTCGTTGTCCTCTTCATGGTTTTGAGGCAAATCTTTAGGACAAGCCNNNNNNNNNNNNNCATGTTTCTGCTTTTATAAAAGTCACGTTCTCTGCGCATTTCGTCTTCTTGCAAATTTGGTACAAGTTTGTAAACAATATCCTGCATTGTGCGATCAAAGCTAATATACTGAAGCGGGTGAGATTGGTGAATGACATTTTCACATGTGGGACAGGTTTTCT
>Females_1_(paired)_contig_10121
GTTGAATCGTTTGCGTTTGGCGAATTCAGTGTGACTCGTGTCTTCAACGTGTTTTGTCACGCCAAAACGTTCGATCGCGTACTGTTCATCGATACAAACGAAAAGAATTAAAAAATCGGTCAGAATTCAAAAGCAGTGTTTGTGTAACAATTAGCTGTGAACACCATCAAAATAATCTGTGAACACATTGAAGGCGCTAAGAAGGAAAAGATTACGGCACACCGTATTTGCCAGCATTTGAAGGAGTCGAATTCATTTGCATTCACAATTAATAATGCATACAAAAATCAATTACCTGCTAGTCACCTGCTTAGTAACTATAAGCACGGCAATACGTGTGGATTGGAATACCAATACGGGTCCCATAATACCACCAACACCTCGCACCACTGTAAGACCAATACCACCATTTCGGGAGCCAGCGCCTGTTTGGGAGGATCTTAGCAATGATATACCCAATCCAAATCCGTATATCTATGTTTTGCCACCACCATCACGGCCCAAGCAGCCGCCTAATGTGAACTACGCATCTAATCCTACAAACTTTGGAACTTTAATAACGCCACAGAATGCACCCTCATATTATAACTCACAAAATAATCAGCCTCAACAGGTTGCAGGTTTAGCACCTCAATACATACCCAATGTGGGTACTCAGTATGTGGCCGTTGTATCGAAGGCCACAGCCAGTAAATATCCAACGACACCAACAGTGAATGCACTTTCACCCACAGACTCTGGAAATGGTGGCTACAAAGTTCAAGGCAAATACAATGCGAAAACGAAAAAATACAAGGCCTACGAAAAGGTCAAATATGTGCCACTTAATTATTACAAATTAATTGAAGGGAATCCCGCCAATGGGGAAGATGAAGGCAAGCAAGTGTCTGCCAAACGTAATGTCCCTGAAGAAATTCCTGTATGGGCACCAATCGATGAAGAGGATCTACCACCCAATGAGGAAGAAATGTTCACATTTAATCGATTATTAAAATGGAATATGAATAAAGCCCAGGGATCTAGTTTAATTTCCGCTACCACCACATCTACTACTACATCGGAGACACCCACAACATCCCAAAAATCCGCAACAAAAACATCCTTTAAATTCTATTCGAAACATATCTATGTCAAGGATACAAAACTTAAGATCAAGGAAAAATCAAACAAGAAAAGTTGAATACCTAGAAGAGAAGACTAGTATTAGTTTTATTCCAAAAAATCAACAGAGTTCCATTTAATTTCTGTAATTGTTATTTACATGATCCCAGATAATATCAACCTTCGGGTTTGGATTATTGGTATTAACCTTTAACGATTATAATCACAGAAGAGTAAAACAACACAAAAACTTCTAGTAACCATATATAAATCCTACATCAGAGCCGAAACCATGTTATCTCATATGACGGACGACCACATTTTGTTATAATTTGCCATATTTTCTTTGGTGAAAATGAAACCAGCTAAAATTGTATATAGTATTATAGAGCTTATAGTTTACAGCCGAAACAGACAGCCAAATTCACACCCAGGACCTTAGGCATGTTGTATTATAGAAACTTTCCCCTTTCTTCTTCGATCCACACATATGAGTTGTAAATAAAA
>Females_1_(paired)_contig_10122
GGAACATGAGCTACAGGAGACACAGCGTAAGGCTGGATTCCCTGTAGGTCTACCCTATGATAGTGCCACTCTGAAATTAACCCCACAAATGATGCGTAAGACCCCTCCAAAACCGCTATTCCAAAAATTGGAAACTGAATTATCCGATACGGAAATATCCGATTTGTCACCTGATGGTGATGGAGTTAAGACTGCAACTGTTGAGCGTAAAAATCCTGTCAAAGATGAATTGGATGCTGCAGTGCCACAACATGAACTCTTNNCTCAAATGACAAGCTATCTGAGAATGAGCAGTCTTCAGATAATTGGATGTATCCCAGTCGACGACGTGTAGGACCCACAGGGGCCATAATAAGTGGAAAAATTCCACCGACATCATTTACCGATCAACTAAATCAGGCATTATCGGAGAGAGAAAGACGTTTGGGTGATGGCTCATCACGACATTCCAGCGATGATTATACTGAAATAAACAAAACGCAATCGGCGNNCGGCAGCTATCAATTGCAAAACTCTAATAAATGAAATACGACAAGCTGTAAATGAGGCTCAACCAAAAGTACCATGGCAACAACAGCATTCAGTCTCGACACACAGTAATGGCCCTCCATCGCCGACAAGTATGTCATCTGGCTGCTCTTCTCCCGGTTATTCTCCTAGTCGAGGTTTGGACTTATCGGGATCCAGTTCAAGTTTTTCTGATCGTAAGGCAGCTATTTACAACTATAAAGGAGGACCAGTACATGAATGGACCAAAGAACAGGTTGGCCATTGGTTATTGGGCATTGAAATGGAACGTTATATACCTGTATTCAAGGAACATAATGTGGAGGGTGGTGCTCTGTTATCCTTAGATTCAAAAGACTTAAAAACGCTGGGCGTAACCGGCGATGATAAACATCGTTTGAAACGACGTCTGAAAGATCTCAAAGCGAGCATTGAAAAGGAGCGCAAGGATCAAGAACGAGAACGCAGAGAACGTGAAAAGGCCCTACGCAAGGCGGAGAAAAAAGCGGCCAAAAAGAAGTAAAAAAAACAGCCAAGCGATATCAACAATGGAAATATGCAGTTACACAAAAAAATATATTTTAAAAAAATACACAACAAAACCAACAAATTTTATTCTAAAAATTTACATTGTCTAAGCTATATAGTATTAGTGTTTTGTTTTTTTTTTTTTAATT
>Females_1_(paired)_contig_10123
ATCAGCCCCAAATACAGATCCGAGGAAGAGTGAGGTGCTTGGTGCACGAGGGGCAAGCTAACGCTAATGAGGATCTATTGGCAGCATGAGTACACTGGGGGGAAGTAGGGGAGAGCGAAATGCCAAGCCCAAGTTCTCAGCACTCGATATAAATCGAATGTACAAAAATAGTCGTGGTGAAACAGCAGAACCTTCAGCACAAAAAA
>Females_1_(paired)_contig_10126
GCGAAGCATCACTTGGGCAGAGGAAACGGCATTCCCCCAAACATTTCGAAGTTAAATTTCCTTCAGAACCTAGAGTATCAAAGCATCTGTGGATTCCCCTTCTCACACAAAGAATTATGTATGGCACTTTGGTAATTATTTCTTTGTTGCTACACATCAATCAGCTGTTGTATTACGGTTTGGCTTTGACCATAACGACGGGTCATTGTTTCAAGAATGTCACCACAAAGTATCAGGTACCGGTTAGCAAGACTCGTCTCAGTTTGGATACCAATAAAATGGAATACTATGTGGAAATGGAAGATCGTTTAAGAGTCGATACGGTACGCATGTGTTGTCCCGGCTATAGGACCATCATTTTTGGCCTTTGTGAACCCATATGCAGTAGTAAATGTCCGCCGCATAGTTATTGCTCTGAACCGGAGAAATGTCAATGCATGCGAGGCTATGAGGAATCACACAATCATCATGTGCGCTCTATAACCCCAAATGCATCACAGCATCTGGAATGTCGTCCTATATGTTCGGGAGGCTGTCTAACACCACATACCCACTGTGTGGGTCATAATCATTGTGCTTGTCGTCCAGGCTATAAGGATATTAGCTCCTGGTTTGCTCCAGTCCAGTGTGAACGTATCCAGTGCCCTGGTGATCAACTCTATGATGTCCACCAGCGTAAATGTGTTCGTGTTGAATTGGATTTGGAGCAATTAATGCAAAAGGTGGGTCGAAAATTGGCCAAAGGTCTAAATGATTTGCAATATGACGATGATGAAGATGATGATATCAGTGTTAGTTTTAAAGGAGACTAAATGAGTGATGTGACTGAGTGATGACCTTTTTGTATTGTCCTAGAAAATAAGTGTATATCTGTATAAATGTCCTGAGTATTTTGTTGTTAGTATAAAGTCTAGTGTTGTAGTCCCA
>Females_1_(paired)_contig_10127
AACATTTAAAGATATAATTTATGATTCATCTTTCTTTGGTTTTGTTAAAAGTTGTTGAAATTCAACGGGTGTTTTAAAATACTCCTCCAGTAGAAGCGATGTTTTTCTACCCAACTTATATGTGGCACCATTCCAAGGACTAAAGAAGTATGTCACTTCCTTTACATCGCCTTGATTGAAATGATGATGAGATACTGCACCCGGCAATTGCGAATGGTAAACAGCCAAATATTTTCCATCATTTTTATATATTCTCAATGGAAATTTAGACACTACTAATCTCAGCACAGCATTGATGGCCAAAAATCCCAGAGCAAAATAGTAAATATCTTCTGTATGCATCACTAGTGTTGTTTGAGTAACGCTAGCATCTAATAGTGGCTGGTTACTGCTGAACTGATAAATTGCTGCTGCTCCAATTATTGTTGCTGTCAAACTAGAAACATTCATTGACCAAGCAACATATGACTCCATTGGTGCTCTATAAATTAATTGATGATTTGAAGGTACTTTATCTTTTTCTTGATACTGTTGTTCTTTTGCCGGCGAAGTTGTCGGTCGTGGCAATTGTTGGTTAAACCATGACACTTGAGGAAATGTCCTGCTATGTATGCTAAAG
>Females_1_(paired)_contig_10128
CCCAATATGGGATTATAGGGTTTCTTGGCCACAGCACTTTTACGTCCAGCATGATAAGCACTTAAATACCAACGGCAAACCTGAACAATACGATCACGTGGATTTTCTAAATCCGCAATTTTTAAAAATAAATCTGGATGGGCAAAATAGTCGGCATACATTTCTAATAGGGAACGTCTTTCCAATATAAATGTTGGCAGCACCACCTTCGTTAAATCCATACCAATTTTAACTTGTGATAGTAAATGTGATATCATTGAACCATGTGCTTCCATGCTAATACTTGAATCCTCTTCCTCCTCATAGAGGGCATCATAGTCTATTGAATCACGAAGTGATGAGTTTCTGCTATCGACAACTACACTACCATCACCGCTAAGGCTCCCTCGAACTCCAGTGCCAGCAACACCACTTGCACTCCCACCAATACCCGTTGTTATCGCACCTCCTCCACCAGTTCCATTGCCAAAATCACTAAACGTACTCGA
>Females_1_(paired)_contig_10129
TGCGTTAGCAGCAACCAGTAGCTCCAAATAATTTTTAACAGTCAGTTCAAAATTAAAGTATGTTCAACGGTGTTTAAGCTCAGCATAATACACCCACTCTCCTTAGTGTTAACAATATTGGATGCTAAACATATGGAATGTCTTTGGCAATAATTGACTCTTTCACGGGATCCGGATCGTCACCAAGCTTATAGCCAACAATACAGGTTATATCCACAGGCTTTCCTGTGGTATTCATAAGCAATAATACTTGATTGATAGGTTCGGAAGGTCGAAAAGGCTTTCTGGGCTTCATTTTTGTATCAGTTGGTGGCAGCAGTCGCACTTTACAAGGCTTTTTAACGCTGGCCTCAAATTGGAAATCTTTTATCACCATTTTTGACTTATTCGTAACAGAACAAACAATCACAGAAACATGGGGTATTGGTCGATCCGTTGTAAAATTCAAAGAGACTTGTATGTCTTCATCATCCATCAGCATTCGTTGTCCTTCGACCAAGGGTGTTAGCTCATCCAAGTCGATTGTTATTTCGGCAAGAGGTTTATGTATGGTTATTGGATTCTTACACTCCTCTGCTGATATTGGTTTCGCACTTTCCGGTTCATTGACCTTATCAGTCGTATTATCAATATTATCCATCAAAGGGACATCTAGTGAAGGTTCGACATCACTGGTTAAAATAGATATTCCATCATCATGATTTTCCTTGTTGATGGCATTTATTTTCCCATTAGTGTTTGTATTCAAGACTGTTTGTTTCTTATCTTTGGCTAAGTCATTAAGTGTAATTTTTTCAGGCTCCTTTTTAAATGTTGTCTGTCGTTTTTCATTTTGCAAACTTTTTTTTAATATTTTCTCACTTAGTTTATCAATTTCCCGTAACTCCTTAAAACCTTGCTTAGATGTTTCACATGTAACATTATTTGCCGATAGCGCATCTTCGGTTGAAGGGTTACTAGTCTCATTGCCGAATACATTTATTGGTTCCAATAATTCAAAATCACTTAATAGATCTGTAGGATATTTAGTCTGCTCGGTTGTGGATGTACTTTCAATGCTACCAAAAATTTCCGAAAGTTCATCTAATGTAGAAGGCTTTGGATCTTTTACGCTTGTTTGGGTTTCACAGCTGGAAGTTGTGGGATTTAATTGACCTTCAAAGAGATCGGATAATACATCGCTGCTAGACGTCGTTGTAGACTTTGACGTCTGTGGCATGGCTAAGGTCACAGTGGAATTTTTGTTTTTATGTTTATCCGAATCTTTTAGGCTTAATGCTTCTGTTTCCAAATTGGTATCAATTTCAAAATTTCTATATCTTTGCAATATCATCACCAGAAGATCCTTTGTTACTAATATATCCTTTAGAAAATCCGGCTCAGAGTCTCCCAAATAATCGGGCCATCTGGCCATTTGTTCATTGTGTATTTTACAAGTGTTATACAAATCTTGCATGGTAACTCTACTATCTTCTCCAGGTATATCAGTTCCATAGGAATCCAACATTTGTTCTAAAAGCTCCATGGTACTTTCTATTTTCTTTAGTTCTGATTTTAAATGGCATATGAATGCTGTTCGTCTGGCCTCCTCATTGAAACGATGTTGTATCAAGAGATTAACCTTTTTGTAGTTCTCTTCACCACCTTGTTTCAAGAGTTTAGCAACCAATAAATCATCTTTGCCCAAAATACTAGAACGTTGCTCCCGCACATTATCATTTCCCATCGCAGAATTTACCGTGATCGAAGATGGAGGACCATGTTCAACGTTAACTCTCCCCTTAAGACTATCGTATGCTTCTTGGATTTTCGTTTTATCCGGATATTCAGCGGTCCACAACATAAGACATTCCATAATACGTTTTTTCGTCTCAGTTGGAGCCGGTGTGCCATCGTGTTTATCCAAAACGAGAGCAATAAGTTCATTGAGAAAAGCAAATTTGTTTGTTTTCTTTTGAAATATTTCACCACCTTTCGACATGCATTCTTCCAATATCCCAATGGCTCGATTAGCTACTGTGACATCACCGGACTTAATTTTTTTAATTATTAATTCGTGGGCATGATCAGTGAGGGAACCTTGATTGTGGTTCACTATCATGCAAAAAAGTTGCACCGCCATATTGTCCACTTC
>Females_1_(paired)_contig_10131
CTTAAACCAGACTCAAATTAAACAAATTAACAATCTTAAAAAAATGATACTGGTTAACAGTAAACAAATTAATCCACCTCTTCAACTGTAGGACCCTTGTAGCTACCACCTCCGAAGCCACCCGCTTGTTGTCCACAATTAGTGTTTGGTGCTTGACCACTACCACCACCAGCCTGCTGATGCATACGCGTCATTATCGGTTGACAAATTTTGGTTAATTCTTCCATTTTATAGTCATATTCCTCCTTTTCAGCTGTGGTATTGCCATCTAACCATTGCACTGTGTCTTTACATTTCTCCAAAACTCGATCCTTATCTGATTTTGGAATCTTATCACCAGCATCTTCAACGGCTTGTTTTACATTGAACACATAAGATTCCAATTGATTTCGAGCTGCAATGCGTTGACGATGTTTTTCATCTTCTTCAGCATAACGCTCGGCTTCATTGACCATGCGATCTATGTCGGCCTGTGACAAACGACCCTTATCATTCTTTATGACTATATTTTTGGCATTGCCTGTGCTCATTTCTTTGGCTGTAACAT
>Females_1_(paired)_contig_10132
TGAGAAATTCGTAAATATTCAAAAAACAGTCAAACAAGCAACATTCGTTTGTCAAAATTCTTTCTTCTCACACGTCTATAAACAAGTAGATATTTCATATAAATTCTAGAGAAAGGAGCAGCACAAAAAATTCTGCGTAATTGGATAAAAAGTGTTTTTCAAATTTAAGAAGCAAAAAAATATTGATTCCCATCAACAAAATAATCATTATTTGTTGCCAAAATGATGA
>Females_1_(paired)_contig_10133
GTTCGTTGTACGCCTCACTATATAATGCACCACTTCTTGCAAAGCAATACATGTATATACAGCCGCAATAAGATAATTCAAGCGATATATATTCTCCTGACAGTACAGTACACATCCGCAAACGCACATATACAACAAAATGGCAACGTAGTTGTAACCCCATGATTTACGAGGCGCTTCCGTTTGCAGAATTAAGCTAAGGGAAGATAGAGTGACAACAGTTGTAGATATAAAAGGATCGGGGAGATGTTCGTATATGTGATGGCCATGGTAATGGGATTTGATCCAGGCTATGCTTAGACCAAAATTTAAAAATGCCATTATTCCAAGTAACAGCAACATAGCTATGTGAAACGAAAAGTTTTCTAATCCTTCGAAATATTCCACGCATTCTTCATTATCACTTTCATTTACAACTGTTGACGGGTTGTTTTCATTTTCGATTTCATTCTGATTTGCGATTGTGTCATTATTTTGCGCAATTGTCGAAACTATATTACTACTCGAAACAACTGCCACCTCCTTTGACGTAGTTTTACGATTCTCATTAAACTTTTAGGTCATTCTTTGGAAAATCTCCCTTTGCTTTATCCAAGGCCCAATTCTCGAGATAATCTTTGTAAGCATTGGAGATCATAAGAAAGTAAAATACTGTTGCCAAGAGGAGACCAATTCCACTGCAAGTGGCCAAAGAAATCGAAATAAACAGGGCGCCGAAGGATAAGGGGAGTGTTGTTACAATTTTCATTAAAATTTCTGATGAAGCAGTGGATATGCGTGTTATTTTGAGTGCTATTTTAGAAAGCATATTTCCATGAAACGTTAAAATCGTCCATATTAGGAAGACAGAAATAATTGATAGTACTATCGCGGTGCCATGTATTATAATAGAGACATAGAAACTGTAATTGGAAGCATCAGGGATGATGGGCAAGAATTTCAATGGCAATAACATTTTCTTTAACAAGCGGCAACCAGTGACAATGTAAAGCGATTTGCACTGAAAAAATCCGGCATAGGGTTTGATAAACAGCGTTTTTTCAGAGTTCTGAAACTTCACTATTTGATTTCGAAGTACCCAAAACAATACAGCAGNNCAATACAGCAGTTAGGTGAGCCGGTAACCAATGATAGAATTCTTGCACAATTTTTGATGATGTTGCAGCCACAGAAAGTTCATAGCTTATTTTATAGCGGCAACTTGGATTTAGAAATAACTGTAAAGAAATTGGATTCTCCGTAGTATTATACCCCGGAGGTGTAGAAAATGGTACATTGACATATATATTTTTATCTCTGGAATCATGCTTTTTATGAATGTAACGATCAAATCCCCGTGCCCATGGTATACAGAGTTTGGCATTGAATTCATAATCGTTATCAGCACAATTAACTGGTTGAAGTTCGAACTGAACAGTGGGAAAGGGTTCTTCCAAACCTTCTATAAGAATTTCATAATGTATTGTTCCAAGCGAAGTTTGGTTGACAAGCGTCTTTGGTTTAAATGAAAACAGTCGGGGAGTTTTTACTTGAATTTTTCTTTCATCCTTTTT
>Females_1_(paired)_contig_10134
GCCACACCAAATATTTCAAAAGTATGACCACCTCCAATGACATCGAAAAGATTTCCAGCAATAAGGCTGCCAACGGAAACGCCTATACCTTCAAAGATAGCACCAACCAAACCCTGCATGGTAGACTCTGTCCCCGGAGGTGCTACAATGCTAGCATATGAAGCCATTGTTGCATAAAATAAACCAAAGGTGACACCGTTTAGCAATTCTATTGGTAAAACATACCAAGGATCCTCTAGCATTGAGTACAATATGAAACGTACACCAAATCCAAATAGCACCATACTCATGGCATTAATATGACCGATTTTTT
>Females_1_(paired)_contig_10135
TAGAAATCAACGGCTTGTCTAAAAATAATTCCGAATACTATATAACAAAAACAGATCAACAACTCCAATGACAGCATTACAGACTTTCATCCAAAAACCTATTATAGAAATAAAGGTGAATGTCCCAAGTTTTATATTGGCTCTTGCCATGGGTTTGAATAGTATTTGAATCTCATATGAAAGTAACGCAGCCTACTATTACTTTGGATCATGAGGCAACTTAAAGCCAACCATATCAGCCGTCTCCCTTACAGTTCTTTCTCCCCTCCCATGAAATTCCTTGTACAGCTCATTATATTTGCGAACGCTGGACAAATAGGTGAGATATGTTTGTCCCAGTGATAATGCTTCATCTCGCGCTTTGCATAACTGTTGGTCAGTAGTTTGGAATTTCTTGTATTGTCCCAAGATATAACGAGAGGCAAGCGAGTTTTTAATGCAACCATTGGGAGAGGCGGCACGCAACTCTTGGAGTAAACCGCGTAAGGTTTTCACAGCAGCCATGATGATTGATTTTTGTCTTCTTCTTGCTTGGAACAACAACAAACAACAGCTGATTATGAC
>Females_1_(paired)_contig_10136
TGCTGCCGCTGCCGTTGAGGCCACATTCGCTGGCATCATGACCACATCTTTGGTGAAACTTGTGGCAAAATCATGTTCATCTATCGCACTTTGACAATTGGCCATTAAGGCGATGCGTTGTTGTTGCTGTTGCAAACATTGATTGGCATTAACGGCTGCTGCAGCCATCATCATGGCCGCATCGCAGTAATTTGTTAGCATAGCCGTTGTACTAGAAGCCTGTATGGCAGCCGCC
>Females_1_(paired)_contig_10137
GTTCACTCTTACACAAAAATACCGCAGGCGAGAAAATTACCTACATTCTCCACAAAATGATGTCAATGCGTGAGCAACAAGTCAGACGCTTGGAAAATAATCCGGAATTAACCATAGGCGATGTTACCACAATAAATTTAACTCAAATACGTGGAGGAGTACAAAGTAATGTGGTACCACCACAAATGGTATTGGGATTTGATGTACGTTTGGCTCTCGATGTGGATCACAAGGAATTTGAGGATCAGCTTCATAAATGGTGTGAAGAAGCTGGTGGAGATATTGAGTTGACCTATGATCAAAAACGACCTCGCGTTCCTCCAACTGCCGTTGATAATACCAATCCCTATTGGTTGGCTTTTAAACAAGCGGCAGATGATATGAACCTTAAACTAAGACCCCAAATTTTTACCGGTGGCACTGATAGTCGTTACATCCGCCAGGTTGGTATACCTGCCTTGGGTTTCTCTCCGATGAATAAGACCCCAGTTCTGTTACATGATCATGATGAATTTATTGCTGCTGACATTTATCTACGTGGTATTGAAATCTATGAAAAGATCATTGCAAATCTTGCCAATTTCTGAAATCTCAAGTGACATTCAAACCAAAGATTATACTCGGATTTTTTTAATTTAAA
>Females_1_(paired)_contig_10138
CTAGTCGCAAACTTTGTCAATGAAAATGAAGGAAGTCTCTTTTCCGAAGAGCACGAAAGGAGAGCTTCTTCTTGAGGGGTAAGTGCAGATACCCTTGGACTGTTGTTACACATCTTTGAGGAGGGCATTTCTGCATTCTTCGATCTGTTGTAGTTGGCGGCTGCCCTCGATGAGTTATTATTGATCTGGGGCTCGTTACTAATTGGTGATTCTTTCCATATGGGGAAACAGCAACATGAGATGTCAGCTCTACCGGCTGTCCTTCT
>Females_1_(paired)_contig_10139
ATTAAGGAATAATTTCTATTACAATGTTAAAAATTTTAGTTGTAGTCTACTTAAATAAAATATATTATGAGTGTTTACATACTATTATTGAGTATTACTATGGAACACGGTTTAACTGCCTCTCCAACCTTTGGTGGGTTCTCCTTGACAATATCCTCTCTCTAGCGTACGAAATTAAATAACTGAAGATACCAAATACAAAACACCAAATTTCGAAATGGATAAAATTTTTTTGGTCTATCAGAGCAATTCTATCACAGCTTTTTATGACAATTTCTCCACTTTGACAACGCAGAATTCCCTTATATTTAGTGTGAACGCATACTCCCAAACTTCGACTAACGATATCGAATTCTGAACATTTATGACATTCTTGAATCATAGTTACTGGCTCTCGTAACCAACAAGTAGAATTATTTTCTATTACGAATTGGTCTTTCCCTTTACGCGTGGGACCACTGATAGCTAGACGAGATTCAAGTATTAAAACAAAAATTGTGACAGCAACCAAGAGTCCGAGCCCAAGGAACATGTGCTTCCTCTGACAAACATCCAACATCTCGACTTTTAAGAAGGAGAGTCCACAACTTAAGATAGTTTGAAATATACTGGTAGACCAATAAATATTAAAAATGCAACTTGTCGAGTTAATAACCACATAGACCAAGAAAAT
>Females_1_(paired)_contig_1014
CCGTACAATGCTGATTTCGATGGTGATGAAATGAACTTGCATGTACCACAATCTATGGAAACAAGAGCTGAGGTGGAAAATATTCACGTTACACCTCGACAGATCATTACTCCACAGGCCAACAAACCCGTCATGGGTATTGTGCAGGATACCTTGACAGCTGTACGTAAGATGACAAAACGTGATGTCTTCATTACGCGAGAGCAAATGATGAACCTATTGATGTTCTTGCCCACTTGGGATGGTAAAATGCCTCAACCTTGCATTTTAAAGCCGAAACCTTTATGGACTGGCAAACAAATTTTCACACTTATTATCCCTGGCAATGTAAACATGATACGTACTCACTCTACACATCCTGATGACGAAGATGACGGACCCTATAAATGGATATCTCCCGGTGACACCAAGGTAATGGTAGAGCATGGTGAATTGATTATGGGAATTCTGTGTAAGAAGACCCTGGGTACTTCAGCGGGTTCTCTTCTCCATATCGTTTTCTTGGAATTGGGTCATGAGATTGCAGGTCGCTTTTACGGTAACATTCAGACTGTCANNTATCGGTATTGGTGATACAATTGCTGATCCTCAGACTTATAATGAAATTCAGAATGCCATTAAGAAAGCCAAAGACGATGTCATCAACGTCATTCAAAAAGCCCACAACATGGAATTGGAACCCACACCTGGTAATACACTGCGTCAGACTNNCGATGCTCGTGACAAGACTGGTGGCTCTGCTAAGAAATCCTTGACTGAATACAATAGTTTAAAGGCTATGGTGGTGTCTGGTTCTAAAGGTTCCAACATTAATATTTCTCAGGTTATTGCTTGTGTAGGTCAACAGAACGTTGAAGGTAAACGTATACCCTATGGTTTCCGCAAGCGCACATTGCCAC
>Females_1_(paired)_contig_10140
TCTCTCTCTAACTATGAACATGTGCATATGCCAAATGGGTGATGCGTTGACACTGAACTTCTTACAGTCCTTCGCCTTAAACCTTTTCCACCATATCCCTGACGACGATTACCACCACCTGAATGCCCAAACAGCTGGGCATGATCATTGACCAAATTATGTTGATAGGCCTTGCCACCTCCAATATTAGCGGGTACAGCATACAACATATAATTATCATAGACATGGCTAACATCTGAATTTCGTTTGGCTGGTAAATAGGGAAGAAAAGCAAACGAGGAAGAAGTCGATTGTGTGGTTTTGAGAGAAGGTTTCCTTGCCTTAGCCAATAAAGCCAAACGGCTAGTGGGTCTAGGCAAGNNGGAACTCTTACGCAATGTACTCTGATTGGAATAGGTAGGAGGTATGATTTTCGATTTGACTTTATATTCATAGGTGGGAGAATCACTAGCTGGCGAAAGGGGTGAAGTTGGTGGTAAGGGTGGTTGGCGTTCTGGTTTAGTGGGTATGGCTACAGTGATTAGGTAATCTTTTCCGTCTCTTTCTAGGCGGTTTGGGTGGAGGTATTTTTTGTTCATTTTCATTTGTAATATCGTTAATCGCGTTCGTCTCTTCTTCTCTCCCAACTTCCAAGGAATGAGATTGCAAGTCTATGTTGCTGGTAGTTATGTGTGGGAGAGAAGATCGTGGCTCGTTTTCTTTTTGTTCAAAAATTTCTTGTGATTCGTTTTCAAATTCG
>Females_1_(paired)_contig_10141
TTTCTCTCAATATCATCTTGCAAACAACCGCAATCATATCTAAATCTCTTATTTTAATTTGCGATTTATTTCACTTTTTACAATAAAACCTCAAACCCAATTTACATCTCCTTGGAAGTTTTTTCGATCCAACTTCTTACGGATGCAATATCAGCATATACTCCAGGAAAGCCTGGGGCAGCACATCCAGCACCCCAAGAAACAACACCAA
>Females_1_(paired)_contig_10142
GTAAAAAAACAGGGTTCCTTACATATACAATATATATACATGTACACACATACACACATATATATAAATACGTATATACGTTTATATATTCTATATTAATTTATTTAACAACCAAAGACTGTTTTAAATGACGCAATAAACCAGCGCCAATGTCCTGAACATCGGGCCATTGACGTATCACACAAATTATAATGAATATCGAGAAGAATGTCGTCAGCACACGCACTCTCGTTTTCAAAAATGGCATTATAATGCCCGCCGCTGTCGCCACCAGCAGTAGTACCACTTGCAGTATAGTCAGCACAACATTTATTAATTTCACAACTAAAGCGCGGGCATTTGAATTGTCAATACCTTCAACAGTTACATATTGTTGCTGGGATAGATGTTCCATTTTTGATATTCTAGTTTGACAATTTTCTAAAACTTCATTAACATCCTGTAGACGTTCATCACTTTGGTATTGGACTTTTTCTTCCATATCGGCAATGGTTTGTTTTAGGTTTTGAATTTCATTCTGATGAAGTTCCGTTAAATCATTGATTTGTTCTTCTAAACCTTCGGCTCTATAACGTTCACCTTCCAGTGTTGCAGTTAAATTATTAAAATCCTTTTGAGCATTCTCTAATCGTTCTACACGTTCTGTTAGTTTTTCTATTTCAGCCTTACGTTCAGCCAATTCGGTTAAGAGAGATTTTAAGACAATATGATATTGGCTAGCACCTGATTGACTTTTTCCAGAGCCGGCTGGTATACTCTCACTGGTAAC
>Females_1_(paired)_contig_10143
ATTGGAATATTTAGTTTTTGCATATTTGCCGCATGATTTTACATATATAACAGAATTATTTCTCAGCACTAGGGAAAATGTAAACAGAGTATGAAATAGTACCATATCGTCATTGTTAACGTGGGCGTCTTCCACGATTTCCACCACCAGACGCACCTTTAGATTTCTTTTGATTGGCATTCTTTTTGTCATCGTCAGCCTTTCGTTTTGGAGTTGTGTTTGTGGAAGGCAATACCTTAAAGAAACTATCCAATCGTCCCTGGGTTTGTGTTTGTTTCGATTTCAGGATTTTCTTTGCTCCTGATCTGACACGATCTTCGTTGAATTGGCGATCCCCACACAAATATTTAACCAAACCTTCTTCATCTGGTTCGGTCCATTTGAGTTCCAAATTTATAGGATCTGCGACTTCGGGATTGATAAACAGCTCCCTGGCCACTTTATAATTCCAATCATCTGGTACTGTATACTTTTGACGATCTATATTTTCCAATATTGTTTCGATGTCTCGATACGAATCAATAAGTTCCATGGCCCTCTTGGGACCAACTCCTTTTATACCCTCGCAATAGTCACATCCAAGAAGTATACACAAGTCTATAAATTCGTTGGAGGTTAAACCTATTCCTTCCAGTATTTTATTGTGGTGGAACTCTTTCACCGGCATTTTTCGAGCTTCACTGAAAGTTAAATGACGCAAAAGGATCGATGACCCAAAGGTTAAGGCATCCATATCCTCAGTTGCAGTGGCATAGACTTTGCCAGCTTTTACCAAAGCAGCACATTGTGCCTCAGCTTCGCATGGAGCCTCAACATAGGGAACACCCATAAGTTTCAGCAGTTCCTTTGCTTCCATTGCATGTTCTTTAGTTACTCTGACCAGACGCCTATTGAACTTATCCATGTCGGCTTCATTGCCTGCTTCTGTTGCAACCTGTAATGCTTTTTGTGCCTCTTCCCGACGTTCTGCACGTTTTGCCAACTCTCCTGATTTCATGTCGGGTGGCTTTCCATCGAAAACATACACAGGCTTTATGCCATTCTCCAACAAACGTATTGTTCTGTAAAACATACCCATTAAGTGGGATGTAGTTTCGCCATCCACAGATGTTAGTTGGGCTCCTTCAGCTCGCACCGCTATTAAAAACTGGTATAAACACATGGAAGCATCTATAGCCACCTTCCGGCCGAAGTAACTTTTAATGTCTGTTTCCTTTATCGCCTGTGGACAGACGTCTGCTATCAACTTGGAGAGTCCTAGAATTCCCATGGCTACTGAGAATCTTTAAACAACGATTAAGGGCG
>Females_1_(paired)_contig_10144
AGCAATAGCTATGAACATTTCTAAAGCAAAAAACCCAAACGTTTTTATAAAAAATCAACAACAGAAAACGTTGTTTTCCTTTTAAATCTATTCTGAGATGAACATTTTAAGGCAACTTTTTTTTGTAACCCTATAGTAAAATTTGTTGTATTGTCACATTCTAATTTAATTTTTAATTTTTATTTCAAAAACTTTACAAGAATGAGAGCAATAGCATTGCTACTGCAGTAAAAATAAAAAAATATAAGAGAATATATTCTCCAAAGGAAAACTTTTTAATAGGTAGTGGATAAAAACTAGTGGCAATAGTAATTTATACTTCAATAGAACTAGGATGAATTAAAGCAACAGAAATTTCTTGGAAATAATTATTTATCAAATATTAGGTAGCTGAATCTTTATATTTAGGCTATTGTACCTGTCTTACACTATTCCATATTTTGAAATCGTTTTATCACAATCGGAAAAAATGCACAGAGCAATAAATATAAAGATCCCATACTTCCATCTTGCTATGCAAAACACCAATAATTACAAAAGAAAAATTTAGATAATGTTCATTTCAGATTTTTTCCCAATAACTTTTGGAAGAAAATATAACAGGCAGATCATTAAAAGGGAAATAGTTTGAAGGAGCTTTGTTGTTCAGACATTTCCTAGGGGATGATTATTTTTCCAACCCCCAACAAAATGAAGCAACCCCAAACCACCAACCCTTCAAGATTCTACAATACGCGCATACACACACAAGCGTACATGTTAACAAAGTCAGTAAATGTATTGTACAAATCAGTTTAATAAGATGAACTTTAAGAACTTCTCCAAAGCCTTTTTGTCTCGGGCAACCTGCAGGTTAAATTAATATTTAATATATAGAAATCTTTCAAATCAGGCTATGGGAATCAGATTGTACTTATGTATGACACAAAAGAGAAGATAGTGAGAAAAGTTAAGAAGATAAATTAAATTTCAAATTTTAAAACTTTATTACCATAAGTTATTAATTTTTGCACCACAAGAATATTAGGCTATTTAAATTAGCGACTTAAAAACGCGCAAAGTCGATATCTGCACCCATCATATTTACAACACCGTTTTCACAATTTCTCTACATCATGAATACATGGGTCACACTTGCAGTCACAATTGTATATACCGGCAGAGAATTAGCTGGTTTGTAGATTAGCAAAAAATGCAGCCCGTTTTTGCGAATGAGCCTTTATGATATAGAGAAAATTATGAATTTTTAAAATAATCAATGTAAAAAATTGCACAACGTAACCCTAAAAATATCCAAATTTCGTTCATTTCCTTTTCACAGATTGTACAAAACATTCAGATGCATGTGTGTGTGTGTGTGTGAGTAGAATAATCAAATGCACATTAATTCGTTTGAGTATTAAGCAAAAATAAAACGTACATAACTATGGAATACAAAACTAATAATTTAAGCAATTGTTCACATAGAACGTTTTTCAATAATCATTCACAAAAACGCTAAGATTCGTCCTAATAACATTAATTTGGGTATGGTTTCTTTTTATTTTGCAAAGTTTACATAATTTGGGTAAAAGGATGTTTTTAAGAGCGGCCGCACAAAAATAATAAAATTTTGCTTGCCCTAGAAACTTCCTTCTCCCAAGTTATCAAAACCTACTAGTATACATAAAAATTTTAGCGCTTGTAAAGATTATTGCAAAAAAGTCTAAGAATCTGGTTTTTCTTTTGTTTTTAACCATAAACTGACTTTTTCGCCCGGTTTCCGCA
>Females_1_(paired)_contig_10145
GAATTGGGAAGGACAGCATTTCGGATTAGTTGACGGGTCTTTTCGGCAACCCAAGAATTGATGGTATTTACTGCAGATAGGGACTGAAGAAAGTCTATTGGATCCACTTCTGTGGCAAATACACTACGAGCATAATTATTTAGATTATCTTTAGTTGGTCCATAACGTTGATCGTAGTACAGTTTATTGGCCAAGATGAGAGTATTGTTCACATGGTCAGCATTTTGTGGAATTTTCGTGAGCATTTGATAGACTTGGAGTACCTGCGTATTGTTGTGGGGTAAACTCAAAAGATTTGATAGTTCATCGAGTAGTTTG
>Females_1_(paired)_contig_10147
CACAAAGGAAACTTCAGAGGGTGAAGTAACAGTTGATGGGCCTATTTTGAATTCGTCTAAATTGGCACAACTAAAGTCATTACTCATCGATAAGCCTACACCTAAAACTCCGGTAAACGACAACGTCGATTTATATACTGATTTTGCAAACTTCAAAGAGGAGGAGAGTTCAATTTCTTTATCGGAAGATGTTAATAAACAAACATTTATTATGTCAGTTACAACGCCATCGATTCAACATGATTCTCTCGAGGAATTACATAATAATTCCTCGGATTTGTATCCGGCTACGAATGAAACCACAGTCACAACCGAATCTCACGAATTAGAAAAAGAACCAAAACATTTTCCATCGCCTGCTCATAACAATACACAAGCAATAACCAGTTTTGTACCCGATGTGGTACAAGGAACAAATACACAAACTAGCACGCAACATCAGCAAAGACAAAAGTTGTCTATAAACGTTACGGCACACATTGAAATTCCACCCTATCAATCTCCGCCCAATTCTGTTTCACCTATTGTGAATGCTGTGGAAAATCTTGAACAATCTTCGCCNNCAACGATGATGATGGTCACCATTCTGGTTCGGATACAGAGCGGTCTGGTGGTCGAGTTGGTGGAAGTAGTGGTTTTGATGAAAAAACAACCACTTCTGGTTCCTCAGGGATCGATACATCTGAACCAGAGAGTATCAGGGGCCGAAGGCAAATACCTGTGTATGAAACATCTAGCGACGAGGATGATGACAACGAAGAAGATGATGATTTTACGTATGAAGAAGAAGATGAAGATGATGATGACGAAGGCGAAGGCGATGAAACCGATGGGGAGAGTGGTGAAGATGACAATCCCCAAAATGCCATTGGTCAGGTACTTTTCAGTCGTGCTCAGGATCAAACTAGAAAGAGTTCATCATCGAATACCATCACAAATAATGAAGAGAGCCCTCTTAATGTGGCCTATCATACGGCATATTCCCGTTGGGTTGATTTATATTGGAACCAGATGACAATAATACAGGATTACGTCAATTTCTTTAAGTTCACACAACAACAACGACAACGTGAATAGAAGTAAAATAGTTGATTTGATATTTGAAACAATTCTTAATAGTCTCACAAACACAATCTCTTGGCATGATTGTGTGCCATACGAACTATAAGTTAACTATACTGTAGAAAGCCGGAATTTCTCA
>Females_1_(paired)_contig_10148
AAGTTGGAGTTGAAATTAAGCCCCCAACTCGCGGATGAGCTGAAACAGAAGAAGGCTGCCCGTGACAGTCTCATAAACAAAATATTATACTCTAAAAGATTGCTGGTCGATCATGTTGAAGCCTTGGAACAATGTATGGTTTTTATGCAGCAACAACCCATACCCCCCTCTCCAAAAGAATCTGATCAAAGCAAGGATACTACAGACTTTGCCGGTCGAATAGGCAGAGCTACAAGTAGTATATTTTGGCCTGAAATATTTACTGCACGCAATACATGCCTTTTATTAGGATCTACAGTTTTAGAACATTTCATTACCCCNNNNNNNNNNNNNNNNGAGCCATGCGTTTGGTGTTGGTGCCGTCAGCTGTTGTGGCGGGGGGATTTAGCGCATTATACGCTGTAAAGAAAGTTTTCGGATTTCGAAATAGAATAGTTGAACGTGAATTGGAAAATCTCATAAGAACAATAGATGATTTTGGAAATTGTATACGTCGTAATATGACGTATTTTAATGAAATCATAATTATGAAGCAGCATGAATTAATTGAGTCCCGACAAATTGAAAGGGCTTGGGATTGTATTACCGCCGCCAAAGAGGTAACAGAAATTCTCTTCGAAGCCACTCGAAAGTTGGAAGCACAATATCCGATACCTGCACGTTTTACACAGTATTATGCACCCATGGAAGATCTTAAGGAATGTGACTATTTTAAGAATAATGTTACAGACTACAGCCCCAAACATATAAAAGATTTCCACAATATTTTCGCTTATGTCCAATCGCAATTTCTACTACGTTTAGCTTTAACGATTGCAACAAAACCCTCCTTGAGCCAGCTAAATGAAGAACTAAAGAAAATTGACTGCCTAATACGGCAGTTAGTGCTTGAGGAAGAAAACCACTTTAAAAATCTTGCCATTGAACAAAATAAAAAGAAGTCCTTAGAATTGGAGGAGCTAAATGCGAGTAGAGTATTGAGAACGAGAAATGATCCGGTTGGCATTTTGCAAGACTCTTCATTAAAGCTAAGTGCTCGAATGGTTGCCGTAGCCGGCGAATGCCAAGCTTTGGATATCACGTTGCAGAGACTTACAGAAACAGAAAATGTCAATAAAGACATTGCCAACATTTAGTGGAAGTGGCAAACAATATGCGAAGTATCGAAAACGCCCTTTCCCTGTGTTTTGATGATTTTCAACGACTAATGTTGGTCTATAATAAGTTTTTGACAAGTAAATTAGATTTGAAGGACCACAGCGAGAAGGGCGACAATAAATCCCATGATGAAGAATTTCCCGAAAATTTCTTACGAGTGGAGATATCACAAAATACTGAAGAAGGAGTTCTCAGTGACGACTTTTATGCCTATATGTTTGATGAAAATCAGGCCAAAATTGAACAAGAACAACTAGAGAAAGAGCAATTGGAACAGCGTAAGGAGGACTTGGAGATACTGAATTTTGAAAAACGCATAACCAAAGGCCGCTTCAAACCAGTACTCAAGCAACTCAAAGGTCGTATTGATCCCATTCGCAAAGTGATGTTGGAAAAAGAACGTGAAGTATTGGCAGCTAAGGGAATAAATGTAGATGAATTATTTGATAATAACGAGGAGGAGACTACAGATGACGAAAATAAATGTTTTGCGTGTTCCGAGAAAACCGATGTAGATAACGCTACTGATGGAGAAAGTGAAGGCAGTGCAGATTTGGAATTTGAACGTCGAACTAAGAAATTAAAGGAAAGAGATAACTTTGCTGAAATGCGCAATTTCTTGGCGCAAAAACAACCAATAAATTTGTTTAAATTAGATGTACCCCTTTCTTCATCGAATGCCTTGGGTGAAGAGGACATTTTGGAAAGTGTGGATACTGCTTAGTTATACTTAAACAAAATAGCCTATGAACATGCACATATTTTAAACGTGGACTGATATCAAAGTGCGTTATATTTGCCAAGACACAACTGACTGTACCGACACAAAAATTTTATTGGAAAAAGAACATGAACATAAAAAAATGAAAAGTGGGTGCAATATGGATATTTTCAAGTGATATATGGATATTCTCAAATTAAATACCAATCCATATTTTTTATGCTTCCTATGTATAATAATCTCAAAACAGAAAATATGCATATGAATGTCGTTATTGACGACCTATGGCAAGGGTATTTAACATGCACCATTTTTTGATATACAGA
>Females_1_(paired)_contig_10149
TGTAGTTTTAACAAACAAAAAAAAAAGCTAAATATAAAATGCTACTTTCGTATATATATATGCAACAGAATGCCGGTTGTGTTGGGGATTGGTGAAATTCTGGGCATAGATTGTAGTCTTGAGTGATGATTGAAATGGTGTTGAAGGTTGGGTGGGTGTGGGAAGGGGGAAAAGTAGGGGGTCCTTGTTTGCTCTCTGCTGTTGTTATTCTTTTCAGTTAATTAACTAAACGAATTTCTCTCGGAAAAGATTTCTCTTCCAACTCTTTAACGACAAATCATATAGAGCAGATGTCATGTAGTTAGGTGAGTGTAAATGTGGGCTTGAGTGGGTGTGTGTGTGTGCTTGTATGGACTTATGCTAATTGCTTTTGTATGAGAGTATACATGAATTAAGCCTTTCGAAATTTGAAATGAATTGAAATTTTAGCTTTTTCAGAAATTTTTCCAACCATTCTTATATGTCTTTCTCTAGGGCCTTTAATTCGATACAATCGATCTTAACGAATACATTAATTGGTTATTCTATCCTCTTTTTAACTTCTATTCCTTGCTCGGCGTTTAGGCATTACTCAGGGTTGCACTTCACACACAAAATATGTCTCAAAACTACACGGAGAGTCATTCCATTTTAAGCCTTTGCCATCACGATTCCATAATTCCATACAATTCTCTTCTTCACCATTTTCATAGCGGAAATTATTGGGTTCTCCAGCATTCCAATTGGTGAATGTTATGGGTCGGCCAGTGGACATCCAGAAGAAATTACCCTCATCGGCTAAATCGGTCCCGGATATCCAGAAATGTTCATTACCCAAACCGAAATCTTTGATATGCTTTTCCAGTCTATCGTTCTCTTCTTGTGATGATATGCTTGCCAAGTGCATGCCATGGTAACGACAGTATTGTGTGGCCTTAAACCAATTTGCCTTGAAAAAGATGCCAAGATAATAGCGTTTTTCGCCAAGTTTTAGCAGAGGCATAGTCCATTTGTTCATGTATTGCGTCTCATCGACACAATGTGGACAATCTGCATTTGGTGGCACCGGTTTTGGCAATGCTGTATTTGCACCAAGCATCTGCAGCGCCAGTATCACAGATAAAATTATGAATTTTTGCATTTTGTATTTTATTGTTGTGTTTAGGAAGAGTTTTCTAAAGGTCTTTATATTGGATTTTTATTTGTTTTATTTATTGGTTATATTTATCGTTAAGTTCTTTTCGTAAAAATTAATGGTTGTGTTGCGATTGTT
>Females_1_(paired)_contig_1015
GTTTTCTGTTTTTGTTTTTTATTTATATTGCCAATAAGAATATCCCGAAATGTAAGAGATCACAATAGAAACTGAAAAATCTCGAAGATTCTTTCCTCTTACATTGAGGTTTCCAATGGCTGACTTAATGAACGGCCATTGGCATCCATGGTTGGGGTATTATCCATATCTAAATCAGTCTCTAGCAATGCCTCAGATCGCGATCGTTGATAGGCATTTGATCTTCCTCCCTCTGGGCCAGAGGGATAACTGGGCATGGTTGTTGTGCTGGTGTTGGGTGGGAGAGTTGCTGTATCCCCATTTTCATATAGGGTCTTGGGTCTTCTATTGGCCATTTGTTGATGACCCAAACCTCTTGTTATTTGAGGTGTATCATATTTGGGCGTATTACCACCCATAGCCGACGAAGGCCTTGAAAATCTATTGGCTCCCACAGCTGTCATATATGAATCTGGCCTTCTAATATCTGCTGGACTTAATTGGCTATTGTTATTACTACGTAATTCGGCTAAAGAACTAAAGTTCAGATTGTCGATTTTTTGTTCATAGGTCAAACTATTGGCACTCGACATAGTTTGATTTGGTGTTGGTGGTGATGGAGGTTTTCCCGGACGCTGAGGGTGATGAATGGCGGCCACGGTGGGTGGCAAAAATGTTGAGGGTGGCTTATCCGATAATGTACTGCTACGTTGTTCGGGTATATTTTTCTTAAGTTCCGATAGGAAAGCTAAATTTTCATTGGGATCATAACGTAAGGGCAAAGTACTAGCATTTCCATAGTAATCCGAGCCAGTTTCCTCAACATCCGTTTGATGAATTATCGGTGTATCCTCTGCTATACTAGTGCTTATGGAATTATTACGTGTACCCGAATAGGTGGAATTATCTCGGTAACCTTCATTCCTATACGATAATTCAAAATCATTTGGTGGATGTTTTTGTTGTCCTGCCAAAGCAGCGGCTGTGGCTCTTCC
>Females_1_(paired)_contig_10150
CTGATCTTAAAAAACTTGGCCAAAATAAATTTGTAGTAAAATGAATATTTGTCGGTCGGTGCGACAGTTTTGCTCTGTTGCTGGCAAGGGAGCAACAGTACCAGAACAAAGGAAAAAGTTAAACTTTAAACAGTTACAGCTCACTAGCAAAATACCAAAAACTCCCCATATAAGTGCATACGAAAATACCCCTCCCGCAAAAATTAAACCAAATACATTTCTATTGTTGGAACGATTGTCGTTGGTTGATTTAGATGGTCATGAAGCCCAACAAACCATAGAGAGAAGTATACACTTTGCCGAGAAGATTGTAAACATCGATACATCCGATATTCAACCATTATACATGGTATTGTATGAGCAGCCTTTACGATTACGCAAGGATCAAATAACTGAAGGAAATTGTCGTGATGATATACTTCAAAATGCTAGCGTAACTGATGAAGATTATTTTATTTCACCTCCAGGAAATATACCCTTGAGTCAAGATGGTGCATTTGAAAAATAAGATACTTAAGATAACTTGAAGCGAAAATTTAGAATAAATAGCACTCACAACTGTTGAATTTTTATTTAAAAACCCTTTAATTGTTACATGGAAAACCATTTATGATAAATTAATAGGATGAATATTTATTTCCTTGAGTATTTGTTATGAAGCTCCTGAACTAGAAGACGTGGTGAAGAAACTACGGTTTTGTAATATCAGACTTGCTGCACAAAAAGGTGATCTACTG
>Females_1_(paired)_contig_10151
TTACAATATTTCTTTCTTAATACACTCTTTTAGGCATTGAAGTAACTATTATAAAAAATAATAGATTCATGTATACAGGTTTCGTATAGTACAAAAAGCTCAAACTATAAATATTTTTAAATGCTAAATAGTAATCCAAAAAATTAACATAAGATGAAAACATGTGATGGTGGAATAAAAGAAAATTAAGGATTCAAGAGATTATTCTGTGTGAGGTTTAGAGTGAACTATTTGCCAAGCTCCAACTGTGTAACGGAACCATATTAAGAATAGATCTATGCCCATTTGAAGCCATGACCAAAATGGTGTTAACTTCGAACCTTCGATTTCATGCCATACCACAGCAACTTCACGTACTGGAATGTGTAAACGTTCAACAAGGTAGAGGAGTTCTACATCAAATGCCCATCTTTCAACGTGCATAATGCTGAATAATTTCTTAGCAGCCGATCTTGTCAAAAGTTTAAAACCGCATTGAGTATCTCGCAGGGAGCGTACAGCAAAAAGCCATACTAAGAAATGAAAACCATGCATAAGAAAAGTTCTAAATGCACTTCTTGTTGCTATGGCCTCTTGTTCCAAATGTGCCCTTGAACCAATAACCACAGCATCATGTTTCCAGTCTTTGTTAATCTTGGCAAGTTCATTAAATAGCTTATCTAAATCGGAGAATTTTGTAGCACCATCAGCATCGGCGAATAACAAATTACGCCCACGAGCACTGAGCATACCCAATCTTACAGCACCACCTTTACCACGATTTTCTACCAATTCCAATACGCGTACTTTGTCAACAGTGAAACGCTTGGAATATTTCAATGCCAAAGCAACTGTACCGTCTGAGCTGCCATCACTTACAACAATAACTTCATAAGTGAAATTTTCAGATTTTGTTTTATTTTCCAAATACTCCAAACATTCATCCAACATAGAGGGCATTCTTTCTTCTTCATTATAGGCTGGCACAATGACACTCAAATCAACGGTGGGCTCATCTTCTATGCTGGGAAATTCAATGTTCTTTAAAATGTTTGGATCGAGATAGGTTTTTTCTTGTTTGTGACGTTTTATTACAGGTAATGGTGTTGTAATCGACTTTTGTACTATAACCAGCGATATCAAGAGAACTGTGAATATGGCTGAGCCATAATAAACACTAATCAAGAATATTTCAATTAATGCCATTTTAATTTGTAATACTGTTTTTAGCAAAACTTCATTATATTTTTAAAAACAATTTGTGAAAATTTCTTGGAAACGCCACGTACTTTTCTGCGGCAGAATGTACCTTTCCAC
>Females_1_(paired)_contig_10152
GTGAAAAGAAGTGCCATCGCGCACTATATATCGTAAATTACACATTGTTGAAATGTTGTTTATATCGTTAGTAACGCTTGCCTTGATAGCCCTGTATATGTGGCTGAAGAGCCATTATTCGTATTGGGAAAAACGTAATGTGCCACATGAAAAACCCAAATATTTCNNNGCCAATATCACTGGAGAGATATCAATGAACGCATGTATCGGAAATTCAAAAATGTAACACCAGTAGCTGGATTCTATACCTTCACCACCAGGGCAGCCTTTATATTGGATTTGGATATAATTAAGGATATGAATGTTTATGAAGTTTAAAAAATTCAGTGATCGTGGCTTGTTTCACAATGAACGCGATGATCCTTTAACGGCAAATCTTCTATTTCTCGATGGTGATCGCTGGAGAGTATTGAGACAGAAGATCTCACCAGTTTTCACGACGGGTAAAATGAAATATATGTTCCCCACCGTGGTCAAAGTGGGAGAAAATTTTACCCAAGNNTAAAGATCTATGTGCTCGCTTCACCACCGATGTTATAGGAACCTGTGCCTTTGGTTTGGAATGTAATAGCCTCATAGATCCTCAGGCAGAATTTCGTCGTATGGGTCGTTCAATATTTGAAACTCCTCGCCATAAGGCCATCGTTCAAGGTTTCATGTTTACCAATCCCCAATTGGCTCGTAAACTAAGAATGAAAAATTTCC
>Females_1_(paired)_contig_10153
AAGAAGAAGAAGAAGAAGGTATAAACAAAAAACAAACGAACGAAATAAATGGAAATACTTGCTATATATGCAAAAAGATACTACACTTCCCGTAGCAACCATCCGGGCTATAACAGAGAAGACATCAATANNACAACAACAATGTAGACAATGATCATGGAACCTGATATTAAAGGTTTTTCATACATACATCTATAGCCTTAAGTCGAATTTAAGCAGAACGAAATGAACATTAGATAACCTACAAAAGCAAACCCCTTTTACAGAGAAAAAAACAAATTTAAAAAAACTTCAGAAAGACAAACAAATCCCAAACCGATTAGTTACAGTAACAGAATTCAGTAACAGCAAAAAATGAATTATAGAAAAACTAACCAAAAACTAAATATCCATACATA
>Females_1_(paired)_contig_10154
GCAGAATTTGATTTTGCCGAGGCATGTCAGAGTCTTAAAGAAGAAATTAACGCATTGAGAGAAGATCAGGGGGAACATATGTCCTCAGAACATGTGTCGGTTTCATTGGACGACTGCAAAAATTCCAATATAAAAGACGACACGTCTTCCTATGATAGNNNNNNNNNNNNNNNNNNNNNNNNNNNNNNNNNNNNNNNNNNNNNNNNNNNNNNNNNNNNNNNNNNGAAATACAGACAGAGCCATCTGTAGCAGATGAGGATGTAAAATGCTTGTCACCGGAAGATATACTAGGGGATATATTGCTCGCTTCAACAGGAATGGACGGTTCGTTGTATGTTTGGAATACCTCATCTGGTGCTGTGTGCGACCATCATAAAATTCGAGGATCTCATATTGGCAAAAATAAAAAAAACGTGAACATTGAAATATTCTGGCTCAATTCAATTTNNNNNNGTGAGCTCCAAGTATGGTCCCTAACGTCCCCGACAACAAACACTCAACACTCTTCGGTGTCTACTATGCCACAACTAAAGCAATATAAATTTAAGGAATGTAATAAAAAACGCACTAAGCAGAAATCTATAGTGGCATTTGCTGTTTGCCCCAAGCGACAAATGTTATGGTGTTTGTCCTCAAACCGAGAAATATTTTTGGAAGATTTGGCATCAAATAGGACTATATTGAAGTACGGTTGTGTTTCGACAAATATATCCGCCTTACGTGAATGCCCCGAAGATATGAACAAAATCGCTTTGGGTTTCTCCGATCGACGAATTGGAGTAATAGATATATCCAAACTATCTCCATCATNNCAATTTTGTGCAACGTATAGAGTCTCCGGTTACATCTTTGGTGTGGAGCCCTGATTGTAAAAAATTGGCCTACGGTACCGTAGAAGGAAGGATTGGTATAATCAATATTGAAGGTGGCCACAAACAACAACCACTCGCACTCAACTCTGTTTGCGGAAAAACCATATATTCAATAAACTGGCAAGAGAGGTACATCTTCGTGGTGTGCAATGAGCGCATTGCTGTTTATGAAGACAATCCCAATAATAAAGACGCTTACATTATTCCCGATATCACATGTGTCTCCGCCATCTCCCTTAGAAATAGCTACCTTTTTGTGGGAACACAAAATGGTCGTCTACGCCTATATAGTCGCAAAGCAGGAGAAAAATCACAGTATTTTCAATATGAATTGAAAATAGAATTAGAGCTGTCATCCCGCTATATAACCGAAATTTCCTGGAGCCCAATAGCTACAAATAAGTTTGCCGTAGTATCAAATGCCAACAATGTTAATATTCTCAAATTTAAAGATGAAACAGGAACTTTGGAAATGTTGCATAAATTTGATATAAAATCTACAAAGGCTGCAAATTCGTGTGCTAAGTGGAGTAATCGAAATGACAATTTATTGCTAACTTGTGGTTTTGATGGAGCCATTCGTGTGTGGGATCTGTCAGCTGAAATATCAAGTGAACGCTTTATTAAATTATATCATTGCCCTATGAAATGTGGCCTTTTTCTACCAACGGATGAAGACGTGTTGTTATGCGCCGGTACAAGTACATCATTAGAGCTGATTGATATGCGTCTGGAACAAAGCGATGAGAATCTAGCAAAACCAAAACGTTCTAATAATCGTACGTTAGATAACGTACAATGGGCTACAAAGGCTTCTACCCGGCACGACGGCAAACCAGGACAAGGGCCAAAAAAATCTAACAAAGGCATGGAATTAAATCCTAGCTGCTGTCTAGAACAAAAAAATTGTCCGGAACAAAGTAGCGTTGGTACATGTGAAGATGTTTCTAATATGCTAGAGAAGCTTGAATTAACAAAGGACGACAAAGCTTCTGCCAATTCCTCTTCAATTTATATGAAGATACCTACTACTTTGTTATATTTAACCACAAAAGAATTGAATAAAGATGCCGTGGATGTTATGTACAATATTTTATGCCTAACAGTTTGTGAAAAAACGACCGAAAACAAATCTTTGTGTGCCAAATTATTTGGATCTAAATCTGAAGCTACACAACTCTTGACAGATGAATTAAAAAATCATCAAAACAGCGAATCTAAAGGAATATCGAATATTCTTATGCCACAATTGAATGGAAGTATAAAAGATGAAATTCTCAAATGTGTTCAAGCTAAACAGCTCTGTGAGTGGCATGTGTCAATAGCTCCAAGCATTTCTTATGGTTTTTGGCAAAAATGTTGTCAAGCATATGCTGACCAATTACAAGAACAAGGATGCACATTGCAAAGCGTAGTGTATATGCTTGCTATACACATGGAACGTGAGGCCATAGAAATCCTCATGCAAAAGAATTACTTTAAGGAGGCTCTTCTACTATCGCGCATATATTTGCAACCGGATGATCCATTGAATAACAATATAGCCGAACAATGGATAACACACCTTTATAATAATGGACATCTAACTGGCGCTGCTTTATTATGTCTCTTAAGCCAGCAGTATAATCGTGCCTATGATTGCCTCGTAAAAATTAGGAATACAGGAGCAGATATTGAACGAGTTATCCGTTTATTGAAGAAATCGGACAATTAATTTCATCGTTACATTCCATTTCTACCATAAATATGTAACAATCAAACCAATTTCCCAAATCAATATTTATAATTTAGATAAACTTTCAACAAATAATAAAAACTGATTGGGGGACACCCAATAAATTTGGGGAACGATTAGTATAGCTAAAAGCATACATATATTGTTGTACGTGGTGAACATATTCTGTATGAGTTC
>Females_1_(paired)_contig_10155
AAATTAATCAAATTATTTTTGTTAACCACCAATAAAACTTTAGGGTGTAGTTCTTCATCACCATTATCCTCATGTAATTGTTCTTCACCGGTAAAAGTTAACCAAGTGTTTTCTGCTTGTTTTAAAAAGTCCGGACCATTTACCCACCTAGAAGTGGCTGAAAAATCAACATTATTATAGCTGCGAGTGGCATCGTCGGCTACATTATATTTAGTTGGAATCCATCTCCAATTATTTTCTTCAGTCGAATCCAAAATTTCGGCTATTCTATGGGCTACAAATGGCTTATAATCTCGGTGTTTACTTGAAATCCATTTTAAAACAGTTTTTGAATCGGTCCATAAAATTATTTTTTCAGGAAGAAAATTATGATCCCTCTGTACATTTTGCTTTACTCTTACCCCAAGTACAGCGGCTTGTAATTCCAGGCGAGGAATAGAAACTTTCTTCAAAGGCGAGCATTTTGTCTTAGAACAGATAAAACTTACACAAATTGTGTCATCTGCAAGTTCAAATCTCCAATATGCAACGGCAGCAAAAGCTTCTTCACTGGCATCAACAAATACATGAAGTTGTAAGTTTTTAATCATACCATGTGGGCAGTAAAANNNNNNNNNNNNNNNNNNNNNNNNNNNNNNNNCTTCGTAACACTAATTTACCGCCAACTATGAAATGGCTTAAAAATCCAAGAGGGTCGAATGTTGACATAATTACACTTAATACTTCACGTTTTGTTGGCTTTCTCTCTCCAGAAATTACCGATGGATCAACCTTGTTA
>Females_1_(paired)_contig_10157
ACGCCTATGAAACAAACAAGTACTCGCAGAGGCATTAAAATTGTATACCGGACAGCAAACCCAAGTACCCATATTAAAGTTATTTTCCAATTTATGAATTCATATTGACGATTTGTTCGTGTTAACAAGTTCCAGCTTTTCAATTGTTCGGCCTCGAATCGGGATGTAACTTCATCTTCAATTATAGCTTCTACGCCAGCTTTGATGTAATCCAAGCACCCTTCAAAGTGAAAACTGATATTCTCATCTTTTATGGTCTCGGTAAGCTTCTCCTTATTAAAATTCGTTTCATTTGGTGTTGGTAATAAAACATTATCGCGGTTGATGAGAGTGTTCCCGTTGCCATTGCTATTGACTTTCACCGCGTTGGTCAAGTCGCCATCTCCGCACTTTTCTGTGGTTTCGTTAGTGGGACTAGATTCCTCATTTCTTTGTATAATGGGCTTAACATTATTTTTGGATTTGGTTTCGTCAATTTTCGATGACCCATGGCGCTCTTTATGAGCAATTTCTATGCTAACACGTCCATACTCGAATATCCTGAGCAATAGTTGTACATATGACCTTCGAACTCCAATGTTCTTATTTATAGCTGAAAGTAATATTAGAAATAAAACAAACAATGAAGGAGTAATCCAGAAAATGTCAACAAGCGATGGGAGTTGAACCGGGAAACCAAACATATTCCAATATTTTGTATACAAATCGACTAATCTTTGCTTCTTTTTATTGTTTAGATTTTAACAGATCCCAAATTAACAATCACTCTTGTTGCAAATAATGGCATGTCTAGAATGAAATGTTTCCGAGCTTGATCCAACATATGATGCAAAAAAAGAC
>Females_1_(paired)_contig_10158
GAAAGATTCAACAATCGCAGCCACAAATGCTAACGAGAAAGATCCAGCTATAATTCAAACACCTGTAACGGAATCCTCTTCATCAACCAGCCATACCACTACAACATCGGAGGCGCCAACAAGTGAAACTTCTAATGTAACTACGGCCCGAGCAAGAAACCGTTGGACTTCTCGCAAATCAAACTCATCCACAACCACTACCACCACCACCTCTCCAATGTTTCCAACTCATCTCCTTCAACTCGAGCCACTAGGCAAACCAAACAAAATTCTCCCACACGAAGCAGTGCGGTTAATGCTACATCATCGGAACCCAAAAGGAGACGTGTGGCCTCACAATCTAAAGCTGTTGTCAAACAAAATCCAGCAAGTGACTGCAAAGGTTCTACAATAAATCCCGATGATGAAGAAGACTCCAAAGACAGTATAGCTTCGTCCACCAATACCGATGACATTGCTTTGGCTCATATAAAATGTGAGAAAAAGACTACGGACGATGTGTCAGCTGATGAGGGGCTCAAAGAAGATATAAAACCGACTCCAAATGATGTCGTAAAAACAGAAATAGAGACCGCAAAAATTGATAACGAGGCCCCAAGTCCTAAGACGAATGATAAGGTTATTGACAAGAAGCCTAAGATGGAAGTGGAGGAAATTCCTAAAGTGGAAAAT
>Females_1_(paired)_contig_10159
ATCCAGACAATATAAGATTCGGAGTAGAATCCGAGCTCGAGGTATTGTCGAATCACTCTCGCCCAACATATACTTTCTTATTCCTAATATGTAGTTTTGTAAGTATTCTTCAAAATGCAGTTGGTTCGTGTCCATATTGAAGATATCGGCATCCTTTTTGTTTAGATTTGACGAGAGCTCCTCAAATTTTTGGGTCTCGAATACCCAATCTTTTGTAGTGTAGTACTGCACTAATTTTATACCGGCAGATACCTTGTGTTGCACTCGTACTAAAAAGGGTTTACGGCGTAACAAAACCAGGATTACATCCAAAACATATGCTGGCAAATAATGAAAAAGTAGAACGCAAAACTTAAAATACAAATAGTTCTTAGTGACATCGCCATTTGGATACCAAAGGGAAAAGCTTAACGGAGTTTTATAAAATAATCGCTTTCCAGTTTCTATACATTCTCCCCATGTTTGCAAAGACTTGTTTCCAACGGAAAGATTAATAAATTCTGCCTTGGACGCTTTATGTTTAACTCTTTGATAACCTGCCACTATCATACCATTAATAGCCGTATCCACTGGAATAATGGTTGATGAGTTATCGGGATTGCAGTACATAGTTCGAATAACCCCACGTGCCCCTCCGATAATCAAGCCAGTGGGCCCATTGATACTTTCAACCCAACCAGGTAAAGGTTCTTTCCAAGCAGCTGTGACAATGGACGGTCTTGTTACGACAATGGGAAATTGTTGTCCATATCTATTAATTAAATCTTCAGAGAGGGCTTTGCTTAGAGCATATGTGTTTGGCAAGCCATTTAATAATCTTGATGTAATCTGAGCCAGTTCTTCATCAGTCATACATTCGAGCATTTTAATTACTTCATAAGGATCGCAATGTGCTGCATATGGGCGCTCCTCCACAACTGGTTCATTGCACTGACAAAATGTTGTTGAAACGTGCACAAATACTTTTAGATTTTGTAGTTCCGATGCTAAATTTAGTACTTTTAGTGTACCGATCACATTCATTTGAACCATAGGACGCAAAGGTTGATCAAAGCGTACGTTGGCAGCGCAATGGAATATCACGTCCACATTTCTTACCAGACAACCTCTATCTCTGACGCTGATGCCAAGATTATCTTCCAAAACATCACCAGCAATAACATGAATTTTTTTTGGTGTATCGGGTTGGCATTCCAAAATCCTTTGGAAAATCACACATTTCAAGTACTGGTCTTTACGATCTTCCGGTGTGAGATCTCTTTTTGGGGTGTACCAGCAAATAGAGACCTTTTACGTCGGGACAACTTCTAAGAAGTTTCTCTACCAAAACTTTGCCCATGAAGCCAGTAGCTCCAGTTATGAGTATATTTTTGCCAGCATACCAAGATGCTACGTGCGACTTCTCCTCGACAAGATTTTGCTCCAATGACTGCATGATGTTAATACTGCTAGGAGCGATTGTTCTACTGAAATGCTTTAAAACGCTTTAAATAAGTTCCTTGTTATGTTGGTAATATTGTTCACGAGTTTGCTTTTAACCACTAAACAAATTTTGTGCGATCAACAGCCTGG
>Females_1_(paired)_contig_1016
AAAACAGTCCTTCTAGAGATTTTGTTTGAAGTAAGTAGAAAGAACAACCGAGGAAGGCAATCCACAGTGTGAGAGCAAAACACAGTTGCGCAAAAGGGAATTGAAATACTAAAAAGAACTGCTTAAAATGATAAAAATAGGGGTGTTAACGAGGGGGGCTCCTCAACGGATGAGAGCAGCAGTACCACCAGCAAAGCAGCATGCTATGAAAAATGTATTGTCGACTATAGTTAAGTACTCAACATCAGTCGCAAAAGAGTCGTTGTTGGGAAGACAACTCAAATTAGTTCATTCCTCATTTCAAATAAAGCGTTACAACTGCACCATGCCTATCAAATCCATTCACGCTCGTCAAATCTTCGATTCCCGTGGTAATCCCACCGTTGAAGTTGATCTTACCACCGAATTGGGTCTTTTCCGTGCTGCTGTTCCATCTGGTGCCTCCACTGGTGTCCATGAAGCTTTGGAATTGCGTGACGATGACAAAAAGAACTATCACGGCAAGAGTGTCTTGAAGGCTGTCGGTCATGTCAACAGCACTTTGGGTCCCGAGCTCATCAAGGCTAACTTGGAAGTCACCGACCAAGAAGCCGTCGATAACTTTATGTTGAAATTGGACGGTACTGAGAATAAATCGAAATTCGGTGCCAATGCTATTTTGGGTATCTCTTTGGCCGTCTGCAAGGCTGGTGCCGCCAAAAAGGGTGTTCCATTGTACAAACACATTGCTGATTTGGCCGGCAACAAGGATATTATTTTGCCTGTTCCTGCTTTCAATGTCATCAATGGTGGCTCCCATGCTGGTAACAAATTGGCTATGCAAGAATTCATGATTTTGCCTACTGGTGCCACCAGCTTCACTGAAGCCATGAAAATCGGCTCTGAAGTCTACCACCACTTGAAGAAGGTCATCAAGGACAAATTCGGTTTGGATGCCACCGCCGTCGGTGATGAGGGTGGTTTCGCTCCCAACATTCAATCCAACAAGGAAGCCTTAAACCTCATTAGCGATGCTATTGCTTTGGGTGGTTATACCGGCAAGGTCGAAATCGGTATGGATGTTGCCGCCTCTGAATTCTTCAAGGATGGTGCCTATGACTTGGACTTCAAGAACCCCAACAGCGACAAGTCCCAATGGCTTGCACCCGCCAAATTGACTGAATTGTATCAGGAATTCATTAAGGGCTTCCCCATTGTTTCCATTGAAGATCCCTTCGATCAAGATCATTGGGATGCCTGGAGCAATATCACCGCCAACACCACCATCCAAATCGTTGGTGATGATTTGACTGTCACCAATCCTAAGCGTATCCAAACTGCCGTTGAAAAGAAGGCTTGCAACTGCTTGTTGTTGAAGGTCAATCAAATTGGTACCGTCACTGAATCCATCAAGGCCCATTTGTTGGCCAAACAAAATGGCTGGGGCACTATGGTCTCCCATCGCTCCGGTGAAACTGAGGATTCCTTCATTGCTGACTTGGTTGTTGGTTTGTCCACTGGCCAAATCAAAACTGGTGCCCCATGCCGCTCTGAACGTTTGGCTAAGTACAATCAAATTCTCCGCATCGAAGAAGAATTGGGAGCTGGTGCCAAATACGCTGGCAAATCTTTCAGAAAGCCTCAATAAATCATTGTTGTTTGTGAATAATTGATAAGTACATCTCATTGTTAACTCATGAAGCATTCAACATAAGAACATAATGCAATAATTCCAACAACTGCAGATAAACCCAAGTTGATCTTTGGTTTCGCGTAATGATAGACGACTGGCAATTTCTCCAATTTAACGCACAAAAATGAGAAAAACCGCCATTTGTCTGTTATTCATAGGTATTTATTGTTTTCAAAATTATCTAATATTTAATTATTGTTGAACTACTCGCCACAATATTTATTGTAATGTTACATATACATACATAAAACCTATATACAAGTATCTAGAATTATGCAAGAAAAAACGTTGTAGTTCATTGTGTTCACAAAGAGTTTAATACACAATTTATCATAATTTCATTGTACCTTCTTCGAAAAAAAAACCTTTAGATATATTTTGGAAAAACTAAACAAAGAAACAACAAAGACAAAATTGTTATTTTATAAAAATAGTATTTAAGTTATTATAATTGCTACAAAGTGATTATATTAAAAATAATAAAAAAGAAAAAACAAACAAAAAA
>Females_1_(paired)_contig_10160
GTGGTGATGTTGTTTGGGACCTCTCATATGGTTACAATATGATTTTCGTTGTTGTGTCGTTCGAATCTAGTCATTGAAACCGTTATATAGACAGATATACACACACAGGCAAATACAACAGTCGAAAGCATCGTCGGCCAGCCAAAAAAGAAGGAAAATATAAGGAAAAAATACAAAGAAATAAATAAAATTAATGCCACCAAAAGTCTAAACGAGTTTAGATAAAGTGTTTTAGTGTGATTTTTCTTTTGTTCAAGTGACCAGAAGTGTTCATTTAGTGGTGCGATTTAGTTTAAAACTCAACGCGTCATTTTTTCATATTGCCGGTTAAAAACAAATTAATTATAATAATAAAGAAGAAAACAAAATGCATTGGAAACGCTTTAGTGTGGGATTAACCCTTTTACTTGCTGTATTCTGTGGTATACCAGCGCCTTCGAAGGCTTTAATCGAGGATGTCTTGGATGTGTTACATGTTGTGAAGGAGGTTACAACTGCGGTTCTCAAGGCCTGGGATATTGTTAAAATTTCTACATCAAACTACGACATTGATTTTCCTTTGATGAGAGATAAACAAAAGAAAGTTCTTTCACGGCTGCGGGAAGTCAGCAGTCAAATTATAAAGACAGAAGATCAGCATGCTGAATACATCGCTTTAGCCATCGATTCAGTCAATAATTTCGTCGAGGGAAATCTACAATTACTAGCTAAACGCAATGAAATCTCCGATACAATGAATCGAATATCCTCAAGATTTCAACAAATGCAACAATACGAAACATTTCAGGATAAATTGGAGACAGAAACCCTTTTGAAATTTGCCGAATGGACAGTGGCACCCAACGCGTATTCTGTACATCATCTAATGGATCGTTTGCATTTAATGATGTTTGGACCGGAAGATAAAATATCTTTGGGTTCATCGGCTACAAATTTATTTGAAATGATGGCGAATAGTTATCAGGCTTCCAAAGAAGAAAGAT
>Females_1_(paired)_contig_10161
AACCAATCCTTCATATATTGGCATTTTGTTGGCGTTACATCACCAAACGATGAGCAGTTTTTAATAACTGGACATATACCACAAGGCATTTGCACTAAACCGGGTGGCGCTAAGGGGGAATTTATGGCTCGATATACTCTACTTCCATCTGACATCAAGATTTTTTCAGCATTCCCATCATATACAACGGTTTTGAGAATAGTTTCTAAATCATCTTCATCCAAATTTACTTTACTAATACCCAAATCTGATATGAATTTATGAACTTCTTTGACGGTACAACATGACATTTGTTTAAATGCTAATGGGCCCTCACGCTTCTTTTCAGCATTTTCACGTTTCATTTGTAAAAATCGTAAACATTGTTGATTTAAAACATCAACAAATTCAGCTTCAAAATCTTGGTCTTGGTACCAGGCACCTCCGGTAACTGAACGATCCGGTTCAAGATTGTAAAGCATATATACTTTCTTTTTGCTGGCATTTACGGATTTCACAGCTTTTATCAATTTCTTTGTTTCCAAATTTTTGAGAATTTTATTTAGTTGGGTCATATTTAAATTCGACTGTATACGAATATCTCTTATCCATATGCCTTTACTACCGCCTTCCTCAATAATACCATATACAATTTTTTCTTCATTGTCAGCATCTTTTGGTAGAGCACTCTTTTTCGGATCCTTTGATCTGTAGACAAGTTTATCACCCTTTTTTAGCACTTCAATGGAACCTTGTTTTAATAGCTTATTTAGTCCTTCCACACGCACAGCAGCTGTTATATCTGGCAAATTTTTCTCTAAATCCTCATTATTGGCCCCGGCTGGTATTCCCTGAATAATAGCCAAAATCTGATGGGATATATCATCGCCTGACATTATGC
>Females_1_(paired)_contig_10162
GAGAAGGAGACGAAGGCAACAACAACAACAACAACAGAAAGAAGGGGAAAAAAGAAAATACTCAAGCTGCCCAAGAAGACAAAGAAAATCAAAACCAACAGAATGGCACTGTCAACGGCATGGTTAATGGCCATGCCAATGGCGACGTCAAAATGGAAGTCGACGAAGTGCGTCCAACANNNNNNNNNNNNNNNNNNNNNNNNNNNNNNNNTGTGCACCGGAAATCCCAATGAATGTATAGTTCACGACGAACGAAACCCTGATCGGCAAAAGTGGTCTTATTTGTACAAGAAAGAGGATTTAGATGCCCTTATTGAATCATTAAATCCATTGGGCTATCGCGAATATGAATTAAGAGAACAATTGTCCTTACTGAAGGATCTCATAGTTAATCACATAAAAGATTGTCCCGAAGAAGTGCTTAATGTAGATGAAAAGGGGTTACAAAAGTTAAATAGTACCATGATGAACGAAACNNNNNNNNNNNNNNNNNNNNNNNNNNNNNNNNNNNNNNNNNNNNNNNNNNNNNNNNNNNNNNNNNNNNNNNNNNNNNNNNNNGTTGCTATGACCCTCAAGCTAAATTGCAATGGGGCCCCAGTAAAGTGACGAGCAATGCAAATGATGTGGCTGAAGATGAAGATGAGGAAAACGAAGGCTCCGATAATGAGAGCGAATCAAACGAAAAGGAGGAAAGAAATTATGCAGGTAAACCCTATCGCGATCCGGGAGAGACTTTGGGCGATACATTAGAGATCGAATCTGAAGACTCTGCCGATGAAGGTGTTTCCCTTCATGATTCGGACACTTTGCGATCATATGTAAGAAAATTGGCTTCGGCTTTGTTGCAAGTAGAACAAGCTGTCGAAAGGCGTTTCTTGAAAGAACCATTTGGCGTACCTGCAAATGTCAAAGATAAAGAGGCTTTCGAACGCAAACAGCAACAGGCAACAAACAGACTGGGACAATGGGAAGTGTCTCTGATGGAAAGCACTAGTTATTCCCAGGTATTTCTCCATTTGAATCTCTTGCATGATTGNNNNNNNNNNNNNNATTATGTGGGCTCGTTCGACTAATAAATCCAATTGTGTTGTATGTCGACGAGGAAGCGATCCTGACAAAATGTTGCTGTGCGATGAATGTAATGCTGGCACACATATGTTCTGCATGAAACCAAAAATGAAGACTGTGCCCGCCGGTAATTGGTATTGCAAACGTTGTGTAGCCAAATTAGGTATAACAAATGACCAAGACAAGAAAAATAAAGCATCCAATCAGCGCAAGAAACGTAAATTTATTGTTGAAGAAGATAATAGTGATGCAGCTTCTGTGACATCCGAGAAGAACAGACCTAATGATAAAGGTCGTGGAAAACGGTTACAGTCAAATGAAATTGAAGATATGTTAGTGGACGACGACGAAGACGTTGAACAGGATGAAAATGGTGGTGTAGACGACAGTGAAATCCAAGACGAAGATGAAGGAGAAGAGGAGGAAGACGAGACAGATGCGGTTGAACTTAATGGCAATGGTCCAACGAATAATGAGTCCGATGTTGATGAGGATGAAAATGTTTGCAACATCTGTTCATACGATGGCAGCGAATTGTCATGTACAACATGTAAAGACTCCTTCCATTTAGAGTGTATTAAGCTAAAGCGTATGCCACGATACAATTTCCTGTGCAGCAAATGCAAAGCTGCAGAAGCTAGCAAGAAGAGGAAAAGTCGGACAAATGAATCGGGGTCTGACAATGAAAGCAGCGAGGACGATGAGCCTTTAGTAAAACGTGGTCGATCATCTCAGCGAAATTCATTAGCCAGTACAAAGACAGATCAGCAAGACACATCAAAATCATCCAGTAGCCGAAGATCCATACGTCGCACTGCCGATAATTTACCTTTGAATAATTCAATTCTATACGAACTCTTGGAGAAAATTATGAAGCACGAAAATGCTTGGCCCTTTTTGCGACCAGTCTTAAAGACAGAAGTACCCGATTATTACGATATCATCAAAAATCCCATGGACTTTGCAAAAGTAAAATCGAAATTGAATATGGGATCGTACCAAATCAATGAAGAGGTTATGAGAGATATAGAACTTGTATTTGGCAATTGTGATGAGTACAATGTTAAAGGAAATGAAATCTATGAGGCTGGAGCAGCATTAGAAAAATACGTAATAGATTTGTGTAAAGAATTAAACTTACCTTTCAAACCAAGTGACATGAATTCCGACGTTTAGACAAATTGTAATTAAACAAAAGTTCCGGCCTTTTGTTTTTTTGTATTATATTTTTTGATATCGAACTTACTTTGATTCAAATTGAAATTGATATGTGTAATTATGATTATGGCAAAATTGTATTTTAAAGTTTGGGTATATAGAGTACCAATCTTTTTGTTAACACATTTCAATCCTATTCGTCCTCATTTATATACTTTAGTTGGATTTTTCTACTTTATTTTGTATTTTATGTGTGTGTCTACTATATGCAAAACAATACAATAAACCGTCTTTATTTTGTACTTCTTTTAATAGTGTTTTCCCCAAATGTGACTTTAAAGAAGTCAAAACCCGTTTACAGCAAAACAAACAAAAAAATTTTAATCCTTAATTTAACTTAGATTTAAACACAGAGAACAATTTTTGTTTACATATTACCATATAAGAGTAGGATTAAACATTTTATGAGATAAGCTAA
>Females_1_(paired)_contig_10163
TTGGACTTCTTTTGATAAAAAAAAAACTGATCGTCTTACACCCACTCTTCATTGACCCATTAACTTTACATTTCACTATAGCTGCGCTAGCTAATATTCACTTTGTGTAAAATATTGTAAAAATATTGCATATCTTTTGGTTTCTTTACTTGAAAGAAATANNNNNNNNNNNNNNNNNTATCTTAGGTTGTAAAAATTTAATCAAAATGGAGCTTAATGAGAAATTTTCTATATAGGCTAAAGATTTTTGGTTTCTTGATAAAAAAGTGATTAAAAATAATTATAAATTGTTTATTTTTAAATACTTAGATAGTTGTAGAAAAATATTTAACAAATAATTTGTCCTCTCATCTACTCACGTTAAGTAGTTTGTAAACATCACTTTTAGGATCTTCAGCCAATGTGCTCCACAAGGTTTCTCTACACAGGGGAAGCATTGTTAATGATGCCGTCGATAACCTGGTAGCTTCTTGATTAACGGCACATGTTTCTCGCAAATGATGAAATTTCCCCGTCAAATCATCTACCCATTCATGTAGTTGTTGTCCTGTACGCAATGCATTTCTTAGAGCTAAATTCTTTAGTTGCAGAGAGTCTTCGTGTGAGGGCAAATATTGCATCCATTCTTCTGGTAATGAAAAATCTTCGGGTAATGTTAGGCCATCGCCCGCATTTATAAGTCGTGCCTTTTCCACTTGTATGGGCAAATGATTGAGAATTGCCAATGGCGTGATAAGGAATTTAGTTTGAGCATAAATCGCTGTACGACCTATCAATTTGGCTGTCCATATTCCCGGACACAAGGGTTGTTTTAATATAGCCTTTGAGTAGTTTATATTATCGCTTTGTGAGTCCTCTATATGTATTTCATTGAAATCTTGTAAACGGCCCATAGGATCTATCCACAGCAAAGTTAAATTGTATGAATGAGAGGTGTCCTTGGGCGAAGCCGATATTGCCCCTGCAAATGTAAAGGTCAATACTAAATCAGTATAGGGACCCAAGAACTTTTGATAATTTCTCGATATCTGTTCTTTTTGGTCATAGTCGGTGGAAATTTCAAAGTTTTTAAGTCTTTTAGCAAATTTGGAATTTTTCGCATATTTGGCATATTGAACTGGACGTACTCGGGTTTCTAATTCGTAAGTTTCGTTTGAGCTATTGT
>Females_1_(paired)_contig_10164
TAGGTAAGTATATTTACCTTAAAAACTGTGAATATCCACATCATTCCTACTTAATCCTGTGTGGTATTTATCCTGGGATTACGTCCCTTGATTATATTTATTTTTTCATCATTCCTACCTCTAATTCATTACATCACAAACATGACGGATAACAAATTAAGACAACGCCAACGAGATCGAACGAAAGGATCTCCTCCGCAGGATAAAGAAAAAACAAAGCCTGCCAATAAAATCTTAGCTACTCACAATGAATTACAACAAGCGACAAGTTCTTTTACCCACCGTTTCTGGACACGTACCGTAGTTGTCCTATCAGTTATGACTATTGTATATTTCTATAGCAAAAACCAACCTAAAGAAACTAAATTCGCATTAGTTCGTGAGACATTACCGTTGCGAATGCAAAAATTTAAATGCTCCGCAGAGTATGAAGAAGAAATGCAAAAGTTTCCCCAATGTGTTCCAAACAAATGTGGACGTTTTGTTGCTGATAAATTAATTGATGGCAAAGAAGTTGAAATACTTTTGGATATGGCGGAAAAAATAATAAATTTGGCTGGTTCATCGGGGGGAGCTTCAATATTGGATATACATTCAGGGGCTCTTTCATATGGAGATAAATTTCTGAATGTTTTCCAAATGACCAAAGCAATGGATATGATAAAGCCGGAGCATATAACAACCTACAATCTGGTCAAGGGTAAAATAAAATTAGCAATTGCTGAGCAATTTGGCATAGAACCTGAAAATTTGTATTTAACATATCCCACATTTTTCTCAAGGATAACGAATGTCACAGCAAAAACAATTCATGATGAATACTGGCATGAACATGTAGATAAGGAAACTTATCCCTCATTCCATTATACCTCCCTATTGTATTTAACAACATTCAATAAGGACTTTAAGGGTGGTCGATTTGTATTTGTTGACGGTAATGCCGAAAATCGTACAACATCTAGTATAGAACCTAAAAAGGGAAGAGTTAGTGCATTTACTTCGGGTTCCGAAAATCGACATCATGTAGAACAGGTGTCGGAGGGTACAAGATTTGCTGTTACCATATCATTCAGCTGTGATAAAAAACATTCCATAAATGACCCCAAGATGGCTTCTCTTAATCAATAATAAGAATAATAAACTTAACTACCT
>Females_1_(paired)_contig_10165
CAGCTGGTGATTCACTTTGTTGTTAAGTCAGAATCCTGATCTCAAATAAGTAGACGTAAAACTGTTTTTTGGGCACATTTGGCTGTTTATTTTACCACAAAGATGTCTATTTTGGAAAATATAAAGAACTGGTTCACATCAGAAACTGCCCGCAACAAAAATTCTTCACTAATCGCTGGACTACTGTTTTTCGCAGGATGGTGGACTCTGATAGACGCAATGTCTGTGGATCCAAAACATCAGATAACTACAGGACATGTGTTTATAGGAGTTTTTGGGACGATAAGCTTTTTTATGGTTAATACTGTAAAGAATTCTCACATTTCTGAAGACAATACATCCGAATCTGGAGCTAGAATTGCCAAGATATGGCTTTTAATCGGTTTTGTTATGGGTTTTGCTTCAATTATCGCAGCAATCTGGGTTATGATTGATGATTTCATCAATAATCCTAAAAAGGAATCTGGCCTCGGTGTAGCCTTACTAATGCAAAATGTATTAATCTTGTTCGCCAATCTTACATACAAATTTGGACGTGACGAAGAACTCTGGAATGAGTAAAGGTGGTGCTAAGTATTTGAAAAAATACCTTAAAGCAGAGGAACATAAAACGACACATATTTAATACACTTATAAAAGTTCTAATCGATGCGTAAATATTAAAACACAATAAATCTCATTATTCACTACTACAAGTCTTGTACTCAAATTTAA
>Females_1_(paired)_contig_10166
AAAAAACAAACAAATGTTTTGCTTTCAGACGCGGGTAAAATTTAATTTCACAATTGCGTTCTATACTCAATCGCTTTCATCATCATCGTCCTCATCACTAGACTGCTGCAACCATTCAATTAATTTTTGTAGACTTTTATGCAGATTGGCATGTTCTTCCAAGTCCAAGTCTTCATGCCATGCCAAAATAGCCTCCTCGCTAACGAAATCTTTATCGTAGAGATAATGGACAATTTGGGAAATCTTCTCGCGTACCTTTTCATTTTCCACATAAATATCCTCCAGAGCTTTGAGACAATCCATCATAGATTCTTCACTTTTAATGTAATTCGTCATAACCGGGCCGAGTTGTTTTAGTACCGCATTTATTTCAACCAATACATTCCCGGTAGATTCCTTAATGGGTGGTAAACTAAAAATGGCTTTCACAACATTGAAATTTACTTCTTTCAGTGACATGTTATAAGCGTAACGAGATGAATTAATTTCGAGTATAAGAAAATCAGGATTAGATTTCTCTTGGAAGCCACGTGATAGAGAATCAATAACTTCGGAAAGGAAAATATTGGTATCATCAGGCATTGGTGAACAGGGACGAGATTCATCTTCATCACTGCTTGAACTATAATCACTCTCTTCATATTTAATTGGCAGTCTCATCATTTTAGGTACAATTTGTTTCACTTGCAGTATATCGTCGTCATCATTGTCCTCATCTTCGGAGGTGGCAGTTTCATTATCATGGGCGACTATTATATAGGCCTTATCGCCAATCTTTTTAAAGCTGACATTTTCATCATCCTGATTAGGAGCTGAAGCTATAACAACATTAGACAAATTCGTTTTGGCTGGAAGAATACATCCTTTACCCACAACACAGCCATCCTTCAATACTGTGGACGCACCAATTTTTGATTTTCCTCCAACTATACAAAATTCCAAGATGCAATTATCTTCGATCACAGTGTCATCCAGTACAAATGCATTTGAAATACAACAATTTTGGCCAATTTTTACATTTTGTCCTAAAACAGTATTGCTCAACGAAGAGCCGCTGGCTACAACACAACCAGCATGGGCTACAACATTTTCCCTCAACATAACCTTGGACACATTTGCTGTGGGACTTTTGTAAATGTTATTCTTAAGGAATACATANNATTCTTAAGGAATATATATTGTTGCTTTAAGCCCACTATGCCCATATCAGGGACCATGGGATATGTCCAACGTCCAATGATATCATTGCTAACAACTTGATATGTTAGCCAATTATTAACTTTACGAGCATATTGCTCTCTGGGTAATAGAGAAACATAAATCCGGCTATCCAATATTTCCTCATTTATAAGAATGCCTTTAACGAAGTCATCTCGTGTCTCAAAATCAAAATTATCCGAAAATAGGGAGAGCATAGAGGGTGAACCAATTGCCATTTGGGGGTCTATTATATTGTGATGCAAAACCACTTGGGAATTGTTCATGAATACTTCCAATGGTATTTCAAAATGTGTTTCTTTGCCATTTAAACGCAGTCTTTGATGGTGGTGTAGTCTATTATTTTGACTATCCATGGCTATCATAATTTCATTGCCTGTACGTAGATGATTTTCAGCTTCTTTAAATATCAAAGTGGCTGCAGCACCTTTATCGTATTTAACAATTTTTTTGTGTTGTTCGAATATGGGTCTAAAATCTGTATTGGTAACAGTATCTGCTCCCAAAATAACAAAATTGCCTCGTATCAATGCCTTGCTATCTAATTCTCTCATGGCATCACCAAAACTTCGGCATGCTTCACCTCCAATAACAGTCACTGTCATATTTACAGACCACGAACTGAGTGATGCAATTCCTTTCTTGATGTGATCTCGAACACTTTGCAAATGCAAACTGGCAAAAACAAACACTTCTTCAATTCCACTTCGGTTCAGAGCCTCCAGGGCATAATCCAACATTGGTACATTCACCAAAGGAATGAGTGCGGTGGAATCATCATCAGACATTGGTTTGAAGTTTTCCACATTGTTGTCTGCTATAAGTATAGCCTGTATAACTTCCTTTTTCCCAAAATGATCCATTTTATTTATAATTTTTGCAAAAATAAAAATATTCTATAGCCAGTCAGCATGCAACGTCCAC
>Females_1_(paired)_contig_10167
AAAACAAACAAATAAAAAGCCAATTTTATACACCTTCATTGAAATTGGAATAAGAAAATAATTAAATCACGACAAAATCATGCTCGATCTTAATGCCTTGCGTTCCACCACCACCCTCTTGGCAATTCCTGCTGCTGCTTTGCAAAAAACAGTTGGCGCTCTAACCGCTTCAGCTTCAGCTGAGATATCCATGGGTACGGATTGTCATGGTCATGTCTGTCATCCTGTGGAACAGTTTTGTTATCAATTTGAGGCAGCTTGCGCCAATTGTTCTTCTGTATGCAATCCTGATGATATGAAATATCAGCCTACGGAATGTACTCGAGAATGTGGAGATTACCTTAAATTGCAACCGCTCAAAAATGAAATTCATCAGATTCAAATGCAACAGTGTGTCATTTTATATCTCTTAGTCTTATTGCTGATCATCACATGCCTTCATTATACCTGGAAATTAGTAAAATGGTTGAAACAGAAACGTTACATACAGCAGGCGATTAAAATCCTAAAAGTACGAAGAAAGGCATCACCAACACAAGTTCATGTCAATGGAAAAGATCTGGGCGGTACAACCATACAGAATATGTGTGTGATAAATGACATCGAAAGGGCACCCTCACAAATCTACAGTGTGACAGGTGCTGAAGGATCAGTGATGACAGTGACAACACCAATTAGCTCAAGACATCCAGCAGAAAATACTACACCATCACCACAACCCAATGAATATTCCTATGATAATCAGGCTTTAGCAGTGACGCCAGTTTCAGAAAAACCTGCAGGCTCAGGTGTCTTTTGAGGGCAATACATCTTAGAGGACAATGGTAGATGAGAAGAAAACAACNNNNNNNNNNNNNNNNNNNACCATAAATGTTGAAAACATTTTTGGAAGGTTTGGTTCATCATCATCAATGCCTGCGGCATTCATTTACTTAAATAGTCTATCGATGATTTAGCCTAACCTTGTTAAACATCGATTTTTTCTACTTTAGCTCTACGTACTTACTTAGTCTTCCTGTAATTCTAGTTACTATGATATTTATGAAAATTTTGATTCAATGAGATGAACATTGTTCTTGTCTCGCTAATAGATT
>Females_1_(paired)_contig_10168
CAAATAATGGCTGGAATGTGCCGATTGTGTGCCTCTTTAAAGCCATCATTAACTAAAATAACCAGCAGCTCTGATGAAAATGCTGAAAAGATATTGTTTTGTTGTCGCCTTCATATTCTCGATTCTGGTCCACTACCAAAAACAATATGCCAGGAATGTATAGAGAAACTGGATAAAACATATCAATTTCTTAAACAAATACAAGATTCTCAAAAGAATTTACGAGCCTTCTTTGACATTGAAGCGGAAGAAAATGAGGACGATATCGGACCAGGACCTTCATTCACAATAGCCGATGTGCCCTCATCAACTAGTAAAAAACGCAAAACAAGAGAATACATAATATCCGAATGTTTAAATGTTAAGCAAGAAGATGACGATCCTTTAGCTGACTTGCAGAGAAGATATATACAAAGTGAGGATGACCAGGATGATAGTATGGATGTTTCAGATGAGTCATCATCAATGGAGGCATCAAGAAACACCCGAAGTTCGGGAAGGCGCAATCAATCGAAAACATTAAAAGAATCAAACNNNNNGTAAACTTTTCAGTTTCCAGTCATTGTAGATGTAATGAACTAGTATCTAGGATGAAAGCCATGAAAGCTCAAATGAAAATTCTTATCGATAATAGCAAAGAGCATAAATATATGCTAAGTAAACACTTTACCCGAGATACCTTGGAAATACGCAGTCAATTTCCTATACAAACATCAGAAAAACTAGAGGAAATCAATGAGTCCATAAATGAAGATAATAAAGCTGAATATTTGAAAATCCTGCGTTCCCTGCTACATCCAGCTGGTGTTGGCAAAAATCTTGGATATGTATTAAATGCCAAAGTTACCTTGCAGTACAATATTGATGGTGTACATGGTAAAAAGGGCCTAAAACATTTAGAGAACTTTTACAGTGTTTTATTGGCTGNNNNNNNNNNNNNNNNNNNNNNNNNNNNNNNNNCAATACCAAATCCTCCAAATCATATTGGTCCAGCCGAGGATCAATTGAGAAAAGCCATAAATTTGCAAAAGAAACGAGAATTCAAGACAATATGTGTGATGAGAAATAAAAACGTAAAAAAAGAGCTCAATGAAGTTCG
>Females_1_(paired)_contig_10170
AATAAAATTTCTGACATTTCGTCCATTTGGAACGAATAGAAACGATAATTGTAATAAGGATGAATATAATTTAAACGATTATGACCAAGTGTATATAAATATATTAACATAAGAGAAACAAGATAAATATATAAAAGACGACGACAAAAGTAACATGTTTTTCTTCTTTTTAAGGCTGGTATTACATTTTTTGTGGTCCTTAAAAATTTAAAACTAAACAACAAATTGTTCCATGTAGCTTGCAATATAATTTACTATGATTTCACGAGTTCATTAACCACCTTTGTTAAAAAAATAGAAAACTATTCAAGTGGATATGGTATAGAGATATGTATAGTAGATATAGTATTTTTGGCTATTCAGGTGTTTCATTTTGTGACGAGAACAAAAAGTGTAATTGTGAAACATCCTTTTTCTATTATCATAACTACTTACGTATAATTATTATTTTTTTTATTGCTTTTTTATTGTATATATTCTGATTCTATTCACACATAAATTTGAGTTTCTTTAAAGGCACTATTTCATTAAGAAAGGCACTCAAAAGACACTTGTTTGTAATGTTCTTATTAATGATTTTTTTGAAACATTGGTTGTATATGAAGAAAAGTACAATTCACCGAAACTAAGATCCCATTTTGGTTAAACTGATTTTGTTAAGAGAAAATAAAATATAATATTTGTTAATTTTGGTAGCATTTTACGTTTGATGTGGCCTAAAAGTTGCAACTTTAGCAAAGTAAATTTTAAAATTTCTTTTCAAAAAAAAAAATGTTCTTTGTATAACGAGTAAGTAAGCATCATATGTACGTGTCAATCAATTTAAATCTTCCCTGATCGAGTTACATTTGTATAAGGCTTATTGGTTATAGTACTTCATACCTTGACCGTGACGAACTAAAACAAAACATGCACTTTATTACACTCAATTTCATTCAACTTAAAAAAATGAAGCAAAATAAATCGCGATTGGGAACCGGAGAATCGTAACTTCATTCCGCCGTTTTCTACACTGATCAGATGTTCAGGAGAGATCACAAGACTAAAAGTTCTAATAGGCCCTGTTGAATAAACCGATACAAATTTATCTATTCGGTGGCCAGCTGTTATACATTAACC
>Females_1_(paired)_contig_10171
TTTTTCGGAGGTTTCCGATGCTGAGTGTTCAATTATATATTATTTTTATCTCCTGTTCAGTCTTTGAAAAATTCGGACGTTTGGAATATTTGAATAGGTTGGTGTTCCGAATAATTACTGGGTGAAGGCGTTGGTTCGCGTGTGTCCATTGATGATGGAGTTTTAGCTAATAGCGGTTTGAATATTAGACCTTTAATACTGTAATCAGTGATATTGAGTTCCGACTCGGCCTTTTCTATGCTCTTTTCTGCATCATTGACGTTCGAGTCTACAACATTAATGAACGTTTCCAATCTATCTATACGCTGCTTAAGACCGTGGAAACTGGATTCGAAAGCCAATATACCACTTGAATGTTCAATAAGAATGTTTGATTCGCCTTTAACGTTAGCCAATAAAGATTCCAGCTCGTCCAGTCGTGTTATCATATCCTCTATGGTCATACAGATAGGATTAATCTCTTTTTCTAAGGTTGCACTTTGCAACAGTAGTTTCGAGTAGTCTTCCGATGCCTTTTCAACCATTCCACTTTTGGCCAAC
>Females_1_(paired)_contig_10173
GACAAATTTAGTACGCCTTGATATACATTTGAATGGAAAGCCTGTAGAAGAACTTTGCAGGATTGTTCATGTGAGCAAAGCCAAAGATGTGGGTCGTGACATGACAACAAAACTGAAGGATACAATTCCAAAACAAATGGTACAGATAGCCATACAAGCATGTGTGGGAAGTAAAGTTTTATCGAGGGAAACTATAAAAGCTTATCGTAAAGATGTTACAGCAAAATTGTATGGCGGGGATGTAACCAGACGAATGAAACTTCTGCGGCAACAGTCTGAGGGAAAAAAGAAGATGCGTCAAATAGCCAACATTCATGTACCACATGAGACATTCATCAACGTTTTGAAACGGTGAATAGGCAAAGGGACAAAGAAAATGTACCCCCATTCAATAGCAGCAGAACAGCGCCAAACAAAAACGATATAGGTTTAAGAAAAACTGTGAGTGTTTTATTATTTTGTTTTT
>Females_1_(paired)_contig_10174
GCGGTATCCACTGTTTTTAGTTATTTAACATTCACAACTATATCATGCAAATTCGTCGTCCTCGAGGTGTTACAACCCAACAGTTAATGGTCGTAACTGCCGTTGGATTTCTGGGAGGGGTATACATTTGGAAACCGCTTATTTTGAAGTGGAAAAACGAAAGTAGTTCATCAAATAATACTAGTACCGTGGAAACAACAACTACGCCAAAATGACTATCATTAGCAATTTAAAGCAGTACTCTACTTCCTCTATTGGCCTCATGACTATTGGCATATTCTCAACTCTAGTAATTGCAGTTGGTTATAAAGTATTTTTAAAACCAGAATTTGAGAGGAAACATCGACAAGAAGCAGAAGCAGTGGCGGATTATATCTTCCAACGTGAACTCCAACATACTTCAAAGGAAAATGAAATATATTAACAAGATAGAACCTGACCATAGTTTAATCATTTCATCATGGCCTTTTATGCGCTTTGTACTTTCTAAAGCAGAGGATAGAAGCAGTTATATGAATTCATAACGTTCTTTTATCATTAACAATATAGAGTGCTACCTTACAAACTCAAACTTCTTACTAAATTTTAAGTTAATTTCACCAGAATGGAAGAAAAAGTAATGAACTATAAAATGTTTGTCTGCAGGGAATTAATTAACCTGAATGCAACTGTTTCAACTGGATCTGAATGAGTTCTTTTTCAACAGTTGGAGTAGTTTCGGTTTAATTTCATTTTTAAAATTTCAATGAATATGAAATTTTTGTTTTTATTATTTTATTTTGTTAAGTTGGATATAAGTAATCTGTCGGAATCATAAAAA
>Females_1_(paired)_contig_10175
TATTGTATCTGTATCTGTTTTTGAAGTTATCTTCTTCGTTTCAATTTAAAGTAACTTATCCATTATGCATTTTACATTAAATCCATACAAATGAGTTAATCAACCACTCAAAGGTCACAGACAACTTGACTTTCATAGGCTGATTCGATCGGAAGAAATTTCAATTAATAATGAGAGTTAAATATCTTAGATTAATTAGTATTATATAGAAATATAGGTAAACCTGCTGCTGCTGCTTGATTGAGTGAGAGACTGTGGCTCTCGTCTTTGTTGCTTTAACTCAAACGAATATCCTTACGTCCATATAATATCTTTGAACAATTCTTCCATTGTGGTTAAGTGGGCTTCCGATATAAATTTTGATTGCATTTTTTTTACCATATATTTGAAGAATAGTTTTTTGTTTATTTTTTTTTTTGTTTGTTTTAATATTGTGGATGCTCGTCATTTAGGTATTTAAGTTTTGGAGAAAATGTCATTGCTGTTGATTATTATTGTGGCCTTATAATGAATCCAATTGTACGAATTTTCTTTTAATTTCGAGAGCACAAAATTAAGGTTCAATTAACAGAAGGATAGAGAAGTACAATGGAGGAGGGGAAGTTCCTACTAAGTTTAGTATGATGATTGGTGTTGTTAGTTATAATAGCAGGGATTATACCAAAAATTTCAGCTTGATGGCGTTGTACTTGTACATGTGCGTAACGTACGTAACCATTCTACAAACTCGTCCAACATAACTGGCCATGCTCCATCTATGTCATAGTTATTCAAATCAAGACTTATGGCACGTGAAAATTCATAAATATTACACCATTGATCCTTATTTATGACTTTGTACTTTGATTGATCCAGGAATTGCGTGAATTGAGGAAGCAATGGCCAACGTTTGGCCAATAACAATTGAAGCATAGCCTTGGCTGTATTAATGTCCATACTGCGCTGATCCGAGTCCTTTGCAAAATCATACGAATAACGATATATACTTTTGAATGTATTGGGATCGTGCAATATGCTCTTTAAGTAGCTAATTTTTGATTGCATTTTGACAACCGAATCACATTCAAGTTCCGTCAAACCTTTTAACCACTCATATTGGCTAAAGAAACCCATTTGTGTGGCACCCATTTTATATGCCAATACCAACATGACAATATTTTCAGGTTCTACACCAATATCTTCACAAAATTTTTCCATGCCATCGGGACCCAATGTATCTTCGTCTGGACTTGTGTACTGTCTGAACCATGCTAAACATCGTTTATGACTGAATGTGTCTTCTCCTCGAATATGACGTCGGCTTGTTTGTTGTGCAGTTGCTGTGGCTGTTGCGTATGTGTTGCGTTGTCTTTTAGAAGTCTGGCGATCATCTTCGCCCATATCCTGATTAGCACGACGTTTACCACGGGGCATATTTGTGCTTGATATTCAAGTGAGATTTGTAATATATATTTAAANNNNNNNNNNNNNNNNNNNNNNNNNNNNNNNNNNNCTCGTCCTGCCGATCCTTAATTTTTTACTTATACACTCAAAAACAAAGAACTCTTGTAATGCCGGATGCTCATATAAAATCCGAACTAATAATATTTGTATAGGCGACGTAAAAAACAGTTGCAATATTCATTAAAATGTTAAATTTTATACAAAAAGGGCAATTATATCTTCTTTTAAGTAGGGTTTTGCACTTTATTGTTTCCCTGTCGGTTTATGTTTTTAACTAGCAAATGGATTAGTAAATAGCAAAGTTATTCGTTTCATTCGTGTTTTTAGTAATTTTGTAGCTTTCCTGCTTCACAGGATTTATAATTTTATACCAATCCTTTTCCAGCTGAGCAGCGAATGACAATTGTCAATGTACATTCCGAAAACTCACACACTACACACACAGAAACATATTACTTTGTCGGGACACATTGTGCTTCTCGATATCGTGAATTTGATTTGATTTCTACAGTAA
>Females_1_(paired)_contig_10176
AATTAACCGTCAATGTTTAGGTTTGTCTTTATTTTTAATTTTATATTCCTATATCATTTTTGGTAGCAATCTTAATCGCAAGAGATAATTGTGTACACCAATGACTCAAAATGAGTAAAATGGGGAATTTTAGCCACTAGATAACCTGTACAGAAAAACAATAACTTAGTTAATACATAGTCAACAAATTATTATGTAGATTTAAGCGAAATACCATAGAATCAAATTTTAGATCCAACAAAACAAACTTTTTTAAAGAGCATGAGTACTTGACCGCTCTTGAAATCATATTAATCCATACACACAAAAAATGGTTGTTTAATGTATTATAAAACATAAAGGCAGCAAAATATAAAGAGCATAATTATTTATCGTTTAAAGGAAAAT
>Females_1_(paired)_contig_10177
ATTGTCATCAGGTGAAAGTGCCATTACTACCACCGGGTCATCATCGACAACGAATGGTAACAATAGATCAGGGGCTAGTGCAGCAGAAATCGAAAAGAATAATAGAACGTATGATCGGGGTGATGGCGATGGCAGTAATATGATTTTGATGAGTAGTGGTATAAGCAGTAACAGCAATAGCAATATGTTACCACCTCCTCAAGCAGCCGCAGCAG
>Females_1_(paired)_contig_10179
GTACGGTAGTAAAAGAACTTCGTCTCCAAACAAAGAAGATCGAAATAAGTCAACAAGATCTGAGTTGATCGATACAGATTCCCCACTAGTTGTCTGATCTCATTCGGTTCTCTCGTAGTGAATAAAGTCTCTGGAATAGTGGAGATAATCAAAAACAAAAGTTGTCTTTGAAAAAAAAAATTTCACTATTTTTACAATGCTCCTCTGGCGGTACAATGTGGTTGTTCTGGCCTTAATTTTAGTCTATGTTAATGCCTCACCTCAACAAAATCCGGCCAATTACGATCCTGATCTTACAGCTTTGGTAGACAGCGTATTTAATCAGCCCAGTACATCTAATTCTGATCCCTCGACATCGCAGCAGCAACAACAAAAACCGCAGACACAACCAACCCGAGCTCCAACTGGTTTTGCCAATATTGTCACTCCAGATCCAATTGGCGCAAATACACAGTTCAACTCAATCAGTGGTCGCTCTCAATGTAATTGTGTGCCCTATCATTTGTGTGATCCTAGCACTAATACTGCAACAACTACCCCAGAGGATGAAAGTTTCGATGGTTTTGGTTTAATCGATATTCGTTTCAACAAAGATGACGATCCTGTATGTGAACATTTCCTCGACGTATGTTGTGATGGTAACCATACACGTTCGGAAAGTTTAAATCCCACACCTCAAGAGGAGAGACCAAATCGACCCAAGGGATGTGGTATTCGCAATGTGGGTGGTATTGATTTCAATATAACCGGAGCTAATGACAACGAAGCTGGTTTTGGGGAATTCCCTTGGACTGTTGCTCTACTGAATTCTGGAAATTCTAGCTATTTCTGTGCCGGTTCTCTGATCCATCCCCGAGTAGTTTTGACAGGAGTCCATTGTGTTATTGGTCGACCATTGGATAGTTTTGTGATACGTGCCGGCGAATGGGATACGCAAACTGTAAAGGAACGTTTGCCATACGAAGAAAGTGCTGCCTCCAAAGTGATTACGCATCCTCAATATAATCCCCGAAATGTGGCCTATGATTTTGCTTTGATCATTCTCAGACAGTCGTTTACATTGGGTGATCACATTAACGTGGTTTGCTTGCCGCCGGCCAATAGTTCACCAGCCGCCAGAACAACATGTTTCTCTACCGGTTGGGGTAAGGATCAATTCGGAGCAGAGGGTCGCTACAGTGCTATTTTGAAGCGTTTGCCATTGCCCATTGTGGATTATAACACATGTCAGACACAATTTCGTGGAACTCGTTTAGGACCCAAATTCGCTTTGGATCGTTCGTTTATTTGTGCTGGAGGTGTGGTTGGCATTGATACCTGCCAAGGTGATGGTGGAGCACCTTTAGTATGTCCCATTGGTCAAGCATCCGAAAATCGTTACCAACAGAGTGGCATTGTAGCTTGGGGAATCGGATGTAATGATCCCATACCAGCAGCTTATGCTCATGTAGGCCTAGCTAGAGACTGGATCGATCAGCAAATGTATGCTAATGGATTTGACACAACCTCCTATAGTGTATACTGATATTTC
>Females_1_(paired)_contig_1018
TTTGAAAAATTGTTGAAATTTAGCATTTTTCAAACGTTTGTGTTTATTGGGCTTGAAATCACATTGAGAATGTTTCTCAATGTGAAGGTTCAATTATTTTCAATAAAAATGCATTCATAAAGAAAACGTGGTAACAATGAAATTCGAAAGTTTTGGCAACTTCGGTGGATTGGTTTGTTGTCGTGCAAAATTTAGACAATAATAAAATAATTTATTATTTTATTAAGAATGAACATCTCACGGTACAGCACAAACAGAAATTGTAGACATATTAGAGTTTTTATTGTTCGCTATGTTGTACATCAAAATACTCCACAGTCATAGCGTTTTGGCGCCAAAGAGTGAATTGGCATGCAAATTGAGAAAGAAGGGAACAACAAAATTCATTCAGGAATACGATTTATGGAGAAGGCAATCGCCGTGAACAAATTGGATGTGTTGGAGATGAAGCTCATCGTATTTTGGATA
>Females_1_(paired)_contig_10180
GGTTCCTCACATAATTTCGACCCTATAATCGATCACGCTTTCGATATATTAAAATGATAAACCACGCTCGACCTAGCAGGTCATGTTAAAATACTTTTGAACTTTCTTTTTCTTTGTTTTCTATAGAATTTACGCAACATAGCAGTATGATTATTTTAAATGCTGACTGGAAGGAAGGTCAGTCAATTATGCAGTTACATCTTAGCTGATTATAATTTGCAATGGCTCCACATCATCTACGGATGTGAGAAATATAGAACTACACTTTGTCTACTCTAAAAGGAAACATGTTTGCATTCAACAATTATCATTGGTTATGTGTTAAGATTATGGAAAGGAAAACTTCTAATATTATTCTGCCGCAACGGATTTCGACGCCGGCTCACTGCCATGATGGACTCTCATCAGGGCAATGTAGCATTTCTTTGTATCGATATCATTATAGCCCACTGGTCCCATCTCACAATCTGCACAGATAAGGAATTTGCGTTTGTCCACCGTATTGGAAAAGCCTATGTTTTCAAATGTAAACATATCATCAATGACCCAAAAGTCATCCAAGGACTCGGTTTCAATTGTATTAATATCTTTGGTATTTTTCTGGTGAGTCAATGGCAAGTCAAACTGTTTGCTTTCGTACACCCCATTTCGCTCTTTTAGTATAAGCGAATGACAATAGCGACAATGAACTTCTTGTTTATTTTTATTGTCAACAATTTCATCTTTTATTACAGAGTCAGACATGGTAAAAACTGTATATGAAGATTCAGGAATTGCTCCTCGCCAGAATTTGATGAGTCGAA
>Females_1_(paired)_contig_10181
ATTTTATTCAAATATGTAATTCGCTTTATTTTTGACACAGTAATTCAAACATACTACGTTTAATATTATTTTATTATAGGGATATATTGAAATGTCTTTATTTAGTTTTACGCAAAGAGATATTAAAAAGGATGTCTTTGATGTATACATTATTTTTGTGCTTGTGGCAAAGTTACTATGTTCTACTGACATATCCAAAGTATCTTAGAGTTATTGCAAGTCCGGTTGAGTATTTCATTACAATCCTTGCATAATTTATTTCGTCGCAAATGAGGCGAGGCCATTTCACAAGATGTCACTGCCTACCTTCTTTACAGTATTCGGTTACCATGAAAAATAAGGTAAGGAAATACACAGAGGTTTCCATACATATATCAAAAAATAAGAAATAAATTATACAATATATGGCTAAAAGTCTCAATGACTAAAACTATTCACACGATTGCTCCAATGGGAGCAAAAATGTTATGAATAGTGATTTATTCATTTATATGAAGTGTGCGATAATTGCTTAAAATAGTCTTCAAACTAAAATAAAATAAATAAATAGTCAATTTAAGGTCTAACTAAACAATAAAGTAACAAAAATATTGTCATTAAATAATGATTGTTTAACAAACAAAAATAAATATTTTTGTTTTTGAGTGGTCTATTATTAGCAAAATTGCAATGGCAATTGGACTGAAGAAGGTAGCAGCAAAAGCAATATCTTGGTGAAAGCCTCAGCATTGCGTTCTATATGTATAAGAAGAGGCCATCGTCACCTGGAATGACCGTGTCCGGCAGCATTGGATTTTCCATGCTTGTGATGTGATTGCACCGTTTGAGAAGCACTGGAATGACTAGTTGTGTTACCTGCAGCAGCTGCTGATGTTGAAGTTGATGGAATGTGATTATGTTCAAAGCGTTCACGATCCCTTTGTGATTGATGTTGATAATGGTGGGGATGATGATGTCTTCTGCCACCTCGGAAGTGTCTTCGGCCATGATGATAATTATTATTAGTTGGATCATCTCGTTGAGTTTGGTGTACCACCGGTGCGAAATTCGTCTTCACATTAGAACTGTTAGCCTCCTTTTGTTGCTGATCCGGCAACGAGCCAGTATCTGGNNNNNNNNNNNNNNNNNNNNNNNNNNNNNNNNNNNNNNNNNNNNNNNNNGCCGCAGCCACTCAGGTCTACATTAGGATTGCTGCAACTACTCTCAGTGCTTTCCGTACTGGCAACTTCTTCTTGCTTGCGCTGTAAGCGGCGGCGCATTTCCTGCTCAGTCTCTATAGAAATAATAGCACCTCCTTCTGCCTCTGAGTCAATTATTGCACCACGGCTTTTTTGGTGCAAAAACAATGCGGACATACGATTTTGTAGTTCACGCAACTCCTGCGAAGGTTGGAATTCTGGGGCATTCTCCAACTCGGCGGGAGGCATAGCGCAACGCAAACTATCACTTTCATCGGTTATATCTTCCCGACACACAGGACAGTGGGCCTGAAATGGCTTAGCGCTTTTTTGTTGCCAGGCTGGAAGTTTATTGTACTCTTCTTGATAGTTACGACGCAAAGCATTCAAATGGCGACCCAAACAATAGCTGTGAAGATAGTGGAAACACTCTGTTCGAGTAAACTCGTCACCATCGCAAAAACCATAAAGACAAATAACACATTGACCGCTTGGCAAATTGCTACCAGTCAAATGCTCTCGAACTACTTCAATTAGATCAAATACCACCGGGAATCCTACAGAATCCTTAAGTTTGCTTTCGATTGCTGCTTTAATATCGGTAAGACGAGAATCATCCAATCCTCGTGGACGAACAAGCTTATATTCCGGGCTAGAATCCGGATAATCAGGCGTTGGCAGCACCTGCAGAGTAACACACACATACTGCTGATCTGTATCCTCGCCCACTAAAGGAAACACGGTAGTTTCAATTAACTTAGGAATGCTTTTGTCGTCTCGTTCAATAATCACATCGTCCATTAGGATGGCTTCCAAAGACTCAACCTCGTCA
>Females_1_(paired)_contig_10182
CACCATGTATTCCCAATCGATTCTCTTTATTACCTGTTTTTCGACCAGACACATCTCATACGACGTTACACATACATCCCATTCGCCAGTTGAAAAAACATCTCGTTTGAATGCCTTACGACTTTCTTTTTCTCCAATGAGGGAAACAGCTCTTAATGTTGGGCACCATTTCTTCAATTCCTTCATCCAATTCTGAATAGTTGATTTGGGTGAAATAATAATATGTGGACCGGATTTCTTTAGATGATGTTTTTGNNNNNNNNNNNNNNNNNNNNNNNNNNNNNNNNNNNNNNNNNNNNNNNNNNNNNNNNNNNNNNNNNNNNNNNNNNNNNNNNNNNNNNNNNNNNNATTTGATAATCTCGCATTACGCCATTTTTTATGTAATCAGGAGACGAGTCGAAACGAAACACATTGTTATTTTCAATATCATCGGAAACAATATTACTCCGTGCCTTGGATCTACCAAGACTTTTTCTTTGGTCCGTTTGAGNNTACATAAAAAATGTTTAGATTGATTAGATACATATGTAGGAGAATTTAACATACCTTTGATCCGTTTGAGACGGTATATTGTTGTTATTAATCATGAAACTTGTCAGTTTCTCCGTTTGTTTTAGCAAATCATTAAAACGCTTGCTGCGGTCTTCATTATCTTCAATATAGTTTTCTGAAAATCGTGGTTTTTTGGCCTTAGAGGAAAATCTATCCTCTGTGGACATTTTACGTTTGGGTGCAACGCTTATTTGCTGTAAGAATTTAGTAGGGTTTTTAATAGTCAAGGATGTTAGTTTTGG
>Females_1_(paired)_contig_10183
GCGAAATCTAATAAGAAGGGCAAATACTTTTCATCTATAGAATATTCAGTGGATGGCGAATGTATATTGGCTGCCGGAAATTCCAATGTAATATGTATTTATCATGTCAGAGAGGCAATGCTATTGAAGAAATTCGAAATAACACAAAATAAAAGTTTTGATGGTTTAAATGAATTTATTAATCGTCGTAATATGACTGAATTTGGAAATATGGCTTTGGTTGAACAAAGAGAAGAATTGGAAGGTGGCAATGTGGCCATACGTTTGCCCGGTGTACAAAAAGGCGATATGGCAGCAAGGAACTTTAAACCAGAAATGAAAGTATTTTCAGTAAAGTTTTCACCAACTGGACAATCGTTTGCAGCTGCTTGTACCGAAGGTTTATGTATATACAGTTTGGATAAAGGTGTGGTCTTTGATCCTTTGGATTTGTCACTGGAGGTAACACCCAAGGCTATAAAAGAATGCATCAAGAAACGTGATTTCTCACAAGCCCTTATAATGGCCTTGAAATTAAATGAAAACAATATGATTAGTTTAGCTTTGGAAAGTATACCCTATGACGATGTTCAATTAATTTGTTCAACATTACCCGATCATTTGGCCCATCGTTTGCTGCAGGTTATATCAAGACTTTTGCAATCATCTCCCCACATAGAATTCTATTTAAAATGGTCTTGTAGTCTTCTATTAACACATGGCAATAAGGATGGAGTTTTTCAACATGCTTCATTGTTATCTCTACACGAATCAATGTCAAGAAAATATGAAACTCTCAATAGAATATGCGATTTTAATAAATACACAACAAGAGTTCTACTAAAAACAGCCAAAGAACAATATACCAAGAATCCTGCCTTAACTGAAAAATCTAACAATAATGGTTCCTCTGAAGAAGAAGAAATGGACGAAGATAATGATGACGAAGGTATGATTCTTATTAAATCAAAAACCAATGATTTTGCAGAGAATTATGACAGTGAAGAGGAAGATTCTGAGGAATCTGATTAGGAGGAGCATTATGTGTAAGTTTAGTTATCACTTGTTTTAGGCTATATATTAGGAATAATAAAATAACAGATT
>Females_1_(paired)_contig_10184
CCAGAAACCAAGGCCGATGAGGTGGGTACAGGAGAAAAAGCTAGGGAACATACAGGTCCCTCATGACCACTGATAACTTCCAGTAAGGTGCCCATTTTTATAGACCATAGATAGATTTCAAAAACATCTTGGCCACCAGCTGCAACCAATTCATCCGAATAATCTACAGCTACCGACGAGAATTGAACCAAACGTGGAGAGGTAAATGTACGGAAATTGCGATATCTGTTTATATCAAAAGCTCGAACAGTACCATCCAGAGAACTGCTAACCAAAAATTTTTTGCCTCGACTAAATTGCAAATCTGTTACACCACTTGTATGCTCACTAAAGGTTACAAAACAAAAACCACTTTGTGTGTTCCATAATTTCACTTTTGAATCTTCACCACCTGTGGCTATATATTGGCCATCCGATGAATAACTCATGCAGGTCATTTCACTGCTATGACCTTGTTGTTTCATGATATACTGTTCGGACTGCCATTCCCATACGAGTAACTGGCCAAGCTCACGGGAGGCCAAGCTCACGTGAGGCTAATGCTACCCAATCTCCTGAGCTATTAAATAATGCAGTCGATATGGCATAATCGGAAATACTTAGGGAATGTATCATGTTAACCTCTGGCAATTCATAAAGGTAGAAGGCACCTGTAGTAAAACCTACCACTAGAATTTTTGTTTTACGATTATAGTGGGCAGCCGNNNNNNNNNNNNNNNNNNNNNNNGTAACGGCCCAATTTTTTGTAATAAAAAGGATGACCTCTTTTCACATCTTCATCTTCCACTTCGTTGACATCAATGATTTTACCAGCCTGTAAAAGTTCCTCGGCAGTGGGATTACGTTTTTCCAATGTATTTTCTATGTCGTCATCTTCTTCTTCAGAATCATCTGCAGTTTTCTTTGCTGCCTTAAGCCTTTTATTCGTTAAATATGTCATATATTCCTCGCGTTCATGGTCTTCTACCTTCTCTATGGAAGAAAGCTCACGACTGCATTCCCACAAGCATAATTGACCATTGCGTCCGAGGGTATTTGCATCCAGGCTATTATTTTCGAAAAAGCAGGCAACTATAGAGTCAGTGTGACCTCCTAACACAAAGGTGCGAAAGTGCTTCATAAAATGTATGGCAATGACTTTGGTTGAATTATCTCGACAGCCTACTAATAAAAATCTGGAGTCGGTAGACCAATCCAAGTATGTAACATCATCGAATCCTCCAAGAAAATGGCGTTCCAAAACAAATGGATTATATTCTCCAGTTATTTCCCCAGGAGATTTGAAAATGAACACTAAATTCTGCATAGCAACCGCAAAATGGGCACCGCTCGGACTGAAGACCACACAACGGACATCATGTTGAAATTTGTGTTGATGTATAAACTGTGCACGAGACCAAACTTATGAGCTGTGCTTCATGATCCTCATTCACCGCTAGCAATAGACTCCCATCGGGAGATAGAGCTATACTTCGATAGTTATAGCGTGATTCCAATGACAATGTTCTGGCTTTATTATTTTTAAGATCAAATATAGTCAAACGATTTCCAACAGGTGTTATTATGGAATTCCCATCCGGTGTGAAGAGTATATTGCCTCTTCTGTAAATGGTACCCAATAAATTTGAAAATTTGTAGGAGAACTTCATATTTTGTAGCGCTTTGTGGGATTTGTTTTTAT
>Females_1_(paired)_contig_10185
GAGTACTACAAACATTGATGAAGTACTGTCGTTCAAAACGAAACAGTATACTGCCAACACCAACAACAATAACAACTACAAAAACATATGCCCCAGCAATTTGGATCAAGCATATGCAGCGACATCAACAATTGCCTCGGCTGCCGCCTCTGTGGCTATTGCAGCTACAAATCCAAATAGTGGTGGTAGCAATGACCATCATAAAATTAATCAAAATAACAACAAAAACAACAACAGCAGTAGCACAAATGGCAGCGGTCCATATCATCCACATAGTGTTATTGCCAGTACACGACGCAAACCGAGCGTTAGCACCAGCACTGGCGTCAGCGTTAGTGCTGGCTATCCCGGTCTAATGTCATCCATGAACACCAGCAATAATCTCAGTGATAAATTTGATCAGCGTCCCATTAAACATCATTCTTTTGTCTCAGAAGTGCCGGATGTTAAAC
>Females_1_(paired)_contig_10186
TCAACAAGTGAACTTGAAGCTCTTTTAAAGAAGGCGGTAACGCTTTTGCAATCTTCCCATGCCAGTTCTGCCACCGAGTTGCGTTTACTACTCGACGAAGAGATAAAGAAAAGATATGGTCCGGAGAAAACGCTTACAAACAATATGACCAAAAAACAGCTGGAGGAAGAGGCAAATTTCCCGGGTAGATCTGTGACACCTCCACCACAGCCTATTGAAACAGAGGAAGTAATCAATCTTGTTAATTCTCCGGCCAAAACCATATCCGATGATTCTGATGATGCTGTTAGTGGTGGAGGTGGTGGTG
>Females_1_(paired)_contig_10187
GTCCAAGTATAACCCCATCGGTCGGGATATCCTTTAGGATCTAATGGTTTGTTGGAGGGCGGTACTGCTGTAGCATTGACTATTCGAAGTTCTTCCAACAAAGCCCCCAATATACTGGGATATTTATGAGCCAGATTATATTTCTCACAGGGATCATCTTTAACATTAAACAAACAGGGTTCCTCCAAAGGTTTACAAACTATGCCTTCCTTCAGATAGGGTTCACGAGCAGAACAATCAATATTCGATTCCATGCGCATGCGTGAAACATCAGCCAAGGCTGGTAGCATATTAATAGCATCCAAAGCCCGACCAGCAAAACTATTACGAACTGCTTTATAGTTATATGATCGTGGATTACGATCTCCCGGTGGGCCATACCAACCATCCCATCCTCCGTTGTAATGGGTGCCCACAATAACCTTCCAATCACTACGGGTTAGAGCAGCGCTACCCCATATGTCATCAATATTATGTAGAATGGCTTTGCGTGGAGAAATTTCATCATTGGACAATGAGTCCCAGACACTGACACCATCCAAAGGAACAGAGGATACATTTAGCAAAGCTTCATCACCCTTTATGGCCGACAATAATGTGGGTAACCAATCCACAATGTGCATTGTTTGATCCGCCACCCGTCGAGTTTTCTTTAAACGGGGTGACCATAATAATCCAGCTCCACGAACACCACCCTCCCATAGGGTGTTCTTAACACCTCTTAAGGGCCAATTGGAAGCATGATTTAAATTGAATCCCTCAGCAGGTCCTCCATTATCAGTGCTAAATATAATTATGGAATCGTTTAACATATTTTGCTTCTGTAATTGTTGTACTATACGACCAACCGAATCATCCAATTTACTAACCATTGCTGCATACTTTCGCCGTCCGAGATTTTGTATGTTATTAATTTTCGATACATCCGTATCGGGCGCACGTAATGGATCATAAGGATTACCCGAATGTACCGCTGCATGGGCTACATATAAAAATAATGGTGACGAAGCATTATGACCTGATATCACTCTTAAAGATTCTTCGGTGACTAGATCTGTGGTGTATTTTCCATGTAAATGATATCCAACATTCATGCCATCTCTTATGTCCAAACCCCACTGTCCGCTTTCTACAGCTGTATGATCAAAATAATCATGATGACCAGTCCAATAACCAACATGGGAAGAAAATCCACGATAAAGTGGTGTATATTCACGTTTGTAGTGACCTAAATGCCACTTACCAGCAATATGGGAGGTATAGCCCAACTCATTAAAATATTCCGGCATTAGTTTTTCATTCAAAGGCAAACCCCGCGGTTCAGCTCCATAAAGTACTGTGTGTTGCATTCCTGTGTGTATAGGATATTTTCCCGTCATCAGAGCTGACCTTGAGGGTGTACATATTGGATTAACATAATATCGATTCAATATTATGCCCGAGAAAGCCAAAGCATCAATATTTGGTGTAGGAATTTCGGAAGAACCCCGGAATCCAAGATCGTTGAAACCCAAGTCGTCCGCCAAAATAAAAATGATATGCGGGCTCTGTGAGGTTTCCTCGCCCTTGACCTTGGCAGCACTATCATAAAATGTATTCTGTTGATTTTTATCGCATATATTCTCACGAAGTTCAAAATCCGCATTGGCACCATCCCAAATAATGAGAATTGAAACAAACGTCAATTGAAAAATTTTCAATAATTGACCTTAGCGGCTTAATCTTTCNNATAAAAGCAACATTTTTTTCTTTTGGTTTTGTTACTCGATTTTGTAAAAATGCACAATCAAAAGGCTCAAAACGTCAATCTCACACATAAATCGAGAATAATTAAAAACGTCGCTTGCAAAAAGCCAAAACAATTTCAATTGCTTGCTGTTGTTTCCCAAAACGGAATAAACTGAACACTTCAAAACATAAATGCTTGTAAATGGATGGATGCATTAGGCATGGGCAGGTGGCTGCTTACGAGAATGTTTTTTGTTGATCCATAGCCCTGGTGCAATTTGCAATTGCATACAACACAAATACATAAAATTAAATGCGGGCGGTTGCTGCATTCAATAAACTTCGAATGTGAATGGAAGACCCCGTAAATAAATGCTCGCACGCGTCTTACCGCGCCAACTGTGGCGTCACTATAATTAAAATGTGCAAACACAAAATTTTCTTGGAAGCACCTATGAGCTCTTATAAGTATTGCGACAATAGGTTTGTGGCGATTTGTTTGTTTTCTTTTTTTTTACAGGAAATTGAATTATTTTGTTTTAATTGTTTTCCAATGTAG
>Females_1_(paired)_contig_10188
AATTACTCGAAGCACCGCTTTTTGAAAAATTAAGAAGAGAAAAACCAAAGGATTTGAGTAAAGTTATTCCTATATCAGGCGATATAACATCTGAAGAATTGGGTATTTCCGATAGTGATCAGGCTCTATTGTGTCGCAATGTCTCGATTGTATTTCATTCAGCTGCCACTGTTAAATTCGATGAAAAGCTCAAATTATCAGTTACAATCAATATGTTAGGGACAAAACGTTTGGTGGAACTATGCCATCGTATGATGTCCTTAGATGCATTAATTCATGTTTCCACTGCCTATTGCAATTGCGATAGAACCGAAGTATCTGAAGTAATATATGCACCACCTTATAATCCCGATGATATTATATCCTTAGTAAATTGGCTTCCGGAAGATACACTTGATAAGCTTACCCCCTCATTGATTGGTGAACGTCCAAATACTTATACATTTACAAAAGCCTTAGCTGAACATATGCTACTCAAAGAGGCCGGTAATCTTCCAGTTGCCATTGTGAGGCCATCTATAGTGACTGCCAGCTTAAATGAACCCNNNNNNNNNNNNNNNNNNNNNNNNNNNNNNNNNNNNNNNNNNNNNNNNNNNNNNNNNNNNNNNNNNNNNNNNNNNNNNNNNNNNNNNNNNNNNNNNNGCACAGCATCACATAAAACTGATAATTTATTAATTTACAATTGTTGTACCGGCCAAAGACATCCCATTACATGGGGCACATTTGTTAACTATGCCGTTGATCTTGCGCGCAAACATCCATTGGAGGGTTGTGCTTGGTATCCAGGTGGTTCACTGCGCAGCAATGCTACCATGAACACTGTTAACGCTTTTATTGTACATTATATACCAGCCTATATATTGGATGTAATGGCTCGGTGTATTGGTAAG
>Females_1_(paired)_contig_10189
CATCGAAAGTTGATAGGGCAGACATTCGAATGGGTCGTCGCCGCCGCGGGGGCGTGCGATCGGCTCGAGGTTATCTAGAGTCACCAAAGCTGCCGGCGCCCGACCCCCGGCCGGAGCCGGGAGGGGGCTGACCGGGTTGGTTTTGGTCTGATAAATGCACGCGTCCCCCCCACGGGAAGGGGGGTCGGCGCTCGTCGGCATGTATTAGCTCTAGAA
>Females_1_(paired)_contig_1019
GGCAAAGTCTTTTTTGTGTCGAGTATATTTTTTGTGCGAGTCGTGAATTAAGATATTCCTCTGCTCTGAGGTCGGTGTTCCACAAAATTCAGTAAAAGATTAAAAGGGAAAATTCGTTGTATTCCAAGTCAATTAGTTATAGGGATATAGTTCCAACGATACTCGAGTGTTGGTGTTTTTAATCGACGGTCTGCAGACGCGTGTTTCAGATAAATCTCGCCAAGAGCAGCAGTATAACAACCGGTGTTTCGTGAGAAGAAATTCATAAATAGGAGGAAAATATGCCTTCCAGCGATCCACTGCCACCCAAGGAGAGCGCTCTCTTTCGGAAGTTAATGAAATGTTACGAAATGAAACAGTACAAGAATGGTCTGAAGTTGGCAAAGCAGATCCTCTCGAATCCAAAATACACAGAACATGGCGAAACCCTTGCCATGAAAGGTTTGACACTCAACGGTCTTGGCCGTCGAGAAGAAGCCTACAAATATGTACGCCTAGGATTACGTAACGACCTACGATCTCATGTTTGTTGGCATGTTTACGGTCTTTTACAACGTAGCGATAAAAAGTATGATGAAGCCATTAAATGCTATCGCAATGCCTTAAAGTGGGAAAAGGATAATTTACAAATCCTTAAAGATTTGTCACTATTGCAAATACAAATGCGTGACTTGGAAGGTTATAAAGAAACTAGACATCATCTATTCAAATTAAGACCATCTCAACATGCCTCTTGGATCGGTTTCGCAATGAGTTATCACTTGTTGGGCGATTTAGAAATGGCCAATAGTATACTAGATGCTTTCAATCAGTCACAAACATCAATTGAACCCAACGATTACCGACACTCTGAATTGCTTCTGTACCAAAATCAAATTCTTGTCGAAGCGGAAAAATTCCAGGAAGCATTGGATCATTTGATCAAATACGAAAACCAAATGGTAGACAAGTTGGCCGTTCAAGAAACTATGGGTGATTTGTATATTAAATTAGGTCAACACACTAAAGCTGTTATTATATTTGAAGAACTAATTAATCGCAATCCAGAAAACACCCTATACTATAACCAATATTTCTTGGCTAAACAAATTACCGATGTCGACGAAAAATTAAGTGTTTTTAAAAACTTTCAACAAATCTACCCTCGAGCGATGTGTCCAAAACGATTGCCTTTGGATGTTGCCACCGGTGATACTTTCAAATCGGTCCTAGATAATTATCTAAGGCTTGGTCTTCGCAAGGGAGTACCTCCTCTATTTGTTAATGTTCGGTCGCTATATTCTCAACCCGAAAAGGCAACGTTAGTGGAAGAATTGATACTGCAGTATTATGAGAACCTTACACGGTCAGGTCATTTCTCGCGTGAGGACGCTGACAAAAATTTACCTGTTGAACCTGCCTCTACTGTGGTATGGACTCTTCTGTTCTTAGCACAACATTACGATCATAAACGTGAAACTGAGAAGGCTTTGGAATACATAAATGCCGCCATTGAACATACACCAACCCTTATAGAATTATTTATAGCCAAGGGTCGAATTTATAAGCATGCCGGAGATGAGGTTGAGGCTTATGTATGGCTAGATGAAGCCCAAAGTATGGACACCGCGGATCGATATATAAATTCCAAGTGTGCTAAGTACATGATGCGAGCAAATTTAATCAAGGAGGCCGAAGAAATTTGTGCAAAATTTACACGAGAGGGGGTATCTGCAATGGAAAACCTCAACGAAATGCAATGTATGTGGTTCCAGACAGAGTGTGCGTTGGCGTATCAACGTATGGGACGATGGGGTGAGGCTTTGAAGAAATGTCATGAAGTGGACCGCCATTATTCAGAGATTATAGAAGATCAATTTGATTTCCACACATATTGTATGAGAAAAATGACCATGCGTGCCTATGTGGGACTCCTGCGATTGGAAGATGTGTTACGACGTCACCCGTTCTACTTTAAAGCAGCAAAATGTGCCATTGACGTTTATATACGTTTGTATGATAAACCTCTTAAGCCTGAGGAGACAATTGAAGAAATGGACACTGAAAATCTACCACCATCAGAATTAAAAAAACTTCGCAGTAAGCAACGTAAAGCAAAGAAAAAAGCTGAACTCGAAAGTGCACAAGCGGCTCAAGCACAAATCAAACGCGAACAGCATCAAAAATCTAAACAACAGGCGAATCAGGAAGCAGACCCTGAGGCTCCACAACTCGATGAACTAATACCTGAAAAACTGGAACGTCCAGAAGATCCCTTGGAGAAGGCCATTGAGTTATTGAAACCACTTCAGCAATTAGCCAAAGAACACATCGAAACACATTTGCTGGCCTTTGAATTATATTCCCGCAAGAGTAAAATCCTACTTATGATTCAATCTATTAAACGTGCACTGGCAATAGATGCTGAACATCCGCAAGTGCATCGTTGCATAGTTCAATTGATACAAGGACTGCCAAAATTGGCGAATGATTTGAATGTTCATGCCAAAATGGTGGTGGACAAAGCCGTTCAAGAACTGATAGGAACTAAGAGTGCTCAGCAATTGAATGAGGAGTTCATTGCCAAGCACAATTCTTCCATATTGCATTTATACGAAGCTGCACGTATCATGTATGAACTAGATGCAAAGAAAAAAGATAAGGCCATTACGTTGATAACTTCTTACGACGTAGCGAAACTTAAATTGGAGGACGCTACAAAGATATTCGAATCGCTGCGTGATGGTGTCTTTGGCAGTTGTGAAGCAGCCTTGTTAACTTACAAAGCAACTTGCCATAAACGCTTTAAATATGCTCGCCTATTTCGTGATTGTATAGAAACAACAAAAGACAAAATCACCGAAGACGATTATACAGATGATGGTCAACATGTGGATAAGACGAAAGCAGACTTGTAATGAAATTATATTAATTGTCTAGATATCAGCAGCATCTTCTATTACCACTGCAGCATCGACACTTCATTAATTTTAACTGTAAACACAAATTAATAAAAGCTCACATTAAACAACTCGACGGGACAAAAAAGTTTAACATCTAATAATACAAATTGTGAAAATCTATCACGCATCAAACTTTTTATAAAAAATAATAACAATTTCTAACGACCTAAGTAAAGTAGCTCATTGGAGCAATAGGTTAGTCGTTGGTTCTATCCTGACATATTTATTGCTAGAAAATTCCTTTCAAAAGAAGTTTATTACCCATCAGTTTTGATATTTTCGCCGATTAACAAACAAACATGGAATAATAATAGATTGAAACTATATATAAATTTATAATGTTTAAATAAGCTTCAATTTTAATATGATTATAAGAACCAGTGTACAATTTGAAATTTGGTAAATAGACATACGATTAGAATATTGACAACATGTCAAATTTAGAAATGTTTTACAATACATACTGATCAATTAATATGACTGAAATTATTTTGTTCACTTTTATTTGACTGTTAAAATCACGAACACGCATAACTGAAAAAGTGATAAATATAAATAAAAGTAGTTGCATATTTTTTCAGATTGGCCGTGGAAAGATGAAGACCAATTTTTACCATAAATATAAAAAAGAGGTGGAGAACCTATGATTAGTGAACCAATTATTCCCAAACAAACTCATATGCCCAGAATCAGCCATTGTTAAAATGAACAACAAACTACAATTTTAATGTATTTTATATAAATAAGATAAAAGGAAAATATTGAAATTGAAAACAATAAAAAATTGAGAAACCATAGTATGAAAAAA
>Females_1_(paired)_contig_10190
TGGTGCTTTTTTGATACCATACATCATAACACTTATTTTGGTGGGTAAACCCATCTATTATTTGGAAATGATATTGGGTCAATTTTCCAGTAGAGCAAATCTCAAATTATACGATTATGCACCAATCATGAGAGGCATAGCTTATGGTCAAACAATCGCATTAATATTTTTAACGACCTATTATTCATCTTTAATGGCCTTGACATTGCACTACTTAGTGGATTCTTTCTATGCCACATTACCATGGAGTTATTGTCGTGAAGAATGGGGTGATCTCTGTATTGNNNNNNNNNNNNNNNNNCGACAATCTAAGATTCGTACTTAAAAATGTAACTGGAGTGAAGAAATCGTCAACGGAATTCTATTTTACCAAAATTGTCCTCCAAGAAAAATCGAATATTGATGATGGCATTGGCGTACCAAATTGGAAATTGGTTCTTACATTAGCCGTGGCTTGGATAGTTATAACAGTTATCATATTCAAAGGAATCAAAAGTTCCGGTAAAGTCTCATACTTTTTGGCCATATTCCCGTATGTCATACTTTCGGTTTTATTGATAAGGGCTCTTACACTTCCTGGAGCTTTTGATGGTATATCGTTTTTCATTAAACCATCAATGGGATAAATTACTCAATGCCAAAGTATGGTATGCTGCAGTTACTCAAGTATTTTTCTCGCTGACCGTTTGCTATGGCGTTGTGGTAATGTATGCCTCATTCAATCGCTTTAATCACAATATCAGGAGAGACTGCAATATTGTAACCTCTTTGGATACCTTTACCTCACTACTCTCGGGCATAGTCATATTTGGCATTTTGGGGAACTTGGCCCACGAATCAAATAATCCAGATATCAAAAGTGTAGTAAAGGATGGACCATCTTTAGCGTTTATTTCTTATCCGGAGGCAATTACGAAATTTCCAGCATTTCCACAGGTTTTTTCAGTTTTCTTCTTTCTGATGCTTTTTATCCTGGGCATAGGAAGTAATGTGGGCATAATGTCAACTGTTGTTACCATAATATGTGATCAGTTTCCTCAAGTTAAACGCTGGATAATTGTTTCAATTTCAGTATTGGTATGCTTCGGTATAGCCATTATATATATTACTCCTGGTGGTCAATTTATCATTACTTACATTGACTTTTTTGCCGTAACTTTAATAGTTACCGTATTGGGAGTTTTCGAGCTAATTTCAGCCAGTTGGATTTATGGTGTTAAAAACATTTCCAGAGACATAAAATTCATGCTTGGGGTGAATACTTCTATTTATTATCGCATTTGTTGGTCAATCATCACACCGATCTTCATGGCAGCCGTATACATTTATATGCTGGTTGATTATAAACCACTAACCTACAACAATGTTCGTTATCCTGATGGTTTATATGCTTTTGGTTGGTGCATGACAGCCATTGGCATCGGACAACTTTTTGTGTGGGCTTCGTATGCTGTCTGGAAAAGACCAGAATTAAGTTTTGAAGAGCGTTTCAAAGATGCACTTAAGCCTACATCGACCTGGGGACCCCTCGATCCCACACTTCTTAGCGAATACAAGGAATATGTTCGAAATTTCTCCAATAATGGTTCTATAATAAAGAAGAATTTCTGGTCTAAAA
>Females_1_(paired)_contig_10191
CCGAAATAATTTTCAGAAAAATAAGGAAACCCCCAACATCATGAGGCGCATGAACAATTTACTGACCCTTTTCACTTCGATGTCGGCCTTTTTCTTCGGTTGCTTCATAACATCATTGCTGACTTCAGTGGATAAATGCCCTACACAAAAAAGTGGTGTCCATAAATTGGAACCACATCCCGAACTTTTTCTTATGGTTTTAGTACTTAGCGCTCCACGATATGAAGATAAACGTAATGCAATACGTGAGACATGGGTAAAATTAGGCAAGCCTCTGTCCTTGCCATATTATCCTGAAGAATTTATCTATTTGCCATTTTATAATCCCACGGGTCATCTAATTATGGAAGGTCCAGCCGAACAAGCTAATCGATTGCGCATTTTTACCGATTGGTTGGAAAGTATCAAGCACTCAAAGAACGATGGTCCAAAAAGGAATATTAAAGTGAAACACTTTTTTGCTATTGGTANNNNNNNNNNNNNNNNNNNNNNNNNNNNNNNNNCAGAAGCAACATTTAGATCTATTACTTTTACCAAGAATTACAGATACGTATGCCAATTTGACTGAAAAGCTTATACATAGCCTGGATGCGTTGACCCATCACTACGAATTCAGTTATTTGCTTAAAGTCGATGATGACANNNNNNNNNNNGTGAAACTTGATTATTTACTAAATGAATTAGTATCATATGATCGAAAACTTCTGCGACGCGCTAAGGAATTTCGTAGTAATCCCTTACCAGCTCTTTACTGGGGATACTTCAATGGCAGAAGTAATATTAAGACCAAAGGTCAATGGAGTGAACCAAACTATTATCTATCCATGCGGTNNNNNNNNNNNNNNNNNNNNNNNNNNNNNNNNNNNNNNNTATCAGTGGGAACTTGGTTAGCCCCATTTAGACATGTTTATCGTCATCACGATCCTCGCTTTGATACAGCATATATGGCTAGGAAATGTAAAAAATATCATATAGTCCTACATAAACGCAATGAAACACTCATGAGAGATCTATACAAAGGAAAACTATGCACATTTGAGGTGGCCAATGAGAAACAGCTACAAAGACCCATGGAATATTTCTACGATTGGCATAAGACGGCAGATAAATGCTGTGATAGTTTGGTAATTTAATAAAAGTGCCACATTT
>Females_1_(paired)_contig_10192
AATGATGTGCACTAATTTGGTTTTTTATTCCCAATAGATTTTTACACGTCTTAACAGCTCCAAGTTGCGGCAATAACTGAAAAATTCATTCGCTTGAGGCCCGTATCTATAGGTTCTGATTTGAGTCTTGCATACACGGTTGAGGTTGAGCGAAATGCTGACAAGAAAAAAACGTTTATTGCTCAATTTAGTTTTTTCAATGTGTATTGGCTCGCTCGCGCTCACCTCTCATAATCGTGCGAGGAGAATAACAAAGTCAGAGATACCAATAAAAAAAACGACGACACGACTTGGTAGGCGACCGACAAAGTGACATAAAGCAGAAGACTGGGAGGCAATAGTCTTAAGCAACGGTGAATTTTGTGAGATCCGACAGACAATAACGAAGACGGCAGTCGTAACTCGCCGATAA
>Females_1_(paired)_contig_10194
TTTTTTTATCGGAACAATTCAGTAAGCTAAGTCGCCAAGAGAATCATAACAAAGATGAGTTTAGTTTGGACATTAATTGACGCATTTCTATTCATAGAGTTAGTAATTGTATTATTATTAACTCTTCCGATTGCCAGTGCGTCAACATGGAATCGCTTTTTCAAATCACAATTTTTGGCAATGTTGGCAAAGCAGGCTCAATTATATTTCTGCATGATCATCGGACTTCTTGTGTTATTCCTGCTTGAGGCCCTACGTGAAATGCGTAAATATTCTAATGAAAGTGGTCAGTCGGAGGAACACTTAGATGTGGAAATGCAACAACATATGCGTTTATTCCGTGCCCAGCGTAATTTCTATATATCAGGTTTTGCAATATTTCTCGTCTTAGTTATAAAACGTTTGGTTAACCTAATTTCCGAGCAGGCATTTTTAATTGCCCAAAGTGAAGCCTCGTTGAAACAAGCAAAATCGGCCACAGCGGCAGCCCGATCTATGATGAATGATAAGGAAGCCGGAAAAGATATTAAAGATGGAGAAAATAAGCAAATCTCTGAAATTACAAAATTGAAAGATCG
>Females_1_(paired)_contig_10195
CGTTACCATCAGAAGGTAACAAACAATTTGTGTTCTCAGTAACATAATTTGTAAGTGATTTGTTGAGCATCCAACAGTACAAAATATTTGTTGTTGAACGTTACGTTTAATCCTCAACAAATATTTTTGAATTTGAACGAAAAAAATTGTATGTGGTTTGTTGGAGTCTATCAATGACCTGTAACAAATTTATTGGTGTATTGACAAAAATTAAATTGAAATTGACAGAATTATTGCACCAAAGTTGCAAAATTGC
>Females_1_(paired)_contig_10196
GCCACCTCTTTTAGGAACTTTCCCACCGCAGGAGCTTGAGCAATCATGGATTTCATGGTGTTGTTCGAATTAACAGCAGGTACTTCAGGTTTAGGAGGCAAATTCTGACCAGCTTTGATGGCTTGCTCTAGAATAGACTCGGCTACTTTTTTAGCGGCGTCTTTATTTTCCTCTGATTTAAGNNAAGTTTAACCTCTTCTACAGTGGTAGGCAATTGGTGTTCTTCTACTGGTTCAGCGTCCTTCTCCATCAGCTGAATGTCATCGTGATCGGGATAATCATCATCATCATCGTCGTGTAATTCTGCTCCTTCGTCTTCGTCCTCTTCCTCGCCATCTTCTTCATCGTCA
>Females_1_(paired)_contig_10197
AATAAAACATTAAATTTCAGACATGTTTAAGGCAAATTTGTTATCAAGAACAGGCACGTGTTTATGCACAAACTCGCACTCTCATTAATTAGTAAGTTATTATTTTTGTGGGCAATATCGTTTGTTCCTCTTTGGTTTGGTCAAGTTTACTTGCAGTATTATAGAAATAAAGATGGATGGTAACTATTAACTCTGCTATTTTTTAGTAAAACAAACTGATAGCTACACTGAACCCAATAATGTTCAATGTATANNGAAATACTTTCGAACTTTGTTATATATAAAAAATTATGGTTTGCACTTTTGCTACAACATAAACTGAAACCATGGTTGAAAATAGGGATGGAATTGCATGCATTGCTTATTCGGTATGTAAAACTCGGCATTTCATTGATTATCGCGGAAATCAAGTTATTATAATCGGTGAACTAAACTAGAAACACCTTTTGGCTCAGTGGCTGGGCTAAGGGTAGTTTTGCTATATACACAGGAATTCCTATCATACAAATAATTTACACAAAAGATACTAATAATAAATAATAATATCACACGTACATAGAAGAACCTAAATCAAACACTGGATTGGAGTACTATAATTTGGTACATACAAAACTTATTTACAAATATAATGGGTTCACTTAAATTGAAACTTTAGAAGTGATCCCAACTATTTAGCTGCCTTGAAATTGTCATTTTCTTGGAAAATACATTTATCAAAGTGCGGGAAGAGAGTAGATATTTACTTATAAAACAAAAGATGTGTTTAGAAGTGTTGTAGGCTTAAGATGTATTTCCTATAGATAGAAATCTTACATCTGTTAAAAGACAGTCTTTTTAACTATGTATTTTGGTTTTTAATTTGAATTTTTCCTAGAAGAGGAAAAACTAAATGTCTACCGTTTGCGATGTATGGGAGGACTGAGGAGATATGGAGCGGGCATTCATATGACTGTTAATTACAAAATTTCGCTCCGGAATATGCGACATGGTATTTGTACTAACGTGTTCCTTTCTGCTAAGTGCATCGTTGTTATTTTGTAACAGAGCATTGTTGTCTAAAGAATATAAAGAAACTCCTAATACGGGGGACGTTATAATATCCTCGTTATCGTCATGATTAGTAGGCGTAGGCGTGTCTAATTCCGGCGTGGCATCATCATCATCATCTGTGTCCGGTTTAGCCAAAGATGCTCTACCATGCAAACATTTCAAAGCAGAGCTGGTTGTGGGAGTCGAAGCGTTTGGTACCAAAGTTATAGAAAAATCTTCTAAACTTCTTTTGTTTGCAGCNNGCATCCGATCCAGTACCAGAGTCTTTGCTGGATAGATGATCTTGTTGGTGGTCGGTATCCTGAGATGTGTTCATTCGCAGAAACTCCAATGTTATATGCTCCCCATCATCACTGAGGACGTTCCGGTCATGGGCATTTCGTTGCATCAATAATTGTTGGTAATTCGGAGTGGTGGTAACTATAAGACAACTTCTTTGTTCTGTTAATGGCTGGTGTTCATCTTCACCTGCTTGGTAACGACCAGCACTTAACTCCAATGCAGCCA
>Females_1_(paired)_contig_10198
AGAGCCTTAATAAAAATAGGATGATCATTTGGTGTGGCGGCTCGACGTATTTCTTCAACTCCAACCTCTTTTGCCAATTCATCACAGTATTCAATATCCAATTCATGCAATGTCTCAATATGTTCATTCACAAATGCTANNNNNNNNNNNNNNNNNNNNNNNNNNNNNNNNNNNNNNNNNNACTAAAATAAAATTTTTCAGTCCTTGTTTAACATATCCCTTAATGGCGTCATCTGTGGCCGGTGCTAACCAAGGCAGTGGTCCTACTTTTGATTGCCATGCCAAGCTATATGGGTTACAATAACCCAATTCTTGCATTACCATTTGTACGGATGCTCCTATCTCCGAGGGATAAGGATCACCTCGATTTACAGCCTTTAATGGCAGAGAATGGGCAGTAAATAATATGACAACTTCATTACGTTTAGTTTCACAGAACTTATCCAGTTCTTCGCGTATGCGCTCGGCAAAAGTTTTTATGAGAAGGGGATTACTTCCCCATCTATCAATAACACTCCATTTTATGTTTGAGGGTGGTGATCTCTGTTTGTAATGCTGATAGATGGAATTGAAACTGGAACCAGACGTGGCGCAGCTATATTGTGGATATTGTGAAAAGAGA
>Females_1_(paired)_contig_10199
CCTAAAATACAAGTTAAAAAATAGTTCGTAATTAATTAAAATCTCAATTATATTATTTGCAATTAAAATATGTTGGTCGCTAAAGCAAAGCAATGTTCAGGTCTTTCAAAGGCATTGACAAAATGGGCCAACTTTAGTACAACAGCCAGGAGCTGTGATAAACCGAAAACCGCTGTTCTGATGTTAAATATGGGTGGACCTCAGTCCACCGATCAGGTCCATGATTACCTGTTACGTATTATGACCGATCGCGACATGATACAACTGCCGGTGCAAAGTAAATTGGGGCCATGGATTGCACAAAGGCGTACGCCGGAAGTGCAAAAGAAATATCAAGAAATTGGTGGTGGCTCACCTATATTGAAGTGG
>Females_1_(paired)_contig_1020
AAAATGGCTTCAAAGACAAAAGCCTTAAACCACTTGGATAATACAAATGAAAGTAACAGCAAAAGAAAAGATGTGAAACATATAGAAGAGCATAAAGTGCAAGTGCATGCATTTGGGGAGAAACTAAATTTGACATTGAAGAAAACACAAGGATTATTTAAAAAAGGTGAATTGCACAATTTACCAATGTGGTTTATGGACAAAGAGGCCAATGCCACGCATGGTATACATTTGGAGAAAATTGTCGATGAGCATTCACATTCCAGCGATAAAATCGGTGAAGTTTACCAGGATGAAGAAAATATGGCAGCTATTTTAATGCGACGTCATGAAGTCACCGGTGATTTAATAATGGAGGGTAGTATTGGTCATGATATGGTGATAAAACCATTGCCACATGAATTGAGTCCCGAACCGGAAGAATCACACCATGTGATATATAAGCGTAGTACTGAACACCACGAACATTTAAGTGACTTTGCTTATATGGAACCCGATGATTTATCTACACATGAAAAATTGGAAAAATTGCAAGATCGTCGCAAACGTTCAGCTCATCGTAATACCCTGGCCGAACTTGAAGAAGAACAAGAAGAACTCGAAGCTGAAGATGGTGTAGCCACCGATGAAAGTTCACCGCATAAAAGAGGCAAACGTCATGCACCCTATATGATTTATCCCGAAGTTTTGGTTATTGTCGATTATGATGGTTATCGTTTGCATGGTGGTGATAATTTACAGGTGAAACGTTACTTCATTGCTTTCTGGAATGGTGTAGATTTGAGATATCGTCTACTAAAGGAACCAAAAATTCGTGTCAGCATTGCTGGTATTATTATATCAAGGGGACGTGACGCTACTCCATACTTGGAAAGAAATCGTGTAGGACGTGATGCTATTGATTCTGCTGCTGCTTTAACAGATATGGGTAAATATTTATTCCGCGAGAGACGATTGCCTGTTTACGACATTGCCGTGGCCATTACAAAGTATGATATGTGTCGCAGACGCAAAGGAGGTCGTTGTACCAAGGGCACAGCCGGCTTTGCCTATGTTGGAGGCGCATGCGTGGTCAATAGACGTCTGGAAAAAGTCAACAGTGTTGCTATCATTGAAGATACCGGTGGTTTCAGTGGCATCATTGTTGCCGCTCATGAAGTGGGCCATTTACTTGGTGCTGTTCATGATGGCTCACCACCACCTAGTTATTTGGGAGGACCTGGCGCCCAACGTTGTCGCTGGGAAGATGGCTTTATTATGTCCGATTTGAGACACACAGAAAGGGGTTTCCGTTGGTCAGCCTGTTCAGTGCAAAGTTTTCAACATTTCTTAAATGGTGCCACTGCCACCTGTTTATACAATGTTCCCCATGAGGATAATGCCTTAGGTCGCTCTCTGCCTGGTACTTTACTTTCACTAGATGCCCAATGTCGAAGGGATCGTGGCACATATGCTTGTTTCAAAGATGAGCGAGTGTGTGCACAACTTTTCTGTTTTGATGCTCAAACTGGTTATTGTGTAGCCTATAGACCAGCCGCCGAAGGATCAACGTGTGGCAATAATTTGCATTGTTTGGATGGTCGTTGTACTGCCTTGCCAGTAGCATCTAATCTCATTACCAATTACGGTGGTCAATATCGTTCAGGCTACAATAACAGCCTTAACAATCCAGCGGCCTCCAAACATCTGTATAAGGCCAATGTTAACAATGAAGCCTATAATGCTGATGATGAGGGAGATAATGCGGAGGGAGAGGACAGCGGGGATGACAACGATGAGAGCAATGAGACTATAGAGAAACAAAAACGTAAGTTAAACAACATAACTCCATCCATAAGCACCACCATAACCACGCAGCAGCCAACGCCCCAGAAACAGCAAGCATCTCCACCCATTCCAAATACATCATCACCTCCATCACATGGTACGAGCGCCATAGCCACAGCTACTACCACATCTCTTTCAGATTTAGCAATGGCCACAACGGCTAAACCCGACCTTAGAGGAGAGAGTCAATATGGCCAAAAAACTTCATCAATAAATCCTACATTATTGGAAGCCTATGTGAAAAAGCTACAGGCTTTAAGTGAAACCAGCACAGAATCATCACTTGCTGGTGCAATCAAAAAGACCACAGTGGAAGATACTCAGACATTGGATAAAACCGAGAGGTCCATACAGCCCACCTTACAATTCGAGGCACAAATTCTAAAACTGGTTAATTGGAAAACATATCCTTTTTGATGATAACAGGCAGCCAACCCCGTCCTTTACCCTCCCGGAATATATGTTTGTTGCTGATGATACCTTAGAGGATTTAGGAAAAGAATTTCTTAGCATTTTAAAGAAAAAGGAATTTTAGTTAAAATAATCTCCACCACTTCCCCTCAAACCATGTGTCTCATCTACAATTATATTCATACACTATAAATATCTACATATACATACACTAATATAACACATAATATTACCACACTATTACTACTATAAAATATTGCATATAAAAGAAATCCATTTCCATTATTTGTAAAGAAAAAAACATTTTGTTTTGTTTGTATAAAGTAATTGCCATTAATTTTAATTAATTCCCATATTAACGATTCAATTCAAATTGAATTTAAACACATCTTTGTTATTAAATAAGGAGTAGAAAAACAACACAAAACAAGAAAACCCAGAGCGCTAAAAATTTAATGAAGTATATATACCATATCACTTCGTGAACTTTATGAAAAAAAAAAATATATTGTACATGTATGAATATTGTTGTTTCTTTTAGCTAGAATTTATGTATTTATATGTATGTATTATTAATGTACATGTATTTTTTATTATTG
>Females_1_(paired)_contig_10200
ATGTTTTACCTTTTACACATAGATACTAAATATTCGCTCTTGATCCACACAATATCACTTTGGGCAGGAAGTCCCAAGATAAAATCAATACTTTCCTTTTTACAATATAGGGGTTCATACTAAAATTGTCCCTAAAGTCTCATATTTTCTTTAGATTTCTTACAATTGCAATTCTCCATTTGTGTTTTTTGTTTTTTTNNNNNNNNNNNNNNNNNNNNNNNNNNNNNNNNNNNNNNNNNNNTTTTTTTGTTTGTTTTTATCACCATGAGCTCCAGTAAACAAAGAATTAAATTCGCTCCAAGTTTGCAAAACATAAAAATATTAACAATTACAAAGAGAAAAATTTCAAAAATTGGGCCGGTAATACTG
>Females_1_(paired)_contig_10201
CTATGAAATCGAGATTAAAAAGCTTGAGGAAGAGCTGAATTTGCTAATGAGATTGCTGAAATTGAAAGACGATTGAAAATTGCTGAAGAAAAATTAAATGGTGAAAATTTTGTAAATGAATCTTTGGACTCATCAGCATCAACAAATGATTCAGCAACCAATGCAACGTCATTGGTTGAGTGTAGTACCCAAACAGAAGAATACAATATACCAGTTGCAGAAAATGCTAAGATAACATCAGATTTATGCCCCGAAATTGAAACATTACAAGAACGCTTAAAACAGTTACAAGATCAATATGATAAAACAGTTGCAAAAAACAATGATCTTACTTTGGAGTGTATACGTTTGAAAGCGGCGAAATCTTCAGATAAATCTTCGGGTAATGTAGACTATACCATTGATGAAGACAACGACCATGTAATAAAGTTGAAGGAAAAGAATAAAGTATTGGAAACGAAATTGATGCACATTTCATCTCAATTTAGCAAAGAAATTGCTAAAAGTACACAACTCGAAATTGATAAGGTCGGGCTCCAGACTTATATAGATCACCTAAAATTAGCCTCCATTAGACACCATGAAGAATCGCCAATTACTAACGACGCTGAAAAATTAAAAAAATTTACATCTTCGGAATCTCTTAATTCACGAGATGGATCAAAGCGGAGGAATAAAAGATGTTCGAATTCTAGTTTGGATAATTCCACTGCCAATAGTATCGTAATTCAATACTACCCATCTCAACAATTGGTATATCCTCTAGAGAGGACAGTAATAAAAGTGGCAGAA
>Females_1_(paired)_contig_10202
CCAAATAAGTTTAACTAATACACAATGACTGGAATAATGGATACTGTAGAAATGCCTAAATTACCAGAAAATCAAAAGTCCTTCGCAGGAATACCTGAGGCAGTATTTTTAGAAGAAATCGATAGTTTTATGAGCCAACCCGAAAATGAGGAAAACTGCGAAAAAGTTTTGCAACGCCTCGATGAGCAACACAGTAAATATAGATTCATGGCATATAATCTAGAGGCACGCAAACGTAAGCTCAAATCTCAAATTCCGGATTTGGAAAAATCACTCGAGATGATCGATGTATTGCGCAAAGAGACTGAAGAACGTGAAACACAGTTTTTGTTAAGTGACCAGGTGTTCATCAAAACCATGGTGCCACCCACCAAAACTGTTTGTTTATGGCTGGGAGCCAGTGTGATGTTGGAATATCCATTAGATGAGGCTGAAGTTTTGTTAAAACAAAATATGACCTCAGCTGTTTCAAATTTAAAAACAGTGGAACACGATCAAGATTTCCTGAGAGATCAAATCACTACCACTGAAGTGAATATGGCTCGTGTCTACAACTGGGGCGTCAAAAAACGACAGGCCGCTGCGAAAGCTGCAGGAGCAGCATCAACATCGTCGTAATGGTGATTTTAGGAAACCTAATTGATACGTTCTTTCTACTCTCTTCAACGTTCATAAATCTCTTTGCTTGAAACAAAGTATCAACATGTTTATTACCGTTAATAGCTGCATTAACACTTTTCGGCTGGCATTTGAAATTGGCTATATGAAAATCAGTTTTTTCCTTTATCTATATAAAAATGTTTTCCTCCTCCTTCAAGTCATCAGGAGACAAGCACATTGATTTTGTATGTTTTTTATTTATTTGTTTAAAAAGAAAATTCAATTATAAATTGAATTAAACTAACGAAAGAAGAGTGTTTGTGTAAATTATCTGCTAGTTTGTTTTGCATTTACAGAGCTCTTTGGCACATTTGGCCAAAAATTC
>Females_1_(paired)_contig_10203
CACAATAATAAAATAAAAATAGAAGAATAACCGGCGCAGCACTTGCAATTTAACAGAGATTTTGTGAAATTAAACTAAATCTTCTCATAAACAAAATATATAAATAAAGCGCATTTATTTCTTATTCCAGTATGTTATTGACATTGAGACGTATAACACAACGATTGTATCCAAAACAAATACAACTTGCCAAAATGTCACAAGTAGGTGAATTAGGAAGCGGTGCAGGAAAAGGTGGTGGCGGTGGTGGTTCCATCCGGGAAGCTGGAGGTAGTTTTGGAAAAATGGAAGCTGCCCGTGAAGAAGAATTCTTCCATAAACAACAGAAAGAACAACTTAAGAATTTGAAGAACAAAACAGAAACAGCAAAACCAACAGAGCAAAATAAGTGAAAAAACATCCAGTGAGGGAAAGCATAAGCACTTTTCTTTGCCACTCGAATTAATTCATGCAATTTTTTATATGTGAGACTGTTCTT
>Females_1_(paired)_contig_10204
TTGGATCATCAAAAAAGGGTCATTGCGAAAAGTATTAAAAAGCAAACCGGACGTGAAATTAATCAAGATCTTGATCTCACACCCAAGGAATCCAAACCGAAAGTTAAAGATCCAATTGCTGATGAATCTCATTTACCCAAACAATATCGGGAGAGCGTGAAGATATATCTAGTGATGAATTGCCAGAGGATGATGATGACAACGAAGATAAGGAAGAGGAGCAACGAAATAAAAATAACAAACAATCAGATTGCTCATCCCTTGGGGAAGATGCAAATTCTATAGATTCTCCTGCAAAGAAGCCCCGGCTATCTCCTGTGGAATCCACTGACGATAAAGAACAAACAAATTCGAAGGTACTTAAAGCTAATATAAGTCTTCCTTGTGAGGATATCAGTAGCGATGAAGAAGATTTCCATAAATCCGATACTTGTTTAAATCCTCCAGAAGATAATACTAAAAAACCCAATATAGTATTGTCCGATTTGAAAGACTTGGTTGAAGATATATCGTCCTCTTCTGATTTGGAGCATGAATCTGGAGAAATTTCCAATTAAATTGGAAAATCGTTATCATTTCCATTAAAAT
>Females_1_(paired)_contig_10205
CAGGTTATCAAAAGGGGTCTTTTTCCGTGTGTCCAAAATGTAAGAAATTCAATGTGCCTAACCACAAATTACACTTAGATTTCGAAAACGGAAAAACTGAAAATGATATAGAATATTCCGTAATTCTGGAAAAGTCGGAAAGAGAAAATGAAGACCTCAAAACCTGTCTCCACGATAAGGGTATTGACATGGCTAATATTCGTTTCGAATCGGAAAAGGAAATATTCCAACTAAACGTTGTCATAAGAGAACTGAAAGTAAAAATTGCCAATCTAGAAAGCATGGAGAAAAAAATGCGTCAACATGTGTTTGCCCTTACAAATGAAATCACTCAGCAGGAAGAATTTTCAGATTCTGTTGTGACGGCACTAACCAAAGAAAACGATGAGTTAAAACAGGATTTTGACAAAATTCGTACAGATCTTGCTGTGCAAAAAGAAGAAAATGATCATTTAAAAACTATCTTAAAGAGCTTTTCGGAGGAAATGGAAAAAATGTTGCATTCCAACAAAGAACTTAAAAACGAAAACGAGCAATTGAAGGATCGATATAAATCATATGAAGAGAAAAAAGCATATCAAAAAGAACTTGGCCCAAAGGAGTCGGAAGTACTTAGCCCTAATGCAGCACAATGCCTAGACACCTCAGTTGCCNNNNNCAATATTTCCAAAGGAGCTAGTGGTGGTGCTTGCCATCAACCTATGGAGAATGAACTCTTAATAACGAAGATTCCGATTAATTCATTGAATTATTCATTGCAAAATAATGTAATATATATAGGTAAAAAACTTGACTTAAGAATTAAAACACAAG
>Females_1_(paired)_contig_10206
GCACAATGTAGCTGAAATGTTGGAAAGCGCATCAATCTCATTTGCGCCGGCAGCTCCTCACTTCGGAGGAAATGGGGCGAGTGTGTCAGCCCAATCGTATACATCCGAAAAAGCAACGCCTAATGGAATTTCCTCGAATTGGGAGGAATTCATAAAGCAGTTTAAAGTTGCAGATAAAAAGGAATCAACGCCTCATATAATTTCCTCGAATTGGGAGAAATTCAAGAAACAGTTTGAAGTCGAAGCTAAGAAGGATACAGAGGACGAAGGCAAGAAGGAAATATCAGATGAAGACGCCACAATTAACAATCTACAATCAGTTGACAATGATGTAGTAGGTTATGAAGAAACATATACACAAAAGGATGAACAGCTTGACGTTGATGTCCTAATAAATGTTGATGTTGAAGATGTTGAAGCAGAAACGAGAATTGAAGATATCGCAAAAGTCAAAACAATTGCCGAAGAAGAACCTCTTGTTAAAAATGGTTCCGATATTCTCATCATAAAAGACGACAAAGCAGAGGACAACATACTTGCTTACGCTACCGCAGCCGACGAAGTTATTGAGGAGATTGCGACCGAGCTGGACATTAATAAAAAAACACATAATCCATCAAAGTATGGGCTTAGATACATTGCAGAAGAA
>Females_1_(paired)_contig_10207
CCGAAATTTACTTCATTTGCAGGTACTTATGGTATTTCGTAATATTTCAAAGAAAAATAAATTCCTGTATTAGAAATGGCCCAAAGTAGATTGGAAAAAATAGGAACAATCTTTACCAGGGTTTCTGGTCTATTGCGTTCCGGTGCAATGAAGCCTGAAGACAAACCACTGTGGTATGATATATACGAGACTTTCCCACCAAAATTGGAACCAAGATTTGATAGACCTGCTCCACAAATAGCCATTAAAAATATATTTTATGAAGAAGATACAATTAGAGCGAAATTCCACAAGTCTCAAAAACAACCAGAAATGGTTAGCCTGATTGATCGAAGAAGGGGGACTCAATCACAGCAATTTATAAAAATATACCAAGGCTTGAAATCTCAAGGTCCTCTAGATGACGAAAAAGTATTTGAAACTGCAATGGAGTTATTGCAGCAACAAAGAGCAGAAATGCGAACAGATGCTCATGGAGGTAGTTCTATGGAAGAAGGATTAGAAAATAAGCAGAGCATTAGCGATGCGTTTGCCGAGGCCAAACATTTGCAAGACTCAAATTCGAAAAAGGATACAGTTAAGGAATCGGAAACCCATGGCAAAACAACATCAAAATCCTCCGTTGGTGGCATTAATATCGAAAATCTATTTAAGGATTAAAACCACAACTGTTTTTTATCGTTAATATAATAAATGTGTTTATTTACGAAAAAAATCATTCAGACCATATATATCAGCAATAGCATCGATTTTGATTTTCATGACTGAGTTGTGTTTGCAAATTCGACAACTTATTTTTCAATACCTGGACTCCCATTATTACAATATTTTCCGGTTTCAAAGCTCCGGACGATTCAACGTTATAGAAAAATTTATTAGGTTTGGCCTCCCAGTTATATGGAGCTTCATATTGGTCATCATCCAATTCGGTATGTTCACTTTTTGGCCATTCATCAGGTTTGGGATACAAAGTGTGACGCATTGAATTGTCAGGGTCATACTCAAAACAGACACCAGCAGTTGGATTCCATTTTGCGTGTTCTTTGCCGAAACCTTTTTTAGCATATGCTCGAAGCTTTAATTCTTGACCCTTTCGCAATTTAATTATTAAGATTTCATCAGTACTTTCACCATACTCATTATCTTCGTCGTTCTGATGGCGTGATGTTACTGGAAGTACTTTAGGATTACTGGATTTCAAATCGGCCGTTGTCACATGCCTTGTGGAATCCTCTGTACATTTAACATCCAAAGTGAACTCAACACTACATTCTGGACAGAAATCTAAACAGATGCAATCTCGAGTATATTGCAGACGTTCGACAACTTCATCAGATATCAGAGGTATTAGACCAATTCTATGTGCCAAGAATTCATCAGACAATACGGTGGAGTTTGCTTCCAGCTGTACCCAGTCAATAGCTAATGTTGGTGTTTCTGCTATGAAAACGCGTCTTAAACTATTTGCTACACTTAGCTCTGTATCTTCTAAAACAAATTTCACATTATCGTCGGTCAACTCAGTGATAGTTACGGATGGTTGATTAGCGTAAGGCATTTTAAACTTTATACCGCTTTGTTTAGTATTCAAAAACCTTAGACGCTTGTGGAAAATAGAAAATAAATGGAATTTGTGACAGTCAATCGAAATGCCGAAATCGGTGGCAAAAG
>Females_1_(paired)_contig_10208
GTTTGTTGTATCTTGCAAGAAAAGTTAAACGTGCCGGCATTTTACAATTGCTTGCAACGAGTGGTGATTAAGATTTTCCAGATTTAACAATAAAAAGACACAAGTTATTAATATTCCCACGTATTATAAAATTCACAAATAGTTCAAAATGTTTTGGGGTCTCAATCTAAAGCCAAACCGCAAATATTCACAAACCACAGAAAAATCATTTCATATTTCACAAGCTGCTTTAGATTCGGAATCCTCTCAGGGGGGTCCAACTCAGATATGGATTAGCAGTGAAAACCAACGATTCCTTATATGCACGTTGCGCAAAGATGCCTGTGAGCAAGTAATGCTCGATTTAAATTTTGCTGCTGGAAATGAAATCTGTTTCCAAAGTACTGGAAGTGGCAATGTGGCACTATCTGGCTATGTGATCGAAGATGATATGGCTGATGACTTTATGAATGGTGATGAGGAGGAAGAGGAAATGGAATCTGAAGATGAGGAT
>Females_1_(paired)_contig_10209
GTGTGTATGGATGAACTCTAAATTTTAATACTATATAACATTAATTTTTGTCAAGACAAAATACATAGATGCTTTGGGAATTTTTTTATTAAGGATTACTTTTGGAAAAACCATATGAAAGATAACTTTCTATATATTTTTTTAGCAAATTTTGTCTTGAAANNNNNNNNNNNNNATTTAAAGCAAAAATGTAGCTTTTAAAATATACAAAGATTTTCAAATCATAAAATTTCGTCCAGAATTTTTGTTTCATGAAATACAGGGGAAAACGAAGCATACAATAAGGGCAGGCAAATGATATTCTACATAAAAAATTAATGCCCACAAATAAGTTAAAAACTAGATGATGAAAACTTAAAATAACTGTATTTCTCTTTACAAAACACATTTCTTGTTGTTGTTTTTTTTTTTCTCTCAAAATTTTAAGAATATTATCGCTCTTTGAGCTATTTTTTAGTGTATGGGAAATGATTTTGTATGTAAAATGTTGACTTGGGGACATTATTGTAGATAGGTTGTGCAAAGGCAAGGAGCACTTTCTTTGAAATGGGTCTAGCAATGTCTGCTACTTTACTACTGAAATAATTATATCAAGGCCATAAAAACAAGCTTTGATGCTTTACAAATTATAACAAGTAACTGATACTTTTTATTTTATTATTGGCCTTAAATTATAGCCCACATCCATCCATGTGTGCATTTGGTTGAAACTGTGTATGTTCTTTCTATTTTATTATCTCATGTGGGTGTTGTAAATTTATCTTATAAACTTAAAATCTAACGGGTAAGTTGAGGGCGGGAGTAGTTAGAATATTACACACCAACTTATAAATAAAAAAAGTCAGAATTATGACATATTTTAATATTAGGTTGAGTTATGCATGTAGTGAAGTAGTAAAAATATGAGGAGTGGTTATGTTTACATATCTATTAGTGAGGGCAGATGGCAAAAACAAACGTCTTACGTTGAAGATTCTACAGTGGATGACGATTCGTCTTCTTTCATTTTAGCATCATCACCAGCTGAAGAAGCGACGCAGGATGCGCTATCGCCTGATGTTTTATTAGCAGCCGTTGTAGATCCTATGCTAGAAGAAGCAGAGGTAGAATCACCATCTTTTTCATTATTGTCAGTCTTTAAACGTTTTGTTTGGTTTTCGGCTTCATTTGATTCATCTGAGGTGGGTGAAGCAGATCGTTTCTGGGCCTTGAGTGGTGAAGATTCATCAACTTCGCTTTGTTTGGCTAGTAGCAGAACATCTTCCGTTGTCTTAGGATCAATTTTAGTTGGTAATTCCAACACAGAGGGCTTGAAACGCACAATGACAGCGGTCATATTATCGCAGCCAGTCCCATCACCCAATGTGTTGGGAGCTAAACAGGCATCAAAGAGTTCCTCGCAAATTTCGGACATTTTTTTGGTTTCATCCTTAAGGCGTAAGCGCACAAATTCGACAACNNGGGCGTTATAATAAGTTTCTTAATATCTGGTAATGCCGAAATCATTTGTTCCTCAGCGGGCAAATTGGGGGTCATTTTATAAGCATGGTCGCCCAAAGCTCTCGACAGATTTAATCCGCCATTAACACGACCATCTAACGTGACACGTCCNNNNNNNNNNNNNNNNNNNNNNNNNCACCGGGAGTCACCAGCATTTGCCACATACAAATCACGGCCATGTAAAAGACCAACAACCGCGGTACAACCACTGTCTTTACCTGGTTCTTCAATCATGTTTGCGCAAAACTGTTCATTTGCCAAATAAGATTCTTCATCTTCCTCATCATC
>Females_1_(paired)_contig_1021
CTTTTCACCATAATTTCTGTGCGGTGTACACGTGTTTTCCGATATGGCACCCGTCGAAAAAGCTAAAAAAGCCACTAAATCGGGCAAGAAAGTTGCCAAACATCCATTAAACACTTACCTCCATGGCGGTGTCTTGCGTTACTCCAAGAGCCAGATGTACAAACGCCGTGCTCAATGGCGTTTGAAGGGAACCAAGCGTCCAGTGGTCAAGACCATCAAGAAGGATGTTAAACAGGTCAAGAAAATCGGTGGTCCCAAGAACGGTGGTGAACGTACCGTTTACCAAAACAAGCCTAAGGCCAACTTCCCAACCAAGCGTTTCGTCAAGAAGCGCCCATCCAAGGCCACCTTCAACACACACAAGCGTAATGTGCGCAGCAACTTGAAACCCGGCACTGTTCTCATCTTGTTGGCTGGCCGTCATCAAGGAAAGCGTGTTATTTTGCTTAAATCCTTGTCCTCTGGCCTTTTGTTGGTCACTGGCCCCTTCTGCTTGAACTCCTGCCCATTGCGCCGCGTTTCTCAACGTTTCGTTATTGGTACATCCACTAAAGTCGATTTGGGAGACTACAAGGTACCACAAAACTTGGATGATGCCTACTTCCGTCGCTTGAAGATCAACAAGCAAAAGAAGAGCGGTGAAGGTGACATTTTCGCCACCAAAAAGGAACGTTTCGTACCNNNNNNNNNNNNNNNNNNNNNNNNNNNNNNNNNNNNNNNNNNNNNNNNNNNNNNNNNNNNAAGGCTCATCCCGATGGTAAATTCGTCGCCAAATACTTGAAGAGCATGTTCGCCTTGCACTCTTCCCAATACCCTCATCGCATGAAGTTCTAAATTATTTTAAATTTAGAATTTCGTTAAGTGAAGATGTATTTTATCGATTT
>Females_1_(paired)_contig_10211
CTTTATATTTTATTTGGTCAACAATTTGTCATAATTAAAAAATTCTTAGGCACTATGAGTTCTAACTAACTCAGCTTCTTCACCACACTTGAATGTAACTTTAATACCGTTTGGTAACCATGGGCGAGACCAGATGACTACATTGCAATTTTTAGTTTTACCATCCTTGTCAACGAGATCAGCAACCATTGTAGTTCTAATGCCTTCTACAACTTGTCTACTGGCTGTATACACTTTGCCGACTTTGTAGTGTGGACCCTCATCACCAGCAGCCAATTTAGTGAGTGATTTATTTAATTCATCTTCCACCTCCTTAAGATTTTCCACAGATGATACACCTCCGGGAACTTGTGGTGTAGCCACAGCTATGGCCAATAATAAACTCAAGAAAACAAAAACTTTTGTGGCTATCATTTTGTTCACAGATTTCTACGACTCAAGATGATGTTGTCTCGGCAAGAGTGTTTAATCAACACGGC
>Females_1_(paired)_contig_10212
AAAAAATTTTACAAATTATTTGCTAATGTAAAAAAGTTTGCAACTTTTTTTTCGCAAGGCTTCCCCCATTCCACAGGAGACAGTGCTTCATTTTTTTTGCTTTGTCTTCGTATCACACAAATGGTCCATCAAAATAAATTTTACGCTTGGAAGCCAATGATGTTTTGCCATTGACAACGGCAGCATTTTCTATGAATTTTTCAAAGTTGGCCAAATTCTTTTTGATTTTCTTAGCCTTGGCAACAATGATGGGATTGATGGCCTCGTTAGGGTGAGGCGTTTTTAGATTTTCCACTTCTTGNNNNNNNNNNNNNCGGTTTCATCCATTTCATCGGAATACTCCTCATCGAGATTATATTCATCAGCTGTGTTTATTAGATTTTCACCATCCTCTTTGATATCGGCCAGCAGGGAATTGGACATGACACCATTACCCAGAATTTCTGGGCCCTTATTGCCGNNNNNNNNNNNNNNNNNNNNNNNNNNNNNNNNNNNNNNNNNNNNNCAATCAAATTCAGCCTGCAGTGGTAAACTATTAAGAGATTCTGTTGTTTCCAAGGATTTGGAGGTAAATGAGGCTGCTCCATTACCAGAGTTTTTACCCGAACCCGCTGTAGGAGTTATGGGAGAGCTGGGTAAACTAAGGCGTTTATTGATTTCTTGCAAAATATTTGGCATGTGTTTACGTTTGTATTGCTGTTGTTGATAGTTACTTCCCGGAGAAATTGGAGGTCTAAGNNGTCGAAGGCAGGCTGGAGAATTTTCCATTTTGGGCGATTTGAGGGAAGGAGAATGTATGAAATTACCATTCACCACCGTAGCAGTGGTGGAAGTTAAATTCAATTTTAAAGCATTGCGATCAGGGTTTTTACTGCCAGTTTTATTGTTAGATGATGATAAGGCCATTATACCAACTGGTACTTTATTACTAGCCTCATTTTTGGGAGTCATAACCAAATATTCGTTTTGCTTCAATGCCGATTTTGGAGCAATAATAGCGGCCACATTTGGTAACTTTGGTATATCAGCGAAAATCTCTTCAATTTCTTCAGTCTTTTGGGAATTGGCCTCCGACACCACTGTGGCCGTGTCCAAATCATTATCGTTCTCTACCACCGATTCCAAATCGCGCTCGGATAGTGGCACCCGATGAATATCAGCTCTTATCTGAACACTAGTAATACCCACATTGACCTCGGAGATTGAACAGTAGTCCGGTTCGACCATTGTTTCCCCATCATTGGTTGCCTCTATTATTTCATCAGGAGATTCGTCCAATTGTTGTAAAGATTTTTTGAATTTCAAGAGATTGGCAGGTTTTGGCGGCAATGCTGGTGGTAACTTACTATTCTTTCCTCCCTCACCGCCACATAGATTTTCTTGGGACTTGGAATTGCCATTGGCAGGG
>Females_1_(paired)_contig_10213
TGGAGTATGAGACCATGATTTTTGTCACTGATTCATCCCAAATGTTTTTTTTTTATTGCAACGAAATTACCTTTATTGGTGCCAAGATAGGAATTCGGATATTTTTTTATTAAATTTTACACTTTAAGNNNNNNNNNNNNNNNNNNNNNNNNNNNNNCATTTATTTATTTATTCACAAAGTAATAAGACCAAAGCCCTAAGGCCAACAATAAAAGGAACCATGACATGCCTTGTAAAAATTGGAGGATCTAATTAAATATAATTAGATCTCAAAATTGGCCCCTGTAGCAGTGTT
>Females_1_(paired)_contig_10214
CGGCACAGTAAAAATTTTATAGTTTTCAATGCATAAAACCAAGAAAAAGACGGCAAAATTGCCTAAACCTATCAAAGTAAAGAAGGAAAAAAGTGATGAGGATCGCCTACCGCAGCCTATGTCACATTACATCGATGATAGACTGGAAATGGTGAAACAGATTTTTGGCTCACTGAAACCAAAAACAATTATAAACCTGGCTCCAGAATTCCTAAAAACTCAAGGTTTGGAAGAAATCGAAGAGGCTTGCTTGAATGAATTACTTTGTATATCAACAAAACGTTTGAGGTCAATAATAACTGCAACAAAATGTCCTACGGACACGGAATCTTCAGAGGATGATGATGTACAAAGACAGGAAGAACACGTTTCTTTGGAGGAAATTTCGTCAGATAGCGAAATAGAGGGAGGAACTTCTAAAAAAGGCAAAAAGAAGAGGGTATCCAAAACCAATGCAGAAAATGTGAAACCAATAGCTAAAACTGATGGACAGAAAACAGCAGAGCCAAATGCAGAGGATGGTCAAATTAGTGTACTGGAATTACTTGAATTACAAGCTAGAGCAAGAGCTATTCGATCTCAATTGGCATTGGAGCCTGTTACCAAAATCGAGGTAGATTCTGGCGATGAAGCAAAAGATAGTAAATCTTCAAAAAAAGACAAGAAAAGCAATAAAAATGAAAGAAAACGAACATCAAGTGCAAGAGAATCCCAAGACTCATCCAACACAGTATCCAAATCGGTCGATAATGATTCTGAAGCACGAAAAACAAAAAAGATTAAAATCAAACGGAATTATCGCAATTCGTCGATGCAAAGCAGAGAAGAAGAATCAACCAATGAAAAACTCGATCGCAATGTACAAGAAGTTGGAAATGGAAATGACAACAGATCTGAAAAACGTCGTAGCCCCGAAAAAGAAGAAAGCAATAAGTCTCTACCATCTAATGCAGAAGACAAAATTAAGAAGGAAAAATCAAGTCGTTCGCCGTCTCCAGATGTTATACCCATTGTTGCCGAGCCGGAAACATTGTTAATAAACGATTCATCTGATGAGGAATCAAAAAAACCTGTGGAACAATCAAGAGATGAAAACAGAGATCGTAAGCAGTCGGAAACTGAAGAAGGAGAACTTAATGATGAAGATCAATTGAAACCTTCCCGTAAAACTGAAGAAGAAAAAAATGAAGAAACAAACAAAAGATCCGATCAGGAACAGAGTCCCAAAGGTGATGACGAAAGAACTAGCAGAACAAGTACTGACGAGAAAGAAGTTGATAAAATGTCTTGCAAAGAGTATAAT
>Females_1_(paired)_contig_10215
GCTATAAGTACTTTTTTCCAAAATAAAAGATCATTGTGAATATTTATGTAAAAACTAAAATTAAAATTAGCTTATTTTTCATCCCTTTTAAATTTACAAGCAGAAAACTTGTAGCTGGGGCCTACAAATAAATATTAATGCATAATAGATNNNNNNNNNNNNNAAAATACAATTATATGTCATGTATATAGAATTTAAAACAACTCCTAATGTGAACATAAACAAAAAACACAGCTCTCTGTTGAAAATGATATAAAAAATTTTTTGAAATTGCCGAAACAGCTAGTGGTGCATGATGGTGGCACGATGGTTTTGCAATAGGAGAATACATTCGGGCATATGTTCAGAATCATCTTTACCACTTCATAATTTGCAAAGGCAGAACAATAGAGGTATGAAACAACCTATGGCCACAAATACAGGCATTAAAACCATCGAGTCTTCCGATGTATAGGGATTTGGTTGACGAGGTCCACTAGTTTTGGAATTTCTACGATTATCCTTGGTTAAGTAATCCATTTCGTCATCAATGCCTTCGCTCTCATGATCATAACTATCTTCCAGGGTTTCATCTTCTTCCGAATCTAGGAGTTCTTGGTTCAGTTCTTCTTCTATTGCCTTTTTACTGCCTTTTGCCTTTTTACTTTGTGTATGAGCATTGATTTCATGTTTCTTTTCTTCTCCAAAACCATCATCGAAATCTTTTGCTTGCTCATTTTGAAGGGGCATTAAACGTGGAATTCTATGTACATCTCCTTTGAATAAAGCAAAAGCATTAATTTTTGGATTATCATAAGATCCCTTAATGAATTCTAAACGTATCATGTTATTGCGTATATCAGATACTTCATCTTTGTAATGCAGCTTGCCGCGAGATACAGTGAAAAAGATGTATTCGTCATGGGCTGTACCACGGCCAACTTGAGCAAATATATCCAGATTGGAGACAATTTCATGTTGTCGATTTAGCACAACATCGAAGACCTTCATATTTGGCTCATTGAAATACACTTCACAGAATTTCAAAATTAATGCATAATTGCCATCACCTTCCAGGGGTAGATCATAACCAAATGTAGCGGTATGATATCGTTCAGTTCGATAAAGCACCTCATCTTGTTCCGGCACACGGCCAATAATCAATAAATGATTACCATAATCCGATGCAGTACCCACGTCCAAGGGATCCGATTCATATAGTATACCATGTTTGTCGGTATGATCGTAGCCACCAGAATTTACAGCATAAATGACTTGTAAGTCCCCTGCTTCAGCAGCTCCCACAAACAGAGCAAGAACCAGGCACAGAAGAAAAGTTGAAGTCTTTAACATAGTTGTTGTTGTTTTTTGATTTTTTGTTGATGACCTGGCAATGGCAAAGTCCATTATCATC
>Females_1_(paired)_contig_10216
TGAGGCACAACAAGTGTTAAAAAAACAAATCGCTAAACGAATTTCTGAAAGTGAAAAAGTATAATGGTGGTTATGGCCCCGGTAAAAAAACCTAAACGTGATGCTAATGTTAATAAAAAAGAGTTACTGGAATTGGACAATGAAGAACCCAATGAACAAAATACCGATGGCGAGGAAGAAGAAATTTCAGAAGAAATTAGAATTATTGCTCAAGAAGTGAAGATTGTTAAGTCCCTAGCATGCAATGATTTAGTAAAGAGAAATAAACAAATGAAAAAACTTCGCAAATGGTTGCAATTGCGTGCCCAATCGTCTTTTCCATTCAAACAAGAAGACTTTTTAAGAATTTGGAAAGGTCTCTACTACAATATGTGGTACTCGGACAAACCTTTGGTGCAAGAGGAATTGGCTGAACAACTGGCGAAATTGTTGGAATGCTTTGAAGGCAACTTGGAACAGAGCGTAAACTTCTTTGGTGCATTTCTGGAGACTATGTGCATTCAATGGTTTGGCATAGATCAGTGGCGCATCGATAAATTTCTTATGTTGACAAGAAGAATGTTGGGTTCTATCTTTAAAAAATTAAAAGCCAATGAATGGAGCCCAGAAGCAGTAGAAGTATTCAATACACACGCAACGGAATCTGTGTTAAGTGAAGATATTACAGCTAAGGGTTTAACCATGCATTATCTGGATATATTCTTTGAGGAATTAGCCAAAGTTTCGGAAGGTAAAATATCTTCCGAACAGGTGGCCTTGTTTGTGAAGCCATTTGTGACATTTACAACATCTCAAAAGGATTTCCAGTTAATTTCTCACTGTCGCAGTAGGGTGTTCTACCACTTATTGTATCAAAGCGACTTAGGTAGAGAGTATTCCGAAAAATACAATGCATGGAAAGATATGGGTTTCCCTACAAAAAACATTAACGATTTGGAAAAGTGTGAAGAATCTGAGAACGATGACGATTCTGGAGAGCAAGAGGATCACAATGGAGATGAATGTTCTGATGGCAATGTAACAACAGATTTAGATCCACGTGCTGGTAATGTGGATGTATTTATGCCAGTATTACCACTAGACGCTCAGCCTATTGTAAAGGACTTGGAAGATTTCTTATACAAAACAGAATGCCCTACTAAACGTCGCAAGATGTTGCGAAAGCTCCTAGATGTGTTTAAAACTTATCAAAATGGCGAATTCCCCTTGGGCATTAAAACTATGCCTCGTTTTGAGGATAAATCAGAAAAGCCATTGATAAAAGATAAAATCAGACAATTGGAAAATTTGGAAAATGAATTGTATGGTGTTGATAGGAAACTTAAGCAACTAACAAAACGAAAGAGAAGGAAACTCTTGAAGTCTTTAAACTATGACGACATCGATGAGAGTAATTATGAGCAAACAATCCAAAAAGCTTTGCCAAAAGATTATTTAATGGAACGGAGAAAAAAATCCCAAAAGGCTTTTATGGCCGCTTGGTTGGAGGAAGAATTGGATGAGTCGGATCTGCGACAGAATATGGCCCAAGAACTTGAAAATGGCACTGGCAAGGAGAATAATGCTGCTAAAGACGATAAAGTAAAAAAACCAAAAAAGCAAAAAATCGAACGACAATCTTCTAAGGAAGAAAAGGATGAGCCACAAAAGAAGTTAAAGAAGTTGGATACATCTTTGAAGGAGACCCCAATCGGCGAGTCGAAAACAAATAAAAAATTAAAAAAATCGAATGAATTTGAAGCAGAAGCGACTGTCAAAAATACAAAACAAAGTGAAGATTTGAAGGCGATTGACAAACATACCACAATATTGGAAAGTCAAAAATCGAAAGAACCAAAAATACCAGATCCTAAAGACCAGTTAACACCAAAGTCAAAGCCTAAGGAACCGAAAATTTTGAAAATTTCAGATCCTGATGAACAGATGACACCCAAAAATAGCAAAAAGTCGCCGAAATCATTAACGTCAACACCTTTGAATGAATGGGACGAGCCTTTAGCTGATGGTGAGATTGAATATTTCTTGCCTTCACGCAAATTGCAAGTAAAAAAGGCAAACACTGATTTGGTTCTTAATCCACTAGCTAAAAACAAACTCCATAACAATCAATCCACACCCGTGAACGTGAAGAAGATGTCATTCTCCACCACCAATACACCTAGCACCCCGGGTAGCTCTAAACGCGTTAAAATCGCATTAAAGCACAATACTTCGCAAAATCCCGCTGAATATATCCAGCAGATAAAAAGTTCACCGAATATACCCTACGATGCTAAAAAGAAGCCGGGCAAGGGTCTTTTAAAACCTAATGCTATGCCAAGTCCTATCAATCCATTCTATAAGAAAAAAATTGGTTTAAAGTTATAAAAGGATACAATTTGTTATTATTGCAAGAAATT
>Females_1_(paired)_contig_10217
AATTTTTTTAAAAACTGTTTCCTGCGGAGTGTTGCGTAGTTGTGTGTCAAATAACTGTTGTTTAGACAACATTTTTGGGTTGCATTTGCAACTTGAACAATTTTCTGGGGTTTTGGAAGACAAAATAGGTAGACAAACGACAGTCACTACCAAAACGGACGGACGTAAAAATGGCGACGAGAAGTAGCAGTCGCATACAACAATCAAAAAATATNNGCTCCAGGCCTCCTTTTCGGAAGCATGTGGACCCCAACGCTTATCCACGGACAAAAAGACGCTGGAAAAAACATGGAAATTAATGGATAAAGTTGTAAAATTGTGCCAACAGCCCAAAATGAATCTCAAAAATAGTCCTCCCTTTATATTGGATATTCTGCCGGATACGTATCAGCGACTGCGTCT
>Females_1_(paired)_contig_10218
TTGCAATCGGGTATTGCCACTGGCGATTGGGCCATAACTGATTGCTCTTCAAGGACATATGAGTTGGCTCAAAAAGCTGGTTACAAAGGTGAAAATAAGGAACACCTTATTTTAAAATATTTGCTCAAATTACCAGCCGAAGAGATTGTCCAAGCCGAAAAGCTATGTGTTCAGCGTAATGATAGGGAAACATTTGCTTTCGGACCCTGTGTGGAACCATACTTTACGGCTCATACTGTGATTTATAAGCCAGTTGAAGAATTGTTACCTCACGCTTGGGGAAATAGTCTTCCCTTCATTTTGGGAGCAAATTCACTTGAAGGACTTTTCTTTAAACGCCAAGCAACTATAAGCAAAGACTTGATCATAAAAATGTTACAAACTTGCTCACAATGTGTGCCAAAGGCAGCTGCAACACGTCTCGAGAGCCCGGAATGCATTGATAAAGGTTTGAAATTGCGCAAAATCCATGTAAAAGGAGCTGAACCTACATTGGATGACTATTATGAGATCATTTCGTTTGTTTATTATTGGCATCCCATACAGAAAGCCATTGAGGCGCGTTTAAAGTATGCACGCAAATCTTCAACGTTTTTATATCGCTTCGATTTCCATACAAACAAACTTACAAGTCCATTTCGCTATATGTACACCGAGAGGGGAGACACTGATGCCCATTGCGGTGTGGCACACACCGAGGAACTAACATTTCTTTTCAGCAGTGCCTTGGCAAAACCAATGGAACGTCAGACACGCGAGTATCAGTGTATGAAACGCATGATTACACTGTGGACACAGTTCGCTGAGACAGGAAATCCAAATAGTGCTAAATTGCCAGATATCAAATGGCGTGGAGTGCAAAATCCTCGCAGCATCCAGAACTCTGAGCCATTCAAATGTTTAAATATTGGCGATGAATTGAGTTTCATTGATTTGCCGGAAATGGAAAAACTTAAGTTATGGAAAAGTCTCTATGAAATTCACCGTACAATACCGAAAAGTACCAAGGAAGACATGGCAGTAATAGCTTATGTCCAATCCTCCCTGTAAGAGAAGGCAATGGGGGAAGATATGCAACACTTTGCTGTTACCAGA
>Females_1_(paired)_contig_10219
GCATCTGTTTGATTTCGCAACTATGGAAATATCACAATTGGACTTTGATGTGTCATCACATGGATTTACTGGCGACAAGATAAAAAGGAATGGCGAACAGAGGAAACCAACCAGAAAACCCGACCCAAAGGTTTACAATAGAAATGCAGTAAATGCTAGAGAAAATCGTCGAAAAAAGAAACTATATTTGGAAACACTCGAAAGACAACTTTTGGAAGCACGTATGACCAATGAAAAACTGGGTAAAGCATTAAAGCGCCAAATAGCAATTTCGCGCCAACTGGAACAACAAAAGAAATATTACCAAAATATAATAGCGAACCAAACTGAAATATCTAGCCTTTTGTCTATATTGAGTAACAAAGATGCCCACATACCATCGGAAGCAACAAACTCTTTTGTTTCCGACTCAAAAGATAACAATGATAATGATTTTGACGAATGCGG
>Females_1_(paired)_contig_10220
TATGTGTGGATGTATGAATGTATACAGGGATGTATATATATTTTATGTGTGTATCTATGTGTTCATATATGCAGTATGTCCGTCTGTGATACTCTTCATTGAAATCAAATGTTTTTTATTATAGATACAAGATAATTTTTCTTTTCTATTCTTTAATAACTAAATATAACAAAACAAAAAAAGATTTAAAGAAGTAACTAAATATCTTAAAAAAAAATAAACTGGAAACAAAATGAGCGTAAACGGGGCAAATATTCTATTTTGATTGCTAAATATTTATGCAAATTTTTTTCTATATATAAAAAATTATTTTTTGGGTGGGATATGGAATCTTTGTCCAAAAAGGTTTATAAGTATGGGGGCGAGGAAGAGTCCAAAAAAACAAACTTATGCTCAGAAATATAGTAAAGCTCTATGGTTATAAAAAAAAGCAAACGATTTTTTTATATAGTTCTTCGGTGCCCGCAATAACAACGTTAAGAACGACACTGACTCGTCTCAAAAACCCGTATAAATACAAAACTAAAAGTTTATATTATTATTATTANNNNNTATACATAAAAAAATTACAAAGTTCTTTCAATGGATTATAATACAAAAATTTAATAATAGTTGTTACGAAAAAAAAAATAGATTTTTGATAAATGTAGATCCTTTTTGCAGTTAAAATGGACCCCAGGAAATTGAGCCCGAAAATCCCAATTTAACCGGACCCCAGAAGGGAAGCGACGTTTCATTATGAATATGACCCCCAACAATTGTAACTCAAGCATCAAAATCGATGCTCATTTCCACATTTGATTTAAACGACTGAGGGGAAAATGAACCATAACTGTAGGTTCTCGTTAGCCTACTTTGGACTATAGGAGAAAATCCTAAATGGCCGTCCACTTTTATCGAAAATGGGCCCCGGAAAATGAAACCCAAATCAAACAGGGGCACAAATTCATAATGAATACTTGCCCCAAAAAATGTAATTGAAGAATGAAAATCGACCACAAAATAAAAGTAGGGCTCANNNNNNNNNNNNNNNNNNNNNNNNNNNNNNNTGAAAATAGATCCCAAAACCTAAATAAAACAGGACCCCAAAAGTGGGGCAACGTGTCATGATGAATATGAGTCTCACGAAAATAAGGCCCGATAAAATGTGAATGAAGTATGGCTCATTGTCACTTTTGATATCAACGACAGTGTATCGCGTTAACCCACTTTGGTCAATGTCTATAGGACAAAGCTGAACAAGCCCTGGCCGATGGCCGTCTCCTTATACCTCTTTATAATCGCGTTAGCCTACCTAGAATTACGACCATGTTCAAATCACAGAACACGAAAATTGGGGTCACACTTGAAAACAAAGCACATGCCAACAAAATTTGGGCTACCATGGGCGCTTCAATTTCTTAGTAGTGGTTTCACTGTATACCGAGATTTTACTCAAAAGTGGTTTTTTGAGAGTTTTGTGTATTTTCCAAATAGGAATATAGTTTCCCAGGGCGACAGCCGAAAATCTACAATGTCCTAGGCCAGCAG
>Females_1_(paired)_contig_10221
TCGCTGACGAAATTTCTCTACAAACGGGGTCCATATCAAGTGTACCAGTGGTAGTAGTTCATTTTCATAGTCCTTCAATAACGGCAATCCTCTTGTTAGGCATTCCACTGATAAGATTTGCAGTCGTAGATCTGAAGAATTTATAAATTTTACAACTTGTTGCAAAATTGATAGAATAATCTCCACATGACGAGGTAGTGATTTATCATTTATTTCCTCATCTTTGCTCACTTTATCTTGATTTTCTTGTATATTATCTTCTACGTCTTTGTGNNNATTAAATCTTCGTTATCTTTCGAATGATGATCTTGTAACAGCGCCAACCAGGAATATACAGGATTACAATCATTACAGTCAGGGATTATATGTTCCATATCCATGGCTTCCGTCTCTTGGAATTGCATATCACATGACATTAGCCATTTTGTTATGTGTCTTAAGAAGGCATTAAACACTTTGAGATACGAGATTATACTCATTGTTTCATATGCTTTAGAACATTCTTCGTAAATTGTTTGAAATATGGTTTCCATGTATGGTAATGTATTACGGGAAGAAAATTGTAAAATAACCGTAAAAATATCAACAGCTGATTTATTATCTGGGNNNNNNNNNNNNNNNNNNNNNNCTGGGGACTTTTTTAGTAATGTATTTAGATGATATGAGATATAATCTGTATTAATTTCAATCAGATCAGTTGTCTTATTTAAACGTAGCGCTTTTTGTATGGAAACCAGGGCAAAAATTGCAGACTTGTAAATAAATATATTACTATGTGCAAGTTTTAAAAGGACTTTGGGTAAACTTTGAAATATGTAGCTATCAAAACGTTCGCCTATATACAAGGCACAATGTCCTAAACAGTCCATAACTAGACAGGTATGCAGCACATTAAACTCAGCGTCCGCAATTGTAACATTATCACTAACACCTTCAATTTCGTCATCAGAATCACAATCTTGAATTTTAACTTCAACAGCAGACTCATATAATCCAGGAGTTCGATCGACAAACCAATCGGTGTGCTTATCGTTTTTTAGCCTTGTTCCTTGGTCGGGCTCTAAGGATAAATGCCAATGCTTATCATCTAGAAGTTCACTCAATAACATTTTTACCAAATCTAGACCGCTGTATCTAAAATCACCTCCTTTATCTTTTGCTGTCGATAACCAAAGAAGAACTAAGAGAATTTCATTAACTGCAGGAGATTCCATTTGTAACAACTCCATGAAGTAATTAATGACTATTCGATTCAAAATAGGTGTACGACCTAGT
>Females_1_(paired)_contig_10222
TGTTGGCACTGTTTCTGTGAACACATACGGATCGTCGGTTGCAACAATTCTTTTTATACTATTGGGTGAACTGCGATTATTGTTGCTAACGTTGATGGCGGCGGCGGTGGTGGTCGAGTTGTTGTTCACTGCTATGAATCTTGATGCTTGCTGACATGACATTCCCGTATACGACAAATGGAAATAATAAATATATGTATGTNNCTTCTCTTCAATTCAGTTCTGCTTAGTCAGTCAACCAACCAGTTGCGGTTGGTATTCTCAAGTCTTTGTGGTATGGATGGATGGATTTGGTTGCTTTTAATGTTGTCGTTGTCGTTGTTCTTTAATGCCGCTTTGCCAAATTACCTTTCTCAGTTCACGCAACAGAAATTCCA
>Females_1_(paired)_contig_10223
CACAGAACGGTCGTTGAACGGATTGTTTAAATTTCAGAAACAAAAACAATAAACTACTCAAGGCAATTAAACACTAACAGTGAGGAATTGGTGAAGTACACAAAAGTTAAACAATAAACAACGAAAGATTTTCAATATCGCAAAAAAAACAAAAATAATAATTCAAAAGAAATATAGAAAAAAACAAATATGTGGAAAATTATAATAACATTAAATATAGTGTCGTTGTTGTTAATACAAATTCTAGCAACACCTCAGAATTTGAGGGTAATGAAAGGAAAACCTCGTTCAGTGAACAAAAACGAAACGCTAGCAAATGTTAGAAGAAGTATGCCCATAAAACCAATCACTGATTCGCCTCTGATAATAACATCTAGCATTGATGAGTTTATACAATCATCGTCCAAAAAGAAAAGTTTATCTAAAAAGAATTTCACTACTACTAGCACCACAACAACTACGAGTTCAAGCACCACAACAACTACTACAACTCCAGCTACTACTACTACAACAACCCGAAGACCAACAACTGTTAGTCCTTTGGAATTGCAAAACACCACCAGCACCACATCTTTGACTTCGCCTACAGCGGTTAGTAGTAGCGAGTCACCTTATGATCCCTATTGCATACCTTCGCTATGCCAATTCTACAATGGCACTGACATACAAGTACTACCACACATTGCTTGCCATAATCCTGGAAATTTTGCCCCAACTTGCGGTTTCCGGCCACACCTGCTGCACATGAACAATCGACGGCGCAATCTCATTCTGGCTTTACATAATTTAGCACGTTCCAAAGTGGCCTCCGGTAATTTGCCTGGCTATCTCGGAGCATCACACATGCCATTGCTCAGGTGGGATAGTGAATTGGAACGTCTGGCAACGTTGCATGTTAAACGATGTCACTTTTCCCATGACCAATGTCGTAATACACTTCGTTTTGCATATAGCGGTCAGAATATAGGCTACTATTGGATAGAACGTGATATAACATCCTATTCGAGGCGTATGAAAAACTTTATTGTTAGCTGGTTCAAGGAATATTTAGATGCCAATCAAACATTTGTAGATGCATTTCAAATGCATCCTGAGGGTAAACAAATTGGACATTTCACACAAATGGTTGCGGATCGGGCACACAAAGTAGGTTGCGCCGCAATTCATTACCGTGAACCAAATTATCCAACTATAACCAGATTTCTAATGACATGCAACTATGATTTCACGAATATATATGGAGAACCCATATATCAGAGTGGACCTAGCGCTTCAAAATGTTTGTATAAGACTAGTGACAAATTTCCAGCCCTGTGTGACTGGAAGGAACCCGTCTATGAATACGAAAACAATAATGTTGATACGGAAGGATATGAGGCTTTAGATAATGACATAGGAGATTGTCCTTAATAATTTAAGACATTTGTGATACCGAGTATGTGTACGCGTGTATGTATGTATATTGTTG
>Females_1_(paired)_contig_10224
TAAACCTACAACAATGTGGTAGAAGAGAATGCAACTAAATCTTCTTCGAATGGGACGGCAACTACTGGAAATAAAACCAATGTTTTGAGAAACTATGAGAGCTTATATGCAAAAATTGGATCGGGTATTGTTAATAACTTGGATAAATCTTTACGTCTGGTCGAGGAAGCCAAAAAGGCGAAAGTAAAAAAGCTAAAACTAGAAGAACGACTAAAAGAACTCAAAGCTGAAATGGATATGCTACAGACCCAACACAAAGAAGAAGAGCAAAAAATTGCC
>Females_1_(paired)_contig_10225
GATTAAGTCTCGACTCAAAGGCTGGCTGAGGAGCAGTACATTTGTTCAGTTTCAATTGGCAAGATTCATAACGCACTTTTAGAAGATTTAATTGATCCTGAAGACGATTGGCAGCTTCTGTTTTACCATTACGTTGATGTTCGCCTATGAGATTTTTGATTTCTNNNNNNNNNNNNNNNNNNNNNATCGACCCTTGTAAGCCAGGCCTCAAATTGTTCGACACATTTCTCCGATTGTTTGGCCTCATTCACCTCTTGCTCTAGAATTTCGGCTCTTTGCTTTGCCTTCTGTTGCAGTTGGGTCCAT
>Females_1_(paired)_contig_10226
AAAAACTGCTGAAATAACTAAAATTTTTGTTGGTATCACAAAATTTTGCTTTTGAGTGTATAATGTGTTCAATTCAATTAAGATTTCAATTCAATTCAATCAATTTCAATTCAATTAAGATAAATGAAAAATTGATAATCGATAAAAATCGANNATCGAATATAATTATCGATTATAAATTGTAATGTGCTGCATAGATATGTGAACATATTCACAGTCAAATTGAGAAATCTATTTGTCCATCGATTAATCGATTTATGTTGGTTAAGTCCAATTGGAAAACCCAGTCTATTGCCACCNNNNNNNNNNGAAGAAACCTATTTGTTCATCAATTAATCGATTTAAGTTTGTCAAGTAAAAATTTGATATTTAGGAAAATAAGGATCGATAATCGATAATTCAAATTACGAAAATCGATCTTGATTGAGTAGCGAATTGAGGAGAAAAAATAATCCTTAAAATGTTCATTCGATAAATAAAATCGATCTTGACTGTTGTTATCGATAATTTGTAGTGTGGTCAAAAGATATGAGTAATAGCTCATACATATTAGGCTCAAAATCTACTAAAA
>Females_1_(paired)_contig_10227
GTCGCATAAAATTTTTTCATTTGGTCGCACGGTTGGTTTCTGCAAAAAGGGACTTTAAAGTTTAAAGTAATTGAAATTATAAAATACAAATACTATATAAAAAGCCCTTACAATCATAAAAATTATATAAGTAGAATTGTGATCAAATACACGATTCATTTTGGCATAGTGTAGTCGATTTCCTCCTATATCCAATAATCTAGTATACAAAACGCGTGAGCATGGCGACACAAGTATCAAACAAATCTGGAACAGGATGGCCACGACGCGGCAGTCAAGGACAAGTGGATAGTGCTAATAATGGAACACAGAAATTCAGCCCCAATCAATCGTTAACAATAAATAGAACTATTAATTTATATCCCTTAACCAACTACACATTCGGCACAAAGGAACCACTTTTTGAAAAGGACCCCTCCGTTCCTTCACGTTTCCAGCGTATGCGTGAAGAATTTGATCGTATTGGTATGAGACGATCAGTTGAAGGAGTTCTTTTAGTGCACGAACACGGTTTACCACATGTACTACTTTTACAGTTAGGAACAACATTCTTCAAACTGCCCGGTGGAGAACTTAATGCAGGAGAAGATGAAGTGGAAGGACTCAAACGCCTGCTAACTGAGACTTTAGGACGTCAAGATGGTGTTAAGCAAGAATGGATTGTCGAAGATACGATTGGAAATTGGTGGCGACCGAATTTTGAACCTCCGCAGTATCCTTACATACCACCGCACATTACAAAGCCCAAGGAACATAAACGTTTGTTTTTAGTACAACTTCACGAAAAGGCTTTGTTTGCTGTACCTAAAAATTACAAATTGGTAGCTGCTCCCCTGTTTGAGTTATATGATAATTCTCAAGGATATGGGCCGATAATTTCTTCATTGCCGCAGGCTTTATGCAGATTTAATTTCATATATATGTGAGTAGAGGCTACCACTACCGCGCCCGTCTGTATACAGCATAGCTCCTATCAGCCAAATAGAGCTCTGGAACACCATCAGCCAGAAAGTGTGGAAAACTATGATGATTATATGGACTCGAATTTGTTGCATCAACACACAGCAAATGTCCATAATTTTTGAACATTTCAAATTTATTATTATTATATAAATCACACATACACAAC
>Females_1_(paired)_contig_10228
TTTACCTTTTAACACTATAAAATTGTTCCACATCTGCTGCACGAAACTGTTGCTTTGTCAGGGACCTGGCAATGGGATGAACTTTATCGAATGTTGACAAAAATTCATAGCATTTTGTGGGCCACATCAGAAATCGAAAACACTACCAAATGGATATCCCNNCCAATCCTTCTTCTTTTGAATTTACCAATTTGTCAATTAAACCAATGTGTAAAGCTTCATGGCTAGTAAAAAGTTTTCCTTGTGTTAAGGCCATTTCTGCATTTCTCTTCGGTAAAACGTTACAAAATGATGCTCTAACAAATACTGGGACATGTACAGCTAATTGTACTTCATTAAGGCCTATAGTATAATTGGGCAACATTACTCGATAATCACAGCAAGTGGATAACATGCAGCCTCCAGCGGGAGCATGGCCATTTATTAGAGCCACTGTAGGTATTGCCGTTGCATATAATGCCAGCCAAGCATCCTGAAGAGCCCTATAATATAGCCTAAAACGTTCAATGTTAGGCCGGTATAATTCTTTAATATCCAGTCCAGCGCAAAATACCGTTTTCAAAGCAGAAGTAAATATCATGCCTCTACATTTGTTCTGTTCCAAATCTTTGATGAGTGGTTTTACCATAGTCAACATGTCCATAGTCATTGCATTGACTGGAGGCGTATTTAAATGCAAAACAGCGATTCCCTTATTATCCACATTGACATCAATGATTGACGAAGATGACATACATCGTAAATGCTGTTGTAATGGTCGCGTAATGACTTTTTTGGAAAATATGCGTAGACCATGCATCGTAAACTCCTTTATTTAGACTATGTTTTTCTTTTCAGTTTCACTTGTTGTTTACTACCACACCATTTCTGACCTTTGATCATTATTATGCGCG
>Females_1_(paired)_contig_10229
CAATAACAAAAAGAAAAGACAGAATCAGATTAACAATTTCACACAATTAATTATTAATAATCCAATAAATCGATATAGCAAAATTTTTCATCATGGGAAATAAACAAATTAAACAGCATCTGGAGACTGCCCAAAAGACAGGAGTCCTAAAAATTAGTTTACAACGTCTTCAAGAATTGCCACCACAGTTGAAAAACTATCCTAATGTATTGAAGACATTAGATCTATCACAAAATCGCTTCGAACGAATACCTGAAGATATTGGGCGCTTTACTTTGATTAAACATTTCAATATGAGTGGCAATAAAATAACCGAGATACCCGAAGTAATGGGAGAACTAATAAAATTGGAAGTGTTGATATTAAACGATAATATGATTACCAAAATACCAAGTTCTCNNNNNNNNNNNNNNNNNNNNNNNNNNNNNNNNNNNNNNNNNNNNNNNNNATTTCCTGTGATGTTGTGTGGCATTAAACATTTGGATGTTTTGGATTTATCACGAAATAAAATTACAACGGTGCCCAGTGAGGTTGGCACATTACGTGTAACAGAGCTGAATTTAAATCAGAATCAAATTTCAGTTTTAGCCGAGGAAATAGCCGAATGCCCCAAACTGAAAACCTTAAGACTAGAGGAAAATTGTTTACAAGCTAGCGCTTTTACACCACGCATACTTAAAGAATCGAAAATATGCAATTTATCTGTGGACGGAAATCTTTTCAATTCTAGACAATTTAATCAATTAGATGGCTATGATAATTACATGGAACGCTATACTGAAGTTAAGAAAAAAATGTACTGAACTGTGTTCCAAGTATTTGAGCTGCATAAAAGGGACTCATTAGTAAAGATTAAAGTAAATTGAATACAATTCTAGATTATTAAATGTAACCACCACCGCCAGTTTATTGTAATAGAGAAAGACGCTTGTTTTGTTTTTTGTATGCTGGTTGAATGAGGCTTCATCTCATTATATACATTATATTTTATATACAAATACATCATTCGCTTTGACTTCTGAGTGTGATTTTTTGGTCCTCAG
>Females_1_(paired)_contig_1023
TTGCTCTTCTGCCTCGCGTTGTTTACGTTCACTTTCTACTTCGGCTTCTTTTAGTTTGCGAGCATTCTCTTCTGCTTCGGCTTGGCGGCGTCTTTCTTCTTCTTCGCGTTGTTTTTTGGCTGCCGCTTCTTCACGCTCTCTTTGCTCTCTCTCACGCTTTAGTTCGGCTTCACGTATTCTTCTCTCATTCTCTTCAGTCTCTTTGCGTTGACGTTCGGCCACTTCAGCCTCCTTCTCTTGCAATTCCTTACGTATTTTATCGGCAATTTGTTTTTGATTGTCCAATTCCTTTTCCAATTCTTGACGTTTCACATCCTTGGCACTTTTATTGGCCAACTGATCCTTCAGTTTATCTATGTCCCCTTGATTGGGATCCACACGAAAACCATCCTCGTACATGACACCATCTCTCATGACCTTCTTTACAGCTGGCCAATGCCACGGCCACCGAGCAGGCAGCTGGAAAGAAGGTCATGAGAGATG
>Females_1_(paired)_contig_10230
TGATTCTTGATTTTATGCACATTGTAATGTTATTGCTCAAATTTTTGAAATAATAAGGAACTTTTACTAATTCAAGAAATATTTCAAAATAACCAACAAAAATGGACAGTGAATTAAAAGGAAAAATTGAAAGCTGCTGCAGAACCGCGGAGGATTTCACGAAATTGTACTATCAATCATTTGATAAAAGAAGACATCAAATAAGCCGTTTGTATTTGGAGAATGGTTTGTTTGTATGGAATGGCAATGGTGCTTCGGGTAAAGACAACATACACAAGTATTTCATAGAGCTTCCTTCTTCGGAACACAATATAACTACACTTGACGCTCAACCCATTGTTGACGATGCAGTGGCAGGCCAACTAACGTATCTAATACAGGCAGGAGGCACTGTTAAATACACAGATCAGCCTATGAAACCATTTCAGCAGACTTTCATTATAACCGCCCAAGATGAGAAGTGGAGAATTGCGAGTGATTGTTATCGTTTGCAAGATGCTTTGGTGACACAAGGGAAATAAATGTGCAACTTTATTTAAATATGAATAGGAGTATGACTTGATGAATTGAAAGTAA
>Females_1_(paired)_contig_10231
GTAACATAAGCCTGTAAAGTTTTGCCTTAGAATTATTTTACAACAATTTATGTTGTGGTCCTCTCCAAAACATTTTACTTGTGCTTTTGGCCAATTTATTTATTTTTATTTTTCAGCCAGAAATGGAATATCCAGCAGGAAAAAATAGCATTTGCGACATCTACTATTCATTGGGGTCAAATAGAAACCAAAGTTGCTGGGGATATATGCAGTGAGTACGGGTTTTGTTTAAGAGCTCGAAGCACGGGAGCCTCATTGTGAAAAAAACACTACGAACTTATGTTACAAATAAATACATTAATCATTTTTAATATAATGATCAATCCGTTTTCTTATAAATTCTATTGACAAATTCTGCAAAATCTATGTACAACATTACTGGTGCTTCCAAGGCAGCAAAGTGGCCAACTTGATTGAAGTATTTACTATGAATCAAGTTTGGGAATTTATCCTGCAATTGCCAATCCATAGCTGCGGGTAAATCGAAACGGAAACGAGCACAGCCCATGGGCACGGGCGATGGAACACGCTGCAATTGCAGATCTCTATAAGCCTTTGAAACATTCTCTTTGTATAAACGAGCAGAGGTCATTGCTGTATTGGACAAATAATAGATCATTACATTGTCTAGGACTGCATCGATGGTATAGATTTTGGTGATGCCATCGAATCGCTGGCTATATGCAGGACCAATGGCCGATTGGAATTTTTCAATGTAGTATGAGGCCAATCCTATGGGGCTGGTCAAGAGGGCAGTTCCAACAGTATCGGGTTTTGTAGCTTGAATATGAAAATAACCACTTTCCTCCAAAAGCATTTGCAGTTTGTCGGTCAGGGGGAAATGATGATCGTGGAAAAACCGCGACGGAAGGAATTTTTCCGGTTTGAAACTGGCTACGATTCCCTTCATTATTGCAAGTGGTGTTTGTAAGATACACATATTGGAATGATAACCGATGACATTTTCTGGAAAAATGGTAGCCAAATCACTTCCTATTATGGAACCCCAATCTCCACCTTGTACAAGGAATTTCTCGAAACCCAAACGCAACATAAGATTACGCATTACAATAGCCATTTCTGCAGCATTGAAGCCTACTTTCCGGGCAGGATCGGACCAGCCAAAGCCGACCAACGATGGAGCTACTACTTCAAAAACGTACTCGTTTACTTCAGCAGGTTCGGTAAGGATAGGAATGAAGTCATAGAATTCTCGAACCGATCCTGGCCATCCATGAAGCAATAAGAGGGGCAAGACCTTCTTCTTTTGCAATGTTTCTGCACTTGGTTTAGCATGAATGAAGTGAATGTTTAATCCTTGAATTTCCGTAGTAAATTGGGGCAATTCATTTAGGTACATCTCACGTTGCTTCCATTTCTTCAGGTAGTTGTCTCGCCAATAGGTTACCACCTGCGACATAGCCTCCGTGTTATATCCATATTCAAAATACACTCCCTCCAAAGGTTCAGTTAATTTTAATGTTCGATTCAATTGTTGTTGTAAATCGGTTATAACCTCTGGATTTATTTTCAATTTAAATGGTTTAATAGTTTTGTCCTCTTTATAGTTGGAACCATCACCTGGTCCCCAATACTTATTCGTATTTAAGGTTGGTAGGGGTAGTGGACGTGTCAGTTCATCGAATTTTAGATAGCCATAACCGATAAGAACAGCGAATAAACCAACGAATATGAGAAACTTCATGATTGGGATAGTCGTCACTTTACCCTTCTTGTTCGTTTTTCCAATCGGAATCTATCGCTAATAACACAGTGAATGATAGTAACAATTGTCCGTAACTACCGTATGCGGCAGAAGAG
>Females_1_(paired)_contig_10233
CTTGGAGACAAATCATACTCATTGTGAAAATTGTATTGTAAAGCAAAGCAAAATCTCTAAAAAGGAGGAGGGTGGGTATATAATAGCATACATTTTTGTCTGAATGAATCATCAAGGGACATTTCGGTGATAAACTGGACATCACGCCAAGCCATTTCATCTAGTCTGTCAATGGAGGGGATCAAACTCAATCGATACATTAAATTGGATATTGGGAAGAGTGATATATGTGCATTACCGAGTAAAAAATCCTATAAAAGCAATAATATACCATACTACTCCCTGGANNNNNNNNNNNNNNNNNAAAAAATTAACAGCTATAAACATAAAAATCGTAAAAACAACAAAATTTCAAAATTACCAAAAACACAGCAATATCCTGCAAGGAAACCCATTTGAAGAATCAGTATTCTTTAAAATTTGATATAAAAGTTGCAAACACCAATAGTAAACAAGGTTTACCTTACAACATACATCACCAACGGAATATTTAGGTTTCGAAAAGGCCGTTTGTAATTGTCACATCAACAAGGTAAAACAAAAATCGCATCA
>Females_1_(paired)_contig_10234
ATACCATGTACGCTGTAGGTCTTTTAAAAAACTGAAAAATTGGCTCTATGTAAGGGAAAATGATCCGGTGAAATTTATACCACGCAGCAAGCCCATTGAAATAAAACGTGTAATGTCTGTCTTTAAGGAGAGAGTAGAGAAGCATAAGGGTGAATTGGAGGAATTGAAAATGCAAGAATGTCTGGTCGAAAAAGAAAAACCCAACGTTCCCTGTGACCCACCGCCCATGGCGGAACCCAATGCAATTTACTATCAACAATTCAATNNTATGTGGCCACTCAAGGTGGCAAACAGTCAATTGCTCAAATCCATCATATTTGGGAACAGAATGGCAAGTTTTATTTCAAAGGGCCATGGCTGTTAACACCCAGCGAAATAACACCAACACAACCGCCTCTAGGCAAACAATTTTACAGGCAAGAGTTGATTTTGTCCACCGCTGAGGAGACAAGNNNNNNNNNNNNNNNNATGTTTACATCTGTGAGTCCACTTACGATGAACTCGTTACGAAATCTTTGCGTAAATTCAATTCACCCAATTCGATAAGGAAATTCCGCCACAGCCCGGAAGTTACCCAGGATGAGATTCTCTATTTTAAGATGCCCATTAAACCTTCAAAAGAAGTTAAAAATGCCGATTTAAATGATAGTCTTGGAATCATGGAAGATTCCATGGATGGTAATCCACCATCGGTTAGTTCGGATATTGCTACAACATCATCGCCTGCCCCATCAGTGTCCTCAACACCGCTGTCATCGAAGAAAACTAAAACAACTAAGAAATCTCTTACGGGCTATATTTTGTATTCCAGTGAGCATAGGAAGGGAATATGTACTGCAAATCCAGATGCCTCTTTTGGCGATATATCGCGTATGGTGGGCNNNNNNNNNNNNNNNNNNNNNNNNNNNNNNNNNNNNNNNNNNNNNNNNNNNGCTCGTCGCGAGCTTATGGAAGAGACTCTGGCCATGAATAATAACTGTGCAAGTCCTGCACCTCCACCGGAACCGCAACAACCAGTTCTAACCTATGAATGTCTTTGGGATAAATGTGATTTTCAATTTGAAGATTCAGTTGATTGTATGGANNTTGAACATTGTCTGGCCGATAATACAGGGCATGTTCAACGATCGGCCCAAGCCACAGAAACCGAATACTATTGTCAATGGCGTAATTGTATACGCATAAAGAAGAGCCTACAGGCTTTCCCCTCGCTTACCAGGCTCATAAAGCATGTGCGTGAGGTGCATTTACCCAAATCGGGTAAAGTAATACATGTCCATGAACGTAGTAAGAATTATGTACCACGTAAGGCGAAACCCAATCACAATATGACAACTCAGCAAATGTCGACAAGTATGAATAACACCATGATTCCCAATATGAATCATTCACCACGTGGCAATGTTACGGCTGGTGGTGGTATCGATCCTACACCCTTCCAATACCATCATCC
>Females_1_(paired)_contig_10235
AAAGAAAGGAGATGACTACAAAGTACAAGGAACCCATGATATCGATAGCGGATGGATGAAATCTGTGAGAGATAAGGGAACAACTGCAAGAAAAACAATAGAAATTTTTCCTAGGTTCCTCTTTGAAAACTTTCGTAATGAAGACTTTAGTAAATTGTTTTCATCTGACAAGGAAAAACTTAAGCTTGCAAATGTACTGACAAAAATCTGCGTTGAAAATGGATTCAAAGA
>Females_1_(paired)_contig_10236
TTTATATATATATATTTATTGATAATTAGCATTAACCATTTATTACATATGGATGTATAGTATGTATGTACTTTACGATGTTGGAATCCATGGCCATAGAATCTGTTACAAGTTCCTACGAGTTTTTTTTTTGTTTAATATTTATTATTGTTATATTTCTCTATTTTTTATATACTAGATTTGTTGTTGATTTGATTTTTGTTTTAATAAATAGTGTATTTGTGAAATGTTCGCTACATATAACAGACAACTTTGAATTCCAAAAGTAAACATTAACGTGTTTTTAAGTTTTCTATAGTGTGTGTTTTTTTTTATTCGACAAAATATATCGAGAGACAATAGGTTTTATATAAAGTTATACATTTATATTCCAATATATTTAGATTGCAATGATCCTTTTTATATTATTTTGAAAGAAAACAAAAAGACGAAATAACAAAAATGGTTTGCGGTGAGTGTTAAAGTGCTTGGTAAGTAGAAGATTTCTGCCACACTATTCGTATGATATGGATAATCAAACTGAAACAGATTTCTAGACTAGGTTTTCAAGTCCAGTGAAATGGATGCTAGAAGCGCCAAAAGGCAATGAGGAGATTACCGTAATTATATGATATGATGGACTGGCATTTGAATCATCTGTTAACGATCTCTATATTAATACGCAACATATTTCCCATCAA
>Females_1_(paired)_contig_10237
TGCCATGGAAACCGAAGAGCAAGGCACTTCAACAAGTGGAAGCAAATCCGAGAAGAAGAAAAAGAAAGACAAACATAAGCATAAGGAAAAGGACAAAGATAAGTCCAAAGACCGGGAAGAACGAAAGAAGCACAAAAAGGATAAAGATCGCCATAGGGACAAGGACAGGGAACGTGAATCCGAAACGGCGGAGCATGTTAAGATTAAAATATCGAAAGAAAAACTCGAATCCTCCGGAGAACCGATTGGCTTCAAAATTAAAATACCCAAAGACCGAATTATGGGCGATATTAGTGGCCCAGCAGCCACTAGCCATTCATCGATGGAGACAACACATGCCCCACCGGTTCTTAAGATCAAGATATCGAAAGATAAACTTGAAACCTATAGCAGCGGTTCGGCATCAGATATTTTGGCTGGTCCACCAACACAGGGATACGGTCACAGCAGTAGCCAATCTTCGTATGCACCTTATGTCTCGTCCCACTCAAGTTCAGCGACAACGCACTCCAGTAGTAGTAGTAGTAGCAGTAAGAAAAAAGATCGCGACAAGGATAGGGAACGTGATAAGGATAAAAAACGGCAGCATGAATCATCCTCAAAATCGAATGGAGGTGGCGGAAGCAGTAGTCTGAGTATGACAGCGGTAGGGGTTACCACAAATGGTTCCATTACTGGGGGTACTCATAGCTCGAGTAATAGTGCTGCTGGTGGAACTACAACACAGAAAAGTCATTATCCCAGCAAGATGCATCATCAAAGTAGTATGAGCCTTCTATTTGGGGAATCCAATGATGACGATGATGATG
>Females_1_(paired)_contig_10238
CAGGCACAAACGCCAAACATCCAGACATCGCTGGCTATGGTAAATCGGCGAAAATTAATTGATTCGGGAGCCATCCATTTGATGGGTAGCATACATGTACTGGAATGATAATACGATTGCTCCGATACCCAACGGGATAAGCCAAAATCAGCCAACTTTATACAATTTGGCGAACTGACTAAAACATTACGTGCTGCTATATCTCTGTGTACGAATTTCTTTGATTCCAAATAACTGAGAGCTGTTGATAGCTGATAACAATATAGCAATAAAGTTTCTCTTCGTAATTTTTCTGCATTCGATTTTAGATAGGCTCTCAATTCTCCATATTCAGCCAATTCCATAACAATCCAAACAGGATTTTCACTGCAGATACCAATTAATCGTATTATATGGGGATGATCAAATTTTTGCATAACATAAGCTTCTTCCAAAAATCTTTCCATCTTTTCGGGATCATCATTGGCTTTACATGTCTTCACTGCTACTTGTATTATTGCAGAATTTGCATCGTTTTTATCACCTTTAGTGCTGGCACTGCATTTCAATTTGGTATGATAGGTGCCAATGTACACATCACCAAATTGC
>Females_1_(paired)_contig_1024
AAATAATTTTGTGATTTTTTTAAAAGAAATTTTGGTGAATTACACAATCGCCTAGTGGTGAATATATTTTATATAAGGTCGTGAGCCGTTTTGCATTTTTCAAATTTGTGTGAAAGTGATTTCTAGTGAANNNNNNNNNNNNNNNNNNNNNNNNNNNNNNNNNNNNNNNNNNNNNNNNNNNNNNNNNNNNNNNNNNNNNNNNNNNNNNNNNNNNNNNNNNNNNAAAAAAAAAATCATATTAATAATATTGCAAGGAAACGAAACAAAAGGAGAAAAAATTACGAAATTTTCAATTCTAAATTGTTTTGTGCCATCGAAAAATTGAATTCGATTACGCAAGTGGGATTCGAAGATCTCTCGCCAGTTACGCGTTAAAAATACCCCATACGATCCGTTGATCGAATTTCTCAAATTAACATCTCGGTCCAACACAAATCACCACCCAGNNNNNNNNNTGGGTGATTTACTATCGGAATTTGGTGATTTGGTGTTTACACTGGTCATTGGCTATATAGGCGCTGTGGAATTTCTATATGTGGTACGTCACCTCTATCACTGGTCATGCAATCATGACGGGCCCGATAGCGGTGAGGAGCATGACACAGACAGTTTGGCACGCCTGCAAGAGAATATGCGACAACAGCTGGCCAATGCCACGG
>Females_1_(paired)_contig_10240
CATAATCGCTTGTCGTACCATCTTTCTTGGCTTTTTTAGTGCACTCTTCGTTGCAAGTTGTTTCAGCCAGAGCTTTCTTGTCTTTTTTAAGTTTTCGTTTTTGTTTCTTTTTTTGTGAAATATTAGCACTAGTCTTTGCAATATAGTCGATAGGAAAAGTGTATTCCTGAACGACGGTGTTTTCCGTTATCCAAAGGGGATCCAAACTATTTGGTATTGTATTTCTAATCCTGGGCAATGTTTCGATAAGCTTTTCTCTCATTTGTAGAGTATGGGCATCGCCATTTTCTGTATTGGCCTCATCTATAAGTGTCTCGAATTCCTTTGCTAAAAATTTAGCTGAAATCCGATCTAGTGGACTTTGTGGTAAACCTTGTAAAGCATTGCAAATAAAAGAATACACAGCCTTAAGATTTACTCCGCCCAAGTCGTCAGGTTTAGGGAATTTATCTGTTTTAACAATGGAATTTACAACGATAGCAGATTCGTAGTAACTGTTTGCTGGTACATTCATTTCCTTAAAAAAGTTTAACCAAGCGCTAATGTTTTCAAAGCATAGTGATTCACATTCCTGATATACATATTGTTGAGAACCAGCTATAGTTTGTCGAATATGATTTTCGTATCTCTTAACATANNNNNNNNNNNNNNTATTCTTCTGGAATTTTTTTACATAGATCCACGTAACTTTTTGAAGTCCAACCATGCTTGAGGAAGTGGTTAACGATAGCCTTTCTGGTATGAGTAGAGTATTTCGCTTTGTACTTTTTATCATCTAGAGATTGTTGTGTTTCGTTTAGCCCACTGGAAGTTGT
>Females_1_(paired)_contig_10241
AATTGATTCATTTACCTCAGACAGAAAAATTATTGTTTTCCTTCTATACATCTGTTAATAAAATTGGCAAATACAATGAGTGCCGAACAAGTCAAGGAATCTAAAATGAACGAGAAAGTTGTGGCTGAGTTTCAACAGCTGCGTAACGAGCAAAGAAACCTGGTAAACAACTTGAATACACTGGAAATGGACATTAAAGAGCACAAAACTGTGATAGACACTCTAAAAACTGTAGATCCTGATCGCAAATGTTTCCGTCTCATTGGAGGAGTACTATGTGAGCGCACTGTGAAGGAAGTTTTACCTCAATTAATTGAAAACAAAGACTTCATAGAGAAAACTATTAAATTGGTTACAGAAGATTTGACCAAAAAAGGCCAACAGATAAACAAATTTAAAGAGGAACACAATATTAGAATAAGAGGTGAACAATTGGCAAGCGAAGCACCAAAATCAGATGAAAACAAAGCGGAAAATCGCAATGTATTAGTTTCCAACTGAATAAACGAACAATCAGGTCAAATATATCATCAACCCAACCGAGGGGATTCGTTAAAAAAAAATAATTTTATTGCGACTGGGAAAATGCCTGGATGTCTTCGTTTATGTTTTCTTTAATAAAATGTACAAACAATTTAGTAATGATACCACTAGTATAACTTTAGCGGACCAGTGGTAAATCTAACACATCGAGATCGAAGAAAAATGAACAATATATTTATACTTTAACTTGTATTTATTCCATTAATTTCCCTGCAATTGTCCCCGTTGGATTCGTATATAAGTTTGTCCACTAATGTGTTAACGTAATATAAGCTGATAATAAAACCAAAAAACATCCTTATTCTAGAAAACGGAA
>Females_1_(paired)_contig_10242
GATAGTCTGTAAAGCGCATATGTCAATATCAAAATTATTGAACATTACACTTATCAGTTTTTATACGCCGTATTATAATAGCATTTTTAGGATACAGCTACAAGGGCTTGGTATAATTTTTGTACCGTCATATTAACAATTTGTCGTAAATTTTCATCATTTGTTGTTGTTACGGCCAATGTTTCTAGATTAATTTCAACATGCTTATCAGACACATTAACCGGTAAGAGGTCCCCCTTGAACATTTTCGGTATACAGTTTTCACCAAAGGTATCTTGGAGAGTTTCCAACAAACATTCTTTGAAATGTGTTCGATCTGACTTGGACTGTCCCATCGTGCCTTTAATATTTGTGCCTCCCATTTCAGTTTGCATTACACACGCTAATACGGAATCGGCAAACATATCATTTACTGGGGTTGCCTGCCATTCCATGACAATGATTTTCCCGTCTACAGTTAGTTCTATGCAGTTAAATGCGCGAATGTGTTTTTCTTCCACTAGGACTTCTACGGTTCCTGCACCTCCAATTCGATCCAAAAGAAGTCGCAATGTATTCATGGAACTACTCCATGGAATAGATTGTCGTTGCGTAACAACAGACATGCTCATGTCGGTGTACTTTGACAAGTCTGACGCAGATAGCAGATGGTATTTAAAGTCTCGTTTAACTAAAACTCCAGAAAGTTTGTTGCCAATTTCGGGTGTTTGTGCAGCTAGGGATCCCATGACTTTTGCAGTTTTTTCTCCACGAAAGTACAACTCAATGGAATGCGTATTGCGTGGATTGTAGAATTTGATATCGTTGTTTGGGTCTGCTTCATACTCACGTTGCAAGGCCATTTTAAGACGTGACATTTCATTTTGTTCGCCATGAACTAAAACCACATGTTGGGGTTTCAAAAGCCGAATAAATTCACTTGTTTGCTGATAGTCTGTATGTGCTGAAAATGATATATAATCTACCGACATATTAAGTGGCAACTTTTGTCCGGAAAGTGTTGTAATCTCTTCCGGTTCGGAAAGTATTGTTTTTGCTAACGTTCCTTCAACACAATATCCAGCAATAATAACGCCATTCTTGGGGTCTGTACACCAATTTTCAAATAATTCCTCTTGATAATCCACTCTGCATCATACCAGGTGATGCCATTACAACACATGGACCAATGTCGTCAAAGTGATCAATACCTTTTAAATTGGATATATGTCGAAAAACGAAAGGGTTATTCACCGCAATTTGTCGTCGAATTTTATCGTTCATAGCATTAATGTAGGTTTGGTACACTGCCATACATTTTTTCGCCAACGAAGATGCATAGTAAATTGGTATATCATGAAGATCGGGATTTTGCGACCAATACTCGTCCAATATCAATAAGAGTTCTTGAGCTCGTCCCAATGCAAATACAGGAATTAAACATCGTCCACCTTGGGTAACGATTTTTTGTACCAAAGATGTAAAACGATTTTCCCTATCTTCTCGCTTTTCATGAATGTGAGTTCCATATGTAGATTCAGTAATTAAAACATCCGNNTAGTAGGTATCTCGGCAGCCATTAAATGGCGGTCTTCTTGGCGTGAGAAGTCACCGGTGTAAAGAATTTTAACTCCAGCTATTTCTATCATGAACATAGCTGCCCCCAACACATGTCCAGCATTATATGCACAAAATCTAACACCCATTACATCTCTTTCTTCATGAAAGTTTATGGTTTCTATCTTTTCCATGGAAGCTTCTAAATCGGCTTCGGTATAAAGCATTTGTTCAGTAGAAATGTTGCTGATTTTAATATAATCAGATAGCATCCATCTGTAAATTGCTTTTGTTGCATGTGTCATAAAGCATCGACCACGAAAACTTGTCTTCATAAGGAACCACGGCAAAGCACCACAGTGATCTAAATGGAAATGCGATATGAATAACAAGTCAACTTCGTCCGCTTCTATTAAATCCACGTAAGGCAATGCATCCATACCCGACAAACCAGGATGTATTCCACAATCAAGCNNGACCTCCTGACCGGCTCCGAGAGGTTTTATAAGCAATAAATCACTCTCTTCAGCGGGTACTATGGAATCGCCTTTTTGTGCCATTTTTTTACTTGAACTAAATTTGTTTTGAAGATATATTATAATAAATAACACTCTTTCTAGATGATGGAATGATT
>Females_1_(paired)_contig_10243
CGCAAACTCTTGGATATGTTGCAGGCACATGAACCTTCCTGTGTGCGAGCGAATGGCCTAAGTTTACCCTCGAAATTATTACAATCGCCGGCCTTTAAGTATCTGGCCGATCTTAATCTGGACGAATGTGTAACGGTGACTAGCGCAAATAGTACATCTAGCTCCAGCATTTCAATAGCGTCCAGCAATAGCTCCCAACCCACACCACAACGTACAGTTATCCCACCGATGTCTACTATCAAATTCTCACGTAGCAATGGTTTCAAGGCGGCTGCTGCC
>Females_1_(paired)_contig_10244
ATTTTAGTCGATTGGGAAATGATAAACTTAAGTTCAAGCATTTTATGAATTTTTGTTTTATACTAATTAAAAACACATTGAATAAGAAAATAAACTCAATTTTGGTTCTCATTTAGCTCACACACATTTTGTTTTTTACATTCAATCACGAAATTGATCCAACTAATTTTTTAATTGAAATGTCTTCAACCACAAAAATGATAGTATCAA
>Females_1_(paired)_contig_10245
GATCCTTATCCCGGTGTGGCCAGTGCTGAGAAAAAAGTGGTGACAACAAAACTGGGATCACGAATTGTGGGAGGTGAAAAAGCTCCTGAAGCCTATGCTCCTTGGCAAGTATCTATACAAAATCAGTATGGTGGTCATTTTTGTGGCGGAGCCATTATTGCCGATCAGTTTGTGGTAACAGCCGCCAGTTGTGTGGCAGGTTTACAAAAAGACAAAGTCAAGGTGGTGACCAGCACCAATGACTGGATGGGTCTAGCTTGGCAATATGATGTTGAGGAGAT
>Females_1_(paired)_contig_10246
GTTATCCCCGGCGTACCTTTGATCCGTTGAGCGAGAGCCCTTCCACACGGGACTCCCGGATCACTAGTCCCGACTTTCGTCCCTGCTCGACCCGTCGGTCTCACAGTCAGGCAGGCTTATACCATTACGCTCACGAGCAGAATCTTAGCTTGAGCCTACCTTCGCACACCTCCGTTACTCTTTAGGAGGCAACCGCCCCAGTTAAACTACCCACCTGGCACTGTCCCGCCTCCCCCCGAATGATCGGTGCGGCGGTTAGGC
>Females_1_(paired)_contig_10247
TTTTCAATGTCACTGTCACCCGCTCTGGACACACTCGCACATACACCGTTTCACTATCGATAGTATTACAACAAAACGCGGGTATTGTGAATTATCACAAGTAATTTGCGCCAACTGTTGATATCTTTGACAGAACTGTCATCCGTAATAGCAGCATAGATAGAACAAAGTCTGTCGGAAGAAAATCGAATCAAAACAAAAAAAGGAAGGAAGGAAACAAAAGATATGTTGTANNGAAAAATGTGGGCTTTTTTATATTGTTTTTGCACTTGCAAATAATGAGAAATAAACGAAAAATAATGTAAAAACCTCCGATATATGTATTTTTGCTTTTAATTTGTATATTTTTTTGCAAATGCTAATTTGTTAACATATGGCTTTATAACATATAGTGTTTTTGTAAAATGTTTTCTTTTGGCTAAAATAATTATCGAATTTTTTTAAGTTTTTTNNNNNNNNNNNNNNNNAAAAAAAAGTTTTAAAAAATATACAGAAATTGTTTCTTTGTGAAATTTTTAATTTTAGCGCTTTAAATAACGACCACTAAATCGTATGATTTTAAATTTGTATTTTATCCGTTTAACGCGCTC
>Females_1_(paired)_contig_10248
GTGCTTATAGATCCCTGTTGGTTGGTCACTCTCTGCCGTCAATAGTTATTTAACAATTCTTGCTTTCCTCATATATACGAAAAAATGCAGATTTTTAAAAAGTTTGTATCGATTTCTTTGAGAGGCCAACAAAGATCTATAAGCACCACATCTCCCTTAGAAGGCAAACGAAATTTCCGGAAATTTTTAGTGTACAACAAACGTGGTACTAGGGTTGTTAAAGATACTCAGCGATATAATCAAGAAAATCCTCCTGTGGCTGTCCACAAAAGAGGTGTTCGTGACACCGGTATGTTGGTAAAAGGGAAGTACATAGAGATCCCTGAGAAAATACCAGAGCTGATTGTCCCTAATCTCGATGGCTGCAAGTTGAAGCCTTACGTTTCTTATAAAGCTCCCGAAGTGATACAGTCTGAATTTACTAGCCTGGATCTCTTTAATGCTGTATACTCGAAAAAAATAATTGATGATTTTAAAGAGGGTAAACTNNNNNNNNNNNNNNNNNNNNNNNNNNNNNNNNNNNATAAATCCATCAGAAAATGAAGTTCTAGGTGCGGAGGAAGCTCTACTAAGGGCTAGAAAAACGGGTTCAGACATATTTTAACAATTTTAAATCAACGAACAATAAAATAGTCTAATCCAACGTATATACGATTTGTTTTCTTTA
>Females_1_(paired)_contig_10249
CTTGGAATTGCTAGAAGCTTTAGCCACTAAAAACGAGCGTGAGAATGCAACAATTCAGGAGTTAAAAGAAAAGATAGCCCAATTGGAGAGTGAAAAATCGGAAAAGGCCGAATTTCGAAGAAGATTTGAGAAGGAATTGGAAATGATAGAAGAACAATGGCGTACAGAAACAAACGATTTGGCCGAATTGGTTACTTCTCTGCAAGAGGAGAACAAACGATTAGTTAAACAAACACAAGATCTGCAATGGCG
>Females_1_(paired)_contig_1025
CTTACACCAACATATGATGTTTTTCTACAGTGACATCTGACAGTTTCCGAGTTTTCTTGTAAAAAATTGTTAGTAAATTAAGAGCGTTTTCGTTGGGATCTGTTCGGAATATAGTCGGGAGCCATGTCTTTGACAATGAAATTATTCTCCGCCTCACGAAATGGCCAACGTTTTCTTGGTGTTAGCTCCCGTTTGATGAGCACCAAGGAATCCAAAGACATTGTGGATGTTCCCAAAGGTTATGTCTATGTCAATAACAAAGAAGAAAGCATGGATTTGAACGATGTCACCGATAGAGCTGCTAGCACCATTTTCCTTAGTGAATTAATGCGCGGTTTTGGTGTTACATTGGCTCACATCTTCAAAGAGCCAGCTACCATTAACTATCCCTTTGAGAAGGGACCTTTGAGTCCCCGTTTCCGTGGTGAACATGCTTTGCGTCGCTATCCCAGCGGCGAGGAACGTTGTATTGCATGTAAATTGTGTGAAGCAATTTGTCCAGCCCAAGCTATTACCATTGAGGCTGAGGAACGTGCTGATGGCAGTAGGAGAACAACACGTTACGATATCGATATGACAAAATGTATCTACTGTGGTTTCTGTCAGGAAGCCTGTCCCGTCGATGCCATTGTAGAAGGACCCAATTTTGAATTCTCCACCGAAACACATGAAGAGTTGTTGTACAACAAGGAAAAGTTGTTAAGCAATGGTGACAAATGGGAATCGGAAATTGCTTCCAATTTGCAAGCTGATCATTTGTATCGTTAAGCAGAGAGAATGAGATGAGAAGAATTGTGATTCCTTAGAGGATTCTTAAGAAAACTTTAGTAAATAAACTTGCAACTGAAGACGTGTATAAATGTGTTGTGTTAAATGAATTAAAGTTTAACATTTTTAGTTTAAAGAAACGAAATATGTTGTGTCAACATTTTGTTTTTATTAATAACACTAGAAAAAAAAATCGATAAACCAAATACTAGCATAAATGCTCAAATTAAAATGTAGTAATGCCCACGCGTTAATCTTTTTCTAAATGGAAGTCTGTCAAGTCGTTATAGATCTAAAATACTTTTCTCTTTGTCTATTGTCCAGGACCAGACAATGATTTCTCCATAAACTTCTTTTTGGCAAAACATATCCACCATTTGTTAGGTTTGCCATCTTCACCGAAAACTTTTTCCAAAACACGATTGCCTGTTTCATGGCGTAGTTGTAAAATGTATTGGCGCATTAAGTCCGATTCTTGGGCAGTTTGTGGTCTACCATATACTGCATTTAATGGAAAGCCTGCATCGCCAGGTATATCAAATTTCGATATGGCTAAACTATACATCTCCTGTTGGCCTTGGTTTTTATTGGCACACCGTTGCAATTTTTTCAAACATTCCGTAATGTATAAGGTGATATAAATTAATGTTCGGTCCACTTCAGACTTGATTTCATATGTCCGAAAGAAAACATTTGCCTTAAAAAAGTAAAGTGACTCATCAATGATATCGTTATCGCTGGTAGTTTGCACTGGAGCTGGACCTCTAAATTGTGTTTTTATTGGCAAAATAGCCATATTAGCAACAACTGATGGAAACTCTTTGATTGTGGAATGATAAGCCGGCATTTTGTATATGTTCTTTTGATGAACTAGATTACTATTTGTAATAAATGTTTTTTCTTAAGGATAAATAAATATGACAATTTTTTCCGATTATCTGTCTGTGGAAGTGTCAAAATATAAAAAC
>Females_1_(paired)_contig_10252
TACTTTTTTCAATACTTTTTCACCCTGGTCAGTACCGTAGCAATACCGTGCCCCAAGTTAATCAAACTGCGAACCATCACCATTAATATACAGAATTTCTTCATTATCTTTAAAGAAGACCATGGAAACAACATAAAATAATTATAAAATGTTTTTCATAGTTTAGCCCATTTTGATCTATTAGCCCTATGAAGTACGAGGCTTCATTTATTCCAATAGCAAGGAACGGAATGCCAAATGTTTAACCTTGCCATCACACAGAGGTGGTAAATCCTTAACACAAACACGTTCAGCACTGTCATAGTAGGTTTTTCCAGGGCAAACGTAAATTGGTCCATACCATTCTCCATTCACATTCACACAGTTGATATATTGATGACATGTGGTGTTTGCATCCGTTCCAACTGGATAACGACCCTCTTGTTTCATTAGACTACAAAAGCCAGTAGGATTCTCGAGAGGTGAAGGTGTGGTCGTCGTTGGAGCTGGTGTTGTTGGGGCCACAGTAGTTGTTGTGGGATCATCTCGAAATGAGCATGTAGGAGCTTCCTCACCACAAATGTAGGGATTATTGATGTTACAACCCAAACCATCATTGCATTGTCCTTTAATTCCGGAAGGTTCATCCCGTCCAAGACAGAGATCAAATTCTTTTGTTCCAGTACAGGCAAAGGTTTTCGTCGAATCACATTTATTACATTCGTTACATTCTGAAAACGCTTCAGTAGGTGTACAAACTTCTCCAACCATGGAACAAAATCCAGCTTCACAATTGAAAACATAATCCCCGAAAGGTTTGTTCTCGTAACAAGGCTTATATTCCGTTTTCGAGATACATGCTGTATTTGTATCTGCTCGGCAGACACCACAATCACCATTTATGGAAACAATAAATCCACAGACCACAAATGCTAATCCAAATACATGCCAGAGAGATTTCATATGGAATATCATATTGCCTTCTAAATTTCCTTGAAACAAAGATGAGACTAATAGTGTT
>Females_1_(paired)_contig_10253
TTGTTGTTGTTGTTGTATCACCTTAATACATAATGTCTTTAGTACAGTATCATTATAATTATTTTTTAGTAGTAGTATTAACAAAAATAAGTTACATTGTATGGTCTAAATAAATAATATCCTGTTTTTAAATNNNNNNNNNNNNNNNNNNNNNNNNNNNNNNNNNNNNNNNNNNNNNNNNNNNNNNNNNAAAAATAATAATAAAATAAACACGCACGTGCTTTGCTCGCTCATCACACCATTCGTTCGTTTTCTATTATGTACAACTATCAGGATGCTGACTTTGTTTACGCTTAGATTTTGGCTCTTTTGTATGATCGATTGATGAACGTCTAGGATTGCCAAGGGTTACTAAAGCACTGGCCACAGCAAGGCCAGCAGGTTGACCGGCAGGAGCATGCTGGAGACCACCTGTGGGTAAACGGACTAGAAGAGACAGCACAGCGGCTCTATTTCCGCTACATGGCTCTAAAGCTATGGGACTGGGACAATCCTTTTTACGTTTTTTACTCATATTGGCAATACCCTCCATGGTCAATGACAAATCGATATTTTCACGACTTTCTATTTCCACTAGCACCTGTGAAAATGGTCGACTAGCCATTTGTTCCATTTCGACGAATAGACGTTGACGCCGACGAAACATATCGAATTTCTGTTTGATTTTCCACAAAATAGCAGCCATCAACAGTAGCAATAGAAAACAAGTGGAAAATGTAATAAAGAATTGCTGTAAATTGAGCTTAGGATACTGGGAAAATGCTATCTGTATCCAAATGGGAGGCTGGAAATCATGCACCGATACATAAAATGTAGTCAATGAGCTATTATCCTCGGGCGAATGACCAAAATTGTATTCGGTTTTGGGGAAGCGATGACGGAACGTCGAACAATNNNNNNNCCGGCCCGCCTCACTGAAATATCCATTTTTGCTGGAACACTACAGGTGATGGTAAAGTCAGCATCGATCTCCGGCTTAACGGGGGAATTGCGAAAATTTATTTGATTAAAATGACGATCCTCTTTCTTCGATAGATTAAAAGTGAATTGATAGTCAATGGTTAGTTCGTAAAAGCATGAAGTGGTCATGGGATCACCATGATAGTGATTCTGTGAATCACATTTCTCACAATGATCACCCACAATGCCTTTGGTATTGCAGAAACATTTGCCATTGTCGGGATTACAGTTGTTGCCTTGTTTATTGCATTCACATTTTTGGCATTGACCACCATTGATGGGATTACCCCAGTAGCCTTCTTTACATTTCTCACAATGATTTCCCGTAGTCAAATTGGAGCATGGCTGTATGCATTGCATGGAACCCTTTTCACATTTCGAATGACCATTGCAATTGCATAGGGGGCATGATGTAAAATACCATTGACCGGAAGGGCATTGTTTGGGTTCGTGGGCCGTTAAAGCTCCACCCTCTATACATTTTCCAAGACCAGTATTGCTGCCATCATCACACCAACCGCAGGCAGGATCATCCAAACATTGCGAACAACTATTGTAGTAGCCACACTGAGCTGTTGAGATATAGGTGGAGGTATTATTGCTATTGCCCAAGGCAAGCGGCGCACTGCGGCATTTGTATATATGCGTAGTCCACTCTCGGCACTGGC
>Females_1_(paired)_contig_10254
ATTAGTAGCATCGGTTATGTCCACGGACGAAGCACGAGATCACCTTATGAAAACATTGCTAACGAATTACCACCCATCTTCAAAACCTGGCTCGAAGAACGAGACTTTAATGGTATTTGTCGATATAGAGCTGCAGCATTTTGACTATCGCGAGAAAGATGGTGCATTTGCTTTAATCGGAATGTTATACGCAAAATGGCGCGATCCAAAGTTGGTTTGGGATCCGCTGCAGTACGGAAATATGAGCCACATTAGCGTAGCACAACGTTACATTTGGGTTCCCGATTTAGAAATTTATAATAATGCTCCGAATAAATACATGCGCATGCATCGTAATGGTTTTGTTACAGTAAAAAACAATGGCGTAGCTCTTTGGAGCGATACAATCGAAGCAAATATCTATTGTACTACAGATATGAGAAATTGGCCCCACGATAAACATNNNNNNNNNNNNNNNNNNNNNNNNNNNNNNNNNNNNNNNNNNNNNNNNNNNNNNNNNNNNNNNNATCAACGCCAATGAGAGTTTAAGCTTTGCTGCAACCAAAAACTTGAACATGCAATACAAAGTGACCGAGTACATTGCGACACATGAGAAAACATTCTACGCATGCTGTCCTGAACCCTACGTAAGCATGAGCTACAACATCACATTCGAACGAGAGTCGTCATTTGTCGTCATCTTCCGCATTCCAGCTATGTCAGTTATCGTTTTTACTCTCTTGGGATTAAATTTGGATCCCAGACGTAGTGAATCCTTTTGGCTCAATTCTATAAATTTATGGATGTTAACAGGACAATTACTATACTTTGCCTGCAATAGCTATCGTTTTCCGAAAGAAACGCCCAATATTGTTATATTTTACAGCACAAGTTTCATTCTGGTAACGATATCGCAGCTTGTAGCCGTCTTCTCTAAGTATGCAACCTTTTCGCCATTTCTTTTCAAGTATCCATTGCCATATCCGATTGAGTGGATTTTGGGTTCCACATTGGCATTGCGATTAGTTCCGATGGATTGGAAGGAAACTACTGTCAAGCGCGGTGCACGACACTCAAAATTAACTTCGCTTGACGAGATGGACGATTCCTCACATTTAATTGAGCAACGCTACCAACCAGCACACGATTGGGCTCGATTTGCACGATTACTACAACGTCTGACATTTTTTCTAATGTCATTTATTTTTCTTATATTATCAACTGTTTGTTTAATTTAATTCTGATATATAAAACAGCAAGCAATTTGAAATAAATTGAGAGTGTATTACTGGAGGTGAACATTTTTAAAAAAAA
>Females_1_(paired)_contig_10255
TGTGGAAATCTCAAAATGTGGAGTAAAATTTAGTTCAATTTTCGTGCGAGGTAGTTCATTCTTCCTATAAAACAGTTTACTTTTTTCGGTGTTTAGAGACCAATAATTTTCTTTTGGTATTATTAGCTTCAATGTATTTCGTTCATGAAAACTCCTAAATTACATTTTTCATTTGCCTTACGAGTATATTTATCATCATATTCCTTTTGAAGATTTCGATTTCCTTTAGTGTAGAGACGAATGACATTATGTGTAGCTTCTGAACTCTTCTCATAGCTCTCCAATTCGTCGACGAACATTTTGAAATGATTGTACCAATGAATGGCTACATCTTCATTGTCAGTGGCCAGAATGATACGTGACATTACTGGCGACATGAAAGTAAAGACATTACGTACACCACACTGAAATCTATGGCGTATGAATAAATCCAAGTACTTTTCGGTAAAATGTTGTGCTCTTTCGTAGATTTCCATTTGTTTACTATCATCCAAAATTTTTGATTTGGCCAGCTTAATTTGTTCAAGCATTTCCTCCAATTCGGATTGCATTGGATCAGCTTTGGCATCGTAATAATAGAATTTATTGGTCAAAACATAGTCGACCAGTTCATCGGTGGTAGCTGGCATGGCTATGGTCATCGAAGCAGCTGAACTTTGATGCAGTTCCTTTGTAAGAGCTAAGAAAATAAATATCCACTTTTC
>Females_1_(paired)_contig_10256
TTTGGGTATTTTCATGAGCTTATCTTCAGCCTCCACTAAATCGACAAGCGGCTCAGCACTACAACCTTGACGTTTAATCCTTTTATACTCGGAAGGCAATACCCTGGTGGATTCCATGCCTATATAGCAATTAAGGTCANNNNNNNNNNNNNNNNNNNNNNNNNNNNNNNNNNNNNNNNNNNNNNNNNNNNNNNNNNNNNNNNGGCGGAATTTATCGATTTCGTTTTGTAGCTCAACAATGAGGGCATCTTTGGTATGGCACTCCTGCTGGAGGCGAGCAATGCTTTGGCAAAAGAAACGATTACGTTCCTGACACTCGCTCAAGGCGGTTTCTT
>Females_1_(paired)_contig_10257
AAATACGAAAAAACGTCACTACTGTAAACAATGTCCTCTACGTTTCATGTGGAAGGATAACCTTAAGACACACATTACAATGGAACATCCACAAGATCCAGTGAAAGAGACGGAGACCCGATCATCCTATAAAATCTGTCAATTTTGTCAAACGAAATTCTGTACCAACAAGGAACTTAGGGAGCACATGACTCTAGTTCATCCAACGGAGTTACGTTATTGTTTTCTTTGCCCGAAAACATTTTACAAAATAGATCATATTAACGATCATCTTAGCCGTCAACACAATATGCCTTCAGAATATATAAAATCTGTAGAGAGTATTGCCCAGTCTTTATGCTCGAATGGTAAAAAGGAGATACATTGTAAAATTTGTGGTATACAATTTCAAACGATGGCTGATCTGGCGGAACATTTCTCCAATCCGGAAAATGTATGCTCATCCGTAGAACATTCAATATTAAATTATTCGATAATAAATCAAAAAGGTTTCGAATTGAATTTGGAATTAGATTCGGAAACGGAGACTGAAGACACGACACCATTAAGTAGATATCAAAAGAGTTGTAAACCCTATACCTGCTCCATGTGTGATGAGTCATGCGAGCGTAAATATCAAATNNNNNNNNNNNNNNNNNNNNNNNNNNNNNNNNNNNNNNNNNNNNNNNTTGAAATGTGAAAATTGTATTTTTAAAACATCATGTCAGAAATTATTGGACTATCACATTTCAACGCAATGTTTCAATGTAGAAAAACCCTATCAGTGTGAAGTTTGTAAATTCAAATTTATGTGGCAAGAGAATTTGCAAAACCACATTGCCCTATTCCATCAATCAGGATCTCAGGAAGGTAATAATCGTTTGCATCAAAAGCCTCCGGATTGGGCTGATAATAACAAGGACACCAGCGTATTTGAGTGCATGGAATGTCATCGTCGTTACAATCGTAGAGATCGTTATAAGGCTCATTTTAAAAAGTTCCATAATAATGAGCCGGGCAGTCAAAATGAACCCGTCAAGGAAAGGAAACGTGCCAAACCGACACCTTGCACCATTAAGAATTTCTTATGTGCGTTTTGTGGCATGTCANNTCTTGTGTGCTTTTTGTGGCATGTCATTCTCGAACAATTCAAATTTGACTGTCCATATGCGAAAGCACAGTGGGGAGAAACCCTATCAATGTGATGTATGTCATATGGCGTTTTCACGATTGTCCGGCCTTCAAACGCATCGTCGAATTCACACAGGTGAAAAACCTTATAAATGTACTCATTGTGACAAAGCATTTAACGCACAATACAAATTAAGTGTCCACGTGCGTATTCATACAGGCGAAAGACCCTACTCTTGTCAGTATTGTGAAAAGAGTTTCACTCAATCCTACGATTTGACACTGCATCATCGTCTTCACACTGGTGAACGACCTTATGTTTGTGAAACATGTGGCGAAGGATTTATTTGTACCAAATCCTTAAAACAACATAGAAATTCT
>Females_1_(paired)_contig_10258
CTGATATTGAAAAATTTATTAGATTGTTGTGGAGGAGAACATTTGTTTTAAAGCTGGTGAACATACATATAAGGAGTACAGACAACCAACAACGTTAACGTAATAATCTGTAAAAATTATTTTTCACACTGACAGAAAAAAATACACAAACGAGATATTTGCAAGTTATATTTGGGTGCTCATTGGAGATAACAATTTTATATGTGCCAAGGATTTTCTCCTATACAATGAACAACGGCTTTTCAACAGAGGAAGATTCGAGAGGTGGTCATGCAGACCAGACGTGTTGTTTGATTGATGATACGGAGAGATGTCGAAATCCCGCCGGAAATGCCAGCTACTCTAAAAGGATTCAGAAAACAAGTAAAGATAAACGCCTAAAATTGAGTAGTGATCCCACATCTCAGCATATATACATATGCGATTATCACAAAGATAGAATTCAATCGGCACGTTCCAAACGACGACGCAAAGAGTCTGAAGAAGATGACAGTAATGACACCGATATTGACCTACCAGAAGTCGATCTGTATCAATTGCAAGTGAACACATTACGACGCTACAAGAGACATTACAAGCTACAGACAAGACCTGGTATGAAACGAGCACAACTGGCTGACTCGATTATGAAACATTTCAAAACTATACCTATAAAGGAGAAGGAAATAATAACGTATTTTGTGTACATGGTCAAGACAAATTCCAACAAACTAGACCTAAAGAATGGATTAAGTAATGACACAACTTGAGATTGTTACAACGAAAGCCAGAGTTAGTGTTGTGCTCCAATCGCATAATTAAAGAAATTTCTAGTAGCCGTAGATTTTAAGCAATTGTTACTATTTAAGTCACA
>Females_1_(paired)_contig_10259
CCCGTGGCATATTTACAGAAACAGGGCTGTCCGATTATAGGCATACCAGCATCATTTGATATCTTTTGCAATTGTTGAGTGAAATTTCGCAATGCATCCTCCCGTACGGTACGTTGGGGTGCAAAACATGCTATGGCCCAGACTCTTATTTCAACGCCTGTGAAGAATTGTTTTCCACGCATATCCCAAACACCTTGATTTGGTGAGGCCAATGACACTTTATTTTGGGGTGGAAATAGTTGTTGACCAGTCATACTTGATACACGACCTCCGTATTGTAGCTTAGGTGGTGGCAGGACACGACCACGAACTTCCATCATAGAATTGGAGATGGTTAGACCGAATTCTTGGACATATGAATCATTATTGAAATCTGCTCTCTTAACCAAATTATTAATTTCCCTCTCACGATCGGGAGCTGATCTTGCTGTAGCTTTTATCATGGTAGATGTTTGCATATCAGTCAATTTCTTAATGCATCTTTGGCCAGCAACAATATGGCATACTTCCAGCGGTAAATATGTATGTTTGTGTTCTTGGCCCACCTGTAGACATGGCAAGTGAGGGAAGCGCAATTTCATGCGATATTTATCAAGGAAATATTTTGCCACTGTACACTCA
>Females_1_(paired)_contig_1026
TGTGTAACTGCGAGCTGCTGTTGAGTTGAAGAAAAGTATGATTTAAGCGAAGATATTTGAGAGTAATAATTGCGATAATTCCAATTAGGTTTTTAATGAAGATATTTGAGAGTAATCATTGCGATAATTCCAATTTTTGTGAAGAATTTTGAGAGTAATTGCGACAATTCCACGAATTAAATGTAAATGCGAGCTGCTGTTGAGTCGAAGAAGATATTGGTTTAGCCAAAGATTTTTAGAGAGATATTGCGAAAATTCTACGAAATACGGTAAACCATTGAGAAAGCTAATGTGTAACTGCGAGTTGCCGTTGAGTTAAGGAAAA
>Females_1_(paired)_contig_10260
CACAGCTGTTACAAATTATTTAATATATTTCATGCCAGCAGTGTAGAGTGCTTGTTACTAAATACAAAAAGCCGAAAATAACAGAAAATGTCATTTACTGTAATGCAAAAACTATCTTTAACTTGTCTTAAAGCTGAACAACCATTATTAACAACCATACGTAATGCCAGCAAGAAGACCGGAGGCAGTACTCGAAACAAGAAAGGTCACCCTAGACCAAAACATCGTGGATGGCGTGTTCAAGATGGTCATTGGGTGTCCCAAGGCACAATTTTAGCTACACAATTGACCACGAGATTTCATCCAGGGCTTAATGTTGGTTTTGGCAAAAATGGCACCTTGTTTGCTATGGATCATGGGAAAGTTTATGTGACATGTGAGCCTTTAGATCCAAACTGGGATCACACATGGGTACAACGTCATTACGCTGGTCGTGAGGGTCAACCTATCTATAAAAAGTTCTTCAACGTCGTACCAGAGAGCCAACATCAACGTTTTCG
>Females_1_(paired)_contig_10261
GCATTGGCCAATGAACCACTAACTTCTCCACAGAATCATTTACTACCATTATTGGAATAACCAAGCACGAGGATTTTGCCAGGATTTATTTTTATTTGGATATATACCATCCCATTGAAGTAGGAAAATCCCGAAATTAAATATCATCGAAAACATCCAAGATGGATATGAGCCTAGATGATATAATTAAGAGCAAAAAAATCTCAGTGGCCCCTACGAAAAGATTCCCTGTTAAAAAACCACCAATAAGGAAAACACTAAATAGACCGGCTTTTAAGGAAGCGGCACGTATTACAGATGCTCGTGTCAAAATTATCCAAAAAAATCGTGCCAAAATTCGTGATGCCCGAGATAAACTAGTCGAAATCACACGTAATAATGGTGATGTACGAAAGAAGTTATCACAAAAGCAGGAATTAATCAAACCCTACAAGGGCAGTAGTTTCAAATATAGTCGACTAGGAGGTGACGCCGGACGTATCGGTAAAATATCTGTCGATGGTGGAGGTTTAAAGACAAGAAATTCTGGGTATAAATCATTATCCACATCATCATTGAGGCGAAATGATGTATTGGAAATACCAAGAGGCTATGTTGATTACGATAACATGGAGAAAATGGAAGAAGAGGAATATGCTGCTGCCACAAGACTTAGCCGTACTGTTCGAAATGACATGGTGTATGATATGGCACCACCTGCACCAAGACGATTGGATTCTTGGTCGTCATCGGGCAACAATGATCATTTTGATCCATTCGTCTTGGTACTGTNNTGATCCATTCGATGTGTATGAAGTTCCTCATAATTCACGACATGAAAGGCGCATGTCACCCGATTTACCCCCACCACCCGCCAAGGGTATACTTCGAACAACAATTCGTGAACGTAGTCCAGATCCATTTCAGCGACGTTATCCCAGTGAGCATTCCTCACATTTATCATATGAAATGCGATCACGTCTGGAGAGAGCTCCGGATCCACATGCTTCCATGGGAATATTTTCAAATCCATTGACACCACCATCACCGCCTAGTTCCTCGTCATATGGAATGGCTAAATCGTCGTCATCTGGTTATCGTATAGTTGTCAGTAATTTGCATCCAAGTGTAACGCAATCGGATATTAAGGAGCTTTTTGAGGATATTGGTGAATTGTATGATTCGCGTATAGTAAGACCTGGTGTAGCCGAAATTATTTACAAATCATTGGCTCATGCGGAAAAGGCTGTGGACACTTATCACAATCGTCAATTAGATGGTCAGCCAATGAAATGTCTCTTGGTAAATCCCAGGGCATCAAATAAACCCACAGCACCTGCAATACGAACTTCAAGTTCTCATTCATCGAACAAAACTCCCTTAGAAATTGATATAGATGCTTTGCATAAAGTGCTTTTCCGACGTCATTAAATCTTGTCTACTACTGTAATCTATACACTCAAAAAAGATATGAGGAAATATTTAAACCATAACATTCGAACCAATTAATTGAACAACCGCAACAATAACTTTAGATACATTTTTTACATTGTGTACGAAAATGACTTGTACTATTAATTTTCCCACTTCTCTACAACTCCTCCGAAATGCATTTGGAAATTATTGAAAGACATTATCTTAATATAATTCATTCATATCTGAACAAATACAATGCAAGCGCAGACCCTTTGGCAATTCCTGATTATATTGTAATTATTATTTTCTTCTCTCTATTTCTTTAGTAGTTTATTTTATAATTTTAATTATTTATTTAAATTGATCCTTTTCACTAAAAAATATTTATCCATAAGTTTTGGCTTTAGTACTTGTCGCATCATTATCGCCTCTGAAGAAGAAAAAGTGCAAGTATCGTTTAGAAGAAGAGACGTCTTTGTAAGAAGTTAAGAATTTCATTTAGACTGTTTTTGTTTCGCCTTTTTAGTTTATTTTTACTTTTTTTTTTAATTATACACATTTTTATATTTTTGATAAAGAAACTTTTTGAGAGACTTTTACGTGCCATTGTTGAAATATTTGAAAAACAAAAGTAAAATAATGATAATAATAACAAAAAAAAAATGTTATATTTATTNNNNNNNNNNNNNNNNNNNNNNNNNNNNNNNNNNNNNNNNNNNNNNNNNNNNNNNNNNNNNNNNNNNNNNNNNNNNNNNNNNNNNNNNNNNNNNNNNNNNNNNNNNNNNNNNNNAAAAAATTATTTGGAAAAAGAATAAAATAATTAATGCTTCCGTAACAATCCATGCAGATTAACGCAACAAACAGCCAATGATACTTCCCAGTGAATACCTTTTGCTAAAAATATTAATAATAATANNNNNNNNNNNNNNNNNNNNNNNNNNNNATAATTATATGTATATGTGTATACGTTTTTATTAATAAGCGTTACTTCATACGAGAGAAAAAAAGGGTATTACTTGAAGAAGGTCTAAAGGTTGAGACTGTACAGATTTTAGAATCCATTTTCATATACATATATATATTTT
>Females_1_(paired)_contig_10262
AGTGGCATAACGTTCCAAATCGGTAATGGCATCACCCAAATCAATGAAAATCAAATGACCACCGGCGGGCTTCTCGCTGTCCCAGTTGCTGGATTCATCATCACCCTCGGGTTGGGCTTTTTGGCTGTTGCGTTGAACGTAAGCTTCGACAAGTTTGGTATNNNNNNNNNNNNNNNNNNNNNNNNACACTGTTCAAGGATTCGGGCAAGCCAGAGATGAAGATGGTGACTTCTTCATCGCCAAAACGTTCCATACGCTTGACAACTTGAACATAATTGTTCAAGGTAGTCTTCTCCATTTGACCATTGGGCTTGAAGACATAGACAGGAACATTGGCAGGGCTGGGCACAAAATCGGGAGTTACCGACTGGTCAATTTGGGACAAATGGTACAATTTACGCATCAATTTGGCACCCTTTTCCAAAGGCATATTGTCCAATTGTTCAAAAGTGAGTTCATCCAAAGCTGGTGTTTGTTCCAACTCTCTTGGTTTCAACCATTGTGATGGTTTCAGGCTGTTGCTATGGTCGCCACTATATTGTTGAATGGGCGAGGCCACAGCAGCGACAGCCAAACATGCCACAACGCAC
>Females_1_(paired)_contig_10263
TGTGTTTGTGTGTGTGTGTATATATCCATACTGGTAATGAGGTAAACTATTTGTTAATGTAAAATAAAAATTAGCATAAAAACTAAGAGGGGCTTTTAATTGTAAAGATTCCATAAAGATATTTGACCATCCATGCCAGCCACGGCCATTATAGGTGCCTTCCATTGTAAAACCGGGCCTGTAGAATAAGCAATATCCATAATGGCACTCTTATGCTCGGTAAGAACAGCCAAGGGTCGTAGACTTTTCCACGAAAATATTCTCACTCGACCATCCCAGCCACCTGAACAGAAAACTTTTTGATCATTACGAATGCGTAAGCAATTTAAGCCGGAATTTTTCAAAGAAATATCTGAGGAACGCTGAAATCTCATCGATTGCCTTTGATATGAGAATGTTGTTACCTTATCACTTGGACCTCCAATAATTCCTCTATTTGTTAGGGGATCATAATCTACAGCCATGGGATCTGCATCAACTTGTGCAACATCCACAGCCATTCCAGAGCTAAGGTCCCATGTTACAAAGTGGCCACTTTCATAACCCGCCAGGCAAAATAGCTGGGAGGCATGCTCAAAAGGTTTAAAACAATTGAGTGTACCCATTTTCGGCAACTGGTGTTCGTTGGGTATTAACATTTGTGCGGAATTTTCAGGATCGCTTGTATGCAGTACACCAATCGAGTTCTCATCGCATGGATAGAATAACAAATGATCATCCGTACTGGAATTACCATAAAGAACCGACCGACAATAACCCACATAACTACCCGGCACCACGACTTCCCGTTTATAGCCAGAATTTGTCATGGACCAAAGTGTAATTTGTCCACCTTTCTCCTGAGATATCAACATATCGTCCGTATGATGTAATGCCGTAATAGGATCCTGTCCAATTTCAAAATGTAGTTTTGAGCGGTTTGAATGTAAATCCCAGAGAAAAATATTTCCTTTAGTGGTACCAGCCAACAGACGTTCGTTTTGATGGAAGCACAAAGAATTAACGGGTCCCATTTCCGGGCATCTTAATGTGAAAACTGGATCTGGTGGTAAAACAGCCATGTTTTAATTTGTATACGTTCTTTTGGAATTAAATAAATCTCTATATCCTTCGAATTAACAAATAGCACGCTTTGCTAGAGGGCGGCGACAACTCACCTGCCGAAGC
>Females_1_(paired)_contig_10264
TTTGTTTGTTATTTTAGTGCAATATAAACGTAGTTAAATACTGAATCTTTAACTATAAAATCCAAAGTGAATTCTTTTAATCTTTAGTATATTAATACGTGTATTAGAAATTTTAAGAAANNNNNNNNNNNNNNNNNNNNNNNNNNNNNNNNNNNNNNNNNNNNNNNNNNNNNNNNNNNNAATTTGCAAAAAGTAAAACTCATAGTAATTGAAGAAAACAAAGAAACATAACTCCAATATCTCAATGTGGTTAAAAATGTTTGTTATTACTATAATTAATCGTTTTGTGTATGCAATCGTAAGATCGGAATAAAACGAGTCGCTAAAGANNNNNNNNNNNNNNNNNNNNNNNNNNNNNNNNNNNNNNNNNNNNNNNNNNNNNNNNNNNNNNNNNNNNNNNNNNNNNNAAAAAAACGAAAATTTAAACGAGAAAAACCTAAACGAGAGATTTATATATTTTATGTTGTCTTCGAAATAAACAACAATCTTATATACAGAATTGAACAAGCAATCTTATATCAATAATGTTATATATATACACACATTTATTTTGCATTTG
>Females_1_(paired)_contig_10265
ACGATGTTTTCCAAAAGCTCTATTTAAAAATGACACTGAAAGAACATTTTACATGAAAGAAATTTTATACAAAACAGTTTTAATTTGTCTTCAAAACATTTCTTTAAGAACAAATAAAATAGGTTTAAAGAAAACGTTATAAGACTTATGGCCATTTTCATGTAGCTCCGTTAGGCTTTAACTCCCAGTTAACAGAAAGTAAAATGGAAATATCTTCTCTCCGGTTAACTTTAAC
>Females_1_(paired)_contig_10266
CAACAAAATGCTTCAGTATCTGGAGCTACTGCAGCCCTCTCTGGCCTACATGCCCGTTTGGATAATTTAGTTGAACAATTGGTATTCTCGTACAATATCTCCGAGCAGGATTTGGAGGATATTGGTTTCCAGGCTGATGCTCAAGCTAACATACNNGTTGAAATTAACACTCAATGGCCATGATGTTGTACATCATCATCATCATCCACAATCATTGCAATTTAATCCAGCTTCCAATTCACAATTCCAATTAAATTCGGCCAGTGATGGTTCCTTATCGCCTCAAAGAAATCAATCGTTTATTGCAGCTGTCATTAGTGCCATACGTAATGCCACCACCCATTCGGGAAAACGTTTGTTAGTTAGACAAAATAAACGTCNNCAGTATAGGATCCCATAATAATTTCAATGGTCACAATAACAACCATCACAAGGATCAGAATCAGCAGCAACAACAACAACACCACCAGCATAACCATAATGAAACACATAATGGTGATGATTCCGATTCCACGGAAATGTTAGATTCCGAGACGGAGCCCTGT
>Females_1_(paired)_contig_10267
CATTACAGAGGAAACAGTGCTGTGCTTTTTGTGGCAATATTTCAGTTGTTCGTGTCCGTCTAGCGGAAGAGATTGGATTGGAAGGAAGCTTTACAAGTTAAACAGAAAACAAAAGAAAATTTATCACAGAAAATCATTTTGGATTAAAATTTTCATCGTTATCTCGAAGGAATTTTGGAAAGATGACCAACCAAGATATTATGTCAAGTACCAATCCTGTTGCCAAGCGAATATTTGATATTATTCAGGATATATTTGACTTGTTGGTTCTTCTCATACAAATCATATTGGATATATTTAAGACTACGATTGATAAGATTTTCCCCAAGGAATTGAAAGATGTTAGTGGAGAAATTGTACTGATTACCGGAGCTGGACATGGCATTGGTCGTGAATTAACTTTACAGTACATTGCTCATCACAGTACAGTGATTTGTGTCGACATCAATGAGAAAAATACTGCGGAGACAGTAAGAAAGGCCAAAAATTTAAACAAAGGAGTAGTACACAGTTACATCTGTGACGTGACGAACCGCCAAGCCGTACTAGAACTGGCTTCCAAAATCAAACAAGATATAGGACCAATTTCCATTTTAGTTAATAATGCTGGAATTATGCCCACCAAACCATTTGAGAATCAATCAGAGGAAGACATTCGAAGAACATTTGACATTAATGTGTTTGCTCACTTTTGGACATTGGAAGCATTTTTGCCACACATGAAAGAACAAAATCGAGGACACATTGTTGCCTTATCATCGATGACCGGTATGGTGGGTATGCCAAATTTAGTACCATACTCAGGAACAAAATTTGCTGTACGAGGTATAATGGAAGCTCTTCACCTGGAATTACATGAAGGGCCCTATAAAAATTTGATTAAATTCACCACCATCTATCCATATGCTGTGGATACTGGTCTATGTGGTAGTCTCAAATCTCGATTCCCCTCATTGTTGGCCATGTTGGATCCCAAATATGTGGCTTCAAAAATTATTGAAGCTCAACGTTCGGATGTCGTGAATCTATCGCTACCACCCTATATGCAACACATGAACAATTGGGCACGTCTAATGCCATACCGATGTAGCATTCT
>Females_1_(paired)_contig_10268
ATGTTTGAGGTGATCATATTTTTTCTCTGGGTATATCAAAGAAATGCGTTATAGAAAGAAATTTCTTTTACGCAGAGTAACTATCAGGAATTCTATTTCTCCATCCATGTACTTTTATTGTGTTTTTTGGACTTGCTTNNNNNNNCTATCCTGTCATCCTGGGTTTTTTCTTGGATAGATTTCCTCTTTTAGAATAGACAACTGTACTCGAAACAACCACCAACCATATGGCTGTAAGTCTAAACGAATTCAGATTATATATTGAACGATTACATATAACTTAGTCAATTTTTCAAATTCAAAGTTCCGACAT
>Females_1_(paired)_contig_10269
GTCAGTTTTTAGTCGCAAGAATTAAAGTGAAATACGGATAAAGCATAAAGCTCGCGAAAAAGGCCATTAGTTTCCAAACGGCGCAACTGAATGAATTAAGAAAAACAATTAAAAGAAAATAGAGACATTTCTGTTATAAGACATCTGTGCCAGTGATTTTCCATCTGACGTTAATTGCATTCTTCAAGATGACTACAATGACAAAATTTCTAGCGATTTGTCTAATTTTAAGTGCAACAATGATGCTGTTTTCGTTACCTGTCGTAGAGAGTATAACTCCCCTTTCGAATGGCCAGTGCAAGGAATTAAATCAATGGAATTGTTATTCAGCCAAAAATGAAGGATATTTCTGTAATAGTCGTGACACAAGCAGCACCGAAATAAGATGGTACTATGACAAGGGGACATGTCGCAAATTCAACTACAAAGGATGTAACGGCAATCGCAATCGTTTCTGTACAAAAGAGGCTTGCTTGAATAGATGCTATGGATGAATGAAAAACCAGCCTCCCTCCATTCATTCACCCCAACCAACCAAACTACACTATACACTTACATATACATA
>Females_1_(paired)_contig_1027
CTTCGACAGCTCGAATTTACACAATAGAATTTTCGCAATGATTACTCTCAAATATCTTCGTTTAAACCATGCTTTTCTTTAACTCAACAGCAGCTCGTAGTTGCACATTAGCTTTCTCACTGTTTTACAGTATTTCGTAGNNNNNNNNNNNNNNNNNNNNNNNNNNNNNNNNAATATCTTCGCTTCAATCATACTTTTCCTTAACTCAACGGCAGCTCGCAGTTACATATTAGCTATCTCAATGGTTTACCGTATTTCGTAGAATTTTCGCAATTACTCTCAAATATCTTCGGCTAAACCAAAATCTTCTTCGACTCAACAGCAGTTCGCATTTACACATTAGAATTTTCCCAATGATTACTCTCAAATACCTCCATTAAAAACCTATTTGGAATAATCCCAATTTCTCTCAAAATATCTTCGTTTACATTATAATTTTCTTCAAATAAACAGTCGTTCGTAGTTGCACGTTAGCTTTCTCAATGTTTTGCAGTATTTCGTAGAATTTTCGCAATTACTCTCAAATATCTTCGACAAAACTTAATTGGAATTATCACAATGATTACTTCCAAGTATCTTCGCTTAAATCAAAATTTTCTTGAAATAAACAGTCGTTCGCCGTTGCAAATTAGCTTTCTCAATGTTTTACTGTAATTCGTAGAATTGTCGCATTTACTCTCAAAATTCTTTACTAAAATTTAATTGGAATTATCGAAATGATTACTCTCAAATGTCTCCATTAAAAACCTAATTGGAATTATCGCAAATATTACTTTCAAATATCTTCGCTTTCATCAAATAAGTAGTCGTTCGCAGTT
>Females_1_(paired)_contig_10270
AAAAAATGGGACGCAAGAAGAAGAAGGCCTCGAAACCCTGGTGCTGGTATTGTAATCGTGAATTTGACGATGAAAAAATTCTAGTGCAGCATCAAAAGGCGAAACATTTTAAATGTCACATTTGCCACAAGAAATTGTATACGGGTCCAGGCCTATCTATACATTGCATGCAGGTTCACAAGGAAACCGTTGACAAAGTGCCAAACTCATTGCCCAATAGGTCCAATATCGAAATTGAAATATTCGGCATGGATGGCATACCTCCGGAAGATATAAGAGAGCACGAACGACAAAAGAATGGAGGTAAATCCGAT
>Females_1_(paired)_contig_10271
TGTTGAACGAGGAAGAAAATGTAACCATTCCAAGATTTTATCTCAATGTATTACTATTGTTTTAAAGTTATTTTGCAAGTTCACAAGGTATTGAAATTATTCCAATTGTACTGAGTCAGCAGTCCTCGTTTTAATAAAACTCATTGATGTTGGTTGTGTCACTGATTTATTATGATATTGGCATTACCATCATCATCTGTAGTACGTTTGATATTGGT
>Females_1_(paired)_contig_10272
GTGATTTTCTTGTCACTTTTCACAAAAATTTTGCTCAATGAATAATTTTGTGTAATAGGGCAATATTTTTCGTTTCTTATGAATATCAATAACAATTAAGGATAACAAATTACATGCGAGCATAAATACATACAAACTATTATCATATTTGATTCTAGACTAAAGTGGACAACTCATGTAATNNNNNNNNNNNCTGGTAACATTACTCATATCCAATGTAGGTGGTATGCCAGGACTCACAGAACCGCTAGCCTCACGACCAGATACCCCAATGCCTCCACCGCCAGTACCACATCCACCAACACCACCACCCAGTGGTGACAAACAGCTACCATTGGCCAAAGGCTTTNNCTTTGGGGTAGGAGGAGTAGCTGTTGAAGGACGCACCATAAATGATGAGCTAAGAGCTGTCAAAGGATTAAAACTACCATGGGAATGATTTGGTGACACCGGTGTTATAGAGGTCGGATGAAATAATGTGGATATATGCGATTGATTCAAATTCAAATGATTTGGATGATTAAGAAATTGAACTGGTGGTGTTATTGGACCAATCTGTGACACCAATGACATATGATGCACAGCAGGACTACGATAGCTTATGGTTTTCTCCTTTTGCCACACAAATACATTATGGACCATTGCTGCACCACAAAATATAATACCAATACCTATTAGGACACTGGTTATTATGGCAGGTGTTGAATGAAAATGATTGAAGGTATACA
>Females_1_(paired)_contig_10273
AATGATTATTTTTTTTGCAAGCTATGCTAATTTTTAGGTAATCATTACAGCTGCTGTTTTCTGAGTCGTTTACTTGCGTTTATGCTTCGGTCTCGGTAAGAGTTGCCTTCGACTTTTCCGCCTCTTTTGAGTGTTTGTGGGTGCCACAGGTAGAAGATCGTTTTAATTAAAAACACTTGAATGCAGTCATCTAGCANNGCCAAATATTTTTTTTCTGATGGTCTTTATAAGGTCTTTTTTTTGCAGGGTGAAAAGGGGTTTTTCCCCCTTAGCTGTATGTGAGTGTTTTTCGTATGTCAAAACACACAGTAACGTTTCACGTTAG
>Females_1_(paired)_contig_10275
TTTGGTTTGATTTGTTATTTGACTGTTTAATTTTTTCCCATCTTGAATTTTGTTGTTTGCCAGCAGCCAGTCATAGCCAATGATGATTCTAATATCCTTGTAAAAGTCTAGCAGTAGGCTATTTATGCAGGCACCACATAATCACTATTCATGTAGGAGAAACCTACAAATTCTGATTGATCCAGATTCATCATAAAAACTTTATCCGTAGGCGTTAAGTCGGTCTTTTCCGAAGTGAATTGTTTATCAAAGTTGGAGACATCTTTGCGATGTTTAATTTTTGGTTTAAATGGTGGTTGAACTTCACGATTTTCAATTTTTTCCCAATCTATACGTCTAAAGAAAGGATGTAAACGTACATCTTCCTCACCTGTAGGTCCACAACCCAAACGTTTATTGGGCTGTTTCGTTAGGAAACCTTTGCAGGCTTCTTTGGCCTCTTTGCTTAAACTTTTCGGATATGATACATTGTGATCTGTTATGGCGGCGAAAAGTTCTTCTTCATCCTCTCCATCAAATGGTGGTTGGCCCACTAACATTTCATATAAAAGAACACCATAGGCCCACCAATCCACGGATTTGCCATAGGGTTGGTATAATATGATCTCCGGCGCTATATAGTCCGGTGTTCCACAAAATGTCTTGGTAGTTTTATCACNNNNNNNNNNNNNNNNNNNNNNGTTTTATCACCCATAATATTCTCCTTACACATGCCAAAATCAGCTATCTTAACATGCCCATCAGCATCCAATAATACATTATCCAATTTAAGATCTCTATATAAAATACCCTTGCTATGCAAAAAGAATAGACCAGCGGCAATTTCGGCAGCATAGAAAACAGCAACAGGCTCTTTAAATTTACCAAATTGTTGTATTTGAAACATTAGATCGCCACCATTGACATATTCCATGACAAAGAACAAACGATCCAAGGTCTGAAAACAGGAATGTAATTGAACCAAAAATGGTGGCTTATCCGAAAGAGCTAAAACTCGTTTCTCAATCATTGTACACTCGACATCATCATCTTGGATAATAACATCTTTTTTGAGGATTTTAATGG
>Females_1_(paired)_contig_10276
AGTGGCCATAAGTAATTCTGGTTGAGAAGAAAAAATCCAAACGAATTCGTTTCAAATGTTCCATTTTTAATAATCTACTCATAGATTCATCCCCAAATTCTGTATTAGCTCCACATTCCATATCCAATTCCTTAAGGTGTATACTTTGTAAATTGGGTAAGCTTTCTGCTATGGAGATTTGCTAAAGAAATCTCCAATACTTTTGTGGCGTAAGGAACATTTTAATGCTTTAACATTTCGAAACGTCCTAATATCTAATGATGGTCCAAGAATCAATGTCTGTACTCTTTCCACATAGTATGAGATAAAATCTTGAAACACTTCTTCTGTTAGCAACAGANNNNNNNNNNNNNNNNNNNNNNNNNNNNNNNNNNNNNNNNNNNNNNNNNNNNNNNNNNNNNNNNNNNNNNNNNNNNNNTGATTAATTTCAATTGTTCTTCGAATTTTCTTGCTTTAAATATTGCTTTCCAATTATCATCTTCACTATTGGCTGTATTTATTTTCTTTTCATTTATTTTTACTTGTATATCCATTTCAATTTATATGTGGTCTTTAGCTTTGTTTTCGTTGTTCAACGTTTGCGTTGATAAGAATAAAG
>Females_1_(paired)_contig_10278
CTTGGGTTAAGTTTTTACAAACCTAAAATATGTTTTAAATATTAACTTATGATAAAAATGTTCAATTTCATTTTTCTTTTCAATAAATATTTACAAAGCATATATTTAAATAGAAAAAGAAATGTGAATTATTGATTAATACGAAAGCATTTTATATATATCTACAGTATATTAAATCTATTAATATTTATCATATATATGGTATAGAACTATATNNNNNNNNNNNAGAAAGAATCAGGAATTTAGGAGGACATTGAGGTGTAGTGGATCAGTATTTATAAAAATCGTTAACGGCTAATGATACAATTTTTTTTTACATTTTTCAGAGTTTTGGTTCTTTTTTATCAAATTTGAAATATCTTTTCAAGTTTCTTCTGCTAAGGGTGCATCATTTCATGTCTTCACTTTTTTGTATTTATTACGTAGGAACAATAAAGAAGAAATACCAAGCAAAAATATTGGGTTAAATATTTCATTGTTTTATGTTAGATGTGAGAAAGATTGCTTAACAGGCTTGATTGTTCATGTTAAGTATTTTGATTGACCAGCAATTTATAAATTGTAAAACTAGTTATGTTTTTAGTGGGCGTGTGATACTATAAAACAATACTTGGCCAGAGAAATTGACCTTTAGTTGTGTGATAAGAGCGTACAAGATTTATTTATTTTTCTTTTCGTCTTTTTCCTTATGGTAAATTAATATCTCTCATATTTTGTNNGTAACTTAAGGAAATATATCAATTTCACTTTGTTTAAAAATAACGTTCAATGAAAAAGAAATCAACATTATAAAGCTAGACAAATAAATCATATAGATACAGTCATTGTTTTCATTTTTAAAACAAAAATATATAAAGTATTTTTTTTTGTATGCATAGCAGCTAAAAATATTTATTTCTGTCACTATTGAAGATCCTTCTCTCCCACATTTTATTGCATTTTCGACACTTCGAATTTCGTATTGATGATTTCTTCGTCGGAATCCAGGGCGGGCAACGTCACATCTGCCATGGACTCGGGTATATTCTCTTCCACCCAGCGAAGATCATCTTCCTCATTAGTGGTGGTTTTCGAGGGTGGTGTTTTAGCCCCATTACTGTTAGCTCCGCGCATTTTTACACCATATACATCAGCCACAAATTGATCTTCTTCTTCATCATCTTCATCCTCTGGATTATCAAGCAATGGAGTGAACGCATAACGTTGATTATTATTAGTTGGGCGCCATAATACCATGATCACCAACAATAATAAAAGAGAAAAAAATATGCCAGAAAGCAGTATCGATCCATATATTTCGCCAACCAGGAGTACAGTTTTCAGCTTTGCGTAACCGAAGAGCGTACAGCATAAATATNNAATATTACAGAAGCAATCACGGAAAATATTAAAGTGTTAGTGAAATGTCGATATAAGGAAAGTTTCACCATATTTCTTCGCAAACGTAATGTGCGAGTTGTTTGTACTAAAGATGTAAAGATCCACCAACAGATTCCTGTATCCAATACAGCTAATGGGATACTGGCTACAAGGAGTTCATTTTGTATATCTGGTTTGTTACGCATTACACGTAAATAACTTTCAACACAGGCCAATAAAAAGTATAGCAAACCTACGCCTACAACACGATGTAGTAGTGGACCTAAACGAGGCTTTACAATACCAAAACCAAGACTCATTATAATAACAAGCATTCGAGCTAAAGTTCTCTTAGCGCACGATACAAATTCTGCAGTTAATTCAGCTCCAGGCACCGAAACACCGCTGGTATTCACAGAATGATATTCGGCATAAAAGAAAGCTTTCTCCAGCATACCAAGCAGTATTACACCGCCTATCCAGAACTGTATACGCAATAAATCTCGCCATTGTGTGAATGATACAGCCAACCAAATAATACCAAATATTACATAAACTATACACATTATGCCATAGAACGGTAAGAATGGGAAGTCTGTTGCTGATATATAACCATAAGGCCCTAACATTTCAACAGTAACAAGGGCTGTAAATTCCATTGGTTCTGGTGTTTTTGCTTCGATGGTAATGGACAATTCATAGATACCATCATGAGATACAGTATATAGGGGTTTATTTGTTGGCGACAATGGATGTTTTGCATTTTTCATAGTGTCGGCAGGAGATTTAGCTGTTAACGTAGGTTGATCCACAGATTTTTTTGTTACTGCAGAATCCAAAGCATTAGCCGCAAATAGGTCCAATTCATTTGGTATATCCAAAACAATCAAATGATGGGGACAACTACCCGGTATTTGATATTTTCGAGCCACGAGGTTGCTCTGGTTTTGATTTCTTTGTTGATTTTCCATAACATCGTAGGCTTTTTGTAGGTCTGGGGCATCGAACCAGCATTGCCTTTCCACCAGGGACACCGTTATTGTTATATCAAATTCCAAGTTGCTTTCACACTCCAATTTTGCATAGATTTTGGTATCTGCTAATAATGGCCTCATTTCCCGTTCCGATGGAGAATTTGGTGATAAGTTGAATTTTGTTATTCCTGGATCTGAGACACATAACACATTATCCCACAATCCCAACATCGCCACGCAATATAAAANNTTTTTTTCAAAATATTAAAAACTACATTTCATTTGTTTGGCTATCAACATTGTTGGTGGTTATTGATATACCGGATTCGAAAGCACTGTTTGTTTATAATTGTATATAACAATATAATAATAACCTATATACGACAAATTAATAATT
>Females_1_(paired)_contig_10279
AAAATAATTAAATGAAATCAAGAGGAAGAAGAAATTATAGTTTTTAGTTATCCACTTTTTTTAAGTATACCAACCCTCTATATCTTACATCTTACACTAATTATTAATTAATATCATTATTTTGCTAAATGCTGAAACTTTTAAGAAAAATGTTATAAAAAACCACATACACACACACTGAAGAAACATTAACATCATCGGACCTGTTTAAAATCGGCA
>Females_1_(paired)_contig_1028
CAGCCTTGTCCATTAAAGGATGTGAACGAATGAAATTCAAAACGGTGTCAGGCAAATTTGAGGTATCATTGACACATGTGCCTGGTCGTGGCTCGGGAACACGGGAATTCAAAACTGGCAACCAAGCTGAATTTGAGGATGATTGTTCCTTNNCTTGAATTTACCATTGAAGGCCGCTTGTGCCTCATTGATGTGGAAACTGCAGACTGCCGATCCAATTAAGCCATTTGTACTCGTTGTGAATGTTGCATAGAAACGTGTCTTATCGTTTGGCAACTGATAAACCGATTGAATCTCATTGAAATAGAAGGGGAATTCACCGGAAATACTGCAATTCAGGCGAGCCTTCAAGTAGGTAGCCCAATTGTGTGCCAAAAGATTTTTACCACCCACATCCTTTTTGCAGACGCGAGCAATACGCGAGTAAACAGCCTTGCCACAATTGATATATTCCACAGCCGTTTCACGAAAGAAGAAATACACATAATCGCCAATATCGAAAGAGCCCACAAAGTTTGGTTTGTCCAGCCATTTGGAATCGTATTTGAGAGTACGTTTGAATTTAT
>Females_1_(paired)_contig_10280
TTCCAGATTTTCATCATTTAATAGAGCACTTCGAACAATGTCTTATGTGTATCGATTCATCGCACGGTCTCGCAAACATACGATTAGTTCATCGTTAGAACTCTCTGCTGAAGAACTTTCCCGTGTCAAAGNNNNNNNNNNNNNNNNNNNNNNNNNNNNNNNNNNNNNNNNNNNNNNNNNNNNNNNNNNNNNGTTGTTAAGAGTTGGTGGTCGCTTACATAACGCAGGTCTCAGTTACGAAGAGAGACACCCAATTATCATTCCCGACAAATCACACCTTGCCGAATTAATTGTGAAACACAGCCATCAAATTCTTC
>Females_1_(paired)_contig_10281
GTTTTTTCACAACATACACAACTGTTTTTCGGACGCCCTGAAAGGTAGCAGAAGTGCAATATTTCAGTAAGGGGTAATTTTAGGAAGAAAAAAATCAAAAATCATGAGTGAAGAATTCAATACAGTGACCCGTAAAAAATGGATATCATACAACAGTCTCAGTCTGGGTAAAAAAAGCAGCAGAAAGGTGCCCGAGAAGACATTGGAAAAAGAATGTCCCGAAGTCGATGTGGATAAGTTTCTGATGCGTCTTGATGTGTTACGCGATCGCATGGAAGACTGTGATTATTTCAATCAGTCAATGGCCACACTCAAAGAATCATTTTTAAAACTTCAATATGGTGAAGTTATGGGTACCAGAATCACACCAAAACTCTTGGTTTGTTTCGGGATTGGCCCGTTTACAAGGAATTATCAGGCCCTACATCAATTGGCTTTTATATTATGTGCTCAAGCTTTCTTGAAAATCGAGGAGGCCATATTCTTTGATCCTGTCTTCAGCAAAAGTGAAAAAGAAGTGCTCGAAAGATTAAATTGCAAAATCATGAAGGAAAATTGCGAGGGGAAATTCGATGCAAAAGTGTACACACTTTTCTATTTGCCACACTGCCCTAATTGTTTGACAAATAACCTACTTTGGAAGAACTGGAGCCCGCAACAATTGAAACATGTCATTTTAATCAATAACAGCTTTGAAAGTTTATCATGTTCCAAACCAGATCGTATATTACGATTAGATGCCAACTACATTATGGATATTATGTACGATGGTGTTGAACTACCCCTGGAAGATGATTACGATGTGCAAAATGTTTTCAATGATTTGTCGGTGCATGTTTTCCCACCAAGTCACATGAGTCAGAAACCGGAATTTTGGGCCAAAAAGGAAGAACCAAAGTACACTGACACCCCAGATATGATATCGGCAGAAGAGTTTGCCAAATTAAGTCTAGCCTAAGGTAAAGCAAAAAGTACACGTTTAAATTTATCATCATACTACATCAACATATACTTATTGAAGAGAACGATACTCACTTGTTTTAGTCATAATGAATAAAATGTTCGATATGCGTACATAATTACAAACATAAATACTACACTTACATACTACATACTATGCTCCAAGAAAATATGATAAAAAAGAGAATTAACTATGTTTTTGTTTATAAAATAAAAATAAGTTGACCCA
>Females_1_(paired)_contig_10282
TAGCCTTGGATGTGGGCCTCTATATAACAGCAAAGAGGCGGCCACAGGCAGGAATATGGACACAACTAAAAACACATTTAAGGAAATGGCAACTGGCATGACTTTAAGTATGCTATACTTGGGTGATATGGCATCCAATTTTATCTACGCGAATCCACTTGCACGTTTTATAGCAGATAGAACAATCTACAAGGAGGGCCGGCAAATAATACAAAATATAACAGCTATTATAGGCGAGTGTATAGAAAATTTTGCTTCATATCATGGATATGACCCCAGTTATGAAAATACTACGGAATCTAGCATCGATTACATATACAAGGCCATAAAACAAAATGAATTTCCAAAGGAATTTGCGGCACAATCTCTATTCCACATAATAGTCGCTGGTTTCGAAACCACCGCTTTGACAATTTGCATTACGATGTTCTTATTGGCCATGCATCC
>Females_1_(paired)_contig_10283
GGAATTTTTGCAATTTCAAGATTATTTGTATATAGTTGTTGATCACTATTCAAATGTATTACAAGTTGAATGCCAAGTTGTTGTGGTTAGGGTGGGTATAAAAATACTTTGGGTAAAAATTTGTTAATAGCTAAATTCATGCGTTCTTCATTGTTTTCCTCTTCACAAATTCCAACTCAGGTTCAACATTAAAATGTAATGAAAGATGATTTTCACACTCTAAATCTTCATATTTGAATTTTGTTGAAACTTTATATCTCTTAAGTAGTCTTGCGACGGTGGCTCTAATATTCATGCTCGCAAATTGCATACCTATACAGTAACGTATCCCTTTTGTGAATGGAATGTATGCGTAAGGTGGTTTTGATTTAATATTTTCTGCAAGAAAATTATCTGGATTGAATTTATCGGCGTGTGGACCCCATACCGATTTGTTTCGATGCAAATGAAAAATATCGATGAGTATTCTTTGGCCTTCTTTTATGACAACACCATTGCTTAATGTCAAATCACCGCCAACAACTTGACGCCCAACCTGTGGTAGCGATGGAAAAACTCTCATTGTCTCCTTCACAACCCTATCCAGATAGACCAATTGCGTTATCTGATTATAATCAATGTCAAATTCTCCATCATCATCGTCGGGGAATGCTGCACATACTTCTTTGTAGGCCTTTTCTTGGACATCCGGATGCATGGCCAATAAAAACATCGTAATGCAAATTGTCAAAGC
>Females_1_(paired)_contig_10284
AAAGAAAAGAAAAAAATCGAAATCTTGCGAAATTAACCAGAAACGATTACTCAGGGCCATCAAAAATGTTCAGTTTCTTTTGTTGGTGTGACGCCATTTTGAAGATACACAGAAATCGGTATGTATTCATAATCACGTACCAATACAATTTCACAGTAAAACGAAACGTTTTCGAAAACACGAATATACTACGTTGTACACAAAGAAACAAAGGAAAGAAAATAAAATGAAAAAGAAACACACACACACATAATCGTCGTATAACACATACCTGTGCTCTCTTCTTTGTTTCTTGACGCATCTGTCGGCGAAATATGAGAGGTATTGGCCTTCAGTTTCGTATTGAACATTATTAGAGGTTTACACGACCGTACAGAGGTGATTTTATTGTAGTATAAATTTTTCCATTAAAAAACTCCCTGCTTTGGAAACTATGTTTCTTATCCCCATTTATGCCTCACATAGAGAATATGTCTACATTTATTAAATGTAAATCGAGCCTCAGAAAAAATAGGCCAGATACCAAAAATTACACTGCCATTGTCATAAGTGCATTATAACCGCCATGTGGCAATTAGTATAAATTTTTCCATTAAAAAACT
>Females_1_(paired)_contig_10285
GAATATTTGAAACTACAGAGATCTTAGCATTTAATGAAAAAGGAGTACTGCAATAATGTGTCCTAAAGCACATTCCCTTTTGGACAAAATTTGGTATACGAACGTATAATCCCGCCATTGTTAAATTTGTATGGGTAACAAAAAAACCCTGTAATGGCAATCGGAGGTTGATATTGAACGTGGTCACATTTGGTCTCAAATGAATTGCAAAGTTAAGATGTTTTAATAGATAGTGAACAAGTGTACATATGCTATTGTGTTCCAAAACATTTTCGATGGCAAAGCGTCATAAGAACGTATGTTGCAATAATATTCACTATTTCTCGGCGATACATTCAGAACCATTTAACAGCACATTATAGTATATTCCGCATTTGTGGACATGCAGCCAACACCAAACGTGTTGTTCCTTTGGAGTGATTTTACGTTTATATACCAGATTTTACCAATTGGGACTGCTCGTCGCAAAGCTTCAAGTCCATCATTTTGTCCTTTATTCATCGTCATCGGATGGCTGTTCAAGAATTTCATTAATAATCTTTTCATGATCTTCGGGATTTGCCTTATGTAGCAGAATCTCTTTCAGCATCTTTACATTTTTCTTTACTTCCTCAATCTTTGTTTCCAACTGGGTATTTTGCTTCTTCAGTTTCTCCACATTCTCCTTGCGCTGCTGGGCAGTTTGTTTGGACTTTTCTCGAGTTCTTTTAACAGCATCATTATTCCGCTTTCTTTTCAATTTATACGCATCATCGTCATCGGATCTTGGACTGCTGCTACTTACACCTCCACCAGTACTTCTTCTGGCTGGCAT
>Females_1_(paired)_contig_10286
CAAGCGTAAAAAATCAAAAAACGAAAGTACTGCAAAATTATCCTTTAACGCCGACGAAGAAGACGAGGAGGAGTAGACGGAATTATAGGAGAAAGAGTTCATCCAAGCATTTGTCACAAAAAAATTCGATCAATAAATTGGGAAGTTTCCACGTAACAATCATTTTAGTAGACAGTGGAGTTGGTTTGTGGGAGATATATACGAAGATATACATATAGATGTTGAACAGCTTTACTANNTGACAACAGTTATAGTACATCCAGGCAAATTTCTTTACACATCATCTCAATAATATGACAGAAGTTGATGTTTCTATACCGGATGGTGGTACCACATTGTCAACCAATGTAGAAAGTTCGGATACTACAACGGAGATATCTGGACATCAGAATGGAAATTCCAGTAATAACAACAAGGTTACCAGCAGCAAAGACGAAAGCATGGAGGTGGATGGTGC
>Females_1_(paired)_contig_10287
ATTGCAATTATTTTGGTCACAATTTTCATAAAGAAATACAAGTCGCAATTTTTCGCATTCATGGCATTCCGAATTGGCAAAACTATTTCTATACAGTTGAAACAATCGCCGCTACAAAACAGCAAATAATTAATAATGGAAAACCATAAAAAATGTACAAGAAGTATAATTTTTGTTGTGCATGGTTATGGCATTTTTATTTTCTATCTCTGCTTTGTTAACTCTTCTGCGGCAGCGGCCTGGGCTGCTCCACTGCAATCGCACCATGGAGTTTTATTTAAATCACATTCTAATTCAATATTAAGCACTGTTATTTTTATGTTATCGATGATCATAGCATGAACTCGGCTGATTTTGTATTGAAGAGTATTTAGGCCAGTTTCTCGATCTCTTCTACGGGTAACCTCTTTCTGATTGAAACATTTTTGGGTATCACGTTTTCGGTGGTAACGATTATGAATGTGATTAAATGTGTCATTAATTCCGCTCTTAATTCCTTGAGGTCTGGTCACTTTTAAACCGGCATCTCTGATCCTTACGAAAAACTCGTCGTCTTCTAATCCCCATCCCCAATATTTATTTGACATTCCATTCGTTGCCTCAAATTGTTCTCTTCTAAGTAGTAATATACCTCCTACAAAATTTTCATAGTGATATTTGGGGTGTAAGTCGGGAGCTGCAATATGTAATGGTCCCTCCTCTGTGGGATACTCATAACGTAAATTGTCATTTAAAGGTAATAAATCAACATCGTGCATTGCTATATAGTCATACACTCCGCTTGTAAATCGAAAACCAACATTTATTAGCGAAGCGCGATTGAAGCGATAACGATCGACTTGATTCAAAATAAAAATATGATGGACAACGTTCTGTTTCCTGAGGAACTTAGTCATGTGTGGCACAAATTGAAGAAGCTCTTCGAAACGATCTCTAAATGGTACTAAAACAGCTAACTTATGAATTACTTCCAATTCATCTGGTGGCTTTTCAGATATATCTGAGGATTCTCTAGGTTTTTGCCGACTTATGGGACAAATACAATCTGAAGGTAAGGGCATTAAACTAAGCACCGCAACTCCTCCCAGACAGAACGCCAAACCACATATAAAAAGCCAGTTTATAGTTGCTATACTTGCCATGTTTTATATTCGATTATTATGTACACTTATTAAATGATTTATGCAAATTATCCAATTATCCTATTGAACTAATATTAAGTCATGTTTTAATATATGAAACAGAGGAGAATATAAAAAAAGCTAAATGGTATTTGGCCATAGGCGAACGTCTCCACTAGGATTAGGTGATGGATTATTTTTTATTTTT
>Females_1_(paired)_contig_10288
AATCTATAGTTTCAGTGCGGATTTAGTGAGAGCTAATATCATTAGAATAAACGGACAATTCTTACTACAAGGATATAAGAATGTCGAGCAGGAAAGCGTCGCATGCTGGCAGTTGGTACACAGACTCAGCATCTGAGTTGTCTCGTCAACTTGACAACTGGCTGGGAGCCGCGACATTGTCGCATGGACCTGCTAGAGCTATTATAGCACCGCATGCTGGTTACACGTACTGCGGTGCATGCGGTGCTTTCGCGTATCGCCAAGTTAGTCCGGCAGTAGTCAAACGTGTATTTATATTGGGACCCTCTCATCATGTGCGCTTGCGAGGCTGTGCTTTATCTATTGCTAAAAAGTATAAAACTCCTCTTTATGATCTCAAAATCGATGCTGACATTAACTCTGAACTCGAAAAGACTGGTCACTTCTCATGGATGGATATGAAAACTGATGAAAATGAGCATAGTATTGAAATGCACCTGCCCTATGTAGCTAAGGTTATGGAAGATTTTAAGGATCAATTTACAATTGTTCCTATTTTGGTGGGATCATTAAACCCTGATCAGGAGGCCCTATACGGACGGTTATTAGCCAATTATTTTACGGATCCACAAAATTTGTTTGTGATATCATCGGATTTTTGTCATTGGGGTCATCGATTTAATTACACTTACTATGACAAAACATGTGGTCAAATATATAAATCCATTGAGAAATTGGACAAACAGGGCATGGATATAATTGAGACTCTGAAGCCTGAAACATTCACTGCTTATTTGCGCGAATATAATAACACGATTTGCGGACGTCATCCAATTGGTGTCATGCTCAGTGCTGTCAAAGTACTACAAGAGCAAGGATATAATATGAGTTTTAAATTTTTAAAATACGACCAAAGTAGTCAATGCAAAGTCATGGATGATTCAAGTGTTAGCTACGCATCTGGTTCTTTAGTTTTTGAATGCTAAAAATTGGTCCTGTGCGGCAATACGTTATTAATATTCATCATTAATAATTTATAATATGTACATACATGATTTTGTTCATAATAAAATAGTAACCATTCAGCTTTAAAATATCTAAATCCTTCGG
>Females_1_(paired)_contig_10289
TTTCTGGGGCATAAGCTCCAGGCGCAGGTGTATCACTCACGATTTTTGTTTCATGTTTACCCGTTATAGTATAGGCAGGCGTGTGATCCAAGCGTACTTTTTCTGGTGCATATGCTCCAGGGGCAGGAGTATCACTTATTACCTTCGTTTCATGTNNCAACACTATGATCTAGTCGACATTTTTCCGGTGCATAGGCGCCAGGTGCAGGGGTATCACTAGTTTTGAGTATGGTATGGCGGCCAGAAATTGTGAATGCGGGTGATTTGTCCAAATTACATTTTTCAGGTTCATACGCACCAGGAGCCGGAGTGCAATCGACCACATCGTGC
>Females_1_(paired)_contig_1029
CAGCAAGTCGAGATGATTGTTCAGCGAGTGATGGTGAAACTTATATAGAAAAATATACCCGTGGGGTGTCCGCAGTTGAGAGTATTTTGACATTGGATCGCTTGAGGCAAAATGAAGAAACCAAAAAGGAAAATACCAAAAAGGCTGGATGGTTTGGAGGTTGGTTTGGTGGTGGNNGTCAAAGAGTTGGAGACGGCTCATGGCCAACCATTGTCCATTCGAAAGACAGTCAGTGTGCCCAACTTCTCTCAGATTATGGGCTTCGATGCATCTATGGAGTCTTTGTTGAATGTGGGACGATCGGAATCATTTGTGGATCTAAACCAATCGCTAGGTTCTAAATTTATGCCACAAGCACAAACAACACCATCGGGTATGCGAGATTTCAGTACACGATCGCGCCACAGTTTCGGTGGCAAGGGTAGCAATGATGATTCCCCTGGAAAACCATTTGGCATTGCATCTCCGGCTACTAGTAAGTTAATGGGAATGCGAATGACCACATTGCATGAGNNNNNNNNNNNNNNNNNNNNNNNNNNNNNNNNNNNNNNNNNNNNNNAAAGTCGTAGCAATTACCAGGCACCACGCTCACGGCTTACATCCTCAAAAACTATGGACTCGTTCATGGATGTTGGCTCAAACTCGAACCACAGCTATTTGAGTTATACTTCAAATGTGAATACGAATCTAAAGCATTTGACCGGCTTGGCAACTCCTAGCATGAGTTCATCGACATCTAGTGGCTATGGATCACAGGCTGTTTCATGTACCAATCTTACTAACGATGATATTGCATCTATGCGTTCAATGAGCATTGACGAAACGTCAGATTTTGATCGTATCAATTCGAATTCACCTCCCAATCGTGCGGCTACGCACAGGATTAATCCATTCCTAAAAGATATGCCAAACCAACATTCTAATAGCAATAGAACACTTGACACAACATCGCCAAAAAATCAACAGAGACCAAAACCCCAAATTATAGATGAAGACACCACAAACTCAACTCAAATGCCAAAAGAAGTATTAAGTGTCAGCAATAGCTTGAAAAAGGCCGAAAATTCGCAATCATATAACCATGAGATAGAAAAAAATACAAATACTGTAGAGAATCACGAAATTGAAGAAGATACATCTAAGAAAGACTTTCAGAATGAGTATTCAGCGAAAACAATGAATAACAATTGCAATTCAAACCAAATTAATACAAACAACGATAACAACAATAGTGGCAGCATCACTAACAACGCTGACAATCAAAATGGAAACGATTACTTCGAAGGTACTGGAGTTGTGAAAACCGCTTTGCCTTCTGGGAAAGTTGTAAGAAGAAAAAAGACTCCTCCTCAGGGTGGTAGCAATGGCAATGATAACGCTGCAAATATAATATCCAATGCCACTACATTCAACAACAATCGCACAAATACTATGCATAGAACCTCCATAGCCAAAATGGAGGGTTTGGCCAATACATCTAACGATTGCCTGAATATATCTTCCATGAGTGCCAGCATGGAAATCGAAGACGAGTCTAAACATGTTGATATTACTCTACCCGATTGGGTTTCCGTTGGCGAATCGGTTTTGATAAGACCATACAATACCAGCGGTGTTATTAGCTATGTCGGAACTACACATTTTCAGGCTGGCACTTGGATCGGCGTTGAACTCGACACGCCAACGGGTAAAAACGATGGTACTGTTCAAGGTATTCAATATTTTCAATGTAAACCTAAACACGGAATTTTTGTCCGATTTGACAAATTGATTTTGGACAAGCGCGGCAAAGCAATGAGAGCTTATAAGGCGGAAAAGACAAGCAAAGAAACTCCACTACCACGCTCAAAGAGTCGCGGTGAGGCTTTGAGTTCACTAAGTGGTGCCGGTGGGCGCAAATGATTATTTCCGAAATGTTCGCATCAAATGCAAAGATGGGCCACCACCACTACCAATTCGAGACAGGCCACGACCACATCAACAACACCAAATGGAATAACCGTGCCAAATCAAAAGCAACACACTCCGAGAGCTGTGTCTGTTGCGATATCTGATGCAGCTGCTGTTATGGAAAAAGCTTCAATTTCCACTAAACGCACATGTTCTATAATGCGTATGGCAACAAACGATGCGAACACCACCAACACAAAAAAATATAATCGACGCTCAACGGCATTTTGAAGAATCGGCCAATTTGAAAATGTCGTTCGATGCAATCACGATCGTTGTGCGCGCGAGCACATAATAAAGACAAAAAGTGAACGAAAACTAGAAACAACAACAAAACCACGTATTTTTAAGTATTGTTTTGCTTTTACAAAAGAACAAAGTCTACAATCTACTTCCTTTCAAGTAACAAAAATATGTCTTTTTATCCATGTTTTGTATTAGGTTTACGCTAGTTTAGGTAATCCTTATATAGAAACCCCACAAACCAATTCCAAATTTCTGGTAGCCCCCTCCTTTCCACTTGTGTATCATGGGTGGGCCGAAAATCGACTGCACCCATGCACGCACATGTTGTATAAATATTAACGAGCGTGCATTTTTATTTTCATTTATAATATTATTAGCCAAATTTGTATATTTCTTAATTTTTATATATTTTTGTGTGTGTATTATGTTTTTAAATACCTCCAATTTTGTGTTTCTACCAAGCAAGAGTAATAACACTTTGAAACCGATTTCATAGTTCTAGACTTTATTTGTAAATCATATTGTAGCGACGAATATTGTAAAGCCTTTGTGTAATTTTACTTTACATACAATTATTGTGATGTTTTTATTTTGTGTTATTTTATATTCCATTTTTAATAGTTTTGTTTTTTATTTAAGCAACGAATAATAATTAGCCAGTCAGTTTTTCATATTTTTATAAATCTGTCCTTTTGGAGTTTTTTTTATGTGAACAAAATGCGTTGTGTAATCGATAACTCAACTCCCTCATCATTCCAATGAATGATATTGAATGGAGCAACGCAATCCAAAATTTGCTTTGTTTTTCGTTTTTTTTTTTCAATGAAAGTGTATATTTTTCTTCTTTGTAATTGTTTTTGTTCTTTAATAACATTTGATATTATTGCATAATGTGTTTTGTATTTATGTATGTTTTTTTGTGTAATATATAATGATTTCGGTTTTCTTCATAAAAAATGATTTTTGTTTTAGTTTTTTGTGCTTTAGTTTTTTTTAAATTAAATTTTATTACGTTACCTCTTAAAATATAGCGGGATAGGGATTGAGTTTGGGATTTTATGNNNNNNNNNNNNNNNNNNNNNNNNNNNNNNNNNNNNNAATATTCATGAATGTCTGTATGTATCATCGGATGCAAGTACATTTTAAATTTAATGTACCACAAATTATGTGTATGTTATTTGTGTGTATATATATCATTATTATTATTATTTATATAATTAACAAAGTTCTTTGCAATTTTCTATGTATTTATGAATTTAGATGTATGTTGTGTGTGTGTGTTTGTGGAGGGATGATTAGGATTTTTGGTTGGGGTTATTTCTCAAATTAGGGGTTATTCTCAATATACTTTCAGTAGTTTTGCTTATTAAAGGCCATTCTGTCACACAATATTTGTTGGGCAAATTTGCCAAATGGGAAATTAAAATAATGGCAACACTGAACTCTGTCTATTTTTAACTTCATTTGTTTATACCGAACGGTAATGTCATTTCTACAAAATGTAAATATTTTTTTTTCCGTAGACGTCAAATTTTTATTGGACCCAACGTACTTGTAATTTAGTATATTATAATCTGCGTAAACTTGAGGAACCAGTTCCCCCTATACTTAGCTTATTTTCTATATTTTTTTAAATTCTCATTTCATTTTGGAAAAAATAGAAAAAAATTAATCATTGCTCAGCTTTTACCCTATATCAACCCGGCATCTGTCCAACAAATCATATATGTGANNNNNNNNNNNNNNNNNNNNNNNNNNNNNNNNNNNNNNNNNNNNNNNNNNNNNNNNNNNNNNNNNNNNNNNNNNNNTTTGTTTTTAATGATAATTAGGAATTTGTTATATCGAATGGAACGAGATGATTCTATTTGTGTATGTGTATGTGTTTGTTTATAAGGTGTATCACTAAGTTTTGTGGAAAAACGGGGTTTATGTTTATTATGAATGCGGGAATCTCCGTTTTCTTGCTTCATATTATGGTAGAATCGTTACTTTTGCTCAGATATTTTCCCTTCTCCTGACAGAATCACAGTCGTAGATCGAACGCAATACGTGAAGCGATATTTTTAAAGCCTATACTAGTACCAGAAATGCGTTTAAAACGAACTCCATTTAGAGACAGACGTGGAAGTTTACAAACTTCGATTTCCCATTGAACCAACGAATCGGTATTTGGATCTCCATGTACACACCATAAAACGAACCTTTCACGTTGTTCATAGTCACAGTTATTTTGATCGAGTACTTCTCTTATCTTTTGCATTATTTGATCGGGCATTAGAGGCGATGTGGTTTTCATCGACCAGGTGAATCGCAGAACTCTGGGCTTAGCGGATTCTTCGGTACTTGAGTTGCTGCGCTTACTAAACCTCGAGGAGAGTTTTGAAAAGAAACTCATACGACCGGGATGAGGTGATTCTCCGGGCACACCACCTGTGGCCGAATATTCCAATGCAGTGTTGTTCCTTGGCNNNNNNNNNNNNNNNNNNNNNNNNNNNNNNNNNNNNNNNNNTTTGAGTCTGTTGAAATCGCATTGGTTTTCTCCGTTGAAGAAGTCTTCTCATATAGTGTGGTAGAACGTCTAGGCATCATGCTAACAGTGGCCGATGGACGATTACTACTACTGTTTGTAGGATCATACTTGGGTGTATAACGAGGTTTCGGACTGCTGATAGAGGTATCTGCTGTCGTCAATAACTTATGAGTGGCTGAGGCCGGCCTTTGATTTTGAGCCGATAGACGTGCTGTATTCTCTTTGATTGTAGCTGAATCGATAGTATTTTGACGTTTAAAATTGCTACTAATCGAAGATCTTTCCGCTGCAGATCCAGTGCCAGCAATAGCATAATTAGTGCTGGACGGAACGGTACCAGCTGTTCCTGTGGTAGCAACTTGAGCAGCTGTATTTCCGGGAGCCACACGTAGAGTATCAGCCCCTGAAGATGCCCTTCTACTTGGTTTCGTACTAGAAGCTGAAATACTTCTATGGACACCGCGATGTGTGGGACTTTGTACCGAAGTATTTGCAGATATAGCTGTTCCATCATTACCCGATATATTTCGTAGTGAAAGTGAGGAACCAGAACGAGAACCATCACTTTCAGGATCAGTACTTTTTCTTCCCAGCAACAAATATGTGGCAAAGACATCATCATAACGTACTTGTGACAATGAAGCTTCTATTTCTTGTCTATTATAGCCCATTGCAACAAGAGCTTCTATCCGTTTGACATCGCCCAACTCTTGTTTGGGTTCAATGTAAGGCTTTAATTCGTCATCTTCAAACCCCATATTCATCCATTTATCGCTCATGATGGTTTCGAGACTAGCACGTTTAGCCGGGTTCAATACTAGAAATTTACGCAATAGATTTTCACAGTCAGTAGACATGTAGAATGGAATCCTATATTTGCCTCTGAGCACACGTTCTCTTAACTCTCTCAATGTTGAGCCATCAAAAGGTAATGACCCACTCACAAGCGTATACAGTATAACACCTAATGACCAAACATCTACTTCAGGGCCATCATATTTTTTACCCTGGAATAGTTCTGGTGCCGCATAGGGAGGACTACCGCAGAATGTATCCAGTTTAGAACCGGGCGTAAACTCATTGGAGAATCCAAAATCAGCTATTTTAATGTTTAACTCACTATCTAATAAAAGATTTTCAGCTTTTAAATCTCTATGTATTATACGCTTTTGGTGACAATATTGCACAGCAGATACAATTTGACGGAATTTAACACGTGCTTCCTTTTCCTTCATGCGCCCATGTAATACCAAATAATCGAAGACTTCTCCACCCGATGCATACTCCATTACCAAATACAGCGTTTTTTCTGTTTCGATTACTTGAAACAGTTTCACAATATTTGGATGATCGAGCATTTTCATTATTCTAACCTCTCTAAAGAGCTTTTGCAACGAACCAGGATTCAACTGGGTTTTGTCAATTATTTTAATGGCCACCTCCTTGCCGGTGGGCAAGTGTTTGGCCAATTTCACTTTAGCAAAATTACCCTTGCCAATTGTCTTAATTAATTTGTATTTGCCAATATGCTCCTCAGTAGCCCGCCAACGCATGGGCGCGCTGCTGCGTATAGCCATATTGGGAGATCCCTTTGCTGATGAAGAAGTCCTTTGTTTTAAAGCAGATGTCGCTGAATTTGAATGACCACTAACATTCTTGCTTATTATCGATGTTCCCCCACCGCTGCCGCCGCCACCACTGACCACGGCATTGCCTCCACTACTACCGCCAACATGATGATGGTGGTGATGGTGATTGGATGAGGCTGAGCCACCGGAAGAGTTTACAACTGCAGCCGATGACCGTGAACTACCGCCATCCGTAACAGAATTTGTACCACCACCACCACCTCCAACATGGCAATGATGTGATTGCGATTGCGATGGGGTTGAGGGAGCATGATGTGGTTGTTGCTGCTGTGCTGTCTGTTGTTGTTGTTGCTGATGGTAAGAACTATTGTTTTGTGTCTGATTGGCATTGGCTAAAGATGTTGCAATGGTTGAAGATGTGGCCGTATTATTGGGTGGTGTTACAGTCGTATTGGCAACGGTCGAAGTAATTGTCGAAGGCAGTACAATGGTATTTGCATTTGTAGAGTCATGCTGTTGTTGGTGAGTATCTTGTACCGATTGCACTGAACTATGCACGCTATGCTGTTGCTGCTGCTGCTGTTGGTGGTGGTGTAGTTGTTGTTGCTGCGTTGTTTGGCTAGTCGGCGTTTGTGATGATCCAGAGCCCGACTGGGGTTGCGCTATTTGTTGTTGCTGTGACGCTACAGCATTTGTCGTTGGGGTGGTTGTGCCATTTGTAGTTGTTGTACTAGTACTACTAATTCCCGACGCTGCGGCTGCGGCTGCTGTTATCGTTGACGTTGTCATTTTCGACGTTGCATTGCCCTCTGTGGCTGCTGCACTACTATCACCGGCGGCGGGCAACGACTCAGGAACTGTTTGCAATGTCGTCCGCATTGTTGTTGACATTATTTTTAATTCATTCGTAAGAGTCACAAAATACTATTTTTCCTAAACACTCTTAAACACTCTACGAGAAGAAATCACCGGAAACTTGTAACACAATCGCTGCCGGCCGCCACACTTTTAAGGCAGACGAGAGGTTGGTGATAGGAAGGATGAGGAGATAATACCGAAGACTGAGGAGATATTCAGGGAGGTTTCTAATGAATCTCTGTTGTCGAAGTAATTGCACGCGTCTATGCTTTGCTATTTTTTTTTTCTTTTTTGGGGTTGATGACGCGATCTCTTTTTTTCCTCCAATTGTTCTTTATTGTTGATGATATCTTCTGCCTCCTCCTCTTGATATTCTTGTTACTGTTGTGGTTGTTGTTGTCGGTTTTGTGATAATCATTCCTTGAGCGGGACAAACATTAAGAATATGTGGTATTTATTTGTATGTGTGCGGATCTGTTGCTGCGGCTGCTGCTGNNNNNNNNNNNNNNNNNNNNNNNNNNNNNNNNNNNNNNNNNNNNNNNNNNNNTGTTGTAAGATACTTTCAAAAATATACCAAATCAAAAGAATTTGTGGATGTATAAAAGCCTTAGCGATAAGCAAAATCTTAACAAATCTTGTATTATTTCTTCACTTTTAATCATTGACTTTTCCGTACACACACTGATTTCTTCTCTTCACAGTAAATGTCCG
>Females_1_(paired)_contig_10290
CGGGAAATACCCTCAAACTTCATGACACCCGCTGATGTTTTCACTTCGATTTCTTTGGCTGGATGATCACTGACTATGGCTTTCAATTTGGCCAATCTTTCCGATTTCTCTTTGTCATGATGTTTATGCTTATCCAAACGTTTATCTTTATCACTACTGCCTCCGNNCCACCATGCTTGTGACGTTTCAAAGAATCTGTACAATTGGTAGCTGAACCTCCCTTTTTAATTTTATTCCATTCCTCCAATTTCTTTTGAAATTCCTCTGGTAAATCCTTTTGATCTGGCAATGGTTTCAATCCTTGACCTTCTA
>Females_1_(paired)_contig_10291
ATTTAACAGTTTTCAGTGGAAAAGGAAATATCTACGAAGAAAACAAAATATATGTGTTAACATACATTCTAATTGAAGCATAGCTTAAAAAATAACAAGAATAGATAGAAATGTTCTATTATTTTATCAGTCACAAATCGCAAAGAATATCGTAAGTTTGGCGACGTCAAGACAGTTTGGAAAACAAGAAGAAGCAAACATCAACACCACCAACTCAATCACTTCAAGCTAAAAAAGGAACATACCAATAAATAAAGCAACATGCCGAGCGATACCATTGCCAAACAGGTCCAGGAATATAAAGATTCTTTGATCAAAAAAGCAGAACAACTTATTATCCAAGGTTTCCCCGAAAAGATAGTGGAACTCAATGAGCTTCTCGACACTCCCATGTTTAGTGAGCGCAATTTCGCCGAAGTTCATCAAGATTTGAACATTCCAGT
>Females_1_(paired)_contig_10292
TTGCCATCTTCGATTTTTGGAATCATAAATGAAATCCACATTTTCAAAAGGTTAGAATCTTCTACTAATTTTCTGATTATGGGCTTAACAACTTTGATCATTTCACAAAGAGGGGTATTGCAGGGTACTGAACCGGTCGTCAAATACATAACCTTCGTACCAGCTGGCGGCACATCAGTTCTTGGTCTTTTGGCAGTTGGTTGGTCGGCATCACCACCATCTGTTTCCGAGCCATTATTGTTCACCAAAATGGGGTCCGGTACTGGAATGTTCAA
>Females_1_(paired)_contig_10293
GGCGGGTATCCAAAGTACAGCGGGAGCCATCGCAGTACGAAATGAAAAAGGTGAATTGTCTATGCAAAAGGTAAAAGTACAACGGTATATATCTGGAAAAAGACCCGATTATGCCAAATATGATTCCAGTTCAGAAGGAGATGATACAGAAGATTTTCTAGAGCATCGTCGACGACAATATTCCCATCACCATCAACATGAACGGCGACGTTACAGAGAAGATGAAGATACAGATAGGGATCGTAACAGAAGGGATCGCAATGCTGAGACTAGGGAAAACGAAGACGATGAGGAAGATGTTGATGATCCCCGCCTAAGACGCTTACGAGCTCGACCCGTCGAACAGGATGAATTGGCTAAGGAGCGTATGGAACNNNNNNNNNNNNNNNNNNNNNNNNNNNNTGGAACGTCATCGTCATATCCATGAACCTGAATTTGTGGAAGAAGAAAGTGATTCCGAAGACAATGAAGAACAAGAAAAGGCCATGACAAAGGCTACAAATAAAATCACATTAGCCTCGGAATCTGATTCGGATTCAGATATAAGTGAAACCGAACTGGAAAGTAGACGCATGAAGTTACGTCAACGAATGTTGCAACAACAAAAAGAGGAAGAAATCCTACAAAAAGAAGAGGAAAAACAATCGGAATCTTCAGATTCAGAAAGTTCAGAGTATGAAGAAGAAACTGAAAGTGAAGAAGACAATGAACCACGTTTGAAACCCTTGTTTGTACGTAAAAAAGATCGTGCCACAATACAAGAAAAAGAACGTGAAGCACAAAAACAAAAGCAATTGGAAATTGAAGCTAAACGTTTGGCCAAAGAAAGAAGACGCAATACCCTGCGTCTTGTGGAGGAGAGTGTGAAAAAGGATTTGGAAAAGACTAAGAATGATACTGCCGAACCTCAAATTGAAGATGTCTGTACAGACGATGAAAATGATGAAGTCGAATATGAGGCTTGGAAGTTACGTGAACTTAAACGTATGAAACGTGATCGTGAAGAAAGAGAAAATGTTGAACGTGAGAAAGCCGAAATCGATCGTATGCGTAATCTTGGTGAAGATGAACGGAGGCAAGAAATGCGCATCAATCCCAAAATCGTTACCAATAAGGCGGTCAAAGGAAAATATAAATTCTTGCAAAAATACTATCATCGCGGTGCCTTCTATTTGGATGAAGAGAATGATGTACTGAAACGTGATTTCGCTCAAGCCACATTAGAAGATCACTTTGACAAAACCATATTGCCAAAGGTAATGCAAGTCAAAAATTTCGGCCGTTGTGGCCGTACCAAATATACCCATTTGGTGGATCAAGATACAACAAAATTCGACTCACCTTGGTATGCTGAAACTGCCAATAATCTAAAGTTCCACAGTGAGCGTGGTGGTGGTATGAAACAAGTCTTCGATAAACCTTCACTATCCAAACGTAAAAAGATGGACTAA
>Females_1_(paired)_contig_10294
TGCCCACAGTCGTGGGCGATTAGCAAAGGATATGGTTGTGGCCTACTTAAGCAGCCGGAGTTGGTAAAGGACATTATTCGGACTGTTCGACGAACGGTTGGTGAAAAGTTCAGCGTTTCCTTAAAAATACGTTTGTTACAGCATGAGTCGAGTAAGACTACTGTAGATTTTGCTCGGCAACTAGAAATGTGTGGCGCGGATTTCATTAGTTTACATGGCAGGACCATGTGGCAAAAGACATCGGAAACACTA
>Females_1_(paired)_contig_10295
GTTTCGATCGAACACCAAAATCGTTTTCGGCGATGATTTATTGGCTCTCAGTAATGGTGACGGACGACAAATGAGGTCCCTTATCATTGAGCTTAACATTGCATTGTACAACGCTAATTCATAAAAGAGAAAATCGNNCTCACTACAGACGAAAGTGGACTCAAAGGGTCAATTTAAGTTTCGGCCGAACACCAAAAAGTTTATTGGCGATGATTTATCGCCTTACAGCAGTTGCTTTGACTATAAAAAGGAGGTCCCTTATCATTGAGCTTAACATTGCATTTT
>Females_1_(paired)_contig_10296
TTTCTAAACATCTATGACACTGTCATTCTTCTTCATTTCCATAAGATGAGTTTGTTTGAGTTTTTCTTGCATTTGTGTAAGCATATCCTGCATGCGACGTATCTCTTCATCCTTTTGCAAAAGTAAACGATCTGTTTCGGTTATGGCAGCCTCAAAGCCATTTGTCGAACTTATGGAGTCACGCTTCAATTTACCTCGTTCCCGCAAAGCATGCTGTGATATTTGTGAAATACATTGAGCACGGAAATTTTCATAATGGACATCTTGGGTAGTGTCCTTCAGATCTTG
>Females_1_(paired)_contig_10297
CTTTGTTATACGTCGACTATTTTGTTGAAATCGACTTGTTTTTGTTGTTATTTGTAGGTCCGGCATTAGGACTATCCGCCAAAAGAGATGCAATACAGACTTTTGCTACATGCCCGTGTCTAGAACACAAATTGCATTTTAAATTTGCACTAGAACGACATTCTTTTGCAAAATGATTATTTTTGCCACATCTTAAACATAAGCCAGCTATACCAAGTTGCTCATAATTAACTTTGACCTTCGATTTTTGCACATTAGGACGCTTTGGCATTTTCCTTTTGTTTGAAATTTTATTAATTGTTGCACTTGAACTATTTGTTTGTGATTGTGTTAGTTCTTTTGTATCTGCTTTCGCTGCTTCTAAAGCTAAAGCTNNAATACTATTGCAAGAAATTCCTCGAATAAATTGTGCACGTAAAAATACATCAGCAATTGAACTTTTGCACTCGCACTCTGAAACAAATTCACAATCACCAATGTCCGTTCGAAGCATTGCAACATATTCAGAAATTGNNATTTCTTTTTGGTGTCAAATGATCCTCCAACAATTTCAATAACTCGTCGTATGGCAGTTCCATTGTAATTTTTGGTGCCGCCAGCGATGTGACCATATTGAAGTATTTTGCTCCAATTGAATTTAAAAGCAGCTTCGTACAATAATCTTTATTCGACTCAATGCCTTTCATGGTTACGTAATTTGTAAACCGTTGAATGTAATTTCGGTATGTCTCCTTTGCNNCTTTGCCGGGTCGAAGATATCAAAATTGGGAACCAAAATTGTATTTATTGTTGCACTGCCACCATTTTGTACTGCACTAGATGTTGATGCACCAGTTGTTAATTTGGCTAATTGCGCCACCAAAGCTTGTTGCGCCTTCATAAACTCTGCAAATTGAGCGGCATC
>Females_1_(paired)_contig_10298
TCCTTATATATTATATATAAATTATATATAAATTAATATGTACAGCCTTCTAAATCACTTTTCCTAGAGGCCTTGTTGGGAGAATATTGGCCAGGCCTCAATAATGCCTTTCTCTCGTTTTGTCTTACTCTCGCTGGAAAGCAATACTCTTTGCCATTTGCCTCTTTAGCTGGGAAGAACTCCTATTCTCTTTCTCTCTTTTCCTTGAAGCTTGCTCCTTTGTTGTTGGGAGATATCAGAATATCACTTATGCTGCTTGGCTTATTATACAAAATTATTATTTTTTTATGATTCTTTGGATTTGTTTGCTTTGACAAAGGTGATGTTGATGTCGATGACAGGAAAGGAGCTCCGGTCTTGGGTAGGAGAATTAGGAGTTTTTCTTTTTTTTTTTGTTTGGATAGCTGTAGAGGCGAAATTTGTTTTATGTCGCCTACTCTACAAGCTTTCTTTCAATTTTCACGGGGTTTCACTCTATGGGAAGCCATGGCCTTGTCTTTATCACACATTATAGCAGGAGATTTGTTGCAAATGCTGGAATGATGGTGTGGCAGCAACGGCAGCTGCTGCCGC
>Females_1_(paired)_contig_10299
CAACAGCAGCATCAGCAGCAACAACAACAACATCAGCCCCATATAGAGACTTTATTGCACGAATCAACCTCAACGAATAGTTTGAGACAGCGTAAAGAACGTATGTCGAAAAAACAAAAGGAAGTATATGTCAACTTTCTGGAACAGCATGCCGTCATTAACGAGCATAGACGAAATGATCCGGCATTAAATCGTTATTGGATTAAATTGGCTGACATCCTAAACTCAGTACCTCAAGGAGCAGTTAAACATGTTGCCGAATGGAAGCAGACATTTGACAATTGGCGCTATCGTGTTTTCCTCTACGCTCGTTATAATTCGAAAATTTCTGGGGAAGAGGCCCTCAATCCCAAATGTTTCAAGCCCCTAACGATTACGGATAAACGAGCTTACAACATATGGATACGAAATCCGGATACTGCACCACCCGACCTTGAACAAATGCGTAATGTATTTATGAACCTGGAAGAAGCTCAACCCGAATAGCACGAGACGACAGATGATATGAAAAGAAAACCAGAGAGAAAATAATTTTGAATTTTTTGTTCAAAACGAACATTTTATACCTTTTGTGCTATAAACGAAACGCCATGCCATCATTTTGTGTGCTAATCTTACAAAAATCGCTACTCACTACAAATTTACTAAGCAGAGGAATAACTAGAGATGGATATAAACTCTTACCTACTACTACT
>Females_1_(paired)_contig_103
CAAAACCTGCCGAAAATATGTCTGTGGCAAAGTTAATATCCGGTACTCAAGTGGCTAACGAAATTCGTGAAACTCTTAAGCGTAAGGTATATGATCTACAAAAGGATTTACCAAACTTTGCTCCCGGTCTATGTATCGTTCAAGTTGGTGGACGTGAGGATTCCAATGTCTATATTCGTATGAAAATTAAAGCGGCCAAGGAAATTGGTATCGCTGCTCAACATGTCCAATTACCAAGAACTATAACGGAAATTGAACTCTTGGATAAGATAAACAACCTGAACAATGATCCCAGTGTACATGGTATTATTGTCCAAATGCCATTGGATTCAGATACCAAAATTGATTCACACAAGGTAACCGATGCTGTTCATCCTGACAAAGATGTTGATGGTTTGCACACAATGAATGAGGGTCGTGTATCAATTGGTGATTTGGGCGGTTTTATGCCATGCACACCATGGGGTTGCATTGAATTGATCAAAAGATCGGGTATTCAAATGGCTGGAGCTCGGGCCGTTGTATTGGGACGTAGTAAAATTGTTGGTACACCAGCTTCAGAACTTTTAAAATGGCATAATGCCACAGTGACAGTGTGCCATTCGAAGACCAAAAATGTCGATGAAGTATGTCGTACTGCTGATATTTTAGTAGTGGGTATTGGTGTTCCCGAAATGGTTAAGGGATCTTGGGTAAAACCCGGTGCTGTTGTCATTGATTGTGGCATCAATGTAAAGCAAGATCCAACCAAAAAAAGTGGTACACGTTTAGTCGGTGATGTTGACTTCGAAGAAGCTAAATTAGTTGCTTCTGCTATTACTCCTGTACCTGGTGGTGTTGGTCCTATGACCGTTGCTATGCTCATGGAGAACACTGTACGTTCGGCTTCAAGGGCTGCGGCCAATCTATTGAAAAAAGTATGGGATTTTGCCCCATTAGTGTTGAGGCCTGCTAGGCCAGTACCAAGTGATATTGTCATTGCTCGTTCCCAAACACCCAAAGATATTTCGATGTTGGCTAGTGAAATTGGTTTACTGGGTAATGAAGTTTCTCTGTATGGAAATAAGAAGGCAAAGATTTCATTAAATGCTATTGAACGTCTTAAACCCAGAGGTGATGGCGCTTATGTAGTTGTTGCTGGTATTACTCCTACACCCCTTGGTGAGGGAAAAAGTACCACTCTAATTGGTCTGGTTCAAGCATTAACTGCCCACCGTAAACGTAATGCTGTGGCCACATTGCGTCAGCCATCTCAAGGACCCACATTTGGTATCAAAGGTGGTGCTGCTGGCGGTGGTTATGCTCAAGTTATTCCCATGGAAGAATTTAATTTACATTTAACTGGAGATATTCATGCTGTAACGGCTGCAAACAATTTATTGGCTGCNNNNNNNNNNNNNNNNNNNNNNNNNNGTTAAGGGCGAAAGAAAATTCTCGAAAATCCAATTGAGACGTTTACAAAAGTTGGGAATTACAAAAACCGATCCCGATGCTTTAACTCCAGAGGAATTTGGTAAATTTGCCCGTTTGGATATTGACCCCGACACCATTATGTGGGAACGAGTAGTTGATATTAACGATAGATATTTGAGACAAATTACCATTGGTCAATCGGCCACAGAGAAAGGATTTACCAGAACTGCTTCGTATTCAATTTCCGTGGCTAGTGAAATTATGGCTGTTTTGGCTTTGGCACAAAATTTGGATGACATGAAAAATAGATTAGCAAATATGGTTGTAGCTTTCGATCGCCAAGGTAATCCTGTAACTGCTGATGATTTGGGTGCTACGGGAGCTCTAACTGTTCTCCTCAAGGATGCTTTGGAACCTAATTTAATGCAAACTTTGGAGGGAACCCCGGTTCTAGTACATGCTGGTCCTTTTGCTAATATTGCCCATGGTTGTTCATCAATTGTAGCCGATGAAATTGCCTTGAAATTGGTTGGTGATGAAGGTTTTGTTTGTACTGAGGCTGGTTTCGGCTCTGACATTGGCATGGAAAAGTTCTGTAATATCAAATGTCGTTCGTCGGGACGTAAACCTAATGCTATGGTGTTGGTGGCCACTATTCGTGCTTTGAAAATGCATGGTGGTGGTGCTCCCGTGACTCCAGGCGCTCCTTTGAATAAACAATACACAGAGGAGAATTTGGAACTATTGGAGAAAGGTTTGCCCAACTTGTTGCAACATATTTCGAATGGTGCCTCATTTGGTTTGCCCGTAGTTGTGGCCATTAATGCTCATAGTGCTGATACACCAGCAGAACATCAATTAGTTAAGGCTGCTTCCCTTAAAGCTGGTGCCTTTGCCGCTGTTGTCTGCTCGCATTGGAGTGATGGTGGTGCTGGTGCTACTGAATTAGCTGATGCTGTTATTAAGGCTTGTGCAAATTCCAAAAACTTCAAATTCCTCTATGGCAATGAAATGCCTCTGTTGGACAAAATGAATAAGATTGCCCAAACTATGTATGGTGCTGCAAAGGTCGAGTTGACACCAACTGCCCAACAAGCTTTGAACAAATTGACAAAAGCTGGTTTTGGAAACTTGCCAGTTTGCATGTCTAAGACATCAGCTTCATTTACCGGAGATGCCGCAATTAAGGGAGCTCCCAAAGGTTTCACCTTGACCGTTAACAATATGTATGTATCAGCTGGTGCTGGTTTTGTTGTAGCCATGTGTGGAGAAATTTCAAAGATGCCTGGTTTACCAACACGTCCATCCATCTATGATATTGATCTAAATACCCAAACTGGAGAAATTGAAGGTCTATTTTAGTTTGACATCAATTTCTGTTGTAACCTAATGATTTTCTTAATGTATATGTAAT
>Females_1_(paired)_contig_1030
ACAAGGAAACTTCCATAAATTGCCCACAGATTCATATCACAAAATGTCTGAGGGCTGTTATATACGGCTGGCCGATGGAAATTTTCGCCGTTTGCATTTATTGGATGCCAAGTGTGGGGGTAAAAAATTTTTGGATCCCAGCAGCNNNNNNNNNNNNNNNNNNNNNNNNNNNNNNNNNNNNNNNNNNNNNNNNNNNNNNNNNNNNNNNNNNNNNNNNNNNNNNNCACATACGCCCGCCACCGTTAAACAAATGCAAAGCTACAACAAAGAGGGGAGTTATATAGATCGAAAATTGAATAATAAACTGGGTCATGAGGGGACAACAGCACTGAATACATTGGCTCCCGTAAAGGAGGGTATTACCTCAGCCTCTGGCACCGGTGGTGGTACAACATCGACAAATAATAAAGTGGTGGTTACAATGATGGAAAATGGTGGTTTGCCCATAGTGGCCACAAG
>Females_1_(paired)_contig_10300
AATAGGACTTTGATGTTTGCCAGCACATTGATTGTAGTGTTCGCTCCAATGTTCTGGTCCCATAGTACCGTAATAGGTAAATTCCGAGTCACTGTGTGCGCCTCGAGTAATGATGGTAATGACCAACAATGCTAACAATTGTACGGTAGAGCTGNNNNNNNNNNNNNNNNNNNNNNNNNNNNNNNNNNNNNNNNNNNNNNNNNAAATTATTTAACACCGGCTATAATTAAATGTTGGCTAAACTTTATGCATAATGTTCACACATGAATCTATTTGTGTTGTTTAGAAATGCTGGATGGTTAATAATTTATAGATTCATGAAATTATTGAAGTTAATAACTTTATCCGAAATTAATAAAATCACATTTCATCACTAAGCCCATTAATTCTAAATTTTTTTT
>Females_1_(paired)_contig_10301
GAAAATTGGAAATTTTGGATTCTTGGCCTTATATTGGAGCCTTTATTGTCATCATATACATCAACGGTCTCTAGTGCTAGTTTAGATGAATTGAGACGCACCGCCTTCCTATGGGTTGATCAGCATTGTTCTCTCGTCGATCTAAGGCCAGCTGTGTCAAATAAATTAAAATATCTATCAATGAAAACGGATATTTTGTCCGATCCGCCATCAACATTGCGCGATGAAGTGGTTAAAGCTGTGAACAATACAGGTGGACAACATCCGAATTTGCATGGATCATAGGAACAATACAAATATACATAAATCGATGTATATACAAACATGTACATGTTGNNNNNNNNNNNNNNNNNNAATTTATTATTTCTTATTAAGTTTTTATTTTAAAATATTTTTGCTTTCTTCTTCCTTCGATGATTTGTTTAATTTTTTAATTGGTAGTATATTGTGCATAGAATAGTAAAGAACTACAAGTTATAAGTTTTGAAACTTGTTCGCTTGATGAACTATTTTTTTTTATTTTCGAATTTCCAAATATTTTCTTATTTTGTAATTGTTATTTCATACACGTACCCACACCAATATATATGTAATGTACAAAAATAAACAATT
>Females_1_(paired)_contig_10302
TATATAAATATTCCACAAAAATTTAACCGTATATAGAGCAAACAACCGTAAATCAGGGGACTGCGTTTGTCTGATTTTTCCTTGCTCTCTTAATTGTTGTTAGTGTATATGTGTTTTTTCTGTTTAATTATTGTTGCTAATATTTCAGGCTGAAAAACATTTTGGAGCAACCACTCAGTCAGTCACAAGTATATCAGTTACCGACCACAATTTGTCAAGTGTTGTTTATAAAGCAATAAAGACGTAAAAATGCATTGTGTGACAAAAAGTGCCACGTCCCTTACCTGCATGGGATAGGCACGT
>Females_1_(paired)_contig_10303
GTCACATCCTAGTGAAAACTTGCCAATATGTGTGATGGTAGATGCATCTGATATCGCGATAGGAGGTGTTTTACAACAAAGAACAACAGAAGGTTGGAAACCTCTTAGTTTTTATTCAAAAAAACNNNNNNNNNNNNNNNNCTCGAAGGTCGTCAGTTTATTATATTTACGGACCACAAGCCCTTAACATTTGCATTCAGACAAAATTTAGACAAAGCAACTCCACGCCAATTTCGCCATTTGGATTATCTTGCTCAATTTTCTACAGATATCAGACACATTAGTGGCTCCCAAAA
>Females_1_(paired)_contig_10304
GGCAAATAACGCTTATTACAGGATTTCTGGTCTTGAAAAATAAAACCAGAAGAAATACAATAAAAGCCTAAAGATATTTGTAAAAGACAAATTTTACATTCATCAAAATCTGGTTAAAAATTCCTGCCGTCGATTATATGAATTATGACAGCTGAAGTTATGGCAGCAAATGATACACACTGGGATCCGGCTCTTTCCAAGCTAATAGCCTCTCTCAAAGAGGCTGAAAGTCTTTCCAATGATCAAGAAATTGATTTTCTTCAAACCCTGCTAGAGTCCAAAGAACTCAATGCTTTGGTAAATGNNGCTTTGGTCAATGTCCACAGTAAAGTGGGCAAAGTGGGGAGAGATGATCGTTTGGCCCCCATTCTTTCCACCTCAGGCATGATTATGTGCGAAGTGTTAGAACAATTATCGCAGCAATGTCACTTAAATGAGGATTGCCGCGAGGCTTTTCATCTCCTACAGAAACCGCATTTACAAAGTCTTCTTTATGCCCATGATGCCATAGCTCAAAAGGATTTCTATCCACATCTGCCCGATTTGCCCATTGAAATGGATGAGGATGAGGAGACCATTAAAATTGTGCAATTGGTTAAAAGTAATGAACCTCTGGGAGCTACCATTAAAACTGATGAAGAATCAGGTAAAATCATTATAGCTCGTATAATGCATGGTGGAGCTGCGGATCGTTCGGGTCTAATACATGTTGGCGATGAGGTTATCGAAGTTAACGGCATTAATGTGGAGGGTAAAACACCTGGCGATGTTTTAAGTATATTGCAAAACTCTGAAGGTACCATTACCTTTAAATTGGTTCCCTCCGATGGACGTGGTGCTCAACGTGAATCCAAGGTTCGCGTACGAGCCCATTTCGATTATAATCCTGAAGTAGATCCTTATATACCATGTAAAGAAGCCGGTTTGGCATTT
>Females_1_(paired)_contig_10306
TTTTAGATCCCTCAGATCGACCAGATCTCATACGCATACATTGATTTCATTAAAATGAACTTATCTCAGAGTTTCGATTTGATTTGGCCCAAATTGCGAACATTTAACAATGGGATGTCCACGTATGGTACAAGAGATGGCGTTGCGGAAAAATCAATAACTATGGTGGTTCTCTGTGTAGGAAGCTATTTGTTTGGCATGTTGCCGGTTTTAATGACTCACGGAATGCGATTGAGATTCCCCTTGGTCACAACGCTGATGCTGTGTTTTGGAGCA
>Females_1_(paired)_contig_10307
GCCACCACTCCAAAGAGTTGGATTTCAATGTAAACTATGTCTGTTTTTGGTTTCTAAGGATTCTTATTGGTTTTGTCTTGCACTTTTTTTCACCTTTTGTTTTTATCTTGATATTCTTTTTTCGCTGCTTTACATCACACAACAAAACAGAGTATCTTTGGTGGTCTGGCCTAAGAACTAAACGAGCTACAATAACGACGGACACAACGAAAGTGAGTTAATGCAGGAAATTTCAAATCACACACACCCACCCGTAGACACAATAAAAAATATGTAACAACAAAACAAACAAAAACAATGCTTGGAAATGTAATTGATGGCTGTAGGTGCGAGATGTACGGTAATGGTAAATAACGGCGGCCGGAAAACTAACACAAATTAAACCGTTTCACACTGTGTAGTATACACGCATAGAGAGTTCGTTGTTTAAATCAAAATGAAACGCCTCCGCCCCGATATGAAATCTCAACGCTCACTCCTCGCCGTGAATACACCACACACCTAAAGAATTTATTTTTTGTTTCATTTTTT
>Females_1_(paired)_contig_10308
GGAACCACCGTGTCTCTCTATACAAGAGTCAATTCTTAATTGCATTTTTGCCCATCGTTCATATTGGAAATGCTTGCAAGCACAAGATACATACACCATGGAAGACATCAACAATGTTAATCCCCAAATAAATTTACACAAAGTCAGTCGTGTATTTATTGGAGGACCCCCACTGCCAGAACGTTTTCCCACGAGAGATACGGCACCGAAAATTCCCTTAGACATAGTTGAGCGCAATGCCCAACGTTTGAATAGATTAAAAGCTGAAACAAAACTCTTCTCACCGAAAATACGTGTTTGCTATGTTTACGATGAGATTATGTTGCAACATACCAACATGTATGAAGAAGGTCATCCCGAGCAACCAGAACGTATAAGTAAAATCTATGAAATGCATCAGGATTATAAGCTATTGGAACGTATGCAGAAATTACCTTCGCGGTCGGCAACGACAAATGAAATTTGTTTGGCTCATACACGATCGCATTTAAATTCAATTCGTCGTATTGGTGAAAAGGATGAGCTACAAAATATGGGCTCCAAATTCAATTCAGTTTACTTCCATCCCAAGACTTTTGAGAGTGCAACTGTTGCTGCTGGCTCAGTACTACAAGTGGTTGACAAAGTTGTTAAGGGTGAAGCAAGAAGTGGCGTTTGCATTGTCCGTCCCCCGGGACATCATGCAGAATCCGATGTACCTCATGGATTTTGTATATTCAATAATGTGGCTATTGCNNTGCTGCCCAGTATGCCATCAATGAGCATGGTCTGGAAAGAGTTTTAATTGTTGACTGGGATGTGCATCATGGCAATGGAACGCAACATATTTTCGAATCGAATCCTCAAGTTTTGTATATAAGTGTACATCGTTATGATAATGCCAGTTTCTTTCCCAAAAGTAAAGATGGTGATTTTGATTCGGTGGGTAAGGGTGCTGGTGTAGGATTCAATGTTAACATCCCTTGGAACAAGAAAGGAATGGGTGACTTGGAGTACATAATGGCCTTTCAGCATATAATAATGCCGATAGCATATGAATTTGATCCTCAATTGGTTTTGGTTAGTGCTGGATTTGATGCTGCCATAGGTGATCCTCTTGGTGGATGTAAAGTAACTCCCGAAGCTTATGGATTATTTACACATTGGCTATCTGCCTTGGCCAATGGTCGAATTATAGTTTGCCTCGAAGGTGGCTATAATGTTAATTCGATTTCCTATGCTATGACAATGTGTACCAAATGTTTGCTGGGTGACCCCATACCATCGGTTCAATTAAATGGCAATGCCAATATTCTACGTCCACCCACAGTTGCCTACCTTAGTTGTATGGAGACGCTGCAGAATTGCATTAGTGTACAAAGGCGATATTGGAAAAGTCTAAGCTTTGGCAAACGTTTACCACAAGTGTCGGGCGAGAATAACAATGAGGATTTTCTATCTGCTACTTTACAAAATTTAGATATTACAAGGGATGACGTCCAAGGTGCAGCTGGTGGTTCCGGCGACTCGGGTCAAAACATATCTTTAGAGGCAAGTGGCAGCAAACCGAAGGTAAAAGTAAAAACCCTTACAGAATATCTCACAGAGCACATGCAGGCTTTTGAAAATAATGAAATGTTTGCTGTTGTGCCTTTAAAGAATTGTCCTCATTTGTCCCAACTGCATCCAGAAGATGCCCCGAAATCAATAAATACCAATGCACCTTGCAATGAATGTTCCTCGGAGGTTGAAAATTGGATGTGTCTCAGCTGTCATAGGGTTTTATGTGGACGCTATGTAATGGAGCATATGATGTTCCATAATATTGAAACATCTCATCCTATGGCTTTAAGCTTTAGTGATTTATCTGTTTGGTGTTATCCATGCGAATCGTATATTGACAATAGAAAATTACACATTTATAAAAATCTAGCGCATTTAAATAAATTTGGAGAGGAAATGCAATGGGCATATGATGATAATCAACAACCAATAATTGGAGTTACCAGTAACCGTATTGATAGTGACGACGATGATGATGATGGCGATGATGGATATACCCACCATCATTGCAGTAGAGGACTTGAAACCCAAGAAGAAACATTATTAAATATATTTTAATAGAGATTCGACTAACTGACATTTATTTACGGCACTGGTCGAGACAGTGCAGCATCACTTGTGTTTGTTATTTCCCTCTTTACGACCAGTTTTCCAATTTCTTTTGCAATATATTTGCCCCTGGCTGCAACGCCTTTGTGAAAATATATTGCACTATTTTATGGCGAATTGATAAGACATAAAACTATACAAGAAAATGTATCTTATATATGTTTTTCGATTATAAGAACCAGACTAGAAATAGAGTTAAGTTTTTTTTGTTAATAACAAAATCTAATACAAATTTGAATTACTGATTGTTATAAATCATTTTGTTTCTGTTATAAATTTAAAGCTTTGTAAATTACTACTCATGTTATATTTAAAAGTATTATCTGATACAAATTGGACTAGG
>Females_1_(paired)_contig_10309
AAAAAAAACACAAACAAACACAAAAAGTAAGTTGAGCTGATTTCATAACAGGCGATTGGCAACACTCTGGATAATAACTAAATACAGTTATGTATTCAACGGCGGCATATTCAATCTTATCGGCGAACCATTGACAATTTTAATAAATTCTTGCAATTGTGAGACTTCTTCGCCTGGTATAAATAGGACTTTTAAACATTC
>Females_1_(paired)_contig_1031
GCCGCATTGGTCACAGTTCTGCACTCAGAATTTTAATATCAACAATGGCTCTTCAGCTTAACCGTTCCGTCTCTTGCTTCAACAAGACCACCAAGGCCAGGGCTTCCGTCAAGGCCTGCGCCGGTGGCAAGGTCAAGATCGGCATCAACGGTTTCGGCCGCATTGGTCGTCTCGTCTGCCGTAACGCCGAGGAGCGCCCCGATGTTGAGGTTGTTGCCATCAACGACCCCTTCATTGATGGTGAGTACATGGCCTACATGTTCAAGTATGACACTGTTCACGGCCGCTTCAAGGGCTCTGTTGAGGGCACCAAGGATGGCAGCTTCATTGTCAATGGCAGGAAGATCGCCACCTTCACTGAGAGGGACCCCAACAACATCAAGTGGGGCTCTGCTGGTGCGGATATCGTCGTTGAGTCCACTGGTGTCTTCACCTCCCTCGACAAGGCCAAGTCCCACTTCACCGGTGGTGCCAAGAAGGTTGTTATCTCCGCTCCCTCCAA
>Females_1_(paired)_contig_10310
ATTGTTGCAATGATAATATATCCTAAAACTAAATTCGATTAAAATAGAAAAACACAAACTTATTTAATTGATATTATAAAACAACATTCTGGTTTCATCTTATGATATTTCTTTTAAAAATATATATAAAACACGTGACAGACATACATACATACATACAAAAGGGTTCCCTACATATCATTTNNATACAAACGAGGTCGGTATTATCAGGTCTTCATTTTTAATTCTTCTTCGATTTTGTTACGGATTTCTTAAATCTCCTATAGGGATTATAACCAAAAGGATTCACCAATTGATTTGGTCTTGAACGCAACTCCTGGGTAGCCAACTGTTGCTGTTGTTGTTGCTNNNNNNNNNNNNNNNNNNNNNNNNNNNNNNNNNNNNNNNNNNNNNNNNNNNNNNNNNNNNNNNNNNNNNTGTTGCTGCTGATGTTGTTGTTTATTCAAATGATGTTGTTGCTGATGTAAATTTTGCTGTTGCTGTAAAAAATTTCCCTGTGTATTAATTTGTTGTGAATTCGGAAATTGATTGGCGCCCGAGCCCAGAGGGGATTGAGGAAAACCAAATGGTGATTCCGGTTGATATTGTCCAGAATTTTGTTGTTGCTGTAAAAATCGCTGTTGTTGTTGCAATTGCAATGGTGTCAATTGATTTTGTCCGGGTCTCAAAACATTTGAGAATTGCCGATAAGGAGTTTGATAGGGATTCAAATTAGGGCTAATACCATCCTGATAGGGTTGGGTACTTGCAATAAATTGCAAAGATTTAGCAATAGCATCGGGAATTGGTGGCGGTGTTGGAATATGAGCACCTTCAGCGCGATAACCATTCTCATCAGCTATATAACGCACAGTTATCGGTGTACCCTCGGGTGAGGTATACGAATAAGATCCCTGCACAACTTGAGCCTCAACAGCTTCACCTAAACCTAAATTCTTGACATAACCTTGAGCCTGAGCCGTTGTTCCATCACCAGCTGCATAGCCATATTGAAAGCTACCATCATAATTCAATTCATTTTGATAGGCCGTTATGGGTACAAAATTTTGATTATAGTTACGATAGACACCCTGTGATAAAATCGGTGATATAGGTTGTAGGGGATTAATTGCCCCCAATGGATTGTTTGGGAATATCTGTGGTTGTTGTGGCTGGGGGNNTGGCTGCTGCAGCTGTAATTGTTGACGCTGCAGTAACTGTTGACGTTGAAAATTCTGCGGCGCACGCTGAAAAGGGGATTGATTGAAGAGCGGATTTTGTTGAGATTGACAAGTTTTCAATAGCACCGCCAATGTAACCATAAAGTAGGCAATGAACCGATATCGAATTTTCTCCATTATTCCCACGAAAA
>Females_1_(paired)_contig_10311
TTCATGAACATGGGGTTAAATGGTATATGGAATTTATTTAAAATTTGAAATTGTCCCCAATTCGAAAATAACTGTGAATTGATTTATATGTACGCCTTGAATTAATATTCAAATCGATGCCACAAAATTTTAATACGGATCAAAATGTGGACGACAGAACATTGGAATATACCATTANNNNNNNNNNNCGACTGAACATTTGAATATCCCATTACCATCATACAATGCATATACTCTTCATCGGGATATCCGGTTATCTATCCCAGCAACATCCTTCAATAACGCTTTTGGCGTAATGCAATTAATACAGATTCGTGTTTTGTCTGCGCAGTCTCTCAATTATTATGCTTGAAAGATATAAATAACGGCAAATACGTTATTTGTTTCAGCAGTATTTGTCTGCCAACACGGAGAAAGATCAAGATTACCTTGCATTCGAATAAAGTTTACTTGTTCATGTATCTTACAAGGTAAGGTTAAAAAAAACTGCATTGGAAATGTCACGTCATGGGGAGGATTGAAACTGCTGATGACTGCGCAGAAATGGGACCGGAATCCAAAGCCAAAATCATATACGTCCATAATCAATGGAAAATATTGGAACGGATCCAGCAAAAATTTTGTCTTGGAGACATTATGATTCAGGTTTATAAGACCTATAGCGATACAGATCAAAACCGATGACGTCTTGAAGGTGACTAGATTGAGAATGATCTGAATGTGGATCGAGATACCCGAGGATATTCTAAGTGCCATAGTACAGTTCTGTAGGCTATAGTCTAAAGGAGACAAACACAGATCGATAGAGACCAAGCGTNNNNNNNNNNNNNNATTCAAGAACAGGAAACTACTGAGTAATAAGATTGCCATCAATATGAACCTTGCAAGCGATGTTATTTGAAGACTTATTTATATGATTAAATACAGATTCAAACCACTCTCATATTAGCAAACATTAATTGCTTATTTTCTGCAGACAAAAAGCTGTTCTATTTGCTAGAAACGAGTATATTGCGATATCTTAATAGAAGACATTCTGCTTAAAAAAAAACGCTTTGAAGAAATTTGTAATGACAATAGCAAATAAAATCTATTAAAAGAGTAGTATATGTTTACTGGAANNGAAAGAGGCATCATACGCAGAGCTTCCAAATAAAATGATTTGCAGGTTTCCATACTTCCAAATGGTTGTTTCTATACTAAATAACCCAAATTCGTATGACTTGTTAGCTTACACAGTTGTGGTCTGTGTACACCCAAAGAAATTTG
>Females_1_(paired)_contig_10312
AAAAAAAAAAATTAAAAGTTAAACGAACCAACAAATATTTTTATTTCATTTTAATTATTTATGTAAATCCCTACTAAGATTATTGTGCTTTAGCAGAACACAAGAGAAATAGAAATGCGAAATGCCCTTACGGTGGCGGTGGATGGTAGATGGTGGAGTTAGGTGTTTTTTTGTGAAACAAATGAGGAAATACTTTTGTTTTTCTCTTTTTATGCCCTAAATTTGGGATAGTCTTTCTAAATAGCCACATCTTGATAACTTTTTCTATGTTATAAAATATAATTCATGCCTTGCAGTTAATTACCGATTATCGATCTTCGTTTACAATGTAAATTTTTGTAATAAAAATAAGAAAACGAAATTTTTTCAAGTGTGTATCGATGTATGTGTTATTTGGTTTTTATTTTGTATTTATGCTCTAGCTTAGGCCATCAAAAACTTAATAAAATGCAATAGATTTTGTAAAAAAAAACTTTCAGTGCTTTACACAAAATTAAAATGTGATCAATGATCGATCAGTTCTCAGAGTTAGTTTAGTTTTCAGTACAAGAGAGTGATGAGACTAACAGAAGCAAAATGACATAAAATGCATAGAAATGTGGGTTATGAGCGAGATATGGAATTGATGATGATAATTGTTAATTGTAAAGGGAAAGGGTAAGCAATAACCCTATGTGTCAATTGGTAATGTTTACCACAAAAAAAAAACAGATTTTTTCTCTTAATTAACGAAATGCATTGATCCAATGTGTCAATCACTGATGTTCAAATTAAAAAAAAAATAATAATAATAATTGACCCAATTAAAAATTCCATTGATGCCAATTAATTTTTGTGATTAGTTTTTGTTTTGACTAAAAAAAATCAGTGACAAATTGATTTTTTTAAAGATTGTTTTTAAATTCGATTAAAACTTTAAGGTTGAATTACACAGCGACGCAATATTCAACTTTTTGACTCAAAACGAAAAATCATTTATCCCAGTCGAAAGTACTCGATGAGAGGAGAAAAAGGAATTTCTGAATTTTGCTAATAGATTGGTTGCTGTTCGTTTCTTCTAAGCCTCTATAGTTTTTCCGATTTTGAGCACTTGAGCACTTTTTTGCAAATTTTCTTCTATTTTTCACATGGCCATAGCTCGAAAAATGCTGTGAATTTTTTGTTGTTTCGTATATAAAAAAAAAAAAACAAAAATAAAGTTGCAAACATGTTTGTCAAGGATTGGTCGTAAGTTCATAATTTTATAGGCTACATTTCTTCCCTCGACTGTTTGGTGAAACCCCATTTCTTGGGGTTTTTAGCATGAATATGAAAATTTTCAGACTTAATATATTCAGCATTGGCCGAGTCAAGAGCTACAACTTTGCTGAAGACAGCAAAAAGAATTCACAGCATTTTTCGAGATATGATAATGCGAAAAATAGAAGAAAATTGTGGCGAAAAACAATAGAGGCTCAAAAAACGAACGGCAACCAATCTAGCAAAATCCAGAAATTACTTTTCTCCTCTGGCTGGGATAAGTGATCTTTTTTTTCAAATTTTTGTGTAGTGTTATATACCATGTGCGGTTTTCTCTTTGCAAAGCACCAGATCGGTTTCAGTGACACAAAAGAAAAAAAAAAAAAAAGAATTAAAGGTTGAATTACATACCATGCG
>Females_1_(paired)_contig_10313
TACAGGAGTTGTATTCAATAATCCATTTTTGGAAGCTGAACGAGCAGAAATTAATAAGCTCCAGAAACATGTGCAAATGGTGGAATCCGAGGAACATCTAACACAGAAAAATGGTCGAAAGATATGTTGGAACAATCGCAAAGGACGTTGTCGATTTGGTAACAAATGTAAATATGCCCATGATTCGGACTTGGTTGCTGGCGATGACGATAATAACGAGGGAGAGGAACATCCCAAGGAAGAGATATCATCAAAAACCCCTC
>Females_1_(paired)_contig_10314
ATTATATACAGCTGGTTCTGTTTTGGCCAAAGATGACCACGATATATCGGATATACTCGAAGATGATGATCTGGGTGTTGATGTAAAAAATCATCTCAGCTATCGGCAAGTTATGGGTCACTTTTGGCTATCAAAACCTCGTTTGCGTTTATCCATGGAATACTTGTCGTCGGATGAAGATCAAGAAATTAAGAGGTCAAGTAGACGACTTCTCAAAGTATTACAAAGTGCTTGTATGCGGCAAGGGAAATGTTGTACAGTTCGGATTTGCGATCAAGGTGTAGTTTAGAAATGATGATGAGTTGAATATTTGTGATCTTATGAATTCGTCACTTTTGTTTTTGAAGATTGATATTGTTTTAGAACTTTTTTCCCAGGAACAATAGAATCCCCCAATCCTGGACGTTTTCGTGTCTTTAGTTTTGAATCGGTGGTTTCTGGCGCTTGGTAGGCACTTGCATTATTATGGCTTAATTGAGCTGATTTAACTATTGTTGCATTTCCGGATGGAGGTGTTTTTGATGATATCCTATATTTTCGAGAATTTTCTTGTTGTTTACACTCTCTCTTTACAACCAAGCACATATCGATTGTCATTCGTATCAATGGATGTGTTAGTGAGGGAGAGAGAGCCGGAGAGAGCGAGAGTAAAAGTACAATATTTTCGGCTCCAATTATGAAGTTTCAAGATCGAATGCTTTGGAATGGTGTTGCTAACAGCATTTTTTTGAACTGAAGATGACTTGTAATCACTTTAAGCTGTAGAAACGAATGGTAAATTAATATTCCGG
>Females_1_(paired)_contig_10315
AGATAAATATTACCAATGCTTCTTATTATTAATTATAGATTGAATAAAATTTCCCTTGACCCACATTTTGGTAGTAATTTTAGCTATATATTTCAAATTAATAATTGTAATAAATCCCCAAAAAAAATTCACATATATGTGCTAGTTATAAAACATATGCTACAAAAATGTAAAGTTATGCTTATAATATTAATTATCCAAATAAATCATTAAACTAATTTGAGACATACATACTTGTATCCTGAAATACCTATTGCTAAATATTAAGCTTTAAAAAATCAACAAAGAAATTGAGAAAATAAAATATACAAAAAAAAGAGAAACAAACTATCTCTGCAGTCAGTAGTTACACGTTAAAGGAATTCCCGCCCCCTAATGAACTAATGAAATTTGAAGATTCAATGATGATGAGTAACAAATGTAGCTTAATGCTTAATAATATACATCCCTAAGCAGGAGTTACAATTATTTAAGAACTAAAGTAGATAGATTAACGTGTAACTAGTGCCTTACTAAAAGTTTAACTCATATACCTAAAATGCAAATAATTTAAACCAAAAATTAATAAAAATATATATATATTTACTATCTTGGAAGAGAATGCCCTTGTTTGAATATAGTCTTTTTCAAAGTAGTGGATTTCGGATAAATTCCCAATAATTGTTGGTCGAAAGTCTAAAATCGACTTTTGCAAAAGTCAAATAGTCTGTTTTTTTTTTAATGCT
>Females_1_(paired)_contig_10316
CTGGAGATTTGGATACCGGCGACCCATACCCAAATTCCTTTATAAAAGCATAACGCCAAATTTGACGATACAAAATGTTGACAAGCCCTTGTCATTTCTGCGCAAATTTACCCCAGACGGAAGTATGCTTTTGGCCTTTTCCAACGATCAGAGATCATTGGAAGTTTATCAATACAACGGTGTTGGTCAAGTGGCGTATTTATATGAAAAACAACATGG
>Females_1_(paired)_contig_10317
TATTTTCCCCATATTCCATGCAATGGAGAGCAATAGTCATCCGACATGAGAAAGCAGTCATCAATGCTTGGCAAATTACCATTACAATATTTCCAAGTGGTCCAGGCCTCAAATCCAGTGTCAGCTTTAATTTGAAGGGCACACCTAACTGAAATGCTTATGTCATCGGTCAAAAGGTCATCACAATCCACATTACACATGTTGTGGGAGAAATGGCCATTAGATGGTTGACACCAATATCTATCGTTGATTTGAAAGATTCCATAATCATTAGAACCATCGCTATTAGGTGGACCAATAGCTG
>Females_1_(paired)_contig_10318
TACCAAAACATCAAGAATTCTACCAATCTACCAAACAGTAAAAAATCTACCATTTTTGATAGAATTCTACCAACTGTGGTAACCGTGCATGCACATCTAATAAAATTTCCCCTGGTGTTATAGCAAGTTTACATTTTGCTCCTATTAGAAATACAGTACCAAAACTGCATTATCGGTATACAACAGGAAACAGGAGCTGCATACCCGAATTAAAACTAATCGATAATAACGTCTCAATGAATTTTCGTTAGAAAATATATAGCCATGTTAGCGGAAATTTCGGCTAGAGGCATTTACGAAGAAAATGTAAACAATCGATAAAATAGTTATATCGGATTTCCGCTGCTGGTGTTTTTGCCATCGAAAATTTTGTGAAACATTGTTAAGGAAGATATACATTTTGCTCCCATTTGAAATACAAACCAAAACTGCATTATCGGTATACAATAGGAAACAACAAGATCTTCATACCGGACTTTAAGTCAGCCGATAAAAGCGGCCCATGAAAATTTTGCTAGCTAATATATAGCAATCTATTTCTTTTGGGTAGTGGAAATTTCGGCTAGAGGTACATACCGGCATTTAGGAAGAAAATGTCAAGTATCGATAGAATAGTTCTTTAGGAATTTTTGCTACGTCTATGTATTTCTTATGGGATATTTCGTTAAGACCTGTGTACCGGCCCTTAAAACCGGTAATCACCTATAGCTACTCATAAGAAATGCATAGCTAATTTTGGTAATGAGAATTCAGTGAGACGATATTATCGACTGGTTACATTTTTCTATTTTCAAACAAACGTAAATGATGGCCAATGGTGCGACTTCTATTGAAATTTTTGCCATCATAGGTGTTTTTGCCAACAATAATTTCGTTATCATCGGTTTGCGTGTCAATAACACAGTTTTACTATGTATTTGCTTTGGGAGCAAAATGTAAACAATCGATAACAACGTCTCACGGA
>Females_1_(paired)_contig_10319
TTTCACATTATTCTCCAGGCGATAGTTCACCGTTTGTCTCACAACACTGACAAAAAATTCATGTAAATCCTCTTGGACCAATTTCATTTTTAATTTTTTCGCCAAACTGGCATTGGTAAACATGAATAGTTGGACGGCACCATTGTGACGGGGACGTAGAAATAGATCTCTTCCTCTTCTACGAAATTCTGCGTTTGGATCCTTCAAGCTATTGCATTCAATGCCAAAGGCANNNNNNNNNNNNNNNNNNNNNNNNNNNNNNNNNNNNNNNNNNNNNNNNCACATAGCTCTTTAATTTCCAAAATTTGATCTGGGGTCTCCTGCAGGGACTCACCCATAACATGGGAAAAATTGTCACCCACCTTAACCACTGTGGAGAACATATATTTCATGCGGGCCGATGTAAATACCGGAGTTAATTTAGTTCTCATCGCCCGCCATTGTTCACCCTCCAATAGCAAGAGGTGACCAGTTAGCGGCTCATTTTCCACATTATTGAAG
>Females_1_(paired)_contig_1032
TTCAATTCCATCGTTCCCTTTGTCAGAAGGTTTTTTTGACATTTGTTATTCTCTAATTCTCTATAGTGTGGAATTTTCTTAACGCGAACTGCAGACTACTCAGAATGTTCCGTCTTGCTGCAAGCCAACTTGCTAACATTGCCCGTAGCTCCATCGGCGTAACCAGCCGTGTTGGTGTTGTACGTGCTTCCCATCATGAAATTCCTGCCGAGGAATTCGATAAGCAATATGAGGATTACTTCAACCGCAAAGATATCGATGGCTGGGAGGTTCGCAAGGGCATGAATGATTTGTTGGGTATGGATTTGGTGCCTGCTCCAAAAATTGTTGATGCTGGTTTGAAGGCTTGCCGTCGTGTCAACGACATCGCTTTGGCCATCAGATGGTTGGAAGGCGTTAAAGACAAGTGCGGTGACAAAACCTCTGAAATTTATCCTTATATCTTAAACCACATTCGTCCCACCCTCACCGAACTCGGTATTCCAACTCCCGAAGAATTGAATTATGATAAACCAGAATTGGCTCTTAAGTCTGTGTTTGACATGTAAAAATTTTGTGAGAATGGTCGATGATGAGAATCATCATTCAAAATAATTTAGTTTAATTAAACAAAATAATTTGTGAAAATGGAAAGACGCTTAGGAGGTTTTGGAAAAAGGAAAAAAAATATCCTGGAAACAATAAAGCGTACGGCTGTAAAAACATATAGGAGCTCTCTAATGTTTTTTTCTTATGTAATCGTTATTGGTGTGCGTTGGTTTGTTTGTGTGTTCCTTGATGGGAAGCTTGTCAAAAGCAAATTTAAAAAAGTAAGGTTATGTTTTGATTATGACAAATTCTATTAAAGATAGTAAACATTAGTTTTATTAACTACTATGGTTATTTTGAAGGTAAAAATTGCATATATTTTAAGAAAGTGTCGAATGAAAACGATGAAATTTTAGTAACGAACGTTAGAATATTTAGGTCACCGGTATATACAAACCATATGATTGCTTTTTGGATCTGTTTATATTTCATCCGATCAATTTGCCAATAATAATTTTTAATAATTTAAAAACATACAGACATTTCTAAACAGGCAACCATACATAAACACAACCAAGCAGATAAAAGCAAATACAATGTGAAATTATTAAAATTAAATTATAGTTTACTTTAAAACTAAACAACAAAAAATNNNNNNNNNNNNNNNNNNNACAAGAAATAAACTAAAGTTAAATATTTTAGGTTATAATCTAAGTAAAAACTCGAAAAAAAGATGAATATTTTAGGACTAAATCATAGGATAATTAAAAAATAAACATAAAATAACAGGATATAATTAAATATAAAAAAATGTAATGATGACAACAGTCTTGTGTAAATTTCTTT
>Females_1_(paired)_contig_10320
CACATCCCTGTTCACTAAGGTTTTGTTTATTTACAATTTTATAGTGATAAAAATGGCAGCGAATAATGATGAGCCTTTTGAAAACCCCGATTTCGATGAGGAAGATGGTGAGGAACTTGTGCCAACAAATGCTGGACGCAAACGTTTATTTAGTAAAGAGTTGCGGTGCATGATGTATGGCTTTGGTGACGATAAGAATCCCTATACCGAGAGTGTGGACCTGCTAGAAGATCTGGTTATTGAATTTATTACGGAAATGACCCACCGTGCCATGGAAATTGGTCGCACTGGTAGAGTACAAGTTGAAGATATAATATTCCTGGTGCGTAAAGATCCCAGAAAATATGCTCGTGTCAAGGACTTGTTGACCATGAACGAGGAACTAAAGAAGGCACGGAAAGCCTTCGACGAAATTAAATACGTCGGAAGCGAAGCCAAAATTAAATGACAAAAATCGAAATAGTCCTTTGCGGCAGTTTTTTCCATTGAATGTAAAATTTATTATGTAATGATAAGTTTTTCCAATTGAATGATAAAAATTTAATATATAGCCCTTTAAGAGTGGGTGAAACTAAACGCCACTATAGTGCAAAAA
>Females_1_(paired)_contig_10321
GGCACGGCCGCGATGATTGAATGAATAGAACGACGGGAAATTGCCTAGAGTATCCCAAGATTTGGCTTGCATATCAACTGTGGCTCGTATCTCCTTAAAGTTACCCACGATTTGTATAACATTATAAATTACCAATATCAAGCTCACCACTATCTGCACCACTATATCTAAAGGCAATTTTGTGAATTCCTGTTCGATTAAACGTAAATATGTGCGATAATGTGCAGCTGAGTATGCGGCATGTAAGAGACTGGCAAAACCGGCAACTAGAAGAAATTTGTTTACAATCGTATTAGTCATTCTGGATAA
>Females_1_(paired)_contig_10322
CTTGACTACAATGTCTGTCATTATAAAGACTTCATAACATTTCTGCCTTATGTGAATTTAAATGACTTCGAACACATTTAATCAGTCAAAATTTATTCCAACTCCTCCAGAGAAAGGTAGCTTTCCACTGGATCACGAGAGTCTTTGCAAGAAATACTATTTGCTATATATGCGATGCCTACGTCGCAGTGACGATCAAAGTTCAGAGTGTCGAAAGGAGGCTCAAGAATATCTTGGCTGCCGTATGAAAAATCAACTTATGGAAGAGGTTGAATGGTCCAAATTGGGCTTTGAAGATACAAATACACGAAAAAAGCAGCAAGAGTCCCCGGGAATCTAACAGTTATGAAAGAAGAAAAAAATATTCTAATAGCTTGCACTGGAAGTGTTGCTACCATCAAGTTACCTGTGCTGATAGAGAAACTACAAACACTTCAATCGGAATTCATTATTAATATTAAGATTATAGTTACCAATCACGCCAAACATTTTATAGATGCCTCATTATTGCCTAATGACATAGAATTATTGGATGATAATAGCGAGTGGCAGGCATGGACAAAACGCGGTGATCCTGTTCTACATATAGATTTGGGCAAGTGGGCTGACTTAATGGTCATAGCCCCATTGAGCGCTAACTCTTTGGCAAAAATTGCAGCTGGACTTTGCGATAATCTATTGCTGTGTGTTGTTAGAGCATGGGATTTTAACAAAAAGCTGCTTTTCTGTCCTGCCATGAACACACGCATGTACGATCACCCTGCTACTGCGGAACATATTACCAAATTGAAATCTTGGGGTTACCATGAAATACCAACAATATCTAAAACATTAATGTGTGGTGATACTGGAAATGGAGCCATGGCCGAGGTGGATACCATTGTTGATCATATACTAAGTAATTTACGCATGTAACTTGTAAATAAATTTCATAAAACTACACAAATTGTCAACAATTTAAAATAACACTTCTGCACTGTGTA
>Females_1_(paired)_contig_10323
AGAAAGGCTTACATTGATTTCTTTACTACAATTAAGTACATGTTTGCTAGCATTTGGTAGAAATGTGTAATGAAATAATGTAGATAATGCAAATTAGTATGGTAATGCCAAGTAAGCAGATTCCAGCTAAGAACATTGATCCTTGGTCTCCTTAGATGTGTATGAGATTTAATATGAGATTAACTTGTAGTATGCATAACCATTAATGGAACTTGAGTACTGAAGCGGTCATCGTTCTGCAGCGATGATATAGAATCTACTTCACTCCTTTCCCTTGATTCGGAATCGGCCAGGATCTTAAGTTCTCTACGTCTCATACGGCTATTGCGCACACCATAGCCAAAGAATATAACCAGACCAATAGCAATCCATATGCTGAATCGTACCCATGTCATAATGTCCAATTTAATCATGAGGTAGATGTTGATCAGCAATGAAAAACCAGGCACCCATGGTACAAATGGTACCTTGAAGGCCAAAGTGGATGAGGAGACCGGTTGGCGGGAAATTATGAATAAAGTCAATACAAGTAAGGCCAGGTTTAAACCCAACTTGATAAAATCCACTGCAGATATTTCAGAAAAATTCTCTTCAAAGGGCAACAGGATTTGCGTCAATAGGACACAAAATAATACATATAGTAAAATCATGATGGTTACAATGCGTGCAGTTTTCTTAGTGGGAGTCGCTGATCGGTTACTATTGAAAAGCATTTTCAAGAAACCGCAATCTGCCTCGCTGTAGCTCATCGATAGTCGGCCATTCGCCATTGGGCGACTATCCCTTCTTTCGTCAGATTCGTAACGTAGAATTAGAACACAAGCGGCCACCATGGAATAAGCCAAAAAAGTACCAATGGACATCATATTCATCAATTGTTTTAAATTAAAGATGGCAGCAAAGGCACCCGTTAGGAATCCAGTCAATAGGGTACTGTTTAAGGGTGTCTTGTGTTTGGAACTGATTTCCCCCATAAATTTGAAAAGTAAACCATCTGTGGCCATGGCATAAACAATACGAGGCAATGGGAACATCGAGCCCATTAAACTGGTACACATGGCACATATGGCTCCAATGGAGACAATATACTTGGCCACTGACCACCCATATATGCTGAATACATGGACCAAGGGAGCACTTTCGTCTTGCTCATAATAGGGCAGCATCATTGTAAGGATAGTGGAAATTCCAAAATAGGCCAAAAACACCATGGCCAATGAGGTAATAACAGCAAATGGAATGGACTTTTTGGGATTTTTGGCCTCCTCACCAGCCGTGGCAATGCAATCGAAACCAATAAATCCATAAAAACAAATGGCAGCTCCCCGAATTATGCCAGCAAATCCATAAGGGGCAAATCCACCCTCACCATAGCCTTCAGGTACTTCCGATTTGGGGATAGCCCAGTTTCTGGTCGATACTTTGAATAGTCCAGCTATTATGACAAACAGCACCACACTTAGATTGAGTAAAGTGAATACCGTATTAAGCCTCGTGGACTCCTTGGCACCCATGGCTATGGCCCAGGCAAATATAATGGTGACACCAAAAGCAAATATGTCGGGGTAGTGGTTAAGGCCCTCTATATTCATAGGCAAATGGGTTCCCAGGAATTTCTCCATAGCGTGATCACATAAATTATCCAAATAGGAACTTAAACCTTTTACCACACTCGCGGAGCCTATGGCATATTCCAATATCAAATTCCAGCCAATTATGAATGCAACGAACTCTCCAATGGTAACATAGCTGTAAACGTAAGCCGAGCCCGCTCTCGGTACACGTGCACCAAATTCAGCGTAGCAAAGACCAGCAAATATGGAAGCTATTGCAGCAATTAAGAAACTGAAGATCACTGCAGGACCAGCATAAACCTTAGAAACCTGACCGGCCAAAACATAAACACCAACACCTAGAGTGGATCCAATACCCAATGTGGTCAGATCAAAGGCTGACAGAACTTTGGCTAACTTCGATTCGGTGGAGTCTTCAATAGGTTTTTTACGGGTTAGAGTCTCGTATATATTTTTGAAATTGGGAAAAGGCATCCCAATGCTATCCAGGAATTCCTCCATTGTGTGAGATTTTATTTATTTGTTAAATATATACAGTATTTGATGAAATGTAAAATGATTTTGTACTTGGTTGTTTTGCTTATTCAATAGGATTTTTTTTGATGAATATTTGTTTTAATTTTCTTTGCTTTCAGTTAACACGCGGCATTCTGAACCGGTAAATGCTATTTGTCTTTGGGTTTGAGAACTTGCCGTTGTACTTTTAGCTTGGTC
>Females_1_(paired)_contig_10324
CGAAACGACAAAACGAAGAACACATCAAACGTCCAATGAATGCATTCATGGTGTGGTCCCGCTTGCAGCGCAGAAAAATAGCTCAGGACAATCCAAAAATGCACAATTCTGAAATATCGAAGCGTTTGGGTGCTGAGTGGAAACTTCTTANNCTTTCCAAAAGTTGGCGTGAAGGGAATCCAAGAATTGGGCAGTCTAGGCGGACGCTTATTGTTTGAGGCCATTGCTTTGCTTCTGCCTACAGAATGATGGAACATATTCCATCAATATCATTGCCTGGGATATCGATAGCACATCCACTTTCTATTTCGTCGGGACAAACGCTTGGCAACCACTTCG
>Females_1_(paired)_contig_10325
ATCAACAATAGCTAAGTGTAGATAACAACGATACGTTTTTAACGAAATATGACTCAATGTACGCAGTCCTGTTTATTTGATATGGAAACAAATTTGTGGGCCTTATGTTTAATAATTGAATGCGTTTGGTTGCCAATTACGACGGATAAGAAGAAGAAAGTGNNNNNNNNNNNNNNNNNNNNNNNNNNNNNNNNNNNNNNNNNNNNNNNNNNTGATTTGATTCGATTCTTCCCTATTGCTTGGCCCGACAAGGAGAGTGGAGGTCAAACCACTTTGCGAAGGAAGAATGTCTTGCGAACAATGTCATGTGAAATTTACAGTGTTTAAACGCAAACGTAGTTGCTCTGATTGCAAGCGGTATTNNNNNNNNNNNNNNNNNNNNNNNNNNNATTTGATATTTTATTTGCAATCGAAACACATTTCAACAGCAGGCTGTGTGGAAAAGGAGGATTTAATCGACCTGGTTATACAATGTGTTGAACGAATGGATTCGAATCAATCATCGTCGAGTGGTAGCAGTAAGAGCAGCAGTAAGAACACCACTCCGCAACACCAACCACCCAGTGGAGATCAGAGAGGAGCTGGTGGTGCGAGTGCGGATAGTGGTGCTGCTGGCGGCGANNTGGCAATAGAAGATCATTTGATACCACAAACTCCTTTGATAATATTAAACAAACGTGCCAAAACTTCTTTAGTCATTTAAGTGACAACATAAGTGATTCCATTGCCAATTTGGAGAGTAGAGCTTGCTCAAAAAATAGAACGGGTCGATGTTCTAATAATGGACAAAGTCGAGCAAGTAATGTCACAGAGCAACCCCGAGTGGCTACCAGGGAAATACCAACTTATGCAAG
>Females_1_(paired)_contig_10326
CAATATTAAAGAACATATTAAGTCCATTATAGTATTACAAAAAATTGTAAAAAATGGGCGAACAACCAATATTCAGTTGTCAGGCGCATGTCTTCCACATTGATCCGAAGACTAAGCGTACATGGATTACAGCGAGTATGAAAGCGGTTAATGTTAGTTTTTTCTATGACTCTTCGCGTAATCTGTATCGCATTATTAGTGTGGAAGGTCCCAANNAAGGCGGTAATAAATTCTACAATAACTCCAAACATGACTTTTACCCAGACGTCCCAGAAATTTGGCCAGTGGAGTGATGTGAGAGCTAATACAGTATATGGATTGGGATTTGCTTCGGAAGCTGAACTAACAAAGTTCGTTGAGAAATTCCAAGAGGTAAAAAAAAGCCACAAAAAATGCCTTAAAATCGGCTAATGGGTCTACTGCTGTGACCCCTACAACCTCAGCCAATACATCGCCTATAAGCTCGCGGACAGCAGCAATGCAACAGAATGACAATGCTGCTATGGTAGACCCCCATTCGGTGGAGCCACCAAACATGTCAAATACCAATACCCAAAATGCAAATCCAGATAGTCCATCACACAAACTTTTGTCAACAGCTGCTGACACGAAGTCCGAACANNGTAAGTGCAGGCGGTGGCAGTGGGGGTAGTGTTGTTGGCATGCACACCGGAGGTGGTGGTGCAGCAACTAGTGAACAACAATTGAAATATGAAAACGAACGTCTGAAAATGGCCTTAGCTCAAAGCTGTGCTAATGCTAAGAAATGGGAAATAGAATTGGCTACGCTGAAAAACAACAACTTACGTTTGACTAGTGCGTTACAGGAATCCACTGCCAATGTTGACGAATGGAAACGACAACTGCACACATATAAGGAAGAAAATATACGACTAAAACGAGAAATTGATTTGATGCGTGCG
>Females_1_(paired)_contig_10327
CCTCAACCAGTGACTATGAAATCTCTACTATGTCGGGATAAAAGGCAATCGGGTTTTTTATTTAATTTTTTCTTATTTCCATTACATTTTCTTAAAAAGTTATAATTCAAAATGAGTAAATTTTTGGTGTAAATTAATTTTGGCCATTTCTGTGTTGTTAAATTAAATGTAGAATTTNNNNNNNNNNNNNNNNNNNNNNNNAAGTTTCGATATCCATGTACCAATTGGAAGGATCGTATTTGATATATTTGAACCAGACCGAAAAATGATTATTATATATAATCAGGTCTAATTAATATAAAATTTGGTATGATAAGATCTAAAATATGAGACAATCCATGTAGATTGCAATTGAAAGATTTAAGTTTCTATGGTTGTATATGACCGGATATATA
>Females_1_(paired)_contig_10329
AGCGTTTGCAAACAATTTTAGTTTACCATTTTATTTGTAAGCGAATAATTCTGTTTTAAGTTTTCAGTTAGTAATTGAAAGAAGAAAAAATGACCACTGAGGAAGAACAAACTCAAGTTGTTTTGCCGGTCAAGGAACCTCTGGATTTGATACGTCTTAGCTTGGATGAAAAAGTTTACGTTAAAATGCGTAATGAACGAGAATTAAGAGGTCGTCTACATGCTTTCGATCAACATTTGAACATGGTACTAGGCGATGCCGAGGAAACTGTTACAACTGTAGAAATCGATGAAGAAACTTACGAAGAAGTCTACAAAACGACGAAACGAACAATACCAATGTTGTTTGTACGAGGCGATGGTGTTATTTTAGTATCACCACCGATGAGAGTTGGTTAAGCTAATATGAATTGTAACAAATTATTTAAATAAACTATATTAAAAAATATACTTTCAA
>Females_1_(paired)_contig_1033
AGCCATTAAAATCAAGACGAAACAAAAACCATAACAAAAAAATGTTTGAGAATCCATTAAATAATTCATAACAACAGCATCGCGAAGTGGTGGATATTGCACATTGCAGTTATTAGTCATTACGGTGGTTGACCACCAAGTGCTTCTTACTGTTTGAATATTGGAAATTTTGTTGTTATCTCTGGCTGTCTCTGCGTTATGTTCTTCTTTTGTGAGTAACTGATGTTGGCATCTTAAGTCATGGTGCTGCTCTGAGGAGGTCATTATTTATCCCGCTGCCATCGTTTGGTTGACTTTTGTAAAGTTGGTAAAGTCAGCGTCGTACTTCTTTGCCGTAATCTATTCGCCTTCTTATATTTGCATCAATCGGAACGATTATTTTTGGATTTGGATCAGAATTCTTTTCGCCACCATGTATTATTCAACCTCTACAAACTATCCCGATTTTCGGGTAACTACCACATTACCTAGAATGGATACGGACGATGTGGAATCAACTTCAAGCAGTGCTATGTCCAAAATTGGGGCTCTATTCACATTCACTTCTCCGGCAGTCAAAAAATTACTTGGTTGGAAACAGGGAGACGAGGAAGAAAAGTGGGCTGAAAAGGCTGTCGATAGTTTAGTAAAAAAGTTAAAAAAGCGTCCGGGCGCCATAGAGGAATTGGAGAGAGCTTTATCTTGTCCTGGACAACCATCGAAATGTGTGACAATTCCACGTTCATTGGACGGTCGACTACAGGTGTCACATCGCAAAGGTTTGCCTCATGTTATATATTGTCGCGTTTGGCGTTGGCCCGATTTACAGTCGCATCACGAACTGAAACCATTGGAAATATGCCAATATCCATTCTCAGCCAAACAAAAGGAGGTGTGCATAAATCCTTACCATTACAAAAGGGTCGAAAGTCCTGTTCTACCGCCCGTATTAGTACCACGCCACTCAGAATTTGCTCCTGGACATTCAATGCTTCAGTTCAATCAAATGGGCGAGTCCACAATGCCTCACAATGTTAGTTACTCAACGGCGGGCTTCAACAACCACCTAAGCCCAAATAGTCCTCCAATGACATCAGTTGGGAGTCCAAGTTCTGTTAATTCCAATCCCAACTCACCGTACAGCAGTATGGCCGAAACTCCACCTCCGGCGTACAGTCCTTCTGAAGATGGGAACTCTAACAATCCCAACGACGGCACGCAATTACTCGATGCTCCGATGGGTGATGTAGCCCAAGTGAGTTACCAAGAGCCAGCATTTTGGGCTTCAATTGCTTATTATGAATTAAACTGTCGTGTGGGAGAGGTATTCCATTGTAATAATAATTCGGTGATAGTAGACGGCTTTACAAATCCCTCTAACAATTCTGATCGTTGTTGTCTGGGTCAGTTGAGTAATGTAAACCGTAACAGTACAATCGAGAACACTCGACGTCATATAGGAAAGGGAGTGCATCTATACTACGTTACCGGTGAAGTTTACGCAGAATGTCTTTCAGATTCAGCCATCTTTGTGCAATCACGCAATTGTAATTATCATCACGGCTTCCATCCCAGCACTGTTTGTAAAATACCACCAGGTTGTTCTCTAAAGATATTCAATAACCAAGAATTTGCTCAACTACTTTCCCAATCGGTCAACAATGGTTTCGAGGCCGTCTACGAGCTGACGAAAATGTGTACTATACGCATGAGCTTTGTGAAGGGTTGGGGTGCCGAATACCATAGACAAGATGTAACATCTACGCCATGCTGGATTGAAATACACTTACATGGACCACTTCAATGGTTGGATAAGGTTCTGACACAAATGGGCTCCCCCCACAACGCTATAAGTTCGGTGTCGTAAATTTTTCCTTTGGGGAAGCCACAGATTTTCATTATGTTTAAGATTACCATTAGTATAAGTTTTAAGTAAACGAATTGAGGAGTTAAGTTCAAAATTGAAACATCCGTCAAACACTGACAGAGAAATGATAGAAAGCAGCTTAAAAGACCATCAAATTTTTTATTTGAAAAGTTATGGATTTCTGAAATTTTGTTTTATTTTTTTTATTTGTGAAGTAGTAGTAGTAGACGGACGAACAACATTTTCCAATTCAAATGATTTGAGAGAATGGATTTTTTTTATTATAAACCAGCCTTATTTGTGATTGTTCTAATTACCATTTTTCGTTTGTGTAGTTTTCTCCTAACTTTTGTTTTTATGATTATGCAACCGGAGAAGACCAAAAATCTACAAGTATTGAGTACTTTAAAAAGTTTATGGACTGTGCAACATTTGTATGTGAGTGTGGAGTCCTCCCATCCATTATGAATGACTAATTTAGTTTGCAAAACATTTTTCTTTGCCGCCTATGCCTTATACATATCTAACTAAATGCTACAATGAAAGGCACACGAGAGACTTGTTTAATATGTATAAGGCATAGGCG
>Females_1_(paired)_contig_10330
AGCCGTTCAATAAATTTGATATAAAATTATACTTTGAATTATTTTTCTATATCTTTCAAACATCGCCTGTAAGTCATTGCTCTGTGGCGCCAAAGCACCCATCGTAGTGAAAGGAATAATTTTGTGGTAATAGTCAATAAATTTACATGAAATCCCTATATTTGTTCAATGTAATTTAGAATGTAAGGTCAACAGAATGAAACATCATGTGATGGAATATANNNNNNNNNNNNNNNNNNNNCAGTCCAAAAAATTTTAAAGGAGCTTATTTTAAGGATAATATTGTCAGTTATTTAACCCTGTGCCATATAGGGTCGCTGCTGTTGACTATCATTTTTACTACTGTCATGTGTTGAGTTCTCATCTTGTTTCGATGGAATAAAAGCAGCAGAGTCTTCATTTGGG
>Females_1_(paired)_contig_10331
CCGGGCGATAGTTAGTGTTGTCCAAAATGGTTTCTCTTCAAGATATGTCCACAATACATTCACCAGGATCTCCATCATCTATGTGCGACCGTATTGGTCGTTTATGTTCCTTACCTCAAAGGGAAGTACAAAGTTTCACACAGAGGCTTGACTATTATCCAGAGATTAACATAAATTGTGATGCATTCAATAGTGCCTCCATTGCGGGCTCATCCTTGGGTTCAGCCAAATGTGCTGACGCTTGGCGTAATGTTCTTGTACCCGTAAATGAGGGCATGTTGAAACGCATTATAC
>Females_1_(paired)_contig_10332
ATATAGATAGGGTTTTTATTATTCTTAATTTTGCTGCTGTTGTTTTTGTTATAGATGAACATTTTTGTTGTTGTTTGCACAGTCATGGAAGTCTCTTGAATTCCTTTTGTTAAAGCCATTGAAGTGGCCTAAAGTAGTGGCATTTGAATAGCTCCTTAAGAAATAACACATTTTTCATTGTTACCACTTATGTTGACCTGTTCCAGATTTCGTGCAATTTCATGATCATCTTCGATAGCTTGCTCTTCATTATGCAAACATTGCACCAATTCATTTCTCTTATCCACCAAATTCATTAATTTGTCCAACAACAAACGCTCTTTTTCCCTTTGGGCTTCGGTTTTACGCCAATCTTCTATTGACTGAGCAGCACGTAATTCTTCTTTCAATAGATTATATTTGTGTTCCAATTCACATTCTTTTTCATGCAAATTCAATTGCATTTGCCTTCGTATTAAAGCGTTCTTTTTATTAACCAATGTAAACCATTGTGATAGGAGTTGTTCTTCCGTTTCCTCGGTAATTGGTTTTCCACTCATGACCGCACGCAACTTCTTCTCCAGGCTATTGGCTTTTT
>Females_1_(paired)_contig_10333
ACTACATGTTGAGTTACCATCTCCTTGTTCATCATTTCGTAAAATATTTTGTTGTTCATCATTTCGCAAAACAGCTGTTTCATACTCATCTGATGATGTACTTTCATTGCCAGTGACGTATTCATATAATCTAACGGGTTTCTTTCGGTTTCTTCCACTCCATCTTGACTGTGTTGCAGTATGCTGCTGCTGAGAAACTTGTTGATTTGTTTTGTTTACGTCGTCCGTTGNNTTTGTTCTTCTAGTACATTTTCCTTTAAATCTAGACTGACTTTGCTATGTTTTGTCTTGATCGCAAACTTCGCAGGAGTATCTGTAGATATGTTTTCATCAATGAATGATACATTACGGCTTTTGAACACCATGTT
>Females_1_(paired)_contig_10334
ATATAAGGGAGGCAAAATAACTAGTACTACCCGAAAACCTTCAACCACTTCTAAATCGCCAACTACATCATGGAATTGGAATAGTGGTCAATATAAGGTTAGCTCTTCTGCAACAACAAACAAACCCACACAATCATCTACAAAATCTTTCAAGAACACAAATCATAGGAAACTTGCAAACCACAAAAAAAACCTATAACCACTACAACTACAAGAAAGCCCCAATCACTTTCAACCAAAACCATCTATTTGTGGAGCTCGAACTCAACTGCAAAACCATGGGCTACAACGACTAAAACTACAACCTCTCGGAACTGGCAAACTACTAAAACTCCCATA
>Females_1_(paired)_contig_10335
AAAAAAATAGTAAAACAAAAGTACTTTCTAGTAAGTAAATACAGCATTTTTAAGGGCATTCGCTCTCTTCCACTTAACACTCTCACCAATATAACATGGGGGGCAGTGAGCTTGCCTAACGGCTTTGTGTTGTTATCTTGGATTGTTACAACAATTCTTGAAGCATACTTTTAGGCGCACATATACATTGTATGGCAAGAGTGCAGTGTAGGGATGTGCGTTTAGAAGTTTTTT
>Females_1_(paired)_contig_10336
TTATGCTCTATACCCGGAAAAAAGGATTTAATAATAGAGGCAAATCTCATCAAGCCTTTGGAACATATATGTTCTGCATCTTGGTTGAAACTAAAAGGAATACAACGGATTTTCAAACTTGATTCTAGCAATGTTGTCACACGTTCCCAGGATCAAGTTCAATTGTACATGATACGCAGTGATTTATCCGTTTTAAATCTTGTCATGGAACAAATCAAAACACTTTGGAATGCTGGGACAAGGTCTGAGGATGTGACATTTAAGTTTTACCATGTGATTTGTGTTCCATCTTGTTTTGCATATTTCGCCCAAATGTTGGAATATGAGGGTCTCTATGGAGTTGTTGGGCTGCACAAATATAACTGGGATTTTATCCATTTGGACGAAAGTGTATTAAGTATGGAGGTACCGAATGTTTTCTCTTCAGCCTTTATGAGATCAGACTGTTCGCTGATACCACCAATAGCACAAAGTTTGCGCGTTCTTCATATTCTTTGCGGTCGTCCAAATTTCATTATGACCTATGGTGTGCATCCGGAA
>Females_1_(paired)_contig_10337
GCGAATTATTTTTCTATTTTTTTAAATCTTCTATAATGTTCAGCATTTTTCTGTTCATGTGCTTTATTGTTAATGCTCATTTATTTTTGTTGTTTTTTATTTCTTTAATAATATATTATTATATAATTANNNNNNNNNNNNNNNNNNNNNNNNNNNNNNNNNNNNNNNNNNNNNNNNNNNNNNNNNNNNNNNNNNNNNNNNNNATATGTATATATTTTTTTAAAGGGAACTTTATATGCATGCATTCTATTAAACTTTAGGATTTTAACACAAGTAATAAGCCCGTTGGAAAACAGTCTTAGAAACTATTTTTATTAAAAAGTTTTTTTTTTGGGGAATTTTGTTTGTGTGTTTTGCTTCACATATAATAAATGTGAAATATGCAAACGAAGTCCGTGTTTAATTTACAAATGTATTCCACATCGCATGTTTTCTGCTTTACACCACAATACCAGTTGAAGGCTTTGCTCCCAAAATATCAGATAATTTTTGTTGATAATTTGCCAAGGTATTTGAATCTGTAATGCCACGTGTTTTACACGATAATTGCAATGCATTCAAATATTGCATTTCCGAAAATTGTAAACCTTGTTCCACAAGGGTTGTGAGTATAACATCAGGTTCCATGCATAGTAATTCGTAAAATTGTTTTGCATGATCTAGGGCCACTTCTCGTGATCCGGTTATATTACTTAGGGTTTGTTGCAAAGCCAAGGCATTACGACAAATACGTTGTATGGTGATTTCATCAATTTGTTCTATATAGTTGGAGAACTGAATGAGAATTAAGGCAGCCAAATGGGCCAAACCCTCAAAGATGTACCTCGTTTTTCTGGGATGTAAAGTTGTGCTAAAAGCTTCATCCATATCCGATAAACGTTTGGTTAAAATTTGAACTTGTCTATCTGGCTCAAGAATATCATCCTTAGAATCTATAAAATTATCCGCTCTGGTCTTTTGGGGTTTTGAGCGTAAGTAATGGAAACATTGCACTCGTACCTCCAAGTGCAAAACTAGTAAGCATGTATT
>Females_1_(paired)_contig_10338
ACAAAACAAAAAATTGAAGAAACTACTGGTTACGAATTTACGGTAGTTTTATTAAATTAAGAAAAATTGCATTAAAATTGTAATAGAAACAGAAATGTCAAAAATTTACTTAATTCCAGTCAGTGTGTTCCTGATTTTTCAAGTCACTTTTCTTGCAACATATATTGCTGCCGTTCTACAGGGACATGTTGTTCCTACCATACCCTACATCAGTGATGCTGCCACATATTCACCAGAAAGTTGCGTATTTGGTCAAATGATTAACATAGGCAGTGTTTTGTTGGGTATAACCATATACATACGTTATCGACAAATATTACAACTATATGAGCATCACCCAGATTTGGGTACAAATATGTTACGTTATAATCGTATTGCGGTATGGTTTGGTCTAGCTTCATGTCTGGGTATTAGCGTTGTCGGCAATTTCCAGGAGACAAATGTACGTGTTGTACATTTCATAGGAGCCTTTTTCTGTTTTGGCTTTGGTACACTATACTTTTGGATGCAGGCTTTGATTTCATATATGGTATATCCCATTGCTGGTACAAAAATGAAAGCCCATTTGCGTTTAGGAATGTCAGTTTGCTGTACTATCCTATTCATATTGCTGGCCGTGACTGGTATATTGTCGCACATTTTCTTCAAGGGTCAAAATCCAAGGAAATGGTATCCCTCTGATGGTGGCTGGTATTTCCACGTTGTTAGCTCTGTTTCTGAATGGATTGTGGCTACAGTATTTAGTTTCTATATACTGTCATTTACTGATGAGTTTCGTGACGTCGATTTGGAACATCCACCTTTACGTTTAATTTCATATTCATTAACTTTGCAATAATTTGCATAAATACAGAAAAAAAAATTCACAAAATTTTTTCCAATTAAA
>Females_1_(paired)_contig_10339
CCACAACAGCCACCTATGCCACCACCAACATATAATGCCGGTCCTCCACCAAACTGGCAACCTCCCATGGGTAATAATTGGAATGGACCACCATATCAAGGTCCTCCACGTCCTTGGCCAAATAATCAATGGGGACCACCTCCTGTAGCTAATGGTCCACNNNNNNNNNNNNNNNNNNNNNNNNNNNNNNNNNNNNNNNNNNNNNNNNNNNNNNNNNNNNNNNNNNNNNNNNNNNNNNNNACTTTGGTGACGGATATCAGCAGAGACCTGGTGGAGGTCCAACTAAAAATCAAAACACGCATCCAAATCGTATGGCTCCTTACGGCCCTCCATCAAAACAAAACAATAATGGTCGTAAACAAGCAAATGGTCCAATGCCAAATGGTAATAAATTTCGACGCTGAGTAAATCGTTGGTGCTTTAAGCTTTG
>Females_1_(paired)_contig_1034
CAGTGGTAAACGGAGATTTGCAAATAAATATGCATACTCTGTGGCAAAGATTTCAAAATCGTGTTTTCCAAAATCTAACAGCTACATATTTCCGAGCTCAAAAATTACGAAAAGTTGGATTTAACGGTATGCATACATCGGTGGAAGATTTAAAAATGGACCGCATGAAGGTCAAAATACTACCAGCATTGCAAGATAACTACATGTATTTGATCGTTTGCGATGCCACCAAAGAGGCTGCCATTGTTGATCCTGTGGATCCGGAATGCGTTCTTGCTGCTGTGAAACAGGAAAATGTAAATTTAACCAAAGTCCTTACCACACATCACCATTGGGATCATGCTGGGGGAAATGAAAAACTTGTGAAAATGCATTCAAAATCTCTACAAGTCTATGGGGGCGATGATCGTATTGGCGCTCTCAACTGCAAAGTCAAACAAGACGATGCCTTACAAATTGGAGACCTGAAAGTTACTTGCCTCTTTACACCGTGTCACACCACAGGTCATATATGCTATTATGTGGAAGCACCAAATGGTGAAAGATGCGTATTCACCGGTGACACTCTCTTCCAGGGTGGTTGTGGTCGTTTCTTTGAAGGAACTGCTGAACAAATGTATACCGCTCTCATCGAGAAATTATCTGCTCTGCCCGATGATACTAAGGTTTTCTGTGGCCATGAATATACATTGCAAAATATGTCCTATGCCCGTCATGTTGAGCCCACCAATGACGACATCTTGAAGAGGATCGAATGGGCTAAATTACGTCGTGCCACCAAATCACCCACTGTGCCATCCACCATAGCCGAGGAGAAATCCTGGAACCCGTTTATGCGTGTGCATGAGGCCAGTGTACAGAAACATGCTCAACAGTCGGAGCCCATACCAACTATGGCTAGTTTACGCAAAGAAAAGGATAACTTCAAGGGTTAGTTTCGATCAATGTTAATTCGGGAAACGGTTGCTGCTTTTGTTTGTCTGAATTAAAGTGATTTTGTTTGTTTTTTT
>Females_1_(paired)_contig_10340
AATTTCTACATCGATTGACTCATTGCCCCTTGGATCGATGTCGGCAAGCTCATGAGTCTCCATGTTTGAGGCAGGGTCATCAAGGATGGGGTCGGAGTATGGGCGTCTGGGCAGGTCGCGGNNNNNNNNNNNNNNNNNNNNGGTCGATGCAGCGACTCTGGTATGGGTGGCAGCTTGGCATAAAAGAACCCTCACACTGGCCCAGTCCTCAGACTCCTCAGCCATCATATCCACCTGGGCTGTCGGAATAAAAAACGCTCTACCGGCGCTGGCGTATAACGTCCAAAGGTTTCTCGCAGCTG
>Females_1_(paired)_contig_10341
ATTTGTACTTTTGAGAATATCTCGGATTCGCAAGTCTGTTTACAAAACGAAATATTCCCATAGTCTAAAATAATGTTAAGACAAAAACTATCTATGTTACGACGTCCTGGCAAATGGATAATGCTTGGCATTCTACCATTGCACTCAGATGAAAATGATGTCGTATCAAAGGACACAAAGACGTACAAGTCATTTATACAACGGCCACCAACAAACGAAACTGGTTGGGATCGGATAAAAGAAATCTTTAAAGTTGATGAATTCGGTTCAATATCTCCAGAGCTGAATTCAATTTATCAAGCCGGTTTCTTGGGATTTCTAGTGGGGGCTATATATGGCGGTATTATACAATCACGTGCATCATACATAGACTTTATGGAGAATAATCAAGCCACTGCCTTCCAATCGCATCTGGATGCTAAGAGAAAATTACAAGATAAGTTTACAATGAGCTTTGCCAAAGGAGGTATAAAATGGGGATGGCGTGTAGCCCTTTTTACCACTTCATACTACGGCATTGTCACTTTGGTTTCAGTCTATAGAGAAAAATCATCAATTTATGAATATTTGGCGGCCGGTTCATTATCAGGAGCTTTGTACAAATTCAATATGGGATTGAGGGGAATGGCAGCGGGTGGTATTATCGGAGGTTTCTTAGGAGGTATGGGTGGAGCAGTATCTCTGCTCATAATGTCATTATCCGGCACATCAATGGAAGAAGTTCGATATTGGCAATATAAATGGCGAACCGATAGAGATGAAGCCGTTGCAGAGTCATACAAATTGGCAGCCGAGGAAGATGAACCAACGCCGGAAATAATGAAGGCTCACGATGCGAGAGTGGGAGAGAAGAAAATCACTTTAGAAAACATTAAATAAAT
>Females_1_(paired)_contig_10342
TCTGCATTAAATTTGTCTGTCAACTCTTGAATTTGCTTCTGCTTAAGGGACAGCTCTTCAGACAGTTTCACGATCTCGGCGTTTGAGCCCGCCGAATCTTGGCGTACGGTGTTTAAGTCACTCNNNNNNNNNNNNNNNNNNNNNNNNNNNNNNNNNNCTTGAGTTCTTCATAGCGGGAGAAACTTTCCTCTGTGACGTTTTTCAATTCTTCTGTCAGTGCTTCCACCTGACTACACATCCCATCGATTCTTTGTTGACTTGCTTGTAGCTGGCTTTCCAAGGAGGCCCGCTGCGAGCTAGTTNNNNNNNNNNNNNNNNNNNNNNNNNNNNNNNNNNNNNNNNNNNNNNNNNNNNNNNNNNNNNNNNNNNNNNNNNNNNNNNNNNNNNNNNNNNNNNNNNNNAATTCTCCTGCTGCCGTTGCTGGTCACTGATCTGGAGCTCTTGCTTAATATTTTTCTCCTCGAGCTCAGTAATCTGTTGCGACTTTTTCCTAATGTCCTTCTTAGACTTCTGAAGTACTTCCTTCAGATCACTGTGGTCTTTAGAGACATTGGTCAGTTTCTGTTGCAATTCTTCGAGTTGACCTGATAATCGAATGCGCTCTTGATCAGCAGAACTGGCATTTGTTGCAATCTCGTTGTGCTTCTGTTGTATTTCATCGTTTAGTTTCTT
>Females_1_(paired)_contig_10343
CAATTGCATAGGTGCACTTTCCATTGTTTATATTCTTATTTCAACATTGATCTAATGATAAGTTTTTAATATTGTTATAATTATGTGCAGTATTCCCCGAAAATTTTTTCATGTTTGTCGTTTGTGTTTGATGTCGTTCGAGGAAAATGATATCCATGCTCATAGTTTCAAGGATGGATCGCCAGTTAAAAAGAAATTGTTTACGGGTTGTGGTTGCAATAGAAATAACGTAGATAATCGACAATCAAGTGAATTCCGCGGAAAACCAGACAAATCAACAGCATCTGCAACAGTGCCTTTATTGTTCACATTATCTCAAAGCGGTGAATCGTGTACACCAAGTATGTTTCATTATGATGAGACCAGGGACGTTCTTCAAAAAGAGGAATATGGAAATAACCAGGGTCCTATAAGCAAGGAAGCTATTGGAGACTACTTAGCGAAAGAATTTCCAGATGATTCATCGCCGTCTATAGTAATACAAATACTCAGCTGTCTCTCATTAGAGGTGTCCGACAGTGATGAATTGCCACATTTGGTGTGTTGTAACTGCAGATCTAATTTGCGGACGTTGTGGAAGTTC
>Females_1_(paired)_contig_10344
CGCATACATTATTAAAGGGCGAAACTAAAAAATACAACTTTACTCTATTATAGGGTTAGGATTTTTTTTTCGAATTGTTTGCATTACAATTCAATTAGCGGTCTTCTCTTAATTTCTCTTTGGGTTTGATACGCCAAAACATCCTTCATAACAAGATGACGAAATTGTTCATGAATTTCATCGAAATTCAATGATTTTTCACTTGGAATATCGATTAAGGCCGGCTTGAACACTGCACAAGAGGTTATGTTGGTATTTGTATTTCTATTATGTTGACTTTGATGTTGTTGTGGTTTTCGTGTGGATGGACCCGTTGTTTGAGATGAAACATAAAATTCACTTCTAGTTGAACTTGGCCCACTTGTGTTTGGTTGTAATGTTGCTGGTATGCCTCTTGGTGGTGCTATGGGACTAGTATTGCAACCCAAATGAGCGTTGCGTTGAGATGAAGAACCAAAGTGACCATTAATGAATGTCATATTTGTATCCATTACGATATTTCCATTTGTGCTGTTAGGCACAGGAGGTGCAGGTCTATTGAATGGATTTGTTCTACGTGGTGGTGGCTTAGGTGTTAATGACACATATGTAGAATTTGAAGATTCCGTAGATATCTTATTGCGAGAACCTTCGATTTCTTCCAGTTGTCGTTGCAATTCGTCAACCATAAGCTTTTTATATTCATACCCAGCACATGTTAGCGCCTTCATCCAGGACTCCATACTCTCCTGCGACTCAGCTGATAAAATGTAGGTACGGTTTCCATTGAATGCAATTTCAAACCAGTATTGATCGCTATTTTCTTCCGAAAGTTCTATTGTGCAGCCCTCCACTATTATTAGACCCAAGGGCTCCTTGTCGCCTTTCTTCTCGAAATAAAAGAGAAGGTTTCCTTTCAGCACAAAATAGCGCTTCTGAAAAGCCTTATTAACTTCGCCCCTCTTGTAAAGGAAGCCTTCTTTGTCATACGGAGGTTGTGTAGCAAAAACACACAAATTCTTCTCATTTATTTTCATCATAAACTTTTTGAAGTTTTATCAGACCAACAAATGACACGTCCTTTGCAATACTTTTACATAGTATTGTCGTTAGCACCTTGTGAAAAGATTTATTTAATAACAATTCAACAATTTACGTCTGTAATGTAGAGGGTAGGGAACACCATTTACGGCGAAAAAATATTTGTTTTCAAAAAGA
>Females_1_(paired)_contig_10345
GTTGAAGGCAGTAAGGCAATCATTTTAGATGATGCGCTGCTGGGACCTCTAGGTTTGGTGGCACCAACCAGCCTCTTTTCGGAGCGATCTATTAAACTAATCAAGATGGAAAAAGAAACGCGAATGCCAAAAGATTTCGTAAATATTATTTATCTTGTGAGACCCCAATTAGATATAATGGATGTAATTGTTGGACAAGTTCTAAAAAACACTGAAAAAGGGCGAGTGTTTCACATTTTCTTTGTCCCTAGATATTCAGGTTTATGTACCAAACATTTGGAGCAGAAAGGTGTATACGGTAGTTTTGGACTTTTTGAGGAATTGCCTTGGAACTTCTATTCGTTGGATAATGATATAATTTCTATGGAAAATCAATTGGCATTTAGAGACGTAGCAATTGATGGAGACTCTACCGCCCTTTACCAAGCAGCACTGGGTCTTGTACAATTGCAACGTATTTATGGGCGGATACCCAAAATTTACGGAAAAGGCACAATGGCCCAAGGCGTTTGGGAGAGAGCAAAGAAATTGGGAGCAGAGGAAAAAATCCTCTCAACGGGTGAAAAAGGGACGATAGACCAAATTATTTTACTCGATCGCCAGATAGATCTACTCAGCGCTTTTGCAACTCAACTCACCTACGAAGGATTGATTGATGAGTTCTACGGAATTAGCCACAACCAATTAACTATGCCATCCGATTTGTTTTCAAAGGGATCTCATAAGGATGCTTCTCCTACCCATATGACATCGGAGAAGAAAATATNNNNNNNNNNNNNNNNNNNNNATTAAATTCGGGAGAAGCTCTTTATGCAGAGTTGCGCAATAAAAATTTTAATGAGGTGGGAAAAATATTGTCTCGCAGCGCCAAAGATATTAGTGCAGCAATGAATGCAAGTTCACAGGAAAATTCAGTTCAAGAAATGAAGAGATTAGTGGACAAACTGCCGGCATTATTGGCACAAAAGCAATCTGTTGCGAACCATACTACAATCGCAGAATTAATACGAAAACATTTGGATTCATTCGAATTTACTGATGATCTAGCAGCCGAACAGGAGTTCATGATGTGTGAAGACATTGACAAACCAAGTGCCTATATAGAAGATCTGATGGCTAAAAAGATTGATTTGAAAAAAGTTTTACGACTCATGTGTGTACAGTGTGCCGCAGCGTCGGGGTTTANNGCAGCGTCGGGTTTTAAAGAGAAAGTTTTGACATATTACAAGCGGGAATTGGTTCACGTTTATGGCATAGAAGTCCTCTTGAAGATAAGCAGTCTCGAAAAGGCCGGAGTTATTTATACACAGTCTGAATCTCGAGCCTATGCAGTATTACGAAAGACATTAAATCTGACAGTTGAAGATGTTGTCGAAGTGAATCCCAAAGATATTAGTTACGTCCACAGTTTCTATGCTCCCCTTACAGCACGTATTGTTGAGCAGTCGTTGAAGCCCTTGGGATGGCAGTCGCTAAAAAGTCAAATCAATAATTTACCCGGACCAACATTTGAAGATTTCCAAGCTCCCTTAATTGGTATCGGCGGAAGACATTCTTCAACGCCTAGTGAAGGATCTTCCTTAAACATTCCACGGGTGGTGTTAGTTTTCTTTGTGGGTGGTTGCACGTTTGCTGAAATTGCAGCACTACGCTTCTTAGCCCAAGACGAGGACAAAAATGTAGAATTTGTAATAGCCACAACAAAGATCATAACTAAACATTCGTTTTTGGAACACCTATTGCAATGAAACACTCACAGACACTATTGTATTGTATGTT
>Females_1_(paired)_contig_10346
TTTTTGCGTTTTGGGTGCTTGCCGCTTAAGTATTGCCGTATGGAAGCGCACACATGTAACAGCTTTTCGATGTCCCACAAAATCTTTGTCACATTTCCATCCTTCTCTTTCGATTATTTGTGCAGTTGGACCACCACCATTAATGGCATGAGCCGAGACTAAGTACTGACCATCGGGGGACCACGATAACCGTAGAATATGTGTTGTACCACCANNNNNNNNNNNNNNNNNNNNNNNNNNNNNNNNNNTTACAAACCGGATCCCAAGCAACACCCTTGACCAGACCCGTATGTCCCCGCAAAGTGGTTACGATGACTGGGAAATTTTGAACGTCCCAAATTATAATTGTGTTGTCTACACTACAACTAG
>Females_1_(paired)_contig_10347
CAACAGCAACAACAACAATTGCAAACTACAAATACCCAGCACGTCGTCAACGCCTCCACAACCCCACACCCGCTGCACCATACCCTCAGCACACCCCCAACGCAGTCAACACGCGCTCAAAAAGCAGCCCGACGTCGAAGTAACGAATCACCAGAGGCCCGCCAACGAAGACTGGAGCGAAACGCCGCAAGGATGCGCGAGAAACGCGCCAAGGAATCTGAAGCCGAGTATCGCTTACGCCTGGCCAAAAATGCCGAGGCGAATCGTGTACGTCGCCAGAATGAAAATGAAGTACAAAGAACCTTAA
>Females_1_(paired)_contig_10348
GCAGCACGCGCACACACCTGTGTAGTTGAATCAACATAACGTATTGCCCGGCATGAGACAGGCAGGGTGTGGGGGTTCCCCACGTACATGTCCTTACCTGCCCATCGATTCCTTCTTCGATATCTCGACGGCATCGAAGTTTTGTTGCAGGGTAGCCCTAACGTGTCACCGACATTGCCAAGCCAATCGGGTGTAGGGGGGGGGGGGGGGGAATAAAGTATTTATGAATCGCCGTGCGCATGGTTGCGCAGGTGGTGCCCTTCTTGATAATTACATGGATATAATTATATGTGCGGCCAATGATGGGGAAAATAAGGTTTCTTTTGTTTCCAAAATAAAATATTTCCCCGATCAGAAAAATGGCTGCTTGATATCGGCAAGATGATTGGGGAAAAAAAA
>Females_1_(paired)_contig_10349
CTGACGTCGAATAACTTGCAGTTTTTGTTTCGAATTTTGTACGTTCAATAAATATTATGATGCTTTTACATAAAATTTTAAATTTGGCACATATGAATAAAATAATGATGGTGACATTGTTAAGATGTTCAAGTAATTTTAAAAGGCCACCAATGGTGGCCAAACTTGATCAATTGGCAGAGATAAAAGCAACGCATTTCTATGGTCGCAATGAGATGAACAATTTGGAGTGGTCTCTCGTAAGAGATTTATTAATGAAAAACTTCAAGCATATTAATCAACTTAACGTTGATGCTGTCATAGTCGGAGCATGTAATGATAGCCAACAGTTGAACTTAGCTAAAAGTTATATAAAACACCTAAGAGAAAATGGTTGTGGGCCAAATGATGCTACTTTAGGAAAATTATTACGGATATATAATAGCGTCTACCACATGAGAGGAGGTAATGAAAATTCATTAACGAGAGNNNNNNNNNNNNNNNNNNNNNNNNNNNNNNNNNNAATGGAGAGAATGTATACATTTAATGGAAATGATGAAGTTAACGGCATCGCCAACTCTGCCGGCGTATACGGAAATCACCGTGAAAGCTTTTCGCATGCATGAACTAGCGTTAGGATGGGAGCTCTTGCAGCAAATGGTTGAACAACGAAAACAACCGAAATGTGAAATATTTCTAGAATATCTGAAAGTTGTCGCAAGTGACTTGATAAATCTTCCACAAGAGATGGAAAAGTTAATGGATTTCTTAAGAACTCATGATTTAGTTATTACAGAAGTTGTGGCCAAAGCTATCCATAAGATCTCTTTGAAAAATCCTCATCTCTTAAATGTGTCTTTGTCGAACTTGAAACGTTTTGGCAAATGTTCTTCTTGTGGTCTATATTTGGAGAACGTAACACTGTCAGACAGCGATTTTCAGAAATTACAAGATTCATTTTTGGATAAGGTTCTAATTCGGAATGATGTCTTTCAACGATCGTCCCCGGAAGAGGTGAAAAGCTTTAAAGAATACGTCGAACGGACGGGACCATATGATTGTGTTATAGATGGCTTGAATGTGGCTTACTCTATGGGAAGCAAGAGACCAACACAGTCTTTAGCAGATTTGTTGGCTTCAGTTGTAAAATTTTTTAAAGATAGAAACAAACACGTATTGGTTTTGGGACGCAAACATATGAATAAATGGCCAAAGAGAGGTATGCAATTTGTTACTGATAATGCTGCTGTCTTCTTAGCTAATGACCTGTCGCAGGATGATCCATTTCTTTTGTATGCAACATTAAAAAGTGGCCAACGAACAGACTTCTTTTCGAGAGATTTCATGAGACAACATGCATTTCTTCTTGGTCCGGAATTGAAAGGGATTTTTCGTCGATGGCAACAAGAGCACCAGTATTCCTTAGTCACTCAAACGAATAGCGGGAAAATAATTGTCAAGGAACCCATTAGGCATTTAATATGTGCACACAAAGTTCAAGATCGTTGGCATGTACCATACAAACTACAATACGAACAGCACGTACCTGATAGTTTCAATATACCGGAATATTGGATGTGTATAAAAATTTAATAGATTCAATAAAA
>Females_1_(paired)_contig_1035
AATATTCATTTATTATTTGAACTTTGTGAGCGCAAGAACATTAAATTCGCTTTGCAAGCAAAAAGAGTGGAATACCAAAACTGCTTCTGAAGCAGACGTGGCCAAAAGAAATAAAAGACATTCGTAATTGTTATTGAAAGTATTTATTGTTTAGAAACATATTTAGATAAATATTGACAAACAAAATGAAGTACTTACTACTAGTTGGATTATTATTATTTGCCGGTTTCTCACAAACAAAGGCTGATGATTCCAAAGAAGAAATTGCCACTGAAACTGTCGACTTGAACTTGGGATCTTTCAAAGAAGCTTCTAGAACCGATTCCGATGCCGTTCAACGTGAAGAAGAAGCCATTAAATTGGATGGCTTGAATGTAGCCCAATTGAAGGAAATACGTGAAAAGGCCGAAAAATTCAATTTCCAAACCGAAGTCAATCGTATGATGAAATTGATCATTAATTCATTGTATCGCAATAAGGAAATTTTCTTGCGTGAATTAATATCGAATGCTTCGGATGCCATTGATAAGATACGTCTCTTAGCTTTAACCAATAGAGATGAATTGGAAACAAATCCTGAATTGAATATACGAATTAAGGCAGACAAAGAAAACAAAGTTCTACACATTATGGATACTGGTATTGGTATGACACATCAGGATTTAATCAACAACTTGGGTACAATTGCCAAATCTGGTACTGCTGATTTCTTGGCGAAAATGCAAGATCCCACCAAGGCTGATGGTCAGGATATGAATGATATGATTGGTCAATTTGGTGTTGGTTTCTATTCAGCATTCTTGGTTGCTGATCGTGTTGTGGTAACCACAAAACACAACAATGATAAACAATACATTTGGGAATCTGATGCGAATAGCTTCAGCATTACCGAAGATCCTCGTGGAGATACTTTGAAACGCGGTTCCATTATTTCATTATACTTAAAGGATGAAGCTCAAGATTTCTTGGAACAAGATACTTTGCGTGATTTGATTCGCAAATACTCTCAATTCATTAACTTCCCCATCCGTTTGTGGTCTAGCAAAACAGTCGATGAAGAGGTACCAATCGAAGAGGAAACCAAAAAGGAGGATGAGGAAGACAAACCTGCCACCAGTGACGATGATGTGCAAATCGAAGAAGATACTAATGAAGATGATGGCGATAAACCCAAAACAAAGACTGTTTCTAAAACCGTTTGGGACTGGACTCTGATCAATGACAGCAAACCCATTTGGACGCGTAAGCCCAACGATGTTACCGAAGAAGAATACAATGAATTCTACAAGAGCTTAACCAAAGACACTAGTGAACCTCTAACCCATACACATTTCATTGCCGAGGGTGAAGTTACATTCAAGAGTTTATTGTACATTCCTAAAGTTCAGCCATCAGAATCGTTCAATCGTTATGGTACCAAGTCGGATAATATCAAATTGTTTGTCCGTCGCGTATTCATTACCGATGAATTCAATGACATGATGCCCAACTACTTGAATTTCATTCGTGGTATTGTTGATTCGGATGATTTGCCATTGAATGTGTCTCGTGAAACTTTGCAACAGCATAAATTAATTAAGGTTATCAAAAAGAAATTGGTGCGTAAAGTCTTGGATATGATTAAGAAGATCAACAAGGAACAATACGAGAAATTCTGGAAGGAATATTCAACCAACATTAAACTCGGTATCATGGAAGATCCCAGCAATCGCTCTCGTTTGGCTAAACTCTTGCGTTTCCAATCATCGAATGGTAAAGATGTTACTTCCCTTTCCGAATATGTCGAACGTATGAAGCCTAAGCAGCAAAATATTTACTTCATTGCTGGTGCCAACCGTGGTGAAGTCGAAAAGTCGCCCTTCGTTGAACGTCTCTTGGCCAAGGGCTATGAAGTCTTGTATCTGGTAGAAGCCGTTGATGAATATTGCATTTCTGCCCTACCTGAATTCGATGGCAAAAAATTCCAAAATGTTGCCAAGGAAGGTTTCAAACTTAACGAATCGGAAAAGAGCAAAAACAAATTTGAAGAATTGAAGAATACATTTTCACCTTTGGTCAAATGGTTGAATGAAATTGCCCTCAAGGGACAAATCTTGAAAGCTGAAGTATCGGAACGTTTAAGCAATTCACCATGTGCCTTGGTTGCTGGTATGTTCGGCTGGACCGGCAACATGGAACGTTTGGCCATGTCCAATGCTCATCAAAAATCCGATGATCCTCAACGTACCTATTATCTGAATCAAAAGAAAACTTTGGAAATCAATCCCAGACATCCACTGATTCGCGAACTGCTTAGACGTGTTGAAGCCGATGAGGCTGATGAGACAGCAAAGGAAATGGCTGTGATGATGTTCCGTACTGCTACATTACGTTCAGGTTTTATGTTGCAGGAAACTGCAGACTTTGCTGATACCATCGAAAAAATGATGCGTCAAACCTTGGGTGTGTCATTAGATGAACAAATCGATGTTGATGATGATGACTTGGAGGATGGCGAGGAGGCCAGTGAAGAAAATTCATCTACTGCCAGCAATGACAACGAAGAAGATGAAGATGCTCAACATGATGAACTTTAAGAAGGAGCAAAACATATGCATTTCTTTTAGTTTCCAGACTGAATTTATAGATTGCTGTGAAGGCCTCTCATGGGGGGTACAAACATAGCATGTGCATCTAATTTCATCATGACTAAGTTGTTTTGTTTAGTTGTATGTATAATCATTATTAAGTTAAAGATAGCATATCCTCCTATTTGTAAATTTTGTATAATTTTTTTTTATGTGTAGTATGTCTGGTTCGTCTTTGTGTGTGCATTTTGTTTATACCAATAATTCCCCTTATTCTGAATGACGTTTTGATTCTTTAGTCTGAAATAACCTCAAACTCTCGGATACTAGGAAATCTTATATAGCCAGTGAGCATATACAAATTTTGCTAATTTATTGAAATTTCCAAATCCAAACGAGAAGCGGAAAAAAGGGAATTATTTTTATTGTATATATGGTATTTTTTAGTATCTAGTTTATATGTGTATTATGAATGCGATTTGACACCATTTCTTTTTCCTAACAATTTTGTGAGGGGGAGGGGGGACATTCATTGACATAAAAGGCTTTTACAAATAAATGCTCTTGAGGTCGGTCATCGTTCTGGTCAATAGGATTTAATTTCCAAATGTCCAAATGCACTTTCTAATGAGGAAATAATTTTGTCATTATTTTCTATTTTAGACACTTGCGATGTTAATTTGTTAGCCTGCTCTAATGACCATTGAGCCATTTTGTAAGCTTCTTTACGTTTCGATCCTAATGCTCTTGAATTAGCTATGCTGCTGCAACACAAATAGATGCCATAGAGGGCCCTCAAGTTATTGGGGTTAAGTTTTAATGCCTGTGAATAGTAGGTTCGAGCAGCATCAATATTTTCAGCTCCGCCCATAGTGTAACGAATATCGGCCAACCTTTGATGAATCAAATGGCTATGTGGATTGTGTAATAGAACTTCTTCCATACAAAAGGCAGCTTTGGAATAATCACCTTCGGCAAGATACAAACTGCACAGCTCCTGCCAAGCTTCTTGGTCTGACATAAATTTCTTAAGATATTCGTTGAGTTCCTTAATGGCATCCACACGGCGCCCTTTAGCTTTAAGTATGGCAATTTTACGCTTCCTAGGAGCAGCATTTGTCTCATCTTTGGCAATTATAGCATCTAAAACTTCCACGGCTTCTGTGTAGCGTTCCATTGCTTCAAGACGCATTGCTTTGAACTTCATGACCCGCATGCTGCCAGGAAACTCCAAACTTAGTTCTTTAATACATCTACCAGCAATATCGAAGCGTGAGGTGTCGAGAGCGGCCAGAATAACTTGCTCCAAAATCAAATGTCTTTCATTACCCGTTTTTGTAACTTTGTCCTCTAGAATAGCTTCCCACAGTTGAATAACATCATCACTGCGTCTCTCATTGTTTTCTCTCCACTTGCGAAAATGGTCGCGCACGTCTCTCCAACTCATTTCTTCATAATTTAAACTCATTTTTCAAATAGATGATATTTATTTTCTACTTATCTAAGTATTTTCATGAATTTGCAGCAATTTTTACTTGTACTGTCCAATTGAAGAAACAAGACCACGACAGAAAAATATTTTTTTGCTAAACCTTTTGAAACAGTGTTGCCA
>Females_1_(paired)_contig_10350
CTTTAAGGAATATGGTCAGCTGTATAATTATTTCTACACGAAGGATTGGAAAGTATGGCAATGGTGGAAACTTATGGGCCTTGGAGAACATTGGTATAGTGATGATCATTTCTTCTTGCGTGATAACACAAACTATCGCGCAATCTGGATCCTAAATACGGGGAAATGATTAAAGATGTCAAAAAATTCTGGATGCCTGTCGATTATAGCCGAGATGTGGAATTCTTCAATAAGGAATCTGCTTTATCCTATTTTACCGAAGATGTCGAATGGAATTCCTTTTGGTATTACTTCAACTTGGACTATGCTCCATTCTTGTCGACTAAATATTTCGGCATCGATAAGGATCATCGTGGAGAATATTGCTATTATTTTGTTCGTCAAATATTGGCTCGNNNNNNNNGTTGGCCCGTTACTACTTTGAGCGTTTGTCTCATGGTTATGGTGAGATTCCTGATCTAACCTTCTACTCGAATGTCGAATATGGCTATCAACCTCAATTGATCCATTATAATGGTGTGGGATTTTCTTCACGCAAAAACTATTACGAATATGAATCGTATGGAAATTTCGAATATATTCATAAGGTTCAACGGTTTTTGGAACGCGTTGAGGATATTCTAACCCAAGGTTATTATCTTACTAGCACTGGTGAGAAGATTGATTTACATCAACCCCAGGCCATTGAATATTTGGGTGATCTCATGCAAGGCAATGTTGATAACTTCGATAAATATTTCTTTGGTTTCTGGTATACCAATGCCCATAAATACTATGGTCATGTTTATGTGGAAGATAATTCTCTTCACATACAACCCCATGTTTTCTTGAACTATGAAACCATGTTGCGTGATCCTGTATTCTAT
>Females_1_(paired)_contig_10351
CTTCTCTATGTGATTTCACCCGGACTCCGGACTCATATATAAAACTGAGACCCCTTTTAAGAGAGAAATTCAACACTTGAAAAATTAATTTTTTGTTATAATCTATTTCAGGCACTTTCGGAGATTTCTATAGAATTTTGACAAAATTTTGGGACAAAATTTTCTTCTTTACAAAATTTTTTATACAAAATAAAATTATGGGACAACATTTTCTATAGAAAAAA
>Females_1_(paired)_contig_10352
CTACCAAACGCCGCAGACCATACATGCGAGCCAAGTAATGAGCCTCATTGGATGTGTCGTCTAGAAATGATGGAGGTCCAAATGTATTGGCCATGCACATTAGATCTTCGTGAAAACCTGGCATGGGATTCTCATCAACATTTTTTGTTTTCTGCGATTTGTTGCTGAGTATTGCTTTGTAGTATTTGATAGTTATTTGTTTTCCCATAACATCGAGATGTTCTTCCTCAATTTGCCACTTGCTAGTATGAACATCAAAATCATCGCCCCAATCGGTTGCTTGGGATAATTCCCATTTTTG
>Females_1_(paired)_contig_10353
TTACCTGAAATTCATGAGGTGGTAAATAAACTTATCGAGTTATTTCGCCAAGAGCGTGATGGAGACACCACCATTCGAGTTATGATACTAGGACTGCTGGCGGATCTGTCTGAAGTACGAATAACTGAAGTGGTTAATGCTTTGATTGATGAAATCATAGCTGTTTTAAAAAACGAAAAGTCTCAAAAAGTTATAGCTCAAGGTTTGGGAAGTTTACATAAAATTGGAACTAAGAACTTGAAGATTTTACCCACTATGTATGTCACAAAGATTGCTCATTTTGCACAGCAACAATTGAGTTCGGAGTCGCATCAAACTCAGAAAAATGCTTTGATGGTCTTATCGTCTTTTGTTGCTTTAACAGATGCCAAGAAAGGTGTAATTGATACTATTGGCCACTATGCTGATTCCCAAGATTCTGGGGTAAGGGCTCAAAGTTTGAGATCCATTCTATGCTTAGGAGAAAGAGGAGCAATATTGTCACCATCATTATATCAGAGGGGAGTGGATGCTATGCAGGACGATTACGAATGTGTACGTGAACAAGCTCTCCAATTAGTATTACAAATAGGTCTGAAGCACCCCGAACACATGATTCTGTGTGGCGCAGAGGACGAAGAAGAAATGCGTTTAATAGATGCTGCCTTCAGTAAAGTTTGT
>Females_1_(paired)_contig_10354
TTTTTTTTACTGATATATAGATTTGATATTTTATACACAAAATTTCTTTCTTGGTACAATATAAAAAATTATAAATATAGGTATTTTATATTGAGTAACCGTATGCAATTCAAAATACGTAAACACCCACAATGAAAAACTATTTGGCTGCATTAAATCCGGGGTATCATAGTTAACCACTTATCATTGCTTTGATTCCAAACAAAAGCATCTTCTGCTGGGGGTGGAGAATTTTTCTTGACTTCAGACCAGGTTTTAGATATTGGATCATAGGCGAAATTCTTCGTATCTCTTGGTGGTGGAGGTGGTGTGTTAATTAACTGCGGACGCTGAGTACTAGTGGTTGTTAAGGGTTCCAGCACTGGTTTGCTATGTACCTGCGGGGCTCTGGGGTTGATGATTTCATATTCCAAATTAGGATTACGGGAATCGGGGAACGCATCGACATTAGAAAGTATCAAAAGAAGACCCAGGGCTAAACTGATATAGGAACCGTACATTATGAGTAACTGTCTTAACACTTTCTCCAAAAATATACTTGTTCAGTGTAGGCTCGATGCCAAAATGAACTTTATGGTTTAATAAATGATTCTGTACTCGGGGAACGCATCGACATTAGAAA
>Females_1_(paired)_contig_10355
GTAAATGCCCACCAAAGATGCCAATACAATGATCGTTACAATAAAATTATAAACTATTAAATCATTGAAATGCATTTCACCCAAAGGTATACCAACACCATTAGTCCTCAATGGTTGACTACCATATTTGAGAACATAATCAATCCAAAATAAAGCACTTGCCAAACCTCCCAGAGGTCGATCACGATATATCTTTGATGTGTCTCTTATATTGAGAACATAAAATTCCTTATAGGCCATTGATTCCAAGGCCCAAATCAATGAAGTCTCCGTTAAATTTTCATAGTCTATGCGAAGACCAATTTGCAGTTTTTCAGCCATCATAACATTTTCCAATTCATTTTTGAATAATGGCACTCCTACTATGGGCACATGACGAACAATGGCTTCTTGCAGGGCCAACAGATCACCGTTCATAATGAATATCTTCACATGGGGATGAGCAAGAATATCTGTTTGTGGCACCATATGCTGCAGCATGACGTTTTTCGGAAGGCCATCCATTTTTTGAATATCATGGCAAGTCCAAAGGAAACGTTCTTCTCTTTTGCTAAAAACATGAAGGAATGCTTCCAGTTTATCTTGGGCGATTTCTCCACATAATTGCTCATCGCCCAAGTTGATGTAGACCACACCGGAACGGGCCTCATCCAAGAAACGTCTGATGTGCCATGGTAATTCACGAGGGGCCCGCACCTGCAAACCTCCAACATGTATAATATTGGGAACCAAAGGTCTAGGCGTTGCCAAAGGATAATAATCGTTGACCAAAAGCAAAGCTAAATTGGATTGTAAATCCATAACTGATGGCAAGGGACCTTGTATTTGAGTGAAATGTTTCTTGATTAACTTTTCTTGTCTTCCATAGTGGTCTTCTCTGAAACTATGGCGCCTGTTCACACATTGCTTGATGTTATTCAATCTCTGCCAGAAACCCAAATTCACATCATAGTTTTCCAAATCGTAAGGAAAACAAGCTGCTGGCACCATCATTTCCTGAACAATTTCCATATATTCAGCAAAGTCCTTGCTTACAATGGCTGCCACCGGAGTCCTAAAGTAATAGCCCAAAGCCAATAGGGCTTCCGTATAGAATAAGTCGACAACAATTAAATCGTAATCGAAATCATCGGGCTGTATATTCAACAGGTCCTTCACTTGATAGTTCTCCAGAAAATTATCCATTAATGATGATCCAGCTTGAGCCAAATACCTAGTCAGTTTCTCATCGTTTAGTTTGCCCAATTCCTGAAGACTTTTTACTCCTGCTTTGTCCTGAACTTCTTTCCAAAATGGAAACTCTGGTTCAATAACGATTTCCCTTAGATTATCCAAGCGATCATCTAAACGATGGCTACTATAAACGGTTACATTGTGTTCACGGCGTGCCAATTCCATCATAAATGTTCTCATAACCATAAAATGACTTTCACTGGCATGTGGAAATATTCCAAGAATTTTAGCTGCATTTGTTGTGTAGTTGGTTATTAGAAATCCTAGGACCATGAGTAGCCATGTTTGAAAATATCTCAATTTAAAATTATGTTGCATCTTGTAAAGCAGCAGGCGTTCTTCTCGAGTATGTGTGTTGCGGTCGCTAGAGATGGGTGTGTGTGGTGCAGAGCATTTGGGGATAGCCCTGATGACGAATGTTTGGATGCACTATTGCACTTACTTATTTGAAGTGATTGGCAATTGTTATTACTTTATGTTGTACTAGATTATTGCTAGATTTTTCTCATTTCAAATTGTTTAGTATGTGCAATCATTACTTAATTTATTATTTGTTTTTTTTTTTTAATTACGAAATATTTCACAAATATTTTTGTTTCTTTGTAATTATCTGGTTTTTGTGTTTTCTATGCTTTTTAATTTTTTTTCATGATCACGCTCTTT
>Females_1_(paired)_contig_10356
ATCACATTCATCGGCAATTGCATGTCCAAAACAAAGAATTCCCAGTGGCATAACTGTAACTCCCCGAACAACCCCAGTAGCTCTGAGTTCAAAAATCCCAGTAAATGCCGCAGCGCAACCAAAGATTTCACCATTACCAGGAGCCAGGGTAAATCATGCAAACAATCATTTATACAATGATGAACGACAGACACCAACACCTCCAAAAGCACAGGTGAATTCGATTAATCAAGCGCATAGAAGAAGGAAGACCCCAACCCCTCCTCAACCCATTCCTAGATTGGCCCCGAAGTCTTTTGCCAATATGAATGCATCTAATATCATGTCGCCAGCTGTAGCAGCNNCCCCACCTTTACAATTAATGGCTACACCGCCCCATAATTTAGGACCTTTTGCTGCTGGCTTGAATGAACAGATGCTTTTAAATCCTCATATGTTCCATACAAACCTACCACCAAACACCACAATCACAGCTCACTCCAATAGCAATCCAAATCAAAATAATCTTAATATTAATTTTGAAATACATTTGCCACCTAAAACTGCAACAACACCATCGCCGGCTGCATCACCTGCTTCGTCTGCGGCTCCAAAAACTCCTTCGCCCCAACTTGGTCCGTCACAAGTGCTACGCACAGATAAACCTTCGAGGCGTATAAAACCAACGACCGTACTGAAGCCATCAGACGAAGCTTGGTTGCAACAACGGCACAAACTACATTCACAGTTGGATAAACGTGGCAATGAAACGGTAGAGTTGACTATGGAATCTCCGAAATCATCAGCAAGACCCCAACGAACGCCCATAACATCACCTTCCACTCCTAAGTCACATAAATCCCCGTCGACTGATATTTTGGATCTTACCGACAGTCCCGAAAGAAATAAGGTT
>Females_1_(paired)_contig_10357
GAGGAATTGGAGCGGGGTCAGTTGTATAAGTCTAAATAAATAAAAAAAATACAAAACAATGGCTGTTCTGAAAGGATTTCGATACATTTTATTTGTTGGAGCACTGGTGGGAGGAATTGGAGCGACTCTTTACCCCATTGTAATTAAACCCATAATGGGTGTGGATGATTATAAGCACATAAGAAAACAAGTAGCTGGTTCAACAAAGCATTGAATACCTGTTGGCGGCGTATATTGCCTCTGGAGGCAACATGCTATCAGAAGTTAACTTGGAAAGCTTAGCTGTTGGGTTTGTGCCCTCTCATATTCCCGTGCTTATTGTATATTTTATTGAACAGTTTTTAGTTAAATAAATGTTATTGTATTAATATGAAAAAA
>Females_1_(paired)_contig_10358
CAGATATTAAAGGAAATGAATAAACTTAAATTGCCGGGAGAGGTAACATTTATGCCATTAAACCGATTGCAAGTAAAAAATCATGACTATCCCGATGATCCAGACTCAATTCCAATGATTTCGAAATTAAAATACGATGAGCAACATGGAAAGGCATTGTGCTACATATTTGGAAAGACATTGATATGTAGAAATTTAGAAAGAGCCACAGAGTTAGCCAAATGTACCGGTTTAGATTGTGTGACTTTGGATGGAGATCAAGTTTCTTCTAAAGGATCGCTTACAGGAGGATACTTTAATACGTCTCGATCACGTTTGGAAATGCAAAAAAAGCGTACGGAATTAACAGCACAGATTCGAGACTTTGAAAAGGAGTTAACTAGAATTCGGAACGAACTGAAACAAATAGAAAATAATATTAACGCAGTCGTTTCCGAAATGCAAAAAACAGAAACGAAACAAGGAAAATCAAAGGATATTTTTGAGAAGGTGCAAGGTGAAATTCGTTTAATGAAAGAGGAACTGGTGCGAATTGAAAAATATCGGACTCCGAAAGAGAGATCTCTGGCTCAGTGTAAATCCAGTCTCGATGCAATGAATAGTACCAAATCTGGGTTAGAAGTCGAATTGAACCAGGAATTAATGTCTACATTATCAGTACACGATCAAAAAGAAATAGACCAACTTAATGAAGATATAAGAAAATTAAATCAAGAAAACAAGGAAGCCTTTACCCAGCGTATGCAGCTTGAGGTTATAAAGAATAAACTGGACAATTTATTAGTGAATAACTTATTTAGAAGAAGGGATGAATTGATTCAAGCACTGCAAGAGATATCAGTAGAAGACCGAAAAAGAAAATTGATAAATTGCAAAACCGAACTATGTGCTGCAGAGAAACGTATAAAAAAAGTAAATCAAGACTTGGAAGAAACGGAAAAAAGGGTCCAAGAAGCCGTACATTCACAGAAAACATTACAAGTGGAATTAGAAAATTGGATAAAAACTGAAAAGGAAGTCGAAGAAAAAATTAACGAAGATTCCAAAAAAGTTGAAAAATGGGCCGCCAAAGAGAATTTACTTCTTCAAAAAATCGATGAATATACTGAAAAAATTGCATCTCTGGGCGCATTGCCCCAAACGGACCCAACCTATGCTAAAATGTCCTTAAAAAATTTGTTTAAAGAATTGGAGAAAGCTAACCATCATCTCAAAAAATATAATCATGTGAACAAGAAGGCCTTGGATCAATTTTTAAGTTTCTCCGAACAAAAAGAAAAATTGTATAAGAGGAAAGAAGAATTGGATGTTGGAGACCAAAAAATTCGAGAATTGATGCAATCACTCGAGATGCAAAAAGTGGAAGCTATACAATTTACATTCAAGCAAGTGGCAAAGAATTTTACTCTGGTATTCAAAAAATTAGTACCACAAGGAGCTGGGTATTTAATACTAAAAACAAAGGATAATGAAGGAGATGTGTCAGATCGCGAGGTCGCCAATTCGGATGCATTTACAGGAATTGGAATACGTGTGTCATTTACCGGCATTGAAGCAGAAATGAGAGAAATGAACCAGCTATCTGGCGGCCAAAAATCGTTGGTTGCATTGGCTCTTATATTTGCTATTCAGAAGTGCGATCCTGCCCCTTTTTATCTTTTTGATGAAATTGACCAGGCTTTAGATGCACAACACAGAAAGGCTGTCGCGGACATGATTCACGAGTTGAGCGATAAGGCTCAATTTATTACCACAACATTTCGGCCGGAATTATTGGAAAATGCCCACAAATTTTATGGCGTTCGGTTTAGGAATAAAGTAAGCCACATAGATTGCGTTACACGAGAGCAGGCTAAAGATTTCGTTGAAGACGACAATACCCATGCATAAATATTATATTAC
>Females_1_(paired)_contig_10359
CAGCCGGTTCATGAGGCAATGAGTCAATGCTTTCTAGAGGTAAGAAACAATCGGTAGACATCTCATTTCTTTTGTGCATCTTCCTTGTGTTAGACGAGTCTTCGTTATTACGAATTAAACCCTTTCGATGATCCTCTTTGTGAGCTTTCAATTTTTCCTCGTTAACTGTAACATAACTACATAGGTCACATGCTATTTTCTTATAGTGCTCAATGTGATTAAGGCGTATGTGATGTTTGTAAGCATTTGCTTGTATGCAAGAAAATTCGCAAAGGTCACACTTCAATTTAACTCCATCTCTATTGTGACGCATTTGATGTTTATGCAAAACACTGGGATCACGAGTCGAAAATTTACAAGATTTGCACTTTAAAGNNNNNNNNNNNNNNNNNNNNNNNNTAGACTGGCTTTTCGTGCCGTTTTCTTGCCACATACATTGCAATTGAAAGGTTTGATTTTATTGTGAACAGTCTTAATATGCTTCGATAGTGTTTTCCCATTCACAAATTTGCGATCGCAAATATCACACGTTTTCTCGGAATAGTATTTGTTTTTGCGCACTACTAGTTTAGGC
>Females_1_(paired)_contig_1036
TGTTGAATGTATTCCTGGCCAGCGTGAAGTGGATCAAGCCTTGCGCAATGTTAGTGAATTGAGTGAAATTCTGTCGATGAGCGAGTTTCCACCATCAACTCGCAGTTACACCACTTTACAAAGTGAACTTAAGCAAGTGTCAGAGAGCTTGAGTGCAGCTGGTGGTCAAATCGTCCAAGCATACAACAGTCCAGCCAAGTTGGCTGAAACCAGCAACAACTTCGCTGCTAATTATAGAGATTTGCTCTCAGTTTCAATGGAAATGGCTGGTCAAAATCCAGAGGAAGTTGTGCGTTCGGAAATGATTGATTGTCTCCGCAATGTATCGACGCAATCATGTTCTCTCCTTTCTACTGCTAAATCGATTGCGGGTGATCCAGGGCAACCCAATGCCAAGAATCTATTGCATGCTGCTGCACGCAGTGTTACCGAAAGCATTAATAAATTGGTCGATGCCAGTATACAATCTGCTCCTGGTCAAAAGGAATGCGACAATGCTACTCGCAACATCGAGGCCTTGAGAGTTATGTTGGACTATCCCCACGAACCTGTCAACGACCAGGGCTATTTCGATTGTGTGGAAGCTGCCACAGCAAAATCTCGTAATTTGGGTTATGCATTCTCCGAAATGATCAACAATGCCAAACAATCCAATCATGCTGAGTTTGCCAAATCTGTGAACAATGTTTCGGAATCCATTCGCGGATTGATAGAATCATCGGCCCAGGCTGCCTATTTAATTGGTGTTTCTCATCCAAGTAGCACTGCTGGACGTCCTGGTATTATTGATCAGGCTCAACTGACATGGGCTTACCAGGGCATACGCCAACACTGTGATGTTGTGAGCAGTCCACAATCAACCAAGCAACAAAAGATTTCCGCCTTAACGGTAATTGCCAAACACACCAGTTACCTGTGTTCAATATGCCGCCAGGCGAGCATGAATACAAACAATCCATCGGCCAAAAACGAATTTATCGTATTGGCCAAACAAGTTGCTACTGCTACTTCCAATCTTGTACAAGAGATCAAAGCAATTGAAGACAATCCTTCGCAGCCGGCTGGTGCCCGTTTGGTCGAACCTTTGTTGGAGTCCGTAAAGGCTGTTCGACAGTACGCTTCTAGCCCCGATTTTATATCAGTCCCCGCTAAAATTTCAGCAGAGGGCCGAAAAGCCCAAGACCCGGTTTTGAATGCTGGAAAGGGAGTGATAGATGGAGTCATAGAAATGGTCCAGGCAGCAAAGTCCTTGGCTCTTTCACCTGACGACCCACCCGTATGGCAAAAACTTTCAAATGCCTCCACTCCAGTTTCGGAATCTGTGAAACGTTTAGTTGACAATATTAGGGAAAAGGCTCCGGGTCAAGCCCAATGCGATCAGGTATTGCAAACACTGGGAACTTGTATGCGTGAATTGGATAGCTGTGCCATGGCCGTGAATGCCCAAGGCCTTTCACAAAGACGTGATAACAACTTACATGGCTTCTCTGGGCAGACATTGAACTCAGCTGCCGAACTACTAGACAAGTTGGAACCCATTCGTTTGGCTGGTAAGAATAATGCCGAACAATTGGGCCATGCTGTGGGCGAAATCTCACGTTATGTTGTGCCAATGGTGAATGGTGGCATTGGAGCTTGTACCCACATAGTCCACACCAATCAGCAAATGAGTTTAATCAATCAAACCAAATCGGTCGTTGAAAGTGCCCAGCAGTTGGTGCAAGCAGCTAAAGAATCTGCAGGAAATCCTCGTGCCACACATGCCCATCCTAAACTGGATGAAGCCATAGAAAATACACGTGAAGCCACACAAGAGTTAACCCAAACAGTCGAAAAAATTAACGCGGAAACTGGTGTTGTAACCGGACTCATGGAACAAGTAAATCGTGCCATAACACGCCTCACCGATAAACGGCAATCTTTGCTTAATGCCTCCTATTCGGACTCATTTGTGGATTATCAGACTCGTATGGTACAGACTGCAAAGGAAATTGCTCGTCTAGCTAACGAGACCAACGCCAAATCATCTATAGATCCTCAATTAATGCCCCAGTTGGCTATGGAAATGGCCAAACAGTATACCACACTTACTCAGGATTCGGTGGGAGCATCAACCACCACGACTTCCCCGGATGTTGCAATGCGTATACGCACTACTGTCATTGATTTGGGACGCTCCGTGGGTTCCATGATCAAATCAAGTGCAGGTGGAACTAGGCCAGGCGATACAGTTCACCAAAATGAAATCTCACGCAATGCTCGTGAGGTATGCGAGAAAGTAGCACAAATATTAGCCGCCTTACAAGCTGGTTCTCGTGGCACTCAGGCATGTATTAATGCGGCTCATACTATTTCGGGCATTATTGGGGACTTGGACACTACTATAATGTTTGCCACTGCTGGTACCTTGCATTCGGATCGTGATAGCAGTTTTGCCGATCACCGCGAACACATATTGCAAACTGCCAAAGCTTTGGTAGAAGACACTAAAGTTTTGGTTACTGGAGCTGCAGGAACACAAGATCAATTGGCGAATGCGGCACAAAATGCCGTTACAACCATAGTACAATTGGCTGAAGCGGTAAAACTGGGTGCCTGCTCATTGGGCTCTTCTCAACCTGATTCGCAAGTAATGGTTATAAATGCTGTCAAGGATGTGGCCTCCGCCTTGGGCGATCTTATAAATGCCACAAAATTGGCTTCAGGCAAACCTGTAAATGACCCTTCCATGCAAGATTTGAAAGAAAGCGCAAGGGTAATGGTCTTAAATGTGTCATCATTGCTGAAAACCGTAAAAGCTGTTGAAGATGAGCATACCCGAGGTACTAGAGCTATGGAATCAACTGTTGACGCTATAACACAAGAGATAAGGAGCATGAATGCACCACCACCTGGAAGCAATTCTAATGTGACTCCCGAAGAGTTGATACGGGTCACAAAGAATGTTACCTTAGCTACATCCAAAGCAGTAGCATCTGGTGCTTCCAATTTGCAAGAGGATATTATGAATGCGGCCAATACTGGTAGACATTCAATTTCCGAAATGTTAATGGTATGTCGTTCGGTTGCATGGAATTGTGCTGAAACCGATGATTTACGCCATCGCACCTTGGAAGCTGGATCGGCTGTGGCGGAGGCTTATCGTGATTTGTTAACAGGCATTTTACAAAATTGTTCGGCCGATGATCGTATGCATTTGTCGAGACGTGTAGCTAAATGTGTTACTGATTTGGTGGCAATGGCTCGTATGCTTAAGGGTTCCGATTGGATTGATCCCGAAGATCCCACAGTTATAGCCGAAAATGAACTTTTAGGTGCTGCCGCTTCAATTGATGCAGCAGCAAAGAAATTGGCATCACTGAGGCCGAGACGTAATGATGATGTAAAGATTGAACTGGATCAAAATATGAAGTTTGATGAAATGATATTGGAAGCTGCCAAGAGTATTATGGGTGCCTCCTCCGCTTTAGTCCGTGCAGCTAATGCGGCACAACGTGAACTAATCGACCAAGGCAAAGTAGCACATCGTCCCCTAACATCCTCGGATGATGGACAATGGTCTGAGGGTCTTATATCTGCTGCCCGTTTGGTGGCTGCCGCCACTCATAGTTTAGTAGAAGCTGCCCAAAATTTGGTTCGGGGTCAGGGCACCGAGGAAATGCTTATATCGACAGCCAAACAAGTTGCTGCTTCAACGGCCCAACTTTTGATAGCCTGCAAAGTAAAATCGAACCCTAACTCCGAGGCTGGACGACGTCTACAAGCTGCTGGTAATAAAGTTATCAAATCAACCGATAATTTGGTTAGAGCTGCCCAACAAGGTTTGGAAGACGAAGAAGTGCGAACCTTAAAAATAAATACATCTATGGTTGATGGTATGGCCCAAGAAATCGATGCCCGTTCGGATGTTTTGCGTATGGAGAAACAATTGGAGGAAGCTCGTCAAAAACTTGTCCTCATTCGGCATGCACGCAATAGGCAAAAGAATGCGCAAGGTTTTACCACAGATGAAAGTGACTCGGAGTATGCGCAGTCCACATATGGAACACTCAACAAGAGCCACAATAATACTCTTACTCGTTCACCGGCGGCTGGTGCATATGGTCATAGTATGGAACCACCGGCATCGCCTAGCTATGTCAGTTATCAACAACACCAACAGCAACAAACTAAACATCATTATAATTATGCAACAAATCCTCAGCACTTCCATCATCCAGGTGCCGTATCCCCCCCACCAATGAACCATAGTCAGTTGGATAACGATACAACTGCCTTCCCACCTCCTCCTCCCCCCTTGTCAACGACTATTTCCAATATGCAAACAGCCACACACACATTTAGATCAAATCCCAAACTAACCGCTAATGCCGTGCCACGTCCCTATCCCGGTAGTCCGGTGACCACGAGTGGCACAAACGGTGGCGGTCGTGTCTCACTACCATCTAGTCCTTTAACACCCACTAACAATAGCTATGCGCAACAACAAGCGCAAACTTCTGAAACAAATCAAACATCATTAAGATCAACAACAAATTCTCAACAACAGCTTACAACCACAAATTCTTC
>Females_1_(paired)_contig_10360
GTAAGAGGTAACAGTAAATTAGTACTCAAACCCGGATCAACACAGGAAATATCGGAAATTCTTAAATATTGCAATCGAAGACGTTTGGCCGTATGTGTACAGGGTGGAAATACAGGATTGGTTGGTGGTTCCATACCTGTATGCGATGAAATCATACTCAATATGGGACGTTTAAATAAAATCCTCAGTATTGATGATATCACAGGAATTGTAGCCTGTGAGTCTGGTTGTATTTTGGAAAATTTGGATGCCGCAACACGTGACTTGGGTTATGTGGTACCTTTGGATTTGGGTGCGAAATCTAGTTGCCATATTGGAGGTAATGTCTCAACTAATGCTGGTGGCTTAAGGGTGATACGTTATGGCAATCTTCATGGATCGGTTTTGGGTGTCGAAGCGGTTCTGGCCAATGGACAAATTATGGATTTAATGTCCGACTTTAAGAAAGACAATACCGGCTATCATTTAAAACATCTCTTTATTGGATCTGAGGGAACTTTGGGTGTTGTAACAAAGTTAGCCTTATTATGCCCTGCTCTATCCGATTCTGTTCATCTGGCATTTTTAGGTTTAAATTCCTATGAAGCCGTCATGAAAACATTCAAAAATGCCAAAATGCAATTGGGTGAAATTCTATCCGCATGTGAAATGGTTGATGCCCTTTCATTAAAAGCCAGTGTGGAAAATATGAATTTGAAATCTCCTATAGATAACTATCCCTTCTACATGCTTATCGAGACATCAGGCAGTAATGTGGATCATGATATGGAAAAACTCAATAAATTTCTTCAATTTGTTATGGATAAGGGCGATGTCATTGATGGTACATTTACCCGTGAACCCAGTAAAATGAAAGAAATGTGGAATATACGTGAAGTTCTCGCCCCAGCTTTGGCCAAAGATGGATATTTGTTTACCTACGATTTGTCGCTACCATTACGATCATTTTACGATATAGTCAAAATGGTTGATGAACGTGTCGGTCATATGGCCAAAAAAGTTTGTGGTTTTGGTCATTTGGGTGATTTGAATCTTCATTTGAATGTGACATGTGGTGAATATTCAGATGAAATGTATCATCAATTGGAGCCTTTCGTATACGAACTCACCTCAAAGTTGGGTGGCAGTATTAGTGCTGAGCATGGTATTGGTTTTTGTAAAACGAATTATTTGAAATATTCCAAGAAGGACGAAGCTATAGCTATGATGCGTAATATTAAAC
>Females_1_(paired)_contig_10361
CTGGGTTAAAAAACAATACCCACCCAAACAATGTAAAAGTTAATTTGTGGAATTTCTATAAAATTGCCCTCCGTTTATAAGGAATACAAGCCCTACACATGTCTACGGGGAGCCTATCTTGGTTGCGGCTGAAAGATATTGACAAATCCGAGGGTTTGTTTAAAACTCCACCCTTGAAAGCCACAAAAAGCATTGTGAAAGACCAAAGCAACAAAATGGAGCAATTGTCGGGTGTTATGATAATCATCATCATTGGGGGTGGTGTATTGACCTTTGTAATGCTTTTCATATTTGCCAAACGGCAAATAATGCGTTTTACATTGAGGAGTAGAAGAGGTCCTCATGTTCCCGTGGGAAATGATGCCAAGAAGGCACTTAGAAAAGAAATAGAACGTCGTTTGGATTGTATACAGAAAATTGCTCAAGAACCCAAATTATTGTGGAACGATGATAAATATATCCTGCAAAAAGATAAGCCCTTACCTACATATTACTATCGCATGCAGGCAGTGGATGATGTAAAAATTTTAGAACGTGAAATTGCCAAGTACGATGGAGCAACACGACATCCATATGATAACCTAAGATCATTTCTATTGACCACACTTTCTTCGTGTCTCAATGGAACACAACGTATGATCCATCAATTCTGTGATATGTATGAACATGCTCGGCATGATCCAAATGAATTCGGTCGTGAGGAATATGAGGCATATCACAGACTTTTATTAAAACTAATTGAAGCAGCCAAGCAATTGAAATCATTCAACAGTTCGAGGAAAAGCTCTCCTGCCCGTACTCCGAAGAAGTCCAATAAAATACCTTCATTACTTGATCCTTCCCGACTGAAGCCGCCACCTGTTTCAGCTACACGAGGGGTTGGGGGCCAATTATCAACGGGTCCATGTGAAGGTCACCATTCCAAAGTCAATTTGACTCTAGGTCTTCAGGGTCGTGATATGGATGAATGCGAGATCGTAACAAATCCTTTACACTTGGAAACGCCAGCTGAACGTGACATTATAATACGCAATCGCATCAAAACACCGAATTTAGATGATATCGTTAATGACGATCCCGACGACGATGATGAAAATAATGATGGGGGCGATGACGAGATTATGAGCATTTCATCAGTTAAATTGAACAGCAATAATGTATGATTAATAATTGTCGTTTATAAGACGAACCAAAGTTATATTAGAGTGTAGAAGAGAACCCCAGGTTTATAACCAAAATAAATCCATATAACCAATACTCCACAAGGTATATTCTGCAG
>Females_1_(paired)_contig_10362
TATTAATAGAAATGCAATCGGCACAAGTAAGACCGCCCAAACGATTTCCCACAAATCTTCTACCTCTGGAACATTGGTCCAAACGCGTATTTCATTATGTACCCAATCAAGAGAAATTCCTCGATAAAGTTCACGATATCGAAGTATTCGAAGATGATGTTTGGCTAGTGACATTACCCAAATGTGGAACAACTTGGATGCAAGAGCTGCTATGGTTGGTAATGAATGGCTATGATTTTCAGGCAGCTAAAAGTGAACATCTAGAAGTGCGCTCTCCTTTCATGGAGTTCGATTATTTAATCTATCATGATTTGGAGAGGGCATTTAAGGCAATTGAAAATGTGAAACGTCCTCGCTTGATAAAATCTCATTTATCATTGGCTTTATTGCCTACACAAATATGGGAAAAGAAACCAAAGTTAATTTATGTTTCACGCAATCCCAAAGATGCCTTTGTATCGGAATATCATTTCTTTCGTCATATGGGTGATTTTGAGCCCGAACATAAGCTAGAGGATTATCTATGTAATCGCATGGAGAATAGCAGTTCTAATGAACAATTTGATAACACTATGGAATTCTACACTTTGCGAAATGAACCATGGATTTACTATACCAGTTTTGAGCGAATGAAAATGGATCTTCGAGCTGTTATCCAAGATGTATGTCAATTCCTTAATAAAACCATTGATGATGAAACGATGAAGCAAATGTTGAAACATTTATCATTTGAGGAAATGAAGAAAAATCCTACAACAAATCATTATTGGGAAATTGAGCGTGCCCACAAGGAGAGGAATGTTTCTTTAGATGGATTTCAATTCTGTCGCAAAGGAAAAATCAATGGTTACAAGGAAGAGATATCCTCGGATATGGCTAAGAAATTAGACGACTGGGTACAAAATAAAATGGCATTCTATAATATTACCTTGGATGAAATGCTATTATTGAAATAAATTATAATAAATTAAACAATTAATTATGTGATAATAAAATAAAAAAACAACAAAATTGAAAAAAA
>Females_1_(paired)_contig_10364
CACAATTCCATATGGATGGATTTGGGACAGGTTGGCAAGCGGGCATAGATAGAGGGGGCTTACCATATTTATTAATGTGTGTATGAATGTATCCGTCTTCTATTTGTAATCAATCTATCGGATTCGTGACTCCAAATAAACGCGAATAACAACTGCGAATTGCAAGGCGACAAAAATGGTTTACAGCATTTAACCGGAGCAATC
>Females_1_(paired)_contig_10365
TTTTTCATTGAAATTATTTATTACAAAAAGGAACGAGTTATAAAATATGCCAAAATAAAGGAACAGAATGCACTAATTACATTTATGCTATTAGCAATCAAGATTATCCTCACAATCACAATGAATGCTATGATCATGACAGTAGTGTATAGAATATAAAAAAATCCCTTTTAAACAGGGACGAATAGAGGGGCTTCTCTAGGCAATGCAATGGATTACACCACCATATATTTTATGATTTGCTCTTTGCAGATGTAGCCTCTCGTTCTAAAGCCCTTTGTTTGGCTTTTTCGTAGATCGGCATGAGTTGACCACGTTCACCGAGCATTTTCAATAGTTCCACAATGAATGGTAAGTAATTATGTTTTCGTCTTACATTTTCTATGCGATATCTTTTTCTCTTTTCAGCCTCATTATCAATCAGCGAACGCAATTTGGCAACCTCAGTTTCACGGTCATCAGTTTCCATTGCTTCCGCTCCGCTGCTACCACTGAGTAATTTATCTATTTGCTGTTGATAAATCTTTTGCCTGTCTGAAACAATGGCCATAAGATTGAAATGTATTTCTCCTTCGCTGTATTTGTTCATGCGTTTTTCGATTATGGGACGAACAACATCAATCCAATTTTGATCGGAGCCAATAGCTCCCAAATCAATAGGCCCTTCCTTTAAACCATCTAATTCATAAAGACGTCCTTCAATTGGCACATAACCAATAAAATGATATACATCTTCATCTTTGTTTTGATTCTTCGAATCCAATTCGAAAAGCGTTTGCCTAGCAAAACTATTATGTACTGTGCGAATCTGTGACGCATTGCTTAGGGTTAATCCTTTATTGTATGGATCAAAAAATTGACAAAATTCCTTAAAGTTGGTCAAAGTTTCTCCCAGCTTGATATCCTCGTGTTTGCAGTTTAAAAGAACGCTTAAAATAGCCTGCGTAGCGCAGGCATTGTTAATAACCTGTTTTGCGAAGAAAATTTTATCTAAACGATTGTCTTTCACAACATTGCCGGCAGGCTCATCGTCCTGAACCCATTTAAATAGAAAGATTAGGCCATGGATGGGTTCTAAATTTTTAAATGACTCAGCATCCATGGACCAAATTTCTTCTACTTGTACACCTTCAACCCCAAATTCCTTAATAAGCTCCGTGAACACGCCAGGATCACTTTCAATCAAACACCAATTGCCAGCTCCATCCATGTTTCCAAAGTGTATACCTTGTACGGGTCAAATTCAAATATAAAATTAATTCACCAAACTGTGAACAAACGATAAAACCATGAAAAT
>Females_1_(paired)_contig_10366
GTTTATATTTACAATTTCACTATTTTTTTAATTTTTGTAAAATTATGTCGGCAAAACCTGCGATATTGATAATAGAACCTTTCTATGGAGGAAGCCATAAGCAATTGATTGACACCTTAATAGAATGTTTAAACGTGACTGACTACGAAATTTTCAGTCTTCCAGCAAAAAAATGGCACTGGCGAGCAAGAACTGGAGCTTTGTATTTTTCACAAGTAATTCCTCAAAATCATGAATACAAGGTGTTATTTTCTTCTTCTGTGCTGAATTTAGCCGAGTTGGTGGGATGTCGTCCAGACCTTAATGTTTGTAGGAAAATCATATACTTCCATGAAAATCAATTGGTTTATCCTGTGAGAGAGGTGAAGGAAAGAGACTGCCAATATGGTTTAAATCAGATTATGACATGTCTTTCAGCTGACTATGTGATCTTCAATTCGAATTTTAATCGCACATCATTTTTGGACAACATTACTCCGTTCCTTAATATTCAGCCAGATTTGAAATTAAAACATTTGCGAGAAAAAATTGAGAAGAAATGCGAAGTTTTATATTTCCCCATTAAATTCCATACCTTTCCAAATAAGCGCCTTATTGTAGGTGGTGATGTACAGATGAATGCACTTACAACTGAAAATGCCAATGACTGCCTCCATTTGATATGGCCTCATCGTTGGGAGCACGATAAAAATCCCAAACTATTAGTGGAAGTACTGTTGGAATTGAATAAAAGACAGGTGGATTTTAGAGTTACTATTTGTGGTGAAACGTACAATACATCACCGGAAGCCTTCGAAGGTTTACAGGATAAACTGGGCCCCAAATTAATCAATTTTGGTTTTCTATCACGAGAGAAATATGTGAAAACACTTTTAGATGGTGATGTAGTTATTTCAACAGCTGGTCATGAATTTTATGGNNNNNNNNNNNNNNNNNNNNNNNNNNNNNNNNNNNNNNNNNNNNNNNNNNNNNNNNNNNNNCCCGAACTATACCCTAAAGATAATTTGTACAATACTTCCAATCAACTCATTAAAATGCTATACAATTGGTGTCGTAATCCTTCAATTTTCCGCAAGCAACGTGAGAAATTCTTTGAGTATTTCACTTTCGATCGTTACTCAGCACAACATTTAGTTCCAAAATATCTGGAAAAACTAAGAGTTTAATTAAGCAAGAGATTTTACTGCACACAATGCCATAGTGCAATAATGTTATATAATAATGTAAGTCTGATGCGCAATTACTTTACAAATGCATGCGTAGACTCAACCAACCAAAGGACAAAGGTTGCATACATATATTTTTTGGTAATACATATATTATAGAATAGAAACTAAACACCAAACCGTAAGAAACATCATCATCAAGAATAAGAAATCTATTGACCAATTTTAAACAGAACAAAAAATACATTGAATTCATGGAAAAAAATTTGTTAGAGCAATAGAGAATTAGCAAATTTTACAACTGCTATTAAATAATTAAATGAATTAGTAACCATATTTGTTATAACCTCAACTAACCCAATAAGTAAAATTTGTAATAGAGTAAACAGTGTTTAGTTTTCATAAGCAGTGGTAGTTTAGCTTGTAGTTTATTTGGTAT
>Females_1_(paired)_contig_10367
TTGTTTTGTACTGACTATATTTATTTTCCTGCTTTGTTCTTTTTCTTGCGGCGAGAAAAAGTCGAAGAAATATTCAAGAGAAGCTAATGACCCGCATTTCGAGCAAGTCAAAAGTGAAACTTATGATCCGGACTTCAGAAACTTGCCCAGACCTTTTAGAATGGCAAAATTAAATTTGGTTTGGTCTAAGGCCCAAAACCGTTTGACGGAACCCAAGTTAAAATCATTGTACATGGAACTTAAAATACAAGATAAAGAAGAAATTGCATGGAAGCAGTTAAACTCGCAACACAAAGATAAAGATGGCTTGAAAGAAAATGAGCTACGACGTAAATTGATAGGAATTATGAGCTCGTACGATTTATTGGAGCATTTCGAAGAAACTGAAGACAAGGACAAAATTAAGCCATACAAGAAATTTCATGACCCCGAAGAGCGCCACATCAACAAAAGTCTTTTTAAAGATAAGAAGCTTAACAAGTTGTGGGAAAAGGCAGAAGTTTCCGGATTCACTGCAGAGGAATTGAGTTCACTAAAACAAGAATTTGAACATCATCAGGATAAGGTTGATGTCTACTATAGCCTATTGGAAAATCTGGGTACCAATGTGGATGTAAACAAACATGAGAATGCTATTAATGAGGATGAAATGGAGAATTTCAATATGATTTCCAATGATCCCAATGACAATGAAATCGAAACACCAGAGACAGCACGTAGTAAATACGAAAGTAGCATTAACCAAGTAAGGGATCATCACCGTAGTATTAAGGATCATTATGAACGTCTGGAGCGTCTTGTGTCATCGGGTCCGCATAGCCAAGATTTCATAGAACCTAAAGTGCAGGGACTTTGGCGTGTTGCTCAATCAAGTAATTTCAGTGAAAAAGAATTATCCTCGATAAAAACTGAACTGCATCATTTTGAGTCTCGTCTACTAAAGCTACGACATTTGCATGCAGAACATGCCTTACAAAAAGAAAAATACAAGAATGAGAAACATCAAGACAAAACAAATCGTTTTGATGAGCTCGAAGAAACGCTTAAAAAGCAAAGCCGTAAAGTGGAAAAGATTCAAGAGAATATAGAGAAAACTATTTTTAAACATTCTGAACTTTAACTTCTCTCTAAAGATTAAGCAAATGTGCTGATAAGAAACGCACGAAATGAATGGCCAAAATGAATCAAATTTTAGTAGTTTGTAAGCTAG
>Females_1_(paired)_contig_10368
ACAAAGCTAACAATCCTTCATTGCGTACCGTCTGTACCGCACAATCCAAGCTACCCGTATATATTTTTTGGGTACTTGCTGCTGTTACTATACCATTTGCTATAGTAATGTGTCTTTGATTCATAAGGCGGGTACGTATAACATCAATAGGTGTCGAAGCAACAGCACTGCCTAAGCTGGCTATGAAACTAGAAACAAAATGATTAGCAACATGATCTCCAAAATAAGCCNNNNGGAAGTTCCACGGAAGCTATAACAACTGCTCTTTGCGCCGTAGGTCCAACGCCTCGCCATAAGCCACGGACACCTTCGTATTTGTAGATTTCGTGAAAGCATGACCATAGACTTTGATGCTGAGAGCCCTTGCCGTGAACTTGCATACGAACTTTAAGCACATCTGTGGGATTTGCAATTGCTGAAGATACTGCACCTGAGGCAGCAGCACACAAAATATTACCCCATACCCGTTCTGTCCCCGTGTCTGGGTCAATAAGAAGGCCATTTTCACTTGCTATACTCTTAAGAGTATAATACGTTCCAAATTTTATGGTGCCATAGGTAGCTTGTCTCAACACAGCGGGCCAAATTCCCGAATACAGTGCCTTCAGACCTTCCTCCTGGCTAATTTTGACGAATGCATCTGTCATGCCACGGTAACGTAATTGCGTAAATGTTTTATCAATTTTTTGTCCTTGAATTTGTAGACGCGTCTTTGTGGTATCGATGGGAAAGGTACCAAATTCTGCTGTTATGGAGGCTATTCCGCCATAAATGAAAGGTAAAGGTGAACAACCGACGCCTAGTTCTTGTTTCATTTTGATTTTGTCTTTTATATGTATAATTTTAGTACACTTTATAATGTATGGTATTTTGCTTTATTTAATTGAGTTATTTGTGTTCTATTAATTTACAAATTACGTGTGTTGCGCGAAAT
>Females_1_(paired)_contig_10369
TATTTGGGAATCATCTTCTTTATTTTGAACACTTTTCTTTAAAATATCGGCTAGACAACGCTTCCAAGCTTCCGAAACATGTTCGAATTCTTTAATACTCTCTAGCGGATATATATCACACCAACTATCTGTCGATTTCTGACCGGCTCCGATAACCAAACGACCGGCATGATTTGAATAGAAATGAAGTTGTAACATGCGGACCCAATAGTAAGTGTTGAGGCGTTGGTAGCGGCGTCAATGGCGGCCTTACAGATGCCGTTGTTGTATATGATTTTTTAACGGCGTTTGTTGAAAATATCCGAAATGACTTGAGGAGGTGAAGATTAGTGAAAATGCGCGAGAAAAATGTTGCAGCACCATTACCGCCAATGTGATAAACTAAATTGAAAACAATTGAAAACAGCATTTGTTTACGGCGACGGAAACGTTGACTAGGATAATGGCGGACATAACAATTTTGGTACTTATTGTTCTATATACAAGTGAGTGAGAAGANNNNNNNNNNNNNNNNNNNNNNNNNNNNNNNNNNNNNNNNNNNNNNNNNNCACAAAAAAAGCGTCACGCCGTTCATCAGTGAAATACCATATGATAGACACACGCGAAACTTATTTTTTCTGTGTATAACAAATTATTTTGATTTTTTGTTTGGATTATTTGTCTTTTTATTTTTTTAGGGGATTATAA
>Females_1_(paired)_contig_1037
CAAACATATATATATTTTTAAAGATGGCAATTAAATCAGTACTTCCCGTTAAGACTCCAAAAGAAACCGATGACACAACGAATGGTAAACTCAAAGCTTTCGAAGATGCAATCACATTCTCAGAAGCTCTGGAGAGAACAAACTATGGAAAATTTAATTACATTATAATTATAATTTCGGGCCTTGTATTGGCCAATGTCCTGCTGGAAACATCCGCTGTGGCCTTTTACATGCCTGTTGCTCACTGTGATCTTCAATTAACAAATACTCGTAAGGGCTTCCTAAGTGCTATTGGATATTTGGGTATGATTGTTAGTTCCCATTTATGGGGATTCTTAGCCGATACCAGGGGTAGAAGGCGTGTAATACGACCCACTCTAATAGCTGGTTTTGTGGTGACGGTAATCTCCAGTTTTGCAACCAATTTCTGGAGCATGTTGGTGCTAAGACTTATCAATGGCATTTTTGTCTCTGGTGCTTCGGCCACTATTTATGCATATATTAGCGAATTCCATACTGATCGCACACGTTCCAAAGTTATGATGATCTCATCGTTTATATTTGCCATTGGTGCCATGTTTATGCCTTTCATCTCCTTTTCTGTTATAAATCGAGAATGGCGTTTAGATTTATCCTTTATCGGCTTGGTTTATAAGCCCTGGCGTCTTTTTGTCATTGTTTGTGGTATACCCGGTTTGGTTTGTGGCATTGCCATGTATTTCCTTCCGGAGAGCCCTAAATTTTTACTTTCGATGAACAAGGAAGAGGAGACAAAAGAAGTATTGCAGCAAATGTATAGAATGAATGGCGGCAAGGATAAGTTGGAGATCCCTCACCTTCTATCCGAAGAGGACAATAGTGAAGTCGTTGTAACTAAAGACAAAGGCTCCTATAGCATATTCAGTTTTTTGGCCACAATGTGGAATCAAACAGTACCCCTATTTAAAAGAAAATATTTACGATCTACTCTTATTGTTTGTACCACACAATTTTGGCTTTATGTCATTACCAATGGCCTATATATGTGGTTCCCGTACATTGTCAATGCCATGGGTGAATTTATGAAGAATCATCCAGGTGAAAATAGACATTTATGCATGATTGTCTACGATAAACATGATAAAGTAGATAATTCGACCATCGCCGATTGTCCAGATAAACTGGAGAATACAACATATATGTATTCACTGCTTATGGAAATTCTCTATGTCTCAACATTTGCCATCATCACATTGATTATAAATCGAGTTAGTAAACTTGTAATAATGGTCACAATGATAATATTCTGTAGTTCATGTGGTCTTGCCGCTGTTTGGATTCCATATACTTCAGTATCGGCCATATTATATGTGGTATTATTTTTGGTTGGAATTTCCATTAATGTATTAGGTGCAGCCACGGTAGACCTGTATCCCACACAGTTAAGAGCCATGGCCATGTGCGTCTCCCTAATGATGGGTCGCATTGGCAGTGTTGTGGGTACAAATATTGTTGGAGCCCTGGTGGCTAACTATTGTGAGATGACTTTCTACATTTCCTGCTTTGCCATGTTATCGTGTGCCCTATTAATTTTATTCCTACCAAGAAGTATTTCTTCAGAAAAGACACAATCAACGCCAGAAAATGCCTAAGAGAATCATTTTTTTCTCTCTCTCTCTTTCACGAAATTTTATAACACCCATGTAAATTTAAAACTGGGTGTGATGATTTGAATTTTAATTTAGTTTTTTATTACAAATATAATCAATATTAATAACAAACAAAATGGAAACGAAAATAAAAGTTTAATTTATGTATATATCAGAACAAACTATCGGTTGGAAGATGTCACAAACTCAGATCAATGATAGAAAATGACAACATGATCGAGATAATCGATTGCATTAGCTTCCTTGTTTTTTGGTTTCTTTCAATCTAAAACGAGATTATCTTTTTAATGACACACAATCTAAAAGGCTTCCCTCGGCAAGTGTAGCCAGGTCTTTTGAGTGCTCTTAAGGAATTGTTTGTTGTTTGACTTAGAAAATGCTCGCCACATTTGGACCTGGTGGAGAATTTGTTGGCACTGGCTGTGTGGGCCTATCAATGTCTTGATAGCTGCGCTGCTGGGTTGTGGGAAAAACCGATCCAGTCTGTAGTGTTCCACCGCGTGTATTGAATTCACGATACAAAAGGATCACACTAACAGGACGTATCAGCAAATTGATAATGGCAAATGCCACAGCCCAGCCATTCATCAGATGGAACATCATTATTATGGTGACCATATCAAAGAATATACTGCTTACATCGATGATAAGTGCCGTTTGTATGGCTTCCACGGAGTCCTTACTGTGCATCGTCCAAAACATGGCTATGAGAAATAGGAAATTATAGAACTCGTATGCTCCATGGCCCCACATGCCCATCATAGCATTCGATACGAATAGAAAATGGACAAAGGCAACAACCTTAACTCGCACAAAGGCAGATCCCATTAATTCGCTTATATCTGTCATATTGCTGGTTTGTGGAGATAGTACTGCTGCTGCTGCTTCGTTATTGTTGCTCCGCGCGCTGTTTTTGTTGTTTTATTTGCTTTAACAATGCTAGTGATTTTCGTATTGTTGTATTTTAGTTGAATTTGATTTTGATTTCACGTATAATGGGACGTTATTTTTAGTAATTGCACACAATCTCTCTCGTCTCTCAAAACCACAAAACAAAACACTTTATTGCAATTGACTTTTATTAAGTAACCAGCTGTTATTGAACCATTAGCAAAAGATCTGACAAATTTAGCGCGTAGACAAAAAAAACCTACAAAATTTTCTTTATAAAAACTCACAAAAGAATTTCCTTGTATTTTAATAGATACAAATTTATTTAAAATTTAAATGCATTCGTACAAATGAAACGAAATTCACATAAAGCGACGATATGTGGTTATCCGCGACGTGAATACATACAACAAAAAGCACTTGTTGGGCGCGAC
>Females_1_(paired)_contig_10371
AACAATTCGTAACAGCTGATCTTGATAAATTGATATTTAAAGCAAAGAAATGTTGAACACATTAAGAAGTTTTACAAAGTCTACCCTAGGGTTTTCCAAATCCCATTTTCATGTGGCCTCCACTGCTAGAGCTGCTGCTCAGCAATATACCGAAGTTACACAATCCGAGGGAGTAAGAGAAATTTGTTTAAATGATCCAAAAACAAGAAATTCCTTATCAATGGACATGATGAACTCCATACTCGAGGCTCTGAGAAATGATTGGCAAAACAAAGAACTGAGGTCAATAGTGTTAACCGCAAAGGGGAACATATGGTCTGCAGGACATAATCTTAAGGAACTGGTACCGGAAAAAGGCCCCGCATATCAAACCGAAGTCTTTAACAAATTAACCGAAATCATTTTAAGCATATACAAAGCTCCTGTACCAGTTATAGCAAAAGTAAATGGTTTAGCAGCTGCTGCAGGTTGTCAATTAGTGGCTTCGTGTGATATCATTGTGGCAACAGAAAATAGTAAATTTTCTACGCCTGGAGCCAATTTTGGTGTATTTTGTTCCACTCCTGGAATAGCTATATCACGTGTTATGTCAAGGCCTCAATCAGCCTATATGGTAATGACAGGAATGGCCATAACTGCTCAAGAAGCATATAGTTCTGGTTTGGTTAGTCGTGTTGTTCCCGAAGCTGAGTTAGATGCGGAGGTTAAACTAATTACTGATGCCATTAAACATAAAAGTCGTTCGGTAATCGCTTTGGGCAAAGAATTTTATTATAAACAATTAAATCTTCCAATGGAAGAAGCATACAAATTAGGTGCTAAAAAAATGACGGAAAATCTTAGTCTAAGCGATTCCCAAGAAGGCTTACGTAGTTTTGTGGAGAAACGCAAGCCCCAATGGAAACATGAGTAAAACATTCTTCAGTGACAGCCTGACCAATGATAACACCTGCGACCATATTGAAATGTTTATCTATCTCAAAGTGATGATGTCCCCTTGTAAAATTGGGATTTTATCGTAAAAAGTCCTTGGTCGTAATTGTAGTATAAAATACCCAGTGCATTTATAATTTATAGTCAATATATAGCCATACATTTAT
>Females_1_(paired)_contig_10372
AGCCAAATTAACTGTAAAAAGTAAGGATTAATTAAAAACAAAACGAACCCATATCCATTTATAAAAAAAAACAACCAAAACAATATCCCTCAATGAAAAACAAGAACAAAAAACAAATCAAAAAGAAAACACTGAAAATCCCCACTGCTCCCAAGAACATGTCAAACGAGATACTCGTACATATATACATAGAGCAATTGACAAAAATTTCTTGTACTATAATTGAAATGAAATCAAAACGAAATGAAATCATAACGAATTAATTAACAAAAAGGGCATTCCAATAAGGTATTATGATGATGAAGAACCAGTCTTTGTTTTATTAAACGAAAATAAGTGCAGCGAAGATTTATTAACCAAAATCAAATAAAAGGGACTGTTATCTCCATCTCCTAAGGAATGTCCTTATCCCTATGCTAATTAAAGAGCTAGTCTAGTATTTTTAAGTATGGATTTATCCAAAGAAACTGTTTGCTTTTTATAGATTTTTTTTTAACCTCATAAAAAATCAATAACAGATTAACTCAAAGAAATATACGATAACAATATTATTTATTAACCACAAAAAAAGGTGAAAAAACACAAACAAACAAAAAAAAAACGAAAAATAAAATTTCTAAAAAAAATGAGTTAACCAAATGAAATCTAAAGAAATGTAATTTTTCATTTACCATCTATTTAGGGAGCCCCCATTAGGGAATCACTGTCTTACAGGGGGTTATACAAATGTACGAGATGATTTTCTTTTTAATACATAGTTATGAGTTAACCAAATGAAAT
>Females_1_(paired)_contig_10373
ATTTCCTGTTGTGGTATGAACAGCAAAGAATGATGGAATATGGCATTCAAAAGTAGACTCATGACCACAACTGGTTTATATTTTCCAAACTTATCGACGAGAAATCCTGTGATGGGTGGACTTAAAAAAGTCGTAAATGGTAGAGCCAAATAAATAATGGCAATTTCCTCAACGGTCAAGCCAATCGATTGCATATGTATGGTCAGATATGGCAACAATGATGAAGTGGCTCCATACATAACGAAGAGTGTTATTTTGAGCATAATCAAATTGGGATTAATGCCATGACGTTGACAAAAATCAGCATAGCGGGAATTTGGGGGCGGAACATATCCCGTTTCCG
>Females_1_(paired)_contig_10374
AGAAATCAAAACAAGTTTGGATAAAATTTTGGCGAGATTCAATGATTCTGTAACACATTCGGCACCGAAGAAATTAAGTTTCGAAAACTTGTCTGACTCGTTCAATGATTCCGGTACAATACCAAAAAAGCGACGTTTTTCTCAAAGTTTTGAAGACAATTCGATAAATCTTAGCAATGCTTCCCTGAATACAAGTGCAGCAGTGCCACCTAGTCCTTGGGAAACTAGACGTATAAAAGCGGATTTAATAGAGGCAAGAAGCAGGGTTTCTAAATTTAAACAAGAAATTGACCGCCTCCATAAATTGCGCCAGGAGTCGGAAACATTGTATGAAAGCCGGGTAACCGAATTGAAGAAGCAATGTGATTTTTCCTCCACCAAAATCCAGGACTTGGAAAAGCATATGCAAACCTTAAGAAAGCGAGAATATTCTGCCAAGCAAGAAGCATTGAAGGTTCAAAATGAGCTGCAACAGCAAAAACATAGCTATGAAGACATGATTATGAAACTACAACGTGCCAAGCATGATATCGAAGAAAATGCCCGGTTGATACAGAATAGTATGGCCAACGAATTGAGCGAGTATAAAAGACATTCGGAAAAGATTGAGCTGGAATTGGAGTTGAGTTGTGATGAATTGGAGTCTTTGAGACACCAATTGGATGATTTCCGAATGAGGGCCTCTGGCTATGAGGACCTAAAATTGCAATACGAAAAGCTCAATCAAGATCACGAGAGTGCCAATCAAAAGATCAAAGAATTGGAATTCGAAATTGCTTCCTACGAAGATTGGAAAGAAATAACCAAGAAATCCCAAGATCGATTGTTAAGTATTCCCAATATGGATAAGGAATTGGANNGCTCCAATAATAAACATTTACAAGATTTATTGGGTAATAAGCTGCTGCTGGAAGAGCAGGTCTACGACTTACGCTCACGCCTAGAAAAAGAGGAAGGCGCTCGATCAGAGGTGGTGACATTACAAGTACAATTGAAACATGCCCAGGACGAAATCAAAGAATGGACAAAAATTGCTCAAGATCATTGTTCAACAAACATGCTAGTCAGCCCATTGGCATTGAGAGCTCGCATTGAGGAATTGTTGAAAAATGATGTCCTTCTGGCAAGTGAAAAGGGAACAAAAGCATCTGAATCGAAATGTTTGGAATCGGAATTATTGGATTATAAACAGAAATGTGAAATCTACAGTAAGAATCTGGAAGAATTGAATGTGGCCCTAAAACGTCACAAGACATTCAAAGATCGCGTCCAAAAGAAATTGCTATTGGTCTCCAAAGAGCGCGATTGCTACAAACAATTGTTGGAGAATTTTGAAAAAGATCTTACCATATCGAATCCAAATGGTCCAGATTTATCATCCACCGAAAGCCAATTGAAAAATCGTATAGAAATGTTGGAAAAAACCCTAACGGGTTACAAGGAAATGTGTGCTAGTTTTGAAAAAGAGTTAAACAGCACCAAGTCGGCGGCAAACACAACGGATCACGGAGCAAATGATCATAGTGGTGTTAATATGAGTGTAGATATAAATGCCGCTGGATATGAGCATTTCAAAAAAGAATTGGATACATTACGTATGGAAAATGAGCGCCTGCGAAGGCGTAAAGAGGAATTGGAGTTGGAATTGGAACATCGTTGTCTAAAGGGTGACTTTAATGTCGATAAATATAAAGTGGTACATTTGAAAATGAATCTGGCCAATGAGGCATATGAAACTGCTGAGAACATGATGGAGAAGTTACAAGCTGAGATTGAACGTTTAAAACGTAAAAACAAAAAACTCGAGGAAGACAATGAAGTTACACAGGCTCNNTCGTCTTAACGAGACCACCAACATGACTATGAATATCAAGGAAATTAATCAGCTACGTACCGAGTTGGAATCGATGAATTCAAAAATGAAGAAAATGAAGGAGTGCTATAAGTCAGCAAGCATGGAATTTCGTGAAGTTGTCTACATGCTCTTTGGTTATAGAATCGATCGAGTGGGCGCCAATACGAATTATAAAATTTCCAGCATGTATGCCGAGAATGAGAATGATTATTTGAATTTCCGCCTAAATGAATCCAATATGCTGGACATGTTAGAGACTCCATACTCTGCAACGCTTAAGCCCTTAATTGAAAGCCAACTGGTGGGCAATAAATCGCTGCCAGCATTTTTAAGTGCTTTAACTTTGGATTTGTTTCAAAGAACAACGATAACAATATCTTAATAGCAATGCCCACCCACAACTACAAGTGAGACCAATTGTGCTTGTGGTCGTTGATGCGTGAGAAGCACAATCGGTTCTTAAGGAAAGTCGTTTTGTTGTTGTTTGAGTTCCTCTTTTTTGAAGGTTCTCATGAGGATTATTGGCCTCCTTTATACGACTATGGATAAAATGAATAATCAGTGAAAAAAAAAAACATAAAATAATCATAATTATAATCATAACACATAACTCTAAATAAAAA
>Females_1_(paired)_contig_10375
TCTTCTTCAATTTCTTCAGCATCTACTTCGAAGCAAAATGCCTCCTGCTGATCTTCTTCTATCTCTGTTACCTGAATTTCCTCGGTACTCTCCACCATTATTTCTTGTTCAGCAGGACATATTTCGTAGCATATACCATTCTCATCCACTTCTTGACATTCGTATTTGGATTCTTCTCCAGGTTCTGCACTGTTACCAAGAACCACATGCCTTTGTTCACCATTTACCTCAAATGATATTTCATACTGATAGTTTGGATCTATATATGCCCCATCAC
>Females_1_(paired)_contig_10376
TAAAGCTCAAGGAAAAATATGAAAATGTAGTTCGTTCGCTACGTAAGGGATTAGGTATTCATTGAGAATTAAAGCATAATTTCCATCACTCATGTGTTCACTGAATGAAATTGTGAAACCTTTAAAGAGCCGGTGTCTCAGGCAACAGTGAAGTGAAAAATGTCACCACGAATGTACGCAGAGTGGACATCATAGATTCATTATTTGCTATATTTTCGCTATCAACAACATCGGAATTAGGGGCTGACGACTGATGTTCATTATTATTTCCAACGGGGGCGCGCATATTGTTTTCGCCTTCATTGGGA
>Females_1_(paired)_contig_10377
AGATTTTTCTTAGTCTACGAGCTTCGGCAAATTTTTGTTCTGCACCAAAAATATCACCAATTTGTAGATATATTCTCCCCCATGCCGAAAATAAGGCTCGCCTTTCTTCCTTGTCAAGGTCTGTGCCGTCGGCAATCATAGTACTCAATATATCATCGATAAGATTGTATTTTTTCAATNNNNNNNNNNNNNNNNNNNNNCGCAGTTAACAATTGCATGTAAAACCCTCAATTCTCTTTTCTTCCAGAATATGTGGGCTTCTTTCGATGGTTTTCCAGCGAAATACATTTTGATATCGTTTGTTATAACATACAGCTCCGACAAACGGTCCAAAGCCATTTGTGGATTACCCAAATAGATAGGCATTTCTGCCAATAATAGCCGAAAAGAGAACGAAGCTATCGAACCAATTTTTCCAGGATACATTTCAGGGTAGAACTCAAAAAACACATCGGGTCGATTCAATCTATCGAAAGGTTCAGCCTCTTTCTGCAGTAGCTCATATTCGCCTAATTTAATGAGCAAAGCTAAACGTGTAAACCATAATTGTAAAGAATGTGGTGAATGTTTTGC
>Females_1_(paired)_contig_10378
GACGAAACTTACTAAAAGAGCAATATGTGTTTATGTGCGTGTGTGTAATTTTTTTTAATCATTGTCTCTTACAAACATTGAAATTAAGTAATGATCGATTGGAGACAACCAACAAGTGCCAGTGCAAATATCATAATTGACAGCAAAGAGGTATATTTTTGAACATGTTTGTTCTGCCAAAGAGTTTCGAGCATACTCTTCGCTCTCCCATAGTACCAGCTACACCTAACAATCCTGGATC
>Females_1_(paired)_contig_10379
CAAACAGCTGATAGTGGGAGTATTTTGATAGTCTGTTTTGATTTCCGTCAACAAATCTTGAATTATGGTTAAGAAGATTTTAATGATTTGCCTTGGCAATATCTGCCGTTCGCCAATAGCGGAGGCGGTAATGGTGGACACCATCAAAAAGGCAGGAGTCTCTGATGAGTGGGAAGTTGATAGCGCTGCAATTGGGGCTTGGCATGTTGGAAATTCTCCAGATCATCGAGCTTTAAGTACAATGAAAAAACATGATTTGCCCTACAATAATAAGGCGAGACAAATAAAATCAAAGGATTTCGAGGAATTTGACTATATCTTTGGTATGGACGAGGAAAATATGGATGACTTGCAGAGCAGAGCTCCTAAGGGCTCCAAAGCAAAATTACTTATGCTGGGAGATTTTGGATTGCCAAAAGCTGAGAGAATTATTGAAGATCCCTATTATCAACGTGGAGATGCTGGTTTTGAAAAAGCATACCAACAATGTGTAATAGCCTGCGATGCATTTTTAAAAAAGGCTTTAGCTAATGAAATTTAAGTAAAAAAGCAAATCGCTTTATTTTACATATAAATTTTGTTAAGTTAGCATTATGCTATAATAGAAATCTGATTATTTTTAATTTCCGATTTACCTAAAATATGTGTTAGTTGGGTTAAAATAAGCAAAAAAAGGCTATCTAAGAGCTATTGTAATAGAAAAAAAGTAATATACTAAACATTGTCTTGAATTATA
>Females_1_(paired)_contig_1038
TGATTTGATAAAGGAGGTGGCTGTTGGCCACCTACAGGGGGTCCACCCGCTGAGCTAGGTGGTCCTTGCTGAGGTGAGTTGCTAGCCGATGGCGAAGAATTAGCCGTCCCCGTTCCTGGTTGAGATTGCTGTTGTGGCGCCTGCTGAGTGGGTGGTGGAGGAGCACCACCACCACTGCCTCCGCTGGGTTGCTGCATAGGTCCACTACTAGATTGATTACTAGAAGGCCGGGATATAGGATGATTTTGAGCCACTGCCGGTGACATTGATCTTGAACCCGAAGAACCTGTGGGCGATNNGGACGCATTACTTGCTGAGGATTGGGTGTACCAGGGGGACCTGAACCTAAACCGCTATGGCCGCCACCACTAGAACTATCATTACTATTTTGACCAATGAGTTCCTGATGAGGTGATGGTGAGGCTTGTGAAGGTTGTGGCGATGGACTGGGCGCATGACTCGGACTACTGCTAGGTGGAGGACCACCATGCTGTGTATGATGAGGTGATGCTGGCGGCAGGGGATGGCCANNNNNNCGTCGTATAGGCAGTTCGATGATTTGGTCCTGTCGCTGGGCCAGGCGGTGTGGGATATCTCTGAGGATATGGTGAATATTGAGATGGTGTTGTGCCTTGATTTGAAGATTGTGGCGGCGGCGGTGGACCACCTCCACTACCGCCACCACTACCACTACTGCTCTGCTGTTGTTGTTGTTGTGGTGGCTGCGGTTGTTGTTGCTGCTGTTGTGGGGGTGGTGGTTGTTGTGGTTGTTGNNNNNNNNNNNNNNNNNNNNNNNAAAAAATGAAATTTATTATAAAACTTACCGGTGGAGGTGTTCTATACTGCTGTGAAGGTCCCATTTGTGGACTGTAAGGTCTTGGCGGTGGCGCCCAGCCTGCTTGCTGACCACCATAGGGTGACTGATGTGGCTGATGTGGAGGCGGTGGTGGTCCCCCATGTTGCGGAGGTGGCGGTGGTGGTCCACCACTTTGTCCCCCTTGTGGNNCTTGTGGCTGAGGTCCACCTGTTGGTCCACTCTGTGGCGGAGGCTGTGATTGCGGAGTTGGCGGTTGCTGTTGTGGTGGCTGTTGCGGATCATAACTGTTCGTATACCTGTGTTGTGGTGGTGGCGGATGGGACGATTGCAACAGTGAATTCAGAGTTGGCGTTGGTCCTTGAGGCGGCTGTCCCNNNNNNNNNNNNNNNNNNNNNNNNNNNNNNNNNNNNNNNNNNNNNNNNNNNNCCATTGCGGGATCACCATGATGGTAGCGACCATACATAGGATGATGGCCGCCTGGCATAGGCGGTGGTGGGCCACCATGTGGACTTTGTGCATATTCTGCACCAACGTCTTTTTGCGTATGTTCACCT
>Females_1_(paired)_contig_10380
GCCCATATTCGATTACAATCCCTATGTAAGAAAGTCGACTTTACAAAATGTTAAAACACCCAACATGTACATAAATTGAATAACACGAGAAGTTAGGTTTAAAATCCCAAACCATGGGATATGACAAGGCAGCATAATTCTTTTAAAAATCTCGCATCATTAAGAATATTTTTCAAGGGAATCATATCATTAAATGTGATATGTAAAGCATACTGAACAATTGTTTTTCTATTTTCTTAAGAATTGATCACATTTCCGAATCACAGAGTTATTTCCTCGATATCTCGTACTGGTATTTAGATTGTGTCTATTTGGTCATTGTCATCTTCCTCGAATTTAGGCATCGACATTATTGGCACTACACTGAGAACTTATATCGAAATCGGATACTGAATCCGATCCGTAGCCTCCAAATCCTCCGCTGGGACCTCCTCCTGCTGAACTACTTGCCACTTGCATTGTGGTCCCAGAACCATTATAGGAGTGCGGTCCCAAAGGTGTAGAATTTTGTGAAGGTCGTGGTTTTAATACATCCGGTATATATATGGGTGTTGGACCAGCTATTTCAACAATGCTAGGCCTACGAGCCTGAGTACACCGTTTTATGGGTGACATAAATGTGAATAACGTCAGTGTAACTATTAACGCTATACTTAGAATTATAGCTCTTGCCATTCCAGAAC
>Females_1_(paired)_contig_10381
TCGCAGGACAATATATCGCTGACACCATCGTTGTCAGAAAATAAAGAAAATCTTTCGAATAATGCCACATCGCTACAACAGTCTTCGATCGATACCAACACATTCCTTATAAACTCCAAAGACAGTGCAGTAAATATGCCTCAATTGACAGAATCATCCCAGGACCCCAATAATATTCCCTTGAATGAAGTTCCAGTGACAATACCAGCAAATACTAACACACCTTATGAGACCAACATTGATGCA
>Females_1_(paired)_contig_10382
AGTTCATGGAGATTTCTAATCCTTGCTCGTTTTGTTTATATTATTAGTGATTTCTGTTTTAAAGTAATATGTTAAAGCTTTAATATTTTAACCTACAATCTGAGAATATGGATGACCTAGAATGTCCAAAGGAATCCACAACAAAACCAAATAAACGACGTATCGTCAAAGCTTGTGAATATGATCAGATATGCAATTTCATTGAGAAATATCCTGGTCTCGCCATTGACTGTGAAATGGAATTGTTAGAAAAGTTCCCAGAATTTGAAAAACTAACTCTGAAATGTATTCTGGAAACTATATCAACAAGTCGTATGCGTTCACAATACTGGCGATATGATGCTAATGCAAAAAACTATCTAAAAATGTACGAAGATCTCCGTCAAAATTCCAATCCTCATTGTCGAAATATTCTTTTGGACATAGCCCGTGAAGTGGGAATAGGTCCCGTAATGATGTGCCGTTCTCTGCTAAAAGTAAAATACCATATAACGGCAAAAGAAAAATTAACGCAGATGATTCGCTCGCCTCACCTAATAGAAGATCCCCAATTGTCGGCAAATGTGGCTCAGTGCGTTTGCAGCGATTCCCAGGATGGACCGATGATTGATTTGAGGAGAAGAGTTCTGGGAGAGGAATACGAGTTCAAACTAAAACAAATGGCAACATTAGCTGGAATGCACTATTACGATGAGCATGATCTACGACGTCTAGGTTATGATAAAACGCCTGATATTAAAATGTTGTTGCCGTTTCTTTACAAAGGAGAGGTTATAAATTGGATTGAAAGTAAAGCCAACTTTGGTAATGTCCAAACACATAAGTCATACATACAACAGCAACTAAACAGCTATTGCAATAGATTTGGTTCCGGCATTGTTATTTATTGGTTCGGATACCATGAAGAAACAACCACGTTACCTGACAACAATATCGGAATAAAAGTTTTAGATGATTTTCCTGCCATAGACGATATTAAATTGCTCGACTTAAATGATGCTTGAAAATCTCGTTGACAAAACTAAACAAAATTAGAGAATATCCTTTATATTGTCGTACGTATCTATTTTTTACATGTAGTTAGTACACGTTACAACAGTACAGACAAATAATTTTCTTCTTTGGTTATTAATTTAATTTTTTT
>Females_1_(paired)_contig_10383
GGAAACTTTTCAAAAGTTGAGTTATGTATTTTTTACTTTTACCAATCTCCCAACACAATCATTGTGTTATAAATGGATTTGAAATAGCCTCCACTCCGTCTTGTGGACATATTAAAACTAATGCCGTCCCTCTACAAACTACTAGACCAAGATTTCTTGTTTCTTCGGAAGGTTTAAATGGCTCATCTGGATCTCTTAGAAATTCTATAGTGTTATCCAATACAAGATTGAGTAAGGCGTCGTAGCCTTTTAGTATCCCCGTAGCTTCTCTGCCACCGGCAAATTTTACGCGTATTTGTTTCTCCA
>Females_1_(paired)_contig_10384
TTTTTTTCGAACTTTATACATTTGGAAATTATGCTCCTATATAATGGTTATACTTATATTTAAAAAAAATCAAAATCTATACTACATATTAAATTTTCTTGAATAATCATAGTTTCTATGATCTAGAATGATAATTATTAAGTCCACCATGCCTTTGTATTGCCACTTGAACCATGTAGTGGATCGTCATTTTCTTCGTGTTTTACATTAATTGTTTCATCTAATTCCTCCAAGTGATCTTCTGGCATATCGTTGTCGTCAGTCATTTGATTGGTTTCGGCATTAGTTGCTCTGGTAATAGCCATTGGCCCACTTTTCGTTCTCTCGGCACTTTCCACATATTTATGAAGTATTTTGAGCATTTCAATTTTGGCCCTTAATTTTGCACTATCCCCTAATTTTCTAAAGGTAGGGACCAACGATAGACAGAATGATATATCGCCATCACGTATTTTAAAAGATGGCACCGNNCACCGGTCCCGGTCCTGATGTAGCACTAGAACTAGCTGTCGTACTCGAAGCAGGATGAACATTGGTCTTCTTCAAAACATCAAAGTTTTTAATGACATCTTTAGGAGTTTTGCGAAACTTAGGCGGTGCTGATGGTGTTGTTGTTGGTGGGGTTTTTTGTGAAACTACCGCCTTTGGTGTGGGTTTAACGTTTCGTTTGGGATTTCTTCTTAAATCTGGTGAATGTCGGTCTTCTTCAATGCTGTCAGTTGATTTAAGCAATTCTTCCATTACTTCGTCTGTATCGTTCTCCTCCATATAATACTGGCTCATATTGTCACCGTCCACTGATTCTGTTTTCGCCTTATTTGCCCCGGTTAATTTATATCCGACATAGGGCTTCATAAATTCCATTTCCTCGAAATACACATACTTTCGTTTTTTATTTGCATCAGCGGAATTTACCAGTTTCAGTTCCCGATAGAAATGGTCACGAATATGTTTCCATTTGGCCTGAATTTCATCAACTCTAGCGTCCTTCTCAATGTCGGTATACGAATCCCAATCCTCTTGTGGGGTCAACTTTTCGCCTACTTCCAACCAAAGTTGATGCTTGTGTTCTCTTTTCGGATGTTCAAGAAGATCCCTATTATATATACCAGGGCGGCATTTGACTTCTCTTATTAGGTCCTTGGAGTTAAAGCCGGACATTTTTCCTGGACAGTGTTAAAAATCAGCGTCTATAAAAAAAACGCTACAAATGGGTGAAATTAAT
>Females_1_(paired)_contig_10385
TTTTTTTCTGCTCTCTCTTTCATCTTTTCTACATCATCTTTCTCGATTTTTACATAAAATTCGGAATCTTTCGAGGATTTCTTAGATTTTGAAGGTTTTTTTGTTGATTTCGCCTGTACATTCGATGAGGATGATGAACCGGACGAATTCTCTTCTAGATCATCAACAGCTTCAGTTTCCGAAGCATCTCTATCGGGAAAACAAAACTTCAACATTGTAGAATAGAACTTTTTGGTAATCGCTATAGTTATGGGAGCAACATTAATTTCGAAATGTTCCTTGACAGATATACCACCCACTGGAGGCTTTTCACGACAAAACACTCGCAATACCCTTTTATGTGTGTCCACTGGCATATCTTTTTGTATTTCGGTGGGAACCAAAACCTCCCTGTATATCTCGCGAGGTATTAGATTATTCATACGTATATTGCCTAATTCCAACAGATGTTCTACAGAATCATCGCTTTTGGATTTTTTTGGTATAGAGAAAAGCACTTAAAACTAAATCTGCAATACCGATTTGTCCATCGGTCTCCGTTAATCGCCATTGGGCTCTCTTAAAGCAAATTTCATTAGCTCGAACAATATTCACAGTTTTATCTGATCGAACATTTGAGATTTTACTTAGCTGCGAAAGCTGTGNNNNNNNNNNNNNNNNNNNNNNNNNNNNNNNCATACTGTCCAATTCTTCACTTAGAGTATTCAATTCCTCTTTGCTATCTCGTATAAGTCTTTGAACGCGATCATATTCCATTTTCCATTCCATCGTATCGCTTTCATCCGCTCTTTGACTAATAAAGTGGATATCTTTTTCCAGCGATCGGATTTTCATTAGCAGACTACGTATGAGAGTTTGTTTCTGCTGTATGGGTCGTTTTTGATCCTCGGTGGAATGTAACTGTAACTGAAAACGCATACGTGCCAATTTTTCCAAAGCTTGCTTTCTCTGAGGCTCTACATATAGCAAAAGATTGTTGACTATATCTAATATCATAGCATACTGCAGCGAATTGGTACAAACATCTAAATCATGATGCATAAGGGTAAAGGCATCCATTGGATCATCTTGCCTTTCCCACGGAGAGAGCGTTTCTTCGGACGGCGGTGGTGGCATATCGGTTATAGTGTTGGGATCCACCGTATCACCATAGCTAACATAGAAAAACTCACATTTACAACGGGATANNNNNNNNNTAACCACTCCACCAACACTACGACCACTACCGACTAAATGTGGAATATCTGGCAAATCGTTAATGACAGCATCATCCTTATCCTGAATGTTATCTACTGTCAGCCACATAATCTCCCTCTCTAAAAGCGAGTCATGTTCACCAGCACTCACTGTGGCGTAGTACTGCATGCACTCCAACAAACCTTTCCATGTGGTTTTCGAAACTAACGAGCGATCACGCCAGACGGNNNNNNNNNNNNNNNNNNNNNNNNNNNNNNNNNNNNNNNNNNNNNNNNNNNNNNNNNNNNNNNNNNNNNNNNNNNNNNNNNNNNGTTTCTGAACCTTTGAGAAGAACTTGTGAATTTACCAAGGAAATTGACCAATTCTCGTGTATAACATCGTGAGCCGAACACGCTTGTAAACCTTGTAATTGCAATTCTCGTGATTGGGTACTCTNNNNNNNNNNNNNNNNNNNNNNGGGTACTCTGATCGTCACTGTACACATTAAACTTATGATCAGCTTCGGCGATTAGTTGCTGCAACATTGCCGTTGCATGACTTGCCGGTTGTGCCTTTTTTAGGGTAGCGTTCGTCGCAGCAATTGGCAAAACCTCAGTTGATGAAC
>Females_1_(paired)_contig_10386
AGCACGACTTTACTACTTATGTTCATTTAAATAGGCTATTAACGATTTTGAATCACCTGAAAAGGTGTCTGAATTTAAATTGATTTCAAAAAAATAGTTTTGAACGAATGTCCAAATATTTTCCGCTTGCGGNNNNNNNNNNNNNNNNNNNNNNNNNNNNNNNNNNNNNNNNNNNNNNNNNNTATAGTTTCACATTTGTATAAAATATATCTATACGCCACATAGACGCCGTTTAATTCGAATAGGTTTTCGCCAGTTAGAAAAATACACGGATGTCCATTAAATGTTGCAATAGTATTTTGATGTCGAAAAATCTTCAAAATGTTTTCTTGACTTTCAGCAATTGTATATCCGAGTTTCATTGTTTTCCTTAAAACTTTTGGTTTTTAAAATTGCGGGGAGCAAATAAAGAAGAATTGTGTTACGGGTGTCTTCGCAAAGAGACTTTTCTTGGTCCAATAAGTTCTTTAGTAGCTCCTTTGCGTTAGAGTCCCTTACGTGTAACTTGTAGAAGGCAAGGATATTTTTTTCAAAAATTTCCCATTTCCCATAGATCTTTTTGTCGGCTGATGGATACAAGGTTTTAAAATCGATTTCAATCAATGCAAGGGGCAATTTGTAAGATGGCCATTCTATAAAAACGTCGTCTATGGCTGCATTCTTGCGAATTTAGCGCGTCCTTTGATTTGAAGTCTCGCTCCAAATTTGTAAAATTTCAGCGGAGTTTGTTTTGTTGAATTTCAGCCAGCTACGTTTTGATGCAAATTCTTCATCTGTTATAAAATTATCTTCCATCAATTCTTCGGCATTATT
>Females_1_(paired)_contig_10387
ATTCATTTTCTTTTAGAAAACTTCCCTTTTCCCTTCTTTTGTGATTTGCTAGTGTAATTCTTTGAACCCGATCTACGTTTTTCTTCCCACATTAGTTGTTTTTGAGAAGATTTATCCTTATTGAAGACTGCATTTGAAGTGCCTTGACCTTTAACTTTGCCCGTTTCTTCCAGTAATTCGGCAAAGTCATCGGCAGCAGCAAACAAGGAATTCATATCAGTACTATGTTTAAGTTTTTTAGCAAAACCACGTTCATCCAAGTCCACAGC
>Females_1_(paired)_contig_10388
TTAACACAAACATGGAGAGTAATCAAGATATCGTGTCTTCCTTTAACCTAAATAATTGCCCACAGCCAGATCCGGACAATTTGACACGGGGTAATAATGTTTCCTCTAATATACCAATGACACAGGAGGAGTGGTCTAAATTTCAGAATAGCCAATTTGGAGATAATTNNNNNNNNNNNNNNNNNNNNNNNNNNNNNNNNNNNATTGGGGTGTCAGGATTTGGTTTACAATCTTGCTCAAATGCTGGACCCAGTCCAACGAATCGTAGTAACAACGGACCGCCCCCACCCTATCATCAAACTCAGCGTTCCGCTTCAGTGCCGATATCAACACAGTCCCCCACCCACCCTAATTCTAATAACGTCAACCCAGATATTGGTCTCTCTCCTCATGGACCTCGTCCACCGTTTGGTATATCTTCAACACCTCCAATTGTAGACGGACCAAATTCAACAGTTCCAATCAATAACCCCACAAATGCACCACCCTCGTCGTTCGGTAACAACGTTAAAAATATCTATTCGCGTGATGGTTCCAATCTTCCAAATCCAAACCAGATGTTCAATTCACATAGCACATCTGCTCTCAATAATATGTCATCAAATCCAGCATCTCACACTCTTTCACATATGTCACATGCCGAAATGGATTCCATGAACCCTTGCCACAAATTAAAACGGAACAGCCCACAGAAGAGCAAAAGTCCGCTAATCAATGAAATGCAAACTAATCCTGGTATGGAATCAAAATATACAAACTTTGGATTAAATTATCCGAATTGTGGAATGCCACCAATGAACACGCCAAATATGAGACAAAATATGCAAATGCCTCCGCAATTTCGCAGAACGGATAACATACCGTTGAACCCAAATTGCAATCGAGTTAATCAGAACAAAGCTGTTAGCAACTTTGATCCAATTGCATCATTGGCGCAAATGTCTCAACAGTTGACAGGCAGTGCTATGGGACTGAGCTCAATAGGAGGAGGGGGAAACAACAGTTCCCTCATGGATGGAAATACTGGCGAAATGATGGGTGGACCACCATCCGGTCGTGTAAATGACCACTCAATGGATCACTGCAATCAGATGCCAGGTAATAGCTTGGGTATGATGGGTGGCTTAGGAGTTCGATCTGGCCAATTTCCTCCCGATATCAATAGTATGGACCCAATGGATCAACGAATGTTAAATGGTAAATTGGGAATGCCCCCAGGTCACTTCAATCACAATACTTTAACCGGCGTTGGTCTTCGAGATTCAAACATGCCTGGCAACGAAATGATGTCTTCTAATCGATCGATCATGCCTAATCGCCGTATGCCAAACAATTTCGACAACTTTAATATGTCATCGAATGTTCATATAAGGGCCAGTGCTCCAAATACCATACAGTATATGCCAGCGAGAGCTCAAAATATGAATAATATGAGAGTGCCGCCGAACATGGAGTTCTTCCAACGTTATCCGCACGGAAACATGGGAGCTGGTAATCCTTCTGGACACATCAATAACGAAATGACAAACCCCAATATGATGAATATGTTTGGAAATTGTGGACCCAATAGGGGTGGTGGAGGTTTCGATCAAAATGACTTAGGCGTAGACAACAATTTAATGCCCAATGATGCCGCATTCATGAATGTACCCTAAATGTACTTATCCAATATTTGTTTGAACTAATATAAATTGATGTGGTGCCATTTAAAGGATATTTGTGCATTTTGTATCGAATTATAGAATTTATTCATGACAGTATGATGGAGGTTTGCACGATTGAGTGAAGNNNNNNNNNNNNNNNNNNNNNNNNNNNNNNNNNNNNNNNNNNNNNNNNNNNNNNNNNNNNNNNNNNNNNNNNNNCTGTTGTTGGCTAATTTGAACCAACCAGAATTAATATTAATTTTTTTTATTATGTTGATGTTTTAAGTTCGCTTCCATTGTCTCATGCTACTATATTATCAAATAAAAGCATATATATTTTAAGGCAAAAAAATCCTTAAAGGATTTAATATGCCTTGTACAAAATCATCGAAACCATTCAGAAAAGAATGGAAAATTGCACGAAATATTTCGAAAAAATATTTCTTATAGGNNNNNNNNNNNNNNNNNNNNNNNNNNNNNNNNNNNNNNNNNNNNNNNNNNNTTTTTTTTTTAATTTATCAAGTAGCAGTGTTTTCTTTTTTACCCTACCAGCAAAATTTTTATAATGGACGCTACACTATATAAAGTAAATTAAAATGTGTACAAATTTATGTCAATTAATTTTAAAATAATTATTTATCAAATATTATATGCTCTCAAGTATAGGGACCCGTCCATATTCGGGCGATATATGTAAAATCAGTTCGTTGAAAATATTCTAAGTAATCTAATATACATTTCTATTAACCATTGGTACCAAC
>Females_1_(paired)_contig_10389
AGGCCCAATCAACAGCCTGGACCAGCAGATGATCAGCCTTGGTATTTCAAATATGGTGTACGGTTTCTAGGAATTACAGGAGCTTTCTTTTGCATATTATTTGGTCTCTTCAATGCTTTAAGTCTACTATTATTAAATGTATCATGTCTGATTGGTGGTATAATAGAAATACTTTTGGGATTTCTAGTAATGGCCCTGGAAGCACCATGTTGTTTCTTCTGTATAGACTATGTGGGGCAAATGGCCGATATGGCTGATGCAAGGCCCATGTGGAATAGAGCAGCACTTTATTGCATAGCATCATTATTCCCAGTGATTATTTGCTTTTCATTGGGTAGTATATTCCCC
>Females_1_(paired)_contig_1039
[truncated: 15,962,629 more chars]
