# Supplementary material for: The assembled transcriptome of the adult horn fly, Haematobia irritans
Source: Data Brief. 2018 Jul 2;19:1933–40. doi: 10.1016/j.dib.2018.06.095 (PMC6141423; doi:10.1016/j.dib.2018.06.095)
Supplement: Supplementary file 3 — Supplementary material [file mmc3.zip › SupplementaryFile2_UntreatedControlAdultMales.txt]

>CON_MALE_contig_1
CAGCAAATGTCATTTGGTGCAGCTAACTTCGTGCCATAGAAATTTTCGTAGCCAGTGGGCCCCTTTAACGAGAGTATTTTGTAATTATTTAAGTGTACCAGTAAATTAAAGTTAGGAATATCTATCACCATGGCTATGCGTGTGCTTGGCGTTTCGCAAAACTTGCGACAATTAACCAAAGGAGTGAATTTGTTGAAGCGCTATAAGGCTTCCGATGCTGCTAGCTTAAAGAAAACTCTCGTCAACATCCCTGCCACTCAGGTGACCACTTTGGATAATAGCTTGCGTGTTGCTAGCGAAGATTCAGGTGCTGCCACTGCCACCGTAGGTCTTTGGATCGATGCTGGTTCTCGTTCCGAGACCCCCCAAAACAATGGTGTTGCCCATTTCTTGGAACACATGGCTTTTAAGGGCACTGCCAAACGTTCCCAAACCGACTTGGAATTGGAAGTTGAGAATATGGGTGCTCATTTGAATGCCTATACTTCTCGGGAGCAAACTGTTTTCTATGCCAAGTGTTTGTCGAAGGATGTACCTAAGGCTGTAGAAATTTTGTCTGACATCATCCAAAACTCGAAATTGGGAGAATCTGAAATTGAACGCGAACGCTCTGTCATTTTGCGTGAAATGCAAGAAGTTGAAAGCAATTTGCAAGAAGTTGTGTTCGATCACTTGCACGCTACTGCCTATCAAGGTACCCCATTGGGTCAAACCATTTTGGGCCCCACAAAGAACATTAAGTCTATTGGCAAATCCGATTTGCAAGACTACATTAGCACCCACTACAAGGCTTCTCGTGTTGTCTTGGCTGGTGCTGGTGGTGTAAAGCACAATGAATTGGTTAAATTGGCTGAGCAACATTTAGGAAAATTGGCCAACACCTACGATGGTAAGGCACCTGAAGTAACACCATGCCGTTTCACTGGTTCAGAAGTGCGTGTGCGTGATGATTCCTTGCCATTGGCCCATATTGCTGTTGCTGTTGAGGGCTGTGGATGGACCGATCAAGACAACATTCCCTTGATGGTTGCTAACACTCTTATTGGTGCTTGGGATCGTTCTCAAGGTGGTGGTGTCAACAATGCCTCTAACTTGGCTCGTGCCAGCGCTGAAGACAATTTGTGCCACAGCTTCCAATCCTTCAATACTTGCTACAAAGATACCGGATTGTGGGGCATTTATTTCGTTTGCGATCCATTGGAATGCGAAAATATGCTTTTCAATGTTCAAGCCGAATGGATGCGTTTGTGCACCATGGTAACTGAGGCTGAAGTTGAACGTGCAAAGAACTTGTTGAAGACCAACATGTTGTTGCAATTGGACGGTACTACTCCTGTTTGCGAAGATATCGGTCGCCAAATGTTATGCTATAACCGCCGTATCCCCCTACACGAACTTGAACAACGTATTGATGCCGTTGATGTACAAAACATTCGTGATGTTGGAATGAAATATATCTTCGACAGATGTCCTGCCGTAGCTGCTGTTGGTCCCGTTGAAAATCTACCCGACTATAACAGAATCCGCTCTTCTATGTACTGGTTGAGAGTTTAAATAATAAATATTTAGCGGATTGCTTAAGAGTTTGCAGGTTAATTTCGAAACGAAGTTACGAAAATGAAATATGTAGAAAATTAATTTAATGATAACAAATATTCAAAACAACAAAAACATCTTAAAATATAAAAATAATAAACAATATATGTTGTCATCGAATTTTCTGCCAGGATTGAACTTAAATAACGATGGATTAGTGAGTGAGCTTTTATCGATATTCTCAATAAAAATCTAAAATTATGGATTCAGTATGGACACTTTTCGGTGAATTTCCGAAGTTTCTTCA
>CON_MALE_contig_10
TTCGCCCCTATACTCAATTCTGACAATCGATTTGCACGTCAGCACCGCTACGAGCCTCCACCAGAGTTTCCTCTGACTTCAACCTGATCAAGTATAGTTCACCATCTTTCGGGTCCCAACAGGCATGCTCGTACTCCCAGCCTTCTGAAAACATCAAGCGGGGTCGATGGTGCAGGCACAGGCCGTCCCACCAGTCAGGTTACTTGCGCTTCATGGGTTTGCCACCCACCAGCTCGCATGCATGTTAGACTCCTTGGTCCGTGTTACAAGACGGGCCGATTAGAACCTTTCCGCCAGCATCTTGAGGGCGCAGTTCCCGGAGGACTCAAAGAGCGCCCTTCGTTCCTCGGTCGGCCAGGCGACATAGCCGGGGTAACAACCCCCGGTTTTATCCCGCCCGGACAACCCATGCTGACCAGCACCCAGCGCATTCAGCCAACCGTTAGGCAGGCGTGTGCCTGGGCGCACCCGTAGGATCCAATCGCTTCCCTCTCAACAATTTCACGTACTATTTAACTCTCTATTCAGAGTTCTTTTCAACTTTCCCTCACGGTACTTGTTTACTATCGGTCTCTCGCCTGTATTTAGCCTTAGATGGGATTTACCACCTTCTTTGGGCTGCATTCCCAAGCAACCCGACTCTACGAAAGCGTCTCGTGGAGCCCCAAAATCCGGTCCCAACGGGGTTCTCACCCTCTTTGACGCCCCTTTCCAGGGGACTTGGGGCCGGGGTGGGGCAGAGAGCGCTTCTCTAGACTACAATTCGCCAGCCATAGGCTGGAGATTTTCAAGTTGGGCTTTGCCCGGTTCGCTCGCCGTTACTAAGGGNNNNNNNNNNNNNNNNNNNNNNNNNNNNNNNNNNNNNNNNNNNNNNNCTTAAGTTCAGCGGGTAGTCTTGCCTGAGCTCAGGTCGAAATGAAGAGTTTCGGTGTCGGGGGGTGCCCAAGCATCCGAATTCCTGCTAGGTCTCCAGCAAAGTCCCCTCGGGCAACGGCAGGATGCGTAGGGAATGCCTACCTACCAAGCCATTACCCTGCGAACGGGGTCCATGCTCATACCTCTGAGCTTCAACCGACCCGGCGCCAATCACGAGTGACCGGCGGAACCGGGAAGGTCAGATCCGCCTTCCCAATCAAAGGAGATGGGGAGGCGAGGGGGTGAGCCGACGCTGAGGCAGACATGCCTTTGGCCGAAGCCTCAGGCGCAAGTTGCGTTCAAAGACTCGATGGTTCACGGGATTCTGCAATTCACACCACGTATCGCATTTCGCTACGTTCTTCATCGATGCGAGAGCCGAGATATCCGTTGTTGAGAGTTG
>CON_MALE_contig_100
TTTTTTTTTTTTTTCATTCACGAAATCCTTGAAATTTATTCTTCCTTTGTTAATTTCAAAACACTTATATTTGTACAGCAGTGAATGTTTCTAAATTCATATATGACAAAATTATTAGAATGTTTTAAAACCCTAATTAAAATATAATTTACCATATAGACAATTGTTACTCAAGAGAAGATTATGGCGTTGGCTAGTCTTTTGCTTCTCCATAAAAACAATACTAATAAAATAATAAGGATGAAAACAATCTTCTTGTAAGAATTAGCGAACGAAACAATGTAGACAAACGGAAGAAATAACAACAAGAAGCTACAACGGGAACGANNNNNNNNNNNNNNNNNNNNNNNNTTGGGAATTTTCCATGAAATAACTCGGTAAATACAAATAAATCAAGATTTTGTGTTGATTTGTTCATTAGATTCAATCAATCCTTTTATTGATAACAAAAATGAGAGCGCGCCAAGGATTGACATTCTCTATAAAAGCATTTCGAGGAAACGTATCTCATTCACATAATGTCCACAAGAGAGCTTCATAAAATAGAAGAAATCTCGTTGTTTACTTAAAAAATGCAAATGTTCAGAGGCGGGTGATACAATTGAGTAATTTTGTTATATAATCCTACTACTCATTTTGTATAATCGTATTTCTTTTCTTGATGATACATTGACTTGAATTTTTTTCGGATTAGTTTTTCGAATTTGTTGTTATAGATTTTTGTTTTATTTCCGTTTTAAACTTAAATAAAAGTGTTGCTTTATTATTACTCTTGGATGTTTTTTAAAAACAATAAAGATGATGGAGCTGTGTTTGTTGTTGTTTTTGTGGTAAAGATGTTAATTTACTTCTTGTTATAATTTTAAGATTTAAAGTCTTCTTAGGACACAAATACACTTTAGAAAGCGAAGAGGAGCAAGAAGGCCATCATAAGACAGAAAAGACCCATAGCTTCGGAAAGGGCGAAACCCAAGATAGCGTAGGAGAACAACTGTTGTTTCAATGATGGATTTCTGGCATAACCAATGATGAGGGAACCGAATACTGTTCCGATACCGGCACCGGAACCAGCTACACCGACTGTGGCAGCGCCAGCACCAATGAATTTGGCAGCTGAATCAATGTCACGAGTGACAGGGGAGGTCTGGAATGACCTGATTTGTGGCAGTAAAGCAACTGGGGTTGTGTTTTGAGAAGCCAAGGTTTGGCTTTGGCTGATGACTGCGCTGCTCAATGGTCGCAAGTATTGCTTGGAGCCGTTAAGGAGAGCTGTCCTGGCAACGGGGGCAATACGGGAGACTGTTGATACGAACATTTTGATTTGTTTTATATAAGTTGCTTGAAGATCAACAAGAAATTGAAGCTAGCGCACGTAAGCTATTTTAACCCAATCGGTGAAGAGCTGCTGAAAGCCGCTGAACTTGATTCCAACTGACACTTCTTTCGCGTGTGCAAAGAATCAAGTTCAGCGGCTTT
>CON_MALE_contig_1000
TGCTAACAAGCAACATATGTTATTGGTTGCATGCTATAGCAATTGGGCATTACTATTAGTTGATATAACCATACCAAGTGACCATAATGCCAGGAATAGAACAAGTATTAAAATAACTCCGGATACAATGATAAAATTATACTCTCGCGTATTGTATCAGTTCTCCAGTCGGCCTTTGTCATCTTCAGTATGCCGGCTAAATGAAAAAAGTAACGAAAGTGAACCCCGTGAATCTGCTGTCCTTAGAAAGATACGAGAAGAGCAATTGCGTGATAAGGCGGCTCTAAAGTGGCGCAAGACCAATGAAGAATCGGGAGACATTGATACAAAACTAAAGTATTTTGCAAATAATGAGCAAACCTCCGATTTTATTTTATTAATGCAAAAACCCTTGGAGCTTAATCCCAAAAAATGGCTAGAAATGTGGGAGAAGAAGAAAGAAAAAGAAGAACGACATATGCAAAAATTCCTCTCAGATCGTCATGAAATCTTGGGTCCTGATTTGGCTACCGCTCATTTTTTACTACATCGAGGAGGTTCTGTGAAATTCGTCAATGCCCAGCAGTGGATGAAAGCTGATGGAGATGGAAATTTTAAACTACCCAGCCGTTACGAAGCAAACTTCAAACTGGAGGCCATAAGATGCGATAATATGCGTTTGTTTTATGAAGGCTTGGAAAACATTCGCTGGTTGCAGCATCTGAAATTTGCCTCGTTCCATAATGTACCCACTTTTGATGATTGGTGTTTAGATCGTTTCTCCGGGTCACAATGTGATAAACTGGAAGTGCTGGATATTTCCGGGACCAAATGTACAGCCAGGGGTCTTTCTTGCCTGTACCGACTGAATAATTTAAAACTCTTAATTGTCAATGATCCCCAGGAATCTTTGGAATATGAATTATCATGCTCGATGCTTGAAGAGGCTTTACCCAAATTGAAAATTGTTAACGCATTGTCAGTACATAATTTGCAGTAGACCCCCGGTAGTTAAATTCAATGGCTTTGGTATAAAAAACAAATTATATAAATTATTAAACATAAATAAAATGCCATTTATTTATCACATCTTAGGTTTGGTTTTCATATATTCAGCTTTAATGGATTCCCTTTCCTCAACTGGTGGTAAATATGGGGATATACCCTTAGCACGACGATCTGAACGAACTTTGTGCCAGAAATCTTTACAATTCTTATAATTTGCAAAGTATACCTCACAAGCTTCACGATCAAAATTGTTTTTGTTTAAACATTTGTAGGAGAGTTCTTGTTCCTTCAAACAAGGATTATCCTTTTCTGCGTCCAAATTTCGTGGCATTATTTGAAATTAGTGTGTGCTCGTCTTAAAATTATATAAAATCAAAATAATTGCACCACA
>CON_MALE_contig_10000
CCCGCCTTAATTTTAGGTTCTTTGGTTGTATCGATTGCAGGCAGATCATTTCCAACATCGAATTTTTCATCTTTTACATAGATCGCTTCATCATTGGAGATTTTTGATGGTATACCCATTTCCATGGCCGTGTCATCATTGTTTTTTGCATCGATCTCTGCCATACATATTGTGGAGAACGTCAGGACAGCCATTAGGGCCAAAAGCATGTGNNNNNNNNNNNNNNNNNNNNNNNNNNNNNNNNNNNNGTTTGCCAAAAATATGACTGATTCTGCGACATATTTAGGAGGAGGTATATTAATATATTTCCGTGGTATTTTTAATATCACAGTAAAAATATAACTGGTTATCTATTTGTTATTGTTTTCTTTTATTTTTTTTTGCTAAGGGGG
>CON_MALE_contig_10001
TTTGGGTAAGATATTCAATGGTAAAAACAGCCAATACGTTGGAATATTAAGATCTTTTAAATTTCATACATATTTACTCATATTCATAGGTTATATATAAATCAATATATTCGTAATATCCGATACGTGTATATTTTTCGTTACTTGGTGATATTTTGTGGCAGGAATTTAGTGATGTGCTTTTTGGTATGGTAGTGTCTTAGGAGATTACAGTTGTGATGATAGTTGCGTAGTTATGCTGAAGTGATATCTGGTAGATTTATGTTGAAAGTATAGATGTGTAGGGGGTGCAAAAAAATTGAGGATAGCAAATAAAGTTGGATGTGTTGCGGCTTGAAAATCGATGTTAATATAATTGAAGAACTTATTAAATGTTGATTGTTGTTTTCGCAGATAGAATCAGGATATAGTTGAAAATATAAATTTGTTGTCCAATATGGTCATTGAATATTGTTGAGGGGTTTTAAACATAAAATTCTCTCTTAGTTTTTGTTCTTTATACGTTATTATTTTTTTTTGGAATTAGTGCAAATGTGAATATTTTAAGGTTGACGAATATAAATACATAAAGTATGAGTTGATTGAGGTGTTAAATCAGGGCAAACAAATTACATTAATTCGAAGAAATAATTTGTGTTTACATCCGCTGTTGTATACAATTGAAGATAGTGCTGACTGATGATAGGTATCCGCAGGCTTCAATGTAAGGTGCACTTAATTGGGTCAATGTTCAAATTGTTTATAAGTTATAGTTATTATTATGCATTGTAGTAAATAGAATTGATTGGAGAAAATTGATAGATGTATGTGTTTAAATCTCTAAACATTGGACTGCTTGCAATTGTTTAATTTTTCGCGGGAAATTTTGTGATTTGAAGTTTTTTCTTCTAAAGAGTAATGTGCAAACTTGTATTTGAAGATTCCGTTGATGTATTTCAAGTGTTTTCACCTCTGTGAATATTTTAGTCTAGGACTACAGACAGGATTTATTTCGTAGATTTTTCTAAACCTTATAAACGATTTGGTTTTATCTTCANNNNNNNNNNNNNNNNNNNNTTAGGGAAGTTTCTTGTGGAGACTTTACTTTGATATGTTGTCACTCTCAATATGTTTGTTGTGTTGAGGTTGTAGTTACAAATTATAATGTATTTGTTGTGTATCATAAAATAAACCAAGTACTCGTTTGAAATGTGCAAGGGGTGTACAAATTATTCAAAGTTGACGAAGTTTGTATGTACTGTTTGTCCAATTAACGCATATAATTACAACGAAAAAAAGTTAACTTGAGTGAAGATAAATATTAAATTCGATTAGGGTCAAAACAGGTCTTGAATAAAGTGCTTTACTGATTATCATAACTCACAGGATTCGAAATAAAACGCTATTTTGATTGATAATAGTATAAAGCTAAATAAACAAAACGCTCGTCTAGTATTTTGTTTACTGGATATTTGAAAGTTGCTTGTTATCTTCAGTTATTCGTATAGGATGAAACGAGTTAATTTGGGTCTTCTCTAGATGAAATTATGTTTTGTCCCTTACTAACTAAGACGAAGTGTTACATTTCTTGCAGTTGCGTGGATGAGGATTTTTTAAATTAAATGTGTTACGCAGGGATATACGCTAGAGATTCTTGTACAACTCTTCGTAGGGAAAGTGATTTTCAATTGGATGATTGCTTTGGTGTTCGAGAAATGTTGGGTTGTTGGTTCTTGAGGGATGGATATTGTTATCTATGAGAAAGCGCATATGTTCAATAATAATTCGCAAGGATTCGTTGAATATGTAGAATTTTAAAACATAGAAATTATGCATTTAACTTGTGGACGTTTATAAAATCAGTTCCATTTGTAATTGTGAAATAAATAAATACATTGTTGGTGTATAAATTAATATAGGAAACGATGTTGTTGTTAATTGAAGAAAATAATTACGAACAGGTAGCACATCAAAATGTGTCTGTTGATGTTGATATTGAGGAATGTTCTAATTGGTTATGATTCTTAAATATGAATGTGGTGTTTGAAAAATTGTTATATTGACTTGTCAATTGCTGGACATTGAAACGTTCTTCGTTGTATTTTAATAACAGATATTAATTGATTTGATATGTTAGATATAGATTTCCATGTGATATATTCTTTAAAGCTCATCTTTCTAACGCTTATGGACATGATTTTCTTTGGGGTTTATATTTGTAATTGCTATACTCGGTGGTATATACAATTTTGCCATTTTTTTAATGTTGCGGTGTTGATTTTAGAGATTTGCTGTGATATATGATGATTCAAAGAGTAAATATTGTGTATCAATTTTTCTCTAATTTCTCCCTATTATAAACTCAAATATTTT
>CON_MALE_contig_10002
CTAAGTTCAAGTGTACACATCATAATGGCATTCACATCTGTGATTTTACTAACATTAAGTTTAGTGTTCTGGATATACTGGTTATGGTCCAGACGTACATTTTACAAGTTGTATTTAAAGTTACCAGGTCCTTTGGGATTACCACTTATCGGTGTTGGGCACCGTGTAATGAATGCAGCAACATTTTTGAAAACTTTGGAACAATATTTATTGAAATACAAAACACCT
>CON_MALE_contig_10003
GGCCATATCATGTTCCGATACTAAGTGCTCAGCCCATTCTAAATTGTCTATTGATTCCTTGCTCTCCTCCAAATGTTCATGTTCCATTTTTTCTTCTTTTGCTTGTTCTTCCTCTTCACGGACTCCGTCGTCTTCTGGCTGACTTGTTGTATCTTCTTCTGGAGCATCAGAAGTTTGGGATTTTAATTCTTGATACATATTGCTGGGATAATTTTCTTCATT
>CON_MALE_contig_10004
AGATCACCATTCATAATGAATATCTTCACATGGGGATGAGCAAGAATATCTGTTTGTGGCACCATATGCTGCAGCATGACGTTTTTCGGAAGGCCATCCATTTTTTGAATATCATGGCAAGTCCAAAGGAAACGTTCTTCTCTTTTGCTAAAAACNNNNNNTTCTCCACATAATTGCTCATCGCCCAAGTTGATGTAGACCACACCGGAACGGGCCTCATCCAAGAAACGTCTGATGTGCCATGGTAATTCACGAGGGGCCCGCACCTGCAAACCTCCAACATGTATAATATTGGGAACCAAAGGTCTAGGCGTTGNNNNNNNNNNNNNNNNNNNNGTAAATCCATAACTGATGGCAAGGGACCTTGTATTTGAGTGAAATGTTTCTTGATTAACTTTTCTTGTTTTCCATAGTGGTCTTCTCTGAAACTATGGCGCCTGTTCATACATTGCTTGATGTTATTCAATCTCTGCCAGAAACCCAAATTCACATCATAGTTTTCCAAATCGTAAGGAAAACAAGCTGCTG
>CON_MALE_contig_10005
AACCAATCTAATTGAGGTTGGCTGGTGATGCTGCCATCGAAGAAAACCCAAAAGTTGAACAGATAGCAATCGTTATTATTCAAGGCAATAACTCTGAATCCTGGTCTGGGTGAGACGGTGTAATAGCCACCTTTCAATATTGTTTCTTTAGCTTCCTCAGGTAACCAACGTTGCCAGACCTTCCATAAATGTTCGNNCTGTTTGGAATTTCTTCGTATAACCAATAGATGTTCATGCTGTTTGGAATTTCTTCGTGACCAAATATATTAGCAGGATGGGGTTCATGATTACCCGGAATAGGATATACAGGAATGCCTGGGAATTTTTCTGCAATTAAATCATGGATTTCGGTCAACA
>CON_MALE_contig_10006
CCTCCACTTCACGTTCACCCAATTCAATGGCCAACGATAGGGTGCGTTTATAATGGTCGGCAGCCTCTTCAAATTGTCCCAGAAATATGTGTGAATTACCCAAATTACTATTGGCTCGGCGTTCGGCAGCTTTGTCGCCAAATTCACGGGCAATGCGTAGACGTTCCTGATGATGCTCTATGGCAGNNNNNNNNNNNNNNNNNCCCAAATTTCCACAGGCTCGTCCTTGAGCTCCACGATCACCCAATTCTCGCATCAATTTTAAATTTTCCTGATAATATTCTACGGCTTTTGTTAATGCTTCTTTGACATCATCTCCAAAATCTCCGGGATTTCTTTGGCCCATGTGTTTTCCTTTGGCATGGTAAACATTACCCAAATTGTAAAGTGCTCGCCCCTCCGACAATTTATCANNNNNNNNNNNNNNNNNNNNNNNNNNNNNNNNNNNNNNNNNNNNNNNNNNNNNNNNNNNNNNNNNNNNNNNNNNNNNNNNNNNNNNNNNNNNNNGACGATTTGGCCTCGCCCAATTTGTCATTCATCGATCGGGCCAGTGTTAAGTCCAATTTATGATATTGCATAGCTTTTGAATAGTCGCCCAAATAAAAATAGGCGTTACCCAATTGCGAATAAATCGCACTTAAAGTCCGAAGGTCATCTGTTCCTG
>CON_MALE_contig_10007
CTTCGCCAGGAAATGGTACTGGAACCTTCGGTACCAATTTTCATTTGTACGACAGCATTCCCTCATGTGCCCTGCCCATTATTTGTATATGAACCCCGCTATCGACTGATGGTTCGTCGGGCGGTCGAATCGGGNNNNNNNNNNGTATAGTTCAACCACATAGCGGAAAGACACGATACTATGACTATGGTTGCATGCTAGATATACGAGATTGTGTTCTACTCGGCGATGGATGCTCCATCCTTAGTACAATGGGTTGCAGACGTTTCAAAATTTTGACCCGCAATGAGAAAGATGGCTATGAAACGGCCAAAGTGGA
>CON_MALE_contig_10008
GTCTTCGCATGCGAATCATATCAGCCAAACTAGGATGTACATCTATTAAATAGAATTTATACGCTAATACTGGTATCATTATCAGCACCACCGTAATAAACATTGTGGTCCAGAAGGTTAAATCTTTCATGGCCATCGTGAGTGAACCCACATAGGGTCCACCAATCACATAATTGTAAAAGTAATCCAGAACAAAATACCATATAAGACTGCCCCAAATGGTAATGTGGTTGGCAATGGTCCAATACGATGTATATAAGGCTATCTGTG
>CON_MALE_contig_10009
ATTCAAGTCATGTAGCCTTTGTTGAAATTCTGAGCTCTCTGAATATCTTGACAGGCCATTATCATTTTCCTTCATACTCCCCTCAATGTCATCCAATTTCGTCTTTTTTAGCTTGCTATTCAAACTACTTAAAACATTTGTTGCCTCTGTTAAGACAGGGAAAACTTTGGGATTCAATTGATTTAGTTGGTATTGAATGCGATGAGCAGCCATATAACCGGAGAAGGTATTTTGGGAAGCATTTAAGAAAATATGTTGAGTAGTTGGGGCAAACTTTTCCAGAAAAG
>CON_MALE_contig_1001
TTCGGGCCTTTAGATCGGTAGAACACAACATATCAATCGAATTCGCCATATTGAAAACTAAGTGCTTAGTGAATAATACATTATAATAAAATTAGCAAAAACATTTTATATATCATTTTAAGAGCTTTGAAGATCAACCGTTTTTCTATTCAACCTTCCCCATAACTACCGATCACAAATGTCGAGTATTTTACAAAAATTTCAAATATTAGTCACAAAATATCCAATTACCAGGGGTATGATCTCATACAGCCTGATATGGCCAGTAAGTAGTTTAGTTCAACAGACATTCGAGGGAAAAAGTTGGGGTAACTATGATTGGTGGCGTTGTCTACGCTTCAGTTTATATGGAAGTTTGTTTGTGGCACCAACTCTGTATAGTTGGATTAAGGTTTCAACAGCAATGTGGCCACAAACCTCTTTTAGAACCGCCTTGGCCAAAGCTGCAGTGGAAACCGTATCCTATACTCCAGCAGCCATGACATGTTTCTATTTCATAATGAGTTTATTGGAAATGAAAACCATCGAAGAGGCAGCCTCTGAAGTACGGAAGAAATTTTTACCCACCTATAAGATTGGAGGTCTAGTGTGGCCTGTGGTGGCCACCATTAATTTCTCTGTTATACCGGAGAAAAATCGTGTCCTCTTCATAAGTGTATGCAGTTTAATTTGGACTTGCTTTTTAGCCTACATGAAACATTTACAGCATCACGAAATGAATGAAGAGGATGGATTTATAGTCACAAAGAAGAAGGAGGAATCATGATTATCATAATTCTAAGAAAAAAAACAAGACAATGGAATGGGAGTACAACAACACTGGGGAAGACGTTAAGGATTTTTTTGAGTTTTATTAACAATTAACAAATACAGGGATCAATATTTTTGTATTAGGATAATT
>CON_MALE_contig_10010
GGTGGGCATTAACCTTAATGTCGTATGATTTTGAGTTATCGTACGTGCCAACATCGCAATTTGGGTGTGCTGACATTTTATCTAGACTAATTAACAAGGATCGGAAGCCGGATGAAGATGTCGTNNNNNNNNNNNNNNNNNNNNNNNNNNNNNNNNNNNNNNNNNNNNNNNNNNNNNNNNNNNNNNNNNNNNNCATGGTTCGGTCAGCTACACAAAAAGACACTTTGCTGCGGAAAATTGCAAAATACATGAACACATCGTGGCCAAAATCGATCACAGAAGATGAAAATGCATTTTTTATTCGTAAAGATGGGCTTTGTGTTATTGATGGCTGTTTACTTTATCTGGATCGTATTGTGATACCCAAGAATCTTCGTCAGCGAGTGTTAAAGCAATT
>CON_MALE_contig_10011
TACACCAGTAGTAGCCAATATTACTAAACCAAATCCTCCAGCTGAAAAAGAAGATAAAAAAGAAGATGCGATGACAAAAATACCACCTGTAACTACTGCAGCACCTGTAGTATCTCAGATAGCCCCAGGTAATAATACGCCAACCACTACTCAGGCACAAGGTACTATCAATACGACATCCAATACAAGTGGTAATAATACACCCACGACATCGTCATCGGTCACAACACCTGCAGCTTCTCTTATGCCGCCAC
>CON_MALE_contig_10012
TTAGCGGAATGTTACTGAATGGAGAAGAGGTTTTCGAAATGGAGGATCCAAACACCAGAGGAAGCAATTACGAGTACTAAACGTCGAACCTGTGATTTTCGAGATGATGAGTTAAGCGAAACAATTTACCCGAACATAATATTTTAACTATATATATAGGAGTAACATAGTATATAAGATGTATAGTGTAATTCAGCATCTATGACACAAAATTTCCTAAATCAATTAATTTGTATTCTTTAACCCTTTCACTACCGATGTCCATTAGAGAGGACATTCGAAAACGA
>CON_MALE_contig_10013
CTAGAGCTGAAATGATAATAAAAGTAGTGATGACACCAGTACAACCACCAGCCCATTTTACCCAGCAAGTTCTGAAGCTATTGCCCGATATAACAATAGCAGAATATCAAAAAATTTTGGATATGAAAGCTGTGAAACGGGTCGATCAATTACAATTAATTGATATCTTTAAGAGAACTGCATCGACAGCAGCTTTTGCTGGTGGTCTAATTGAGAG
>CON_MALE_contig_10014
TTGACTCAGAAAATAATTTTGCTATATGCTGGTTTTATTACCTCTGTTTTATTTGAGGTAGCTACCGTGTTCCAATTATAACTTTCCACACAGTGTGTCCTATGTTTAAGTCCATAACATGGCAAAAATATAATTTGTCCTCACAAAGGAAAAACATGGGAGATAGTTTGATAACAAGACGTATATTGTTTTAGCATCGTTAATCATTGTATTTAGCATAAACAGAAATTAGATTAACGCAATCAATATTAGAATTATACCAAATTATTTATAATGAATAAAATTCAACGTGACCAATTTTTTTAACCACAATAAACCATTACACTCACCTTATCAAGGACATTAAGAGCTTAGAGTACCATTTAGTAGGATGCATACTCATTTAAGTCGGTATAACAACTCAATGTGCTCCATTATATTAGTTCTTTTACAAATCTTTCAATTTATAGCCAA
>CON_MALE_contig_10015
ACAAAGGTAATGACAAACATGAAGATGATGAAACTAAAAAAACAGTTTCTTAAAAAATATGCAAATATTTTGTCCCGCCTTTAATCCTAATCGTTATCCTGGCTATTATAAATGTCCTCTAGATATGGCTGNNNNNNNNNNNNTATCAAAGTTTATGTAAACTATTAAATGCTGGATTTAAGAGAGCTGATCGTATACTGGCCATGACTCCTTTCGGAAATTTTGTCATCTTTCGTTGCCACAAAAAAGAGCAAAATCACGAACGTCAATATT
>CON_MALE_contig_10016
CGACAGATGATATACATGTTTGCATTATGTGTTTACGTGCAATAATGAATAATAAGTACGGATTTAATATGGTTATTCAGCACCGCGAGGCAATCAATTGCATTGCTTTAAGTCTAATACATAAATCTTTGCGCACAAAAGCTCTAGTACTGGAACTTTTGGCAGCCATTTGTNNNNNNNNNNNNNNNNNNNNNNNNNNNNNNNNNNNNNNNNNNNNNNNNNNNNNNNNNNNNNNNNNNNNNNNNNNNNNNNNNNNNNNNNNCCTTATGGAGTATTTTATGAACTTTGAAGCATTTAATATAGATTTTATGGTCGCCTGCATGCAATTCATGAATATTGTTGTACATTCCGTTGAAGATATGAACTATCGCGTACACCTTCAATATGAGTTTACGGCCTTAGGGCTTGATAAGTACTTGGAAAAGCTC
>CON_MALE_contig_10017
ATTTTCGTTGAGCTCCTACCAAGCACCAATAAAGGAAGAAATGTGTAAATCTATATAATTTTAAAGCTTCCTAATCCCAAGTCATTTAGTTTAGTATACACTGGTACCGGACAGTGTGGAAAAAAGTGATAAAAGGGCATTTACATCGAAACATAAAGCACAACCACAAAATTCAACCTCGAAATCAATGAATCAGCGAGGATTTTAGTTCTTTGTATTGAACCATAAAGCCATGACTGAAAAATCAGATCACATAACATTAACACTGCCGGCAGCTACGGCAGGTGTCCTAAATGACGAAGGAGGAAATGGTACTT
>CON_MALE_contig_10019
ATCGTATATAAATATAATTTAAATTAATCTTCATTTGTTTTCTTGTGTTTCGTTACATATGAGTTTTCTTTCACAACATTTTGGATATGGAGCTACGGGAGCATCAGCTAATAAGCAACCTTCAGGCTTGGCGATAGCACCACAACTATAAGATTCAATTATGCTACCCTTATGACATTTGATTCGAACACATATACTTGGATCATTTCTTTCTTCTCCAGGTTCAAAAAGACCCAAACCATATATTCGATCCCAGCATTTTCCAGGGTGATCTGCATGTTCTTGGAAACCAATATATGCTGCTGCAGAAATTAACACAATGTATGTGTATAAAACATTTATAAAAAATATTAATC
>CON_MALE_contig_1002
CTAGAATCAGCTGTTTATTCAGGGAGGAAAACATTTCATATCATACATAAACAGAATCACAATTTGTGAGAATAAAAAAAGAATAAAGATTTTTTTTGAGAAGAAATATGTCTACTCGCTGGTATCCCATCTATCAACGTGGAAATCCCCAATTACGTATATTTCTGCCGAACTTCTGGATGAAATTGATACGTCCGGAAGAACCTCAGCCAAAGAATGTGGCCACCTTTTCGGTATCGATGGAAATGACTAAATATGACGTGAAAAACTATTTGGAAAAGATCTATAAGATTCCGGTGATGGATGTTCGTACCCGCATCGCCCTAGGATCTACAAAGCGTGACCAAACATATGGCTATGTCACAAAAAATGATGACATGAAGATAGCTTATGTAACTATGCCAAAGGACATGGAATTCACATTTCCCGATATCTTTAGTAAAAAGGAAGAGAACAAAAAAGCCGAAGATAAGGCTATGGATGATTCCAAGGAAGGCTTTAAGAAATTTTTGGATCGTAATAAGAAACGTCCTGAAATGTCATCATCAGAAAATG
>CON_MALE_contig_10020
ATGAGGGGGGCATTGAGAACTACATCGAACGATAATAAAGATAAAAAGAAACGTAGACCACCAGCCAAACCCTTTGATCCAGAAGCAGTTCGAGCCATTGGGGGTGAAGTCCATTCCGATGNNNNNNNNNNNNNNNNNNNNNNNNNNNNNNNNNNNNNNNNNNNNNNNNNNNNNNATTTCACTATGTCTGCTATACAGGCTGAAGGTGTTAAACCTACATTGGCAGAATTGGAAAGATTTGAGGAAACTCCAGAAGATGTTAATTTGGAAATTGCAATGGGAGCAAAAGATGACCCTACTATGGGACATTCATTTTCAATGGG
>CON_MALE_contig_10021
AAAAGGATGAAATTTAATTTTTAAGGTAAAAACAAAAACGAATTAATACATATTCTAGACATGGTAAAAATAAAACAAAAAAATGGAAAAAAGCTAAGGAAAACTAAAAGTACTGCAGAGGAAAATGTTGCATGTGACTGGAGATTTACTAAATAGGAGTAAGTTTTTGGTGTCTTCAAGCAAAAAAATTTTGCATATAACAGCAGTTTTTGTCTGCTGTTACATACATATATTTAATTCCTGATCTAGCTAACAATTCGCAAAATGTTAAAAATTTTAAAATGGTACCAACAGATATAAAAGTACAAGAATTTTTATATATTCCAG
>CON_MALE_contig_10022
GCTGGTCTATATGGGCTCGTGAATACAATCGCATCATTGAAAGATTTAGTGATACCATTAGTGGAATCTTCAATGGTCACACCCACAAGGATGAAATGATTCTTCATTATTCACAAAATGGTCATCCCATGGGAATTTCCTGGAATGGTGGTAGTTTAACATCGTACACCAACAAGAATCCCAATTACAGATCATATGAAGTGGAACCTACAACATATCAAGTTGTTGACCACTCTACATGGATTTTTAATTTAACCAAAAGCCAATGAAGCTGGAGAGAAGGCTAAACCAGAATGGTATAAGGAATACAAATTCACTGAATTCACCGATGACTTGAGTCCTGCTGGTATTAATGCTTTGTTGGAGAAAATGGCTGCTGAACCTTCAGTACTTCGCAAGTATTGGGAATATAAGGCTACATCTGCCGATCCTAAATTAAATGCTGGATGCAATGACAAATGTCTATTGAGCACAATTTGTTCTTTGGCCACTTCTGAGTATGGAGAGAATAGACGCTGCAAAGAATTGAAAGAAAAATTGAAGGAATCGTTAAACAATGCCCCTACTGACTCACCTATCGAACCTACTGATGATCCTGATGGTGG
>CON_MALE_contig_10023
CTGGGCTATAAACATGCTGCCGATTTTGTCTATGACTATGCCGTGGAATTGGCCAGACGCTATCGCAATGATACATTCTTTGGTCTTTTCTGGGCCAATACATTCAGTCATAACGACATCAGCGATTGTACCGGCATGGATGAGCACATTATGCAATATCTGAAGAAATTCAAAGATATGGGCACTATGGAGAATACCATAGTGATATTCTTTAGTGATCATGGTATGCGTTTTGGACCCATACGTAAAACCTATTCGGGTCATTTGGAGGAACGTTTACCATTTGTCTTCCTATGGTTACCCACCAAGCTGAGACGGAAATATCCGGAATTTG
>CON_MALE_contig_10024
GTTTCCCCTCCTCCTGTCACACAATCAAGTTAATTTTTTTCTATGCAGGCCGTCTGGTAAGTAGAAGCAGCACTTGTTTCTTCGTTCTGTACATCCATTCTACTCTACACCAACACTAACAACTACAACTACAAGTTGTTGCTTCGAAATATTTTCCTTTATTATATGTCTCACTCTCGAGGTCAATCACACTTTGATGTTTGAGGTACTGTTTTATTTAATATATTGATCATTTTACTTGAATTAATAGCAATTGTAGCGTGTACTTATTGGAAATTCTATTTCCATTTGGAATTTGTTTATTTCGCCTCTAAATTAATACATATGTTCTTATAAGACTTTGTTAAAACCTTTATCTTGTGCCAG
>CON_MALE_contig_10025
GGGAATATTTTTTTTAAACGGAAACCGAAACTCATATTTACTGGCATATTACTTTCGGTTTTGGCAAACAAACTTAAGCTCTGAGGTGACAATCGCTGCTTCTTTTGTAGTGCCTTTCGATGACTGGGAATTTGGATATCGCCATGGACATGGTTTTAGGTATATTTCGTATCCGAGTTGGGGATTGTTATAGTGTCACTAAAGAGTCTATGGTAGTGATAGGATAAAATCGAACTTTGAAATGATGGCAGGGAGCACAAACTTGAC
>CON_MALE_contig_10026
GCTTGGAAGCCAAAGTGTGTGTCGTCTACACAACCAACCACTCCAGGGATTTTAAATTTTTCCATGAAATATTCCATGCACTCCTCAGATTCTTGAGGCAAAAATTGTATCATTATGGGACACAACTTCTTTTGTATTTCGATAGTGACATTTTTTATCACTTTGCACATGGTACTTTGTGCTAACCCCAGTAAGAAGTCGTTCCCGGCGTTATGCTGGAAACTGCCACTGGCCAAAAGGTTCAACGTGGCGGCAAGCTGTAAAATTTGTGGTACGGACGTCGAAATGTGCCCAGAAAAATGTATGTTTTCTAGAACATATTTAAA
>CON_MALE_contig_10027
TCGACGGAGACCAACTCAAGCTAGATTATCACAATAAAAATACTTTGCGTGGCGTGGTAGTTCTCATTCTGCAAGTTCTAAGCTCATCTTCCCTTAAGGCGAGAATACGCAACTTTTTACCCCATTCTAAGACTGTCATATTAAAAATCTGGTGAACGTGCAAGAAGAAAACGAAATGGTAATGGATGCAACTCAACCCCAACAACCATCACCACAATCAGTAGGACGTGAATTTGTCCGCCAGTACTACACGTTGTTGAATAAAGCACCAAATCATTTGCATCGTTTCTACAATAACAATTCTTCTTTTATACATGGCGAATCGACCCTTGTCGTTGGTCAAAAAAATATTCACAATCGCATCCAGCAGCTGAACTTCCACGACTGTCATGCGAAGATCAGTCAGGTCGATGCTCAAGCCACTCTTGGAAATGGTGTTGTTGTCCAAGTAACCGGTGAATTATCCAATGATGGCCAACCAATGCGCCGTTTCACTCAGACTTTTGTTCTGGCTCCCCAATCGCCGAAAAAGTACTACGTACACAATGATATCTTCCGTTATCAAGATATGTATTCGGATGAGGAGGTAGATGGTGAATCTCGCTCTGAAAACGACGAAGAGCATGAGCAGCAACAGTTGCCACCTCAAGTGCAGTCGGTTACAACCAACTCTAACGATCAGCAGGGTCAAGTGGTTAGTACCGGCAGTGATCAGCAGCCAATAGCTGG
>CON_MALE_contig_10028
TATGGCCGATTGTTTCTAAAATGTCAGCGATGGATTCTTCAGTCTTTGTATTGTATGCTGTAGTCTTTGTATATAGGTGATATAATGCTTTAACGCAACATTGTATAAGTCCAGCTTCAATCATAACTTGTTGATCCTCTGGTTCCATNNNNNNNNNNNNNNNNNNNNNNNNNNNNNNNNNNNNNNNNNNNNNNNNNNNNNNNNNNNNNNNNNNNNNNNNNNNNNNNNNNGCCATCAAAGCATTAAGTCCAAATCTCTGTTTTATAGATAATGACATATCGGCCTTGAGCATGTTATTTAGTGATCCAATTTTGTCACAAACCCACTCCAAACAGGATTCAAACATATTGCAATCAC
>CON_MALE_contig_10029
TGGAAAGCGATTATTTTATAAAACTCCGTTAAGCTTTTCCCTTTGGTATCCAAATGGCGATGTCACTAAGAACTATTTGTATTTTAAGTTTTGCGTTCTACTTTTTCATTATTTGCCAGCATATGTTTTGGATGTAATCCTGGTTTTGTTACGCCGTAAACCCTTTTTAGTACGAGTGCAACACAAGGTATCTGCCGGTATAAAATTAGTGCAGTACTACACTACAAAAGATTGGGTATTCGAGACCCAAAAATTTGAGGAGCTCTCGTCAAATCTAAACAAAAAGGATGCCGATATCTTCAATATGGACACAAACCAACTGCATTTTGAAGAATACTTACAAAACTACATATTAGGAATAAGAAAGTATATGTTGGGCGAGAGTGATTCGACAATACCTCGAGCTCGGATTCTACTCCGAATCTTATATTGTCTGGATTGCATAACAAAAGCGATTGTCATTGGCATATTTGTTTGGCTATTTTGGGGCCACGTTGAATATTTCGCAGAGCGTGGTGATAAGATTCTGCAATCAATTATTCAAACTCTTCATTCGTATAAAAG
>CON_MALE_contig_1003
CTGGATTAAAGCCAATTTGTAGCTGAAGAAACCGATTTTCCAGAAAGATTATATAGGAATTGATAAAAGGAAACAACCCAAATAATGGCTAATGTGGAATCCATGATCGTCGAGGAGAAACCCCAAATTAAACAAATTGACCGTGAAAAGACATGCCCTCTGCTTCTTCGAGTATTTTGCTCGACTGGACGCCATCATTCCGTATCGGAATATATGTATGGAAATGTACCCACCAATGAGTTGCAAATTTACACCTGGATGGACGCCTCCCTTCATGAACTGACTTCCTTGGTGAGAGATGTCAATCCCGATACCCGTAAGAAAGGAACCTATTTTGATTTTGCAGTCGTCTATCCCAACTTCCGAAATAATCATTTTCAAATGCGTGAAATTGGCGTTACATGTACAGGGCAAAAGGGTGCCGACGATAATAAAACCCTTTCCCAGGCAAAGTTCTGCATCGGCGATTTTCTGGATATTTCTATAACACCGCCCAACCGATTACCTCCCATCAGGCGCCAAAGACCATATTAGAAACTAGACTAAACATTCGCCGTCATCGTCGATTAGAATTAGCTAACATTTAAGAAAATGACATGTATGTACTTTATCATCCCCTTGAATTTATTGTTGAAGGGCAACATTTCAACAAAAGAATACACAAAATGAATGGTAAGAGACTTGTATGTTTTAAATAAAATCTACATTTACAAAAAATATACAGATACAGTGCAGGACTTATGAACTAGAATGGATATTGTGATATGGATATTAGTTTCGATAATTTACACCTGGCCTCTTTGACTTCTTTTTGCCGAGTTGGTTCATATCGATTTCTATACCATTTGGCAATACAGCTTTGTTGTCATCGTAATTAACGAAACCATTATCTTGGTATTCGTCAGCTTCACCACGTTTGTTGGGATCACATTTTATTCCAGTTTCGTAATGGTACTCGCGCTTGTTGCCATCGGGATCAATGTAGCCATAGGTGCCCTTTGTGATACAGTCAACTCCAATAACTTCCTCCTTGAAAGAACCATCATCGTTTTCATATCCCCAAACAATTGTGCCATCTTCATTTTCTTCGCGCCATTTCCTTGTTGTTTGTGCTACAGGCTTTTGGCGTCTTGTCTGTTGTTGACTCTCTCTATCGTCTATTTGATTTTGATCGTAAAGCGGGCGTGATTGAATTGGTTTTGGTCTGGGTCTTTGAGTAGCAGCGATTGGTTGTGTATCGTATTGCGGCCTGGGTTCTCTGGCGACCGTTGGTCTGTTTCTGATAACATGCACGCGTTCCCTTTGTGGCAATGGATTCTGTTGAGGAGGTGGAGCCGGTCTGTCTTGACTAAATCTTGGACTATTTATAATGTTAGATCCTATGCCGAAGTCATTGAAAACTGGCTTTTGACTAGGTGGAATGGTTGGTGGGGGTAATGTGCGATCGGGAAATCTGGTGGTAAAAGGATCAACATCATATGCCGATTCTGGAATAGCATTTGGTTCATTATTTAAAAAGGCAGCAGCTGTTTGTTGGAATTGAGATTGTTGAGCTTGAGCCAGTTGTTGTTCGCGTAATAGTTGTGGCAAATATGCATCTGGTGCTTCATCCTCGGCCGATTCTGTGACAGGTTTTGCTTCTTCGACGCGTGATGGAATACTTGAGGTCAATAGATTATTTTGTGCTCTTAAACTCACTGGCCGACGGACCCTTGTAGGTGGATTATTCCGTGTGGCCGGTAACGGTACAGCGCCAGGTATTAAGAGTCTTTGCGGCAATTGTGCGTTAACTACACAACAAATTGCAAGGACTAAAGCCACTAACAATGACTGGGTATTTTGTAACTTCATAGTACTGCTCTGTTTTGCTGTGGTGGTGGCGGACTGTTAGGGTTTTCCTATCCGTGCTCACTTTTATTTTCGCTAGATAACCGTTACCAACAAAATACTCCGATAAAATGCCTTACATTTGGG
>CON_MALE_contig_10030
ATTTTCTCGTCAATATAAAAGCCACATAAAAACTTTCGAAACGGAAATTTGTTTGGTCGTTTTTTTAATCCACAAATTCCCTGCCAAAGTCAAACTATTATCTGTGCCCCGCGTATCACACTTTATGGCATACATGCATATCAATCAACTGTAACAAAACGATTTAATGTTTTCACAACATCCTCCATATTTGGTCTTTCCAAGGGATCATCTTTTATACATGCTATCCCC
>CON_MALE_contig_10031
CTGCAATTTTTCAAACGTATTAAAAATGGTTTGACAGCTAGCGGAATATTTATAATGAAAGAGAATGTCACATCCAACAATAAAACTGATATAGATGATACAGATTCTTCAGTAACAAGACCACTTAAAGAATATGAAAATTTTTTGAAATTGGCTGGCTACCGAATTTTGCGTATAACCAAGCAAACAAATTTACCGAAAGGGTTATATCCAGTACAAATGATAGCTTGTCGACCTCTACAAGAGAATAATTAAGGCGCACAAATGTATTAGTTTTTTTTCTAATAAAATGCAAACTATAGTTTAAAT
>CON_MALE_contig_10032
TGGTGGTCCAGGTGGAAAGCCCCGATGACTAATTGTATGATAATTTCTTCCCATCATATGTGGTGGAGGTCCGGGCATTGGTCCATAAATCATATTACCACCGGGTCCATGCATAGGCATACCTTGTCTTTGCATTACGGCTGGGTGTATGGGTTTTGGTCTTATCAAAGTGCCGGACAAGCTTTGACTGCTCGATGATTTCGAAGACTTTTTGTCCTTTTTCTTTTTGCTGCTCTCCTCTTTCATGGGCGGTGGGGGTACATCGATTGGATGGCTCATTTGTCGCATGCGAGCAGGTCGTCCCAATGTGGATGTGTTGCCTGTGTACATGTCGTATGGGCTCTCCATGACAATGCTGTCAAGTTGATCTTGTGAGCCACTCCATACTTTATGATTGGCATCACCATTGTATAGTGATGCATCACCATCATCAATGGCCACATTTAAATCTGCACTACTGCCATAAAAATTTTTTACAGAGGTATAGCCCTCAGCAGCACTGCTGGTACNNNNNNNNNNNNNNNNNNNNNNNNNNNNNNNNNNNNNNCCGACACTATTAAGGGTGGTGATACTGCCCGCTCGCGACCGCCATCCTGAATGGCTGGCCGACGATGGCGGAACATGGTGATGATGATGATGGTTGCCATTCGAAAGGCCCACACTGGTGAGGTCACCATTCGATTTGCTGGAGACCATATTGCTTTTAAGAGTTCCATAANNNNNNNNNGCCAGCACCGCCCCCGGTACTGCCTGTCTCCAATTGACGGGCGTATGAGTTATCTGCATATGCATGGAAACAACATCTGACTAGAGCATTGGCGGCAGCCTCGCGCTTGCATATGAACACGTGGCATTCGAGGACTTTGATGCCAGTGGGTGCGACGTAGAATGGCTGCAAAAATTGGTGGATGCTGGGCACGTGGCATACGTGCAAATGGCGAATCGAGTGGGAGAAATTTTGGTTCAGGATTCGAATTTCCCCGTTCGGGTATAAGGACTTGACGCACGGCGGCACAATAGTGTAACGACTCAATGGGAAAGAATCGGGTAATTTCCTTAAGATTTTCATCGACATTCTCCAAGAGGATGCCATTGGACCAGACACTTAGCCAGGAGTCGAT
>CON_MALE_contig_10034
TCAACTGTTGCAAGCATGATGACAACCACTTCATCGTCCATATTCCTTTCGCAGGCCATACCCAAGCATACCTTTGGTTCGTGCGCCCTAATAGCTCCCTCATTTGCCCGTAATCTGGTTAATAATAATGTAACCATTACCGCTGCCACTGCTGCCAATATGTCTCCTTTACGTTTGTTAAATAATAACAATAGTAGTTGTAGTAGTAATCATAACACCCATACTGCNNNNNNNNNNNNNNNNNNNNNNNNNNNNNNNNNNNNNNNNNNNNNNNNNNCCGCCGCCACAAATACAAATGCAAGTGCATCATCAAGCAAAAAAAGTACTGATCTCTTAACTCCACATTGACCTTTAGTTACACAAAAGGAAACCATAATTGCATCATAGTGTTGTTGTATGT
>CON_MALE_contig_10035
TTTAATTTTGTTTAATGTATTTTTTTTTTCTATAATGAACATTACTAGCATCTAAATATATCAAAAGATTAACGTAATAAAATGAAGGTTTTGAAAGTATGTACCCTATTGGGTATTTTAACTATAGCAAGTGCACAATCATACGCAGAGGTGGATACTCGCCAGCCGTGTGTTATACCAAAAATATTGCAAGGATCATGGTTTTCTTGGGAAAATGGGCGTCCAACACAGACAGTATTGGATGCGNNNGCGAGGCAGATGTCTAGACGAGGGTTTTGCGTTGCAATGGAAAGGCATCATGCAGATGAATATTCGTTCGTTTTTAAAGAGCAAGGTGCTGATTGCTACCACTGCGTTCGAACTCTTGTTAGGACCTTGAATGTATTCGAAAAATTTGAAGGACCTTGTGTATCTATACCTGATGGAGTTGAACCTACTGTTAAATATGTTTGCCAGGGTATAAAAGATGACCAACAAC
>CON_MALE_contig_10036
AGAATTTAGCTTTGTTCCATAACTAACGAGGCAGAAAAATCATGTAAAGCTGCTAAAGATCATTGACTACATAAATTTTGGCTCACGTATGTCTAATCTTATAAAGGAATCTGTTCCGGCGAATTTAATCTTTTCATGCAATTAACAATATCTGGAACGCAAATTTCCTTTACTTTTTTCTCTGGGTCGCGGCGACAATACCGCTCACTAGCATGTCATATACATTTTGACAACATTGATGCTGAGCCAGGACAAAAC
>CON_MALE_contig_10037
CGGCCGATGTTACCCAAAGTACGAATGTCTTATTGAATACTCCTGCACTGGAAGGTGTCTTTACGCCCCTGGAGGTGGGCGGTGCATTGTTTGCTGCTTGTATACATGATGTTGATCATCCTGGTTTAACTAATCAATTTTTAGTTAATTCAAGTTCCGAATTAGCCTTAATGTATAATGACGAATCTGTATTGGAAAATCATCATTTAGCTGTTGCATTTAAATTATTGCAAAATNNNNNNNNNNNNNNNNNNNNNNNNNNCAAAAGAAACAACGCCAAACATTAAGAAAAATGGTTATTGATATTGTACTATCGACCGATATGTCCAAACATATGAGCCTTTTGGCCGATTTGAAAACTATGGTAGAAACTAAAAAAGTTGCTGGATCTGGTGTACTACTGCTGGACAATTACACNNNNNNNNNNNNNNNNNNNNNNNNNNNNNNNNNATCCAACCAAACCATTGCCACTCTATAAACGTTGGGTTAGCTTGCTAATGGAAGAATTCTTTTTGCAAGGTGACAAAGAACGCGAATCGGGCATGGACATTAGTCCAATGTGTGATCGTTATAATTCGACGATTGAAAAGTCGCAGGTCGGCTTTATTGATTATATTGTACATCCACTCTGGGAAACTTGNNNNNNNNNNNNNNNNNNNNNNNNNNNNNNNNNNNNNNNNNNNNNNNNNNNNNNNNNNNNNNNNNNNNNNNNNNNNNNNNNNNNNNNNNNNNNNNNNNNNNNNNNNNNNNNNNNNNNNNNNNNNNNTGGCGAATGATGACAAAATAAGGTTTCAGGTAACCCTTGAAGAGTCTGATCAAGAGAATTTAGCTGAATTGGAGGAAGGCGATGAAACTGCTGCCGAACGTGGTGATGAGGTGATTAATGCTACTGACACAATGACCACCGCGGGTGATAATAAACCGTCGGGGAGTCAAA
>CON_MALE_contig_10038
ATATACCCCGGTAACTGTCCATACGGCCGGATGCCAAACTCCTTTGGCTGTAGTGCATTCGGTGGGTTTACAATTCTCTCCCGAAATGCATAATAGCAGTACACAAGCCGAGGTCGATAAGGCTTTCAAACTTACCGATACNNNNNNNNNNNNNNNNNNNNNNNNNNNNNNNNNNNNNNNNNNNNNNNNNNNNNNNNNNNNNNNNNNNNNNNNNNNNNNNNNNNNNATAGTCTTCACTAAAGCCTGTAATACTGAAGTGAAAAGTTTCAAAGATAATTCGGTGAATACCCAGCCTCCTGTGGCCACTAGTAATTCTTCCTCCAATACCGAAGAAATCCATAAGCGTGATATAGCTTGT
>CON_MALE_contig_10039
TTCATTGCCGGCAGATTTGCGACGTTCCTTATCACTACTGGAACGATAAATTAATGAGGGATACCTTGTACCGCTTCCCAAACTGTTCGATCCGGTGCCTAATTTCGGTCTTGGACTATTATTATCACTAAATATACGTTCAATACGTTCCATTTCTTCNNNNNNNNNNNNNNNNNNNNNNNNNNNNNNNCTCGTGGTTTGACCACATACCCACCTTGGGTGGCTTTATATAGATTTAAACTCTGTGAAGGATCAATGGAGCTTACGCGACCAGGTGCAGAATTACTTTTAGCAGAATTCGATGGACTAGGCTTAGAGTAGACCGATGTGGAACTATTACCAAGAGAATGTGATATACGATTTATAGAACCTCCTATGGCTGCGGNNNNNNNNNNNNNNNNNNNNNNNNNNNNNNNNNNNNNNNNNNNNNNNNNNNNNNNNNNNNNNNNNNNNNNNNNNNNNNNNNNNNNNNNNNNNNNNNNNNNNNNNNNNNNNNNNNNNNNNNNNNNNNNNNNNNNNNNNNNNNNCCCGCGCCACCCAGTGTCATGGGCATAGTAGCCGATGTTGTTATACCACCGCTACTACCGCCAGCGCAAATGGCAGCATTTCCAACTCCAGTTGTTATGCTTGTTGTACCACTTCCAGCG
>CON_MALE_contig_1004
TCGGTGTCTGCTTTCGAAATAGATTCAAAGAAAAATCTTCAAATTTTCTTCTTTCAACTTAGTGGAGGTCCGTGCGCAAAACGCACCATCACTCACTCACTCACTCCTACATGAATGCTTATAGTAATTAGCATAAAATATGATCATATCCATGTGAGTATGAGTTTGTGTATGTGTGTGTGTGTGCGATTGTATATTTTGGGCCTTTCGTTATAGCAACGGTTGGATGACAAAATATATTCCAAATCCATTATCAGAAGAAAATTCAAAAGCAAAATGCAAAGATATTGAAAATTTTCAAAATTGGACGCATGTTAAGTCTGTCTGTCTGTCTGTCCGTCCGTCCGTCTGTCTTCCATTGTGTGTAGCCCACAAAATGTGTTACAAAAAAAATTGTAGAAGAAAATATATATATTTAAAAA
>CON_MALE_contig_10040
TGTTACTCAAAATACATTTTATGTTTGTTAAACAAACAATAAGGTTTTTATTCAGTTGTTGTGAATTTTTTTTTTTTTTAACAAAATATCTAAATTCTTAAGTTATGGTTTTTTTATAAAAAGAAGTTTTTTCTCCAATTATACGCTGTTACAAACTCGAAGCCTTGTTTTTTGGGCAAATAATTTAAATTCCAATAAATCAAGCTCTAATCTGTTATACGTTTAGAATTCTAGAAAACCTCTTTCTATACGCAAAAAATATATATTAAACTATTTACATATAAAGCTTAGATTAATGAAAATTGTAAAACAAAAACTTAAAATATAAACAAGGATAATCAATTTTGAAATAATAAAAAAC
>CON_MALE_contig_10041
TTTTCATAAGCTCCTCCAAAAATGACCAGTTAGCATAGCAAACGAAATATGATTTTTTTAGTTGGTGGACATTAAATATTACATTACATATAATACCGACTCTTTTTATATGTTTCTGTGGTAAAAATAAGTTATACATTTCTTTTTAATTACTTCCTTACCAAAAAAATTGGATTTTCCTACTTTGAAGTTAAAATGCCTAGGATTTGAGACTTATGTCAATTGTACACAGAAAAAAATTTCACGAA
>CON_MALE_contig_10043
CGCTAAGCGATGGATTGGCCGTTTAATTACACCTGATGAAGTTTTGACATCGACTACACGCACGTTTCCATCTTGTCCTTTGTAGGTTTTGATGATGCGTCCAAGTGGCCATTGCATGACCTGTACGTTGTCCTCCTTGATGATGACAAGTTGGTTGGGTTTGATATTTGCTGATGTCGTCCTCCATTTGTGTCTCTGTTGGTGTTGTACAAACATTCACTGGACCACC
>CON_MALE_contig_10044
CGGCACAAACTTTGTTGGGGCTAGAAATCAACTGAAGGAACTGGAGACCTCAATATTCGGGAAGGAATCACAAGAGACTATTGGAAGGGCATGTATCAAAGAAATGATCGAATTTAAATTCATCCCTCCCAGAGCCCCCCATTTCGGAGGCCTTTGGGAAGCAGCGGTGAAATCAGCCAAGCATCTTCTTCTGCGTTCGGTGTCCACCGCCTCCCTTACTTATGAAGAACTGGAAACGGTAGTCATAGAAATTGAAGCAATCTTAAACTCAAGACCACTAACTCCCATATCTTCAAACCCCAACGATCTAACCGCACTGACGCCAGGTCATTTCCTTATAGGGGAACCCCTGACCGCACAAATTGACGCCAGAACAAACCAGCCACCAACACCACTATCTAAAAGATGGAAACTCGTGTCAGAACTAAGACACAGTTTTTGGAATAGGTGGTCCAGTGAAT
>CON_MALE_contig_10045
ATCCTCTGGAAAAAATACATGTATTGGATGATATAGAAAAGGAGATAATTCTATGTTTACAAAGTGCAGGACAATCATTGCAAGAATTAAGCAAAGAAAAATCATCGCAAAAAAATGCAGAAANNNNNNNNNNNNNNNNNNNNNNNNNNNNNNNNNNNNNNNNNNNTTGAAATGAAATTAAGTGAACAAATCAATTATTTGACCCAAGTGTCAACGGGCCAACCGCATGAGGGTTCAGGATACGCTTCCGCTAAGGTTCTGCAAATGGCTTGGCATCGAATATCCCATGTCCGTTCCAGAGTAAGAGAACTGGAAGAAACGAAAGCCAAGTATACACATGCAGCAAGACAGCAGCAACAACAGCGTCAGCAGCA
>CON_MALE_contig_10046
CTTGGCGCAATTTCTCATCGGTACCATATTCAGCATTCTTCTTAAAATGATCTCTATAAAAGTCCAATTTTTTCTCCCAATCATCTAGAATTTCTGGTATAGAGCCATTTTCACCACCATATTCTTTAGGGAAATATTTCAAGGGAATTTCTGTTAATAAATCCAATTTAGTGCCATGGACAAACATCCGACTTTGTTGTTTGGCCGAAAATACAGGCTTTAGCATATTATACATTTTCTCAAAACTTCCGGGAG
>CON_MALE_contig_10047
CAATGATTGGATAGCAGTGCATGTAGTTGATTTTCTCAATCGTATCAATGCTTATATATGGTACAGTTTCGGAATATTGTAATGAGACGACATGTCCGACAATGAGTGGAGGGTCACGCTATGAATACCTATGGGCCGACTCGGAGAACTATAAAAAACCCACATCGTTGCCAGCACCCAAATATATTGAACTGCTAATGGATTGGGCAGAGGCACAGATAAATAATGAGACAGTATTTCCAGTATCGACTGATGTACCATTTCCAAAAACGTTTCCCACATTATGTCGTAAAATCTTAACACGTTTATTTCGAGTATTTGTCCACGTTTATATTCATCATTTTGATCGAATTGTCAGTATTGGAGCGGAGGCACATGTAAATGCTTGCTATAAGCATTTCTATTATTTTGTGAAAGAATTTGATTTAATCACAACTAAGGAGTTGGAGCCATTACACGA
>CON_MALE_contig_10048
GCTCACCCAGCTCCGATCAGCTTCACGACACCACAAGCCCTGATAGTCCATCGATCGAATATATAGCTGAAGGCAATGAATCAAATCCCGATCAATCGAATCCCTCGTCACGCCCAGCATCTCCGGATGAGGAGAAAGGTGCTGTTGGTGGCGTACCGACTAAGAGTCCCGTGCGCGATGATGTGTCAATTCCCCCCAAAGAACTTCCGGATAGACGCAAGTCCATGTCTTGGAAGACATTCAATCTGAAGCGTCAATTATCAAAAGTCAATATGAAAATCGGCCTTAATGAGAGCGCAGCAGGAGCACCTAAGAG
>CON_MALE_contig_10049
AAAAACTCTTATTTAAAAATTGTTTCTTTTAAAGAATCCTAAGCTATTTTATTTGAAGGCCAGCATATTGCTCTATTAAAACTAAATAATATTTTGGATCAAAACGCTACTCCATAGGCATTTTCAAAAGAAAGTTGCTTTCACAATACATATACATTTTTTCATAACTCCTGTATTTGTATTTTCATTTAACTGTGTGCCTAATAATTAGAGCAAATTTTTTTTTTTGAGAAAACTGCAAAAAATTATACGTATATACATACTACATCCATGCCTAGCAATATTTACATATTTAGATGATGATAGAGAAGAAAAATAGAACGTACTATATAATATATATAGATTATATAAATGAAAGAAAACA
>CON_MALE_contig_1005
AAACACACACACACAAACATGCATACAAATACACGCACAGCTTTACCTGGAATTTTCATTTAATTGTATGTAGATTAGACCAAAAATTTTTAAACAAAAATATCAAAATTGAAGAAACAATCATGTCATGCCATAATTTCTTGTATTATAGTAACTCTTTAAAGTGGCATCCCATTTTCAAATTTTTTTTTTCTTTTTCAAGGCATCTATCACAAAAAGAAAGAAAAAAAAAA
>CON_MALE_contig_10050
TGTTTTCACTTAAATGCTAAAAAAACACGTTGTTGTTGTTCTTGTCTTGTGTGGTAAATTGTTGTTGTTGTTTTAGAATTCCTTTGTTTCTGTTGTTTTGTTTTGTTTGTTTGGTTGGTTTACTGTTGGTATTGTTTTTAGAAGAGTAGTAGTAGTATTGTTGTTGTTTTAGTTGCGTCTGATTTTAAATATTTTCAAAATTTTCCAAAAAAAA
>CON_MALE_contig_10051
CTTACAACAGCCAATTTAAGAGCAGTTCCCCGGATTTTAAGAAATCTTTTGTCACGTCTCTCCATAAACTGTGATAATGCTCCATATGGTTGTACATTGGTTCTCAAACTTGATGCTCTCAATTCTCATTTGGAAGAGTGAGAACATAACCCAAAAAAACCATTGCCATGCGAAAAAGGATGTGGTTTTGTTATACCAAAAGACGAACTTAAGGATCATGTCATAAGAATCATAATGATCTTGACACAACAACAAAA
>CON_MALE_contig_10052
CGAAAGCCTAACTTCTAACCATGAAAACGAATTACAGGCGCTACGAAATCAAATAGCTGAGCTAGATACACTGAGAATGCAAGTTGGTCAAGGGCAGAATCAAACCGACGACCAGGTGTTCATTGAAACGGAAAATAAGCGCCTTANNNNNNNNNNNNNNNNNNNNNNNNNNNNNNNNNNNNNNNNNNNNNNNNNNNNNNNNNNNNNNNNNNNNNNNNNNNNNNNNNNNNATTCCCACCAGCCTGACCCCTTCGCGCTGGCATTTGGTCTCCCACAGCAAAACATGGCACCTAATACAAGCGCACTTCAGCCAGGGGATAGCCGTGACATCGAACGCCTCAATCAGGATTTGAATGAGAAAACTGCTCTAATATCTCGTCTTCAAC
>CON_MALE_contig_10053
GCTTGGACCCAAAGAATCACATTTACGAAGCAAAAGTCAAAATATAATTAATAAAATAATCTGGGTAATTGGTACATCACGTAATGCCATATTAGTAGTGGTCTGCTGTATCATGGGAATCCTTTTGCATTCACACACTGGCGGAACTCCATTTAATGTGATTGGTTATATACCTCAAGGTTTACCTACCTTTGCATTGCCCCCAATTCATTTGAATGTCAATCAAACAA
>CON_MALE_contig_10054
ACAAAATGGCAATGGTTCACAGTCTGCTAAAAACTCTACGGATAGTGGTCAGGAGAAAAATAGAACAGACAAAGATAGGGACAAGAAAACAAGCTCACAGAGGAAAGAAGACTCCGCTGCACTCACAATCGAACTAGAAGCAAACAATAAAGTTGGCAATTCCAAAGGAAAATCTAATGCCGAGGTCAATAGCAAAAGCAACAACAATCGAGAACAGCAAAGAGTTCAAAATAACAAATCTACTGAGGAACCCAATGTGGCCCATAGCAATAGTAGCATTAGTAGCAGCAGCAGTA
>CON_MALE_contig_10055
GCCCAAAAGAATACGGGGGCCTTTAGCAAATATCAAAATCATAAGAATACCAATGAAAGGTCAAAGAACAACAATGGCCATCATAATAATGGTATCGGTGCAGGGCACTTTGAAACACAAGATAGCCAGGATAAGGCTGAGAGATATGCCAACCACAANNNNNNNNNNNNNNNNNNNNNNNCAATAACAACAACAACAAACGTTATCAAAATGGTCGACGTTCTCAGGATTTTGTAATCGATCGAGAGGACCGCTTCGACCGCTATGATCGCGGTGATCGATCAGAGAGGGGAAGAAATCAACGCAATGACTATCAC
>CON_MALE_contig_10056
TGGGAATCCAATTTGCGAAATGGTGGACAGCCATCGCAACAACCTGTACAGAAAACGCCCTGGGGCCATACGCCATCCACAAATTTGGGTGGTACCTGGGGTGAAGATGATGATTGCAATGATACCAGTAACGTTTGGACGGGTGGACCGGCCGGATCGACTGGAGCTGTGGTTGGAGTTACCGGAGNNNNNNNNNNNNNNNNNNNNNNNNNNNNNNNNNNNNNNNNNNNNNNNNNNNNNNGGTGTACAGTCAAATGTGACAGCTCCTGGTGCTATCTCTGGTGTTACACCTGGAGGTGCTTCGAATGCTGTTGGCGTCAATGTGCCTGGTACCCCTGGAGGTGCTGGTGGAGCTGGCAATGGATGGGGTGATCCTCGTGGTGGACCTATGGGAGCTGGTGGACCATTAGATATTCGTTCGGTTGATCCGCG
>CON_MALE_contig_10057
TAGAAAAAAAATTATCACTTCACATCATATGTGATACCAGCTATTGTTGCTAGAGATTATAATAATAAAAAAATAAATATCGGTATCTTAACATTGGAACATCCAATTTTCGGGAGTAGTCTCACGTGTTATCGAGTAAAAAATATTTAGATAGATAGATTGTTCATAATATTAAGACAAATGAAATGTTAGAATAGGACATTTACCTATAGGTGTACAATTATGCGTAAAACAAACTCAAACTATGTAATATTTTGCTCCCAAACAAAATTTATAAATAAAA
>CON_MALE_contig_10058
CGTCAAGATGGTACTGTCATTGCTACCAGCTGCAAAGATAAGTATGTTCGTATTTTGGATTGTCGTGTCAATGGCTCTCCCATACAAATGTCTGCCGAATCACATCAAAGTATTAAAGACTCCCGCATTGTATGGCTGGGAAATCAATCGCGCATATTAACAACCGGATTTGATGCAGCTCGTTTGCGCCAGGTTATTATTCGAGATATTCGTAATTTCTCTGTACCCGAGAAAACTCTAGAATTAGATTGTTCAACTGGCATTCTAATGCCTCTGTATGATCCAGACACCAATATGCTCTTCCTGGCTGGAAA
>CON_MALE_contig_10059
AAAGCAAAATTGTTGTTCTCAACTTTACATTAGTTTCATGGGCTCCTTGCTCGGTCATAATCTTTTTAAAATCTGATAGTTTCGGTACCACGGTATGCATATGTTGATCAGGATATTTGATTTTTATCCGCATATCATTCTTTTGGGATTCTTGAAGATTATCGATTTCTGCCACAAATGGTAAAGCAGCGATTAGACCTGCTGTAACCTTTATGACATTATCCTGTGACATCTGAGGGCATGGTTCGAGAATATTTGCCTCGCACATTTTTATATTAACATTAGGTGGTGGCATACGTACAACACATGGTCTTTGCACCAGGGGTAATATTTCTCGGAATACTTTTCCAGGTTTTGGGTCAACTATACTCGCCAACTGATTAAGCAACGATGTAGTCAAGCTATCTGGCAGAAAATCTTCCTTATCATCCACAAAATTGCTAATATCTGAAGCAGTTTGTAATAACATTTGACAAGGACCCAAAGCACTTTGTGATCGATCACGAACGACCAAAACTAAATGTAAAGCACTAGCTCTTAGACATATTTGTTTCACCAGCAGCATATCGCTGTAGCTAAGGCCAGAAAATATATGCTGTAATTTCAAGCAGTTGCGTACCAACTGTNNNCTCGACTATGATGAGATGTTGTACATGACTGTAATTGCTCAATCTGAATTTGAGCAGCCAAGAAGGTTTCCAAAAAGTTTGCAGTTCCCAACATTTCTGGATCGATTTCCCCAAGACGCTTCAAATTATCCTGAGCGGTCTTAAGCAGAGGTACACGTTCATTGGCTATAGTAAATATGTCGTTTATATGAGCCAACATTGTTTCCAGGTATTGACGCGAATTGTTCGAACTATTCAAATCGTCCATCGGCTTCTTTGTGGATGCTCCCTCA
>CON_MALE_contig_1006
TGTACTTTGGACTTTCACTTATTTCAGAGTTTAAACATTTATTAAGATCGATCATGATCAATACAGGAAAATTAGCTGGAAGGACGTTATTTATTACAGGTGCGTCGAGAGGCATCGGTAAGAGTATTGCTCTTAAGGCTGCCCGCGACGGTGCTAACATAATTGTAGCAGCTAAAACCGCCGAACCACATCCTAAATTGCCTGGAACCATTTTTTCTGCTGCTGAAGAAATTGAGAAGGCTGGAGGCAAGGCACATCCATGTATTGTTGATGTCCGTGATGAAAATCAAGTTCGCGCTGCTATCCAAGAGGGTGTAGCTAAATTCGGCGGCATAGACATTTTGGTGAACAATGCAAGTGCAATTTCCTTAACAGGTACCTTGGAAACGCCTATGAAACGGTTTGATTTAATGCATCAAATAAATACCAGGGGCACTTTCTTAGTTTCTAAAGAATGTATCCCATACTTAATGAAGTCAAATCACGCCCACATTCTGAATATATCTCCACCATTGAATTTAAATCCAAAATGGTTTGCTCCACATGTTGCCTATACAATGGCTAAATATGGAATGTCGATGTGTGTCTTAGGCATGGCTCAAGAATTTAGAGATAAGGGCATCGCAGTCAATGCATTATGGCCTCGAACGGCCATTCAAACAGCTGCTATCGAAATGTTAACCGGACCTGACAGCTCACAGTGGTCTCGAAAAACTGAAATAATGTCTGATGCCGCTTATGCAATTCTAATCAAAGAACCTAGAACAGGCGGTACAGGTAGATTCCTAATCGACGATGAAGTCCTCCTCGCCAATGGCATCACAGACCTGAAGCAATATGCATGTAATGTTGAAAATGCGGACAAATTAATGATAGATTTCTTTTTGGATAGTGAAGAAAGTGGAAATCAAATAGAAACTAAGCCTACCAGTTCCGACGTCCACAACAATATTCCGCAACTTTTTAACAAGATACAAACACTTTTATCGACTGAAATTGTCGCCAAAGTACAGTCTGTATATGAATTCAATATTACTGGAGACGAAAAGGGAACATGGTTTTTAGATTTGAAAAATGGATCTGGTTCTTGCGGGCAAGGATCAGCTCCAACAAAGCCGGATGCAACTTTAACGATGAAGTCAAACAATTTTGTTGACATGTTTGAAGGTAGACTAAAAGCTGCTCCTGCATTTATGACTGGAAAATTGAAAATTGCAGGTGATTTACAAAAGGCTATGAAATTAGAGAAGCTCATGAAATCATTAAAATCTAGGCTATAATTTAATAAATCGTCCTTAGCTTCTTTAAAAACAAAAGGAATACACATATATATAATTATATACATATAAATTTTACAATACATTTTTAAAAATTATAAGGAAGTGTGATTGCCAAATATATTTGTTTTATAAAATTAAAAAAAA
>CON_MALE_contig_10060
AGTATTAATGCCATTTATACCTATTGTATTTATGTTATTAACATGATGAGGATGATTGGAGAATTGTTGGTTACGATTAAGGTTTGTGTTTGATAAATTAATGTCTTCGCCGCTCATCGAATTGCCACCACCGACATTGGCNNNNNNNNNNNNNNNNNNNNNNNNNNNNNNNNNNNNNNNNNNNNNNNNNNNNNNNNNNNNNNNNNNNNNNNNNNNNNNNNNNNNNNNACCAGTTTCACCCTGTTGTCCAATTTTACCACCACTCGAGGTGCCTGTACCCGATGAAATTGTCTTATTCTTTTCTTCAGAAACACAGCACACTTTAAAAACCACTTTCATATTGTCCGTCGAACAACGACCACCTATTCGACGATATAGATCGTCTTTCGATGATGTTGAAATGAAATAG
>CON_MALE_contig_10061
TTACAATGAGGCTGGTAAAAAGATCACCGTCAAGCTATTACATTTCCCCGAAGTTCCTCCAGAAGAAATCAATAATATGAAATTCGAGGATGAAGAACAAAAACAACGAGAGATTATCAATGGCAATAAGCCCACCATGGACATTCCGGACATTGTACCGAATGTGCCCCAGAATAGCGCTAATAAGGTGTCGGATGAAGATGACGAAGAGGATAATCATACCACCATTGAAGATGACGAAGATGATGATGAAAAGGAAGCACACGAAGCCGATACATCGGAGACGATGGTCAAACTTCCACCTTCACCCCAACTTCCAAAGAAAACTTTACGCAAGAAGACATCGAGTAGTTCTTTGCATGGCCGTAAAGTTAGTATGGCTTTTGCCCAGGCACATGGTATGCCAATAGTAGCTTCTACAGCACCCTCACATGCGGGAGCCATACCG
>CON_MALE_contig_10062
ATAAAACCTAATTTTGATAATTCATTTGTCCAAGAGGATATATCCACACGTAACTGAAGACGAATTTTGTCATCGTCAGACATTGTAGTGGAATTCGATGAAGTGGATAATGCAGATTGTTGACCTTTAAGATTTCGTAAGCGACGCAAAGATTCTTCGGTTTTTTGGACTGAAGTAAGAACTTCTTTAACCACAACCATATAATCAGCCGTTATCCTGTTTAAAACTTGTTCCAAAATACTACGAACTATAGTTTCGTCCAACATTTTCCCACAAAATTCTTCTTTGAATGTCTTAAGAGGCTTTAAAATGTGGTCCACATAACTTGAACAGCGTGTCGGAACATCACGATTTGTTTTACGATACAAACGTGGTAAATCATTTACTTGCTTCACATTTTCTGGTCCACATTCTTGAACCAAATTATCAACAAGGGCTTGCTGAATTTTGATTAAATTTTCGGAGAATGTATTCTTCATGTCATCAAATGACTTCGAGACAGCATTTTTGATAAGG
>CON_MALE_contig_10063
CAATGCCATACAAGCTATAGAATCTTGTTGGTCCGAAGGAGTATATCTACCCGAACTTTTTCCCAAATTCTATAAACTCCATATACAAATACTATTACGTTTATCGAAATGGATAAATGTAGTTTTGAATTTGATTACTTCGAAGAGCATCGATACCACCGCATTGAAATTGAAAAATTCAATTCTATTGACCGCTCTGCATTCCGACATCAATAAGCTCTTGGGCTCATTAACAGATCAGGAATTACAAGTGGTGTCACAAAATCTAAAACCATTATCAATGCCTAAATTACAACAAAACCAATTGAACCTTATCAAAAATGCT
>CON_MALE_contig_10064
AAATTTCTATAGATTGAAATAACGGTGAAGAATTTCGATATTCTCTCGATCATATCTAAGGAAAGAGAGAGAGAGATAGCCAAATTTCAAATGTACAATCTCCCTCTCATAACTACTCAAGAGAATGAATTTCTTTATATCGTGTTTTCGAATTTATAGTCTCTTTTGGTGATCAAATAAACAAAGCCTCCATTTGCTTTGCATGAGAGGAAAGGTGTTATTTATAAATATGGGCTGATTTAATAATAATGCATCACTATTCCATTGTTAGTATATTTAAAATGCTTATGACACCAATTACTAAATTGTCCACTTCTGTATTTGTTTATTTTCTTTAGATTTTTTATGTGAATTTTTTATTGTTAGTCTAATAACTATGATGGATGGTGTGCGTGTATGGACTCGAACTATTGTGAATATTTAGCTTTTTTTGAAATTTAATATAGTAGTTTAATTCAGCGATAATTCAAATTATTCGTGTATAATACTCTAAAGCAATATTTCATATCCTTTGAACTTCTAATAGCATTGTTACATACACTCTGAATTCCATATTCTGATT
>CON_MALE_contig_10065
GGTACTGCAGCCAATTCATGGTTGGATCGTTGGGCTCGTATGAAAAGTCAACAGGGTAAAGAACCACAATTGAAACATTTGGATAAGGTGATATTAAGTCTAATGGAAAATGATATGCATCAGGTTATACATGCCATTCAGCTTATGGCTGATNNNNNNNNNNNNNNNNNNNNNNNNNNNNNNNNNNNNNNNNNNNNNNNNNNNNNNNNNNNNNNNNNNNNNNNNNNNNNNNNNNNNNNNNNNNNNNNNNNNNNNNNNNNTCTTTGCTCTATGAATTCGGTAGTAATTTAATGACACGCAGTTCTTTGTGGCAATTGGGCATGGATTATTTACAATATTGCTCGGAAGAAGGAGTTGCTGCTTTGGAATTGTGCTTAACTAAAATTCCCATAAAAACTGAGAAACA
>CON_MALE_contig_10066
CACAAATCAACAAACAATTTGGTTGTTTATTTTTATTTTAGTTAATTAAATTATAATTAATAATTAAATGTTCTTCAAAAACAAAAAAACATGCACACATCAACGAAACGAGTGAATACGATTTAGATTGGTTTGCAAAAAGATTTTTTTTTTGTGCTTAGAATGGCTAGAAAATCAATTGATGTGACGAAATTACATATTGTCTTAGAAAATACTCTAAAGAAATTTCAATGAGAAAAAAAAAACGATAGTATAAAATAAATAAAAA
>CON_MALE_contig_10067
CTCTCAGGAACAATATCGTGAACTAATGGAAACACATCCGGAATATGCGGCAAGAATCAAACCACATACTATGTATAGATCGGTATTTAGCAAATTACAAAATTGCGATTTTCCAAGAACCATGAGATCTGAGTATGAAGAATACGACGAATATGAAGCTGTACATCCACCACCACCTTCGAAAAAATACGCCCAGCCAACTACATCCTCAAGACAGAATTATGGTAACCAGCGGAAATTTACACAGAAG
>CON_MALE_contig_10068
TTAACAGCCAACGTCTTTACACGAACTATTCGAGGAACTTTAACGCCATTTAGGTAACATTTCACTTGCGGTATTCCACTGCCAGCAGTGATGGGCTCCAAATATGTTACCATAGTAGCTCCCAATGCAACTGGTAACATACTAAGACCCAACCAGTATAAATAGGGTAATACCAGGTCACCTGTGGGATCGTCTGTTCGTGGTACATTGTTGTCGACAGAGTGTTGAAGAAATCCGTATTTTAGAGCTGATAACTCTTCAATAACGATATCTATGGCG
>CON_MALE_contig_10069
ATATCGTTTATAAAATACTATGCAATATTATAACTATTTCTTTTTTCGATCCTGCGTGCATTTTGGACAAAACCATTTGCCTTTGGGTTTTGTGGTAAGGCCTACACATGCAAAGTGGAACCATTCAATCGGACAGTCTGGATTGTCACATCCTATCATTTCTCCATATGANNNNNNNNNNNNNNNNNNNNNNNNNNNNNNNNNNNNNNNNNNNNNNNNNNNNNNNNNNNNNNNNNNNNNNNTTTTTCTGCTTTTGACCCCCCTTGCGTGTTTCTTTTTCTTGATTTACCTTCTGCTTTTTCTTTTTACCACCTTGACCACCAGTTGATGAGGCCGCAATAGTCGAGTTATTGTTGGCCTCATCATCCGAAGAAGTAACCTTTTTCNNNNNNNNNNNNNNNNNNNNNNNNNNNNNNNNNNNNNNNNNNNNNNNNNNNNNNNNNNNNNNNNNNNNNNNNNNNNNNNNNNNNNNNNNNNNNNNNNNNNGTTGATGAAGCCTTTTCTTGAATTTCTCCTTCAAATCTGGCCAAATCATTGTCTAATCGCCGGATTTGCTTATCCACCAACTCATATGTTTGTATGGCCAATTGGACCTTGTCATCGCTGTATTCTTTTGCCTTTATAAATAACTGTTGTATGTCGGCAAGGCGTTCTTTGCGCTCCTCTTCCGTCATTTGTGAAGAACTATCAGCTAATTTGCGCATAAAC
>CON_MALE_contig_1007
CAAGTCTGCAAAAATTCCAATTGAGCGCTTAGGTTTTAGTATTAAATGAAAAAAGAAAATAACAAAATTCGGCAAAAAGCTTACCACAACAAAAATTCAACAAAATTTATAAATGGGCTGAAATTGAGATAACATTAAAAATAATAATGAAATTGGACATTTAGTATTTTTGAAAAAAAAAAACAAAAAACAAAATCAATGAATGACTGAAGTGGNNAAAAAAAACAAACAAAATCACTTTAATTCAGACAAACAAAAGCAGCAACCGTTTCCCGAATTAACATTGATCGAAACTAACCCTTGAAGTTATCCTTTTCTTTGCGTAAACTAGCCATAGTTGGTATGGGCTCCGACTGTTGAGCATGTTTCTGTACACTGGCCTCATGCACACGCATAAACGGGTTCCAGGATTTCTCCTCGGCTATGGTGGATGGCACAGTGGGTGATTTGGTGGCACGACGTAATTTAGCCCATTCGATCCTCTTCAAGATGTCGTCATTGGTGGGCTCAACATGACGGGCATAGGACATATTTTGCAATGTATATTCATGGCCACAGAAAACCTTAGTATCATCGGGCAGAGCAGATAATTTCTCGATGAGAGCGGTATACATTTGTTCAGCAGTTCCTTCAAAGAAACGACCACAACCACCCTGGAAGAGAGTGTCACCGGTGAATACGCATCTTTCACCATTTGGTGCTTCCACATAATAGCATATATGACCTGTGGTGTGACACGGTGTAAAGAGGCAAGTAACTTTCAGGTCTCCAATTTGTAAGGCATCGTCTTGTTTGACTTTGCAGTTGAGAGCGCCAATACGATCATCGCCCCCATAGACTTGTAGAGATTTTGAATGCATTTTCACAAGTTTTTCATTTCCCCCAGCATGATCCCAATGGTGATGTGTGGTAAGGACTTTGGTTAAATTTACATTTTCCTGTTTCACAGCAGCAAGAACGCATTCCGGATCCACAGGATCAACAATGGCAGCCTCTTTGGTGGCATCGCAAACGATCAAATACATGTAGTTATCTTGCAATGCTGGTAGTATTTTGACCTTCATGCGGTCCATTTTTAAATCTTCCACCGATGTATGCATACCGTTAAATCCAACTTTTCGTAATTTTTGAGCTCGGAAATATGTAGCTGTTAGATTTTGGAAAACACGATTTTGAAA
>CON_MALE_contig_10070
GACACAGTATTTCCATGGTTTCTGAAAATATGGAATATCATAATTAAGTTCACAGAAATGTGTCTTTGGAAATGTATAGCTTGTTTTACACTTTAAGTAAATATATATTTTTCTTATTCTCCCATAAATTCGACAAACTCAATTTATTGGATAAAACAACAACAACTACCTACCAACAATGTCTACGGCACCTTGGCATAAAATAACAACACTACCGTCACTTGTATCCCCCATATATGTGTGTGTGTATTGTATTTTATGTGATTATGTGAATCTACGGCACTTAATGTCTAACCACCACTGTTACCACTATGTCAAATGTGGTCGATGAATATACCATCATCCGAAATGAACGAATCTGGTTACCACATAATTGCATTATACTTCACTTATAATCTTGGATGTCTTCTATCTGCAACGCTCAAACGAACCACTCACCAGTGCTCGTAAGATCCTTGAG
>CON_MALE_contig_10071
ATTTGATGTAATACTCATTGAGCCGCCGTTAGAAGAATATGCTCGGGCAGCTCCTTCTGTGGCCACAGTTGGTGGAGCACCCAGAGTATTCTGGAATTGGGATGAAATTCTAAATCTGGACGTTGGAGAAATTGCAGCACATCGTTCATTTGTCTTCCTATGGTGTGGTTCTTCAGAAGGTTTAGACATGGGTCGAAATTGTTTAAAGAAATGGGGTTTCAGACGTTGTGAAGATATTTGTTGGATAAGAACCAACATTAGTAAACCAGGTCACTCTAAACAATTAGAACCTAAAGCAGTATTTCAACGTACCAAGGAACATTGCCTAATGGGTATAAAGGGAACTGTCCGTAGATCCACCGATGGCGATTTTATACATGCAAATGTAGATATTGATTTAATTATCTCGGAGGAGGACGAGTTTGGCTCTTTCGAAAAACCCATTGAGATATTTCATATAATCGAACACTTCTGCTTGGGTCGCNNNNNCGTCGTCGATTGCATTTATTTGGTAGAGATTCTAGTATACGTCCTGGATGGCTGACAGTTGGGCCCGAATTGACAAATTCTAATTTTAACGCTGAAGTCTACCAAACCTATTTTGCAGAAGCACCTGCTACGGGTTGTACCACACGCATTGAGTCATTGCGACCTAAAAGTCCACCGGCTAATAGCAAAATAATACGCGGCAGAGGACGTGGTTTTCCACGTGGCCGTGGTAGAGGCAGATAAACGACATGGATATATC
>CON_MALE_contig_10072
CTTTTTTTTTGAGTGGTTGTGGAAAGAAAAAAACTGAATTTTGGATATCTTAAACGAAGTTGCGGACAAACTTTCGGTTTGTCCGACAAAGACCAGAGAAATTTGTTATTCTGTGTGGGAAGCAATATCGTCTTTGCGACCGACATTAAGCACCGAACAGAGCGGGAGCAGTGGCGTTGGATCGCCATTGGAGCCCATAATCATGGGTAGTGTGAAGTCGCG
>CON_MALE_contig_10073
ATCGGTTGTGTCCATGGAAAATGGGATGGTGATAAACCGGTATGCGCAAGAAAGGGTTGTCCAAAAAATCTGCAGGCTCCAGCAAATGGACGCATACAGATCGAATCCGATCTTAAGGCAATTNNNNNNNNNNNNNNNNNNNNNNNNNNNNNNNNNNNNNNNNNNNNNNNNNNNNNNNNNNNNNNNNNNNNNNNNNNNNNNNNNNNNNNAGAGCGCAGCGGTAAAGTGTCACACGAATGTGATTTTGAAACCGACGATGTATGCGGCTGGTCCTATGAGCCTATGGCCAATCTGGAATGGAAGAGAGTTATGGCAGCCAATGTCTTTACATCATTTAAAACTGGACCACGTCATGACCACACAACAATGACCCACAATGGTGGCCATTACATGCTAATGGAGAGTTTAATACGCCAATATTCACCTGTAACATTAACTTCGCCCATATATGGTCGGGAGCTATCACTCAAAACGGCCTGTTGCTTCCAATTTCATTATTTCATGTATGGGGCAGGAGTTGGCGACCTA
>CON_MALE_contig_10074
GCGTTATGCTGGCCTTTATTTCACACGTCCTGAGACCTATGACAAAATGGATTGCAAAGGCATAGAAACTGTAAGACGAGATAATTCTCCTTTGGTCGCCAATCTAATGAACACTTGTTTGCAAAAACTTTTGATTGAACGAAATCCCGATGGAGCTGTTGACTATGCAAAGCAAACTATAGCCGACTTGCTGTGTAATCGCATCGATATTTCACAACTTGTAATTACGAAAGAGTTGGCTAAAACAGACTAT
>CON_MALE_contig_10075
CGACCTCGAGGGTTATCTAATGATGAACAGTGAGCGTGGCACATGGCGTTGTCCGGAATGTAGCAAGCCGGCTTTAACCGAAAGTCTAGAGATCGATCAGTATTACTGGGCCATTTTGAATACTCTGAACAATTCCGATGTCGAAGAGGTGGCCATCGACTCTTCGGCGAATTGGAGAGCACTACAAGGTAATATGCACGGTAGTCCAAACAACCACACGCCAAAT
>CON_MALE_contig_10076
AGAAAGAAAAAAGACTACTGGCCAACTTTTTTTTTTCTGTCGTGGACCACCATTTTGAAAGAGCCGATACAATCTGTCACTGTGTGAAGAAGGAAAACGAAGAAGAAAAAGAAAACAGCTGCAGTAATTCGTGTATAAAACAACGAGAAGAAGAAGAAGAAGCAGTTAAGTGCATTTGAGAGAGAAAGAGGAATAGTGAGTTATTAATATAGAGAAGAGAGCAGTGCAGTTGCATTGACGATTTGCTTGAGTTTGCCAGTATTTGGATAAAGGGGAAAGAGCAAAGCTGTAAGGGGAAAAAAGTGCATTGACGTTAACGTTGTATTCCTATAACCGCTACAAAACCCATACATATAAACAAGTAGAAGGTGACAACAGAAAAAAAGAAGGTTGCTGCTTTTCCCTAACTGGTTAT
>CON_MALE_contig_10077
TTCGCACTAGACACGAAATCTCGCTATTTAGAACCAAAATCTCTTTACAAATCTCAAGTGTTCGGACTGGCAAAATAACGAGATTTCGTAGATTTGAGGATTTAACAGCTGTTTGTAAATATATCAATACAAACTGAAATCCGTATGTGCACACGCACACATTCATCTACAAGGAAAATTGGGGAAGGGTTGCAAAAAGCGCATTTTTAGTACTAAAACCACAGTTGTACAAGGCAGTATAGAGGATTTTGAAAGT
>CON_MALE_contig_10078
CCCCCAATTACTAGGACTATCATAATAATCTATATCCATAGAACTTCTATGCAATTTAGATGTCTGTTGACTTTTCAGAGATGCTGTAGCTAAATTGGATAGTATGTCAGGTCCACCGGGATGCATATCATATTTGGAAAATGATTCTTCTTTGGAATACTTAAGCATTTGTTCATTAATCCATGGAACATATTTGATAACATTCGCATAAACACCAGGAAGCTTGGGATGGGCAAACATTATGCCCCATGATACAATGCCACCCACAAACCAACGATCTTTTTCCCCGGGGTAGGGGCAGAGAAGAGGACCCCCGGAATCACCCTGACAAGCATCTTTGCCACCTTCTTCATAACCAGCACANNNNNNNNNNNNNNNNAATTATCTAACCATTCATCACATTGGGCTCGTTTTATAATTGGAACCTGGACCTCATTGACAATGGGCTCATAAGTCGCCGTGGGATCTTTATCACGCCTCTTGCCCCAACCAATGACGGTACACATAGAATCGGGAATTAAACGTTTCATATTGGGCGGAGGTAAACAAACTGGCAGTAAATGCTCATGGAAAGAGACACGTTTTGCAAGCTGAAACAATGCAATATCGTTGTCATGTGTTATCGCTGTATTGTATAGGGGATGAGGGATAACCGTCTTAACTTTCACCTCTTGACTGGAATATGTATAGGAGTTGCGTCGTGTAACACCCAGCTGTATGCGTCCAAACTTCCAAGTCTATGACAGTNNNNNNCAGTGTGATTGCCAATACAATGTGAAGCGGTTAGTACCCATTGATCCGATATCAATACTCCGGCACAATAAAAAATCTTTTCGGGGCCACCCAAAATGGCAGCCAGAAAAGGCCAGGATCCAGGATTAGCTTTGGCACCACCAATAATACGGCGAGATTGTTTACGTCTGGTTTTCTTTATTTTGCCACATTCAAAATTCGAACAGGTTAACTCAGCTATGGGATAATCTTCAGCCGATGTACAATTGGAGAGTTCTCGCATTAG
>CON_MALE_contig_10079
AGTTGTCCTATCAGTTATGACCATTGTATATTTCTATAGCAAAAATCAACCTAAAGAAACTAAATTCGCATTAGTTCGTGAGACATTACCGTTGCGAATGCAAAAATTTAAATGCTCCGCAGAGTATGAAGAAGAAATGCAAAAGTTTCCCCAATGTGTTCCAAACAAATGTGGACGTTTTGTTGCTGATAAATTAATTGATGGCAAAGAAGTTGAAATACTTTTGGATATGGCGGAAAAAATAATAAATTTGGCTGGTTCATCAGGGGGAGCTTCAATATTGGATATACATTCAGGGGCTCTTTCATATGGAGATAAATTTCTGAATGTTTTCCAAATGACCAAAGCAATGGATATGATAAAGCCGGAACATATAACAACCTACAATCTGGTCAAGGGTAAAATAAAATTAGCAATTGCTGAGCAATTTGGCATAGAACCTGAAAATTTGTATTTAACATATCCCACATTTTTCTCAAGGATAACGAATGTCACAGCAAAAACAATTCATGATGAATACTGGCATGAACATGTAGATAAGGAAACTTATCCCTCATTCCATTATACCTCCCTATTGTATTTAACAACATTCAATAAGGACTTTAAGGGTGGTCGATTTGTATTTGTTGACGGTAATGCCGAAAATCG
>CON_MALE_contig_1008
GAAGAATTTGCGAGTATTTGTTAGAAAAACGGGAAATTGCGTTTAATATATTGGAACTCATTGAGTAATTTTAATAATAATAATAGTAGTAAAAATATAGGCCACTAGGCGTTTTTCTCAAAAGTAAAAAATATAGTAATCTTAAAGAATAAGAAGACAATCCCAAGAAAATACCAAAGTAAATGCAATAGTAAATGTGAATATAAAACCAAAGAAAATCGGAAACAAATTTAAGAAAAGGAAAAAAACTACGAAATTATAAAAGAAATTTTTGTTGGTTTTTCGTTTCCTTCCTAAAACCTAAAAAAAAAAACAACTGCAGAATGGGTGATTCCGAACGGCAAGGTTTATTGAAGAATGATGAGGGCTCTTCGATGTATACATCTGAGGCCGCTGCTCCCGGAACCCAATCTCAGATTTCCGATGTGGGAGTAGCATCAACTCAGCAACAGCCACAACAGGCTGAAGGAGTTCCACAATCGAATGTGCCTTTTATTGGCCCCGATGAAGTGCCACCCCCATACCAACAGGGCACTGCTGGCGGTGTGCCAATGGTTACATGTCGTGTATGCCAAAGTATGATAGATATAACTTCGAAACGAGATCAGCATGTTGTTAAATGCCTTCAGTGCAATGAAGCTACACCTATTCGTAATGCACCGCCCGGCAAGAAATATGTTCGTTGTCCTTGCAATTGTTTGCTCATTTGCAAAAGTTCTTCTCAACGCATTGCTTGCCCTCGTCCAAATTGCAAGCGTATTATTAATTTAGCACCTAGTCCCGTTACACCACCTGTACCCACTATGCCGGGTATGTGCCGTGTAACATGTGGCCATTGTTCGGATACATTTTTNNNNNNNNNNNNNNNACGTTTCACAATTCTTTGGCCCGTTGTCCACATTGTAGAAAAGTGTCATCGGTGGGTTCACGTTTTTCTTTCGGCCGTGGAATTATCTTTATTATTGTAGGATTAATTGTTTTGTTTACTGGTATTGGTTTTACAATTGGAACACACCGATATGCTCAAGACCATCCGGCCGTTTATGTGGCATACATTGGAATAATTTTGGCTGGAGCTTTCTTGTGTGGACGTTCACTTTATTATTTCCGTTTGAAAGTAAGCCACGTCGATGGACCCATGTAAGAACGTATATTTAAAAACCAGCTTTTTTATAGCAAAGCATTCCTTTTGATATTAAACGAAAGCTAACCTAATGAAAAAAAAAAACATACACACAACACATAACATCTACAATAAAAGAAATAAAAGCAAAATGTTTTTCTACACTACATTTGTAACAAAATAGCAACAGTAAATTATAAAAAAAGAAGAAGAACATAAATCAGGAAAAGTTACGTAAAAATCGGACAGACACAACCAACAATATACATTTTCCTTACAAACATAGACATATAATTTGAAATATTAAAAAAATGAATAGTATTTTGTATGTTGGCGTAATATAAGAAATTTACTTCCCCAACAAACAATCCAATCAGCAGAATTGTAAATCATAACACCTTTAAGCTGATGATGATTTAAGATGGTGGTTGGTGATGTGATGCTGGATTCATTGATATTAGATCATAAAGCCATAGATGTATGTACGTTTTCTAAAATACATATACACACAAAAATAAAAAAATATACAAATACTTCTTAAGAAATGTTAAAGAAAGGAAAATTTCCTAAATAAAAATGAATAGAAAATCATAAATTGACAAAACTCTGATAGATCGAGACACAAACGAAGTTTATGTGCTAATTAAATGAACCAAAACATACACAGAAGGAAATGGAATTTGTTTGCATGTGCTATATCTTAGTTCAAAGTTCTTTCGATGCTACTTTGTGCGATATGTAATTCAATGAAGGACATCTCTTTTTTCTACTTCCGAACTTTAATATTTGTTCTTCTGTTCTATACCACCAACAACAATGATGAATATACACAAATGTTTTCTGTATAATGTATTTCCTAGCA
>CON_MALE_contig_10080
CTAATAGACAGACACAACAAACGAATATCTCGTATCTGCAACTGAAAAACATGAAAATTTTATCCACATCTATATATATATATATTATGATATAAATGAACAACTTTGAATATAAGGACTACAACAACAACACACATTAATCGCTCAGAGTCTATGAAAGACATTAAAACCACATTTTTCTATTCAAAACCCTCCTATCCCAAAATAACAAAAAGACAAAAAAAAAAACAGAAAAATTACAAAAACAAAAACTATAAAAACTATCCTAGATACCAAAA
>CON_MALE_contig_10081
CGGGTAGCCAAACACAATCACCTTTTTTCAGATCCAATTTTAATCCATCGCCCAAATCATAGCTGATGTCTTTATTGCACGTCCGATCAATTATATTAGCAGCAGGCCATTTTCTTAAACATTCACGAACCACCATATCCATATATCTCATATCCATCATAGCTTCATAGGTGGGAGGTTGGCCATTTAATTTTTCATTAACCTCTTGGATTTCTTCATAGAGTTTCTCTTGAATATCAGGGTTTTCCATCAGCTCATGTATGGTGAAACATGATAGAGAAGAAGATGTTTCAAATCCCGCAAAAAAGAAGAGGAAACATTGACCGACAATATCCACATCACTCCATTCACGATTGGATGCCTTGACTTGAGAGTCATTGGAC
>CON_MALE_contig_10082
AGGCTCAGCATAATCTGTCTTCTCGTCCTGTGTTTTCTCCAGTATTGGCGAAATTTCACTGTTGAGATTTTTTATTGTAAGGACTGAAAAATATGTCGAACATGGATCCAGATTTTCGCATACATTATCGTCATTNNCTCCACATTATTTTTGTTTCTACAGGTAACATTCTGCAACATGAAATTTTCAGTATCAACCACTGAAAATGCCAAACTGAATGGGGTTCTCTCTACACGTATTTCAATCGACTCAGTAATATCTTCGCCGCTTCCTTCTGCCGTGACAAAGCAGAGTAGACCAATTATAATGAGGAATCTAAG
>CON_MALE_contig_10083
ATCGAAAGATGATGACATTTAACCAGAAATAGGAAACCACTGAGAAAAAGAATCCAGAGAAACCCACAAGACTACATAAAAATCCGGATAATTGGGCATCAGATATATACATAGAGGCCAGTATAATATTGCCAATGGCCAATGAGATTAGAAAACAAAGCAAACAATTCTCTTGTAGATTACATTTTTCAGGTTTTACCAAAATCACCACAATGGTCAGAATGATAAATGTGATCGATATAACATCAGCCACATTATTAAAAAGTCTTGATACAGTA
>CON_MALE_contig_10084
CATTAAAATGCCTTAGAACTAACCAAGGGCTTGGGGCAGGGACATTCGTGTAAAACAAGTAACAATCAAAAAGGACCCAGGGTCGGTAAATAAACAAACCAGATTCTATAAATTGACATTAATCTGAACCNNTGTTATTATCGATAATAAGATGAAGAGCACAGCGGTAAATAAGATCATCAATGAGGCAATTGTAGAATAGTTACTTCTCTTTCTTTAATTTTCACATAATGGGGTCTGGTCCTTGCCCTTCCAAATCGGATACTTGACTTTGGTAATGCAGGGCATCTTGGTAGGCCTTCTTGACCGCTTTACGCTCGGTGGGTTTGCGTGATTCCACAAGCTTTTGCTGATCGAGTTCTTTGTCAATGCCCAGAATGTCGAGTTTATTTGCGGGCAGCCATTGCCAGGTGCGTTTAGCATC
>CON_MALE_contig_10085
CAAATTCATGAGCTCTCCCACCGACGCTCTAGAGATTATTTCAAAGATTGTAAGTTCTCCTCAAGACGTGTTGCAATTTATAAAAAAATCTTATGGACTCGCCGGAGAATGCCATGGACATAATGAACAAATTTATGAATACACCAGCTGAAGCTTTAAGAATGCTGAATAGAATACTTAATGGTCCAGGTGGTGAAACTGAACATAATGAAATTGTTATCGGTGAGGCAAAACAGAAAGAATTTGTCTCCGAGAACAACAACTCCATGACACCGATTTCTAGTA
>CON_MALE_contig_10086
TTGTATTTAGTTTTTGGTACTTGCAGCTTGACTGATGAAGTCTTAAGGAAATCATCATTACCATCATCACTATCATCACTAAACAGCGATGTATTTTTCTTATCTAACATAACTTGCGATGTGCTAAGGCTTTCTTTGTTAATTGATTTACTTTTATGAATACTTGGCCGACTTGTGGAAGAACCAAATAGATCGTCATCACTTTCTGAGTTAGAATCTCCAAAAA
>CON_MALE_contig_10087
CAAACAATAACGAGAAAATATAAAATGAATGTCCGTCTCCCTGGAATGAAAAAAAAATATAGACCGAGGTTTTATGTTTTCTTCATATATTCTTCATATAAACGTAACAAATCTGGACTTGTTCGCGGTTGAACAACTTTTAAGGCATATTCGAATTCGGACATTGTCACTTCGGTAGCATCGAAACTTTCCTCCAGTGTCTTTAAGGCAGCCTCATGACACACAGCTTGGATTTCGGCACCCGAATAGCCTTTAGTGCAATCAACCAATTTTCGGAGATCAACATTCTCCGATAAAGGCATTTTTTGTAGCTTGATTTGGAAAATTTGTC
>CON_MALE_contig_10088
CAAAAAGGCATTTTGGTGAAGACTACATAGTCATAGACGCAACACAGAAATATGAGAAAAATTTTAAGAGGCTGGGAGAAGATGGGGTATGGGGGCGGGGGGCTTGAGAAATGCTTCCTAGAAGTTTTCATTCTCTTCTAAATATTATTGTGTAAAGATCATTATTTGTAATATTTTTGNNNCTCCAACAAATCGTATGGGCAGCATTATCATGATGTTTTCGTTTTGTGTATTTTTCTTTTCGTCAGTATAGTTGTTGTTATTTAAACCCATATCCTTTGCCAGCGTTTCATAAGTTTTTGTTGCAGCTGTTGCAACATTTCGACTGGCAAGCATGCAGCTTTTAACAACTACTAAATCTTACTACTTGTTGTCTGATCTTGGCGTGCACTATATTTGGGATTTGTTGGCATCACAGTTTTAGTTATAAGTTCATTTGGTGCCTCCAAANNCCAAAACGCCCTTAGCATGAGCGGCCGCTGTATCGCAATCGGTTCGTCTGGAAATCAATAAGCGTATATCGGTGTGCAGCATTAAACGTCCCGAACGTGATGTTTGGAATCTCAAATGTATGGAATAGCGTAAACTCTTCA
>CON_MALE_contig_10089
GAAGTAAAGGTAGGTGAAAGCTTATTGCGCATAAAACGCCATTTATCTCCTTCCAAATTCAATAGATGACCTGTGAGAGGATCATCTTCGGCATTGTTATAGAAACCTCGATCCACAAATTTTGAAAAATCTTTAATGAGAATTTGTTTCATTAAAACTGGATCCAATACCAGGACAGCAGGTTTGGTGAACCAATAGAAACCGACAAAAGGGCCAGCAGTTTTGTATTTATCGTAATATTCACGGAGAATTGCATTATAGCTTCTGG
>CON_MALE_contig_1009
GTTGGACACGACGGAAAGAAAACGATAGCAGTTTCAACGTAACAGATACTATAAGCATACTGGAATCGTTAGTGCAGCGGAGTGGATAGAAGAAATTAAAAACTTATTTTAGCAGAATTGCATTTACTTACCAGTTGAGGAGCTGCAGTTTTATTCACTCACGATGGCTATAAAACCAATTAATTTGGGACGTAAGAACACAAATAAAAACCCACCCATTTTAAGCCATGAATTTGTTATACAAAATCATGCCGACATCATCTCATGTGTGGCAATGGTTTTCGTATTGGGTTTGATGGATGAATCGACATCGCCTTTTGCCAGCGCCTTCATTTCTTTGCACCACAATGTTAGTGGTGCAGAGCCAACACGTGAACAACCTATGGGAAAGCCATTCACTTATATGGCCGGAATTAAAGATTACTGTGCTGTGTTCTTCTACACCCTCACATGCATCATAATGCATGCTATCATTCAGGAGTTTATTTTGGACAAAATCTCCCGCAAGTTACACCTGTCCAAGTTCAAGTTGTCACTCTTCAATGAAAGTGGCCAGCTTGTTGTGTTCTATGTGATGTCGTTCTTATGGGGAGCTAACGTGATTCTGAAGGAGGGATACTTTAGCAAATTCTCGCTGTTGTGGGACGATTATCCCAATCACCCCATGTCATTCCTGCACAAATTCTACTTCATCATCCAACTGGCCTACTATTTACACATGCTGCCTGAATTATACTTCCAAAAGGTGAAGAAGGAAGACCAACAGCCCAAGATTATACATTCCATTTGCGGTTTCTCCATTATTTGTTTGGCCTATACTTTCGGTTTCCAACGCATTGCCTTGGTCATCTTGACGCTGCACTATTTGTCCGCCACCTTTGCCCATATCTTCCAACTGATTGGTGTTTTCGACCGTGATGAGAAAATGGCCAGCGTACGCATTGTCAACAACAGTGTTTTCGTTTTTGTACGTTTCACCTCTATGGTTATAGGTGTCTTGGCTTTGTACTATGGAGTCATTGCCAATTCCTCAAGCAAATTGAGAGGTTATATGGGTCTCTTTGCTCTCTTGGGATTACAGTGTTATTTCATATTCTCCTTCATTACGGAACAATTGAAGGCCAAACGTGAAGCTAAACAACAAAGTAAACCAGCTCCATCACAAAAGAAGAAAACTCCCAAAGAAAAGACGAAACGTAGCAAGCGTGAATCTGATTTGCCTGAAGCCGATCAATCTCCCAGCGCACCAATTAATAAGGTTAAAACCAAGTAAGCAATAAGCCGGACACTAGTTATACGCAACCTATTTTAGAATCAAGGCCGAATAAAGTGTGTGGAAGGTAGCAATTGGCCTATGAAAACATCTTTGGTTTTAGCAGCAGCCTTCATGGCAAAAATTATTAAATACTTGATTGTCAAAAGATGATGCTCTCCACCACTACTACCAATTTTGCTCAAACACTAGCTAGCGATTGATCAACTATCCAATCCCTCCCACTCGGCCCTGCAATGCTTCAACTGTGCCGATTTTTTGTGCACATGGTCTAATAACTATTCTAATGTAATAATAATTCCTCAATTTGAAGGAATAAAATTGGTAGCCTTGCTACTACAGGTCTGTTGATTCCTTCAAATGCATTTAAGGCAAATTTTGATTTCATTTTTTATATACATACCGAACGAGAAAGCAAGGAATAGCTAACTACTATACACAGTTGAGAAACAAATTTTTATTTGTAATATGTAAATTGTTAAACTATTTTTAAATAAAAAAGAAAAACTTCCAAAACATTCTCACATCAACACGTACATGCTCACACAAAAACTTTAATTTATATACAATGAACGAAACACAACAAAAGAATATAAATCAAAACTATTGTATTTTTAAATTAAAACTATTGTAAAAACGTACATTCTGTTAGAAGAAGCTAATTTTGATGTTTTGAGTGACAAAAAGCAGTTATTTTTTATAACAATTTTT
>CON_MALE_contig_10090
TCGGTTTCTTTACTACTCTTCCTCCCTCTCGTGGTCTGAGTTCTCTTCTAGTGTGTGATTCCGTATTTTCTACTTGTTGTGCTACACCAGAAGAACAGTTGCTTGCTGTGGGGGGTGCAGAAGAAAAATCAGTTTCGATGAGCTGTTGTGTCGATATTTTCTCCTCGGACCTTGAAAATTTATGGTNNTTTTGTTGTCCTCTAATTTGATCTAGATGACGTTTAATAATATAGTTGTTGTGTGATAAAATGCACGAATACGATTGAGGTCCAAGTTGTTGTTTTATAGTTGCTTGAGTCCAACTGGATTTATTAGGATTACGATAATCACGTACCATAACCTTCTG
>CON_MALE_contig_10091
GAAAAGGTCGACATTCTATTTTTGCGGTCATTCGAAATCGGCTTTTGATATTGCGACTTTCGACTTTTTGATTTTTTGTTTTCTTAAAAGACGACTTTGGTCACTATCTGAGTCGATTTTGGTCAATATCAAAAGTGCCCCATATAGATATTAAAAAATCAAGTCNNNNNNNNNNNNNNNNNNNNNNNNNNNNNNNNNNNNNNAAAAAGTTAAATGTTGACTTTTGAAACCTAATCCATTAATTTAAGTCAAATGAAGTCAATGATACACTGCTTAGCCATCTCATTGAGATATATGCGTCTGCCAATCACAATTTTTAAATTTTGGAACTCTGGATTTAAATGCAGATTTAATATTGGAATATTGT
>CON_MALE_contig_10092
CGTACTACTACTAAAAATCATGCCCAGATATATAAAAATATTACATGCAAACATGAATACCCCCTATTATGTGTGGGTAATTTAAAGGATTTAATAAGAAAATATTATTAAAATTTCTAAACCACAAAGAATAGATTCAAAGAAAATGCTAAAACACGAGTTGCAAAGCAAAAGCATTCTTTGAGAAAAAAAGAAGAAAAAACAAACAAAAACATGTTTATAAAAATACAAAAAGGAGAA
>CON_MALE_contig_10093
CTGTGGGTCCTACACGTCGTCGACTGGGATACATCCAATTATCTGAAGACTGCTCATTCTCAGATAGCTTGTCATTCGAGCCCAAATCACTTTTTGTTTTATTTGCAGAAGTGTCCAAGAGTTCATGTTGTGGCACTGCAGCATCCAATTCATCTTTGACAGGATTTTTACGCTCAACAGTTGCAGTCTTAACTCCATCACCATCAGGTGACAAATCGGATATTTCCGTATCGGATAATTCAGTTTCCAATTTTTGGAATAGCGGTTTTGGA
>CON_MALE_contig_10094
TGCACTGGAATGTTGTGGTTCAAATCCAAGATTGTATGTACGCATATCCACAGGTCCCGGCAACATGGGCTGCACAATTGAGTGTAAATTGGAAGTGGTATTCTTTAGGGGATTGTTACAATTCACCAGAGACTCGGTGGCTGANNNNNNNNNNNNNNNNNNNNNNNNNNNNNNNNNNNNNNNNNNNNNNNNNNNNNNNNNNNNNNNNNNNNNNNNNNNNNNNNNNNNNNNNCAGCACTATAGTTGGGACTACGATATTTCTGGTGGTCACTGTTGTGGGAAATGCGACTATCAATGGACCGTCTTCGATTACGTAACGACTGTAAGTTTTCCATGCCTGGCGTGGCCATCTCCTCCNNNNNNNNNNNNNNNNNNNNNNNNNNNNNNNNNNNNNNNNNNNNNNNNNNNNNNNNNNNNNNNNNNNNNNNNNNNNNNNNGCGGCAGATTTATAATGGAGTTGGCTACACTGGCGCCTCTTCCACGACCTCGGCCTCTACCTCTACCGCGAGAACCAGCTCCAGTGCCACGAGGTGCCCTCTGTCTTGGTTTACCGGCTAGTGTATGTGTTAAAGGATCATATTTGCTGGTTGCCTTGGTCGATGTCATATTTGGAGAATACTCATTANNNNNNNNNNNNNNNNNNNNNNNNNNNNNNCAACAATTCCATTTGACGAGGCGACTTGCCTGGAGATTTGTGCTGAACAATTTGGGGAGATTTGTGCGAATTTCTTAACTGCTGCGTTTGCGATTGATTATAGCGGGCCGATGAACGGCTACCCTTTGAAGGTGATTCCTTGGTGGGTGTTGTTGTGACCTGTTGCTGTTGTTGTTGGTTAGGAGGCATAATCGTATCGGCCGAACAACTATTCATATGCAAATTGTTAAATGGTACTCCTCCAGGGGTGGCATT
>CON_MALE_contig_10095
ATGGATGCCGTAGTGGGTATTATTTGTATGGTGTATGTGACACAGGCTTTAAGTCCTTCGATTCTTATACTGGTATTGGTGGTCTTTTGATCAAAAGCCGTCACCACATTATCTTCATCATCCCAACCGGACAAGCGGTAACCTGTCACACACAAATCGGCAAATGTAGGTGGATCCCAGGATATATCAAGGGCAAACGGTTCAGCTTTAACTTTTTGATTACTGACGGCAGAAGGTTTTCCCTCTTTCATATTGAAANNNTACTGAAGGCATCCCCTCTAGAACCATTAAGTGACTGAGGAACAATAGTGTAATTATATACTCCACATGGTTGCAGGCTATCAAAGGTTGCATCAGTTCCAGAAATGTTATACGATGAATTATCTGGTNNNNNNNNNNNNNNNNNNNNNNNNNNNNNNNNNNNNNNNNNNNNNNNNNNNNNNNNNNNNNNNNNNNNNNNNNNNNNNNNNNNNNNNNNNNNNNNNNNNNNNNNCAGGTGATACAAAAGTTTGATTTGTTTTCGCTATATCCACATTGTTTATATACAACTCAATGTCATATGGTTCGCAACCTTGAAGATCACTGATGATATAGTCCTTAGCCGTCGGTTCCGTTAAATTAGTGAACCACACGCATTGGGAAATACGTCCTTCAACTGGTTCAAGTGGATCGTCAGAGATATCTGCATCATCCAAATTACAGTCCAGAAGTGTCCATTTAAG
>CON_MALE_contig_10096
GATTTGGTTCAGGATCTAAGTTCAAGTGTAAAGAAAAATCCTGCTTTTAAAGAGAAACCTTTACAACTTTTGGGTGCAAAAAAGAAAAGTGATCAACGTAAATCCGACGTTAAAGTCAAGAAACAAAAAATTGATTATGTTCTACCCAAGTTACAACAATTCAAGAGCCACTTAAGTATAGAACTTTCATCCGACGATGTGGAATTACTTATCAACGGCAGTGCAGAAAAGCAAAAATCATCTATA
>CON_MALE_contig_10097
AAATAATTGATAGATGAAACAACGTTTTTTATGTTTACGAAAGAGATTTGAAAAATATAGAGTGATTTATACTGATATCCTCGAAATGTTTGCCGAGACGAAAACAATGGAAGCGCACAATCAGATTGCGCTATTAATATACCAGCAAATACCTTTTAAATTCAATTTATTAAAGGAAATTCAAGAATGGATGTTTCAACACGACGCAAAAGGAATTGAGAAAATCCACAAACCCATAAAATCATATAAGCCTAAACATTATGAAATGCTTAGTGGAGAAACATTATTCTGTCCGTCCTT
>CON_MALE_contig_10098
AAATTTCATTAATCGATTGTCTAAATGCTGTCTCGAAGGCCATGAAGGCTGGTTTCTTCAACTTTGAGGATTTCGATGCTGAGGAATATGAATACTATGAACGTGTAGAGAATGGTGATTTCAATTGGATTGTACCACAAAAATTCATAGCATTTTGTGGGCCACATCAGAAATCGAAAACACTACCAAATGGATATCCCTGTCACTCGCCCGAGACATACTTTGAATACTTTCGCAGTAATAATGTCACCACCGCCATATGGGCCCAGTNNNNNNNNNNNNNNNNNNNNNNNNNNNNNNNNNNNNNNNNNNNNNNNNNNNNNNNNNNNNNNTAGATGGAAGTACACCTAGTGATTTGATTTTAAAGAAATTCTTGCAAATATGTGAGACTACAAAGGGTGCCATAGCAGTGCATTGTAAAGCTGGTCTTGGTCGCACTGGTAGTTTGATTGGCGCCTATATCATGAAACATNNNNNNNNNNNNNNNNNNNNNNNNNNNNNNNNNNNNNNNNNNNNNNNNNNNNNNNNNNNNNNNNNNNNNNNNNNNTGGATGGAAGATAAGCAATCTTGGCTTTGGTCTGAGGGTGAACGTTTGCGCAAGCGCACTAGTGCCCAGACACCTGTTCATAAATATGGCATCTATAGCATGGTCTATAAGAATTGTCCTCTAACTGCTGGCCAGTTACTTGTTAACGAGACTAATACTGAACTCTTGATGACCCGTGTCAAGGGAATATCACAAAAAGTCGATACCATGCATTTGAATGAGGATCAAAGTGATTCCAATCAATTGGACTCATTGGATTCCTATGAAAATGGCAATAAGCCAATGTCGA
>CON_MALE_contig_10099
TTTTAAATATATATATTTTTATCTTCTGTCTCCTTGATTTTATGTTGGGATCTATAAAACTAGGTTTATATTCTTATATTCACTTTGTGGAGTTTTGAGGTTTATTCTTTGTTTTTCTCCTGTTTCTACTGCGCTGCATATACCTACAAAATTGAGAGTAGGTAGAAGGTGGAACCATGATTCTTTTATTTTGTGCCAACAATAGCCCATAAGCATTTATTTATTTGTCATATAATTTAGAATAACAGGTTCGTTTTA
>CON_MALE_contig_101
TGAAAGTTTGGTCGCTGAAATCAAAATCCCATCCAGAAAATTATGAGTTCTCTATTAAGTATGCAGCCGTCGCTCATGACAAGGAAATAAATAGCGTGTCATTTTCGCCAAACAACAAAATAATCGCAACAGCTTCTCAGGATAAGACAGCTAAACTTTGGTCGGCGGACACTCACAGCATTGTTGGTACACTAAGAGGACATACTCGAGGCGTATGGAGCGTACGATTTTCGCCCTCCGATCAAATAGTTCTGACGACGTCATCCGACTGTAGTTTGCGCTTGTGGTCTTTGTCAAATCTTTCATGTCTTAAACGTTTAGAGCAGACATCAACCGTTCTGAGAGCAGAATTTATAGATCATGGCAAATATATTTTGTCCTCTGGTTCAGATGGTCTGTTAAAACTTTGGAATATTAAGACAAATTCATGCATTCAAACGCTTGATGAACATGATGATCGTGTTTGGTCTATGGCAGTATCAAACAAAACACAGAAATACTTCTTTAGTGCTGCCGCAGATTCCAAACTAATTAAGTGGAAAGACGTCACTGAAGAGAGCAAAAATGCAGAAATTGATAAAAGGCAGGCTGATCTACTGCAAGAGCAGACGCTTCAAACATTGCTACATGAAAATAAGAATTTAAAGAAGGCATTTACTTTAGCCCTTAAATTAGGCAAACCACGAGTAACGTATAATATTTTGAACAAATTCGTACAAAAACGGGATAGCCAGTCTGTGGTCGATTTAATTTCGCAGCTTAATAGGGAGAGCAAATTGTTGCTTTTAGATCACGTGAAAGTCTGGAGTTGCAATGCCCGTTATTCGCAAGTATCCAATGTTGTTTTGCAGCAGATATTGAATGAAATGACTGTTGAGCCATCAATGCAACGAACACTGAATGCCAAAAATGTCGTTG
>CON_MALE_contig_1010
CCCAGAAAACAATCTCTTATTTATCGAATTCAAACATGCTTAAATTTAATCCTTTAGATCTTTGCTCCAAATGCGCCTTTGAAATGGCTATAAACTGGGGACGATGAAGCAATGAGTAGGCTTGCACCAATAATGAGCTTATTAACATGTGCAACTGGGTATGTCCGCTACAAAACAAGTCAATGCCTAGTTCTAGGGCTGTGCCAAAGTCACATTCATCCACCGCTATGCTGGCAGCGGTTACTATGGGCTGTAATTTTTCCATAACAGCATTTTTAACTGTGTCATTTGGATCCGTTGCAGACGAACCAGCCGTTTCAAACAGTTTTAAGATTTTCTTTAACTCTGCATCACTTTCAATGAGTGGTCTGTAGCCCAATTGTGTTTTGGCCTCATAGGGAACTACAATGCCAGCACGATGAAATGTTTTGCACACAACTTTGGAATTTCGTTTCCTACGTACTTGTTCGAGTGTGTCAATGTGGACCTCATTCGTTCCTATGAACTTCTGCAAAGATTTCTTCGTACTTGCCACTGTAGCGGCGGTAAATGGAGTAGCCTTAAAATCTTTATCCAAGTAATTAATAAAAGCATCAAAAATACTGGCAGCAATAAATTCAAATTCACAGTTCTTGGACGAGTCATTGCGAGCTATGAGTAAAGTCTCTTTATCGTGGGGATCATCACGCCAATATCCATAATGTACCCCAGATCCCTTAAGGACAAATACTGTTTGAAATTCCGCTGGATCGTAGAAAAAACGCCAATGCCTAAGATAGTCTCCGGGCTCATGCAACTTGGCCTTGTTAAATCTTCCTGCCATAAACTCGAATGGTCCAACGGCCAACAAATGAAATGTTTTCTCCAAATACTCAAGGATTTCTTCTCCTTTTGTATTGGGTTTCAATTGTTCTAAAAATTTCCAAAATGCATAGAAATCTGGTGGCATTTCCACCAGAAACTTATGCCGTATGAATTCGTGGCTCTGCAATAAATTGTCATACTCCTGTTGCTCAGACAACTTAATGCGTTTTTGTAAAAGTGCCATGTAATCCTTACCACTAATATTCGATAGGGCTTCTTTTCGCAAATGATCTGTTTCGTACTTATCCTTTGGGGGTTCCATTTCCTTGGACACGGCAGATGACTCAGCTTTCTCCATTTCCGAAGATCTGCGTTTGGGTGGTGGGTTTTCTTTTTTCGGAGATTTCTTTTCCTCGGGATGATTATATTTTTCTAGATGTTGTTCATTCCTTTGATAACATTTATCCCAATATTTGCAATCTTCTTTCGGCATCTCAATTATTTTTACCGCCTTGTGTTGTTTCGCTTGGGATCCAAATTGCAAAATGTC
>CON_MALE_contig_10100
CCTTACGGTTATTGAGAAAGAAGTAGAAAAATTAATTAAATTGGAGAAACAACAAAGAAAACGTGAAGAAGAACTTGCGATGAAACGGCGAAAACAATTTCCGCAATCGCATAGTAAGGAGAACTTTTTGCTTAATCACTGGATTCGGCAAATGTTAACACCGAAGGCGTTCATAGTTACAACTGCATTTTCAATTCTAGTTGGATTTTGTGCTTACTGCTACAAAAATCAAGCTTTATCTACCGGTATCAGTTGAGAAATGTTAAATCGGGTGCCTTCAGTTTCCCTTCGACATGCTGATGCGCCTCTTTGCGGTGTGATTATTGGGTTTTCATTGTTTTAGTTTATTTGGAAGAGCTGTTCAACAATAACTCGTTTTTTCTTTGCACATCTTATAAAAACTCCCATCATAAGCATTTAAGATTAAATTGTTAAACGGAAAGCGTATAATAACT
>CON_MALE_contig_10101
GCACAATAACACTGGAAAGAGAACGCGATGGCTATCGTTGCAGCTGCAACTATTATTGGCCACAATATTACTAGTGAATAAGATATCTGCTCAGGACTCCACACCACCCACAGAATTTGCACCACGTGTATCAGCCACATGCAAAGCGGGAACAATGAATATAAAAGTAAAACTTGATGGTCCCTATGGTGGTGCAGTACATGCTCGAGATTTCCGAACACCAGCCTGTATGGCAATGGGAGATGGTTCAGATGCG
>CON_MALE_contig_10102
TTTATTTTTATATGCACTTTCAGCATAAAATATTAGAGTATAATTATAAGGGGTTGACTTTAGTTTCTTTTTTGGATTATTCCGTTAATATTCAGTAGAGGATTTTTGTATTTCCATTCGCATTTTTGTTTCAGTTAATTTTTTGTAGTTTAGCAATTTACAAGACGACAACGAATTATTTACTTCATATAGGGTTTTTTATGTTTG
>CON_MALE_contig_10103
TGAAGAGCTTGCTATGCCATGCATTAATAGAACAACGGGTCGTTTTGTTATTGATGATGCTTCTGATGATGCTTGCAATGATGAGGAGGTGTTTTTTATACGAAATATTCTCAAACCATAACCATCCTGGGTGTAGAAATCATAATTTGCACATTTGTATCCTGCTCTTTGGACTCGATCAGTCGTTGTTTTTGTATTTTCTTCTGGTGAATATTGTAATTGAA
>CON_MALE_contig_10104
ATATGATCGTTGTTTGAAAATGGCAACTTTGAAAAAGTCGAAAAGGTGACTTTGAAAATGTCGAATTAAAAAATCTGACCCACTTGTAACGATTCCCTATATCTGGTCTGGCTACCTTCTGGTTCTCGNNNNNNNNNNNNNNNNNNNNNNNNNTGGATCCGTACACAGAAATCATCCCTGAAGGAAACGAACTCTCCCAAGACTAAGCATGGTTGAGAAATAGAAGGTAGCCACTTCTGGAGGAGATAGATTTGTCGTTACATAAATAAAATGGCGCCCAACGTGGGGCAATTTTATTTATCACTTAGGCTTCTC
>CON_MALE_contig_10105
AGAACTCAATATCACTGGCGACCTATTGGGCTACATAGTAGAAGACGGGTTGGGGAACAAATTGACGCTGAAGCTGGAGACGAGCAGGAGCGGCTTTACGCAACTTAGCTGGACGGACAGAGCTCTTGCGTACAGTACCACGGCGGCTGACTAAACGAGAGGACACCTCTTCTTGGGCAACAGCTTCTTCTTCATCAGCTACAGCAGGGGTTTCTTCGTCTTCGCCAATGGTGG
>CON_MALE_contig_10106
TAATAATTTACATAATAGAAACAAACCAAAAAACAAAAACAAATCCGTTAAAGCTGACATAGGGTTAGCTTAATTGCAAAACAAGACCCTCCCTCCCCCAAATCCCCCGTATATATTATATGATTATTATTACACAACATACATATATAAAACTGATAAAACAAAAAGGAAAACCAACAATTAGCCAGTAAGCGATTAACATTAAATGAACGAACCGATAGATGATGATGAAGAAGACGAAGGAGCCGTAATCCAATTCCCCATATCTATAGTATTAAAAAAAAATCTCTATCTTATATGTGTATATAGGCCCTAAAGGAATAGCTTAAAAATAAAC
>CON_MALE_contig_10107
CGTCGTTTTGTGCTGCAGACGTCGTCGTCGTCGCTAGAAATTTTGGGGTCTCGTTGCCACCGATGGTGTTGGTCCTCTTTTTGCTAATATTTGCCTCTTCTTGTCAATCGAATGGAGCTCGACTCCTTCTCTTCTCTGCCTTGCTGCTATGCCGCTCCACCACACGGCCTTTCAAATCATATAGCCAGCCAGAGATGGTAATTGCTGTCGTGCTGCGTCTGCTACTGCACTATTACTTCTCTGTCGCCTGCCCACTTTGTCAATTATTTTTCACCAATTATTTCATCAATACATTCAAATACTGTGGGTAATCTGCATCAACTATCACTCTGCCCTAGCACTTATTGCATATTTCCACACAAATTTTGCAAGTTTCTCTTCTTCACTTTGAAATATTCAATTTATTATTTCGCGATTTTCATTTTCGCGTGTGCGCAATGCTATCACAATCACCACCAAGCTTCTATTTTCTGCCAGCACTACTTGTCCGTCGTGTCCAACTTCACAATGGCGGATATTATAGCTGCTAATATTCACATGCGTATTTTTGCAAAGTTGCTGCGATATTTTGGATTGCTTNNNNNNNNNNNAGATATTTTTCAATTTCACGATAGATAAATATATTTTAGTTCGCGTGGAGGCTCTTTATTGTTATCCTCAGCCATCCTTAAATCACCACACGTTGATGAATCTGCATCATTTACAGACACTTTTTCTCAAAAACGACTGAAAATTCCGACCCAAAATGAC
>CON_MALE_contig_10108
TGGCGCACTGCGAGCCTCAGCTTCTTTACGGGCTTTAGCTTCTAGCTCCTCTTTTTGGACCATTTGTATTTTTTGAAAATTTGCAGGGTTGGCTACTGAAACATAATCGTCGACTAGTGTGCGATGTTTTGCAGCAACAGTTGATACGGGCAGTTGTAAGCCCGATGAGGACATATCTTCTGTTAAGGCCACCGATTTACCCTTTTTTGATTTTCCAGCTGGTAATGCGGGAAAGTCAACAGCACTTGACTTTTTAGCCGGGCCTGTGCTGACGTTACTTGCAGGTCGATTGGACACATGTATAACCATACCGCTACTACTAGTTGGGCCATTCTTTGGCGCTGGTGTTCTTGGTACAGCTCCCGTAGGTTGGGATGGTTTCTTTTTTAGCATAGCAGAAATCGGTTGCTGAGTTTTTA
>CON_MALE_contig_10109
ATTTCCTGAATCACCATTTTCATAGCTGGTATTATTCGAGGAAGATGGCAGTGGTATTTCATCATAACCATGATTACCTTGACGCTGCTGCTGAACACCACCAGGGCACGTTGTATATTGTTGTAACTGTTGTTGTTGCGGTGATTGCAATTGAGACTGTGTTGGAGATAGATTTTGATTATTATTACCCATATCTTCAGTTTCATCATCCTCCATTATAAGATATTTTTCGTACATAACTTCCAGCTGTGAGCCCAAACTCTCAAAGTTACTATAAAATAAATCCAAAGTCATTAACATAATGG
>CON_MALE_contig_1011
TGGTAAAACAAATACAATTCGATCCAATGAAACAAAAATATAACTAATAAATAAATTAGGATGATTTCGATGTTAAGGCTTTAATACGTTCAGAATTGAAATAAATGACTGTTATGGTGATATCATCACGATAATAACGTACAGAGTCTTGAGGTAGTGAGAGGTAATACGATATTTTCGAGTGTTCAACGCCGTAATCGGTGCCGCCCAAAGCATGACGAATTAAATGTGTCGCAGAGTTCTGGTCCAACGGTTTTCGTTTACGTCCAGCCTTTCGTTCTGCCAACATATCCGATATAGATTGTAAAGTAACGTCGCCGCTTGGCAGTTTAACTGGCTCCATTATTATTTTTGAATTTAAATGTTCCGCTACCAGAGCAACAACTTGGGATGGTGATAGGAAATCCCATAGACCATCACTACCCATTACCAAAAACTTATCGTTGGCCGTCAATCGATGATGTTCAACATCAGGTCTAGCCGTCAAATACGGTGGTGTGTGATAATTTGGAGGGACAAAATTCTCTCCAAAAACAGGTACTACATACTTGGCCATTTCTTCTTTGGACCATTTATAACGAAAATCTCCTAAAGCTCTTAATGGGGCCAATTGGCCAAGCAAACGATCACCACGTATTGCGGTATCACTTTCTTCCTTTGGATGTTCGGAGAGTATACGTTGCACTTCTTGTTGGTTATCGGTATTATGTTCGTTGTTTAGTTTTTTGGACGTCCACTGGCCTGTTTCAGCACATTGTGATCCTAAAACGGCTGTGCAATCACCAGTGCTGGCCAAGTGTAGGTCAAGGCCTTCCACGTGGGCTACCACTGCAACTGCACCCGACATTGCCACGGACATGGTCATCATACTAGTCTTATTCAATGCCTCATCGGACATATCTTTATCCAACAGCAAAAATGCTTCTTCTATAGATTGTGATCGTGATTTTGAACTTTGGCTGGATAGATTATTAATGTATTTTGTAAAACTCTCCTCATAAATGTCTTTGATCTCTTTAACAAAGTCAACCTTGTCATTATGGCACTTTAAAAATGTTTGACTATTGCAACCTTTTTGAATTTGTTCATTTAATACCTTCCGATCTATAATAGATGCGGCTATGTAACGTAACAGACGTTTCGAAATAACTTGGGAACATGCCGGACCACCATGTCCATCAAAAATTCCGCAAATAAAGCCTGGTTTATCATTAAAACTTGCTTCCGTCCTAGTGTCTTCGCATGGTGAATTTGATGCCAGTTGATTCGTTTCATAGCTAAGAATGGTGCTTTGATCGTCATTAAACGTGTACATAAACTCATTCTCTCGTAAAATTAAATTAACATCATATGGCGACAAATGGGCTTGTTGATTTTTCCTTTGTGTGGTGATGCAAAAGGTTCGTTCGAATATACCATTTGTACTTGTTTTAAGGGTCCTCTGTCGTACATTTGCGACTGTATTGCGTAGGAATATTGTTAACATCTATGTTATTTGGAATATATAATGATCCAATGTCTTTTGGTGAACTCCTTGAGCCTTAACTGTGATGGCTGTTGTGCTATTGGATGGAGACCCTGTTGGTACTTCCCTATGTGATAAAAGAAATATACCTCGTTTTCCTATATCTGTTTACATAAATGTAGGCATATGTAATGTGAATTTTTCACTACTAATCCACGGACTTTTATTTTTATATTTCTACGAAAATGTTAATCGCCT
>CON_MALE_contig_10110
AAATTTTAGTGCCAGCTTTTAAGTCACTCGGAGTTAGTTCCAACGAAGAACCTCTCAATTTAGGGTAGATAAATTTAGATACATAAGCAAATATACGTTGCATTTTCGAAAATGAATTGTGATACTTACACTGTATCGACAAATCTGTGTGAGCAGTAGCCAGGAAAACATTTCTTTTACGTTCAGGCAAATCCACCAAGAATTCCTTATTGCCAGGCCAAGTACTAATTTCATTCGAAAGGAAATTTGGACCATCACTCTAAAGTGGTGAATTGAGTAGCTCCTCTGGCGTTGCACCTCGCGATAAAATGTCTGCCGGATTAAGTTCGGTTGGAACATAGCGCCATGACATTGGTGTTTCTTGCGATTGAATCTGA
>CON_MALE_contig_10111
AATTTTCCGTTTTTTTGCTTGTTTTTCTCCCTTCTTTTTGTCGTTTTCGTTTGGCTTCTTGGAATTTTCAATGCCTTCAGCTTTTCTCTGGGCTCTTTTCAATTTTTGTGCTAATTTTTTTTTTTTCTTTTTTTCAATTTTTTTAATNNNNNNNNNNNNNNNNNNNNCTTTTCCAGTGAATTCTTGTCTTTAGATTTCTTCTTATCATCGCTTTTCTTTTTCATCTTTTCCGCCTTGGTATTTTCTTTTAATACATTTTCAGATTTTGGAACAAGCCCAAGTTCTGTGTTCTTACTTTTTAATACAGATTTCTT
>CON_MALE_contig_10112
CGAATGGATGCGGTGGGGTATTAATATTGGAATCTGGTGAGAGGGCGGAGAAATTAAAACCACTTAAAGGACTATCGAAATCATCACAATCCATGGGTGTGGCTTCTGTTGTATTGTCAAGATGATGATGATGATGATGGTGGAGGAGATTTGTATTATTGTTGTCACCATGATGATTAAGTTGCTTCTGGTAATCTTGACCATGATGCTGGTNNNNNNNTGTTGCATTTGTGGATTTAGGTGGCTCTGATGATGATGCTGTTGTGTTAAATGCCTCACAAAACTATCTGTATCAAAATCATCCAGAAGAGCATTGGTTAAAGCGTCCGAATTACAACTTCTTGGATTACCATCCAAATGAAGATTATTATGATTTTGCATTATATCTTCTAGG
>CON_MALE_contig_10113
ATTCAAAGTCTTACCAATAAAATATCTGCAACAATCGACCAGCATAGGTTCAAAGCCAGTTGGGCGCCAAATATGAAAAAGAAACACCATGCCCCACTTGTTTGCGAGAGTACCAGTGCCACAAAAACCATGGGGGCGGAACTCAGTAAGCCAGCAGCACATATATGTGGATCACAGTTCTCGTAATTGGGTCTCAGACGGGTCGCCATGATTGAACCCAGAGGCACACCAATCAGGCCAGCAATCATGGTAATCACTCCAAACTTGTACGATACGTCAT
>CON_MALE_contig_10115
TTAAGGTTTCTGGAGTATTTGTTTCCCTAAGAGGAGGTAATATAGATTTGCCAATAACTTCTGGCTCTTCGGTGGCCGAAGTCTCCTCCTCACTGACAATCGTAGATGAGAGAGGAACTGCTACGGGTTCCCAAGAACGACGTTTCAGAGAATCTGAATTACCGGCACTACTTCCATATAGCTTGGATTCCCATTCATCCAATTCGGTTTTATTACGGCCATTTTGTCTTATATCACCACCTGCAGTATCTAATTGAGGTGTGCGTGGAGGTTTCGATGGGGGCGGTAAAGTTCGGGCTCGAATACTAATTTCACTTTCAATTTCTTCCAATTCCGGATCCACACTGAG
>CON_MALE_contig_10116
CATATGCGCCTCAAATGGTACGAATGTTCGATTCGCAACCATTACAATTCCTAGCACAGACACCACCATCGACCACACCTTCACCTGGCCAGCCGCATCAAACGTTCCACCCTCAACCACAGCCATCCCCCGCTGGCGGGGGTCCACAGCCAACATTTGCCCCACAGACACAACAATATCATGTTGTATGTCCCCTAACATTACATCCCACACAGCTTATGCATAGTCCCTACTATCAGCCTGCGACGACGCAACATCCCAGNNNNNNNNNNNNNNNNNNNNNNNNNNNNNNNNNNNNNNNNNNNNNNNNNNNNNNNGAGAAGGATTGTTAGAAGAGTCATGTGTGTTCGTAAATTAAATTTTCATTAAAATCCTCCCCTTACATAGCCATGCAAATAAGTGAAAACATACAACAAAAACCATAATAGGGAACCAGCAGTGTTATTTTTTGGGCCATTTTGGACAGAGTGTCGTCGATTTTAACGCTGTCGTTGATTTCTCCAAAAAGAAGTTTTCGTCATTT
>CON_MALE_contig_10117
TGGAGGTGGTGGATCATCTTCTATATCTTCTTCAGCAAATAACTTTAACAACAATTGCTCCATTGCACCATCATCGTCTTCGTCGCCTGCAACCAACATTATAACAGTCCCAAATTCTATTGCTATGGCCACCACAGCAGCTGGCTCTACGATAACTGTCGTCTCTTCACCTGCTTCATCGAATACCTCGTTATCATCGTCTCTTTCTACAGCAGCTATTAATGGTGGCAATAGTCCCCCATTGAGTAAAACTTCATATTTTACTCTGAGTGGTTCTTCGACCCCCATTGCTCTGAATTATAGTAGCTCAAATTCATCAACAACAGCAGCTCCATTTATTGCGGTGTCCTCAACAAATTCTACATCATCTACTGCTTCGCCTACAACATTAAGTACCACTGGTATCCCTCCAGGCTATACATTGGTTAGCCATCCAGCATTACCACTATCGGTATCGACACCCCATCACCACCATCATCACCAACAGCAGCAGCACCAGCAACAACAACAAATTGTCGTGTCCTCGCCAAATCTTATGGTTTCACCTGAAACACAAGCCCAACTGCAACACACAACCAAAGAATATTATACACTAAGTACCCCTCAGCAGTTACAGCAACATTTGCAACAGCAAGCAATACGTAGTCCTACCTCCTATT
>CON_MALE_contig_10118
ACAACGACTTCAACAAACGTGGAAATTTTCTGACCTCCTGGTAATTGCACTGTAGCTTGGATTTTTGCTTTGCCTGGATTTAAAGCTTTAACACGTACAGAAATCAAGTCAGTATCCGAGTATTCGATGCCAGCATCCGCAAAAACATTATAGATACTGATTACATCCGGCTGATTCGTTGACCAAGTTATATGCATATTTGATAATGTCCCCAATACCATTGGCGACAAAT
>CON_MALE_contig_10119
CTTACATCATCACTATAATTTTTGATAGAAATGACGCGCATTATATTGGCAGCATCTTCGGCATCTGGATCCTGACAATATTTATTTGCCAGCACTAAACAGGCATCAGCTTCATGGACCTTGACTCGTTCCAAATCGACGGCATTCATCATGGTNNNNNNNNNNNNNNNNNNNNNNNNNNNNNNNNNNNNNNNNNNNNNNCTTCAATAATCCTTCCAGTTCCAGATCAGGCTCCTTGCGATGTAAAAATACCACTTCCACATCGACATCTTCTCGATCTTCATGCAGAAAATCCTTTAGAAAATGTGACACCGATTCGTATGTTATGTGTCCACATACCACAATGTGTCTTTTTCTAGGATCCTTGCTATATGTTCCACCATATTTGCTTCTTTGGGCAGCCAGTTCTGTGATTTCTGGTATCCAACTAGCGAACACAGCCAAACCCACGAGGAGAAAG
>CON_MALE_contig_1012
ACAAAAGTAGTGCTTAGCAAAGAGATGACCACTTTAAGCTATGGTCAACAAATCGGATTTAGACGAGGTGATGCTATGGCAAAACTTCTTATTTCCGGATTAATGGCAGACTGTACATTTATTGTTGGACCGGAAAATGAAACTGCAGAGGTCATTCCAGGTCATAAGGTATTTTTTATACTAGTGTCCGAAGTTTTTGAAGAGATGTTCACTGGCAACTTCAAGGAGGCTGGAAAAAATTCCGAAATTCGCATAACCGATGTCGAACCGAGAGACTTCAAAAATTTTCGTTACATAATTTATAGAAATGACTGTACACTGTTTGATACGCTATTGATTGAAGACATTATACAAATTTATATGCTGAGTGACAAATACTTGGCCCATAGCATTAAAAAATCTTGTGTCGATTATTTAAAGCGGCTATTGCCAAAGATGTCTGTGGAGAATCTAATTTTAATGTTCCAGTTTACTAGAAGTTTGGAAGAACAAATTCTATTAGATCAGGTGAAGAATAGAATTCGTACAGTGGACGTAAAAAACAATCCGAAACTCATGGATTTGAGTTATGACGAATTCTATGAAATAATACTAGTTTTGCGAGAACAAAAACTAACCCTTGATATGTTCTCCATAATAGAATTTTATTTCAAGAACATGAATTTGGAAAGTGAGGAAAAGAAAGAAACTCCGAAAGAAGTTGATTCTCTAGATCAATCCAGTGCCCATAAAACACTAGGAAAATGTTTGAGATGTTTGGAGTTTGCATATATAACTCCTAATGATTTTAAGAAAGGCCCTGGAAAATCTAATATTCTCACATATGAACAAAAATATTATATCCTTTCGCGATTGGGAGAAGAAAAATCTGTTGTACTGAAATGAAATTGAATTGGTTAATTTTTATTCTGTAGTTTGAAACCCCGTATTGACGATTTTATATAAACAGTCTAATAAGTACTGTTGCAT
>CON_MALE_contig_10120
GCGTGGGGTCACATTTTGGGCTCGACTATATTTCGTTATGTTAGACACGATTTTATACGGATTCCGTTCGAAGGAGGCATTAAAAGCTAATTGCGTGATATTTCTGCCTGGTTTTACAGTGTCATTGGCGAAGGAAGTANNNNNNNNNNNNNNNNNNNNNNNNNNNNNNNNNNNNNNNNNNNNNNNNNNNNNNNNNNNNNNNNNNNNNNNNNNNNNNNNNNNNNNNNNNNNNNNNNNNNNNNNNNNNNNNNNNNNNNNNNNNNNNNNNNNNNNNNNNNNNNNNNNNNNNNNNNNNNNNNNNNNNNAATGATAGTTCCAGTGAAGAAAGTGAAAATATCGTGAACAAAAATCTATCCACGCCCTCCCCTCAAGCCAACAAAGATTCACTCCCGCCACCAATGACTGTGGCTAAGAATCACAATAGTANNNNNNNNNNNNNNNNNNNNNNNNNNNNNNNNNNNNNNNNNNNNNNNNNNATTGCAATTTAAAAGTTCTTCAGGCAGTGAGAAAAAAATATCCAATGACATACCTGTACCAACCGATCAATTTCGTTCATATAGGAAAGTTCCAGGTGGTAGTTTTGGTATACAAATAGGTGCGAATACACCAGGATATCATGATTCTGCCATGCATCCGTTTAATATGCCTGTTAACTCAGTAACAGA
>CON_MALE_contig_10121
GTCAAAAGCCCAAAAGCGTAGGGATAAAAAGGCGCTGGAAGCTCGCAAAAGAGACGAAGAAATCAAATCTGCTGGCCAAGAAAACCACACAAAAATATTTGAAATGCGTAAATTGCTTACGAAACTAAAAGATCGTCAGCTATCCTTGCATGATATACCATCAGATGGTGACTGTCTTTATAATGCTGTTCGCCATCAACTCGTGCAACATGGTCTGGGTAATCATAATGTTCAAGAATTACGATATGAAACTGCCAATTACATACATGCTAACAAAGAAAATCTCATACCATATATGACGAATCCAGACACCGGTGATTTACTTACCG
>CON_MALE_contig_10122
TTTTAAAAGAAACAAAATTATTATTTTTTTATTAATTTTATTGTTTCAATTTTAGTATTAACATGCATTCTAAAGCAATGTTCAGAAAAAAAGATAGTAGGGACATGGTACCTAAATAAAATGACACGAGATAAGAAATCTGAAAGCTGAACTATGAAATTAACGGGTAAATGTTACATGCTGGCATTATTTTCTATTCACTTCTGACAATTTCAATCTATAAAAAAATTGGAAATGAAAGAAAAGGTAAAGTCTCGAAAGACATCCCTTCGGCTTCTGGCTTTGAC
>CON_MALE_contig_10123
TCCAGTTGGACCATTTCTTGATTTCAGCATACAAATTATTGCCAGGACATTCAGTGGAACCAACTTGACGATGACCATACAAAGTGTAGTTGGAGGCAACATAACCTTGAGACACCAACCAGGCAATCAATTCCTTAGCCTTGGAGATTTGAGTGGCAGTGGGAGTGTAATCATTGTAGTTACCAATGAACATAATGCCATAGGACTTGCTGTTCCAGTTGGTGGCATGAGCACCCAAAACACCAGCAC
>CON_MALE_contig_10124
ATGTGGGCCACAAATCAAAAGGACTCCATTGGAATGATAGAACCTTACAAAAGAGAGAACTTAGTGCGACCAGAAATGGGCAAATGGCAAGGTGCCGTATCGGCAAACGATGATTGGTTGCTATGTGGTGGAGGACCAAAACTGTCCCTTTGGCATTTACGCTCAATGGAGTGCACAAGCGATTTTCCATTTCCCGGCAAAGTGCATGTATGTGATTTTGTAGAGGATATGGTCTTTGTGGGTGGAGAACATACAAATGCCCAATTCTATGCCCTGAATGGAAAGTTGAGAGCTGATATTAAAACAGAAAATACCGCAGTATATTCGGCCATATGGAAAACTGAACCTGAACGTTTCATGTCAATTGCCGGCTTTAGTAATTGGC
>CON_MALE_contig_10125
TAATGTTATGTCCTGAATATTTAAAGCTTTATGAAAATGTCATATGGAATACGCAACATGTGAGCAACTCCTACAACTACCACTATTCCATACATGACAATGGCCTCTATCGCTATTATGGTATATTCATGGGGCTTTTCATACGCAAATGTCTATGTAGACGATTTAATATTGCGTGTGAAGATGTGCGCGCTAGTAATCTTTTAGAATCAGACGATCCTATTGAAAACCACGATATTATACGAGATCTGCCCACTGCCTATGAGGCCTATACTGATCAGAACTCTCGGCCCATTGACATAATCGATGAGATGAAAATTGTAACCATTGGTAATTATTTAAACGGCTATGCGGATGGTATTGATGATGATGATATATACAAAATTTACCACATGAAGGTGAATGTTTCCAATCTGAGCGGTATTGTGAAATTTATAAACAAACTGCCATACGGTTCATTTGTGTATAAGCAAGCACTGAAACTACAACTTGGAGATTTTACCATGGAAGGAGAAGTCGATTTTATTTTTGACAACAACGTCTTCTGTCAAATTGCCACGTCCATGCATAATGAGGTCTACAAGAGAAAATATACTCAAGTCCTACTCTACGTTCTATGTGACTATGGTGAGAACTATTACGAAGGCGGAGAGGG
>CON_MALE_contig_10126
TTAAAAAAAACTATATCTACAACCCTATTATTTTTTTATTTTAAAATTCCAACGAATTGATATGTAGAAACTTTGTAAAACTCACAATAACTTTGCTTTTCAAAAGACGTAATTGAACCGATGTGTGCACTCATTACAATGTATTCGAAAGAATCTAAAATTTCTCTTTCTTGGATTGATTATCTTGCCCTTTCATAATTTTCCTTGTTACCTTATCGACAATTATTGTGTTATTCTTTTCCACATATCCATACATCACAGTCCTTAAATGTCTTTTTGAG
>CON_MALE_contig_10127
ATAAACCATAGGCCATGCCATGGGGTATGTGCATAATAGCTACCGTAAAACCGGCAATTATATCACCTATAAGATCACGTTTTAATGAATATTTGGGCAGCCATTGGACAATGGGTATAATGCCAGCAAACATGGACCAAAAGGACCANNNNNNNNNNNNNNNNNNNNNNNNNNNNNNNNNNNNNNNNNNNNNNNNNNNNNNNNNNNNNNNNNNNNNNNNNNNNNNNNNNNNNTGGACATCATATTTGGGTTGAATTTTTGGTTTGGAATTTGGTGTGGTCGTTGATGCTGTCAAAGGCTTTTTAGCTTCATTATTTCCGTTTTCTTGACCACTGCTTTTCGACATTTTAGTTACTTGGATACCTCCTATATCTTCATCCGTATATTGGNNNNNNNNNNNNNNNNNNNNNNNNNNNNNNNNNNNNNNNNNTAACTTTTTGGGTACTTAATATTCCTTGGGCTTCGTAATATTGGCTGTTATCATTGCTGGTGATGGTAGATCTTCTATTCGATGATCTGGAAGAACATTTCGATGGTGAGAGGGTAAACGAAGAACCAGCTCCGCGAAAGGGACTTTGAGTTGGTGAAGATTCCCGACAATAAACAGCAGCGTATTGACGTATACGTTTTAAGTCAATATGTTTCTTTTCATACAAAACACTTCAATATGTTGAGCGGGG
>CON_MALE_contig_10128
CGGCGTTTCAGAAATAAATGCTATCATTCTTTAACGCTTAAAGCTTAGCTATTAAGCGACTTTGGAAAGTTTACTCAGAACCATCGGCTTTACCTTTTCGGTCTTCTCATACAAGAATTAGTCGGCTTTAAGTTTTTAATTTTTTTAAGATAGAAACCAACCTGGTTTTCATCGTTTTAAACCCAGCTCGTGTATCACTTTATTTAACGAACAGTTAAACCGTTGGGAAAGGCTACACTCCCCGGTTGTGACAAGCCGACATTGAGGTGACAAGCGAAAACG
>CON_MALE_contig_10129
GCAAATAGATGAAACTGGGTTTTGTACACGTTCTCTCTCATGGACCAATTGCAGCACAATGGATTTTGTGCACGATGTACATTCGTGTTTTTTACCGAATAAGATACCTTTTTATGTTATATCGGAAGTAAGAAAAGNNNNNNNNNNNNNNNNNNNNNNNNNNNNNNNNNNNNNNNNNNNNNNNNNNNCCACCACTGAAACTGAAAAATCTTTTATGCTGTGATATCCTTTACAAAATAACTGGACATGCTGAGGGCAGAATTGATGCCTCCCAAGAAATCGAAATTTACTCTATTGATATAACGGAATCCTTTTCTCTAAACTTGTCACTGGATAATTATAAGCTTTCCGGTGAAATAAAAATACCTATGGGATACACTGGGNNNNNNNNNNNNNNNNNNNNNNNNNNNNNNTTAAACTAATTGACATCTTAAATAGAGAACTTTTCTTAAGAGTCTCTATACAATCATTTCATGGAAAAGGGATAGAAATCTTTATAGGAGCTCCCATTTGGATTATAAATAAAACGGGATTGCCACTAATATTTAGACAGGAGGGAACAAACCAACCGGCATCTGGTCAATTCGATGAGCATGAACATGCCCGTGAAGTATCCCCTCTAATGTTTTCCTTTTCCGACCAGGAAGGATCGCCATTGCTTCAATTTCGATTAGGAAGAGGATATGGAAACAATAATCCGGTAAGTCCAGAATGATCGCACTNNTAAGAGTTTCGGTATAAACAAAGAAACAATCTTTCGTGATTTGAAAGCGGAGAAGTCGAAAATAAATTATGTCGTTGGAGTAAATATAAAACGAGGAAAAGGGGTTTATTTTAATACAACATTTATTACTCTCACCCCACGTTTTCAGCTGTACAATAGAACTAATATAGCATTGGAGTTCGCNNNNNNNNNNNNNNNNNNNNNNNNNNNNNNNNNNNNNNNNNNNNNNNNNNNNNNNNNNNNNNNNNNNNNNNNNNNNNNNNNNNNNNNNNNTTTTCATTGGCCTCATTGTGATCAGGAGCCATTACTCTGCGTACGAGTCGGCGACGATGACTGTAATCGATGGTCAAGTGGATTGCCTGTAAATGAAGCGAAGAGCTTATACATCAACCTGAGAAATGAAATAGGAGAAATGACATTTCTGCGCTTAGAAGTAATTCTTCATGGTGGCACCTACATTTTAAATTTTACTGATGCTCACACATTGCCACCTCCAATACGGATTGACAATTTTTCTGAAGTATCCATACACTTTTCGCAGAAAGGTACTGACCCA
>CON_MALE_contig_1013
GGCTTTGGCTTTTAAGTTCGTTGGTCTTTTAGTGGCACTAGCCTCAATTGTTTGTGCTTTACCCAATGGTCGCATTGTAGGTGGTGCAAATGCTAAAGTTGGTCAATTCCCCCATCAGGTGTCATTGCAAAAACGCGATGGTTTTCACATGTGTGGTGGTTCGATTTTGAACGAACGTTTCATTCTAACTGCTGCCCACTGCGTGGTGGATGGTTATGGTATTGTGGCACGTCCTCCAGAATTATTCCAAGTTCGTGTAGGCAGTATTGATCGAGTAAATGGTGGTACATTGGTATATATCAAGCGTATTATTGTCCATGAAAACTATGGCAACTTCTTAAATGATGTTGCCCTCTTGGAGTTAATGGAACCTTTGGTATGGACCGATAATATTAAACCCATTGAAATGGC
>CON_MALE_contig_10130
TGAACCTACTCGGGTGACTATGGTAAAAATGTTAGTGGAATCGACCTCTGTCAAGAGAAGCTGTTGGTTGTTTTTACCATTTAGTATACTAATAAAAATCACGATAGAATAGCAACACTTCGTCTAGGTCCACCTTGACTGATATTGTCCATTGATGACCACTTCTTAATGCNNAATGCCATTTTTCAAAGCTTCGGCGGTCACTTTATCTTGCATAACACGAGACATTGCCTCCAGTTTTTGGGCTCTTTCTTTCGACAAGGGTTCCGTGGGAAATGATAGTTCATTGGCTTCAGCTAGGGTGCGTAAATCAAAATAGTATTTGGCATATACCGANNNAATTGAAGTAATTCTAAAAATTGTCTCTCCAGTTCGTTCATATCTTCGACGGTGATGTCTTTAAGAATTTGGCAGTAATCCACATTCCACACGGCCTGGTCATCCCAAACTTTGGAAGCTAGCAAAATGGCACCCAACACCATACGTTTCCAGTTACAAGGCGCCACATCCAATTCGGCATATGTTAAAAGTCGTTCCAAATAGACTAGGGTTATAATGGCACACTC
>CON_MALE_contig_10131
CTATGATGTAAAGTTGTAGCTTCGAACAGCTCTTCCTGGAGTAACTAGTTCTACTTTTATGTTTGCAGTTGCCGTCACTTTCGTCTTTGTGGTATTTTCATCTGAGTGGTGAGTTTCTACAGTTACTTCCGGCTGTACAACAATGCTCTGAAGTTCGGGCGCAAAATTCTTCATGTTGTCGTTGATGTTATTCATATTTCCAGAGTGCGGACGATGAGAGCCGTCTGAAGTATTATTTGAGCAACGTCTTGATGATGGCGGTGGTGGTTGATGACTGTGATGATAGTGTGGCGGAGGTGGGGGATGAGTGGGATAATTTTGATGCTGGTTATAATAGTGTCGACCAGAGTGCGATGACGGTTGACGCATAAAATTTTGTGGTGGGGGTGTATGACGACCATAATTGATGTTGTTTCCGTAATGTCCTGCCATGCCGGCCCATTCGTTTTTCATTTGTATTGAAGAATTAGAAGACTTCCATGAGGG
>CON_MALE_contig_10133
TATAGATGGGGCCCCTCTAGGCAGTATATGCTATCATCCCTCCATTTTACCTCGTCATCGGGGAGCCAGTGCCATATCTTGGACCCTTATAGAGGGTGATGATATTGCAGGATTTTCCATATTCTGGGCTGATGATGGTTTGGATACAGGTCCAATTCTTTTGCAGAAACAAGTGAATGTCGATGCCCAAGACACATTGGATACTTTGTACAAACGGTT
>CON_MALE_contig_10134
CCCTGATCAACAATAAAATATCGGCATAAATCATAGGTGAACGTATCAACACACTAAGGGGATGATCGAAAGTGCGAACAAGTTGGTCACGATTCGTCATTGGCAGATGGCCAATCATAAGGAATTTCAAACACAAATACANNNNNNNNNNNNNNNNNNNNNNNNNNNNNNNNNNNNNNNNNNNNNNNNNNNNNNNNNNNNNNNNNNNNNNNNNNNNNNNNNNNNNACGATTTGAATATTTCTAAAGCCAAATGGTTGAGAGAGAGATTTTCTTCGTTTGCTTCTTCCATAGTAGCTTCATCCTCTTTGGCTTCGCCCTCAACTTTGGTTTCTTCGTCTTCTTTAGTTTCTTCCTTTTCTTCGGTAGCATTTTCCGATGATGGTACAACTTCAGTTTCT
>CON_MALE_contig_10135
TATATATATAAATAAAAAAAAAAAGAAATAACCTTTCCATATCCTTATACAAAACGAAAACTAAGAAAACAAAATTAAATAAAAATAAAATAGATGATCCTTTCCAAAAAAAAACCAAACCACTTCCCCCGCCCTCTTCAAAACTAGCACTACAATAATCTCAAGTATCCAAAAGAAACCTCTTAGTAATATTAAATACTACTATAACTATAAATATATTTATATTGTTTCTAATTCCATCAATAATCGAATAATGTATTATAGACCAAACACNNNNNNNNNNNNNNNNNNNNNNNNNNNNAAAAACTTCTGGCATATAAACCTCTTTCCATAAAATATCCCTACCTTCCATCCACCCTCCCCCCTACTCTATACTCTCTAAATTATAATGAAGAGAATATTGAAAACAAAAATTAATTATTAATAATAAAACAAAGATGAAAATAACTGCAAAAAAACATGAAAAGAA
>CON_MALE_contig_10136
TCAAAGAAATCCAAAAGCATAAAGATTTAAAAGAAAATTTAGAAAATGTCATACATAATACGGAGAGCTTTATAAAGGACCCTCTAAATTGTGATGCTCAAAGTAAAATGCATTCGGGATTTTTTAATGTTGTTCGTTTGGTACAAGAAATCGATAATGAGGATATTCATGAAATATGGCGTAAACATCAACAACAACATCCAGGAAAGGAGGAGGAACTAGATGAAGAATCATTTAAGGAATTTTTACCAAAACTCAAAAAACAAATGGAACATTTTCTTAATAATCTGGATGATCGGGGTCGAGAAGAAAACAAAGATTTAATTAAATGGTTTAACGAATTTCAATCGAAAAATGATTTTGATTCGCAAATGGATACTTTGGAAGATGTACAAAACCTCTTTGAGAAGGAAATGGAACAAGAAAAGAAGTTGGGAAAAATTAATTGTAGATTTGGAGTTTTCCTTGAGTGGAGAGAGAAATATCTAAAGATAATGG
>CON_MALE_contig_10137
TAGTTTTATAAAAAATTGCTCCTTCTTTTTGGTAGTCTAACTATTTTGTTACGTTTTATCGTTAATAACAGTATAGTTGTCATACAGGTATAAAAGGAAATCAACACAATGATTTTTCTTTGGGTGTACAGATCCCTTTTTTCAATATTAATTCAATTACGGGAGAAGAGTCCGCATGAGTGTATTTTGGAATGTGAGTGTATATGTGTTACGGAAAGATTGCTTTAAAATGGTTATTTTTATCTTTTCCTAATTTGAAAGGGCGCGTCTTTGTCAAACTCTTCTGGTATCCTTTTTATCTGCGGCGACGGAAGTGACTCACAGAGTTGTATTAAAANNNTTTTTGGTTGATGGTGGTGGGTTGTTGTATGTATGAGAAATTGTTTCCGTAAGTTTACAATTAAACCTTTTGATTTTATATATATTTTTAATTTCTACTCTAATTTGAATATGTACGTGTAAAAAATTTTATGCAAAAAATAGTTTTTCTTATTT
>CON_MALE_contig_10138
GTTCAATCACATACAGAAACTATTGTAGAATTTTTAAGATCCGAATTAATTGCCGATGATACCGAACAATTTATAGAAAAAATCATGGAGGATTATCTATCATATCGTGATCACTTTGAAATTTACATACAAACCATGATATCTCAAGTATTAGATCCANNNNNNNNNNNNNNNNNNNNNNNNNNNNNNNNNNNNNNNNNNNNNNNNNNNNNNNNNNNNNNNNNNNNNNNCTATTATCAATAACGCCATGGACTCGCAGTGTCATAACATCAATTGAGACATGGCCAAAGTGTCATGTTTTCTCAGAATGGGGACAAAATAATTTGACACAGAAAAATTGTGCCGGTTGTCATCAACCTGGAATATCTGTACGTTTTTTGCTTTTCGGTCAACCTTACAATTCGAATACAATGCAAACGATACCCACAGATGCACGTATTACATNNNNNNNNNNNNNNNNNNNNNNNNNNNNNNNNNNNNNNNATATTTTCCATAAAATTGCCCATGAGAAATACAATTTATATGTAAATTGTGCCCGTCGAGTTTCGGAATTGCAAGCCGAGAATCCCAGCAAATCATCAACGGAAATCTTAAATGATCTTCTAGCTGAACATAATTGGATAGATGAGCTCTTCCGTAATATGCGCA
>CON_MALE_contig_10139
GCTATAAAGGATCTTCGTTTCATCGTGTAATCCCAAATTTTATGTGTCAGGGAGGTGATTTTACCAATCATAATGGTACTGGTGGCAAATCTATTTACGGCAATAAATTCGATGATGAGAATTTCGTTTTGAAACATACGGAAGCTGGTACTTTGTCCATGGCAAACTCGGGACCCAATACGAATGGCTCACAGTTTTTTATTACCACAGTGAAAACGGCATGGTTGGATAATCGTCATGTGGTCTTTGG
>CON_MALE_contig_1014
CAAATTTCTGACATTGACCACATAAATAATCAAGAAATCTCTAGTTCGGCACACGAGGATTCCCGCTCCACACCGGGCGTCATAATTTTGGATTGAGGGCTACCAGATCATCTCACGTTTGCACGGAAGGCTCAAGGGTTTCCCTCCGATTTTGGAGGGACGTAAACAAACCCCTAATTGTTATTTTTGGAATTCCTCTGGAAAACGCTGTTGGAAAATAAAACGAAAGCTTCGACCATCCCTTGCAAATTAATGCATTGGGGTGTCCCGAGGAAGAAAATTATTGCAAGTTGTGTGGAAATTTCACGTTGGTAATATTTGCAAAAGTAGAATTTTGGCCAACTACGAATGACAAGATAACCCAATTGCACAAGTCGACCACGTGGTATCGAAGACATCGCCGCGTTGCCATCGCCTTGGCAGAAGCATACGNNNNNNNNNNNNNNNNTAACCAGCGCAAAGACGAGTTAGGGCGAAGCGGTTTTTCGACAGTGTACTGGCGTTTCCAAGGCGAAGATAGGAAAACCATCGTATGTCCAGCTATATTTTCTACACCAACGTACAGTTTTACATCGCCAGGGGATACAACATTAGGAGACGTCATTGATACACCATCGTCGTCATCGGCAGTGATTGTTCAGTTCGGTATCGTACAGACCCTATATAATATAAGGCAATG
>CON_MALE_contig_10140
AAATAAACGAAAATGGCCAATAACTGGTTACATTCGTCACCCTACGCTCCACTGCCACCGCATGCTGTGGTAGGTGGTTACGACAGCGATGGTAGTCCAATATATGTAGGACGCTCCTTTCATGAAGGCGACTGCCTACCCACAAAGGTAATACCCAGCAAGAGATCCGCTTTCATTTCATGGGCTGGCGTTGAACACTCCAAGTCCCACTATGAACTTCTATTGGGAGAAAGTTATACATGGCAACCCTGTTTTGGAGCCAATAT
>CON_MALE_contig_10141
TAGCAACATCAGTGCTCAAGACCTCATTGATTTGGGTGATGGTCATATACGTGTTGGCAAAATCTCCTTTAATTCAAATGAAGTTCTTGGTAAAGGATGTGAGGGTACTTTTGTCTTTAAAGGGACATTTGAAGAACGTTTTGTGGCTGTTANNNNNNNNNNNNNNNNNNNNNNNNNNNNNNNNNNNNNNNNNNNNNNNNNNNNNNNNNNNNNGATGCCCATGAGAATGTTGTTCGTTATTTTTGCACAGAACAAGATCGTCAATTCCGTTATATTGCGGTCGAGTTGTGTGCAGCAACATTGCAAGACTATACGGAGGGCGAACGAAGCGAGGAGCTAAGGTCACATATTAAAGTGTGGGATGTTATGAAANNNNAAACAAGCGGCAGCAGGCTTAAATCATTTGCATTCATTGAATATCGTTCACCGCGATATAAAACCTCAAAATGTTCTACTCTCCTTGCCTGATAACAATGGCATTGTTCGTGTCATGATATCAGATTTCGG
>CON_MALE_contig_10142
CGCCGACATGCAAGACTTATTGTCATGTCCATATGATAAGCATCACCAAATTCTTAGGTCAAGAATGCAAGTCCACCTTACTCGTTGCAGGAAAAATCATCTAAATGAGAAAAAAGTAACGTGTCCGTTTAATGTAACACACGTCTTAAACGAACCAGAGCTTGAGTTCCATGTTACTGTATGCACCGAGCGCAAAACATTTGAACATTTCCGCAATGAAGTAAAGGCACCAACTCGGCCAATA
>CON_MALE_contig_10143
TACGACTATAGAGTAGATGCTGCGTTATGTTTGCAACAGATAGCTCTAACTGCCGAAAATATTCTGGGTGAGGAAGATCGAAATTTTATATTGCAACATGTGACTGATAAGAATGCCTCCGATTTGGGTAGCGAATATCACCTTCAGATTGTATTCCATACGTTTTTTTCACACCAGGAATTGGTCGAGAGGTTAAATGAATCCGAGAGACAATATCTTTTAAACTTNNNNNNNNNNNNNNNNNNNNNNNNNNNNNNNNNNNNCCGGAAACGATCATTTAAAAATAATATATTCAGTTAGAGTTTTAAGCGATTTACTGGTGGCTCAACCGTTAATATATTCCAGCTTGCTACAACAATTATCTTCTAACTGGAATTCCGATATTGTAGCATTACTAAATAAACTATTTGCTTTCAAGAATTCACAATTGTCAAAAGAATCGTTATGGCT
>CON_MALE_contig_10144
ACCCCCGACTCAACAGTCAATGCCGAGCCGGAGTGACGGCGTTGCAATAATTGTTCTAAGGAATCCTTATAGATCATTGATGAGGTAATGGAACTAGTTGTGGCTGCACTCGAATTGCCACTGTCACGATCTCTAATGGCTGCTGCCTCATCATGCTGGTTCGGTGTCAATTCAATAACGACATCACTATCATTGTTGTCCTCCTTGGGATGGCAAGGTGTCATAGAGCGNNNNNNNNNNNNNNNNNNNNNNNCCGGATGCTGTTGTGGAGATGGCGTATTTTGTCGAGTTAATTTTATTAGCTTCTGTGGCTGTAATTGATGTTGGTGCTGTTGCAAATGATGGTGTGGACTTTGTGCTTGCTGATGATGGAAAAATGCACTTGGCGATGGATAACGTATATTAAAAGGTGGTTGTTGTTTGTACTGCTGTTGCTGTGGTATGGAACGGTGTTGCTGTTTGCTAACCAAATCATTGGATACTGAAGTAGGTGTTGATCGGGCTAATAGATCGGCAGTGCTAGGATGCATATGGTTGGGATGATAGTCTTTGGAGAGTAGATCGCTTAAATGATTGTAGCGGTGGGAGAAATCTTTTGATGTGGGTGGAGGAGTCAATAAACCACGATTTCTTAATGCCTCTTCTGCCAACCATGTCTGATGGTGTAACATTGTCAATATTCTGGACGGATCAANNNNNNNNNNNNNNNNNNNNNNNNNNNNNNNNNNNNNNNNNNNNNNNNNNNNNNNNNNNNNNNNNNNNNNNNNNNNNNNNNNNNCGATTCATGAGATGTTCGATAATCAAGCTCACCGCCCAAAATACCACTGGCGGAGGCGGAGCGTGGCTGTAGATGACGACTATTGCTGTTGTCGTCTTCACTGCAATCGATTTCCTTTTTGAGAGACAAAGGCACCGACTGCNNNNNNNNNNNNNNNNNNNNNNNNNNNNNNNNNNNNNNNNNNNNNNNNNNNNNNNNNNNNNNNNTGATGAACCGGGACTGAGACCACCTGTTAACGATGTGGCCGAGGTAGATGGTAAACCACTGTGACCACCCCTACTACTGGGTCGATCTAAACACGAACCGTCTCGTGAACTACGCGACGCTGGACGTTGTGAATGTGAGTCTAAAGCCAATGCAGTTGTAGCTGTTAGGGGCGTGGAACGAGCCGAATCGCNNCGCCTCTATGTCACGATCTCTATCACGAACACCACCAAGTGCACATAGACTACTCTCTAGACCAGCTCGTAAATTGGGGCTCACCAAAGCGGCTGCCAAACTACTGCTGCGGATTTTCATATTTAATCCAGCCACATCATCGGAACTATTATCACCGTCATCGTCTAGATCCATTTCTTCGTCTCCATAGTCAACGTCCTCTACATCTTCGATTTTTCCCACCACCGAATCATCACATTCGCGGGTTAAGCCTCTGTGGACATCTATGGCGCTTAGTCGGTCGGGTGAGTGATATGATCTTTCCCCTGCCCCTCCTCCACCTTCTCGACCAGAATCGCGATCATTATCTTCGCGTTTCATAATNNNNNNNNNNNNACCATCACCATGCGAGTGATGCTTTGCCATTGTCCCACTACCACTGGCACTCTGAGGTGTTGTACTCCTTGCCATCTTTTCATTGGCCAGAGATGTGGTGGTTGTCGATGCTGCGGCATTATCATTATTTACAATGGAATTTTCCTTGGTGTCTTCCTGTTGATGTTCCAAACGTCTTTGATAGAGATCTAGGGGTTGTGGAGATCCACGTAGTTCCTGTATGGAGGCCACCGGTTTAACATGAATTCTCTTCGGAGGTGAGGGACTACAACGTTCAGTTGTTGACTGTGGTGGTTCATTGCTGGTGTTACTGCGTTTCGAACTTAGTGAGCTGGCAATGGCGGATGTGGCGGCGGCTGATGCTGCTGTTGTGCTTGTGGCATTTGTAGTGGCAGATGTAGAAGAGGCGGCATTTGTTGGTGTTGTTGCTGCTGCTGTGGCTATTGAGGGTGCTGCGGATGCTGAGGCGGCAGCCGATTGTTGAGCTGCCGATGTGACAATATTGGACGCAGATGTTGAAGGCCCGGAGAGAGTGGCATCCACGGGACTGTCACATGAACTATTACTACTCTTGCAGGGTTGTGAGTGGGGTCGTAGACGTTCTGGTTCACGTTCTGGTTCTCTTAGGGTTGTATTCTGATTTGTCATTTCTGCTAAACCCTTGACCTTTAAAGACTCTGCCGTTTTCAGCAGTGCCGATAACTGACAATATTGCACGTTTACTTCGCCTTTATACATGAATTCTACTAAGGTTTGCAGTTCGGCAAAACGGACGTCCTTTAATATCACAATGGGATGTTTTTCGGGGTGGTCCAGAAATAGGCTCTGGAAATACGATGAACAGGCCGAGAGGACCACCTTATGGGCTNNNNNNNNNNNNNNNNNNNNNNNNNNNNNNNNNNNNNNTGATGATTGTTCCACCAGACTCTCGTCCTGTAATAATTGACTAAACACCCCTAACAGGTTGGATTGATGATTGTTCCACCTCAAGCAGTAGTGCTCACTGCCCATGTCGGTGACAGCTTACGCTGCCTTGTTTGCCTAAGCAAATCTGGCAACCCCTTGAAACAAACACTTGACAAGAATAAATCACACGATAACGGTAATTGGGAAGCAGGAAACTCTTGATTTCTAG
>CON_MALE_contig_10145
CAGCTCTCATACAAATGGCCGAACCACAACAAGCTTATTTGGCTATGAATCACCTTGACAAATTACGCTTATGGGGTAAGTCAATACGTGTTATGGCTAGCAAACATCAGGCCGTACAACTGCCGAAGGAAGGACAACCTGATGCCGGCCTTACNNNNNNNNNNNNNNNNNNNNNNNNNNNNNNNNNNNNNNNNNNNNNNNNNNNNNNNNNNNNNNNNNNNNNNNNNNNNNNNNNNNNNNNNNNNNNNNNNNNNNNNNNNNNNNNCTCCAACAAATTTGAAGTCAAGGCATTTAAATTTTTCCCTAAGGATCGTAAAATGGCCTTGTTACAGCTCTCCACTGTCGAAGAAGCCGTATTGGCTCTTATCAAAATGCACAATCATCAGTTGTCTGAGTCGAATCATTTACGTGTTAGTTTCT
>CON_MALE_contig_10146
GCCAAAGTAGCTAGGCTACGTTTAGCTGCTGCAGCATTGTTCAAATTTAGCAAACCTTGAGCTACCAAACCAGCGGCGGAACGTTTATCTTCTTCCAAATAGTCCATGTCATTGTTAAGACTTTGTTCTTCACCCTCCTCCAGTTGTCGTTCTCTTAATATGTTGCGTAATTGATTACGCAGAGAAGAGACATGCATATCGTACTGGGGGGAAGGATTCACCAATTGATTTATTATCGATTCCAATTCACACGGTGATACATTAGCAACATCGTCCGTTGCTTTAACAGCACGTGGATGTTGGGCGACATTCAAAAGCAAACCAAATAACAGCCACAGCCTGATAACGGTCAAAGGATGTTGTTGGAATAGCTTCCTTTGATGCTTTAGTTGCTGCATTGCATGCGATTTAGATGCTGGTTGTGGCGATGATGATACTGGTACCGATGTTAAAGCTGTTGCTGCTGGTCTTAAGGACTTAATTCTTTGGTTGTATAAACTCGTTCTCCCCGCCGTTATCCTTCCTCTGTTTTCTTTAGCAGCCAACACAAGTGAGACGTTTACCACAAAGTCTTTTGTTATCCAAAACTTTA
>CON_MALE_contig_10147
TCCCGAAACCCATCAGGATTTTTTTCTAAGACACATTATTACCGAATTGGATGTTAATGCGCCGCATTTTAAATTAGCTCCTGTTTATTCTTTGTATTTATGTGCCAGATATCGTGCTTNNNNNNNNNNNNNNNNNNNNNNNNNNNNNNNNNNNNNNNNNNNNNNNNNNNNNNNNNNNNNNNNNNNNNNNNNNNNNNNNNNNNNNNNNNNNNNNNNNNNNNNNATGTTGTCCAAGAGCAATATACAGATCCCCGTATTTTAGCCTTTTGGATGGCGAATTCATCCGAATTTTTACATTTCCTCAAATCTGATCGTCATATAAGTGCATTTTCCGTACAGGCCCAAGAGGTATTGGCCGAAAGTGTCCAAACTGCATTTCGTAATTTGGTCAATTGTTTTAGAGCTGAACTATCGCAGACATTAAATCAATTTCTATCGGAAACGATTGATCATGATTCAGCAGCTGNNNNNNNNNNNNNNNNNNNNNNNNNNNNNNNNNNNNNNNNNNNNNNNGGTGAATGCTGCCTTGACAATACAATTGTTTTCACAATTGTTCCATTACATCAATGTGATATGTTTTAATACGATTGTGGCCAACTCCCATATGTGTACAGCCGAATGGGGTAAAGTCATGACTGAACGTTTACAATTACTAGAATTATGGGCTGAACGTCAGGGTTTGGAATTGGCTGCCGATTGCCATTTGGCCAAAATCAATCAATGTGCCCAATTTCTACAAGCCCCCAAAACCTCTGTGGAAGAGATACAACAATTGGCTTGCTCTTGTTTCCGTTTGAATTCTTTGCAAATGGCTGCTTTGCTACAACAAGAGAAAATTNNNNNNNNNNNNNNNNNNNNNNNNNNNNNNNNNNNNNNNNNNNNNNNNNNNNNNNNNNNNNNNNNNNNGTGAGGTTCGTTTAGAAGAATCACCCGAATTACATTTGGCTTTATTGCTGCCCGATGATGGCTTCAGCTGTGATGTTGTACGTGGCATACCTTCAGGTTTGGTGGATTTTTTAAATCCCCTGCAACAGCAGGGTATGTGTCGTTNNNNNNNNNNNTCAGCCTACATCAATAGGATTATGGACAGTGTATATGCATCAATTCAATGCCCGCTCTTCCAGCGCCATGTCCAATAAGCTACCACAACCAGAAGTTCAAGTTATTAAATTACATAAAAATTCCAATGGCATGGGTTTGTCCATAGTTGCCGCCAAGGGTGCAGGCCAAGAACGTTTGGGTATCTATATTAAAANNNNNNNNNNNNNNNNNNNNNNNNNGCTGATGGTCGTCTACAAGCTGGTGATCAATTGTTACGTGTCGATGGCCAAAGTTTAATAGGCATAACCCAAGAAAGGGCTGCCGATTATTTAGTGCGTACGGGACCTGTTGTAACATTGGATGTAGCTAA
>CON_MALE_contig_10148
ACCAGACCTACAACGTATCAAACGTCCAACTTGACCTTCTTCCATTTTCTTCAAAATATGCTCCTTAATGGGCTTTTTCTGGATTTCGGCAGGAGTTTGAGATTTTATATCATCCGAAGGTTTAGATGTCTCCGGAGAATCTGTATCTTCGTCCACACAAGGTAATGTATCGGGTAATTGCATTAAAAATATTTGTGACTGTGCCGGGTTGGTTAAAAAAAGTTCCTGCAATGATTGGGGATAACGAGGCAACTGTCGATTTTGCTGTTCGGCCACATGCATGGCTTGGATCTGTGATGCTATGGCTA
>CON_MALE_contig_10149
TAGCAACCAGATATTCAGCTGTACGCCGACAAAGTCCTATTAATCCAAAGGAACCTGAACCCCAAATTATGGATCATGTGACGCAACAAATGAAGCTATTTCCCGAAATAGCCACAAGTATTGCCTTCAAATTAGCTTCGGGAAAATTATGGGCCCTCTACGATCAAACATCAGAGGATATCAAACGGGGAGAGTTCAGTCGTCTTCCTGAACTTCATGCCATGGCCTGTTCTCTGAAAGCCCTCTGCTCGAGTGCTTCTGCATCTG
>CON_MALE_contig_1015
ATTTAAATACATGGTTTGATACCATATTTTTTTCAATTCAATTGATTTTTCTAATCTGTGGTGGCACATAATGCTCATCCAATACACGTGGCTTCTTCTTTTTACCAAACCAACGCTTGGGATAATAGACACGTTTCTTATATATGTCTAAATCCAATTTATCTTCTTCCTCGAAGAACCATAATAATTGCTGCTTGCTTTCAATTTCTTTTGTAATTTTTTCAACATTTTCCTTTCGCTCCAATTCGGAAATTTCCTTCTCAATTTGTTTCTTTTTTTCCTCACGCAACTTTTGCCAAGTAGGGAATATCTGTTTTTGCTTTTCTGCCAACAGTTTTGATTCTTCTGGTAATTTTTGGTTAAGCATGGCATCAATTTGCTCTTCTAAAGACTTACTGGATTTTTTCTCCATCCCAATTCTTTCTACTTTTTGGCTTATTTCGCTTTGATTGCAATTTGTGAGAAATTGTTTACAAATCTCCAATACATCTGTACTAATGTGTGATGGATAGGATGACAGGTATTTCTCAAGATCATCAAAACGCTTGGTAAGAACGTAGCCCAATAATTGGGCATTATCCTTTGTTTCTCCAGTTAGATTTTTAGGGGCTATTTTCAAAAGTGATTTGCCAATATCATCTTTTATATCATATTCTAATGGGTTACGCAAAAAATGAACACGAACTTTTTGTTCTTGTTTTTTGCCCCCGGTTGCTTGAACTTCCTCGACCTTTTCCGTTTCCTGTGTCAATAACTTCTTCAATTCCACCAACGAGGATTTTACACAAAAAGCTTGAATAAATGCGCTATCCAATTCATCTAGTAGTACCAGTTTTAAAACTAATGGCAATGCCAAGGCATATTCTTTATCGTTATGTAAATTTGCAGTCACAACAAAGCCAGTGAAGTTGTCCAGAAATACACCATACTTTGGACGATCGAGCAGGATCTGTACTAATTCTTGCAAACTAGTGTTATCTAACAAATGTTGTACTACACCAAAGTGGGTTGACTCTAAACAGGTATTTGCCAAACGGCTAGATCGTATATGTGTCAATAAATCTAAAATGCTAGAACTTCTATCCTCTTGTGGGTTTAGATTGTTGACGAACAAATCTAGGTTAAGAGCATTGAGGTTTTTGGATATTGCCGACAGTTGTTGGTTTCCATTAAAACCGGCTGGAGGAGCCAGGCGTGTACTAAGCACTTCTTTGATTTCATTAGAGAGGAATCGTTTCGCATTGTAAAAAGGACAATACTGCAATCTCCTGCTAACAAACATCCTTTCGAAAATAACTATACAATCTTCTATGCACTGTCAAATTACCACCAACTACTCTGACATAATCATGTGTGAA
>CON_MALE_contig_10150
GCTATATCAGTAGTAGTGGTGGAATGAATCCTGCCGCTATGGGTCCTATGTCTGGCAGTGGCAATGGTAACATGCAAATGCATCCCATGAACGGAACATCGAATGGAAATGGACAAATGGGTGCTATGCCAGGTTACAATAATGCGGGCCCAGGTGCAGCAACGGCGAGGCATCATCAGATTTCACCTATGAATCAAATGCAAAGTATGTCTATGGGCAGTATGGTGGGCATGCAACATGGAAG
>CON_MALE_contig_10151
CTATCATTCTCTCTGTCTCTGTACTTTCTCTTATACTACAACTACTAATGATCATAGTGTATGTGGTCTTATACGTGCCATCTTTTTTAAAAACTTTAAACAGTTGTTAGTCATATATATACATATATTTTTNNTTTTTTTTAATAAAAAATAAAATAAATCTAAAATTTGTTAAGGCTCCGAGAAGAAAAACATACAAACATAGAACAACAACAACAACATCAATAATGCTATATATTAAGATAAAAAAATTAAAATATTGAAAACCAAATGAAGAAAAACATCCAAACACACATAATTAAAATCGGTCTCCATAAGAATCTCTGTTGGTTTGTTTTCACTTAATTATTTATTGTTT
>CON_MALE_contig_10152
AAAAGAACCGTGTAGCAAAGGCATTTTATGATTACGAGGTTTAATGTCAATATTTTGGTGGTTCCAAAACGAGTTATGGCACTGTTTACTCAGGTATTGAACCCTATTACAGGGCAAAATGAATGGGCATCGAAAGAAGATACTTACGACTATCACCAAGAAGTGGCTAATGCTGNNNNNNNNNNNNNNNNNCTGGATTTGGCGATATGCTCCACGACCGGGAGAGAAATCAAAAATATTTCGAAGCCCTTCAGAAAACTATTTCAATGTTGCACGATCAAGGTAAGAAAGCTCATGTTCTGGATATAGGGACAGGTACGGGTATTTTATCAATGATGGCTGTTCAATCTGGGGCAGACTCGGTAACTGCCTGCGAAGCTTTTTTACCTATGGCGAATTGTGCTGAAAGAATATTGGAAAGCAATGGCATGAAGAACAAAGTAAAGTTAATAAAAAAACGGTCAACAGATATAAAAGTTGGCCAAGACATGGCGATGAAGGCGAATGTATTGGTCAGTGAAGTTTTGGATACTGAATTGATAGGAGAAGGTGCGATCGGCATTTATAACCATGCTCATGAGCACTTGTTGACTGACGATGTTATTTGCATTCCTTCAAAAGCCACATGCTTTGCTCAAGTAGTAACTTCTAATTTGGCAGGACAATGGAATACTTTGAAAATTTTAGCGAACTTAGATGGAGACGTGTTGTTGCGACCTCCAGGTGAAATCACTGACTGCAAAGGAGAAGCGAACCTTCATGATGTACAACTCTCCCAACTACCTTTGGATAAATTTAGACCCATTTCCGAGCCAATGGTTGTATTTGATTTTGACTTCAACAGTAAGGTAGCGAGGGAATCGAAACGAGAACGAAATTTCAATGTTAAAACGTGTTCTGTGGGCAGCACTGATTT
>CON_MALE_contig_10153
TGGGCGTTCGTTGGGGTCTTGCCGATGATTTCGGAGATTCCATAGTCAACTCTACCGTTTCATTGCCACGTTTATCCAACTGTGAATGTAGTTTGTGCCGTTGTTGCAACCAAGCTTCGTCTGATGGCTTCAGTACGGTCGTTGGTTTTATACGCCTCGAAGGTTTATCTGTGCGTGGCACTTGTGACGGACCAAGTTGGGGCGAAGGAGTTTTTGGAGCCGCAGACGAAGCAGGTGATGCAGCCGGCGATGGTGTTGTTGCAGTTTT
>CON_MALE_contig_10154
ACACTGCCGGTAACACGTTGCAATTCACGTACATTCTGACCTCCCTTGCCAATAATACGTCCAACCTGTGAACTGGCAACCAAAATCTCCACTGTTAATCGGACATCATCAGTGCCGCTCATGAAGCCCTCTTCACGCATCTTCTCGAAAATCATATATTGAGCCTTCCATTGACCCTCCGGCGTACCGACAATTGTCACCTTACGCTCTGTCTGCTGTTCNNNNNNNNNNNNNNCAATGGTGCAATCTTCAGCGAAGCATTCGAGAAACGCATTATACTGCGTATGTGTGAACCCTTAGTACCGATAATAGCACCCACAGCATTATTCGGTATATAAAGGTACGTAGTTTCCTGCATATCATTGGGGAAGACAGGTGGCACAACAGCGGCGGCAGGCGTCTTCGACATTGGAAAGCCGGGACAGGGGGCATAAGGCATGCTGGGATTGAATATCATACCATTGCCTGGTGTCGACATCATGGCCATTGGCGGTAGACCTGGGAACATAACACTTTGGGGGGCCATGGCCTGCAAGTCGTTCTCATAGCTCTGGCGTAATTTGGAACTAATTTGATTTTCGGCACGTGACATATTGTCTATGGCTCCTTTAACGGTTATAATGCGTTCCAAATTGAAACTGCTAATGTCATTTATGGAACTGACAGTTATTTTTGTGTCCGTCTCTTGCATGATGCGTTTAATGGTGTTGCCATTCTTGCCAATAATGCGGCCAATTAAATTATTGTGAGCCAAAATTTTTAAACAGATTTCACCTTTATTTGTGGCATTGGCTTCTTGTTGCATTACTTCTAGAATACGTTTACAAGCGTTTGTACAATTTTCGGGATTACCATAGATTGTTATGGCCTTCTCCAGGGAACCAACATTCTCCTTTCGATGGACATCGACACGGGCCCGACTCTGTTGTGTGATTGAGCGTATGGTACTGCCTTGACGACCAATANNNNNNNNNNNNNNNNNNTTTCACTCTGGACCAAAATGCGTAGCGGGAAATCCGCTTGACGTCCGGGTCCTGGCATACCGGGATAGGGATTTCTGGGATTACGTTGAGTGCGACGCTGATTTTTATCCAATTGTTCTGCGTGAAGTTTGTTGCCTTCAAATTCGACACCGTTTAAACCACCAGCGGCTCTGTACACTATAGAATGGAC
>CON_MALE_contig_10155
GGTACATCGGGCTGCCACATAACCTAACCTAACCATCTAGAAGATGCAATAAGTATTTGGCGTGCCGAAATTTTGAATATGGAGTTATTTTTTGAACTGGTGTGGCTCCGAATAGAATAGACTTAAAATCTGTAGTGCTAGCCTACAGACTGATTCTTACCTGTTTTAGAATAGTTTTGCCAATCAAATTGTTTTAGGTTGCTACATTATCACTCGAACCATCGACTATGTTTACTTTTTTACGCCAA
>CON_MALE_contig_10156
TTCTTCCAAGCTGACGTTTTCTTTAACTGGTTCAATGCCCCATGTCATGGGACAATCACTTTTCCCCATGCTGTTCTGGGTTATCAGATCTGATAATGACAAATGCGTAGTTTTCGCTTTTTCTCCGCTCAGTTGTTCTTCCCCAGGCTTCTGTTTTTGGTCGACAGATTCTTGTAAGGGTTTCTGGATTTTGTTTACTTCGGTTAGACTTAGACCTTCTTTAACATCACCAGCAGTCATACTCCAAAAGAATGGTTTCTTTGGCTTTCCCTGATTATTATAAACTAACGAAGTTTCTTTTGCACTGCTAGTGTTGGGTATGGGTTCGATTTCTATGGCTTCCATTACGCAATCTTCATCCACAGCCAATGTGGGATCCTCGACAATTAATTCTACATTATCAGGTGTGGTTAAAGTAAGACGAATTCTCCCATCACTTTTACTATTACTGGCTTTTTGTTTTGCCTGCTGATATTGAGGCAAAGAGTTTTTCTCTATTCCAGTGTCCATGAGATAATTACCAATTCGCAATTCTTGCTGAACAAATCGGGAATCTCTAAATGCTAACACTGTGGGAATTTCGTTCTTTTTATATGTGCGAATAGCCTCGTCGTCGTCTTCTCCATACTCCTCATCTTTTTCATAAATTCCAAAATCAATGCCGTCTTGTAAGCCAC
>CON_MALE_contig_10157
GAAAAAGAAGCCCTAAAAAATTGCTGGATTTTTATCTATATCTATAGGTTTTTGGAAAGTCTCAATATGTTGGAAGATGACGAACTGGAGGAGTATTTTAAAATTTTAAGAAATCAAGCTGTATTAAATCCCAATAATCTCCAAGACCTATTCATCTTTAATTGGAAATGGAAACCTCATAATTGGGAACAATTGGCCAAAGGCCTAACACGTGAAATGGAAAACTTTAGAAT
>CON_MALE_contig_10158
ATGGGTGCATCATATCGTACAGGTCCCGAATTGGAAGTGAGTGGGTACAGTTGTGAAGATCATTTTCGGGAACCCGATACCTATTTACATTCTTGGGAGGTATTATTGGAAATAATGATGTCACCAATATGTGAACATATGCTGATCGATGTTGGTATGCCAGTGATGCACCGCAATGTAGCCTATAATTGNNNNNNNNNNNNNNNNNNNNNNNNNNNNNNNNNNNNNNNNNNNNNNNNNNNNNNNNNNNNTGGCAATTACCGAGAGACAAGATGGTTTACACCATGGACCAAGGCCTTACAAACTGAGGAATTCTATTTACCTCGCATGATTTCCCAACATACCGGACAAGATACAGTACCTTTTGGTGATGCTGTTATAGCCACAAAAGACACATGCATTGGCTANNNNNNNNNNNNNNNNNNNNNNNNNNNNNNNNNNNNNNNNNNNNNNNNNNNNNNNNNNNNNNNNNNNNNNNNNNNNNNNNATTGTCAATAGTTCCGGTAGCTATATGGAATTGCGTAAAGCTCACATAACCACCGATTTAATACGCAATGCCAGTTTTAAAGCTGGTGGTGCCTATCTCTTTAGCAACCTCAGAGGCTGTGATGGTCAACGGGTTTTCTTCAATGGTTGCTCCGCGGTAGCTTTAAATGGTGAAATTGTTGCTCGAGGCAAACAATTCTCATTGCAAGATGTTGAAGTCACTTTGGCCACGATCGATTTGGAAGAGATACG
>CON_MALE_contig_1016
TGCAAAGAATAACTTAAAGTTTGAATAGCTATAGATCTTCGAATTTTTTCGTGTTAGCTTTTTTGTACGGAAGAGTGAATTCGCATTTATTATTTGAACAGTAAGAAGGAAGAGAGGAGCCATGAAGATAATTGCATTTCTCGTGTTCAGCGTTCTATTCACATCGGTTCTATGTAAACCCCAACAAGATGTCCAAATTGTCGAGTTAGAAAACGACAATGATGGAACAGGCAACTACAAATTTAGATTTTCCTTATCTGACGGCACAAAGCAAGACGAAACAGGCCAGCTGAAGGACCTTCAAGGGGAAGATGGTCCAGTCCAAGCTGTGGTAAAAACTGGATCATACGAATTTACGGATCCCGATGGAAAAGTACATAGAGTGACATATACAGCTGATGAAAATGGATTCCATCCGGTCGTAGAAAGTTAAAAGTAACAGATAACGCAAAACTTACAAAGTAATCTCGAAGTGTAAAAATCGCAAGTCATA
>CON_MALE_contig_10160
TTCGAACATACTGATAGGCTGGGAAGAAACGTGACCAAACAGCTTCCATTAGAAATAGTTTCTTAATTTCAGCATATTGTATTAATTTCTTTGCTTGTTTATGATTCATACACAATGGTTTTTCGCATAAAATATGTTTACCATGTTCCAGCATTAGCATACATATTTCAAAATGTTGTGGATTTAATGCCCCCACATAGACGATATC
>CON_MALE_contig_10161
AGATCACCACCTCCTTTGGATACCGACCAACTAGAATGTATAGAGCTCAAGACACATGATGGCCAACCTCAGGAGGAGCCTATCTATGAGACCCTGCTGAGGAACGTTCATGTCCCCTATAAATTCTCTCCCATCTTGACCAGATCGAAATCTGGGCAATACAATGGCAACAACAACCAATCGAAGAAGTCGCCACCACCAAGACCAGAATCAGATTATGTAACATTAGTCTACAGTACAGATGGTGTTCTCAAACAGGTTGATGATGAAGATGTGCCACGATCTCCAAAAAAGGACCAAGACTCAAGTGTTGCAACATCACCATCCTCTTCTTCGTCATCTACAGTAACTTTGAAAAGGGAAAGTATGGATTCACAAAACCCTCCAGACCATCATCATCTCGTGCTGGACATGCCTCAACAAATGAGCGCTAGTTTCCATGGTATGCCGGA
>CON_MALE_contig_10162
GCTCATTCCTGCCTGTTCGATTGGTTGCGTCGCTACTCCAGCAGCTTCCGATGCTATAGATGGGTGCTGTGGTACGGAAGTTGGAGCAGATGACACGCCGATTCCAGCCTGAGGCTTGAGGGTAGCCAGAGCTTCTCGCGCAGCTGCGACTTCTTTATTGAGACGTGCAATAACACGACAGGCCGCGTCGTGCTGGTAAAGAGCATGAGATAATTCTTGGCGAGTTGTTTGCAGTTGTTGTCTTTGAGTAAAAGAATGCAACATTAGAGCNNTCTTGTAGCGTCTTCAACGTAGCCGGTATACTTGTAGCACTAGGAGGCTTAGGTTTGACGATTGGAGGAGTCTTTACTTCTATCAAGTCTTCCGCTTTCATTTCCTGACCAGTGATAGGATCGCAGCCATT
>CON_MALE_contig_10163
TGCATTATATAGAAAATATATTTTTGATTTTAAAGAAACCATAAGTTATAATAATTTATGAGGTGATTTAAAGTACTAACATTTCATTCAACTGACAACTGATTCCTGGGATACTGGAGTTTTATTGTGAATTGTTATGGGGCGAATTACCTTTTGGTTCCTATTGGGACTAACGTTATTCGCCATCTCTGCTCAGGATGTGTTAGCTAGCTCTGATGTTGGACCTACTGAATCCGAATGCCGTCCTTATATAGAAAAGGCCATTAACGAACTGAAAACAGGTGAAGACAAAGAAGAATTAATCCCTAGTCCCGATACGACTTCCGGTGAAGATATAACGAATAAAGATAACGACCATGGTGGAGAGTCCGGTGAAATGCAGGGAGATCAACCTGTTCATGCTGAAACAGCCCATGTAGAATCGGTTGAGGAGGCTAAGGCCCCCGTCGATATTGACGGTGATGGCATTCCCAATGAACAGGATAGTGACATCGATGGCGATGTTATACCCAACGAAGAAGATGATGATATGG
>CON_MALE_contig_10164
ATTATCAATTTGTTTTCCCAATAAATCCAACAAATAGCTATAAGCCGATGCTGGATCCTTGATGCCATCAGTCACAGCATCATCACCAAATGATCGCACCCCATTACGGAATGATAGGGTGACGGGAGTTTTACGTTTCGATTCACGATTCAAAGCAATTTCCATAGGTACACCTGGTGACACAATACCTACTNNNNNNNNCTTTCATCCATTCGGAACCCAAATCAACAGACATTACAGCGGCTGACCGAACGCCACGTATATGGAAGGCTGTCACAAAGAGGAGACATACAACAGCAGTCATAGACCACCAACATGACGTGGTCTTTTTGTGCATCATTGTAGTAATAACAACCAACTTATTGATAATCCGAATAGAATAGACAACGTGTTTCGGATATCTTTTGAACTTGTTTAATGTTTC
>CON_MALE_contig_10165
TGGCGGTGGGCCACCTTGTGGTGTATGGGCCATTTGTTCCATGGGATTGGGACCTGACTTAATGGGTGTCGAAGGAGATGAACAAGTTGGACCAGCTGGCGAATTTGCCCCAGTTATAAGGCTNNNNNNNNNNNNNNNNNNNNNNNNNNNNNNNNNNNNNNNNNNNNNNNNNNNNNNNNNNNNNNNNNNNNNNNNNNNNNNNNNNNNNGCGAGGTTATAGAAATTGGTGATTGTGATCCTGTTCCCGCAATCAGTGAGTGATTCGTATTATGCATACTTGGAATTGTGTTATGCGTCGAAGCTGTTAGCTGATCCCAAGCTGATTGATTATTGCTAATNNNNNNNNNNNNNNNNNNNNNNNNNNNNNNNNNNNNNNNNNNNNNNNNNNNNNNNNNNNNNNNNNNNNNNNNNNNNNNNNNNNNNNNNNNNNNCAATGACATAGTAGACTGCTGTGTTGGATGTGGATGCATACCATGCATATTGTGTAGATTATTGTTAGCTGCCATAGTAGCAATATTGCGTGGGTAATTTTCGGGTTAACTAATAATTTATTTACTATTTTGCGCGCAACACTTGTTAACA
>CON_MALE_contig_10166
GAGACAAAAGACGATGAGTTATTCTCCAAAGAAACTCAACTACTTACCGCTGCTTCAGAACTTTGTTATCACACAGTTCATTGTTCTGCCTTAAATGCCGAGGAATTGAGAAGGGAGGAGGGTATCGAGGCTCTTCTTGAGGCCTATGACCGTTGCGTTTCAATAATGGGAGCTGATTCGAAACCAGAATCCCTACACTATCAGGTCATATCAAATGTAACACGCTGT
>CON_MALE_contig_10167
CGATGTGGCAGCAGGGTTGGTTTGTGGCACAACACCAACATTTGGAGCACCTCCAAATGCCGATGCTGGAGCAGCCGCTTGCTGTGGAGTTGTTGCTGCATTAGCAAAAGCCATTGCGGCTGCATTTTGTTGTTGGGCAATATAATTTGGAGCTGTCTGTTGGGCGGCATATCCTGCTTGTGTAGCCTGAGCCGNNNNNNNNNNNNTGTGGCTGCGGTATAGGCATCCGGTGCTACATAGTATGCCGCTGATGGGGCAGCTCCTGGATATGTGCCTGGTGGTTGTGTCTGTGGACCGGCAGGTGCATAGGCTGGCTGTTTGGGAACATTCGGTTGTTGGGACACTTGTAATGCTTGCATTTGCGCTTGCATATTTTCTTGATGATACATCATGAGATTCGCTTGAATCATGGCCTGCTCAACCGGATTCAGCATTGCAGGTGGAGCTGTTGTTTGTTGTTGCATATGCATTTGTTGGAATTGTTGGTTATCTGCAATATGTTGAGCTTCGTGTTGAGAACGTCTTAGACTTGAATAGCGTTTTGGAGGCCCTCTTTGTTCCTGTGGCTGAGATGGATTTATCGCAAGGTGTGTTCTC
>CON_MALE_contig_10168
GTTCAAGCTGTCACCTATATTTTTCAGAGTTTGGGCATTAAATGTGTCCCATATTTGTCACAGGTTCTGCCCAGCCTATTGGAGAATGTACGAACAGCCAACAATAATCTCCGAGAATTTCTCTTTCAACAATTGGCCATTTTGGTGGAGATAGTCANNNNNNNNNNNNNNNNNNNNNNNNNNNNNNNNNNNNNNNNNNNNNNNNNNNNNNNNNNNNNNNNNNNNNNNNNNNNNNCCCATTGCAGGTTACACTGATCAATTTAATAGAACAAATTGCTGTGGCTTTGGGAGGTGAATTTCGCAATTATTTGGCTCAACTAATACCCCAAATGCTACGAGTTTTGCAACATGACAACTCAAAAGATCGCAATGTGACAAAGCGCTTACTGCAGNNNNNNNNNNNNNNNNNNNNNNNNNNNNNNNNNNNNNNNNNNNNNNNNCTTCGATTCACCCTATGTACCACAACAAGTTTCTCTATACGCTTTGGAGACGATTGACAATCTGGCCTGGAATTTAGATTTTACCGATTTCTCTTCACGTATTATACATCCGCTGGTACGTGTGCTCGACACCGATGCCGAATTAAGGGAACAGGCCATGACAACATTATGCTCTTTGGTAATTCAATTGGGTAAAAAATATTTGGTATTTGCCCNNNNNNNNNNNNNNNNNNNNNNNNNNNNNNNNNNNNNNNNNNNNNNNNNNNNNNNNNNNNNNNNNNNNNNNNNNNNNNGTGTATGGATGAGGAATTCTTGATGAGGCAAGCAAAGTTTAAGCTGAATACTGCGGGAAATGTTATGAATGATGCCAATACAACCATCAAGAAGCTAAATGTTTCCACTAAACAATTGTGCATGGCATGGCAGGTGAATCGGCGGGGATCNNNNNNNNNNNNNNNNNNNNNNNNNNNNNNNNNNNNNNNNNNNNNNNNNNNNNNNNNNNNNNNNNNNNNNNNNNNNNNNNNNNNNNNNNNNNNNNNNNNNNNNNNNNNNNNNNNNNNNNNNNNNNNNNNNNNNNNNTCATGTTGGACGGAATTGTCGCCGGAACACAAAAATGAATTGACTCAGTCCTTGATACAAGCCCTCCAAGTTACAGATATGCCCGAGATCACGCAGACAATATTAAATTTGGCTGAATTTATGGAGCACTGTGACAAAGATCCAAT
>CON_MALE_contig_10169
AGGATTTCCGGTCAGGGCGGTATTGTAGATATTGTAATCATAGGGGGCAAAGATCATGCCATGGGCGGGATTTTCAAAAGCTGGAGCTGGTGTTGCGGTACCCGATAATATACTCGCCGCCGATGTGGGCACTGTCATGCGCTGTGACAAGATCAAGGGTGCTCCCAAAGGTGCCGNNNNNNNNNNNNNNNNNNNNNNNNNNNNNNNNNNNNNNNNNNNNNNNNNNNNNNNNNNNNNNNNNNNNNNNNNNNNNNNNNNNNNNCGGCGCCATTCTTCATCACAAACTTGAGCCATATTTTTCGCTGTGGTGGTATCCCTATATGTGCCATTAATTATAGCTAATTCCATAAGTTGACGTTTCTTAAGTTCATCTTCACCTTCCGCTTGCGGTACAAGTAATTTTTGTACTTCTGCTACGGCCTGAGCCAATTTGATTTTGGCACGATTTTCTGTATCTTCAACGGTGATGAGGACGTGTAATTCATCGGATAAATGTTCCCAATTTGGTTTGCCTCTGTTGGCATCCTCCTTCTTTTTGT
>CON_MALE_contig_1017
CCATAATAATTGTGAAATTATGTCCTATTATACGCGCAAGGAGATTGATGAATTGCACGCCGATATCGTGTCGCTTGCTGCAAAGGTGGGTGGCCCCGATGATCAACGTAATATCGTTTCTTCGATAGAACATTGTCTTCACAATGGGTACGACTTCAAACGCATTTCTGAAAAACTGGAGAAATATTTGGAGCCTAAATATTGCTCCCGGTTAGTAGATAAACTTCAGGACCGCTTGGACGAATATAAGCGAAAGAGCCGTAAACGAACCGCCGCGGATGGTGGAGACCCAAAAGTTGACACATCGGAAGCTCCAAAGAAATCTCGATTCGATGTTGCTGTACCAAGTTCCAATGGCAGTAAGGCAGTTTTGCCGAAAGACACAAATCCCTTGATAGCGCCAAAACCAGAAGTACCGACTGTAGCACCATCAATTGGTACATCATCATTAAATAGTAATCAAATAAAACTTATGATGGTTAATGCTCAGCGTGAGATAGAGGAGCGGAAGAAAGCTTTGAGCCAATTGAAAGGTAAAGATCCATTGCTGGCTTCTTTGCAACATCCTCCAAGTAGANNNNNNNNNNNNNNNNNNNAAGTTACTAGCGATACCGATGAGAAGGCTAAAAAAATTGCCGAGCTTCAGGCACAAATACGAGCAAAACTTTCAGGATCCTTGGGATCGCTTATAACACCTATTGTCCCAACCACTACCATAGAACGTCCGAAACCTTTAATATTGGATGAAGAGGGCAGGACAATAGACAAAAGTGGGCGCGCGATAAATATCCCAACGGTAACACCAACGCTTAAAGCCAATATAAGAGCAAAGAAAAGGGAAGTTTTCAATAAAACTCAACAACATTTTGAGAAAACAACACAGGAGGATTCTTTGAAGTTTGTTGATGATCGCATCACTCTTAAGCCCGGTACTCGTAATAAGAGAGCTTTAAGGTTCCACGAGCCCGGCAAATTTCAACAGATGGCTGAAAGAATGCGAATGAAAGCACAATTGGAACGTTTGCAAAATGAAATATCGCAGATTGCTAGGAAAACTGGTANNNNNNNNNNNNNNNNNNNNNNNNNNNNNNNNNNNNNNNNNNNNNNNNNNNNNNNNNNNNNNNNNNNNNNNNNNNNNNNNNNNNNNNNNNNNNNNNNNNNNNNNNNNNNNNNNNNNNNNNNNNNNNNGTAATATTAAGATACGTCAATCAGCTATAACAAATTTAATAGAGCATCCCACTCAAATGAAACCACCAAATGAACCCTTGAAACCTGTGTATTTACCGGTATTCCTAACGAAAAAAGAACGCAAAAAGTTACGAAGACAAAATAGACGAGAAGCGTGGAAAGAGGAACAGGAAAAAATACGTTTGGGACTAACACAAGCTCCTGAACCGAAACTTCGTATTTCCAATCTTATGCGAGTTTTGGGAACTGAAGCTGTTCAAGATCCCACTAAAATAGAAGCCCATGTGCGTGAGCAAATGATGAAACGCCAAAAGGCACACGAAGACGCAAACAATGCCAGGAAACTAACCGCTGAACAAAAAAGCGAAAAGAAGATACATCTTGTGGTGTACATATCAGCGTATACCGCATCCGAGACCTTCAAGATAATGCCAGTAAAAAATTTAAAGTAGAAACGAATGCTAAGCAGCTGCACATGACTGGTTCGNNTGATAGGTTCGGTGGTATTGTTTCGCGATTGTTGCGTCGTTGTAGTTGAAGGTGGTCCCAAACAACAAAAGAAATATCGCCGACTTATGTTGAACCGCATAAAGTGGGAGGAAGATATGGTCAAGGGCCCAGATGGGCAAGAAGTACCAAATTCATGTGTACTAGTTTGGGAGGGTACCAGTCAACGTCGACATTTCGGTGAAATCAAATTTAAAGTATTTCCTATGGAAAAAATGGCCAGGGAATTCTTCCAAAAACATCAAGTCGAACACTACTGGGATCTTAGCTATTCGGGAGCAGTGCTCGAAGCTTCAAC
>CON_MALE_contig_10170
CAGACGATGATTTATAGAGAGCAATAATGTTTTGAAAGTAATTTGTCACAAAAAGTATCCCTATTACATGATCCGCAAGCATATTGATTATGATATATTCCCGCAAGGATTTAGAGGAATATGTTTAAATTGCATTAAAACCTTAATGTTTTTACAAAAAGGAGCATCTGATGGAAACAATAGGATATCACGAGATCTTTAATGGTTATAAGATTTAGCCACGAGTTTCAATAACTTATCCTACTGCTTAAGATGTGCACTAC
>CON_MALE_contig_10171
TCCAACGAAATCCGCTTCCAGCAATAAGCACTTAATAAAAGCTGCCTCAGAACCTGGCAATCTGGAATCTTCGTCATCACCCGGTGGCGGTAGTGGTCAAAACGATCAGGCCAAAACAATCAGCAACGCCTTAGTACCCCTAGCAGCTACCCAAAATNNNNNNNNNNNNNNNNNNNNNNNNNNNNNNNNNNNNNNNNNNNNNNNNNNNNNNNNNNNNNNNNNNNNNNNNNNNNNNNNNNNNNNNNNNNNNNNNNNNNNNNNNNNNNNNNNNNNNNNNNNNNNNNNNNNNNNNNNNNNNNNNNNNNNNNNNNNNNTCGGCAAATATATTTCATTGGAGCCAATGCCAAAAAACGACCTGGCCTGTTTGGTCCCAACAACTGTGATTACGACAATGAACAAGGTGCTTATATTCATATACCCCACGATCATGTAGCTTACCGCTA
>CON_MALE_contig_10172
CCACAACATCAAATTCTCTTGCTGGCCTCTTAATTGTATCGATGGAGAAGGAAGTGGTCTTACCCACTCTAGCTTGATACAAACCCAAGCCACTCACACTGATCTCTTTACCAGATCCAGCAGGCACAACATTGATCTCCAAAGGCTTCAATGATATGGGCACATCATTAAAGAGTATGGTAATTTTATGTGGAGCCACTCGGGTCGGATGATAAATAATTTCGTAGACACCNNNNNNNNNNNNNNNNNNNNNNNNNNNNNNNNNNNNNNNNNNNNNNNNNNNNCGTAGGCTGATAAATCCCCTTGGCCAGCTTCATTAAGCGAAACAGAAATGCTAGCAGGACGATGACACATGGCTTCTCCAACTTCAGTGATTTTAACCAAAGATGGATCGAAAACGGTTAGAGTACGAGTTCCCACATGTTGTCGGCTNNNNNNNATAAAGCGTATCAAATAATTTCCCGTCATATGGGTACGGAACTCTGCTGTCTGACGATTGATGGTGTAGGGTACAGGTTTATGATCGGGTCCCACTATTTCAGCAATTTGATCATCCGAGGGGAAATCAATCATGGCCAAGCTACCAATTTGTATGGTTTGAGCTGTTTGTTGAATATCTACATGGAATGGACTGCCATCAACGGCCATCTCATTGAAGGTAATATTCACATAGTGAGGNNGAAAAAGTGGCTCACATTATTGGAAAAGTGGCACAAAATCGTAAAAAGTATCACATTTAGTGGCACAAAAGTGACATCGTATAAGCCACGGGCACAAGCCACTACTTCAGCCTTGACAGTGCTCGTGTCTGTAGAGACAACCAATTCCAAAGTGCCTTCTCCAGCTCCAGCAGCATCAACACTGAATGTGACCGGTATACCTAAAGCAGCTGGTCCATATTGTTGTTCCAAACCACTTATGGTCACC
>CON_MALE_contig_10173
TAAGACTTGTGAAGAGTTTGTCACATGTATCCACTTCACATGGGATTGTTTTGTTCGGCACATCCTTTGGTCTTTCATGTGTTGTACGTATGTGGCGTTTCAAATGAGTCAAGATGGAATAGATTTTGCTGCATCCTTCATAGTGACAAGCATGTTTTTTTATACCGGTGTGTTTGTATTCATGTCGGTCCAAGTGATCCAAACGCTTGAAGGTTTGATTACACCCTTCAATGGAACACAAATATTTTTCACCAGTACTTCTCCGCCTAGGTTTTGTATTCCCCACTTGCATTGATAGGACACTTTCAATGTCACTATCCGAGGTTAAATGTCCATCCGGAGGCATTTCCACTAATAATTGTTTTCAATTTGTTTTGTTAATAATTCTCGCTCGCGTTTTGCAATGAAAAAAGAAACAACGTG
>CON_MALE_contig_10174
GAAATACTCATGCAGATACACACAATATGTACGACTTGGAAGTTGTAGATATTTTCCAAGTCTCTCGACAGGGAGAAGCACGACGATACAAACCTTTTAAAAAGCTCCACAACCGTCGGTTGCTCTGGCACGGGTCTCGATTAACAAACTTTGCTGGTATTCTTTCACATGGTCTTAAAATAGCCCCACCCGAAGCTCCTGTTACCGGTTATATGTTTGGCAAAGGTATTTATTTTGCAGATATGGTTTCGAAATCAGCAAATTATTGTTGCACAAGCAGGCAAAATTCAACTGGATTTCTGCTACTGTCTGAGGTAGCTCTCGGCGATATGTTGGAATGTAGTACAGCCAAGTATATTACAAAACTTCCGGCAGACAAACACAGTTGTTTTGGACGTGGTAGAACAATGCCAAACCCCAAAGAGTCGTATATTCGAGAGGATGGAGTAGAAATTCCATTGGGCAAACCAATATCAGACGATAAACTGAAATCTTCCCTTCTTTACAATGAATTTATAGTATATGATATTGCTCAGGTTAACATTCAATACATG
>CON_MALE_contig_10175
TTTGAGTGGAGGCAATACTTGTCCAGAATAGACTTTCAATTGCTTGGCAATGTTATTTTCAAGACGTTTTGATGTATCAAAGGACATTAGCTGCTCCTTTCCTTGCTCCAAGTAATATTCCACATTTATGGTAACAAGACCTTGACCATAAATTCTAACGGTTATAATGGTTTCCTTGTTCTCAGATAGCACTGCGAAGTAACCATCAACGACATCCATTTGATATTCCACAGATATTTGAGGAAATATATGCTCCAATTCTAGACGTAACAATTTTGCAATTTCTTGCCTCTCTTTTGGATCGCCAGTTTTATCGGCATCCACTGTGAAATCAAACAAAACAGTTTGTGCGGCCATTATACAGCAATCACTTTCTCGTAATTATAATTTTTCTTTTAT
>CON_MALE_contig_10176
GTTCTCTTACGGATTTGAAGTTCAACATATCTGATTCTCCTTGTCTTCTTCGTCATTATCGACGTCTATTTCCTGATGCAGTAACATGAGCCGCATTTGTTGCACTGTATTCCAAATTGCAAGAAGTTTTCTCACATTACTTCCAAGGTACTCAGCGCGCTGACTAGCGGTCTCCAAGTAATCTTCAAACGTTGCACCCGTATCAGCG
>CON_MALE_contig_10177
AATTCACGGCTACTTAACATATGATGCATTTCACGCAATGTTAGGGCACGTATGAATTGGTTCTTTTGTATGCTTCCACAATTTTCACGATCGAAATCTTTGAAAACCTCACTTAAATTAGAAATTTCATCGGGTTGCCGAGCTAATTTCATGAGAGCTTGAGAACATAGGGTGCGTTCATCAAAGTTTAGGAAACACTCGAAACAATCCAGGTTAGCTAGGTGCTTAAGCGGTATGGCCGTGG
>CON_MALE_contig_10178
CTTTGGCCTCGCCAGTAACACCACCCAACGAGGAAAATCACTCGGTGTCATCACCAGACGAACCTCAGACTATTGTAGTTGCCAGCAATCGTACACTGAATTCGCCACATCAATCGCCAGGCCGCAGTATGATTGATCGTCCTGTACCCGCCCGATTTAAGGTGTCCAATACGACTCCACAACGTCGTAATACCATACAATCGACTAGCACTGCGCGTGGTGCCAGTACTACTTCGATTAAGAAGCCCACCCTGGTCAAAGTGAACTCACTGACCAGTACCGCTACGGTGGATAAAAATAATTCGTCATCCACTGGGGATAAACATCACCACCATCATCATCACCATCACAACAGCATGTCGAATCATCAGCAACATCATCACCATGCCCACCAGCATCATCATCACACAATTCGTCCTCTTCTTCCGCCAATAATACGACTANNNNNNNNNNNNNNNNNNNNNNNNNNNNNNNNNNNNNNNNNNNNNNNNNNNNNNNNNNNNNNNNNNNNNNNNNNNNNNNNNNNNNNNNNNNNNNNNNNNNNNNNNNNNNNNNNNNNNNNNNNNNNNNNNNNNNNNNNNNNNNNNNNNNNCAGCTTCGGTGGTCCCCAAATCGACCAGCTCCAATGCTAGTCATTCCAAAAATTCAACATCGAAGTCATCGTCGGCCAATTCCAGTAAGGCTTCGTCGCCCAACAATAATAACAGCATAGCCGAGGGGTCCACCGGCTTAAGATCGGGCTCTCGAGGATTGCGGGGTTATTCAGCCTATGGAGGCGGCGGAAATATGCATAGGGCCGGACAAGCCTCCACCGCTACCGCAGCAGGTGGTGGTATACGAAGACCCAAGCCCACATCTTCGTTTCAGATAACTTCGGTTACTTTGGGCAATCCAAAACCCTCACCTGTTACTGATAACGGGGAAGATGAGTCGGCCGATGATTTCGACGAATCTCACACGGATGAAAACAGTCGTATAACCGATTTGGAAAATGAGACACCTTCGATGTCCGAGGACACATTCTCGAAGGAGGAAATCTATTATCATCAAGATGATGGTCTTACTAGTACTGCTCCCGCCATTCCAACGGGTTCGCAGTTTGGTTTGGTGGTTGCCACACTTGGCGCTCAGGATATCTCAAATGTGCAGGTAAATGTGGGTGAGAATTTCATAGATGTTGTCCCAGCGGGCAGTGATGTGAAGAAGGACTCCACCCAGCATCGCAGCGAACGTTTCAAAGTGGTTAAGATTGAGTCTACCGAACCATTTCGTCGTGGTCGTTGGGTTTGTATGGACTATTTGGATCATACCACGGTACCCGGTGGTGGCGGATCGGGTGGTAAGGGAGATGGTGCTGGTAATAACAACGAAAAGACTGAAGGCGGTGCCGCAGGTGCTGCTGATAATGCCGGTGAACAGGGCGGTGGCGGACCACGTACAACGCAAAGTATGATTTTGGGTCATGGTACAGCGGCTGCCATTTTGGAAAATCACTATGATGCCTCGGCATCGGCTGATGGTAATTGGAATTATCCAGAGCCATCGCCAAAGGCCCCCTTGGGTGGTGCTGGTGTGGGAGGAGGAGCTGGTGGGGGTATAAACACTGCTCCCGCCACTGTAGTCCATGGTTTGCAACAGTTTATCGATGGTCCAAAACACGGTGGGGATGCTATGGCTGGCCTTCAACAACAAACCGGCGAAGGTCAATACCCCACTCCACCGCAGGAGGTGAACGCCAATACCAACACGCCCCAGNNCCAGCAGATGACCATGCAAGGTCAGGTTATGCAGGAAGGAGGACAAATCCCCATGGATTTCGCCACCTTAGCTGCCCATAAACTAAAGCAATCGCTTGAAGAGCTCAAGAGACGTGAAGAAGCCATCGAAGCTTCGGAAAAAGCGGCCGCTGCTGCTGCAGTCGCCTATATGCCAGGACGTTCACAGCCTGTGAACTTTGAAGCCTTCAAGCAACAGCAGCAGACACAGTCGCCACAAGTGTCAATGCAACAGCAGCCACAAGCCATGCAGCAGCAGCAACAACCACAGCAAAGCCAACAGCAACCGCCACAGATCCAGCAACAACAAGCCCAACCACATACTGTCTCCTTGCCGAGTAGTATGAATATTCAAAATGGAACGTTATCCATATCGTCCGATAATAGTAATGTCGGCTCTCCAGCTGGATCTGCACAGCCTCAGGGTCAACAGCAGCAGCAGCAACAGCCAATACCCACTATGATGGGAAATCAGGGACAGTCACAACCGCAACAGCAGCAGCAACAGACTCAAAATATGACTGCTTACAATATTGAAATGCAGCAACAGCCCTTATCGCCAGCTCCGCAACAGAGCCAAGTACCCCCCACTTATGTGACATCGAATTTCCAAGGTACTCCACATCAAACGCCTCAGCAGCAATCGCCACAAATGGCCGAAGCAGCCAATCAGCAACAGCAGCAACATCAACAACAACAACAGATGCA
>CON_MALE_contig_10179
TTTCTACAAAACATCAAGGAGCTCTAGAAATGGATACCATTCCAAATCCAGTGTGGTGCATCCTGGGTTCGGGTGGACATACAGCAGAGATGTGTATAATCCTACAGGGATTACTACGACAAACCAAAGATCTTAGCAAATATAAACCAATGAAATTCCTAGTGGCAAATACTGATCAAACATCGAANNAAAGTACAACTGATTATGAGTGAATTAGATCAGCCGGTGGGCGAGGATGACTTCATAAATATTCCCAGGGCACGTGAGGTGGGGCAAAGCTGGTTTACAACCGTATTTTCATTTCTATATGCTTTGCTTTGGAGTTTTTGGTTGGTGTTCAAAGAGAAACCTCGACTTATATTGTGTAATGGACCTGGAACATGTGTGCCATTCTGTTTGGCAGG
>CON_MALE_contig_1018
TTTTTTTTGATTGTTGTTTGTTTGTAATTTATAATTTTGTTTTCATTTCTTTGGCGGCATTCATTAAACAATCTTTAAATAATTTAAATTCTTTGTCACAGGTTCTGTGCTGTACATTCAAGTCTCTCGATACACATGCCGCATATATGGTTGCCGATTCTGCACATTTTCCTAGAAGAATTGGATAGTTGCGCAAACGTTGTTTGGCTTTACGCACTGATTCCATTACTTGCGGCGATTTTCGTAAACAAAGGAATCTGCGTCCGGAAGTGATGTTTCACAGAAAATATCGTACAATGGCCTTGAGAACAAAAGCAGCAATGAAGATGTTATGAATGCCAATTGGAAGGTTCGTGGATTTTTTTGAATCCAATTACGTTTCGGTAACTGGGCAGTTCGCTTTCTTTGGGTGGCTTGTTTATTGAGAACGTCTTGCAATTGTTGTGGTGGTTTGTAAGGCGGAGGAGTTTGCATTATTATTCCCTCACAGAAGCTAGTAGTGTTTATTTCGACTTTTCAGACGTATCGGGTAAATACGAGCGACTCAAATCGATTCCAGAGCAACACAAGGATGTTTGATGCCACTTCAAGCAACATAAACGCATTTGTTCAAGTACCTCTAGACACTTCTCTTCTTGATAGTTATTCTCTTTCAAACAAGCTTGAATTCTACAGGCATTAGCTTTGCAAGGATCTTTTTTGGTGTTATAAGATGACATAAATCTTGAATAATAGAAATAAAAAAGATATAGAACTTTTGAAAGATGTGATAAGTGCTAAGGTCGGAGCCAGACGAAAAAAA
>CON_MALE_contig_10180
TTTGAAATAACAAAATCGTAGAAATATTTCTAAATATTGTTTTTTACTGCAATTATTGTCTTGTCTCTTATGTACTCTCTTGTTAATTTTAAGTAATCAGCCACAATTGAATGCAATCATTCGTTGCTTCCATACATCATACATTTAAAACACGAATGCTTACATATTTCATAGAACAAGAACATACCGTTGTCATCACAGAAATCTTAGTTATATTCAAGTTA
>CON_MALE_contig_10181
CCAGCCGATTCAGTACCAACATTGTATTTGGAAATACCATTAAAGAAAATTCGAAACCATTACGATATCCTAGATGCGGCTATAGACGAGTTACAAAATACCTCAAAAACCTTAAATGATCGTGTTGAAAAAGCGCATAAATTTGATCAAAATTCTAGAGAATTATTGGAAGACTATCGGCTTTGTGTTGAGGAGAAAAATCAGTTAGAAAAGCGGCTCTTACGAAAAGTTGCAGTGCTCTTAAATACAAAGAAACAAAAGATTGCTGAACTAGAAGAACGCTTGAACAAATTTGAAGCGCCTAACGATAGTGCCGATAATGACGAAGAGGATGAGGCGGCAGATATGAATGACACTGACGCAATAAACAGACCAAAAACCCCACGTAAACGTGCA
>CON_MALE_contig_10182
AAAAGTCAAGTCGCAAAAAGCTGCTGCACTTGTAATTTTTACTTGGGAAAACTACGCTATTCAAATCCCAATTCCATAACCAACTACATTCGTCGATGTGCTTCACTCTTTGTATATTTCCCTTTGTTGCGGAGAAGAAAAAAAAAAGCGATTGCTGGTATTGGTGTATGAGTTGTGATTTGGATATCTGGTTTTCGAATAGCAGCAGTAATAGCA
>CON_MALE_contig_10183
CGTATGGCCCATGTTTTCGGCCAGGCCAAATATAGGAACGCCAAATGTTTTGTACATTTGTGCTCCTCTGAGCGTAACTTCCAAAGAGGCGGTTTGTGGCGTACTTACTAGAAGCACACCAGTAATTGGTACATTTTGTGTTAATGACAGATGTATATCACCAGTTCCTGGCGGAGTGTCTACTATTAAAATATCCAAAGGTCCCCAAACAGTTCCTTTCAAAAGTCGCTGCAGGGCAGACATGACTAATGGTCCTCGCCAAATAATAGCATCGCCTTCTTTAGTTAACATACCCATGGATAGACACTTAACACCATAGTTCACTGGAGGTATTNNNNNNNNNNNNNNNNNNNNNNNNNNNNNNNNNNNNNNNNNNNNNNNNNNNNNNNNNNNNNNNNNNNNNNNNNNNNNNNNNNNNNNNNNCCACTCGTTTTCCCATCGATGCTAATGATACCGATAAGTTGACTGCAACTGTAGATTTTCCAACTCCTCCTTTTCCTGATGCTACTACAACAATATTTTCTACTCCAGGTAGATTTTTTCTCTTTGGTAATCC
>CON_MALE_contig_10184
TATACAACCAATGTTTCAAAAAAATCATTAATAAGAACATTACAAACAAGTGTCTTTTGAGTGCCTTTCTTAATGAAATAGTGCCTTTAAAGAAACTCAAATTTATGTGTGAATAGAATCAGAATATATACAATAAAANNNNNNNNNNNNNNNNNNNNNNNNNGTAAGTAGTTATGATAATAGAAAAAGGATGTTTCACAATTACACTTTTTGTTCTCGTCACAAAATGAAACACCTGAATAGCCAAAAATACTATATCTACTATACATATCTCTATACCAGATCCACTTGAATA
>CON_MALE_contig_10185
TTTTGTATGAACATCGGGCAAAATTATATCGTTTCACAGAGGGCGAATGGAAAGAGAGAGGATTAGGCAAAGTGAAAATTTTACGCCACAAAACCACAAAGAAATTGCGTGTTGTAATGAGACGCGAACAAGTTCTGAAGATATGTCTCAANNCTCAATCATGTTCTCAATAATGATGTCGACTATAAACGGAAAGATGATAAATCTTGGCTTTTCGTCGTTAATGATTTCAGTGAGGGTGCGGTAGAGCTTGAAAAATTCTCTTTACGTTTCAAAACAAAAGAAATTGCCGAAGGATTTATGGATGCAGTGAAAAAGGCATTGGATGGAACTGCCGAAGCTATAGAAACGCCATCAAATACTTCCATAACAACACCAACAAACATCTCTGCTCCTGCAACNNNNNNNNNNNNNNNNNNNNNNNNNNNNNNNNNNNNNNNNNNNNNNNNNNNNNNNNNNNNNNNNNNNNNNNNNNNNNNNNNNNNNNNNNNNNNNNNNNNNNNACAGGATGTCGAGGTTGCGACCCCGATAAATTTGTTTTTGCTAAACCGAAAAGCATGGAGAACTTTGTTAATCAGGAAGAAGCAAAGAATCCTTTAGAACCCATGGAATTGCCAGCATTGAACCTTTTGAACAAGAGCGCTAACAAAACCATCCTAAAACAAAGCGCACTATCCCCCATGTCGGCCAAAACTGAAAAAGAAACCACAAAAATTAATGAGAGTATTTTTAGTGGTTTCGGGGGTGCCAATTCAACAACATTTGCTTCAGCTGTGGCAGCAGAAAAA
>CON_MALE_contig_10186
AGGTCACCAATATAATGCCGGGTATGAAAACGGTTGTAAAATAATACGCACGATCACGGGTAAATGTTAAATCAACTTGCAGACAACTGTAATTACCTGTGTGACGGGATTTTCTCCAGGTCGATAGACCACATTATGCTGTGGCCTTTTGCGTCCCATATAATTGACGCATACAAACTCCAGGAGCGAGGCATAAATGAAACACATGCAGACACCGTCCCAGACATTCATGGCGGTGAGATTTGATACAACTGGAAGTGTGCTGCGGAAACCGTTTGATGTTGTAAAGAAATTCAGCATTGTTGTTACTCCGATCATTACTCTGGCTGGCACTGCATTCCATNNNNNNNNNNNNNNNNNNNNNNNNNNNNNNNNNNNNNNNNNNNNNNNNNNNNNNNNNNNNNNNNNNNNNNNNNNNNNNNNNNNNNNNNNNNNNNNNNNNNNNNNNNNNNNNNNNNNNNNNNNNNNNNNNNCTTTATCAGATACGCATTCAAAGTAGTTAACGATGGACTTTTGAGCAGTGTAACCTCACCGTTCGTCCAAACGTACCTTATTTGGGGCTCTTCGTACGAAATACTCTCCATTGAAAATGTACACTTGGGATCATCAAATGGAAAAATGTGTAAACTTCCCTGACATGATAAGATCAAATGGCGTCTCATTGAGTACATAATGGTCCCGTTCCGGAAAATACGCAAAGCGAAATGCATGGGTATAATAGGATCTTTAAAGTCGCCGTGCATACTAAAATAGGTGTCCGGCGTCCAGATGCTGTCATGATGATGCAATGCATTTAGAAAATCATAATGTGACTTGTTGCCATACTGCAAACGAGGGTCCACCCAGAACTGGTTCAGCAGGAATTCCACTTCGTATTTCAGACTACTTTCATCGGGAGAGGCCAAACTTAGCAGCAGCA
>CON_MALE_contig_10187
ACTTGAAATAAGAAATATCAGTAAATGTCTGAAAAGGAACCAGAGATAAAGAAAGCAAAAATGACCACGGGCGTAGAAGTTGCAGAGCCACTTAAGACATCACCTGTGGCCGGCACTGTCACCGAAAAGACTTGTTCGCACTGGGTTAAAAGAAAGAAACGATTTTGCAAAATGACTTGGCAAAAGGCAAGGACTACTGCGGAGAACATGCTCCTGCTATTAATGTGGAGGATGGTAAATCACCTGAAGACCAGGATCGAATTCCATGTCCCTTGGATGGAA
>CON_MALE_contig_10188
CGGGCGATTGTTTAACCTGCTACGATCCTCATGGTTATTGTGTGATATACTCAGCATCCGATCGAGATAGTTTTAATATAGCAGAGCATGTGTTACAAGTTTTATGGACCAATCAAAACATTGCTCAAAAGGCAGTGATACTTGTGGCAAATAAAGCTGATCTTGCTCGTAGTCGTTCAATTAGTGCCGACGAGGGAAAAGCTATGGCAG
>CON_MALE_contig_10189
TCCAAAACCAATATTTTATTGTTGCGCAATACGGCACGCGCCAAACAAATGAGTTGTCGTTGGCCCACACTGAAATTACTTCCACGTTCTGTAACGAAAAAATCTAAACCAGGTATAGCACCTTTTAATTCCACATCTTCTNNCTTCTAAAGCTCTCCATATATCGGCATCGGAATATTTTTCAAAGGGATCCAGATTGTAACGTATTGTTGCTGAAAACAAAACTGGATCTTGTGGAATAATAGATATCTTAGAACGTAATGATTCCAGATTAATGGTCCCCGTGTCAATACCATCGATGATGACTCCACCCTCTATATTGGCCAAACGAAACAATACCCCAATCAGCGAAGATTTACCNNNNNNNNNNNNNNNNNNNNNNNNNNNNNNNNNNNNNNNTGGTTCAATTATAAGATTTAGATTCTTTAGGACCGCCTCACCATGGGGATCGTAACGATAGGACATGTTACGGAATTCGATAAGACCATGTGTGGGCCAACTAATAGGAGGTTGTTTGATTTCAT
>CON_MALE_contig_1019
CTTGTTGTTTGTTTTTTAACTAGCATTTGTAAATTAAGAGTAAATTGTACTTTCAATCCATTCATCCAATGTGAATGTAGCCGTTTCAGTATTTTCTGTATCCTTGTCCTTAAAGATATCTATATAAGTTTTAATTTTCACGGCACACATTAAAAAGTCATCAAATGCAATTTTACCATCTCGGGAACCGTAACGATGTACCAAAGCATTTAAAATGCGATTATTCAAATGGTAACCAGCCGAATTAAGGGCTGTACGCAATTGGAAGCCATCTATACGTCCAGTTTGATGGACATCATACATTTTGAAGACAGCTTTCCATTTGGCAATGTCCGTTAGCAAAGCTTCGAATTCTTCAAAGCCTAATTTTCCGGATTTATCAACATCTAACATGGCCACCATGGAACGGCATATATCCTTGGAGAATCCTTCTGGCGAGGCAGTCATTACCGGATTGTTGAAGTCATCATTGCGGTTAGGGTCAACCAGTCTGGTGGTGGTATTATTCTGATCATCTAATCCAAACATTTCTTGTACACTATTGTCTTTATTGCCACAAAGGCCACACAACAAGGAGATGATCATATTTACAATATCACCACCATCGTTGGTGGCATTATTAGGGACTTCACCATTTTCCCTGGACTGTAGTGGGGCCATGTTTTCTTTTACATTTTGTGCGGTATCAAAATTTGACGAAATTGGCAATTCATCCCTTAATGAATGATCCAGTATACGTTTCAATTCCATCCAATCGACTTCCATATCTGCTCCAGCAACACTTTTGAAAAGACGCTGCAAAGCTTCTTTTTGGGGATCCACGGCTGGTGCCACTGGCGTTGGCATTGGCATACTGGGATATAGTCCGCCTGGTCTATTATTATCATCATCATTAGATCCATAGCCGACATGATCATCATTTTCTTCCATGTTATTCTGGCTTTCTGAGAATACACGAATAATGAATTCACCCTCTTCATTTGGATCGAAAGTTGATGGTACAATTAAATAATGTCCAGGAGGTAATTGGAATCGTGCTGTTACCTCACGCGTATTAATAAAATGTGGTGATCTGGCAACGGAAGAACGATACTTGAAGAAACTTAACCCTTGTGGACGGACATTAAATTCTCGATCATTTAAGTGATAAATGGCAAAACCAATCGTTAGACATTCCATGCCAAGATTTCGTTTTGAACGACGATTCTTTTGCATTAAGGCCACAATAACCGTACACTTGCCCTCATCATCTTCCTCATCAGGATCCTCCAGAGTTATAACATATTGAGGATTATGCCAAAAAGTATCCAAAAAGTTACGACAACCACCGGCAGTAACACCTACCGTCCATTCACCTTCAAACATGGACATTTCCCATTTACGTTTACCATCATTTTGTTGGCTTTCGGTCAATGAGTCAGGGGATAAATTGCAAATTTCAACACGTTCGAAATATTTCAGAAAGTCCTGGAAGGACATCCAAAATTCACCATCACGATCAAAATTTAAACCGATTTCATGTTTCTGTTCATCTGGTATATAACGCCATTCGGGAGAGCTATCACTCCAGGGACCATTCCATTCGGCTTCATTACCCCAAGGATTGCGCAAACGTACCATAGGTAGTTTGCCCTGACGATTTGGCGTTATGATATCAATCATGCATACCTTGGTAATGGAATAAGCATGACCACGTATCAAACCTTCTGGAGTTTCGGCCTCTAATACATTTGGATCTGCCTCTAGGGAACAACCCATCATGGAATTACGTTCGGCTGCTTTGGCAAGTATACTAAATAGGTTATGTGGAGCCTCTTTTAGATCATACCATTCCGTAACACCACCGGTAAAATCTTCCATGGCTTCACAAGTGGAACCACCTTTAAGGGCTTCATAAGAACCATGTAATTTGGCATAGGCTTTCTCCAATAAGGCACTCCAGAATTCATTTCTTTCAGCTGAATGCATATACATTAGCTCACCTCGCGATGTGGGAAGACGATCATCTATAACAACATCTACCCAATTACCATATTGCCAAAAATGGAAATGGAAAACTCCAGCATAATTTTCCTCAAAACTTTGATCTGGTGGCACGACGCGGAAGAAGAGATTTGCATCTTGTGTGAGATTCGCAGCGGCTGCCAATAGCCAGCAATCGCCTAATTCACCTTGTTGAACATCGAAACGAGAATAACCCTCCACAAAGAATTGGGGATCATCGCATATTTCATGGGGTCTAAGCCATTCAATATAACGATCCGGTCGTCTTGAGAACATGAGAGATTCATTACTTGCAGGAAATTCAGGATCTTCAAATAGTGATCCACTAGCCAAACATTGCTGTCGTATAACTTCAAAATTCTGTGTGTTTTGCCGTGGTCTATGTGAAGGTCCAGCAGTTTCACCAAGCACTCTCATATTTTTAATACTGGGCAATATCCTTTTAGTTTCGGCTTCTTTCTTTATGAAAATTTCATTGATAGCCGTTCCCAAAACTTCTTTGGCAGCAGCAACGGCAGCATCGCCAGCCGCATTGAGGAACTCTTTGCCGGCTTGCCTGAAAAACCCCTTTATTTCATCCATGTTGGGTTGTTTTTTATGTTAATTCTACGGGATAGCAGAATTAGCCGAACCGAACCGTTTCAC
>CON_MALE_contig_10190
TGGTACCAACCTTCATTACAAAGTTTTTGTTACAATGGAAAAAATCAAACAGCAAATCATTCCAATTTTAGGATTTTTCCACACGTCATACTTGAAAGCACATTGGCACATCAATGGCAAGCGGGCATGGTAACCATTTTATCCAGGAGTATCTCTTTCGGAACTGATTCAGTATAATTTCAAGAATGCTATTGTGATAACACATGTAGTGAACCTCTCTCTC
>CON_MALE_contig_10191
ATTTAATGTAGCCGTTTTTCGACGTGGTCATTTTTTTACTTACCATCTGAGTGTGGCTGCCACCAATAACCCTGATAGCGGCTGAATTCCTCTTGCATAACATAGGAAGGAAGACCAGCACTTAGAGGATCATCGGCAAAAGTGCGCCGNNNNNNNNNNNNNNNNNNNNNNNNNNNCTGAGTGTATGAGTTACCCAAATGTCGCAACCGCTAATGTAGGCTATTAAATCGGAATTTTGTGGACATATTTGTGGATCTAATGCAGCCCATTGGGGGCATGTGCGCAATTGTATGGGGAAGAGTGGACTATTATTATATCCCGTATCCAAACATTGGTACAAGTCATTGAAACATGGAAACACTATCTTACCGCTAGGCTTGTGNNNNNNNNNNNNNNNNNNNNNNNNNNNNNNNNNNNNNNNNNNNNNNNNNNNNNNNNNNNNNNNNNNNNNNNNNNNNNNNNNNNNNNNNNNNNNNNNNNNNNNNNNNNNNNNCATAGGTTGTTGTAATACTATATTCCAGTGAAGTCTTTTGCCACTATTACCAAAACCACCCAGAAATCCCGATTGCATTGTTGGTGATGAAGCTTGTGATGGAGGTGGAGATCCCATTCGAATGCTGCCACTATCATTTGGACTATCTGGCGAAGCTAAGTCGTCTGCATTGTTCATTGATGAAATGTTGGACAAATTAATGTCCGTATATAGCAATGTGGTTTCCCA
>CON_MALE_contig_10192
GTTTGTCTAAAATTTCGTTCCGGAGGAAAGTAGTTTTTCTTTGAGTGTAAAGACCATCGGGGACAGGAAGGGAACGTTTACCACACGGCACATTTCTTCTCTGGATTCATTTTGGAACCTGGTTTGCATTGAAATACTTCCGCAAATTCAGGCATATTTGAAAGTGTACCGGTTACCCGCAGTCTTGACGGTGAATGGGTATCCTTCTCTAGTTGAAGCATAATTGTCTCTTCTGTATCTGAGGAACACCAAA
>CON_MALE_contig_10193
CGTCGAGCTCATTCGCCTTGTCTCGACTGTCAATAAGGAACTGTTGGATTGTCACTGGTCCCTCATAGAAGTGCTTATCACCAATGGTCACATCTGTGGAACTGCTAATTGCGACTTGGGGTCGATTGACTGGGGCCTGAGCAAATGAATTCGCCATGCCTAGATTGTCACCCAACTGTGTGAGGATGGCCAAAGGAGATGGAGGCATGGGTCCCATCTGGTTGGGGGTTATCTGTTGATTGACCACTGTGAGACCCTTGTTGATTGTTGGTATATCGGGATGTTTGGGCGGGTAAGACACCTGGGTGCCGAGTTTCTTTATCACATAGTTTTTGTGCACTCCTTCCGCGTCACCGGCCTCATCGGAGTCACTATCGGAGTCAATGACACTTGAGTCTATGCTACGTATCGAGACTGCAGGTGAACGGTTGCAGTGGTGATGGAAAGGCGGGTGCGTATTTGGTAGAGTATCGGTAGACGATGATGACACAGTTGATGAGGGATCTGGTGAGGGGCCACGTTGACGACCATTTGTGCCGGGCCCCACGACTCCCCCAATCGTTACCCTCTCTTCCGCCATAGCAGGATATCTGTGTAGCATCACATTGTCACTCTCAATGACATTTCTATTGTTCTGTTGCAAGGCACTGGTATCAAGTCCACTTTCAAAATTCTTTTCAATTTTTGCAAACTTTTTATCTACATTGCTGCTGCTGCTACTGTTCCTCCCCTTAGATGTATAGCCCAAGACATTCGAGTCATTCCAGTCGCTTTCTCTATTGATGGAATAGCTACTCGAGTTCTTATCACCAAACACATTTGAATGATTGCCTTTATTATTGGGATGGAACTGATGT
>CON_MALE_contig_10194
CTTTTGCTCATCAACATGGGCCGGATGTATTGTGTCAGTTATGTGAAACTCGGGTACCATAGCCATTCCCACTGTTAGATGAACTTCCTCCAATTTATCAGTTGAATTATTCACTAAATTTTCCTCTGTTAGATTAACTTCCTCCAATTTATCTTTTGAATTATTCACTAATTTTTCCACCTTTGGAGGTTCTAAATTTTCCTTAGATTGCTTAGCTAGGGATAGTGTAGATCCCCCGTTTTTATTGCTAATCCCACAATGGCTATCAGTTTCCTG
>CON_MALE_contig_10195
CAACGACAACGGTCCGGAGTAGCAGTTTGCAATTGGCTAGAATTCTACAATACCTAGAGTGTCCTCAGTACTTGAGAAAATTCTTCTTCCCTTTGCACAAAGACTTAAAATATTCGGGATTGTTGAATCCTTTGGATGCTCCCCATCATTTAAGACAGCAAAATGTCTTTCGTTATCGGGAAGGAATTGTGACTGAAAAACAAGCAAAAGAAGGTCACTG
>CON_MALE_contig_10196
AAAAAATATGTCAACTATTGATAAAGAAAATACAGATATTTATTTCGCAATATATTAAAACTCTGGGCAATACCGTTCAAATAAAACCCAACATAGATATATAGCATCAGCTTTATGTACGTTTTTCTATAGAGAAATGATATTGCGTTACGAAGGAAATCATTTTAATTACCAAGTAAATTTAGCAGAAAAAATATTTTAAT
>CON_MALE_contig_10197
ATGCAAATGTACCCCACACAAAACCACTTGGGATCACCTTCAATATACAATCCACAACAACCGACGGTAGCAATGATGCAAAATGCAAATAATGGCATACAAAACCAGCATCAATCAAATTACATGCAACAACCAGCAACAGCTCAAACGATGCAATATCCAAACAAAGGAAGTCAAGACCAACACTTAGCTGGACTAGGATATAAACAACAAAATCATTATGTGCCTCCAACGAACACAACAAATCATACCGCTCAGACTATTAAAGGATCAATGTCAACCTCAAAAGCTCCCACTATAGCACCAAGAACAAT
>CON_MALE_contig_10198
CCTACAATGACGAACAGTTCCATGCATTGGAAAAGATTAAGGTCGACCGAAACGGGAAACGTTTAAAATCCTTACTTTTGGATGATACGAAACCAGCTGTAGGCCAAATGGCCGAATGCCTTGCAGATTGGTATAAACTGGCACAGACTGTTTATTTAAAGAGCGAAATATTAGAAAAAGATGTCAGAGAATGTGAGCGCAATCTATATAAAATTCGTGATGATTTATATGGTCTGAAAACGGATATGCAAAAAGATTTAGATGCTAAAATGGTTAATAATAGCAATCAATTGTCAAAAATTGAACAGAAAAATCGTTTACGGTTTATGCAGCAACA
>CON_MALE_contig_10199
AGTCCAGCCAACTCCCAATTAAATTCGTCGATGAAACTTTTAGATTTAAGTGGTTCTCCCAAAACGTTTGCCAACCGACGGATGTTGCGTCAGGGACAATTTGGTTCACCCTCTAAAACCTTTGCGCCAAAAATGAAAAATGTACGCTCCAATTCGCTACAACGGACTGATGTTATGTCTACAACTATACCGGAGGTCAACAGTGAAGAGGATCACTCAAATAATTCCCTAAATAATTCGAAAAAAATCCGA
>CON_MALE_contig_102
TTTGTCGTCGAAGTCGAAGAGCATTTTCCAAAAAAAAATGACTGCCGTTTTCCGTGTGGGCTTGGTGCGCCTTTGCTCTCGCAGTGCTCCCGCACTGCCGGCTGGTTTGAGCCAACAACAACGTTCCATCTCCGGCAAGACAATGCGTGGTGGTCCCCGTGTCATTCAACATAAACCATTCCCCTACAAAGAGAAGGAATACAATGTTTTCCAAGCAATGTTCGATAAGACCACAAAACGTTTGAATGAAAATTCAAAAATCATTTGCGTAGAAGGTCCCATTGCTGCGGGCAAGAGTAAATTCGCCAAAGAATTGGCTGAAGAATTGGAAATGCATTACATGCCCGAAGCCAATATGGA
>CON_MALE_contig_1020
TGAAGATCGGTGCAAGTTTATTACTTTTGATAGCAGGAGTCTGCTGTCTGTCCCAGGTCAGTTTGGCCGGAGTGGTTGGTGTTCCTAGCGAACTTTTGGAAAACCTCAAGATTTCCGATGATTTGCCTGAGGTACCACCCATGGTCGAAGATGAAATTTTCGAACGTAACGTCTATGTCGATGTTCTGCCTGAAGGTCGTGCCAATGAATGTAGCATCACCATTCGTGGAGGTTTGAGTGAACCACAACCTGTTTTCTTGAAGACCGATGCTGCTGAATTCTATCCTTACTCCAATACCGGTGTGATGCAAGTTGATGCTGGCAAGACCATGCAAATGTTCTGCCCCGGAGAATTCAAGGTTAAGGCCACAAAACTCATCACTGCCACCTGTGTCAGTGGAACCACCTTTAAGGTTGATGGCACTAACTATGCCTTCTCCGAGTTGGTTTGCAAGTCTTGGCCCAGCTTTGTTGCCAAAAAGAAGGGAACTACCTGCAATGGAGGCATCTTGATCGGTGTTGGCTTCGAAGTATCCTCCAGCCGTTTTGTTGAGCAAATGGAAATCTGCTTCAATGAACAAGAAGAAGTGACTCGTTATGTTCGTCATACCATGGGCCCAGCCAACAATTACTACCAGACTGGTGTCGATCGTATTACCTTCCAAACTGGTGGATTCTTCAATGGCAAAAATGTCGACAAGCTCTACACCCAAGTTACCCAATTGGAAACTATCAACTCCGAGTTGGGTGGTGATGCCGATAAGTATTTCGATACCAACAAGAATATCTACTTGGCCCGTGGTCACATGGGAGCCAAGGCCGATTTCGTCTATGGTACTCAACAACGTGCCACCTTCTTGTTCATCAATGCCGCTCCCCAATGGCAAGTTTTCAATGCCGGCAATTGGGCTCGCGTTGAGGATGGTGTTCGTGATTGGGTTTCCAAAAACTCCAAGAATGTCAACTGCTACACTGGTGTATGGGGTGTAACCACGTTGCCCAACAAGAGCGGTGTTCAAACTCCCCTCTACTTGGCTCATGACTCCAACAACAATGGTCTCATCCCAGTCCCCAAGATCTACTTCCGCGTTGTCATCGAACCCTCCACCCACAAGGGTATTGTCTTCATCGGTGTTAACAATCCCCATTTGACTTTGGATCAAATCAAGAAGGACTACATCATATGTACCGATGTCAGCGACAAGGTTACCTATATCAACTGGAAAAAGACCGACATTACTGCTGGTTACTCTTACGCCTGCGAAGTTGCCGATTTCTTGAAGACTGTCAAGCATTTGCCAGCTCTTACCGCCAGTGGTGGTCTTTTAATTTAAATTAAGTGACAAAATATGCCTTCGCTTTGGTGTGTGTCC
>CON_MALE_contig_10200
TGAATTGGTTTTGTCGTCTCTGCACTTGTTAACCATATTATCAAGATTTCTAATTCGACCGGATTGTTAATCTTCGATTTTGATTTTTGCGATAATAAAGCCGACCATGAAGTACGATGCATCATTACCAAAATAGGCAAATGATTTGCAAGTTTTATATGTTCTTTGGATAGAAATGAGTTCGGACGGCAGATGCCTCGTTTGGCAGGACGACTGGCACCATCTCCTGCATTGCCTCCATAGGCTAGTATACCCAAGCATATATTNNATATTCAATGTCATTTGGATAAAACATCAAACGGATACTATTACCCAAATAAATCTCTTGACATTTCACACCTAAAGGCTTATGATGATCCAGTAAATAATGTTGGAACAGTGATGTAGAACCTATAGAGCAGTTANNNNNNNNNNNNNNNNNNNNNNNNNNNNNNNNNNNNNNNNNNNNNNNNNNNNNNNNNNNNNNNNNNNNNNNNNNNNNNNNNNNNNNNNNNNNNNNNNNNNNNNNNNNNNNNNNNNNCACGGTTTCTGTACAATTCTCTTCATATTCTCTGGATATTTTAGTTTGTACCGCTTTGAGTTGTTTAAAACTTTGATAGCTTGCAAAATGATCATACATGGTGGGATGCTGAAAATTTTGACGATTAGGTGC
>CON_MALE_contig_10201
ATCGACACATTGTTAAGGGAAATCTTTTTGCCCCAGTGGTGGATGCCTTCATACGCAACAACGGTCGTTATAATCTACTCGAATCGGCTATATTGGAACTGTTTGAATTTGTTAAATTGGAGGACATTAAGACATTGTGTGTCTATTTTGTTGAAACATTTAGCAAAATATTTGATGAAATCGAATATGTTCAAACATTTAAATATTTAAAGAATCGTTACGATCAATATCAGGAGCGAATAAAAGATCGCGACAAGATGGGTCTAGACACTGGCATTCCAATAATTCGTGGTGGACGTTTTCGTCGTGATCAAAGGCAAATGGAAGAGGAAGAAGAAATGTGGTTTAATGAAGAAGAAGATTTAGAGGAACTGGAAAATTATAATACCGTCATGAAGTCCGTTACAGAAAAAAATGGTTCACCATCTCAGCAGCAAATGCAGCAGAAATCACCGCCACAGAATTCACAACAACAG
>CON_MALE_contig_10202
GACTTATTAATGTTGTTGTTGTCGTTGTTTGTAGTGGTAGTAAAACTTGTTGCGTTGATTTACGTTTCTCCGGTCTCGTAGAAACGTTTGAGGTGTGTGGTGTTATTGAATACTCTTCGTTTCTAGATACTTTTCCTTGGGATTTTTAAAATAGTATTGGCGTTGTTGTTATTATTGGCGTTTATTTTGAAGTTGAACTCGTC
>CON_MALE_contig_10203
TGTATGGGATATGTTCGACACGACTACTGTCGTCCGGATAAACTTATAGTCTGCAAGGCGCATTAGGAGGAAAACGACAAATGTTTTATCGACATTAAAAAACAATTTCGGTTGTGTATTATGATCCTGTTACCACCGGAGGGACTTTACAATTTAGGTCGTTATTATCGGCACATCGACAGCTTTTTGATTTGTANNNNNNNNNNNNNNNNNNNNATCGACATGTAAAATGAATTCTCGCTAGAGCTTTGATACTCGAATTTGGAAATTTCATTTGCATGTCTATTATCGGTGACATTTTTTGATTTGTAAATATGGAAAACGGTATTATTGACATACAAAAGGAATTCTCGCTAGAGCTTTAACACTGGTATGTGGAAATTTCATTAGCATGTCGTTAACACAGTTTCGCAAAATACTTCTAATAGGAGCAAACTGTAAACAGTCGATAAATATGGAAATGCATTTCTTGTGGGTAGCGGAAATTTCGTTAAATGTGTATACCGTCTTTTAGAAAG
>CON_MALE_contig_10204
GTTTAACACAATACACGGATAAGCTTCATGGTTTCAACTTTGTGGTCAATAGTTTTTGGTCAGATGTTGAAATGCGTTTGGAAAATCATATGTCATCAATATTTGCTCCTGGCAATTCTGAAGTATTCTATGCTAAGTATAAATGTACCCGTGATTTTCTCAGTAAGATTGAAGAGCTTTTGGCTAATGAAGAATCCGTAGAAGTATTTCGACAACACAAACAGACAAAAAGCTTTCAGGCCCGTTGGAATCTACCAGTATATTTTCAAATATGTTTTCAGGAAATTGCTGGAAAATTT
>CON_MALE_contig_10205
GAGAAAACTAATGTGTAACTGCGAACGAATATTTATTTGATGAAAACGAAGCGAAGCGAATTACAGTAAAATATTGAGAAAGCTAATGTGTAACTGCGAACGACTGTTTATTTGAAGAAAATTTTGATTTAAGCGAATATACTTCGAAGTAATCATTGTGATAATTCCAATTAAGTTTTGGTGAAGATTTTTAAGAGTAATTGCGAATATTCTACGAAATACTGTAAAACATTGAGAAAGCTAACGTGCAACTACGAACGACTGTTTATTTGAAGAAAATTATGATGTAAGCGAAGATATTTTGAGAGAAATCATTGGGGTAATTCAAAATAGGATTTTAATGGAGGTATTTGAGAGTAANNNNNNNNNNNNNNNNNNTACGAAATACTGTATATTCAGAAAGCTATTGTGTAACTGCGAACGACTGTTTGTTTGAATAAAATTATGATTTAAGCGAAGATATTTGAGAGTAATCATTGCGAAAATTCTAATGTGTAAATGCGAGCTGCTGTTGAGTCGAAGAAGATATTGGTTTAGCCAAAGGTATTTTAGAGCAATTGCGAAAATTCTACGAAATACGGTAAACCATTGAGAAAGCTAATGTGTAACTGCGAGCTGCTGTTGAGTTGAAGAAAAGTATGATTTAAGCGAAGATATTTGAGAGTAATCATTGCGACATTTCTATGAAATACTTTAAAAAATTGAGGAAACTAATGTGTAACT
>CON_MALE_contig_10206
CGACGGCAAGCATATTTCCATAAAATGTAAAAATCGGGAAGCATGATTTACAATATACGATTGAATTTTCCCAAACACGAAGAAAATAGTACTCCGTACACTTTTGTTGCTGATGATGCGTTTCCCCTTCACGAATTCAACGAATAATGAAGCCATATAAGCCAAGTAAAAACACGCCTTTGGATGAAAACAAACAAATTTTTAATTATAGACTTAGCAGAGCTAGACGATGCATTGAAAATGCTTTTG
>CON_MALE_contig_10207
TCTTAAGTGGTTTGGTAAGCATTATGCTATTTCTGGCCATCAGAAAGTTTATTTTGAGATCACCTGAACCGCTTAAAGCCGGATTTCGTTCTTTGCCCATTTTCTATGGGGTCACATTTTTCATAAATGTGATCAGTGTTNNNNNNNNGACGGACCTAAATTACTTTATATGGATAATATACCCACCTGGTTGGCTGTGACTGTTAGTATAGCATTGGGTATATTGGTGGCCATTTTGACTCAATTAGTTTTGGTGCCTGTACAAAAACGTAAAATCGCTAAACAATTAAGAGCCAAGAATCCGGTCAAGNNNNNNNNNNNNNNNNNNNNNNGTCCTAAGAAAAATCGTCGCCCCCTGAGTTTGGTGAGCGATGGTAAACAACTGCCTGCAATTGCCGAAATTACCGAGCTGGTCTCGTTGACAGACAATTCGCCAAAAACTTTTAAATTAGCTCCCTTTAATTTGAATGGTGGCAAAGCCAATGGCACTACACCTGATGGCTACAAAATCAATCCTGAAATTATTAAAAAGGCCGAAGATCTTTTGGGTAAAGCCA
>CON_MALE_contig_10208
ATTAGTTTTGCTGTTTCTTCGTTAGCAAAGGTGTGATCGGTCTGTTTTTACGTTCCATTTCATTCAATTGTTCGGTTTCTCTTTCACCATATAAATCCATATGGCGACCATGATACCATACTAGGACATCGAAAAATACTCCAATAACCATGAAACAACATGATACAAAATTTACTTTCACTCGAAACGCTGCCTGGTCATACAATTGACAATTGCCATTTCCCGTACACGT
>CON_MALE_contig_10209
CGAGATTATTGCGTGTTGTTGGCACAATTAATGTGTTTTGTGGTCCAAATCCCATTTTGAATTTGTGACCATTGTGAAGACCTAAATCAGCTGGCCATTTAAACCTTAAAGGATATGCCAGGGATTTCATGAGAGGAGCTTGAACAGCTAAACTTTTGACTAGAGCTACTTTTGGCCTAACTATAAATGGTGCAATTTTTGTTACAACTTCAGGAGATTCATCCGATTCTGGCCTTGCTTTACGCGTNNNNNNNNNNNNNNNNNNNNNNNNNNNNNNNNNNNNNNNNNNNNNNNNNNNNNNNNNNNNNNNNNNNNNNNNNNNNNNNNNNNNNNNNNNNNNNNNNNNNNNNNNNNNCCCAAACCAGCACTTTCTTTCCACAAAGATTGTGAAGAATCATACATGTCATGCATATGACGACCATATAATCCACCCAATGAAGGTAAATTCCGATTGAAATCATGATGATGTTGATGCTGA
>CON_MALE_contig_1021
GCATTGTTGTTGTTTTTTATTTCTATAATACTTGATTTCAATTAACATCTTCAAGTTGTTTGTTGTTTTTTGTGTTTCATATGAGGTAGTTGAGTTTCATGATTGACAATTCGCATGCGTGACAGCTCTATAATTTCCTTAAGCATGGTTGAGCTTCTCTCCTTCCCCGTTAAAGGTTGTAAAGGGAGGGAGGTGTTAATGACTCTGTTTTAGCAATATACCTTCATAGAGGGGGTATAGTAAAGAGGCATCTGAGTTTCTACAAAGAGATAATGCAGCTCATTTGCCATTTGATGACGATGACGATAGTTTAGCTTTTTTATTAGCGAAGTTTCAATGGACATACACCTTTATCACATTTCCCTTTTTCTTTTAATTGGGAAAACATTGAAGTGTATAGTTTACGTAGATATGAGTAGAACAAGCGAGTGAATATGGGGTGAATTTGATTTACATTTCCCTAGGCTGGCCTTAAGAGGCTATGCCTCATGTAAATTGGGCCTTGGGCCTCTTGATTTGGGTTGATTATTTTTGCTGTGTTTTATTATGTTAACCCTCTTATGTGAGTTGTGATTACTCTGTGTGCTTTTTTGGTTTCAGTTCCTTTCCCAGTCGTAGCCCTGCTAGATAGGTTAACCTTTGCAAAGGCATTGGGATTTCCCTTTGTCTCAAACCGAAATGATGAGTGGCAGTTAGTTTACTTGGCTGGCTTGACTTTCATCATATGAGCTATAGTGTGCCTTCCTATGACGGTGTCGAATCACAAGGACACTTCAGTTTCGATTTCGAACGGTTCATTCCGTTACATTGCCCGGCCTTAATTCACTTCACCAGGGACGCCAGACGGGCTCTTCTTCTTTGATTTGTTTTTTGGTGACCAATGATAAGGGCTGTTGCATTTGATGGGCCGCTGGAGCGTGGTGTATTACCGAAGGTTTACAATCCATGGCTTCATGGGAATTGGCTGGACTAGGTGGGGCGAAATGCATCATAGCAGCAGCAGCTGCGGCTACAGCGGCAGCATTGGCGTTGCTATAAGCCAAATTCTCATAGGTAGATTGAGAGCTATGCGATGAAGCTGATCCAGTGGATGCTGTACGTGATGGAATGGGTACCAACATGGGAGGATGACCATTATTCATAACAACTTGTTGCTGTAATTGGGCTTGTTGATGTTGCTGCTGGGGCAAGACCAAAGCAATACTGCCATTGGTATGCAGGTGATACCCACCAAATTACCCAATGGCAGTATTGCTTTGGTCT
>CON_MALE_contig_10210
TACATTACAAAAAGTTTTTTGGCAAAGAAACAGACAATTTTGCACAACAAATCAAGAAATCAAAGTAAAACAAGGAAACCAATCTTTTATACTAAAGTTTAAGCAGTGGAAGTTTTCAATCTCTTATAAGGGTATATTTAAAGTATCCCAATTACGCACCAATATGACACCAGCAATAGAAAAAATTCCTTTGAAACAAGCAGAAATTGCTGTAAGACGTTTCAATGACATGGCCT
>CON_MALE_contig_10211
TTCACAATTTCACGGCACAATCTAAATGAAGGAATAAAATATGAGCAAACTAAGAGGGACGGTGACAAAGACGATAAGTGACCTTAAGAAGTGAAGAAAAATATACTTCAGCGACCTAGCAAGAAGAGGAGGAAGTGATAACAAAGCGAAATTATTTTTCTTTTTACAAAAACNNGAAAAATTAGAAATTCCTACGTTAGCTTGTGAAATGGGAGGTTGTGTCGGTCGTTACAGTGGTGACAATGAAACAGTTTCAGTCTCATCGGCAAGTGTTTCCAGGCCACCGACAGCAGGAACTCAAGTTGGACCTGCACGTAAAAACCGACCTTTATGCCATGAAACGATACGCTGGCGGTCAGATGTTCCATTAACAGAGGGACAGTTGCGCTCAAAGCGTGACGAATTTTGGGACACAGCACCGGCCTTTGATGGTCGCAAAGAAATCTGGGATGCATTGAGAGCGGCAACAACGGCGGCAG
>CON_MALE_contig_10212
TAGGTTGTGAATTTAAATGGGTAGATAATTGTAGGTTTGCTGTAGTTAAGGGATAATTATTAATTTTGTTAAGATGATGATCGGGATAAATTGTCAATGGGGGTGGTGGTTGCATATGATTCATGTCCACCGATGAATCTGAATTAAATATTGAAATAGTCGTCACCATTCTTAATAGAATGTTTGCAGTTTTCATTTATTTG
>CON_MALE_contig_10213
CCCACCTGTAGCAATCTAGTCATTATTTGTTTACAATATGCGGCCATTGCGCAACAATGTTTCTCCTCTCTTGAAATAGAATTCAATTTTATGGGCCTCAGTTTCTTGGCAATTCTCACGGAATTCCCTTCGCACCCGACCCAGAAAGTAACTTTTGTCTGTCAGCTGCAATTGGTTACCGTATCGTATTAAATGTTTGTATAAACGTAGAACTTGTTGTCGTGAAGGTTGTATCATAGCTAAG
>CON_MALE_contig_10214
TTTATATTTACCTAGAAGATGTATATTTCATGAAGACAGAATTAAGGTAATTAGGAACTACAAAAGGTACTATACAAAATCGAAAAATGTCTTCGCGAAACCTTACTGAGGTATTTAATATAATGCGTAATAATGCATCGAAAAATCGTAGTCTTTATTCGGATGACAGGAATGGAACTGATGCAGAACTTCTACTAAAACGCTCAGTGCATGATGCAGAAGAAGGCCTTGAATTGAGGGATGATTATGGAGTACAACCCACATGGATAGACAAGTTGGAGNNNNNNNNNNNNNNNNNNNNNNNNNNNNNNNNNNNNNNNNNNNNNNNNNNCTTGGGTCTTTACAAGCTCGGTCTCTGTTACGCCCAGCGTTCGATGAAAGCCAAGAGGATGAAGTAGAAATGGAAAAATTGAGCCAAGAAATTGCTAAACTAATTACCTCCACCCATCGTCACGTCCAATGTATACGCTACAGTCTGGGTGAGGGCGGCAAACTGCAACAAAGGCTAACAGCAAATGTGGTCACATATATAATGCTTAGCCTACAGGAGTTAACTCTCAAATTTCGCTACAGTCAAAATTCCTACTTAAGGCAAGTAAATTCTCGTGAGGAACGGTCACAGAAATTTTTCGATGATTTTACCAATGTCCCCCAAGGAGGGGAAAGGGACAACTATGTAGACTCATTTGACAATTTCTTGCAACCAGCAACGACAAGTGCAAATCGGAACACTTATTTCCAAGATGAAGACGAT
>CON_MALE_contig_10215
TTTATTGCGTCCTGAAGGCGGTGATTGCCTGCTAACATTTTTGGCATCACATCCCACAATAGCTGGCTACAAACTAGCCCGTCAAATGGAAAAATGGTCTAAATATATGCATGATTTGGATTCAGTATTACCAGTGTCATTACAAAACTCATCGCAACCAGCAGAAGAATTTTCGCAATTAATGTCAACATTGAATTTTACGGAATACACCGTTGATGTGCAGGATAGAATATTTGTCTACGATAGTTTAGAAG
>CON_MALE_contig_10216
CAAGGGCATATGTGATTTGCCCAAGAATGTGGATTGTGGCAATAAAAAACCGGAAATACCTCAGGATGTGAAATGCTATAGCGATGGAGTTTTTATTCCAGATGGTGGTACCTGCAATGGTTATTATTATTGTAGTGGCAAAGCAACTGGAGAATTTGATAAACTACATGGAAAATGCCCGGAGGGAAGATTTTTCGATGCTCATGATGGGGGACAATGTTTGCCTCGGACAAATGTTTCATGCTCCTACGATCGTTGTGTTACCAAGGGTATGAGTCAAATTGAAANNNNNNNNNNNNNNNNNNNGATGGTTGTAGGGGATATGCAATATGCCAACATGGTGTAGAGATAGGAAGAAACGTATGTCCCGAAGGAAAATATTTCGATGAGGCCATACAATTGTGTGTAAATGAGGAAATCCGGTATGTGGCATGTGCCATTGAAGATGGGGAAACCACAAGTAGTACAACAACAACCACAACAACAACTACAACCACTACAACTGTGTTACCAACCTCTACATCAGAACCTGCATCAACAACAACAATAGCGCCATCTACATTTGTCTCAGTTACCAGCACTCCATCTCCAACATCGTTTAGAAAATCCCCTACCACACCACCACCCAACCCACCTATTGATAGATCACAATATATTTTTGTGCCAACCATCGAATATTAAAGTCCAATTCTATAAAGAGATATGTAATTTTAGTTTTAGCCTCAATAATAAAATTTAATTTACATAAAAA
>CON_MALE_contig_10217
AACGGTATAGGTATTTATAAATCCCGTTTGTTGCCAGTAACGAGTTTTACGCATTTTCTTGTAAAATGTATACACAGGAAACCATATAAATGTTTGAAGACCTATGAGTATAGCACCCTCGATGGAAAACAGTGAAATGCAAANNCCAACCATTATGAAACCCATTATTAGCCAAGGTGATATTAGGTAGTGTCGTTTCAATTTCAAGCCAACGATCAGTAGCACAGATAAAATGAACATTGTAAATCGTAAAAATAATTCTGCCATAAATCCATATAAATTGGTAACACGAATATTTGACAGCCACCACGATAATATTTGGTGTCCATAATTCCATGTTCTTTTTTGAACTTTTCTNNTCATTTGTGGCAGGAATTGCAATTACTTCATAATAAAGTAACAAACCTGCAATATTGTATGCAGTTAGATAAGTGTACATCATAATGGAGAAAATCGCCATAACAAAAGAAACATTTAACCAAATCGCCACATTAGCAACTCTGGCCGATTCTGAAGACATTTTCGAATAACATAGACAA
>CON_MALE_contig_10218
GTCATGTTTAAGATCGCTTCAATTCAATTCAATGGCTTAGTTTTCAGTTTTGTTAGAGAGGGGGCGTTTTATGTACTTATCAAAGGTACACCAAAAAGTTTTTCCCACGATTGTGCTATAGCATTTAAACAGGTATTGGCATTTTCCACTGTTTCAAACTCACACTTCCATAGTTCATTTTTATCTTGGGTCTCGTCCATGAACTGCATAATGAATATATTTTCACTGTGATGTTCA
>CON_MALE_contig_10219
ACGCGAACGGGATCGGTAACGACCCGATATAGGAGGAGGAGCTCCCGAAGAACTATAACCACCACGATAACCAGTACCATTATTTCCACCACCCATAGCACTGCCAGTTTCACGATCACTTTCACCAGAACTGCTTTCACCTTGTATGTACATCTTTTTGTAACCGGTGTGACGCCAACGATTAGGGTCTTTTTCTTCGACCTCCAACAGTTTTTTATCCCAATATTCGTTAGTTGTATTAGCTCGAGCTTTCTTCATGACATTATCTATTTCCCGTCGCTTTCCTGCTGGCAAAGAAGGATCATTTATTCTGGTCACTATCGGCTGA
>CON_MALE_contig_1022
ACTTATCCAATTTCATATGCACCAAAACAAACATCTAGAAGAAAAAGAAACAATTGAGGACAGAAACTGTGAATATTAATAAATTGTTCTGCCATATACATAATTTTAATAAATTGCAAGGTGAAGAAGTCTCAAGAAATTTCATCAAGTTTACGAAGATTAAAAAATCAACACAGAAGTTAAAAAAAAAAAACAAAATTGCTATAAAATAAAGAAACAAATTGCTACAAATGGAGTCATTTCAGAATCGATTCAATCGGTTTACTACCGGACTTGGAGAGAAATATGAACCACATGTCCAACATCATCTTGCTAAAGTATACATGATGTTGGGTGGAACATCAGCTGTAACAGCCATTGGGTCCATTCTCCAAATGAAGCATTTTATTGACCTTGGCATGCTTGCAGCTTTGGGCTCGCTTTTCTTAGTATTGGGGCTGCACTTCTATCGTGATAATGGAAAGAACTATTATACCCGTGTTGCTATGCTGTATGCTTTTGGATTTTGTTCTGGCCAGACAATGGGACCGCTCTTGCGATATGTTGTCAGCGTTGACCCATCGATAATTGCTACGGCTTTAGTTGGCACATTTATAACATTTGCATCATTGTCAATAGCAGCCTTATTAGCTGGTCGTGGAAAATTCCTATTTTTGGGTGGTATATTGATCAGTGTCATCAATACAATGACTCTTTTAAGCCTTCTGAATATCTTTTTCAAATCCGTATTTGTACAAATGAGTCAACTTTATATTGGAGTCTTTGTTATGGCCGGTTTCATTCTATTTGATACACAAAATATAGTTGAAAAAGTTCGTCTTGGAAATCGTGACGTAGTGCAACATTCATTGGACCTGTTCTTTGATGTTTTGAGCATGTTCAGACGTTTACTGATTATTCTCACACAAAAGGAGGAACGCAGGCGCGATAATGAACGTAAACGTCGTTAAGTACGTTTTATTGGATAGAAGAACAATAATCTTGGAAAACAAGTATCATTTATTTGGAAA
>CON_MALE_contig_10220
ACATCTTCGCAGTAAAAACTGTAATGAAAATCATAAACAATCTCAAAATTATTACACATAGTATAGTGTGTCGTCGATCTGGAATTATGTTAGGATTAGATGCAATAGATCAAGGTACATGACCTTTAATCATCGATGAAGGTGACCTATTTATGGGCGCAGAGTTAGAAAACGCATTTCCAGTAGAAATGCATTTTAAGAATGAAGGG
>CON_MALE_contig_10221
GCATGGAATTAAATCCTAGCTGCTGTCTAGAACAAAAAAATTGTCCGGAACAAAGTAGCGTTGGTACATGTGAAGATGTTTCTAATATGCTAGAGAAGCTTGAATTAACAAAGGACGACAAAGNNNNNNNNNNNNNNNNNNNNNNNNNNNNNNNNNNNNNNNNNNNNNNNNNNNNNNNNNNNNNNNNNNNNNNNNNNNNNNNNNNNNNNNNNNNNNNNNNNNNNNNNNNNNNNNNCTTTGTTATATTTAACCACAAAAGAATTGAATAAAGATGCCGTGGATGTTATGTACAATATTTTATGCCTAACAGTTTGTGAAAAAACGACCGAAAACAAATCTTTGTGTGCCAAATTATTTGGATCTAAATCTGAAGCTACACAACTCTTGACAGATGAATTAAAAAATCATCAAAACAGCGAATCTAAAGGAATATCGAATATTCTTATGCCACAATTGAATGGAAG
>CON_MALE_contig_10222
TTTTCGTGTCAATAATATCACTGGCTTTACAACTATATTTTTGGCTTGGAATTCAAAAACTCTTTATGAATCTAACGGACATTGTGAAAAATTTAAATTATGACTCTACCACAGTGCCACTATATGCCCAAGATGAAGCTTTCTACTAGAAAACCTACAACAATGTGTAATAATGCAAATCAGTGAATCATCGGTTTATTTTTGATAAAATATTAAA
>CON_MALE_contig_10223
TTCCGCACATATCTGGACATTCGAATCGCAACAATGGAAGAACGTCAAGTTATGTATGACTGAGCGATTATCAACTTGTCCCGAGCCAGAGGAAGGAAAGAAACTTAAAGTCACAATGGTTGCATGGGATTGTTCTGATAAATTTGTTATTACAGCTGTTAATGACTTCACTATAAAAATATGGAATGCAAAAACTGCCAAATTACACTGCGTTTTAA
>CON_MALE_contig_10224
TTAAACAAATGGTTTTGGTAGTATGTATGTAAATGAAATCAATATATTTTAGCCAACATTCAGGATTTAGGCAACAATCAGCCACCATACGCTCATATAAGGTCTGCAGGATGTTTTCATCCAGATACTTGTCTGAATCTTTGATATACTCATAGTATACTTCGCATTTTTCACGATATGAATTGGCTGGTATGGTTTTCAGTTTTTCCTCGTACGGTA
>CON_MALE_contig_10225
AGTTGTGGTGTTGCCTTACATAAGGACTATTGTATTGACCTAGCCCTGAAGACCTCCCACAAACAAGTGTGGTAGACCAAGGGGTTAAATTAACGTGCGTCGTTCTTTTACCGTGGCGCCAGCAACATTGTAGAGAACAGCAAAATGGATGTTTACGATGTTAGTGATGATTTGGTTAAAAAACTCAATGATTGGAAACTTATAGGAATTATATCGGGTAAATTTAATGAGCTCAAGGAGAATCATTCAAAAGTAAATTTTGTGGAGCATGCATTAAAAGATTTCAAATATATCGAGAAGATCAGATTGAATGTGAAATTACGCGAGGAGAAATCAAATAAGCGTAGCTCTGAATATCGGATGCTGGGAAACGAGCAGTTCTCATTGAAGAATAAAAAATACTTCCAAG
>CON_MALE_contig_10226
CACCAAATGATTGATCTTCGGCACTAACGCCCTGAGAAGTTTGTTTGAATTTAAGGCTATTCAGCATACTTTCATGAAATATTTCATCTTCAGTACGTTCACGTTTCATTGGTAATTCATAGTAAAATGTTTGTTTAGGATCTTTTCCAGAGGCTGGTGTTGTGGTGGCTGTTAGTTGATTATCGCCAGTCACGGTTATTTCAACATGATGATTGTGTAAAGTCTGATTTGATGATGTTGC
>CON_MALE_contig_10227
TAACAAATGGAAATGTACGTGGTGTCACAAAGTACGAAGGAATCAATACTCCCGTATCGGCCATTTGAATTTCATCCGGCAAATTTTCCATTCTATTTTGCAGTAAGTGGTTTACCACATTCNNNNNNCATTCTCTTTTTTCATTATTTGGTCCATCATGTCTACATCGACATTGAGCAATTGGTATTTGGTGTTACAGGAAGCCACAACAACGATGGGGTCTCTTGTTTTCCTCTCTGTCAGAAATTGAATAGCATCTAAACTGCCTACACAATTTGGCATTCCTGTAGCCTCAAA
>CON_MALE_contig_10228
ACGAGTTAGACTACACAATAAACCAATATTTTAGAATAAAATGGAAGAGAATGAAAAATTCTATTTGGAAAAAACCCTACTTAGAAAATGGAAAATCCAAACCTTATGTTTTTAAAGAAGAAATGAAGTTTCTATTAAACTGCGGATCTGGGCAGGAGGATTCATCTGAAGAGAATGAAGAAGAACAGGATTGTGAAAACGAGGTCGAGAAAGAATTACCAAAAAACAAGAAAACACCAATCAAAAAAGAATTATTAAGCGAGGCATCATCGAAGAATACTGAAGAGAAGGCGAGA
>CON_MALE_contig_10229
GTCTGACTTATAGGGATAATCAAGGATATCTGTTCGTCGATCAAAATAGGCCGAGTAAATTTTGTGTTTCATTCCACTGTAGCCAATAGAACGCCAGCTATTGTCATAGGTCCACATCAACGAAGAGGGCTTAATTAAATCCAACGATAATTGCATGACTCTAATGTCATTTTGTAATTTCTCATCCGCTCTTGTCGTCAAGGAGACATAGGCCAATATCAGTAGGCTACTTGCCACAATACCGGATAGGAGAAAAT
>CON_MALE_contig_1023
TTTTTTATAGTGGCGTTTAGTTTCACCCACTCTTAAAGGGCTATATATTAAATTTTTATCATTCAATTGGAAAAACTTATCATTACATAATAAATTTTACATTCAATGGAAAAAACTGCCGCAAAGGACTATTTCGATTTTTGTCATTTAATTTTGGCTTCGCTTCCGACGTATTTAATTTCGTCGAAGGCTTTCCGTGCCTTCTTTAGTTCCTCGTTCATGGTCAACAAGTCCTTGACACGAGCATATTTTCTGGGATCTTTACGCACCAGGAATATTATATCTTCAACTTGTACTCTACCAGTGCGACCAATTTCCATGGCACGGTGGGTCATTTCCGTAATAAATTCAATAACCAGATCTTCTAGCAGGTCCACACTCTCGGTATAGGGATTCTTATCGTCACCAAAGCCATACATCATGCACCGCAACTCTTTACTAAATAAACGTTTGCGTCCAGCATTTGTTGGCACAAGTTCCTCACCATCTTCCTCATCGAAATCGGGGTTTTCAAAAGGCTCATCATTATTCGCTGCCATTTTTATCACTATAAAATTGTAAATAAACAAAACCTTAGTGAACAGGGATGTGAATCATAGACCAATTAAATATGACATCTCAAG
>CON_MALE_contig_10230
CAGAGAAATGCCGTCTTCACACCAGACTATTTATGCAGGGTTTGAATAATTTCGATTTATGGGCGTTGAAAATGCATGATTCTACGGGAAAACTTAACTCTGGCATCATAAATGGCAACATCAATCAAATCGGCGATTTCGATCAATGTCTGGGTATAGCGAACAAAATGAATGCACCTACCGGTGCAGATGGCAGCACACTTGGAGATAGTGATGAAATCAAGGGACAATATTGTTTAGCTTATGCTCAACCTGAATTACCACATAAATCCAAACGTTTGCAAAAATTTTTCAATCTCGTACAATCCCATGGACCATTCCATAGTGAATTTGATGATCCTGGCCATCGTGTACCTCGTTTCTTTCTCATCAATTGGGGCATTTGTGTTCCCTCGTCATGTTCCCACAAAGATGTCGAGTACAGCGTAAAAGAGTTCCTAAATAATGTAACCGTG
>CON_MALE_contig_10231
CAGAAAGGGTTGGGTTCAAGGTTCACCCTCTCGTGGGGACACACATTGACTATGATTTATCTTAGCATGATAGCATGTGCAAGCGTAACTAACTAAATTTAACACCGAGACATGGTCATTATTAAGTTTATGATTATATAGAAGGCAACAAATTTAATCGTGTGCACTGATAAGACCAAAATTCTTCGCACATAATTCATAGCAGTCC
>CON_MALE_contig_10232
TGCTTCTACCCCAACGGGGGAAAATTGGATATTGGTCAATAAGGATACAGATTTAGCAGCTTCAAGACCACAATCTCCTCCGGAATCCCTTAGTGCCCCAGTGTTATCGAACTTAGTGTACAATTGCAAATTGCTCGATCATATGCCATTTGCTCTATTCAAATGTTGGGATTCTTTAGCTTTTATTGTACGTAACGTGGCCCATATTACACCATATAATTTCGAGAGTTGTGTTAGATGTATACGAACATTTGTGGAAGCATGCCGCGATGGTGGAATTAGACAACGACGAAAAATGGAAGCAGCTTTTGCTGCTGCTGCAGCAGGCAATCAAAAGAAAAAACCCAATAATAAACGTAATGATCGTTCCAATGAACGCAATAGACATGGTGGTGATCAAGCTGGCGGGGGAGCCATTGATACTGGTATTGAAGGTGAAAGTGTTGATGAATCAGATTTGGCACAACGTTATGAAACTTTGTCTATCCAATTGCTTGACTTAATGTACACATTGTATACAAGAACAGCCCAGATATTCCGTTGGTGGGCAGAAGAAGGTTGTGATGTACCACAATGTTCGGCATTGTGGGCCCAAGGTTGGTGCCCCTTACTACAGGGCATTGCCCGTCTGGCCATGGATAGACGACGTGAAGTAAGAACTTATGCC
>CON_MALE_contig_10233
CTTGATGGTGGCCAAAGTGAAGTGATGAGTGCAAATTATTGTGAAATAAAAGGAAACATCTAAAACAAATTGAAATTGTGTGAAGTGTTAAATCTACCAATATCGACAAAAAAAGTTTCATATTAACTGAGGAATTCGTATTACCGCAAAGCCACTGGTGTCATGATGGCGCATTATTTTGTTGTATTGTCCGCCAAATGTTACCTTATCACAAATTTGGATCAATCATGGAATCTCCCATTGTTTTATGGATACTGTGGGATCGGCG
>CON_MALE_contig_10234
ATAATCTGTTTTCTTCTTTACACCTCCGATAAAATTAAAATGCTTTTGGTTAATTATTGCCTTCACGACTAAAATCCACGCCAACCAACTTCATAGAAATACTCAATCGGAAAACGATTTTTGGATATGTTTCCATTCCTATCAAGAATCCTTAAGTCTAAGTAGTCATTGATTCTCATCTTCCTTGCAAAATGTGGATCATACTCATAGAATAACTTGAATAAGCTCCGCCACCTCACTATTTGAAATATTAAAGTTAG
>CON_MALE_contig_10235
ATGCATCATGATTGACACTATTTAAGTATTATAATAGTTTACTATTATATAACAGAGCAGACTTTATAATAATTATTTTATTATGAAGCATGTCATACAAGCATCTACAGCATCAAGTCACACGGTTGGCAAGTGTATTATTGAACCTTCAAAGCAATAACGCATACGGAAGAGTAGTTTCTGATCCCATAGAAGGAGCACTGTACAATGAGAGACCGCTCTTAGTTC
>CON_MALE_contig_10236
ATAGTACAATATTTAGTAGCTATTGTATGATAGGAATCATCATGAATAGGACAAATATGTTTTCGATCTCAGGAGTAATGGAGTAAGTTATAAAAATGATAACTAAACAAGTACTTATAAATAAATATACATACGAACTAGTCTAATGTTATTGGATAGGATGTTTTAAGAAAATCAGGCTTAGATAATTAAATTATACAATCGTTACATACAGGTCTATCAGTGCAACATTTTGAGAACTCAGAGAATAGGCTTATACAAAACTAATGCGGGTTCATATTTTCAAAGAGGGCTTTTTAATTTGTAC
>CON_MALE_contig_10237
GTACGATCCAATATTGACTGGTAATACATTACAGGATATTATAGAAATGACCACATCCGGATCTGGTTCAGCCGGACTGCCTTTATTAGTTCAACGTTCTATTGCGAGGCAAATACAATTGTGCCATGTTATTGGAAAGGGCCGGTTTGGTGAAGTTTGGCGTGGTCGTTGGCGTGGTGAAAATGTGGCTGTAAAAATTTTTTCTAGTCGAGAGGAATGCTCATGGTTTCGNNNNNNNNNNNNNNNNNNNNNNNNNNNNNNNNNNNNNNNNNNNNNNNNNNNNNNNNNNNNNNNNNNNNNNNNNNNNNNNNNNNNNNNNNNNNNNNNNNNNNNNNNNNNGGCTAGTCACAGATTACCATGAGAATGGTTCACTTTTTGATTACTTAACATCGCATACTGTAGATACAAAAACAATGCTGAGTATGGCCTTATCAATTGCCACAGGTTTGGCTCACCTCCACATGGATATTGTGGGAACACGTGGCAAACCAGCAATTGCC
>CON_MALE_contig_10238
CTTCTGTCGAAAGTGCCAATCTAAATGTTGGCTATATTTTATTGTCTGTTCCGGGGGAAAACGAACACCACAGCTACTACATTGCATGCCGGAGAATAGAGTTGCTACAATTGCTGATTGGCGTGTTTTTATCGATTCTGGCTTGGAAAGATCAATGGGTTTTATGGCTTCTGTTGTTACACTAGCTGGAGTTGGTTGTGGGACTTCTTCTCCCGCGGAGTCTGCTGTTGTGGGTTTCGTAGCTGCAGAACTTTCTACCGATGA
>CON_MALE_contig_10239
ATAGGCTCGAAATTTGCACGACAAAGCCATTTGGGCAAAATGATTTACTTGACGTAAAGAACCACCCGCAGGATGGGTACTTAATAATTCAGGCAGTAAAGTACGATTTAGATAAGGCGAACCCCAACCTACTATAAGGCCCAATATCTGTATACACAATTCATTGAATTCTGGCCGCTGGCATAGAAGCGGTGACACATTTCTCGAAAGTCCTGTGATTTCATGGAAGGGTATTGTACCCAAGATAACGGATAAGGGATTATACGATCCGATCCAGGGTATACCCAAGGCTGGAAAGGGTCCTTTTACATGACACACAAAAATTGCTGGACCCACCAAATGGGAAGTTCTGATCTTTTCATTATAAGTGGGATCTGTGCCAAGGGCAATCATAAAGGCCATGGTACCTTGAGAATATCCAACATAATGCAGATCCCGGGCTTTGGTTGTCTCAAGAATAAAATCAATAGTGG
>CON_MALE_contig_1024
TGACCATCCTTGATGTTACATTCTCGAAATCATTTACTCCTGATCATCGCATAATCCCAAAAATAGGGATCGCGGTGATTTTTCCCTTTTATCAATGCCAGCCTTTTTCATATCAATTTCCTTTTCCAAATGTGTTGGCATAGGCGTTAAAGGCANNNNNNNNNNNNNGCGTAGAAAAACTTTCATTGGTTGATATTCCATAATGTCATTACGCAAGGTATCGGAATCGGTAGAGTTAACCTCACTACTGGTAGTGCTACGAGTTGTAGGCATTGACAAATCATCTAATTCCAAATTATTTAAATTATTATTTCATTAGTAATTTTCTCATTAATTTTAATTTTTAAGAAAATTTTATAAACTATTCCAAAAAGATGACAACAATTTGCTCTTGTCTAGCAGGGGCAATTGTTGTGATTCCACAGAACGAAGGAAGATACAACAGCAAGATCCAGAAAGAAAGAGAAGGGCATGTTGCAAGTTTATCTTTTCAACTTAAAGCAATTTCTTAGGGCATTTTTTGTAATCAGTTTTAGTTATAATTTTCTTCTTCTTTTAATTTGATGAAGTGTTCAAGGTGAGCTACTAGTGTAACGCCACAACAACCATATTCCAACCCCTTGTTGAATAATTCCACACAATACGAAGCAACGAAAGCCTTTGATATCCTCCACTTTTTTTGGAAGCTTGCAGGCACATTAAACAAATTACATATTTGTTGGTAAAGGAGTATACAAGATGGTTATACAGCAGACTGCATATTCGCGCCTTTGTTATGTGTAAAAAACTTTTGGTTGATGGGTTTTCGTTGTTGGTTTGTGTGCCAGAATTGGATAATTCTTGGGTGTAGTGAAGTTTGTGTATTTACGGAAAGAATTTGTATGGGAACATGAAAACTGAATTTTTGTCCTGCAATTTCCGGAAAACAAGGCCGCGAAAAACCAATCAGCAGTAAACACTAAAGCAAATTGAATTTATCTTCCTTTTTGAGAGAGAGAGTTTACTGCCCCTGATTGTTTACTGGGCGTTCTTTACGTTTAATTAGAAATTACATTCACATAAGGTATATTACCAAACATTTTCATAAATTCTGTTTTTCTTTTTTTTTGTATTGTATTG
>CON_MALE_contig_10240
GCTAAACGTTGTTAGCGAGCTAGAGTTCGGTAAAACAAAATAGGCCCGCTATAAACACTTGGGTTACAAACAAAACCACGTACTACAATTCCGTTTATTTCGTTGTTTCGAGTGTATGCGCGACTGTGCTTGCGTGTGTTTGTGCCATATTCGCTTATCGGCCGAGCAATACGAATGAAATCGATTAGTATTATCGCTAATCTAGTAGGCTATCGCCTATTACTTCTACCAGGCAATCAACTATTCATAAGTGTTTGCATCATGTATAACAGTGACA
>CON_MALE_contig_10241
CTATTTTTTAACCGCAACGATAAATTTCTTTACAATTGTTCATAAACTGAACCATCATATTATAGGCCTCCTTGTCAAAATCAATCTTCTCGTCCCCAAACAGGATGACCTCTTTAGCTCTAATGGCCGTGGATCCAGAAGGCCTACCTATTACCTCAATCCAATCTCCGCTTGATGCTCCAACAGAATCCGGCAGTACAACTGTAATTTTCTGGTCATCCGTAGAGGTGGCTGTCAGGTTTGTTCCGGCTTCGTCTTCTACACACAACATGATACTGATGTTTTGTCCAGCGAATTGTCTCAGCATGTTTCCATTAACGTGTGTTCGTGATTCAAAGGCCATATTTGAATAATACTCAATGAATATATAAATTGATGAACGACGTAG
>CON_MALE_contig_10242
TATCTATTGTTCCCTTACTGGCTATGGATCCAAGGGTCCCTATGCCAAACGGCCTGGTTATGATGTCATTGCTGCTTCTATGGGTGGTTTGTTGCACATAACAGGAGAACGTGAAGGACCTCCTAGCAAAGTTGGTGTGGCAGTTACCGATGTGGCTACTGGATTATATGCCCATGGGGCAATTTTAGCTGCCTTATTACAACGGCAACAAACGGGACGAGGTCAAAAAATCGATGTGAACCTGTTTTCTACTCAAGTCTCAATGCTTATAAATGTTGNNNNNNNNNNNNNNNNNNNNNNNNNNNNNNNNNNCAGCCCATTCCAGTATAGTACCTTATCAAAGTTTTAAAACTCAAGACGGCTATCTAACCCTAGGTACTGGAAGTGACAAACAATTTCAAGAACTATGTGAACTTTTGAAACTTAATACATTAGCTCAAGATCCTAAGTTTAAAACTAACAAGGATCGTGTTCAGAATCGCAAGGAAATTGTCAACATTTTGGAGAAAATATTCTCTACAAAGACCTCTAAACAATGGATGGAATTATT
>CON_MALE_contig_10243
CAAACTTGTCAAATCGAACAGCTGCAGTAGCCGTTTGGAGCTGGCGGGGGCGGATATTGAGCCCGAGGAAACGGAAGTTGTGCGCAAGATAGTCCATCAGTTTGAGGCAAGCAATAGCAACAAACATCAATCAGCCGAAGTACCACCACCATTAACCATTAATAATCAGACACCGATATCCCCTAATACCCAGAGATTTGTGATGGAGAAGCCAAATCATCCTCATACAAATCTCGAACACGGTGTTACACCAGTTACGGTGAATAATCACATCAATGTAGCCCAAGG
>CON_MALE_contig_10244
ATACACTGAAACAAAATCACCTAGTCCATGATGTTGGAACTCATCACGAGCTTGATTTGCCCTCGCTTCATGGAAATCGAATGTATGTAGGTGACCATGTGGTTTGACGGCTCTAAGAAAGTAATGCGACAATGATCCGGATNNNNNNNNNNNNNNNNNNNNNNGACTACAACGGAACCCGGTCTCACCTCAAGTTGGTGCAGAATCATACTTATATCAGGTGTATAGATTATTTGTGTTCGATGAGGCAGCGTCTGCGTCCACAACTCTGGATTCGGAAGAAGAACATAGGCGTATCCTTTAGATAATT
>CON_MALE_contig_10245
TTGGAAATCGTTATAAATTGGGCGAAAAAGTACTCGTTACCAATGGCGATAAGGCAAGCGGCAATTTTATAAAATATGATGTTGAAGTTCGTGATGCCGATGTGATACAATTCGAAAAATCCTATGACATATTTAGTGGGTCCTTCTANNNNNNNNNNNNNNNNNNNNNNNNNNNNNNNNNNNNNNNNNNNNNNNNNNNNNNNNNNNNNNNNNNNNNNNNNNNNNNNNNNNNNNNNNNNNNNNNNNNNNNNNNNNNTTAAACTGTTCACGTGCTTAGTCAAATCGAAGCAAACGTTGGGTCAAAAAATCTTGGAACACTACAAGGTCACACCGGTGTTTGAAGCTGAAACCGGACGTTATGCCTGCCAAATTGAGTTAAAATCAAGCTTCNNNNNNNNNNNNNNNNNNNNNNNNNNNNNNNNNNNNNNNNNNNNNNNNNNAGGTTTCTTTGCCAAATGGTTTGACGGACAACATTTCTTTAAAGTTTGTACCGGGAATTAAAGTATCACCAGAAGCATTTGTCTCTGATGATGTAGCAGAGCAAGACTTGACTATAACTGGATTAGATAAAGTATTGCAAAAAGTGGAGGTTAAGCCATCAGACGTCAACCTTTTGAAGGTGTCAACACACACCAAGGCCCATGGAAC
>CON_MALE_contig_10246
CGTTATTGTTGTATTTGTGTATGCATTTAACGGCCATCATCTTCTGTTCCGAGGAGAAAGGATATTCCTGCATGCGTACATAGTTCTCGGCAGTGGCATACATGCCATTCTTCATGGCGGCCGCTATAAGGGCACCCTCTGTGGGTTGGCCCAACAGAGTGCCATTTTGGNNNNNNNNNNNNNNNNNNNNNNNNNNNNNNNNNNNNNNNNNNNNNNNNNNNNNNNNNNNNNNNNNNNNNNNNNNNNNNNNNNNNNNNNNNNNNNNNNNNNNNNNNNNNNNNNNNNNNNNNNNNNNNNNNNCAGCTCCCGTCACATCGGCCATATACCCATCCGAAGTAATGATGACAGTGACAGTCATTTCATTCTTGGTCAAAGTGCCTGTCTTATCGGAGCAGATGACATTGACACAACCCAAGGTCTCCACAGTGGGCAGTTTCTTAACAATGGCATTTCGTTTGGCCATACGCATTACAC
>CON_MALE_contig_10247
CTACAGCCCTGCACGGGAGTCCTACGTGCAACACATCACAACCTACAAGGAATGATGTTGGAGCTGTGCGAGTATTATCTGTTTTTATTTATTTTATTATTTATATATTCTACGAAACTCGAATGCTCAGAATTATGTCATTTACTCCTGTTTAATTGCCAGCGGGCCATATCCTGGACGGTATAAATTTTCTCGTTCTTTGGCATTTGTATGTTGGGTGAATTTTCTTTATAAAATATCTTTGCAGGCAATCCACGGCTTGAAAGTAACTATGTTGCAGGCGCCTGCAATGGCATACATTGGTAAAGGGGGGCAACTTAGGCCATG
>CON_MALE_contig_10248
AAATCAATGAATAGCCTCAATATACCTACAGATTTTGGTCCAGATTCTGGAGGCAGAGTAAAAGGATTAACAATAGTTAAACCTATTGTCTATGGTAACATAGCACGTTCATTTGGCAAAAAACGCGAAGAAGATGGTCATACTCACCAATGGAAAGTGTACGTGAAGCCTTACAACAACGAGGATATGTCGGTCTATGTGAAGAAGGTCCACTT
>CON_MALE_contig_10249
TGGTACTGGAGGAGGTACTGGTACTGGTGTAGGTACTGGTGGCGTTGGTAACTTAGAGGATGATATTGTCGAAGAGGCAAGAAGACGTCGCATGCGTCAACGTATCCAACAGGCACGTAAACGTAGAGCCCAACAAAGAGCCAAAAAGAACGCTCGCAAAAGTAAACAAGGTTTAGTGGGTGAAACGTCGGAAAATGCGGAAACGCCAGATCAATCATTGGCTCGCCGCAAACGTCAATCGGAGGTAGATGACTTAAACGAAAATATGCAAAAAACTGGTAAAGATATTTCACAACATGCTCAGAAATTTGCCGATAAAATTCGTGGAGCTTGGGAGAATTTTTTGCAATCGATGAATCAAATGGCCGAAAAAATTAAACAAGTATTCAGTGGTGGCAATCAGGAAACTGGAGGTGATATGGGTGAAATTTAAAATGGTGATCAATTGTTATTGTACTTTTGATTTTTTTATGTTGCA
>CON_MALE_contig_1025
TTACGTGATCCGCTGAATTTGCAACTGCCACCTCATGTCGATCGTTCACAAGAGAAACCACCTCTAACACCAGGCCAACATGCGAGCGTTAGTAGCCCCAGCAACATAAGCAGTTCAACGGTGGTCAAGAAATCTGGATTTAAAATCCCCTTTCTTGACTCGAAAAATTAAATCTGCTTAGACTTGGCAAAATAATTCACTACATCCCCCCTCCCCACCAGCATCACATGCATCGTATTGAATAAAAAATATCCTGGAAGACTTTTCAATTTAGTTCATGTATTCACAATATATCTATAGTTCCCTTAACCTTACCTCATTTTAAATGCTGTGCTTTTTTGACTGTACTTGAA
>CON_MALE_contig_10250
CTGATGTTAAATTATCTGAATTTCAAGAACTTTCGTTGGTCTGTATGCAGACAAAATTTTGTCGTTTACTCAATGCATTGACAAGTCATACTGACAGTAATGATAACCATTTACGCAATGTAATAGAGCATTTTGTATTAGTTCTTGGAGAAGAGTTTGATAAATGTAAATTTGAAACAGACAAATTCAAATATCAACCAGAAAAATGTGGAATATGCGATGGTCATATCAGTTTAA
>CON_MALE_contig_10251
GCAAGGATGAAGTATCGAATTTCTTGGATCTTTTATAGAACTGTGGTACGAATGTTACATTCTCTATGGTCAAGATTATTGGTTTAGCTTCTGCGTCTAGATCCTTGACTTGAATGGTAGTAATCTTACTGTCGACAGNNNNNNNNNNNNNNNNNNNNNNNNNNNNNNNNNNNNNNNNNNNNNNNNNNNNNNNNNNNNNNNNNNNNNNNNNNNNNNNNNNNNNNGAAAGATCCAGACGATCGTATGGTTCACCCAAAAACTCTACGGTAGGATCTCCCAATTTTAAACATTTCACTGTAATGGATATAATGTCTGTTGTCTCACGATCTATGGGTTTTGTAGTCTTGAG
>CON_MALE_contig_10252
CCAGCTTTGGGTGGCTTCTAAAATATGACCAGCTAAATAGACGCCCAAGAATCCTGGTATAGCACCGACAGTATTCATTAAGCCGAACACACTGCCAGAATGTGATGGGGCTAAGTCTTGGGGATTTACAGTAACAGCGTTATTATGAAAACCTGTACCTCCAATAATCACAGTCATACATATCAAAGCTGTATGAAAGTCTGTTGTTCTGCTCATTATGAATAGAGCTAAATTTTGTGCAGCAAAGCAACAGCTTTGTACGATTTTTCTTACTGAAGACATAGACCATTCTCGAGCTTGCAATTTTCCGGTTAGATATTTGGCAAAAAATGTACTCGGCGGTAAGGCTAACCAGGGTATCATATTAACAACCCAACCTTTTGCATGTGGGAATAAGTCATGGAAATATGTAGGCAGCCAGGATAGTAGAACGAAGAAACAATTCATTTCACAAGCATGCGCCAGAACACAGGCCCAAAATGAAAATTTACTGAAATATTTTAGCCATGGTACATTTTCAACACTTGCTTTGTTAATGCACAATCTCGATGGTAAGGATACATTAATTATACGATTGCGTTCGC
>CON_MALE_contig_10253
TTCTGATTGGAAAATATAGGGCCGAGTAAATTCATCAAAAAATGCCTCAACTTTAGAATTTACTTTAAAGTGGCTAGCCGTCTGGTTAGGCAATATGATACAGAATGTTTTCTTTGGTTCTTGGTCTTCTGGTTGTACTTTAGCTATGTGAACTCCATGTGCAGATTCAATACGCAATATTCGTAAAGTTAGCCCATCTCTTAGTCCAAACTTTTTGTCATGTTTTAAAAATTTTGCGTCGGCTTTCGCTTTGTCCATCGCACGCTTGTAAATCTCTACAAGTCCTCCTTGCAACAACCTTTTAGGGATCTTTTTTGGAGATTTGGTAATAGAGCTATGTCTTATTGTGTTTTCCTTTTCTATTAGATCTAGCATTAAATGCATTTCGGCTGGTTTTTTGCGGGGTGATGGTGTTGCCGGCGTACTAATAACTTGAGAGGGGTTTGGAGAACTGCAAACCAGAGATGTTTTCTCCGAAATGCTTTGGAATGACAGACAGGAAACATCCAAATTTGATTTTGTGTGTTTAGTCATTTTAGCTTTGGGTTTCTTTTTGACAGTGTCCTTCATCTTTGACTTCTTGGAAGCCGAATTAATTTTAGTAATAGTTATNNTATTTGCAGAGGTTTATATCGATCCATAAATTGCTTTCTAGTTCGTTTCAGATGGACGGTGTGGTTTAAAGCCAATGACTTTATTTTCGCTATTGACATTTCATTATTGCTCCCCGATGAGAGAGATGAATCATCAGAGGAAACTTTTGTTCTTAAGCGG
>CON_MALE_contig_10254
GGTAAATTATTGAGTTTATTGGCACGTGATGACTCAAATTGTTGCACGGCCAAGTCGTATGATGTGTTTTTGGACTTTGAAAATGCGGCACCCACGGAAACGGAACGTGAAGTCTATGTAGAGGTGGATCGTGTGCTTAAGGAGTCAGAAGCTGTGTTGGACGNNNNNNNNNNNNNNNNNNNNNNNNNNNNNNNNNNNNNNNNNNNNNNNNNNNNNNNNNNNNNNNNNNNNNNNNNNNNNNNNNNNNNNNNNNNNNNNNNNNNNNNNNNNNNNNNNNNNNNNNNNNNNNNNNNTGGAATTGGAAAAAATTGTTCCAAAGCTATTGGGTCAATTGGTGGGTGGTAAACTAAATCCTACACAGCACTTGGAAACACAACAAGCTCTGGTCAAGCAACTGGCGGAAATTTTAGAATTTGNNNNNNNNNNNNNNNNNNNNNNNNNNNNNNNNNNNNNNNNNNNNNNNNNNNNNNNNNNNNNNNNNNNNNNNNNNNNNNNNNNNNNNNNNNNNNNNNNNNNCGGAATTGGCAAATCGTATGTCATTATTCTATGCTCATGCAACACCCATGTTAAAAGTATTAAGTGAAGCTACCTCCAAATTTGTTCATGACAATGCCGATGATGTTGATAATACAACGGAAACACTGGGTACAATGGCCAAAGTGTGTCTGAGAATGTTGGAAAATCCTAAACTCCTCCAACAAATCGAACGTGAAGAAACTCACCTGCTAGTCCTGCGAGTTATGGTCGGTCTGGTCATTCTATACGATCATGTTCATCCTGTAGGTGCATTTGCCCGCGGTGCCCACGTCGATGTAAA
>CON_MALE_contig_10255
GTCCAATTCACAGAATAAATCAATTATGTAGGGCACATATCCAGAATCTTTGGCATGGCAATAAAATTCATTCAAGGTCCTTAATGAATTATTATTACAATCAATGACAATGAAATCATAGAAATTATCAAGAATCGTCTTTTTGAAAGATTTAATTAAATATTGCATATATGTTGCCTCCATATCTTTGTCATATTCATAGAGTATTTCCTTTTTGGGAATCTTTTTGCCAGTTTTTGGACATTTCTCTTCATAATCATTTTCAATGAGGAAATAGTCATCAATGCTTAAAACACGAGGATTGTTGCCACTCATTTCCTTTTCTT
>CON_MALE_contig_10256
GAATATATTTTTTGGAATGTTGATTATCTTTGTGGGACTTATTGTGGGGGCGTGATGATGTCTTTTCTGGATGAATAAATGCCCGTACACCTATATTGGATATTGAGTTTCTTTTGTTTAGTTGGACATCGATTTGATTAATAACTTTGGATAATTGGTATGGCCGTTAGAGGAGAACGTAAACGCTTAAAACCGCAAGAAA
>CON_MALE_contig_10257
CACCACTTGTAGGGAATCTGGAGATGTCCGGTTCAGGTTCGATTCTAAACTGCTTTGTCATCCACCTTACCCAACCAGCTATATGATCCGAGTTCCAAACACGGGGATCAACTGGGACCTCCACCGGTGATGGGGGGTTAGNNNNNNNNNNNNNNNNNNNNNNNNNNNNNNNNNNNNNNNNNNNNNNNNNNNNNNNNNNNNNNNNNNNNNNNNNNNNNNNNNNNNNNNNNNNNNNNNNNNNNNNNNNNNNNNNNNNNNNNNNNNNNNNNNNNNNNNNGTCGGTGTAGGTACTATTGTTATTCGACGATGAACTGCAATCATCATATTCGTTGATTGTGGATCTGCGGCTTACACTTCTACTCTTTTCCACGAAACTTAGTTTTGACCGCCGTTCTTCTAATTCACAAGCGCCAGCACCTAAA
>CON_MALE_contig_10258
AACGGATTCAGCGACAAACGTGAGTGCTAAATTTTGAGCCTTAAATGTAAAATGTCTTCCGTGTCGTATTCGATCTCTAATAGCAAGCAAAAGAAATTTTGCTGCGTAGGGAGCTATCTGAAGTTCTAGGCCATCGAGTGTAACCAATGGAGTCTCTGGTTGATCATCTATANNNNNNNNNNNNNNNNNNNNNNNNNNNNNNNNNNNNNNNNNNNNNNNNNNNNNNNNNNNNNNNNNNNNNNNNNNNNNNNNNNNNNNNNNNNNNNNNNNNNNNNNNNNNNNNNNNNNNNNNNNNNNNNNNNNNNNNNNNNAGAACACTGTTCATCTGGAGCAATTTTTCTTGTCTTGGGTTTGGATATTTCTCGAAATGTGAATTCTGCATTAACTCCGGCTAAGTCAGAACCATCTCTTTCTAAATCAGCTTCCAGTGCTGCCAAAC
>CON_MALE_contig_10259
TTCAGATTCCGTGGCATAATTATTGGCATTGCCAGCACATCCGGTGAACATAAACTGATCACAGACACCATCTTCACTGTTATAATACCAACGAACCTCATTGTCCAGACAATTACCGGATGCTGCTGGTAGGAAACATTTGCTGCTGTTTTCATTTTCTGTACTAGGTTCTGGTTCCGATTCGGGTTCTCCAAATCGGTTAGCAAAATCTTCAGAAGGTTCAGCCAGACAGCGATTGTTACATTCACTTTCTGTGGCAAAACGATTACCATTACCACCACAACCACCATAGTAGAACATATTACAGCGGGATTCCTGGGCATCGAAATACCACATGGGAACATATGCATCACAATCGCCCATATCCTGGGCGAGCAAGCAGATATTCTCTTCAGNNNNNNNNNNNNNNNNNNNNNNNNNNNNNNNNNNNNNNNNNNNNNNNNTGACGTTCTGGTTCTTGAGGTGATTCTCTAATACAATGTCGACTACATTCCTCTTGGGTGTTGAAGCGATTTCCATTACCCTCACAACCACCATAATAGAATTGAGAGCAAACATCGCGTTCACTGTTGTAGTACCAAAGCAAAGTGTAATTAGCNNNNNNNNNNNNNNNNNNNNNNNNNNNCGCAAACATTGGTACTGGCTGCCGGTTGCTGAGGCTGAGATGGTGCCGCAGGTTGGGGCTGAGGTTCGGGTTCCGGTTCAGGTTTCTTCTCACATCGCTGCATACAACTTTCCTCGGAAGCAAACTTATTCTCAT
>CON_MALE_contig_1026
TTTTTTACGTGTACAAACATAAAACGAAAGTTCGCATTTATTTGGTGTCTTATAATACATTCATACAGTACTTCTAAATTCCACAAATGTCACATCTCAGTAATAGCCAGGTAATAATTTAAATAATTCAACTAAAATGTGCAGTGTATTTATTTGCCACTACAGCACATACAATTTTCGATAGCCTTGAGTCGGATGATGATCTTCTCACAATTCAGTATGGATATATTCAGTCTCTTTCTCTTTAGGTACAATGAAGAGACCTTCAGCTGTTGTCCATCTTGTACCATGCTGGGGATTGCTTACACCCACTACTTCCATTTGGCCAGAAATTGGGCGACCAAATGTTCTTCCAGATATCGATAAATATGCACCGGTATCTACGTGCCTAAAACGCACATGGGCATCACGCATCCAGCTATCGTTTGAGCATATAAGTTCCCAGTGATCACCAGAATCTCCTACACCATTTTCACCATATGCAGACACTTCTTGTTCTCCCGACAATGGTGACGAGAAGAAATGAGAATGGAGATTTTTATGCGTACTTAGGTGTTCCAGTCTTATGATATCTCCACATTTAATAGGTTCACCCCTCTCACAGTGCTTATTTGTAGCTGCTTTTATGGTCCAATGGCTGTTTACGTCTTCCTTCAATTCTATTGCTGTGACCGATTGTTGTCCCGAGCCGGAACCGTATTTCACATCATGAGAATGAAGACGCATGCTGTAATCCGAGTTTAGTAATTTTACAATGGAACCACATGTTACGAAGTTCTTTTTGGCCGCAAAAGCCGCTGGAAATTTAGAGAGAAGTGCAACTATTGTAAAAAGCGCTATTTGATATTGTTCGTATTTCATTTTCTTAAAGTTAATAATAAACTATGTCGATATAAAATTATCGTATACCGTCTCGAATTTAGCAGAAATCTAAAAACCCTTTTAGCAATGCGAAGACACGACGCAAACAACTTGTCAAATTTTG
>CON_MALE_contig_10260
TTTTTATCATCACAACATTGCAGAGTACCATCTGAGCTATGATGGGATATCTCTATGCTTTCATCGTTTAAGCGTATAAAATCCGAGGATACACAAAATCCTGGTTTTGAGCGTAGAGCTTTCAATAAACAATTGTACCAAGTGTCTTCGTTGAATACATCGCAATCATTAATTTGTGTTATGACATTGCCTTCCATTAGTCCTCGTTCCGCAATCTTTGCCCGTAGCGGAGATTGTGATGTAACTTGAGTTACTATCACATTTTTGTTGAGTGTATACAGAGGTGCAGCCATAAAACCCAAAGTGGAAAGAAGCAGATAACATAGGCCAGCAAAGACAAAGTTATGCCATATACCAGCACAAAGTATGCGTAACTTTTTAAGCCAC
>CON_MALE_contig_10261
TTTCGAATTCGAGTGATTGTTTTTCTTTTGATGGGGTTTTTTACGATTTACGTGTGAAGTCTTAAGTTAAGTCCGATGAGTACTTACATTCTGATGCTAGAGAATAGTAGGAGTAATTATTCGCTTAGTACATTCTCGTAGAAGACAATTGTCGAAAGGCCGGATTCGTATTTTTATTTTCACGGCGTATGTTTTTTCTAGCTAAGGCAGTGAAATCAAAGAACTTTTGGTGCCGACTACGGTAAATATTTCTTTCAATATTATCGCAGAAAAGGGTTTAACAAGTTTC
>CON_MALE_contig_10262
ATTTTACTGCTGCTTCCCGAAATGAGGAGATCGCGGAGGTATAAAGTGGAAAGTAATGCTTCTAGTTGCGCATTCTCGTTGTATTTTTTCTTGAGCTGTTGTTGAGAATAACGAGGTTGACAGCTCTGCGAGTTGATTTTTTGCTCCCACGAAGTTGGTAGCGTTATCACAATATAGGTTTTGGCAATGGCCCCTTCGGCCNNNNNNNNNNNNNNNNNNNNNNNNNNNNNNNNNNNNNNNNNNNNNNNNNNNNNNNNNNNTTGAAAAGCAGCAAAATATCGCAAGATATGCTTTCTGAGGTCGTTTTCCTCTTGTTTTGAAATGTACCCAGATTGGTCCGCAATAATCTACCCCTGCGTTTATGAAGGGCCTTGCAGGCGTTACTCTTGTTTCTGGCAAATTTCCCATAATTTGTTTCAGAAGCTTTGGTTTTGANNNNNNNNNNNNNNNNNNNNNNNNNNNNNNNNNNNNNNNNNNNNNNNNNNNNNNNNNTCTCACCGTAGCAAGGAGTGCGGTAGGTCCGCAATGCTTATTTTCCTTATGTAACGATTCGAAGATTAGTCGACTTATTGGGTCATTGAATGGCAAAAGCATGGGATGTTTGGCATTAAAACTCAAAGTCGATTCTTCTAGTCTACCTCCAACTCTTAAAACTGTATTTTCATCCAAGAACGGTNNNNNNNNNNNNNNNNNNNNNNNNNNNNNNNNNNNNNNNNNNNNNNNNNNNNNNNNNNNNNNNNNNNNNNNNNNNNNNNNNNNNNNNNNNNNNNATGACAATAAGAGAATCGTGAAGTTCAAAGGGAGTGAGGGTTGGCCTGTTTCGTCGGTTTTCTTTACGGGTTTTGGAATTTTTAATAAATCTCAGAACATAAGCAACAATTCGTTGGAGTGTCTTAAAGGAATTCCTGTGGTTTATTCTGTACAAGAAGTTTTCTGCATCAACGGCCAACATTAGGTTGTGGAGGTTCTGCTTTCGTTCAGTGCTAATCGAATCAGGAGAAGGTAGAAACGCAGGAGGCCAATGTTTCTCGTCTCCGTGAAGAAAGAATGGTC
>CON_MALE_contig_10263
TTGATTGTACGCAGTGTGGTAAGTGGCAATCAATTGTATACGGACCAAAATTCCACAGGACCAGAAACTACAAACATGAATACCTCAGTAAATCACAGCAACAACAGTGGTAATAGCAACAACAATGGCAATGGCAGTGGCCTTATGTCATCTGGAGCTACTGTTACCATTTCGAATTCATTAATTATGGAACAATTTGAACGTTTGAAACGCACCCAAGAGGCAGCAGCCCAACACTTGATGCAACAACAGGAACTACATAATCACATGCAACAGCAGCAACAGCAACAGAACCAACAGAATGCCGCCATGGAACTGAAGGAAGAAGGTTTGCCACAATGTAAAATTAAGCGAAACTATAGTTGCAGCTATTGCACATATTTCACCCAAAANNNNNNNNNNNNNNNNNNNNNNNNNNNNNNNNNNNNNNNNNNNNNNNNNNNNNNNNNNNNNNNNNNNNNNNNNNNNNNNNNNNNNNNNNNNNNNNNNNNNNNNNNNNNNNNNNNNNNNNNNNNNNNNNNNNNNNNNNNNNNNNNNNNNNNNNNNGCCAAGCTAGGGGTAAACGTGGCATGAATCGTGATAGGAAACGCAAATTGGAGGATATCCTAGCAGCGCCCACCGCCATTAAGTTAATGAATGTAGAGGCATTCAATGCGGAGCAGATCCAAGCCGATTTGGAGCAAAAACTTCATCGCGATTTGGATTTGTTTAAGCAACAGCAGGCACAACACCAGCATCAAGGAGACCAACAACAGCATCAACAGAAATCCCAACAGCAATTAAGTGTTTCAGCCGCTGGTGCCTTCTTTGCCGCTGCCTATGAGCAGCAATTACGAGCCCAACGAGAATTGGCCGATAAGGATTCCCTAAAAACGTCCCATTCCAATTATGAACGCCAAGTATCATCACCTCCCGCCACAGNNNNNNNNNNNNNNNNNNNNNNNNNNTAGATTCACCCGCTCAACAGAAGGCCTATGACTACACTCCCTCGTCACAAGAAGGAGACGAGCCCAAAATCCAAATACCCCCTCAAAGGCCAAGCTTCGAATTGACCCCATCTCCCTCGGGCAGTANNNNNNNNNNNNNNNNNNNNNNNNNNNNNNNNNNNNNNNNNNNNNNNNNNNNNNNNNNNNNNNNNNNNNNNNNNNNNNNNNNNNNNNNNNNNNATGAAATGCAGTCTCTGCGATTTCACCACCCTGTATCGTAACAATTTGCTGGAGCATGAGACCGAGGACCATTGCAATGCGAAATTCTATCGCTGCGAAAAATGCTCTTATGTCACCCATATCAAGGCCCGCTTTAGCAAGCATGTCAAATATCNNNNNNNNNNNNNNNNNNNNNNNNNNNNNNNNNNNNNNNNNNNNNNNNNNNNNNNNNNNNNGATAGGCATATGAAGAACCATGGAGGTGCCGGACCCTTCCGCTGTGCGGCATGCGATTTCACAGCAGACATCAAGCAATCGTTGACGGTCCACGAAATGAATCACCATGTGCCACCAGTGGGCCATGCAGCCGGTATGACACTGGCCCGCAGACGTAACAAAGTCGGAGGCACTGATATCAGTGAGGACTTCTTTAGCGACTCGGCCGAGATGTTGGAAGATCATTTCAACAACAATAACATGGATGAATACGATGAAATGTTAATGACCGCTGGTCCCGTGGAGGCGGCAGTGTATGAGTCTAAACGTCTACGCTATGAGGGAGATGAACCTACAGATCTTTCGCAAAAAGGTGGATCCTCTGACACATCATCGGTTCACAATCATACACTACCCAAGGCCAAAAAGCCTTTGCCAAACCTCATTCCCATTTCCAAGGAGGGTGATAATATTTTGAATCTCACCACAGATTTGGCAACGTCGCGCTCATCTCTATCGGAAATCGCCTCAATGTTTTTCAATGAAAAACAACTTTCGGAAATGTTACAACCCATGGACAAGTCAGATGCTGTTGCCAGGGCTGTATCGCAACTATCTCCCACCACTACCATCAACTCCTCGTCAGCGAGTAGCAAAAGCCTGTTGAGCCGCNNNNNNNNNNNNNNNNNNNNNNNNNNNNNNTGATAAAATAAAATCTTCAAGTACCACGAATGAGAACCTTATCTGCCCCTGTGGTCACATGGCCAAATGCCTTTCGGAATCCATTATACACCGTAAGTCTTGTACATTTTTACCTCTGTCCGGNNNNNNNNNNNNNNNNNNNNNNNNNNNNNNNNNNNNNNNNNNNNNNNNNNNNNNNNNNNNNNNNNNNNTGATGACGAAGATTGTGATAAACAATCCCATTCGGCCCTTAATCTCAGCGTAACAGGATCGACACGTTGTCAACATTGTCGTCATCGCTGCAAATCCTCGGCAGATTTGTTGAACCATTTGAAAATCTGCTCTGAGGCTAATAGCCGCTGTGGCGATTCGGTATCGGGAGAAAGTTTTAATGGTAGTCGCAGTGTGATGGGTACTGGCAGTGGTGCTGATAACGACGCTACTTCCGGAGACAATCATCATCCGATGGAAAATCGGGTGTTTGTATGGAATAAATTACCTCGCAATCAGCAGCCGGAAGGATCACAAAATTTCGATGCAGGTCGTCAGCATATGCATCAGAATCAGATGAATTCATCGTCGACGACAGGTGGCAGCAGTTTGNNNNNNNNNNNNNNNNNNNNNNNNNNNNNNNNNNNNNNNNNNNNNNNNNNNNNNNNNNNNNNNAGATGACACCCGAAGAAGAGGCCGCCAATTCGTCCCTTAAGAAGGTCTACAAATGTCCACATTGTTCATTTTGGGCTTCGACAGCATCACGATTCCACGTACATATTGTCGGTCATTTGAATAAGAAACCATTTGAATGTTCCCTCTGCTCGTATCGCTCCAATTGGCGTTGGGACATTACCAAGCACATACGTCTAAAGACCATTAGAGATCCCAGTCATAAGAATGCCCGTGTTTTGATGAACGATGAGACGGGAAGACGCAATTACACCAAGTACAATAAGTATATAACATTGATGAAAGTAACCGAGGAAGATGGTGATCCGAAGCTAATGAAATCTGGAGAGATGACACCCAATCAAGTGGCTTCTCTGGCCTTTATTAACGACTACAATAGCAAGCAGCAGCAACAGGGATCGGCAAGCTCTTCAGGCTCAACCCCTATTGCCAACATTCTCAATGGAGTTCGGGAAGATATCACCTTGGAACCGATTGGAACACCGAAAACAGTTCCCACTAGTGGTGGTGATGAAGGAATCTCCGATAATTTCATACGTTTGCCTTTGTTGGCCTCCATGATGAATGCTGCCATGGCTCAGCAGCAACATCAGAAGAGTCATATTGGAAATGGACATGAAACGGCGACATTGATAACGCCTTCGGTTACCATATCGGCAGTGAAAAAACCTTCCCATGCCACACCAACTTTCAAGCCGAGCGATGAAATCATATTGGAAGTCCGGCCGGATAGCAATGAGAAGATCTACAAGTGTCGCAAATGCAATTTCAGGCACATGAACCGGGATGCTGTGTTGGCCCATGTCAAGGTTCATTTCCCTGAGCCCATTGTTACGGCCACACCATCTCCCAAGGCGGCCCACAGTTCACCGCTTCAGGTATCGGTGAACAATTCCAATCTCTATATGAATAAAGTTTTGGCTGCCATGTGTCTGACTCAACAACA
>CON_MALE_contig_10264
TTAAACGCATTTCTTCTTCGTCCTCTGCGCCACACAGAATCATGTGTTCGGGGTGCTTCAGACCTATTTGTAATACTAATTGGAGAGCTTGTTCACGTACACATTCGTAATCGTCCTGCATAGCATCCACTCCCCTCTGATATAATGATGGTGACAATATTGCTCCTCTTTCTCCTAAGCATAGAATGGATCTCAAACTTTGAGCCCTTACCCCAGAATCTTGGGAATCAGCATAGTGGCCAATAGTATCAATTACACCTTTCTTGGCATCTGTTAAAGCAACAAAAGACGATAAGACCATCAAAGCATTTTTCTGAGTTTGATGCGACTCCG
>CON_MALE_contig_10265
ATGGGAAAATCAAAAGCACGAACAAAGCTTCAACCTTTCCAATATATACTGATAATTGTGCGAAAAATCGTACATTAGTGGAACTGGTGGACAAGAAAAATCGTAAAATTCCTCTATACGTATGGCANNNNNNNNNNNNGAAGTCAACGAAAGTTAATTCTACTTTCAACAACTTTGTGGTCATTGGAATTAATTCACCATTTTATGATTTTTATGATCCTAAAGATATCGTCTTTTGTACGGATATTTGCGATAAAATCGATTGGCTACACAGGGATCATTGGACCTTCCGTTATAATTCCATGGGCATTATATTCTGTTGCTCTGTAGACGAA
>CON_MALE_contig_10266
CCAGTAGTAGTAGTAGTAGCGGTGGCGGCGGAGGAGTGCTCTTAGATCAACTATTAATGAAAAAGACCCCACCAATTCCTCCAACGGTCCCAGTCCCATATCGAGCCCGATTTTATCCAGCCATGATATCAACAGAGCGCGAGAACTGTACGAAACTAATGTGGTCAATGGGTCCACTTTCCTAGATGGCATTATACGCAAAACCCTCGATCGTAAAAGCAATGAAATCAATCCAAATC
>CON_MALE_contig_10267
CAGAGTTGGGTGGCGAGGTTATAAAAGTATTTATAATACCACGACTGAAGTTTGTCTCGGAGCGTATAGAAAACCATTTATTGGGCTCCTCACAAAGCAACACTGACAAAACGGCAGCGGGTCATATTAGAGCCATGCTACAGAAAGTATGTCCACCGATTCTAAAGCAAATACGAGGTCCACCTGATTTTGCCGAAGAGTATGAAAACGACTTTTGTTTCCTTGGTCCCTCGTTATGCCAAGCGGTGGTAAAGGCACGTNNNNNNNNNNCTGGTTCTAACACAATATCCAGCGGTACCATAACATCGGCTGCTCAGACTGCAACGACCTGTGGTCGTCCACAAGTAACACAAATAACTCCTCAAAGACAACCAAGTCCTGTTATCACCACTATACCCCAGCTGCGGGGTATACAACAGCTACTACAATTACAACAACAACCACAAAAANNNNNNNNNNNNCTCAAAAATTTGTTATAATGCAAACAACACCAACACCACAACAATCATCGCCTCAATCTGTCCTTCTAACGAATAATTCATCACTCAATGGCAGTGGGGTGGTTGTTGGATCAACATCGTCGACAACAGTAGCAAGTGNNCTGGTATCATTGGGGGCAATGGTTCTAATAATCCAAGTACCAGTAATCTTTATAGCAACACTGTTGTTATAGGCGGCAATATGGGTTCGAGTGTATTAAATCGAAGTGAAAGGACATCTGTTGATTCAAATTCCATTATAATCGAAACGGAAGAAATCAGACCACCACCGGAATTAGATGATCTATCACATTTGGAATGAGATAAGTGAATGGAACGGAATTAGGTATTTTAT
>CON_MALE_contig_10268
AAAAAAGTAAAGTAGAAACATAGATAAAATCTTTAATTTTTGCAAAAATATTTAGTGCTGCGTAGCATACGCATATTTTCCATACAAATAAATAATTTTCTAAGTAAAGTAGAGTATGTACTGTGGAATGAAAGGTTACTAAAAAATGGATCTAGTTTACATTAAAACAAACCAGGAAGGTTATAACTTAAAATTAAAAGAATTGCACATGTTTGTGAGAACTAAGGGAGCGTTAATTCTCTGCTTGGGCAAGGCCACTATTTTGCACTCACGATTAACGCTCCCTTAGTTCT
>CON_MALE_contig_10269
CATCCTGATATTGGACTAACTCTTTCTTATAATGGGTGTGATATTGAAGTCGTCCAACATTTAAAGTGTTTGGGGGTTACCATTGACGATAGACTTTCATTTGATCTACATATAGACAATGTTATTAGTCAAACGAATTTGACTCTACGCCAANNNNNNNNNNNNNNNNNNNNNNNNNNNNNNNNNNNNNNNNNNNNNNCTTTGGCAATGCCCAATATTCTATACGGCATTGAGGTTTTTTGTGGCACAAATGCTGGTAACATAAGGGAGGTTAAACTAGCAATTCATAGAATAGTCCGTTATCTACATTCATTGCGTCGATATGACCACATATCTCCTCATGTCCAGGAGTTCCTTGGGTGCCCATTTTCGAGTTTTATTGACTTCAGATCACTTGTTCTTTTCCACAAAATTTTCAGTGCTCAGTCACCT
>CON_MALE_contig_1027
ATACGATCTAATATATTTGAGGCACTTAAATGTGTTGTATTAATTTTCCTACATACGAGTAGAAATAAACGAAAATTTTATAAAAGATGGGTTTGTGCAAATGTCCGAAGAGACAAGTTACGAATCAGTTTTGTTTTGAACATCGAGTTAATGTTTGTGAACATTGTATGCTTCAGAGTCATCCCAAGTGCATAGTGCAGTCTTATTTGCAATGGCTAAGAGACAGTGACTATGTGTCAAATTGCACCCTGTGCTCCACTGGCCTGGAAGAGGGTGAATGTGTTCGTTTGGTGTGTTATCATGTGTTCCATTGGGATTGTTTGAATGCACGTCAAGGTGCATTGCCAGCAAACACAGCTCCAAGTGGACATCTTTGTCCCGTTTGCGATACAGACATATTTCCAACATCAAACTTGATATCACCTATAGCAGAAGCTTTAAAGCAAAAACTGTCTCAAACTAATTGGGGACGTAATGGCTTAGGATTAGCTCTGTTAAGTGATGAATTTGCCCCAAGTCAAAAAAATCTTACCAATATGTCATCATCTAATGCGGCCATGAGTGGCATGACAAAAGTACATCACAGTAATCAAAATAGTAGTAATACTTCGGTTGAACGTTCCAAAGCGAATGGTGGTGTATTTGCTAATACCACAATGAAAAATGATAGTCCACATTCCGTTTTGCTTATGGATGCATTTAATCCTCCCTCAGGCAATGATATACATGCCAGCAGTCGTCGTCCTTTGCTCCCAAGACAATCACCCATAGGAGGGTCTGACAGAGATGAAAATAAGTATGCTCGTCGCACCCCAGCCGAAATCTTCTCTCGTTGGTCCAGAAGATTCTATGCCCCATCCTCTCGACCACCTTGGAGACGCACATGGTTTTTGGTACTTAGCGGTGTCTTAGCTTTCATAGTACTCATATATTTAATGGCAGTATTTGGTCGAGGAGGCAACCAAGACTCAATGGACAATGGTTGGGATAATCCTAATCCACAACCACAGANNNNNNNNNNNNNNNNNNNNNNNNNNNNNNNNNNNNNNNNTGGTTTATTTACGTAGTAAAAACAAATTATATGTCCTTATTTATACACAAGTTGGCTTTAATTCTTTTCAATTATTTTCCCAAAGGGATATGGTTTGAGTGATGAATATTTGTGTGTCCATGAAGATAGGAAAATATATAAT
>CON_MALE_contig_10270
CAAGTCTCTATTAATCACATAAGCCCTTGGATTAATGGGAGTGATTCTGCTGCTGACTCTAACGGCAATAATAGTGCGACAGGTGCTAGTGGCAATTCAAACTCTGGTAGTACTTCAAACGGTGGCAGTACTTCAAATAGCAGTGGTCAACNNGCCCGAATGTAAAGTATGGCGAAATCCATTGAATCTTTTCCGTGGTGCAGAATATCAGCGATTCTTTTGGGCAACGAGCAAGGAACCATTGACGTATTATGACATGAACTTATCGGCTCAAGATCATCAGACGTTTTTCACATGTGAAGGTGATGCACG
>CON_MALE_contig_10271
TCTCCAGATACTTTGTGGCGCTTCAATGAGTTGATGTTGTTGTAGAATCTTAACATCCAGCCGACAGTTCTTTTCAGTTTATAATAATTCGAAAAACGGTCAAAATCAATGACAGTGTCTACTGTCTCCGAAATAAAAAATNNNNNNNNNNNNNNNNNNNNNNNNNNNNNNNNNNNNNNNNNNNNNNNNNNNNNNNNNNNNNNNNNNNNNNNNNNNNNNNNNNNNNNNNNNNNNNNNNNNNNNNNNNNNNNNNNNNNNNNNNCCAACGTCCGTTTGGATTATAATCATTTACAGGCCTAGTGGCCTCATCGGCAGTATTTAACTCACCCGGTACCCAACGCCACTGCTTTTCACTCGTGCTTTCCAATATTTCATTTATTCTATTTGCAACGAATTGTTTGTAGCGTCTGTGGTACGA
>CON_MALE_contig_10272
ATCGGAAGATCGGTTTATATGTAGGTGCTATATCACAAAATGGTCCGATATAGCCCATCTTCGAACTTGACCTGCCTGCAAACAAATTCAGAACGTTAGGTTCTACTGCTATATTGCCTTAAAATTGTACCTTTATCAAGAGTACATATAGGGTCAAAAATCGATATTTTAATATGTTAAAAATGGACAATACAATTGATCAATTCAGCCCATATTCTAGTAAAACCTACTTTTTATATCACCGTGAAATTTCACCCATATAAATACACTTTGAATGGCCTGAAATCCAGTACTTCGTTTTTCGTTGTTCGATTAAAAACCCCAATCGAATCTAATTTGTCGAAATATTTCTTTAGTTACAAAGATATGAAGTGTTTTTCAAATTTTGTTTC
>CON_MALE_contig_10273
GCTGTAGTGCCATAAATGAACTTCCATTTTCCTTTGGCATAGACCTCATACTTGAATATCTCATCGATATTGTGCATAATTTCTCTTTCCACTGATTCATAACCATATCTGAGGGAAGGCCAAAGATTGAGGCCATCAATTTTTAGGGCCTCCAGATCAAGATGTATTTTGGCTGCAGCTGCCAAAGTGGGTAATAGATCAGCAATGTAGATTTTTTGTTTCCAAATTGTGCCCAGTTTTTCCAATTGTG
>CON_MALE_contig_10274
GGTAGATAGCAGTAAAAACGTTTCAGCGATTACAGCCGATGACAATAGCTCTTCATCAGAACGACACGAAAAGGAGAATGATACTAGTAGTGGTAATGAAGATGATACCAAATTGAAACAAAAAACCAATATTAGTAAAGAAATCCGATGAGAAAAAATCCCCCACATCTGAAGAAAAGGAGAAATCTTCGAGTACTAGTAGTAAGGAGGGTAAAAGTTCTAAGGATAAGGAACGTCGTACCAGCAGTAGTAGCCAGAGT
>CON_MALE_contig_10275
CCAATAACCAACTCCACAAATTGTATAGAAATTCCAGCAGAATATGTTTCAGATAAAGAACAATTAGTGGACGTCGATAATTTGTCGTCCACAGAAGGGGGCAATCATAAATCAATAATGGTGGNNNNNNNNNNNNNNNNNNNNNNNNNNNNNNNNNNNNNNNNNNNNNNNNNNNNNNNNNNNNNNNNNNNNNNNNNNNNNNNNNNNNNNNNNNNNNNNNNNNNNNNNNNNNNNNNNNNNNNNNNNNNNNNNNNNNNNNNNNNNNNNNNNNNNNNNNNNNNTTCCCCTATACGTTATTTGGATCTGTTAGAGCAAGTTGAGAAAGAAGATACTTTATGGACAGGAGACGAAATAAATGAACTTAAGGAATGCCAAACAAGATTGCAAGAAAAACAAAAACAATATGAACAACAA
>CON_MALE_contig_10276
CCTGTATAGCATTATGTATATTTATACTTTATCTACATCTTCTAAAGTCTCATCCATTACTTTAGTTGTGGTAAAACGTTTATTTGGACGATTAGAGGGAGAAGTTGAGGCACTACCGGCCTCACTGCTTGAAGAATTTTGAGCTGCTGGTGCTTGAGCGGGAACTAGGAGAAATTCATTAAACAGAAAATCCGCATCCATTGATTGAGTTTTGCCATGGAAACTGCGTGTTATGCGTTTTGGAGGTTCTATAAATTTCTCTTTAACAATTAAAGCCCCCGGACGAGGACCAGCAGGACTACTAGC
>CON_MALE_contig_10277
GTGATTCTGCCTTTCAGAAAAACGACGGCGAATCGTCGTCGTTGTCTGCTCACTCTTCACGTTCCTCGAAAACACCCACCAACAATTCGATGAGTGATCGTTATCGTTATAACCGCTATTATGCCGGTGGCTTGGCCCCTTCGGCGACNNNNNNNNNNNNNNNNNNNNNNNNNNNNNNNNNNNNNNNNNNNNNNNNNNNGAAAAGTTCCACCACAGCCGTTTCAGCCTTAGATCGTTTGCGTTCGAATCTAAGTCCACTTTCATCGTACTACAATCCTTTGATGCGAACATTTAGTCGGAAAGATCATGATAGAGATAAAACACCTGTGGC
>CON_MALE_contig_10278
TCAAAAGTTGCAAAAAACTGTCCTTATTACGTTGCCACTCGGCCGGTAGGGTTTTGGCGGCCGGATATTTGCAACATGACAACTCTATTGTCAGTTCAAAACAATTGCTAAAGGCATAGTTGAAATCTTGCATGCCGCNNNNNNNNNNNNNNNNNNNNNNNNNNNNNNNNNNNNNNNNNNNNNNNNNNNNNNTTGCAATTGGCCCCTTTGCGCATGATCGGATGGTTATCGGCATAGGTGTGGGCCATATATTTGAAGACACGATCATCGGGTGTTAAACTATCCTCGCAGCATTCATGGTGAGCTAATGAATTATCATATGGATAACTGGCTACAAANNNNNNNNNNNNNNNNNNNNNNNNNNNNNNNNNNNNNNNNNNNNNNNNNNNNNNNGCGGTTTCCGGTTGTCGTGTCAGCGAACGTTGCTGTATTTGTTGCTGTGAATCCAAACGATCGGGAAAATCGCGATTTAAATCAACACCAGCCGCATTGGTGCGGCCAATGTAATGAGGCAAAGATTCACAAT
>CON_MALE_contig_10279
ATCGGTTCCAAAAGTCGTATTGTTTGGCGAGCATCGTAATGTTGCACGACAATCTCTTGGCGAACAGCACGCAACCGATCGAAAACAAAGTCGTAAACGATGTTAAAGGGCTTCCGCTTATCCNNTAACTTCCTTCAACAAATATTCCACGCATCTTTGTAGACATCTCTCTGATCTGAGATCCTCAGGCCTATCGATTTTCTTGTCTGCTGCTGATCTAGAAAAGCATTTAACCAGAATTCCTGGAACATGTTTTTGGCCATCCTTAAGTTCAAAATAATGCAGAAGTTTCTCCCGTATCCTTAGTTTTGACTCTTTATCAGGGCACATATCCTCACATACCCCCTTTACAAAATTCGGCATAATAATT
>CON_MALE_contig_1028
TACATAAAAATTATATAGTCACCGATATAACAAATAAATTAATTTAATTTATACCATTCCAAATTATCGGGTTTATTCGAAGTTGAATTAAGAACATCGTTCATCATAATAATATTGTCATTCAACTGCAAAGTTGTGTCCAAATTATCAATTATGCTGCCATTTTCACTTATACAGTCCATGCTATTATCCATATGGGTTATGAAGTCCGGGTTCACGGCAAATGAATTTGAAGATAGGCTCAATCCGCTGTCACTCGATTCCTGTCGAGCGTGGTTGTCACCAGATAGGAACGGATCCATATGCAAACTTATATTGTGCTTATTCAAAGGTTTCTGTCGCGCTTTTTGTTTGAATATATCCGAATCTTTTTCAATATCCGTTGCATTAACCCAACTCATTTCCGTCTTAGGTTTTAATTCTTTTTGAATTAGAAGAGGAAATCGTGGATCACTTAATCTTGGGTCATTCCAAGATGTGGTACGATCGATATGGTTGATGAAATAAACTTCCCCTGTTTCAGTCAGGGCTTGTTCCCATCCTTCAGGCAAGGGTCCCAAATTGCTCGAAGCTAATATATTTTCACCTGCATTGACTTTAGTAGTTGCTCTGGTATTACTAGTCACATTTAATGCCTGTTGTTGCTTGAACTGTGTTCTTGGATCTTCCCATTGCGTTGTTTTTGTTGTATGGTTCAAGTAATAGATCTGACCATCGTTGGTCTTAGCCTGTTCCCATCCTGGGGGGAGAGGTCCTAACTCATTTTGCAGCTGAATTGGACTAATGACGTCATAAGATCGTTGCTTCATGTGGTATGTTTGCAATGGGACAGGGCCTGAACCGCCAGACAGTCCCAAAATATTATTTGCATTAAGACCAGCAGCTGCATTATACCCTATCAAGTTGTTCGGAAATCCAGGCGCAGGTCCTGCAGTGCTACTTCCTCGAGAATCGTTCTGCTGTTGAAGGAAAGGAGACGAAGCAACATCCTCCGAAACATTACCATGTATATTGTAAGTTTGTTGAAGAGAAGCGGGGCTACTGTGGGCACGTGAATGACAGATTTGTAAACGTGGAGGTTCTGCTGGTGCTGTTGGAGCTGTTGTTTGTGTGTTTATTGCGTTTGAAGATTGCTGTTGAGCCTGTACTGCAGCTGTTTGCAAGTCTGAGAGTGATGATGCCACGGAAGTTTGGTTAATATTTGGTTGTGAACCACAGTCGTAAGCAGAGTCGACGCTATTAGCCCGTGAATGTGATACTGTGGGCGATTTAGGGCTTGCAGCGGGAGGAGTAAAGAAAGAATTTGGCAACTTGCGCATTCGGAAAGGCACTTGTAAAGGTCGGTTCGACTCACTAGGATTTAAGACGCTATCGAACAATTGCTGCAAATTCTCATCAGAATTTTGATAATTGCGTACGACCAGATTAATTGATGATTTTGACGCAGCTGACGTCGACTCATCCGTTTTAACGCTTGCGTCGTCACTCGCGCTGGACTTACTCAACGACATTCTTGTGTGTATTATTTATACAAGAAAAAACAGGTCGAAAAAAATTCTGTATACTCCTCTCTCTAGTTATGTTAATTACGTCAAATTAAAAAAAGCTGGAACAACATTTCCAATTTCAAAAAGATCGTTCAACGATATAAAGGCACTTTAAAAATTGATCGACGATATTTCCTTTTTTCTTATTGTTAATACGTCAAATTAATAAAGGCTGGAACAACATTTCCAAT
>CON_MALE_contig_10280
AAGCAAGAGGAAAAGCCAAGCATATGAAAAACTATAACAGCATACCAAAATCTAGTAGAAAAACAACAACCACCTTAACCCTCCTCTGAAGAAAGATACGACAACAACAACAAAAAATATACTACTGNNNNNNNNNNNNNNNNNNNNNNNAAGAAAGTACAGCAGCAAACAACAATAGAAAAAAAAGAAAACAGTTCGATAAAGGGAACATATACAACACATTTTCTCTTCTCTCTCACTCACTCTCTCTGTCACACTCACTCTCTGTGTCTTTCAA
>CON_MALE_contig_10281
CAAAATATAACGTTCCCTTATTACTGTTGGTAATTCTTGGGCATCAATGCCACTCTCATTGAGTAAGAGTTTCTCTTCATCTAATGCCGATGTGTCATAGGTTTTTTTGCTCTTTACAGGCATCTTTGTTTTTGGACCTTTACATAGGGTGCCGGCGGTACGTAAATTTTTACGTATAGCTTGTAAGGCTTTATGCTCATCGTTTTCAAGACGAAAATCTTCGGGATTGTTAACACGTTCGGTGCCATAGGCAAAGAAAACATCTTCGCTACCAAAAAATCCAGCTAATTGT
>CON_MALE_contig_10282
CGGGCGGTGTAACCATTTGAATGACCATTTGTTTTGCCATGTTTGTTATTGTACGATTCGGATGATGTCAATAAATCATCTTCCTCTTCGGAATTGTCTACACTTATAGCTTCGGGTTTTGTTGCATTAACTACCTCATCGTCGTCGTCATCGGCAATATTGTTGGTGTGCTCTTGGTGATTCATTTCTACACTTTCCTGTTCCGCAATAACAACATTGCCAACATCAATGTCTTCGTCTACAGCTCCAGCATGATCATCACTATCATCTTCGTCTTCGTCCTCCTCCACGTCCTCTGGGCCAACATCATGGTCCAATTGCTGCTTATTACTCAGTTGGCTATTGAAAATATGTCTATCGATGCTACATTCGTCTTTAAGCCAAATGTGTTCGAGACATCCTGCAGCAGTCATGCGATCACTTGGCTTTATTCGCAATGCTTTGCGTATGAAATCAATGGCTGCCGATGAGACGCCTCC
>CON_MALE_contig_10283
TTAATATTTAATTTTTTTTTGTGAGGTTATATATGAATGTATGCATTTACGTAGGTATATGTATAAGTGAATATGTGCATAGGGGGATTTGTATTTTGAAAGACGTCCAAGGAAAATTTATACTTATAAAAAAAACTGACTTAATAAAGCTGTAGTACCTCGGTGTATTCTTGTTTGCCATAAAACTAAAATTGTTTGCAAATGAATCTTTACATTTTCTTATTTATTTTGTTCATATCTCTCCAC
>CON_MALE_contig_10284
CGACGTGATCGAGCACCCTATCGCAAATTTCTACAGATATACCAGTTCTTCTTCTCTTGGTGGCTTTCTTCAATCCGATAGTATGTCCAAGTAGTAAAATTAATTCAGACCGACGTGATCGAGCACCCTATATTGAAACAAGTGATCTTGGGCCACAATACTTAAGCGATACAATTGGAAGAGGTTCCAGCCGATCGAGAATAACACAATTTCCCCTGCCACCACCCAGACATTCCCAACAATTCCATCNNNNNNNNNNNNNNNNNNNNNNNNNNNNNNNNNNNNNNNNNNCGCCACCACTAAGTCATTCGCAAAGTATCGAAGATATTGAAGATAAAATTGGTCGTGTTTTTGAAACAAAATTTGGACCAGGATTACATTTATTCAATAATACTGAGCCCACGGACCGTTTAAAAGGTAATTTTAATTCATACGATGGTGAATATATGTTTGCTGATCAACAACAAACTTCATCATCTACAACTGAAGCTAATTTTTTCACAGTTCAAAGAAGTCCCACCGGAAAATTGGATGTCGTTTACAGAAAGGATTTTCTACCACCAAAAAATGATGAAACTAGTCAGGGTAATGTCAATGAT
>CON_MALE_contig_10285
CTTTTCTTCACAATATAATAAATTCCATGTTTATCAGTGGTATAGGTTCTTGTTTTGTTTTTATTTTCCAATTTCGGTTTTGAAAAGGTTTTAATTTAATTTTGTTGGTTTTTTTTTTGTGAAAAATATTTTGTTTCGTTTCTTTGTAGGCTATTTAGTGGTTAACACTTTCCGATGGATTTGTTGTTTTGTGGGGTTTTTACGAAAGTGCCACAAATATTTTTAAGGTTTGCTCTTATTATTTCTTTTATAGAAAATATCAAATCGTTCGTTTTCCCCCTTTATTACGAGGAA
>CON_MALE_contig_10286
TTGCGATTATTTTTTGCTCCGCTCATAGAGAGTGTTATACTCTATGATCGTATGTTGTACCTGATGGAAAACGATTGCCAGGTCCAGATAAATGCCATATTTGATCCACGTTTATCACCAAGAAATCATATAACCACTGCCATGAAATTAAGATGACAACAATGGATGTTTATTAGCATGACTGTGTGTATTGTTTGAAAAGAGTCTTCG
>CON_MALE_contig_10287
CCATCCAATAAACACCAACGTCGGTTCCAGTTATGTTGCGAAAATGGATCTTCAACGTTAAGAAATCCAGAGTATTGAGTTTTGGGAAGACGTATTTCGGCACGTCCGGTTAGCTTAAGCTCTCCTTCCAGATTATTTGATGACAATGTTGTTTGGTTAAGCAATACCTTGATAGTGCGTCTGGTTTGAAGGTATATGCTTTCCGAATTAATTGATTTGTGAGCGATGTAGCTGTACGGAATAAAGTTTCTCCAGGTCAATGTAAAGGAAGCTTGCAATCGAAATCGAGACACAATCTCGTTGGAAGATGACGATGAAGTGGATATAGACGG
>CON_MALE_contig_10288
CACAAGCCACCAAGATTCGTCTGAAGGAAATGGATGACGCACGAAAGAAAAAGAAGAAAGTTGTACGTGTAGAGGAATATATGCCAACACAGGAAGAATTGCTTGAAGAAGCTAAAATTACAGAGGAAGAAAATATTAAATCTTTGGAGAAATTCCATAAAATGGAATTGGAGAAAAAGAAAAGTCGACCAACAAAACGTGTATTTACGGGTCCCATGATACGCTACCA
>CON_MALE_contig_10289
GTTCATATTCTGCGGTACGTGTATATAATTTGGAAATATTGTATGCCACCTGGACATCTTCGATACTGACATCGGGAAAAAGTTCCTGAATATAATTGCGCACTACGGTTTTGTTACGATCATTTGGCGAGATATTCGTAATCATTATGGTGCGTGTTGCGGCTTTCTTAAAGGCATTGCGACCAGACGAACGACGCATGATTAACACTATTAAAGGCACATACACAATGGCTACAATGACGTGAACCCAAAGCCATGCCGAATCTGGCGTTATATTAGACATAGTAGTGCGAGCAAATGAATTAACATCGTTGCCATTGACCGGGGAACCATTTAGGAAATTCACCGGCAAAATTACTACCAAAGACACCACCACTACAAACTAC
>CON_MALE_contig_1029
TTTTTTTCTGCTAGATTAATACACAGAATTTCTTCATTATCTTTAAAGAAGACCATGGAAACAACATAAAATAATTATAAAATGTTTTTCATAGTTTAGCCCATTTTGATCTATTAGCCCTATGAAGTACGAGGCTTCATTTATTCCAATAGCAAGGAACGGAATGCCAAATGTTTAACCTTGCCATCACACAGAGGTGGTAAATCCTTAACACAAACACGTTCAGCACTGTCATAGTAGGTTTTTCCAGGGCAAACGTAAATTGGTCCATACCATTCTCCATTCACATTCACACAGTTGATATATTGATGACATGTGGTGTTTGCATCCGTTCCAACTGGATAACGACCCTCTTGTTTCATTAGACTACAAAAGCCAGTAGGATTCTCGAGAGGTGAAGGTGTGGTCGTCGTTGGGGCTGGTGTTGTTGGGGCCACAGTAGTTGTTGTGGGATCATCTCGAAATGAGCATGTAGGAGCTTCCTCACCACAAATGTAGGGATTATTGATGTTACAACCCAAACCATCATTGCATTGTCCTTTAATTCCGGAAGGTTCATCCCGTCCAAGACAGAGATCAAATTCTTTTGTACCAGTACAGGCAAAGGTTTTCGTCGAATCACATTTATTACATTCGTTACATTCTGAAAACGCTTCAGTAGGTGTACAAACTTCTCCAACCATGGAACAAAATCCAGCTTCACAATTGAAAACATAATCCCCGAAAGGTTTGTTCTCGTAACAAGGCTTATATTCCGTTTTCGAGATACATGCTGTATTTGTATCTGCTCGGCAGACACCACAATCACCATTTATGGAAACAATAAATCCGCAGACCACAAATGCTAATCCAAATACATGCCAGAGAAATTTCATATGGAATATCATATTGCCTTCTAAATTTCCTTGAAACAAAGATGAGACTAATAGTGTTTCC
>CON_MALE_contig_10290
TCGTTGTTAACCATATAATGATCTTACTGCCTAAAATTGAAAATACCATCGAACGTCAGGGTGCCATTGAGACCATAGAGCGTGTTGTGGAAAAATTACAAATAAAAATAGTCCCCTATATCGTATTGCTAGTGGTTCCACTTTTAGGAGCGATGAGTGATACAAATGAAAGTGTTCGACTACTCTCCACTCATTGTTTTGCAACACTCATTCAATTAATGCCACTGGATTCCATACACCAAGGTAATGGCATTAAGCACGAAATAAAGTCGGCCGATTTACNNNNNNNNNNNNNNNNNNNNNNNNNNNNNNNNNNNNNNNNNNNNNNNNNNNNNNNNNNNNNNNNNNNNNNNNNNNNNNNNNNNNNNNNNNNNNNNNNNTTAATTGGCTATGGTTTCTTAATAAATACAATTTGCATGGCATACTCTGTGACGACATGGGTCTGGGTAAAACGCTACAAACCATTTGTATACTAGCCGGTGATCATTATCAGCGTTATATCGATAAGGCTACACCATTGCCA
>CON_MALE_contig_10292
CTCGAGATGATAATCATCGTGATAATGACCCAAATCGAAGGTTAAGGGCAAATCGTTTTAGTTCCTATCATGAGATGCGTAGAAGATCTTAAAAAACTAAATTTTTGTGAGGGGAATTTTTGTATTGTAAAGTGTACATGAAAATTTTTTTGTTAGGCTTCAAAATTACGGGTGAGAACTCCTGGATCACTGGAAGAAAGGAAAACGTGTTACATTATTGCATTATTCGATTTGGA
>CON_MALE_contig_10293
CACAATAAAAAAAAAAACTCTTCAGTTCAGTGTAAATAAATTAATAATACAATGAAGTTAACGCATATACAACCACCCAAAAATTTGCCAACAAATATTTTCCCCCAGGAATATTGGTCACAGCGAGTATTTCGTTATTCTGCCAATCATGAGAGGTTCCTTGAGAAAATTCACGAAATGGAAATCTACGAAGATGATGTATGGCTGGTGACAGTCCCCAAAGCTGGAACCACATGGATGCAAGAACTACTGTGGTTGGCGATGAATAACTACGATTTTCAAACAGCGAAAAATGAACATCTGGAATTACGTTCTCCTTTCTTGGAATTTGATTATCTCTTTTATCAAGATTTTGAAAAAGCATTTAAACCAATTGATACATTAAGGCGG
>CON_MALE_contig_10294
TAATATTTGATTTGTTATTATGCTGTGATGAAATAAATGTTCACTTGAGATTAGAGATTGAGATTATAGAGCTCTCCGTTACGTTTAATGTACGTTTGTTACGATCAGTTGCTAAGCCGTTTCGAAAGAAAGCTATACAGAATATATTTTTGTTTTTGTTGNNCCTTGGTATCGATTGGTTCATGAGTATTTCGTGGGATATTGGAATGGTTTGGGGGTTTCTCTATGGACAACATTATATTATCCGTTTTTTTTTTTTGTTGATTCGATTTTAGTTTTTTTAATTAGAAAGTTTCTCACGATATTTT
>CON_MALE_contig_10295
CTCGACTTCGACCATTTCCTGAACGTATCAATTCGATTGATACAATATTTAATTCGGGCAAATGTCCACGTATATCATCCTCTGATAAATTATAGTCCAAATTGGAAAGGAATATTCGTAAATGATCTTTGGATTTGTCTATTTCTTGATTCTCATGTTCTTTGAAAGCTACTTGATGTTCTTTCTTAGAACCAGCAGCCTTGGTTTTCTCTTTATCTTCGGAAATTTTGACTTGTTTTGTAGGAGGAACACTATTATCATTTTGTGATGCTGATTTTCGTTTGGATCCTTT
>CON_MALE_contig_10296
GGCGTGAATCAATCGGTTTCTATAGCTTCTCGCGGTATTTGCCCTCTAAATATAGGGTCACCAATAGATGAGTCGTTCGTGGTAGAGGCGAGTGCGTTGGTCCTGCCTAAGATTTCTGGGAATTTACCGTCTTTCCAAGTGAGTCGGAATTATATGTCACGTTTGCCAAATTTACGTTTAGCTGATCCTAATCTGTTCGATAGTCGTCCGGTTGATCTATTGTTGGGGGCAGACGTGTATCCCAGAATTATATTACAGGGGGTTCGGTCTGGTATTTTAGGTTCGTTGATTGCTCAACAGACAGTCTTCGGTTGGCTCATTACTGGTTCAATTCCCACTTCTAATGTGACNNTTGAATTTATGGAGGAAGATGGTCTTGACAAGACTCTTCTTCGGTTTTGGGAATTAGAGGACTTACCAAGACGGGCAATTTGTTCTCCCGCAGATAAATTTTGTGAAGAAAATTTTAAGAATACCACATATAGGGATTCCGATGGAAGATACGTAGTGACTCTTCCGATAAAACCCGAATTAAAGGGACAAGTCTTGCTTGGACATTCGCGGACAAGTTGTTTGAAGCAGTTTATTCGTGGTGAGGCTTCGCTTTTACGAAAGCCTGAAACAAAATTAATGTATGACGGGGTGATTAAAGAGTATTTGGACTTGCAACATATGAGACCAGTGTCGTCGANNNNNNNNNNNNNNNNNNNNNNNNNNNNNNNNNNNNNNNNNNNNNNNNGTAATCAATCCGGACAAATTGACGTCCAAACTTCGAGTTGTCTTTAATGCTTCGCATAAGACCTCAAATGGTAAAAGTCTGAACGACATTCTTTATGTGGGACCCACATTACAATTGGAATTGGTGTATTTGATTTTGANNNNNNNNNNNNNNNNNNNNNNNNNNNTGCGACATCACACAGATGTACCGCCAAATTAGGGTAAATTCGGCCCATACTTCTCTGCAGCGAATTGTCTTTAGGGACTCCCCACAAAAAGATGTACAAGACTATGAGCTGCAGACCGTGACATTTGGAGTAAATTGTGCTCCGTATTTAGCTATACGGACGTTATTGCAATTGGCCGATGACTCCGAAGATGACTATCCCCACGCGGCACATATTCTACGAAGGTGCATGTACGTGGATGATGTTTTGACAGGGTACCATGACGTGGATACTGCTGTTGAATCTAGGGACCAATTGATTAGAGTACTATCATCGGCAAAGTTCGAACTGAGGAAGTGGACTTCTAATGAGCTAGCCATTTTGGAATCGCTTCCGGCTGACCATTTGGTTGACGCCAAATTACTGGCATTTGTTGAGGCCAGTAGTTCGAAACCGTTGGGTATTAGGTGGAATGCGCAGTTAGACTTGTTTTATTTTGAGATGAAACCGATTGAGCGAAAATCTCGGTTTACGAAGAGAGAGGTTTTATCGGCTATAGCTAGGCTATTTGACCCTGT
>CON_MALE_contig_10297
TCAGCACACTCTAAAACTTAATGATTTTTGGCAAGACGTTAGACTAATAATGGAAATTACCGCTAGCGATGGTAGCGACATACAAGACTGTGATAACGCTTTATCCACATTAGAAGTACTATATGGAGAACAAGAACGTTTTGGGTTTTTCTTTAATCCCAATTTGTCCCATTCCGGCGTACAAGGTCGTATGGATGTACATGGACTAGTTTTAGTTTTGGCTTGTGGGACTNNNNNCCCAACAAGCCTGTGTTGGTATATTTGAATGTATCTTTGGATTATTACGTGATCCATTTTGTGAGAATAATTGGAAGACAAAAAACATTAAATTAATCTTGAGAAGCAAAGGAGTAACAAGTACACCATCACTACTTGAAAGCGACACATTGCACGAGGCTCTAGCATTACCCGTTCCTGAGGGAGACTTGACGTAACATCAAAA
>CON_MALE_contig_10298
TGAAATGGATGAGGATGAGGAGACCATTAAAATTGTGCAATTGGTTAAAAGTAATGAACCTCTGGGAGCTACCATTAAAACTGATGAAGAATCAGGTAAAATCATTATAGCTCGTATAATGCATGGTGGAGCTGCGGATCGTTCGGGTCTAATACATGTTGGCGATGAGGTTATCGAAGTTAATGGCATTAATGTGGAGGGTAAAACACCTGGCGATGTTTTAAGTATATTGCAAAACTCTGAAGGTACCATTACCTTTAAATTGGTTCCCTCCGATGGCCGNNNNNNNNNNNNNNNNNNNNNNNNNNNNNNNNNNNNNNNNNNNNNNNNNTCCTGAAGTAGATCCCTATATACCATGTAAAGAAGCCGGTTTGGCATTTCAACGTGGCGATATTTTACATATTGTATCACAGGATGATTCATATTGGTGGCAAGCTCGCCGTGAATCAGAACGCACCGCTCGTGCCGGTCTTATACCCAGTCGTGCCTTGCAAGAAAGACGTATTATACATGAGCGGACACAACGTGATGTAGCNNNNNNNNNNNNNNNNNNNNNNNNNNNNNNNNNNNNNNNNNNNNNNNNNNNNNNNNNNNNCAAATTATATCCCCGTCCTGGCATTTATCGACCGGTGGTCTTGATTGGTGCACCCGGTGTGGGTCGCAATGAGCTGAGGAGACGTTTAATAGCCCGCGATCCAGAAAAATATCGTAGTCCAGTGCCATNNNNNCACACGTCCAATGCGTACCGGAGAAGTAGCTGGTCGTGAATACATCTTTGTCAGCCGTGAAAAAATGGATGCCGATATAGAAACTGGCAAATTTATAGAGCATGGCGAATATAAGGGTCATCTTTATGGCACTTCGGCCGAAAGTGTCAAGTCAATTGTCAATGCTGG
>CON_MALE_contig_10299
TGGTGTTTTTTTTTAATACAATGAGACAAGAAGGACATGGACAATTACAAATTGTCGGTGTTTTCTCAACATCAAATCAATTTAGTACATTTGGAAATGGTCTAAAAATTGCTTCTAATGAAGATCTCTAAATTACAAAATTATGAATGTGTCGTTAATATTTGCTTTTCTCTGCTTATAGGGTTTGTGTTTATGATTTGTGTTTTTCGTGTTGTTGTTGTTTTCTTCAAAAGTTCTCAAAATACAAAATTACTCTCATATTCATTATCAATTATCTTAACATTGTTATTATCAAAGAGTGTTATCCTTATATAAAAAAAAGAAGAAAAAAAATAGAGAGATGGGAAAAACGGAAACAGATTTTCAAAATGCGAGTAATCATCACAAGAAAACTAAGTAAGTAAAT
>CON_MALE_contig_103
ATCGGGATTAAATGACCTAGAAGATTTGGAAGCATTGCGTATTAAGCATCAAATGCAAGAGCAAGAACCTGTTGAGGAAGAGGATAAATGTACCAGTCGAACCGAAAGTGTTATCGATGATATATCCGGTTCAGTTAGCATAAATGTACCAGAAAGAAATGTTCCAAAAATACAAATAGAAAAGGCCGATGATGACAGTGATGATGAGTTGGAAATTCATGGAAAAAGAAGAGATCGTTTTCGAACGAGACGCAGAGCATCGATTGCCCCTTTGCCTGCATTGCGCCTAAACGATAAGGAAATGTTGGCCAGTGATTTTGATGCTTACAGTGTGGCCAGTAATCAGGCCTCTATAACCAGTGTAAATTCATTGGCCAGTCTATTGAGGGAGAAAATGCAAGCTTTTCCCCAAATGATTCGTAAAAAGAAACGTGAAACCAAAGATTATAAAATCAAAATATTTGTGATAATCATGTTTTTCATGATTATATTTCTGATTGGCTTTGCCTATGTGGGCTATCATCGGAAACTCATGACTCACTCGCATTTTGAAAAAGCCAAATTCAATCAGAACGATCGAATACTACGTATCCTAAGTCGTGACGAGAAGGAAGTTATCTCTGGCCAATTGGGAAAGACTATAGGCATGGATAGTAGACCTTTTCACTGTTTGGAGGACAATCGAAAACAAGATGGCAGTCTTTGTTTGGAATGGAACGGTGAAGCCCGTTTGTATATGAATTTCATGGATAAGGATGTATTTCGTTGTTATACCATTAAATGGCAAGCACTGAGTGAAGGCAACTATCCAACCGATTGCTATGAATTGAAACGTAACAATGGTCTATGGTTTGGTGGTGGTGTCACACGGTCCAAAGAGTGGTCTTTGAGTAATGATAATTTCGATTTTGCCCCTTTCTCAAGTGGTGATCTAAAGGTCCATCAATTTGGCAATGGAGTTAAACGATATTTCATTAACTCCATTGGAGTGGCCATACAGGTCAGTGATAAGACTCCATTGCATTTATCTGTCAATACCACCACAAATGAGTTTTGTTTAAGGGCCAAGAATGATGATTTCACCTTCGTTAATCAATTGACCGAGTTGCCCGAATTGGATTATAAAATCTGTACCACAGAGGGTATGAAGAGCCTCCATATGCTAATGACCCAGAAGATATTATGGGATGGCCTTAAGGTATCCGATATGCAAATCATCAAATCTCTAATGTCGGAGCCCGTTTGGCGTACACCTCACGCTGAGACCATGGAATCGTTTAATGAGACCACCATCTATAATTACTCCGAAGATCTGATCGCATTGGGTTTGCCCTTGGGCCATATATTGATCAATGAGTTTTGGCAAGAGAATGTGGGCGATTTCACAGTGGACGAAAAGAGATTTCCCAATCTATTCAAGACCATAGATTTATTGCATCGTCGAGGATTCAAAATTGTCTTCACCATACAGCCTTTCATAAGTACGGATAGTGAAAATTTCAAGGATGCTGTACGCAAGAAACTCCTAATCTATGAACGTCATTCGGAGAGAAGTATACCGGCTTTGACCCGCTACAAGAGTTCCTCCAGTGCTGGAGTATTGGATATCACAAATAATGCCTCTGTCTATTGGCTCAAAGAGAAACTGGAGAAATTAAAGGCTGACTATAAGGTCAATAGCTTCTATTTGGATTTGGGAACTGGTTACAATTTACCCCATTACTATCAGTGTCGTCAGACTCTAGATAATCCTGATATGTATGCCAAATTATTCACCGAAAGTTTAGAATCTGTGGGATTTATAGGAGTTTCAACGGCTAGTTCTGTACCCAAGCCACCGGCATTTCTTAGTACACAACCCCTAAATTCATCATGGGATGGTTTGAAGGAGCTCATGTCTACCGTCATGAATTATGGTGTTATTGGTTATCCTTTGATCTTACCAGGAGCTGTGGGTGGAGATTACTTTCTAAACAAGACCATGACTAAAATGATTTCATTTTATTCATTGGGTCAACCACCAGAACCAGACGAGGAATTGTATATACGTTGGCTTCAATTGATGACATTTATGCCGGCCATGCAATTCAGTTATCTACCCTCTTACTACAAGGGAGACCATATGAAATTGTTAGCCAAAGATTTGGCCATCATACGTCAGCAAACGGTTAATCCGGTTTTGGAGAAAACTCTCAGTGATTCCCTGAATGATGGTGTGCCCCTCATAAGACCCCTATGGATGTTGGATCCCAATGATACAGCATGTTTAAGTATTAGCGATGAATTCTCTGTGGGCGAAGAGTTGATAGTGGCTCCCATTTTAGATCCTGGTGTAGAGGAGAGAGAAGTGTATCTACCCCAAGGCGTTTGGAAGGATGGCATCGACAGCTCTCTCAGAAAAGGCAGCCGTTGGATTCATAACTATAAAGTACCCCGAGATAAAATTGCATTCTTCACAAAAATGCCAGATAAAACTAGATTTTAATCCTTTAACTATAAGACATTGTGATAGAAATAATCCCATAATCTGTTTCATACAAGCGGATATAAAATTTTTGAATCTAGTATGTAATT
>CON_MALE_contig_1030
CTTTGCAATTTTCTATGTATTTATGAATTTAGATGTATGTTGTGTGTGTGTGTGTGTATGTGGAGGGATGATTAGGATTTTTGGTTGGGGTTATTTCTCAAATTAGGGGTTATTCTCAATATACTTTCAGTAGTTTTGCTTATTAAAGGCCATTCTGTCACACAATATTTGTTGGGCAAATTTGCCAAATGGGAAATTAAAATAATGGCAACACTGAACTCTGTCTATTTTTAACTTCATTTGTTTATACCGAACGGTAATGTCATTTCTACAAAATGTAAATATTTTTTTTCCGTAGACGTCAAATTGATTATTGGACCCAACGTACTTGTAATTTAGTATATTATAATCTGCGTAAACTTGAGGAACCAGTTCCCCCTATACTTAGCTTATTTTCTATATTTTTTTAAANNTAATTCTCATTTCATTTTGGAAAAAATAGAAAAAAATTAATCATTGCTCAGCTTTTACCCTATATCAACCCGGCATCTGTCCAACAAATCATATATGTGAGAACGGCCCATTAAACTGAACTGTCAACAACAGTTGATTTTGTTCCTACAATCAGCTGTTATTGACATTTCATTTTATTTTGGATGTGGGAACATGTTGGTAACAATGTATTTTTGTTTTGTTTTTAATGATAATTAGGAATTTGTTATATCGAATGGAACGAGATGATTCTATTTGTGTATGTGTATGTGTTTGTTTATAAGGTGTATCACTAAGTTTTGTGGAAAAACGGGGTTTATGTTTATTATGAATGCGGGAATCTCCGTTTTCTTGCTTCATATTATGGTAGAATCGTTACTTTTGCTCAGATATTTTCCCTTCTCCTGACAGAATCACAGTCGTAGATCGAACGCAATACGTGAAGCGATATTTTTAAAGCCTATACTAGTACCAGAAATGCGTTTAAAACGAACTCCATTTAGAGACAGACGTGGAAGTTTACAAACTTCGATTTCCCATTGAACCAACGAATCGGTATTTGGATCTCCATGTACACACCATAAAACGAACCTTTCACGTTGTTCATAGTCACAGTTATTTTGATCGAGTACTTCTCTTATCTTTTGCATTATTTGATCGGGCATTAGAGGCGATGTGGTTTTCATCGACCAGGTGAATCGCAGAACTCTGGGCTTAGCGGATTCTTCGGTACTTGAGTTGCTGCGCTTACTAAACCTCGAGGAGAGTTTTGAAAAGAAACTCATACGACCGGGATGAGGTGATTCTCCGGGCACACCACCTGTGGCCGAATATTCCAATGCAGTGTTGTTCCTTGGCCTTGTTTGACCCGAATGAAAGGTTGAACGTGATGGTACATTCCTGGGAAAATGTCTGCCAGATTTAACAGCCGATGTCACTNNNNNNNNNNNNNNNNNTTTGAGTCTGTTGAAATCGCATTGGTTTTCTCCGTTGAAGAAGTCTTCTCATATAGTGTGGTAGAACGTCTAGGCATCATGCTAACAGTGGCCGATGGACGATTACTACTACTGTTTGTAGGATCATACTTGGGTGTATAACGAGGTTTCGGACTGCTGATAGAGGTATCTGCTGTCGTCAATAACTTATGAGTGGCTGAGGCCGGCCTTTGATTTTGAGCCGATAGACGTGCTGTATTCTCTTTGATTGTAGCTGAATCGATAGTATTTTGACGTTTAAAATTGCTACTAATCGAAGATCTTTCCGCTGCAGATCCAGTGCCAGCAATAGCATAATTAGTGCTGGACGGAACGGTACCAGCTGTTCCTGTGGTAGCAACTTGAGCAGCTGTATTTCCGGGAGCCACACGTAGAGTATCAGCCCCTGAAGATGCCCTTCTACTTGGTTTCGTACTAGAAGCTGAAATACTTCTATGGACACCGCGATGTGTGGGACTTTGTACCGAAGTATTTGCAGATATAGCTGTTCCATCATTACCCGATATATTTCGTAGTGAAAGTGAGGAACCAGAACGAGAACCATCACTTTCAGGATCAGTACTTTTTCTTCCCAGCAACAAATATGTGGCAAAGACATCATCATAACGTACTTGTGACAATGAAGCTTCTATTTCTTGTCTATTATAGCCCATTGCAACAAGAGCTTCTATCCGTTTGACATCGCCCAACTCTTGTTTGGGTTCAATGTAAGGCTTTAATTCGTCATCTTCAAACCCCATATTCATCCATTTATCGCTCATGATGGTTTCGAGACTAGCACGTTTAGCCGGGTTCAATACTAGAAATTTACGCAATAGATTTTCACAGTCAGTAGACATGTAGAATGGAATCCTATATTTGCCTCTGAGCACACGTTCTCTTAACTCTCTCAATGTTGAGCCATCAAAAGGTAATGACCCACTCACAAGCGTATACAGTATAACACCTAATGACCAAACATCTACTTCAGGGCCATCATATTTTTTACCCTGGAATAGTTCTGGTGCCGCATAGGGAGGACTACCGCAGAATGTATCCAGTTTAGAACCGGGCGTAAACTCATTGGAGAATCCAAAATCAGCTATTTTAATGTTTAACTCACTATCTAATAAAAGATTTTCAGCTTTTAAATCTCTATGTATTATACGCTTTTGGTGACAATATTGCACAGCAGATACAATTTGACGGAATTTAACACGTGCTTCCTTTTCCTTCATGCGCCCATGTAATACCAAATAATCGAAGACTTCTCCACCCGATGCATACTCCATTACCAAATACAGCGTTTTTTCTGTTTCGATTACTTGAAACAGTTTCACAATATTTGGATGATCGAGCATTTTCATTATTCTAACCTCTCTAAAGAGCTTTTGCAACGAACCAGGATTCAACTGGGTTTTGTCAATTATTTTAATGGCCACCTCCTTGCCGGTGGGCAAGTGTTTGGCCAATTTCACTTTAGCAAAATTACCCTTGCCAATTGTCTTAATTAATTTGTATTTGCCAATATGCTCCTCAGTAGCCCGCCAACGCATGGGCGCGCTGCTGCGTATAGCCATATTGGGAGATCCCTTTGCTGATGAAGAAGTCCTTTGTTTTAAAGCAGATGTCGCTGAATTTGAATGACCACTAACATTCTTGCTTATTATCGATGTTCCCCCACCGCCGCCGCCGCCACCACTGACCACGGCATTGCCCCCACTACTACCGCCAACATGATGATGGTGGTGATGGTGATGCTGTTGTTGCTGNNNNNNNNNNNNNNNNNNNNNNNNNNNNNNNNNNNNNNNNNNNNNNNNNNNNNNNNNNNNNNNNNNNNNNNNNNNNNCTGTCTGTTGTTGTTGTTGCGATGGGGTTGAGGGAGCATGATGTGGTTGTTGCTGCTGTGCTGTCTGTTGTTGTTGTTGCTGATGGTAAGAACTATTGTTTTGTGTCTGATTGGCATTGGCTAAAGATGTTGCAATGGTTGAAGATGTGGCCGTATTATTGGGTGGTGTTACAGTCGTATTGGCAACGGTCGAAGTAATTGTCGAAGGCAGTACAATGGTATTTGCATTTGTAGAGTCATGCTGTTGTTGGTGAGTATCTTGTACCGATTGCACTGAACTATGCACGCTATGCTGTTGCTGCTG
>CON_MALE_contig_10300
CTGCGGAAGTATGCTGCACGATTAGACAAAATTTCACTTGGCGGGGTCACCTCTATGTCCACACAGTTAAGTCGCTTCTCAAATACTTGTTGGGCTTCTTGGCTAACAACACATGGTTCATAGCTGGTTGCGCNNTGCGCAAATCATATTTTCTCCATGACGTTTTCTTAAAAGTTTAACCCTTTGGTCGAAAATTCTTAGATTGGGATCAGGTTCTTTATCCCAAACCGACAGTATCTTGTTATCAACTAACGTTGCAAACATTTGAGATTCCAAAAATTGTGATAAAAATGGGCTCTTGAGAGAAGAAGGTTTAAAACTTGTACAAGATATGCAATCCGATGCCATTCTAGAAAATCCAAGTTTAATGGCTAGATTTTACATACTATCATTT
>CON_MALE_contig_10301
TCCCATGGCAGATAACAAATAGTATGCATACATAATGATGTGAATGAAGGAGTTGATGAAACCTAGCAAGGTACCATGACCACCGGCAAAATACTTAACACCAATAAAAGCACATACGGGCATCAATGTGTGATGATNNNNNNNNNNNNNNNNNNNNNNNNNNNNNNNNNNNNNNNNNNNNNNNNNNNNNNNNNNNNNNNNNNNNNNNNNNNNNNNNGCGCGGGCCATTCTCATTGAAACTGCATCCGTGCCATATGTAATGGGTTGACATTTGAAATTATAATGACCACCCCATCCGCCTTTGTAGCCCTCATAGAATAGCACCCAACTTAGGGCCACCTGTACTGCATTGTAGACCAGCAGGGTATTTTTCAGCTCGAAAGGTTTACGATCGCGCATGTATCGAGGACCAGCATATAAACAGAAATACAGGTACACACCCAAAATTGTGAAGAGAGGACCGGGGGCATTTGAAAGGAACCAACTTTTTGTGCGTAAATCTTC
>CON_MALE_contig_10302
GTTAGTGGTGTTTGTTTATCTCAAACCTTTGTACCCGAACCCAAATTGTAGAAAGTGACTATAAAGAAGTAAATTAACTCCTTCAGTAGCACTTAATCATTGAATAGTGATTAGACAAAGATTAGAAATAGGTTAACTCGAAGGATTTCTCTATCAGTATGAATATGGACAAGTGGATGCAACTAAATAACCAGGCTGCAGGAAGAGATAAAATAGCCCGCTTAATACAGTATGCATCTCGGGCATTATGGGATTCACTTGAGGCAGCCGATCATAGCCCGGCAATGGTTGAGAACTTTAAATCGTTGGAGTATATATTGAGTACATTCCGTAAATTACTACGTTTCGGCAAGTGTTTGGATGTTTTCTATGCGAGTTTGAGAACCATTCATTATCCTGATTTGGCCATACGTGTTACTCTAACAACATCGAAACTGTCCCAGGCATTATTTCTCTTTGCTGA
>CON_MALE_contig_10303
TTTAGATCTTAGATGTTCCCTTGATCTTTTACGAGAACACAATTGCAGCAATGATTCCAACAGCATTTTTCTCAAATCTGGATCTTCCTCTCTTGTTTTAGTGTCTGGCAAATATTGCAATTCTATGGGAAACATATCATTTTCCTCGTCACTAAACTCTTCTGGTCCACAAAGAGGATACAAAATTGCATACAGTATATCATCTGTATCTCGTAGTATTATGTCATGGTAG
>CON_MALE_contig_10304
TTTTGACTGCCCTGTCACTGGTTCCCATTGGAATTATTTTATTGTTCATTACTATATTTAGTGGGTCACAACAGCACGATGGTGCAGCAAGCTTAGGTGGGGGTTCGACTGGTTCAGAAGGTCGTGGACAATCGTTAAATGTTGAAATACTATTGCCCGGTGTGAATTTACCTTTAGAAGAAATTGGTTATTATGTGGCCACATTGTTGATATCCACCGGA
>CON_MALE_contig_10305
AATATTTCACCACACATTTGGTCCATTGGAATGATTCTTTACAAAATGTCTTGCGACTGTAAAGAGTCATTACAGTGCCGAGATTTTCCAATTTCGCACCCAACTCTGATGAAACCTGGGCAATGTTTTCAGCGCTACGTATACAAATTTCATTCGCATCTTCATAGTGCAGCATATAGGGCAGCAAGGCAATGACGTTCATGGGGAATGCGCAACTTTGTGTTGGATCACATACGGGCAAATTAAGCAATGGGGCAAATTGTGAGAGTAAGGTGATGGTGGGTTCATAGGTAGCGGTATGTGTACAACCCTTCAGCAATAAAGCATGTACACCTGGATAACTGCTCCATTTCAATTGTTGTTGTAATTTTTCAACTTTGTCCCGAGCATCAGGACGATCTAGAGGCAATCGATGTAAAACTCTCGTCAATAGCCTCAAAGCCAATAGAAACTCATGCTCATAGTCACTCTCCAATAATGATACCGATAACCAAAACAATTGAGCCAATATAGTCATTTTATCATCCTGGGTGGCTGTATCACCCAGCATCTTNNNNNNNNNNNNNNNNNNNNNNNNNNNNNNNNNNNNNNNNNNNNNNNNNNNNNNNNNNNNNNNNNNNNNNNNNNNNNNNNNGGCACGATTACGTAGTTCAACCTGCTTGTCACACGGTGAATTGGTCGATTTTCGGGCACAATACGATACCGAATAACTGGTGCTGCGAGCATGACTTTGCAATGAGAAATTTGGTGATTGCGGCCCAGTCATACCGGATGGTGATTTCTTTCCCCCGGGTAAAATAGAA
>CON_MALE_contig_10306
AAGGCTACACCATTGCCAAGTTTGGTAATATGTCCTCCAACACTAACCGGCCACTGGGTCTATGAGGTCGAGAAATTTTTGAAAGATCCCAAAATTCTCATTCCCTTGCACTATGTAGGTTTGCCAGTTTCCAGAGAAAAACTTCGCTATTTAATTGGCACAAAAGCCAATTTGGTTGTAGCATCCTATGATACCATTCGTAAAGACATTGACTTCTTCAGCAGTGTCCACTGGAATTATTGCGTTTTGGACGAGGGTCACATAATTAAGAATGGCAAAACAAAGAGTTCC
>CON_MALE_contig_10307
AAAGAACCTACCGATGAGGGTTCAATAATTTTTTCAGTAGTTGTAGTTGTAGTTGTTGTTGTTGTTGGCGTGGTAGTGGCCAACGTAGTTGATTTCTCTTCGCCATCTAAAGTCTTTGATTCTTCTGTTTCGCGATTAACGGGTCTTATCAATNNNNNNNNNNNNNNNNNNNNNNNNNNNNNNNNNNNNNNNNNNNNNNNNNNNNNNNNNNNNNNNNNNNNNNNNNNNNNNAAAGCTTCTATTGTGTGTTCAACTATTTCACTAACACTACTAAGACTATCTAAGGCTTCCGCGGATACAGTGTTGGTAGATGAATTAGTAGCACTAATACTCTTAGAATTAATATTTGAGTTAACAGGGCGTCTAAATTTCAAGACTTTAATACGTCTTGTTCCCGTTTCTTGTGGTGAAGAACTATTTGTTGTTGTAATAGTTCTAAACGATGTTNNNNNNNNNNNNNNNNNTAGAGTGGTTGACAATAGGTGCTAAAGTTTCTGTAATGTTTGTGCTGGTTTTCGTCCTCTTCTCATTTACCTGAGAGTTTGCTTTGATGACATCTTCTTGGGCATCGGAATCATCATCGTCG
>CON_MALE_contig_10308
GCCTTCGTATATTTTATAGCTAGTTGTTTTGTCTCTAGCTTTGAATGTAAATTCATAGACCGTGTCTAAACAATTGACATTGGACATTGCTTGTTCAACTTGTTCCAAAAAATAATGTAAAAATCCAAAGGATACACTGGGCTTCCAGAATTGTTCCTGTGGTATAGTAGACACTTTTATATATTCGATTGGAAGTGTCACATTTCCATCATCGTTCTTATAAGCCACATAAAGATCATCTACGTTTGATAAATACGATTGTATCCAAAATTTGAGTAATTTGCGCTGC
>CON_MALE_contig_10309
CAGTATCGGGGGAATCCTCTTTGATGGGCGATGGTGCCGAGGGGGTGGGCTGTTGAATGACATTGAGATTATAGTAGACACCTTCATCGTCTATTGTGTAGAATTGTGTGAATTCATGATTGGTGAATATTTGTGTGGCTTTATTACCATCCAGTTTCAAACAAGATAACAATTCAGGCTTATCGCCGGGTCCCGTTAGTGTTTGCCATACATTTTCTTGCTGTTCCTCCTCGGTGGCAGGACTGGTTTCATCAAAAACTTCTGCATCGCAATCAAAAGACATGGACAAGGAC
>CON_MALE_contig_1031
TTTTTTTTTCTTTGATAATCTTACACAAAATATGGCTTAAATTTAATCTCAGTATAATTTCATGAATAGCATCTTCATTTCTTCTAATGGCAACCACAACTTCGCACTACCATATTTTTGTATTTTTTCAAATTAACACTCTCTTCATTCAGATGATACAGTACGGGAAGTGCACCCAATCGTGTTGGAGCACAGCAAGGCTTCGGAACTTTACTTCTCTCCAATAAGTGCACTAAAGTCTGGACGATTGCATGGTTGGTAGCGTTCATATGGGCATTGAGGGGGAAATTGCATTCACCACTGCAATAATAAGCACCGTAACCTTCGGGAGCAATAATCCAGTCTCGCCAACCAAGATCCTTAAAATCGATGTACAGTGTTTGCATTTGACAACTACGAGTTCCTTCTCCAGGGCCATCCATAAGTGGATTGCCCATATCAGACTTCTTTCTGCGCCGTGAGTGGGTGTCGCGCTTTCTGCGGCTGTGATGCTTGGCCTGCTTAAGAAGCTCGGGTCCACGGAAGAAGCCAATCATAAATGGTTGGTACTCATCATCGCCCTTGGGATGTACTAAACCTATATCGTCCAGTTTTATTTCCCTCTCTGGTTTGTGCAGTGGATGGGCACCTATGTATATTCCTTTATTAGTTTCTCTAGGCTGTTGCAACCATGCACTTAGACCTTCAGTAACATTCATCTCCAGCCAACCTTGGTAATCGGCTGTTGTATTGACAGATGATAAAATCTCCAAATCTAGATCATGACCATTGGTATTTGCTATGGAGTACACATTAATTGTGAACTCTCGTCCGCTGGTGGCCCATTTGCCTTGGGCAGGATTTTGGTAGATACGCAGTTCGGCCATCATGAGGTAATTATCTTCGGGCACCTCAGAAACATCAAACCACAAACGACGTCCATGCTCATGACGTATCTCATCAACATGGTGGTTTTTATTTAGAAATGTCATTATTATATCACTCTGATCAATTGCTCTTTTGTCGAGATCTGTTATAAAATTTTCCTGTTCTTGCAAATCACGTTTTGAACGAACTGAAGGCGGTGGTCCATCTTCATTTTCTTCTTCTTTGAGACGGTGGTAAACATCCAAAAGAAATTGCGGTGCCGATTTCCTTAAAGATAAATGTCCATGCTTCCGCCTCGGTCGATCGGGTAATCCTAAAAATTCTAGGATATCATAGGCTGCTGCCATTTTTTCCTCTTCGTCCAGTATGTGATGTACTACCGTTTGGTCTCGTCCATTGTCTACGTATATACCAGATTGAGCAGCACTGACGATACTGCTTGAGGAGGACGGTTTCAAACCTATAGAGTCAATAATTGAGTTGACCAAAAACAGGTACAACAAAGCCTTTGGAAAAATCAAAGATTTTGATAATCCCATCACGCCGAATGAAGGATGTACTACAGTCTAAGATGTTTCACTTTTTATGCAGATATTTGGCATCCAATGACACTGATTGTAGACTTTTAAGGATCACTAATTGTTGTCTAGCTCGTTATTAATTTGATGCGGATTCGGGTGCTTGATTTCTTATGCTNNNNNNNNNNNNNNNNNNNNGAAGATGCGACGGCGTAAGACGAAAGAGTTGAGGAGAAACGTAATAAGGTGTCCGTACATACGAATGAGTACATAAAGTAGTTGATGGTGGCTGGCTTGATCGTCGCTTTTGTAGATTATCCGGTTCTAGGGGATTGGTGGATGTTTACATTTAAATATTTCGCCAATGTTGTTGTTTCTTTTTTTCTATCTAAATTTGCACGTACTTATTCTTTTTGTTATGTTGACTGGCTAGATTTGTTTAGAAATCTCGCACAATATTTATTAGCATTCAATTGCGGAATCTTCATAAATTCTTCACACGTTCAAATGGCAAGTGATCGACCACCCACTGACCGGTGGTAGGTGGAGGCCAGTTGGCAAGACGAAAAGTCAAATGGGATGGGATTTCTGGGAAGCGTCAAGGCCATAAAATAATTGACAACCCACTGCCGACGATGTGGCTTGGGTAGAACGGAGGGAATTCCAATGTAATACAATCCTCGCGGTCACCGATCCAATACGTTTGACTCTGTGCGGGCGCGTGTAAGACAGCCAATATGAATTTCAGAGAGAGAGCTTATGGAACGAGTGTAAANNAACAAAAAAATGTAATGCTTTTTTTTTTCTCGAGCGAGAGTCCGTATTGCTTACTCGCGCTTAAGCAATCACCATGTGTGAGTCCGTTTAATCTATATTTTTTATGTTTTTGTTAATTTTTTTTTTTATTTTTGTTAATTTATATTTGAAGCCAATTTATTGGAATATATTGACGTTTGTTTGTGGATGGGGACATTCGTGGTGGCTTGTTTAATATAAAAAACATTTGAATACCGTTTACTTCTATTTTGAATAAACAAAAAAAAAATATAAAGAAAATTGAAACAAAAAAATATATATAAAAGTAATAAGAGTATCTAAAAGCCGGCTTTTTCCTTTTCTTGAATTTGTGAAATTTCTAATGAATGTTACAATATTTCCGTTTAGAAAAAACATAAATTTCGTTTGTTATTTAATAATAATATGAGGAATGGGGTTGTTGTCTATGACAATTTCTTGGCCTTCTGATAGAGTGTGTCAACAACTTTGCCCATATTTTGAATGGTCTCTAAAACACGCTCGTAGGTTTTGTCGGTGGGAGTTTCTTCGAAAACAATTAAGACTCCTTCACCTTGATCCAATATACCCAAGAATTTTTTATCCAAAATCATTTGTGACAATTTCTTTTCCACCTGGGGCATGGGCAATTTAATGCAATCAGCAACATGGGAAACTTGGACACGGGAATAGGGTTCTATGATACGGCAAAGATTCTGTTCTAACATTGTGTCATACAGTGTACCCAAGTGAGCCTGGACAATGACATCTTCTGCCAATTCTTTGTGATAATCTTTAAGAGCCTGTTGGAAGTCAGCCAATGAACGTTTGTGTGAGGCTTCAGCAACGGATTTCATGGCATCAATATCACGTCCAGAATATGTAATGGCCAGTTTACCGCTTACAATTTGATTGACATCATCTGATTTTCCCAACATAATTTTGGACAATAACATATATTTCAGAGCAGTCAATGCTTTGCCATTGTCAACACTGTCGAATCCCTCAAATGCCTCATAGAAATATGAAAAGGCTGTCTTAAAATCTCTTTCATCGGCTGCATGCAATATACCTGATTGAAGATCTAGAGATGCCTGAACTTTAGGTGGACAATAGATGGCATTGGCTGTGGTACGAGCCGATGTCAAAGCTGCACGGGCTTTTGGCAAGTTACTCAAAGCATGATAGGTTTTACTTTCCAATAATTGAACCTCCACCAACAGATTTTTGTCATCGAGCTTCTTTAACTCTTTCAGAAGTTGTGATCCCAAATGTAGAGCATCTGTGTACATGCCAGTATCAAAGTAGAGGGCAATTAGACGGGCTTCCAAACTTTGGCGCAAGAATGTGCGTTTTTCCTGTTTTGCCCATTCAATGCAATCTTTACACAATTGTACCTCAATACCAGTTCCAGCATCCATATCGAGGAACATATCAACTAGAGAGCGCACCAGTTTAGCAGCTTTAGCTTTGCTTATGAGACTTAAAAATGGGCGGGTTACTTTTATCAAATCAGCCAACTCCTTGGCTTTGCCCTCCTGCTTATAGAGCTCTCCCAATTGCATAATGCCCTGTTCCTTGATACGAATGAGTTCTTCATCATTTTCGGCAACTTCCTGCTCCCTGATGATTTTGTTCAAAAGTGAAATGCCTTCCTCGCGATTGACATTAGACAAAGCTTGGGCTCTTTCGAACAAAGTAGCTCCGGCCATATTTCTTTTTTACTTTATTTTTTACAGAACTAGAACGATGATGATTTTGCTTTTTTAGTTGAAGTCGTTTTTTTTTTGTTTCTACTGT
>CON_MALE_contig_10310
CGAAACGACACGTTCATAGTGGTAGGGATTCACACAAACCGAATCACATTTGAGATCAAAAGCGAATGCACAATATTTAACATGCTTCAATTCGTTCTTATGTAAATCAGGCCAACGCCAAATCCGAGCATAAATGACATGGGGGAAACCCTTGCGACCAGCAACCTGCAGGCGACCATCTAATGTACGTTGTATTGTCACACATTTACTAGGATGTGCACCATTTGTTGTTATGGCGG
>CON_MALE_contig_10311
ATCGCCTCCTACACAGCAAACGGCATCGAAGGGCGTTAGGTCATGAGACATTAAAATATCACGTATCTGGTTGGCTCTCTGGGTAATAATACAGGAGGCATCAATTCCGGCCAATTGTATGGTAGGTTTGCAAGATCGCTCAAATATTTGCAAACCCATTTTACGACCGCCATAGGGATTAATAAAAACCAATAAACGCTTTACCCGTGTTCCACTATATCTTTGCATTAGACTTTCCAAGTTGTCATACCATT
>CON_MALE_contig_10312
CTATCGTCCCCAAGATCGTCATGGTCTTGACCATTTTTACGAGAGAAAATTACTCTTTCCTCTGTATGTACACTAATACCCTCTTCGATAGTTTCACTGCTAGAAGTGTTTTGGAATGTAACTGAAATTATTTCTTGTGTTTCTTGCTCTGAACTTGAGGAACGTGTTTCCGTATTATTACTTGATCCCACTGGCGGAGATGTCATTGAGGACCACCAAAATGAGATGGC
>CON_MALE_contig_10313
GCCCATTCCCTCCTAACACATTCAATATCCAACATCGAAAACTATCTTTGATTTCCAAGGGGATTCGAAGAAAGAAATTTAGAAAAAAAAATAAAAACTATAGTTAAAAATTGCCAGCCAACAAAAAATATGTGCACAATACAAGGCCTAATATTTCCTGGGAAACTATTAACCTTGTTTGTGGGGGCTTAAGAAGATTTTATTATTGGCTTCAAGAAAAACAAAACGAGAAAAAAAATACATCCACAAAAATGCAAAAATAGCTCGCTCGCTCTTAAAAAAAAAATTGGTATTATATGGAAAGACAG
>CON_MALE_contig_10314
GCTCACTTAGACTATTCAACAAACCCTAGGGGTTTATTGAATCAATCTGTCGGTATTTCATATTCATTCTCCTCATAGACGCACTTTGCACTTTAGGACAAAATGAAGAAACAGAATCAAATTTTTACCATTTACTGAAGTTAATTAAAACAAAACCAAGTAAATACGCTNNNNNNNNNACGCTACTCTCTATGTATGTAATTAATACATATTAATTTAATTGATTTAGAAATAGAGGGACAACAAATAAACAATCAAATAAATGCACACATAAACACGCCCACTCTCACATAATATATCACTTATCCAGAGTGAAAAGGAAATTGAAAAGAATAAATGGCATAGCGTATAAATGAAAAAAAAAAATACACAAC
>CON_MALE_contig_10315
CTCCCGTTAGTTTTTTGCCTGTGGCCGTCTCAACCACGGTAACATGTAAATCGGCAGCAATACAACTATCATCAATATTCATGAAATCTCCACTCATCAACAGCTCCTTCTTGTATTGCAACAGTCGTTTGTGTTCCTCCTCCTTCTTTTTCATTTGGTCATCTTTGTGTTGTTTCACCATTTGTGTCAAATTGCTAATATATTCATCTGTTTGTGATAGCAAAAAGGCCAAACGCTTATCTTTCTTTTGATCAATCAATTTGCGATAACCCTCTTCATCTTCGGCCATTAAACGACGCATACGTTCT
>CON_MALE_contig_10316
TTTTGAAAACAACTACCACCGAAACCAACGGAAGCTTGTAGAAATTTGGGACCAATGCGAGAATCTAAGCCTATGGCACGTGCCACTTCCGATACATCACCACCGGTAGCCTCACAGACGGCCGATAACGAATTAATACTTGATATTCTTTGANNNNNNNNNNNNNNTAAAAATGCATTTGCCGCCAACTTGGATAGCTCTGAACTCCAGGTATTTGTGGTTAAAATATTGGCTTTTGGGATCCAATGTTCATAAATCCATGATAACTTCTCAATGGCTTTGTGACCTTCTGGAGTTTCTTCACCACCAATTAGAACACGATCGGCATGTAAGAGATCCTCAATGGCTGTACCTTCACTAGAAAATTTTGGCTTGAAAAGTANNAACGAATTCCGGGCTTTTGATTTGCATGCAGGATGTGCATAATACTTTCGGCAGCCCGTACAGGAACTGTACTCTTTTCCACTACGATTTTATTGGATTGGGCAATTTCGGCAATCATACGAGCTGCACTTTCTACATATTTTAAATCGGCCGCACGTCCTTTTCCATTTCCGAAAGTTTTTGTGGGTGTATTTACGGAAATGAATATTAAATCGGCTT
>CON_MALE_contig_10317
TGGGCATCTTGCCCCGCTGCAACAGAATTAGAGACCATTGTCCTGGATTGGTATGGCAAAGCCTTGGGTTTGCCTAAAGCATTTATTACCGATGTCCCTGGCAGCAGAGGAGGTGGAGCCCTACAAGGTTCAGCTTCAGAATGTACACTGGTGTGTATGATAACGGCTCGTTCTAGAGCCATATACAAATTAAAAGGTATCACATCGGAAATCCATGAAAGTGTCTTCCTGCCCCAGTTGATTGCCTATGCTAGCAAAGAGGCTCACTCTTCGGTAGAGAAAGCGGCCAAAATGGCTTTGGTAA
>CON_MALE_contig_10318
CCAGGTTTCTCTTCATCCAAAGGATCTGTAACTTCATCATCTTCATTGAATTTTTGTTCTCCTTCTATGTGATTTGTATGGGAAACTTTTGTTATGGGTTTTGTGCGATAATTCGTAAATGAGGGATTGGATTTTAAAACATCTTCTGATGGCAATTGCATTTTCACTTTTTCCATACGTTTAAGTTTAGCTTGTAGACGTTCAGCAGCTTGCTTTTCTTGGAGTTCCTTAAGTTTTAACAAATAATCAGCTTGAATCTCAACTGAATCCATAAGACTTAATAATTTGGCCCCTTCGTGCTGTATAGGAGGTGGT
>CON_MALE_contig_10319
AATTTATGCATACCGTCGAAACGAAAACCAGTGGTGATGGTAAATTATACGTCAACAATATTGATTTACATATAACGGCAAACTATACAAATAGTACCTATAAATCATGCTCTCAGGTGTCTGTACCATCTACAGGCCAACTCGCCATGGATATTGTATGCGGCGATCACACNNCACTGCTTCACGTTGTAGTGCTACTAAATGGTTTACCTATATGGGTGATGCCAATAATATCTACGTACCTTTTCAAATAACTTATGTACAGCACCAAAACAGTTCGTCCATCATTGACGGTTACCGTCCACTGGATCCTCAAACAGTTCCTTGTAGTAGCCCGCTANNNNNNNNNNNNNNNNNNNNNNNNNNNNNNNNNNNNNNNNNNNNNNNNNNNNNNNNNNNNNNNNNNNNNNNNNNNNNNNNNNNNNNNNNCGGCTTCGATGCATTTACCGTTATAATGATAGCAGTATTTGCGGTCGGAAGTTTATTGTTCCTAATGGGCGTTTGCTTATTCCCCTCCAAAAATATGGATGCCGATGGCAATGAAGTCGATGGTCCTAATCATGACAGTATTGATATAGTTGTTGAGTCCGAATCAGGCTACTTTGAACATTTGGGTGCAAAGACTGAAAAATACCTGGAAGAATTCTTTACAGCCTGGGGCAAACTGTTCGCTACATATCCTTGGTTAACTCTTTTGGGTGGCCTAGTTTTAGTTGCAGCTCTTGGAAGTGGTATTAAGTTTTT
>CON_MALE_contig_1032
CTCAAATAAACTCAAGACGATGCACACGGTGATGAAGTATTCAAGACCAAAGGAAATTTTCTGAATTTTCTAGAAGTTGCAAAATAACACTCTGTCAAGTGCACACGGCACTAATGGGATTATAACCAAAGTAGCATAGTGCAACATCCATTGGAGGACAGTATATAAAACTCTGGTCTGATATGTGGAATAATCAATCAAAGTTTGAGAACCAAACAGAGTTTTAAGTCAAAAATTTATATTTTTTGTTAAATACAAATCACAACGAATTAAACAAAATGCCTTGCAAAGGATGTGGTAATGATTGCAAATGCACAGCCCAAAAATGTGGTGATAATTGTGCCTGTGACCAAAATTGTCATTGTCCATGCAAAACCGGCTCCAAGGAGGAGTGTTGCAAGAAATGAGTGAAGTGAAGACAGAAAAACGGATCTACGAAATAG
>CON_MALE_contig_10320
CTTCAAACACGCTTTTTATATCCTCCTCAGACAAATCTGGATGAATAGACGCAACATAAATTCTATTAAAACTTTTTGCCTCTTCTTGAATTTCATCTATGACTTGTTGTGCCTGAGGCATATTGCTTGGCCTTCCAACTTTAATATTTCTTCCTCCCATTAGAGCTCCATTCATTTGTTCTAAGGCAAGCTGTGCACCTTCCGGTATCTCATATTCAACGAAAGCAAATCCTTTATGTTTTTGGGTTATAGGATCCCACGACATATTTATC
>CON_MALE_contig_10321
AGTATAGACTCCAGGATATTGAGCTTTTGCACAATCCACGCCAAAAGAAACAACACCCACTAATCTTGGTGAACTATCGATGGTACTACGAGCTATTAGTGGACCACCCGAATCACCTTGACAACTATCTCTTCCACCTTTATCAACACCGGCACATAACATATTCTTATTGATCTTCAGCAAAGCCTTATAGGATTCATAGCATATTCTAGGGGGAATTTTATTCACCG
>CON_MALE_contig_10322
TTTTAGCCATTAACTGCATATCATCTGATACATCCAAATTTCCTTTGTCGTCATTTTGCCCATCCTCATAATCCTCGGGAGAATGTGTCAAATCATTACCACGATTCGGTTTATTATAATTCGTTGTAGATTTAGGGCTATAAATCAACTGATGATAAAAATCTTGAGGTATTAAATACAAACGAAGTTTATTATAATTATTTTTTCGCAGAGGAATATTGGATATATATTCAGGATCGCCATTAATGTTGAAAGGTCCACAAC
>CON_MALE_contig_10323
GAATTTTGATACAACGTCATGGAGCAATCAGACATTTATGCGATTTCTGGGTATACCATATGCTGAGCCACCCAGCAAGGAGTTACGATTTAAGCACGCTGTAAAACGTCTACCATGGAGACATATTTTGGACGCAACACAATATGGACGCAGATGTCCTGTTATAACAACTATTAATGAGCTTAGCGAGAGTGAATTAAGACAGGATCTAGAAGATTGCCTAAAC
>CON_MALE_contig_10324
TTTGAATCGGGGTGATTTTGCCGATTTCACTGCACAATTGGAGGGGTTCTCCTCCATATATCAACTCAATGCTGAATCGAAAGTTAAGATTAAGGCCTATGATGCCATGCTGGCTATGGAAACAGATTTGTACAATATTTTCCANNNNNNNNNGGACACTGGCCAAGTTTTACAAGACTCAGATGTAGGCATTGTGATGCAACGTCGTGGTGGACATCCCATGAGGCTTGTTTACTTTGTGTCTCCTTATGATTTGATATCTCTGGAGACTAAGAGCTTGCAACCAA
>CON_MALE_contig_10325
TTTTTTTCTAGTCTGTGCTTTCTCGAACTTATTTTTCGAGCTACAAATTTGCAAACAATAATTCAATTGATGTTCAAACTTCATATTCAATCATATTTAAATCAACTTAAAATCGATTTAGCAAGTATGTTGCTAAATAATTAACGTCTACGCTTAGATGAGTGAGAACGGGATCGAGAACGTGTACGAGAACGTCTATAGGATCTTGAAGACTTGTGCGATGAACTTGAATTCCGGCTGCGATTGCGTTTGGAAGATGGGGAACGTGTGTGTGATTTAGAACGTGATTTTGAATAATCACTGCGCCGTAGACGACGGCCATCCGACGAAGAATTCTTAAACTTATCCCTGGACATTGAACGATCACTTTTGCTTCC
>CON_MALE_contig_10326
TTAGAATTGGATTTGTTTGCACTACGAGCAACACTTTCATTGGGGGTTTCCGACATTTCAACGTCGGAATCATCTCCCAAATCCACAACCCCATCCGATTGTTTTTCTTCGTTAGAGGCGGAACCATTTNNNNNNNNNNNNNNNNNNNNNNNNNNNNNNNNNNNNNNNNNNNNNNNNNNNNNNNNNNNNNNNNNNNNNNNNNNNNNNNNNNGATTTGTTGAGCCGTCTCTACTTACTCCTCCTTCATCATCAGGATGAGTCTTGGACACCGCATGACTGTCATTAGTGTTTGTATCATCATTGTCCGAGTCTCGAGTATGGTTTGACTGGGGCTTTCCCTCAGAGCTATTTACACTATCACAATGTTGTGNNNNNNNNNNNNNNNNNNNNNNNNNNNNNNNNNNNNNNNNNNNNNNNNNNNNNNNNNNNNNNNNNNNNNNNNNNNNNNNNNNNNNNNNNNNNNNNNNNNNNNNNNNNNNNNNNNNNNNNNNNNNNNNNNNNNNNNNNNATGTTATTTGTGAATCGTCTTCTTCAGTATCAGCACCATCCACCTCCATGCTTTCGTCTTTGCTGCTGGTAACCTTGTTGTTATTACTGGAATTTCCATTCTGATGTCCAGATATCTCCGTTGTAGTATCCGAACTTTCTACATTGGTTGACAATGTGGTACCACCATC
>CON_MALE_contig_10327
AGGCAGCAGCATCTGCTGCCGCAGCTAGAGATAAAGAGTCTTCGAAACGTTATGCATTGGTTCGGACACCGTCCAGAGAACGTGATGTTTCGGCATCAGGAGGTGGAGGTGGTGGCGTAGTTGGCGGCAATGGAGATAATGATGATCATTCGATTAAAAAGAAAAAGAAGAAACGAACGCGTGAGAGCTCCGCCAGTCCTGAACGTAAAAAAGATAAAAAGAAAAAATCTAAAAAACATAAGAAAGAAAGTAAGTCCAAGAAAAAGAAGTCGCG
>CON_MALE_contig_10328
TATTGGATCAAAGACACTTTTGCCGAGAATCCAGTAAATGTGACAAAAATTTCACCTCTACGTGGAAAAAAAGATCAAATTATTGATGAAGATGGTGAACGCATCTACAATTACATGTTGGGTGAACAGGGCCTTAGTGTCCATGTTACTCCGGACAATGAGGAGTTTTTAATAGGTGCTCCTGGCATACACACCTGGAAGGGATCGGTGATACGTTACCGCAAAAGTCAGGAAACCGATGAACCCGGTTTAAGTCGCCGTGATACCAGCAGTCTATCCCGTATCCCTAGGCAGGCAGATGTTGAACCAGGAATTATGAGCAAATATGAGACAGATATTCCGAATCCTGGCAAATTTGGGCAAACCGATGATTCCTATTTTGGTTATTCGGTTAGTTCTGGTTACTTCGATTCGAACGATCTCCATAAACTGTCCTATTTAGCTTCGGCGCCCCAGGCTAATCATCAATCTGGAGAAGCTTACATATTCGATTTTACCAGAGATACAATAACGAAACTCTTCGTTTTCCGGGGTCTTCAGTTTGGAGAATATTTCGGTTATGCTGTCTTAGCCGAAGATATTAATGGGGATAATCTCACCGATGTTATTGTATCGGCACCCCAGTACACGATAAGTGGATCCTACGATGATGGGGCAATCTAT
>CON_MALE_contig_10329
GTTCGTCGTGAGAGACTTGTGCAATATTCGTATGTGTTTGTTCTTCGTTCACTTGCTGGTGATGGTGGCGAAGAGTATAGCATCCAACCCTTTCGACCGTGTTGTGCTGAAGGTTAGGTTAAGACGTCTATTGAATTGTACCTCTGCAAACACCAATGTTAATTCTGCTGTTGCACATCATTTGCCACTTTTTATTTAATTGCACGAGTTAATTTTTAAATTTTGTGCGCATGAACATCGACCTTACTACAAATGGAAAATCTGTTGTCTTATCGTCTCCAA
>CON_MALE_contig_1033
CCTTCATCTAAGGTTCAGATTTAATATCACATTAGATCTGCCTTATTTTTGAAGTCTATAACCATTTCAAGTTAGTTAACTATGTTGTTTGTGTAACATAATTTAGAATTAAACATAAAAAAATCCCCCTTATGCTGGTTGTTATTTCGATACGATATTCGAGATTTCGTTTGTTATCATACCCGAAAGAGGGACTTTCTTTATTCCCAAAAATGTCGAAATTTGTGTTATTTCAGCAGTAGATCAAAATCATTACTTTGTAGTCATATATATGACAAATTGTTAGTAAATATTTTTCAAAATTAT
>CON_MALE_contig_10330
TCTATGTGTGATTTCCAGGAGGCCTTGTATCATTTGCAAAATAGATTGATCTCAACGCGGCAACCCGAAGAGATAAGAGGTGGCGGTTTGCTCAAGTATTGCAATTTGCTGGTGCGCAGCTATAGTCCAGTCGATAGTCAGCGCATTAAGACCCTGGAGCGTTATATGTGCTCACGTTTCTTCATTGNNNNNNNNNNNNNNNNNNNNNNNNNNNNNNNNNNNNAGACAGTGAAATTGGAGGCATATTTACGTAATCATTTCTGGGGTGTGGATGAGGAGCCTTTGCAATACCAGTACCTGATGCATTTACGTGAGGTGGTCGAAAATTCGACGGTGTGCCTGATGGGTCATGAGAGACGGCAGACTTTAATGCTGATACAGACATTGGCCGCTCAAGTTTTGTATAAGGAACAACAGAAACAGGTTCAAGAACAGCAACAGTATCAGCAGAAGCAGGCGAATCATCATCAACAGCAACAACAAAGTCAACAACAACAATCTCTGGAGCAAGTTACGCCGCCTCAAAATCAAAATCAACATTCACATCATCATCCACAGCAACAACAACAGCAGCTCTCATCACAACAACAGCAAACCTTAGTGCAGCCTCAAACCACAACAATTTATGTACAACAGGTTCCACAAACGACGCCACAAAATGTTGCCACAACAGCCACCATATGCTGTGCCATGCCAAATGCCGATGATCAGATGAATATTGCACAGACGGTTCAAGTCCAACAGCAGCCAACAACGACTACCGCTACAGCGGTGCCTCAAACAATACAGATACAGGCTGGACCGCCGGGTCTTATATATGCCAATGGCGTCTACTATGCACCTGTGATTCCCGCAACCATTTGCACTTGCAACTCTACATGGTTGAGCACGTGATTAAGTGTGATGCCAACACCTAATATAGCAGCAGCAACATTAGCAGATAGTAGAACCACAGTAAAATTAGCTGCAACAGCAAATGCTAGTACAGCTACTATACAATTAGCTCCGGCCAAGTTTATGACAGATTCCATTACAAATTCATACAATCCACCCAACAACATCAATAATTTTA
>CON_MALE_contig_10331
GACTTTTTTGGACCAACAACATCAGCAGCGGCGGCATCTGGTGGTCGCATTGCGTTAGGACAAAATATGCAGCGTTCCGGAAGCAATTCAAATATAAATAGCGGCAACAATGGAGCAGTTGGTGGTGGGGCTAATGGTGAACGACGTGCCAATTTTTCTATGTTGGATACGGCCCACATAAATGACCATAGAACTTCAACAACTACCTCAGCGTACTTTAACAAAATGGGAGCTAATAATGCTTCCAAACCAGAAG
>CON_MALE_contig_10332
CGAAGGTGTTGCATCTACAAATGATACCTATTTGGTATACTATGCTGAAAGATCTATATGGCAAATCCATTTCCAAATATCTGGCAATGCTGGTCATGGTTCACTCTTACACAAAAATACCGCAGGCGAGAAAATTACCTACATTCTCCACAAAATGATGTCAATGCGTGAGCAACAAGTCAGACGCTTGGAAAATAATCCGGAATTAACCATAGGCGATGTTACCACAATAAATTTAACTCAAATACGTGGAGGAGTACAAAGTAATGTGGTACCACCACAAATGGTATTGGGATTTGATGTACGTTTGGC
>CON_MALE_contig_10333
GTCCGGTCAATGGTAACATGAATGCCAAAGATTTTTCGGTATCTACACCAGATCTGTCATCCGTTCCGAACATTCTACGAAGTGATATTAATGGTATTAATTGTAATGGCCATTTGGAAGAGATCAAGGAATCTAGCTCGCAAGTGAATGGCAATGGTTATTCGGAAGATACGGTTCTTTATGCCCAAGTGCAAAACAAATATGCTTTGAATTTGAATAGCACCAGCGTGGAAAATTTGGCAGCATCCCCCACACCTTCAAGCGTGGAGGGAGAGATGAGTAAACTTCCAGAACCTTCACCGCGTAAGAAAATAGTACCTGTACCCAAAAAGAAAACCGTAGCTCCACCAGCGCCTCAGCCTAGGGGTTCCATGTACAGTGATGATAGTGTATCCATAGGTTCAACG
>CON_MALE_contig_10334
AATGCGATTGTCATTCAGATTCGTAATATAGGATGATGTTGGAAGGCCGGGCATTGCCTTTAAATGTATCTAAAACAAAAACAAAAGCAGCCTTTGTCTACTAAAAGAATTTGTGGCAGAGAGAAAAAGAGAGAGTGTGAGAGGGAAAAATAAAACAGCACCAAAGTATTTTTTTTTGAAACACGTTAATCTGAATGAATATCTTTAAATATTTTCACAGAAAATAAATTATGCAAGAATTCAAACATAGGCGAGAA
>CON_MALE_contig_10335
CGATTCGATTATACCCAATGGTATAGATGTTTCGACATTAGTCGAAGATTTTTGTAAAAATATCCTATAATTGGATAATGCTAAAATGCCATCATCTGTACGTCCCAAATATTTAACAGACTCGCCAGCAAGTTCCTGAAATGGGACTTTTAATCCAATGTCTTCTTTCTCCATTTGAGGTTTTGGAAATAATTCAGCTGCTCGTACCATACACAAAGATGGTGGAGGCGATCCATCAGATGCCTCCATTTAGCATTTCACAATTGT
>CON_MALE_contig_10336
ACCACGTATCAAATTTGTCAAAGATAAAATGATGTCAAACATTGGTCAAGTGGAAGCCTTGCTGAAAAATATGGATTTCGGAGTGGATGAGGAAAATTCTGAAGATTTGGAAGAATATTTGAAAAATGCTACCAATCTTGTCAAAGACGATTTCTATGGCAAAACAACACAAGCTTTGAAAACGAAAATTTCAGATGTTGAAAAACCAAAATGTAGCGAAGTTAAAGAAGAAGCATCTAAGGAACTCCCAGAAATGCAT
>CON_MALE_contig_10337
GCGTATATCCCATGCAAATGAGGATTTCAAACTGTGTCCCTCATATCCGCCAAAGCTTTTGGTACCATGTTGCATTTCCGATGATACATTGAATAATGTGGCTAATTTTCGAGGTTCTCGNNNNNNNNNNNNNNNNNNNNNNNNNNNNNNNNNNNNNNNNNNNNNNNNNNNNNNNNNNNNNNNNNNNNNNNNNNNNNNNNNNNNNNNNNNNNNNNATGATGAACAATTGCTAAAGGCTTTAGCTGATGCCTGTGCATTTGATAGAGGCGAACAAATGCGTCAATATACGAATAGCTCACAATCGGCACAAAGTGTACCTATATCTTCAGGTGATAGTTCACCATCCAGTCCCGATGGTAGTCATGAAGAGGTACCTTTGGACGAAGTGCGAAAAATCCTCATTGTCGATGCTCGAAGTTATACATCCGCCGTTACGAATCGTGCTCGTGGCGGTGGATGTGAATGTNNNNNNNNNNNNNNNNNNNCAGAAATAGAATTTATGAATTTAGGTAACATACATGTTATACGTAAGAGTTTTCATGCTTTAAGGCAGCTATGTGCTTCACCGCCGGATGTTCCCAATTGGCTAGGTCTTTTGGAAAAGACAACATGGTTGCAACATATTTCCG
>CON_MALE_contig_10338
CCGACGATGAATGTTGGAGAGCTTGATCGCTGGTATGGAATAAATGTGGATGATGGGCGGGATTCAAGTGTGGATGCTGATGGTGATGATGGTGAGCAGCAGCGGCGGCATTGTGATAGCGCANNNNNNNNNNNATGGGATCAATGTACATAGCGGCTGCTGCAGCGGCCGCTATGGACGAAGCTTGCTGTTGTTGCTTGACTTGGGACAAATGATCATTGTCGTAGTTATTGTTATTGTTGTTATTATTGGCAGCATTGTTTGATCCTAGCGGGCTCTGAGGTGACATCACATTCGTTGTCATGGTCGCCGACGAGCCGCCCGATGAAGACGGTGTCTGCGNNNNNNNNNNNNNNNNNNNNNNNNNNNNNNNNNNNNNNNNNNNNNNNNNNNNNNNNNNNNNNNNNNNNGGGAGGCAGGAGTTGACGCAGCTGCAGCTGAGTTCGACTCCTGGATTTCTGATTGCTAGTGAGCCGCAAGCTGATGGCCCGTCGGTGTCTGCATGTTTTGGGGACTCAACATGGGCGGACTATGGCTATGACTGTGTGTTCCCATGGGACTGCCATGCATATCGTGGTG
>CON_MALE_contig_10339
CTCTTCTCTGGTTCGTTTACGTTGCCATTCTTCAATGTCCTCTTCAGTGGGTGCCTTAACATCATACATGCTATTGTATGGTCTTTTCCTATCGTCTAGAATTTCGGTAGTAGATGGTTTATCTTTCTTTTCTTTGGTTTCTATCTCATNNTCTTAGATTTTGTCCAATTTCTTTTCTAATTTTTTCAATTTCTTTGCACGTTTCTTTTCCCGTTTTTTCATTTTCTTTTTCAGTTTCTTATTCTCTAAAGCCGCTTTCTGCAATTCCTCTTCATCTTCCGATGATGAACTTGAACTAGAGGACGATGAATCGTCTGAGTTTTCATCCTTTTCGG
>CON_MALE_contig_1034
CAATGAATTGGGAATGTTTAACAATGTTTGTTTGTTTTATTTTTTGTTCTTTTTCATTTTTATTTTTTGGTTTGTGTGTGTCATTGTTCTCTACATTCATTGTTAAAAGTTAGTAACAATGCTTGTAAGATAAACAAGAAAGATGGTACAGATGATTTTAAAACTAAATCACATCTTGTTTTGGTGTATTTGGACAAAAACATGACAGCTGTTTAAAATTAATTACACACGTATTAGAATTCAGGTAATTTAAGTCTTTAAAATCCATTGAGGAAAAGAAAATAAAAGATTGAAAGGAACAACTCTTCGTACAAAAATTAAAGTAAACTAAACTAAAAAATTAGCGATATTTCATTTGTAGCTCTTTTTGTTAAATTAAACCCTAACAACTGCGATGATCTTACAATTAAATTATATGGTTATATTAAAAGTGAAATTTAGCGGATTCAATGAGGATGACTGCTGTACCGCTTATAACGCGGTGCAATGTGGACACCATAAAACACAAGTAAGATGGATGGATGGAGGACCATCACATCATTTTGGAATTACTTGCTGTAAGTCTGTCGAGTTATGCCTAAGCTTAGTAACTACTTAAGGAAAGATTAAGCGTTTAATCGACCTCTTCCATGTGGGAAGCATCCTCGGTATCATCGACCAATGGAGGAGCGTCACCAACTCTGCTTTCTTCGGCAGCCATGGGTTCATCTTCATCGATACCAAGACCAAGTTTGATCATGCGGTAGATACGGCATGCATGAGTTTGTGGGCTTTGCAAGGAGAAACCAGATGACAGGAGTGATGTCTCGAACAACAAAATGACCAAATCTTTGACGGCTTTGTCGTTCTTATCAGCCTCGGCCTTTTGACGCAGGGTTTCAATGATGGGGTGGTCGGGGTTAATTTCCAAATGTTTCTTACCAGCCATGTAACCCATTGTGGAGGTATCACGCAAAGCTTGCGCCTTCATTATACGCTCCATGTTGGCAGACCAACCGAATTGTGATGTGACAATACAGCAGGGGGACTCTACCAAACGGTTGGAAACGACGACCTTGTCGACTTTGTTGTCCAAAATGGATTTCATAAGCTTGCAAAGATTTTCAAATTTGGTTTTGTCTTCCTCGCGCTTCTTCTTTTCCTCTTCATCTTCAGGCAATTCTAAGCCCTCCTTTGTGACAGAGACCAACTGTTTGCCCTTATATTCCTTCAAGTGTTGAATGACATATTCGTCAATGGGCTCAGTCATGTAGACGACTTCAAAACCACGAGCCTTAACACGTTCCACAAAGGCAGAGTTGGCTACTTGTTCCTTGGATTCACCAGTGATGAAGTAGATGTGTTTTTGGTTCTCCTTCATGCGAGATACATAGTCGGCCAAGGAACAGAAGTCATCACCTGAGGCAGATGTATGGAAGCGCAAGAAGTCCGAAATCTTGGCGCGGTTGTTGCTGTCTTCATGAACACCCAATTTCAAGTTCTTGCTGAATTGGTCATAGAATTTCTTGTACAGCTCCTTGTCTTCAGTGAGCTCCTCAATCAATTCCATGGTTTTCTTTACCAAGTTCTTGCGGATGACTTTCAAAACCTTGTTTTGTTGCAACATTTCACGTGAGATATTCAATGGCAAATCTTCAGAGTCAACCACACCCTTCATGAAGTTCAAATACTCGGGAATAAGATCTTCGCAGTTGTCCATGATGAATACACGGCGAACGTAAAGTTTGATGTTGTTGCGTTTCTTTTGGTTTTCGAAGAGATCGAATGGTGTACGACGGGGGATGAAGAGAAGAGCACGGAATTCTAGTTGGCCTTCAACTGAGAAGTGCTTGACAGCCAAATGATCTTCCCAATCGTTGGTGAGAGATTTGTAGAATTCACCATACTCGGCCTGGGAAATGTCGTCGGGATTGCGAGTCCAAATTGGTTTGGTCTTATTCAATTCCTCATCTTCGGTATACTTGACCTTGACAGTTTTCTTCTTCTTGCCATCCTTGTCCTTCTTATCGGCATCCTCATCTTCACCTACATCTTCAATTTTAGGTTCATCAGTATCCATATCTTTCTTTTCCTCGTCTTTCTTATCATCTTCGGCTTCATCATCAGATACTTCTTGGTCACGTTCTTTTTCCACCAACAATTTGATGGGATAACCAATGAATTGGGAATGTTTATTTACAATTTCCTTAATCTTGCTCTCCTCCAAGTAGTCAGTCTGATCCTCTTTAATGTACAAAACAATCTTGGTACCGCGACCCAAAGGTTCAGAGTTGTCGGCGCGAACGGTGAATGAACCACCAGCTGACGATTCCCAGATGTATTGCTCATCATCATTGTGCTTTGAAGTGACGGTGACTTTGTCAGCAACCAAGTAGGCAGAATAGAAACCCACACCGAATTGACCAATCATAGAGATATCAGCACCAGCTTGCAAAGCTTCCATGAAAGCCTTTGTGCCTGACTTGGCGATGGTACCCAAGTTATTGACCAAATCCGATTTGGTCATACCAATACCGGTATCAATAAGTGTCAAAGTGCCAGCAGTTTTGTTGGGAATCAATTTAATGTACAATTCTTTGCCAGAGTCCAATTTAGAGGGATCGGTCAATGATTCATAGCGGATCTTATCCAAGGCATCGGAAGCATTGGAAATCAATTCACGCAAGAAAATTTCTTTATTTGAATAGAATGTGTTGATGATCAGCGACATAAGCTGAGCAATCTCAGCTTGGAAAGCAAAAGTTTCAACTTCTTCAGGCATCTTGTTTGCTTTTGTAAATTACACTCAATGAGAAATAGATTCTTTCAAAGAATATTAGCTATTCCTTTATTTGTATAATTCAGCGTTTTTTCTTTGCACTTGAAAAAATTCACTTTTTCGCCACAATCACAATCAAAGAAATTTCTTTGACTCCTCGTTTCAATTGGTTTCACTTATGAGTTGCTTTTTGCACAAATTTTC
>CON_MALE_contig_10340
TTTTTTTGCCCATCCCCTTCCACATGCAAAACCAATTATTATCATATTTATAATTTTGTTAATTGTTATAGATTATATTTTATAATTGCATATACATATATACGAAAATGTGTACCTCCATAAATGAAATACATCCGTCTATTATTTTATTAGAATGCCCAAAGAGCTAACATACTTATATGGTTTCTCCACCATCTCCATGTTATAAAACCCCATCATTTTTGTTTGATCCTTATGACTTCTTTGTCCCATGATATTCCTTTTTCACATTTTCTACTTATAGAAGATATTAAATTATA
>CON_MALE_contig_10341
ATTGTGGAGAAAATTGTGCACGAGGTGAAGTCGCAAGGAGTGTTTGATGAGTTTCGCAAGGACTCTATGTCCGACGTCGATACAAAACCTGCATACCAAAATCTTCGGCAACGTGTAGACACATCAGTAAAGAAATTTTTGTCTGGAGTTTTGTGGACTCCAGATTTAAATAAAAACCAACTAAGGGAAAAACTACGGCGTCATATAACAGAATCTGGTTTTTTGGATGTAGGGGTGGAACGAATAGTTGATCAGGTAGTGAATCCTA
>CON_MALE_contig_10342
CGGTTTTGTAGTTTGACTAACACAAGGCACCTACATACGATAGATGTTTGTATGGTTGGTGTGAATGTGGGATTGGTGTAAAATGATAGAAGATTTTTTTAAGATAAACAAAAAAATACAGTAGTTTTCGAAATAATAGCTGGCCTTTTGATCTTGTCTACACTGCCAAAAACAAAAACTTATGAACCCAATTGAAGGACAAAATAGATTGTTTTTAAG
>CON_MALE_contig_10343
GAAATAGCGATTATCAAGAAGGAATCATTTAACAATTGGTACAAGCTTCGAACCTATTACTTAGCCACCATGATAACCTCAACACCGGTCCATATTATTTTATCTTCGGTGTATATGACAATAGCCTACATCATGACCGATCAACCATTGGAATTGGAAAGATTTGTCAAAANNNNNNNNNNNNNNNNNNNNNNNNNNNNNNNNNNNNNNNNNNNNNNNNNNNNNNNNNNNNNNNNNNNNNNNNNNNNNNNNNNNNNNNNNNNNNNNNNNNNNNNNNNNNNNNNNNNNNNNNNNNNNNNNTTCCTTATTCTATTGAATCACATGTCCGATTTTATGCGCATGATTTCTTATTTATCACCTATACGATATGGCTTGGAGAATATGGTGCTGGCAATGTATTCGAATAATCGCCAGGATACAGTGTGTCCTGAAGATGTTTTATATTGCCACTTCAAAAATGCTGCAACAGTTTTGAAAAGTTTTGGCATGGAAAATGGCAATTATGGAATGAATCTCGCCGTTTTGGCAGTGCAAGTTTTAATCTACAAGAGTTTTGCGTATCTTTCGCTAAAGCGACAGGTGAAACGACAATAATATGACAAGTGAATGTCTTTTGCGAGGAACAAAAGAAGAAAGAGAATTGTTGAGAATTGAATCACCTGCACAATTCCCAAACCACAAATTAGTATTACAAATGTTATATATATATGTATATGTA
>CON_MALE_contig_10344
TTGGAGACACTGGTACACCACTCGATGAGAAACAGGGTCGTTACACTTTGGGTCCATTACGTTGCGAAGGCGATGACTTGTTTAGTAATGTTGTAACATTCCGCATTGCTGATGCCACTATAAATTTGCCACCATTTGATATGGGTCATTCGNNTCGGGAGATATATATTTGGAATTTAAAACCACTGTTGAGAATGCTGTACTTTTCCATGCCACAGGTCCCACCGATTACATTAAATTGACAATAATAGGTGGCAATAAATTGCAGTTCCAATATCAAGCTGGCAGTGGACCATTGGGTGTTAATATTGGTACCAGTTATCATTTGAACGACAATGAATGGCACACAGTTAGTGTGGAACGCAATAGAAAAGAAGCTCGTTTGGTTGTCGATGGATCAATTAAAGCTGAAGTACGTGAACCACCAGGTCCTGTTCGTGCTCTCCATTTGACATCGGATTTGGTGATTGGTGCCACAACTGAGTACCGTGATGGTTATGTTGGCTGTATACGAGCTTTATTGTTAAATGGCAAAATGGTAGATTTGAAACAACACGCTGAACGCGGCATGTATGGTATTTCTTCAGGATGTGTGGGTCGATGTGAATCAAGTCCATGCTTGAACAAT
>CON_MALE_contig_10345
TGCCCATCTATGATGAATATGCTCAAACACTTGTAGACATTTTGGAATGTTTGAATGAAATGTTCGAAAACGATAATCGATTCCAACAAATCTATAAAGATTTTGAACAACCAAAAAATTTGCTACTTACCCATTGGCGAACTACTGATGAAACCCATGCAGCGTNNNNNNNNNNNNNNNNNNNNNNNNNNNNNNNNNNNNNNNNNNNNNNNNNNNNNNNNNNNNNNNNNNNNNNNNNNNNNNNNNNNNNNNNNNNNNNNNNNNNNNNNNNNNNCGATTCGCTTAATTTTATCCATTTGTGTGAATTGCAGAGGGATATCAATGGTTTTGATAAATTGGTCCAAAGTCAACGTCGTCTTATACGTCAAGGATGCCTATTGAAGCACTCTGTACGCGGCCTACAACAACGTANNNNNNNNNNNNNNNNNNNNNNNNNNNNNNNNNNNNNNNNNNNNNNNNNNNNNNNNNNNNNNNNNNNNNNNNNNNNNNNNNNNNNNNNNCTTTGCTAACCGAAAATGTGGACATAATTCTTTTTCGATTTTCGGTGGTCAATGTGCCATAACAGTGAGTGCTTGTACAACAGCCGAAAAGACTTTGTGGTTGGCGGAATTATCAAAAGCAGCCGCGGATATCAAAA
>CON_MALE_contig_10346
AAACAACCATTTATTTATTTTATGTTCAAGTTGAGTTTCCACATCGCTACCATAGACAGGACAATATAACAATCGCCGACTGTTTAAATTCACCCGAGCTGTTTTCATTTGGATCATCACTTACGTTCAGTTAACAACGAAAAGATAAAGTCCTTATAAAAAGTGTTCGATCCTTCTCAAATATGACGGATTTTAAATCATCTTCCTCACGACATGGCACGTCGTCATCCTCCTCACAAAGTTCTTTGCTCGTATCCAAGCCAGCAAATTTACAGTGCAAAGATTTCCAGGAGTATCTTAGAACTAGGAGCCCAGAAACATTGGAGAAACTCTACAA
>CON_MALE_contig_10347
AAATGGTTAATAAATACACGCATACATCCATCAAAGATTGTAGAAATTGATAAGGCAGAAATTGTCCAAGAAGGTGAAATGCAATCTTCTCAATATAATACAAAATCGAGTGAATCAAATGTCGATGAGAGCCCTAGAAAAATACAACTATATGAAACTGCCGGACTAGATACTGTACTTATGAAATTAACTCTGCTAAGAAAACATTTCCCATTCAGTTTGGAATCTGGTTCATTGCTAAGCCTTATGACTTGGCATTATCTGATCTACTGGAGTAAAAACTTGACCAGTTTAGAACATTTCAGAGCGGCC
>CON_MALE_contig_10348
TCGCAAGCTCTCGCGTTCGTTCCACAACTGCGTTTGCTTGTTTTGTATAATGTTTAGAAGCGGTTACTCGTGAGAGACCGTTGAACTGTCCATAGTGCAGATCTTGGTACTAGTAGCAAGGAGTCTTACTGAGATTACAACCGAGGATGACCGAAGCGGAGAAAGGTTCCATGTTGCAGCTTAGTGCGACGTGGGTGAGTCAGTCCTAAGTTACTGGCTGAAACAGTCTTGAAACAGCTACTTTTTTT
>CON_MALE_contig_10349
CTTTCTTTCTCTCTCACAGTCTCCCTCAATTGCTTGCCTCATCTGTATCAACATCCTGTATGTCCTTCAGTTTATTTAGTTGATTTTCAGCTGTAGCCTTTAGGAAACTTTGCATCATGGCATTATTGTCCACTACCAATATGGGTGTACAACCATCCTTAAGATGTTCACTTTGTGATTCGTACATTTCACGCGATATACTGCGGGTAAATGAGAAACGTAGTGACTTTGTACGGGTGAGCTTCTTCTTGATTGGTGGTTTGCCTGTGATAGGTTGAGGTTCGGATAAGGTTTTCTCTTTTTCTGGTGTGGGTGGAAGTGATGCAATTTCCATGGTTGCATCCCTTAGGATATCTTCGGCGAATGATTTGATTTCTGTCCAGGCATCAACCACTTCCTTTTCAGTGGCA
>CON_MALE_contig_1035
GAATTGTAAAGCCAATCCCGCAATAACGTTGAAAATTCTGTTTTTATTGTGAAATTGAGGTGTAAAAAATGTCGACTCCCGCACGAAGACGTTTAATGAGAGATTTTAAAAGACTTCAAGAAGATCCACCAACTGGTGTTTCTGGAGCGCCCACAGATAATAATATTATGATATGGAATGCTGTGATTTTTGGTCCACATGACACACCCTTCGAAGATGGTACATTCAAATTAACAATAGAATTCACCGAAGAATATCCCAATAAACCGCCAACGGTTAGATTTGTATCAAAAGTATTTCATCCCAATGTTTATGCTGATGGAGGCATTTGTTTGGATATTTTACAAAACAGATGGAGTCCCACATATGATGTATCAGCTATATTAACTTCAATACAGTCTTTATTGAGTGATCCAAATCCTAATTCTCCAGCTAATTCGACAGCTGCCCAACTTTATAAGGAAAATCGTCGGGAATACGAGAAACGAGTGAAAGCTTGTGTAGAACAAAGTTTCATCGATTAGCCATTCGCCGTTGCCGCCGTTATTAAAGCCTTTAATTTAATGAAAATTAATCTTAAAGAACAACCACAACAACAACANNNNNNNNNNNNNNNNNNNNNNNNNNNNNNNNNNNNNNNNNNNNNNNNNNNNNNNNNNNNNNNNNNNNNNNNNNNNNNNNNNNNNNNNNNNNNNNCTGTATACTTATATATTTCCGCGCAGACAGTACAGTACAGAATATATAGATATATATATATAGGAGCCCAAAGAGGAAATATATAAGTATACAGTTTTATTCGTAGTCGTCGTTTCACCCACAACAAAAACAAACAAATGTTGAAAATCCAAATTAATTATAAAAGCAAAAATATCGAATACTTTAAAAGCAAACAAAGAAAAAAACAAACAAAATAAGGAAAAAAGGAACATTTTAACACAATACACAAATGGATAAAATTTTTAAAAAATAAGCAGCTTATAACTACGATTACTACTATACCTAGTTATCTATAGTTTTGGTTTTTCTTTTTGATTTTATGAGAACTCTTCTTGGTTTACCTCAAAAATTCCTCAGTCCTCCCCCACCCTAAAAAGGCAATTATTAAATAGCAATACTTACTAATGGAGGGAAGAGAGATGTGAATACTCGCCTTTTATTTTAATAAAAATAAATCTTAAATCATATATTCAAAGGAAGGATATACATATGCGAAATTGCGAAATGGCAACAGGAAAAGAAAACAGTATGTGAAACAAAATCATAAATGTCCTTACTCCCTACCATAAATGAGTGAAAAACACGAAAAACAATGAACAGTCTTATAAGACATACATTCAAATACACCCCTCCTCTATCCTTACCCACATTCACTCTTTATAAACTTACATTAAAACATAAAATATTAATGTTTAAATATATTGATGAAGAATTAAATTTAAAAAAAAATAAAGCAACAACAAAATCAATTCAATCTATATATATAAATATTTAAATTACAAACAAAACAAAAGTATAGTTCTAAGACCCCATAGACTAAATCTATATAATACAGAAGCAATAGTTTTTTGATATTTGAAATTTACAAAAAAAAAAGAAAAAAA
>CON_MALE_contig_10350
GAAAAGCACCCACCATTAAAAATTCGTAAAATAGAGTCTATAAATAATGACCCTGTTCTGCAAAACGAATTAAGGCGACAGCATCAACAGGAAAACTGCCAAATTCAATCTCAGCCCGTAAATGAAAGTATAGCCATTAAAATAGAAAACGACATGGAAACTGAGAACATGAAAAGCGTTATCACTTCAACGATATCACCCACTTGTGAAAGCATGACTGGAAAAAATGAAAAACAG
>CON_MALE_contig_10351
GTTTCTGTTACTACACAACAATCACAGTCCCAAGCTCCAGTTTCGAATAAAAATGGCTTTATTGAGAGAAACGAAATTAATGATTTGGTTAACGAGGATGATTTTATTTGTCAAGATACTTTGGGCGATTTGGGTTTGAGAGCTCGGGCCCTTTACGACTATCAAGCTGCTGATGAAACGGAGATCACATTTGATCCAGGCGATGTCATTACACACATTGATCAAATCGATGAGGGTT
>CON_MALE_contig_10352
TAGATATAGCTCCCATATAGGCTGTCCATTACATCTCTTTTAAAGAGAACATGTTCTCTTTTTGTGTTCGTATCTTTTTGTTCACTCTCTTTTTTTGGTGCCGTATTTTTATGTCCAACAGTGCTCTTTATGTACTCTATTTCAAAAAAAATCCTAGATTGATGGAATTTTATTTATTTAGTAGGAATTCGCCACAATTGTTC
>CON_MALE_contig_10353
ATTAGATTTATGGTTCAGCTCTTCTCCTCGTGCTAAATACAGCATTCAGTTACATCTCCTGTTTTTCAAAATCTGATTCACCACCTTCTTCAAGCGGTACGGTAGAATTATAATGCTCTCCTAAGCTATACATATGACGGTGATATGTTATCACTAGCGGTGCGCCACCAAATTCTGCTCCCTGAATGGTGGGCGATCCGTCTGC
>CON_MALE_contig_10354
GTAAGCGGTGGCATATCAGCAACATATCGTAGTACCATACTACGCAAATGGTATTCAGCGCCAACAGTTAAGGAACAAAAGGGAAAACCAGGCGAGATGGGTAAACCTGTAAAAATACCTCCTGAAATGAAAGAATTGACCAAGGAGAAATTCAAAGAAAATCAATTTAATTTGGTTGCAAGTGATATGATTTCATTAAATCGTTCCCTTACCGATGTTCGACATGAAAATTGTAAAAAGAAACACTATCCCTCCAAACTGCNNNNNNNNNNNNNNNNNNNNNNNNNNGACATTATTACGTACGGTGTGGAGTGTGATTAATCGGTCACCTAGAGCTCTATTGAAGGAAATCATTTTAGTCGATGATGCAAGTGAAAGAGATTATCTGGGCAAAAAATTGGAAGACTACGTTGCTACATTACCTGTGCATACATTTGTGTTGCGTACTCAAAAACGTTCCGGTTTAATACGAGCCCGTTTATTGGGTGCTGAACATGTGACGGG
>CON_MALE_contig_10355
CTCCAACAAAAGGAAACGGGTAACCCCATCATCTTCTACCAGGTTCGAATATGCGTTGCATAGACAAGTGGTCTGGCTAAAATTAAAGATTGGGCTGGTATATTAACTGGTACTGGTACAACCACTGCTGTTGTGGGATTAACAAATATGGTTTCCGAATCAGGATCCATCATTTCTCCATCTAAAGGCTTGGGAGCCAAAGGATTTGTACTTGAACCACAGACAGGATGTTTGCTATTATCTTCTTGGTTTTGGTAATCATTTGATTGTTCATTGGGTAGAAGAAAGGCTTTCGAAGGTCTAAATCCAGCAGGGGGATAGGGGGCTTGAGGTGAG
>CON_MALE_contig_10356
TATGAATTTAATGGTAATGGCGGTGTAACTGTAGCAGCCACAACCGCAACGGGCCCAATGAATGGTGGTGGCGCTGGATCACCACCGCCTTCATCGGTGGCGGCAACATCCTTAAATGGCAGGACCCACGTTACCACAACGGTATTAAGCAATGGTACAAATAGTGCAACAAGCAACGGTCATTCTCACCATCCCCACCTTCTAAGTAGTCAATTAATACACGNNNNNNNNNNNNNNNNNNNNNNNNNNNNNNNNNNNNNNNNNNNNNNNNNNNNNNNNNNNNNNNNNNNNNNNNNNNNNNNNNNNNNNNNNNNNNNNNNNNNNNNNNNNNNNNNNNNNNNNNNNNNNNNNNNNNNNNNNNNNNNNNNNNNNNNNNNNNNNNNNNNNNNCCAAATGGCAACAATACCAGCGGCAGCAACAGTAGTAGCAGCATGATGGTCGATGATATACCACCAACGCAACAACAACAACAGCATACCGGCGGCTATAGCACTTCATCGAATAGTCAACATTCACCGCCACGACAGGGAGGAGGCG
>CON_MALE_contig_10357
TGACAAGGCAACAGGAACTCAATGGCGGTAATAAAACCACACTTCACATAACTGAAGAGACGAAGCAGGAGGAGGAGGAGAAGGATATTGAGGACTATGATAACCCCGACGACAAAGAAGACGGATATGACGAGGTTGTGGAATATGGCAATAGAGATTATGAAGATATTTTTGCTGGTAATGTCTCAAAAGCTTCCACCACGCATCCAACTCCGCGTTCCAATGCAGCAGAGACAATTGCCATAGCCT
>CON_MALE_contig_10358
CTTTGATCCTTTGGATTTGTCACTGGAGGTAACACCCAAGGCTATAAAAGAATGCATCAAGAAACGTGATTTCTCACAAGCCCTTATAATGGCCTTGAAATTAAATGAAAACAATATGATTAGNNNNNNNNNNNNNNNNNNNNNNNNNNNTACCCGATCATTTGGCCCATCGTTTGCTGCAGGTTATATCAAGACTTTTGCAATCATCTCCCCACATAGAATTCTATTTAAAATGGTCTTGTAGTCTTCTATTAACACATGGCAATAAGGATGGAG
>CON_MALE_contig_10359
GAGAATTACTGCCACTAGGAGTAGGCTCTAAAATATTTTCTTGATTTTCAGTGTGCCTCTTAGTTGTCTCAGACGATACTTGTGCCGTATCTTGAATTTCCTTCGATTCATCATCTTCTTCCATTTCATCCACTTTTTGCAAGAATAGGTCAATATTCATTCTAGTATTCAATTCTTCAACGGGGAAATTAGTACTTCTTCGAAATGGACTATTTGAAATTGATTCAGAAAATAATTCATTTG
>CON_MALE_contig_1036
TTTTCTTATTTCTCTTAAAATTTTATTTTAATAATCTTCTCATTCTTTTTTTAATACTACAAAGTAATTATACTAAAAAGCACTTATTAGTAAAACTTAACTAATGAATCACTGATGTCTTTCTATTGTTCTACCCTTTTCAAGTAAATCTCGAAAAGATTTTATCTCATGACGAGGTATTTGTTGACGATATTTTAAACTTAAGAGACCATAAATAAAATCCAATTCACATTCTTCGTCATGCCTTCCCTCGGGCAATTTGGCTAGTAAGGCACGTTTATTACATATGAAGGGATCGATTTGCTCATTGTCACCCTGCTTGGTTTCAAATATTTCCAGATATATTTGATATGCCGGTTTTGTTGGTGAGAAATGTTCTCGCAGAAGAACCAAAGCTTCATCCCATGTTTTGGCCTCTCTTCTCACCCCTTTCCACCAGGTAGTGGCTAGACCATTGAATAGTAACGATAATCCCTTCAATGCATCTTTGTCGGAAATTTGTTCAACTTCTTTGTAGGTTTCTACGGCATCTATAAAAACTTCGACTGCATCATGATCTCGTTGTCCGGAAAAACGGGTTGGACAATTTGCAAAACTTCCCTTGGATTTGATTTCTTCAGCAACTTTATTGCGTTGTTCTGGTGCCAGAGATCGTATTGTTTCAATTAGAATGCGAAACTGCTCATCACTCATTTGTGTTGCCGTCATTTTGTTCCGCACTCTTCGACCGCAGAACAAGGTCCGTGATGTATGTTTGTGGTAGAGTAACTAAAAG
>CON_MALE_contig_10360
TTTGGATCAAGTTATAGCGGAAATCCTACGAAAATATTCAGTTCTTCCTCAATTGCAAAGGAAAGCTCAAGTGGACTATGTTACCAATACTGCTGGATATGTTATACCCAAAAATACCCTAGTCTTCATTCCTGTCGATGCTATACACAATGATCCTGATTTATATCCTGAACCTGAAAAATTTCGACCAGAACGTTTTGACCCCGAGGAAGTACAAAAACGTCATTCAACTGCTTATCTGCCTTTTGGTGATGGACCACGCAATTGTATTGGCATGCGTTTCGGTAAAATGCAAGTTCGTGTGGCTTTGATTTCTCTGCTGCGAGATTATCGTTTTTCTGTGGGTTCAAAAACGAAAATTCCATTGGATATTAATATTCAATTGCCATTGATAACACCGAACAATGAAGTCTTCCTGAAGGTGGAAAAGATTTAGAAGAGAAAACAAAAAGATGCAAG
>CON_MALE_contig_10361
GTAACCGTTTTTATTATGAAACCTTTTTAAAATAGTTCATATAATTTTGCGATGAGATGAAAAAGGAAAACAGCAAGATCTTTTAGAAATAATTTCTGTCGCTCGAGAAAAAACTCTCGCACAATAAACCTTGAAACTGAAAACATAAATATTTCAAAAATTGTTTTCGCATGAGAAATATAACGCATTAGAATCGATTTCCNNATTGTTATACAAGTTGTATAATGTTTTTGTATGGATTTTTTTTTATTTAAAAAGAATATCTTGGCGATATACAACGTAGATTTTAATCGATATGTTTTATACTCTATAAATATATGTATTGGGTTTG
>CON_MALE_contig_10362
AAATAGTTCATTGGGCTCAAGTTCCCTAAGTGGTAGTACCATAACAGATTTTGCCAGTAGTACCGGTCACTTTGGCTTCCACTGCCAGTTCTAGTCTAATGCATCATCTCTTTCGAAATGTGGGAATATTCTATAGTNNNNNNNCTTACGGATGCAAATCTTTGTGCAATAATCTATGATTACGATCGTATACATTCATCGAAATATTTTGCCAAAAAGCCATTAATCCATAATGATATGACCACATCCATATTTGGCAACAATCAACATCATCATCATGACAACATCAATGATAGTGGCCTTGGTAAATCGCCCACACCTTCACTCATATCGTACCCCAAACAATCTCCGGTTCCTGTTCAACGCAAT
>CON_MALE_contig_10363
AAAATCAGCTGGCGTTGAAAAAGGAGAGCTTGCAATTGCAACTATCGAAAAAAGGCACGACCGATATGAATGTGCAGACCGAGAGCGACGTCTCATATTCCACATGCGACACATTCCATACTGCTCAAACTAACTTGAGTTCGAATCTTAGTTNNNNNNNNNNNNNNNNNNNNNNNNNNNNNNNNNNNNCTCAGTAATTGTACATTGTCTTCCGGAGGGGAAATTGAGGATGATGACGACACCATTTCCGATTCAGGTATTAGGAAATCGAAGACTTCCTCACCCACATCGTCAACAACGAACAGCACAGAGCCGAATTCGACCAGTAGTGCTGCTG
>CON_MALE_contig_10364
TTGTGACTGTTACTATCTTAGATTTCCCCGACTTATTTACTGACTTTTCCAGACTTAGTTGATTGCATTGATTTTGTAGAAGGTGTAGCACTTTTAAGATCTTTGGTCGTTTGTAAAGATGGAGACATCATATCACCATCTATGGGGGGACATTTTTTCTTTTGATCCGATTCCCATTTGGGATCATTGTTGTATTCCAGCATAACACAATCACTCTCCGATTCCAAATCTCCCAGAAGACTTCTCAAATAGCAAACCATGTCACTCTGTTTCTTTGCGATATTGCCCATCTTTTGATTGTCTCTTTCGATGGGAGGCAATTCTTCTGGTTTACACTGGCTATAGGCATCAACTCCCTCAAAAGCTATACGCTCCAAATTTTTCACCAAATCATTTCGCTCCATTGGTTGGGCTTCCATCAGCTGACGAAGTCTGAATTGCAAACGGGCAAATTGAGTATTGAGATTGAGGTAATCAGATTGAAGTTCCTCATATTTGCATTCCAGTGTCCTTACATATTCGATCTGTTTGATGTTGTTAACCGTTGGTGTCCAATTGTAGAAGCTGGNNTTGAATTGTTTGGAGCACAAAGATTCTGCCGAGGTGACAACCGATTTGCGTTCTGTACCTTTTTTACTGTTGGGCATTGTTGTCGCGTAGAGAAATGGTTGTAAAAGTCTTTTTATTTTTTGAAAAATTTATATATTTCTCATAATTT
>CON_MALE_contig_10366
TTTTTAGAATATTTCTACAGCTCCTCTTTCTGTGCCTTATTCTCGGAATTTTTTATCGCCCATTGTTTGGTAATCATATCAGCTGCCTTCTCACCAATCATTATCGTTGGAGCATTGGTATTTACCACTGGTCACATAAGGCATAATAGATGCATCGGCTACTCTAAGATTATCAACACCTTTTAATTTTAATTGAGGATTTACACAAGCTGAAGAATCTGTGGCAGCTCCCATTTTGACAGTACCAGAG
>CON_MALE_contig_10368
CTAGGTGCAGGTTTTGGTTTACTCAGCTGTGCAATCTCAGCTATAGCTGCAGTATTTAAATCTGCATCTTCCGCCAAGGGTCCCGTTAATATGATGGTTTTGATTGCATCCAACATTTCGTCGGCTGTAACACAAATTGTTGCTTTTGTTNNNNNNNNNNNNNNNTGCTGACCACAAACAACATTGGTATAGCAATGGACTGGCTTCATTGGGTTATAGCTTTTATATGGTTATACTGTCCACACTAGTCGTTTTAATTAACATCTCCATATTATTATATGCTAGACATT
>CON_MALE_contig_10369
CAACAAGAGGGTTATGGTAGCCACGACAATCCAGAAGCTACTCGATCAACCCTCAGGTGCTGGATCTTTAAGCGCCCTCAAGCAATTGCATGACACAACAAAACAATGTTTGGCAGCTCTCTCCAACATGGGACTCCAGACTTCGTCATGGGATCCACTTTTAATCCACCTCCTCGTTAAAAAGTTGGATAAAGGTGTTCATAGTCAATATGAACAAATGATCAAAAATCCGAAGGAACTGCAAACCATAAGCGACTTCCTATCGTTCTTGGAGAACTATTTTCATACTTTGGAAGCAATGGGTGTAAAGGAAAAGACCTCTATCAATAGCTCCAAAAATAGCGCCCTGACTTCCCAGCCGAGTCCTGAAAGCCGACATTGCATCATTTGTAAGGACTTTCACCAATTATACCGATGCCAGGAATTCGCTCTACTCAGCACAAAACACCGCCTCAATCTTATACTGGGACAGAAGTTATGTGTGAATNNNNNNNNNNNNNNNNNNNNNNNNNNNNNNNNNNNNNNNNNNNNNNNNNNNNNNNAAAATGTGGGAGAAAGCACAATACGCTCGTCCACCTTGAACAATCTCACACGCAACCCTCCAAATCCTCAGGTAAATCAATCAAGGGAGATCAAATGGAACACCCCAAAACACCAGAATCAGCAACAACTTCCAACCAATCCACTGCGGCTTCGCTTATCACTACCCCATCCGTTATAGCTGAAAGTTTGGCCTTAAACTCTGAATCTCGAAGGCCCTATATTCTACTAGGAACCGCATTGGTCAAGATTAAGGCGAATGGTCTGGAAACCGAATGCAAAGCAATACTCGACTCGGGATCTCAAGTCAACCTAATTACGGAAAGATTAGTAGCACGACTCGGACTACCAAGAAGGTCTACGACTATGTCAATCAGTGGTATAGGAAGAAATCAGACCAAGG
>CON_MALE_contig_1037
GTTTCGTTCGTGATCCCAGACTCATCTGCTTGAAAAAATATCGTTCCTATACTAAAGAGTGTTAAAAAATTTGGATTTCTATTAAACCATTTAAAGTGATTATAAATGCTCACGATCGATGTATGTGTTTGTTTAAAGGATTGCATTGAAGGATAATGATAGCAATCTAAAAACTTAAATTAAAAACAGATACTAATTTAGAAAAAAAACCCCAAAGGTTTTCAAATTTTAATAGAAAAAAGACTGCACCAATTTAAAATAAAAATATGGTTGAAACTGAAATAATTGTAACGAATTCAGCTGAGCCTGGAGCAAAAGCCAGTTTAATTGTTGTCTCTAATCGTTTGCCCTTTGTTTTGGTCAGAAATTCCGCAACCGGAAATTTGGAACGTAAAGCCAGTGCTGGTGGATTGGTTACAGCAGTGTGTCCTGTTGTTATACGTGGTCATGGTTTATGGGTTGGCTGGTCTGGCATTCATCTGGAGGATCCTAATGAACCAATCCCAGAATCAATACCTTCTGATCAAACACCAACAGCAGGATTAAAATCTGAACAGGTCGTCTCTGTTAACATCGATCCCAAAATTTTCGACAGTTATTACAATGGTTGCTGTAATAAAATTTTTTGGCCTTTATTCCACTCAATGCCCGGTAGAGCTACATTCGGTGCGGATCACTGGAATGATTATATCACAGTCAATAAACATTTTGCCAGTCGCACAATTGAAGCCTTGGAAAAATGTTTGTCAAAGAACAATGGCCACGATAAGAACCCACCCATTGTTTGGATACATGATTATCATCTTATGTTGGCTGCCAATTGGGTACGCGAACAAGCTGAAGAAAGAAAACTGCCTTGCCGTTTAGCTTTCTTCTTGCACATACCGTTTCCACCATGGGATATCTTCCGTTTGTTCCCATGGTCTGATGAAATCTTGCAGGGTATGTTGGGCTGTGATCTAGTCGGTTTCCACATTCAAGATTACTGTTTGAACTTTGTGGATTGTTGCCAGCGTAATTTGGGTTGTCGTGTGGATCGCAATAACCTATTGGTTGAACATGGAGGACGTACAGTACGCGTACGTCCTTTGCCTATTGGCATACCCTACGAACGTTTTGTTAATTTGGCCCAAGAAGCACCCAACGTTTTGAAAGTAACCGAACAACAAAAGACAATTCTTGGCGTGGATCGTTTGGATTACACCAAAGGTTTGGTCCACAGATTGATGGCATTTGAAGTTCTCTTGGAAAAGTATCCACAACACAAGGAGAAGGTATCTCTCTTACAAATTTCTGTACCCTCAAGAACTGATGTGAAAGAATACCGAGAATTGAAAGAAGAAGTTGATCAATTGGTAGGCCGTATTAATGGACGATTCACAACAGCCAACTGGGCCCCAATACGATATATATACGATTATGTGGCACAAGATGAGCTCGCGGCTCTGTATCGAGATGCAGCTGTGTGTTTGGTTACGCCCCTCAGGGATGGTATGAATTTGGTAGCAAAGGAATTTGTTGCCTGTCAAATCAATCCAGTACCAGGAGTTCTAATTATTTCACCCTTTGCCGGAGCTGGTGAGATGATGCACGAGGCCTTGTTAAGTAATCCCTATGAAGTACATCAAGCAGCAGAAGTTATCCACAGAGCCTTGACAATGCCCGAAGATGAGAAAATTCTTCGTATGAGTCGTTTGAGAAGACGTGAATCTGAATGTGATGTTAGTCATTGGATGCGTTGCTTCCTCAAAGCGATGGGATCCATTGAAATGGATGATGTGGGAACAACGACAATGCAACCAGTCACAGTGGATGATTTCGATGACTATTTACTCAAATACATTGGATACAATCACAAATTAGCCTTATTATTGGATTATGATGGTACCTTGGCACCCATTGCTCCCCATCCAGATTTAGCCACCTTATCTCCTGAAATCAAAAATGTCCTCTTTAAATTGTCCAATCATTCGGATGTCTATGTGGCTATTATTTCTGGTCGTAATGTAGATAATGTAAAGAAAATGGTTGGCATCGAAGGTATAACATATGCCGGCAATCATGGCTTGGAAATTCTTCATCCCGATGGTAGTAAATTTGTACATCCAATGCCCATTGCTTTTGAGAACAAAGTCAGTCAATTATTGAAATCTTTACAAGATACGGTTTGCCGTGATGGAGCCTGGGTTGAAAACAAAGGAGCATTATTGACATTCCATTATCGAGAAACTCCAACACATCTTCGACCAGCCATGATTGAAAAAGCACGCAGTCTTATGATCAAATATGGATTCAGGGCCACGGAAGCACATTGTGCCTTAGAAGCCCGCCCACCTGTTCAATGGAATAAAGGTCGTGCATCTATATACATACTACGAACATCTTTCGGTGTGGACTGGAGTGAACGAATCAAAATTATTTATGTTGGCGATGATTTAACCGACGAAGATGCCATGGTAGCTCTCAAGGGTATGGCTCGCACTTTCCGTGTGACATCTTCAGATATAGTGAAAACAGCTGCCGACCATCGTTTACCATCGACAGATTCAGTTTACACCATGTTGAAATGGGTGGAACGTCATTTCATGGGCCGTAAGGCAAGGGCAAACTCATTAACATATCGAAATCCGAAAGGTGATGGTGTACGTACACAAATGTCCTTAGAATTAGCTCCAAATTCGAATAGTCTTGATGTCGAGAATGTCTAATATATTGATAAGAAGTCAATTTCAATGTGGTGTTCATTCCAATGATGACTAATATCTAGATATGTACCTTAATGTACTCGCAAATAGTGTTAATGGATTGATATTTGCTTGTATTACGCGAAAAGTTTTCATTCTAATTTTGCATGATTTCTGTTTTATGAAAGAAGAAGTTGATCAA
>CON_MALE_contig_10370
CTCAAATCCAAGTGTTGCAGTCGTTGCAAGGGATGGAATAGAATGGAGGAAACTGTCGTTATATTGTTCGAAGATATGTTGAGCGTTACTAAATTGCTCAATGATTCGAAGGCTTTTCGATCAATGCTTGCTATATGATTGACCGAAAGATCCAGAAGAAGGAGTTTTTGTAAATTGTAAAATGAATTCTTATTGATATTTTGCAAGTTGTTCCTTTGCAAAAGTAGCAGTCTCAGCTCAGTGTTGGGAGCAAAGAAATTATCCGGAAAGNNNNNNNGCCAAGTTGAGAATTTGCAAGTCTCTCATTGAATGGAACAGTTGAAAAGGCAACACTTGCAAGTCATTGTGAGCCAAATGAAGACGTTGCAGCTTGAAGACACCATCGAATGTATTACGTGGCAAATCGGATATGAAATTTTTGGTTAAGTTTAAAACTTTCAATTCGCTTAGATTATTCAGAAAGACTCCATTCAAAGCATACATATGNNNNNNNNNNNNNNNNNNNNNNNNNNNNNNNNNNNNNNNNNNNNNNNNNNNNNNNNNNNNNNNNNNNNNNNNNNNNNNNNNNNNNNNNGCTTAAGTACTTTTAAACGTCTCACCACTTGAGGTCGTATCCATGACAGACACTCAATCTGGTTGCCAGTTAGATCAAGATATTCTAAGTTCTCAAAATTTGGTTCATAGCTCTGAAAAAGA
>CON_MALE_contig_10371
GGAATTCACAATCGGCAGAATATACGCTTTAATAATGATTATCATTTTATTAACTAATAAAAATTAAAATTTAAATGCTTTCAAGTTTTCCCCAATATTATGTGTGTTTGTTTTTTTTTTAGTAAAAAGCTATTATTTCATTTTTATTGCAAATGAAACTTTGTTTCATTTGCAAGAGAGAGAGAGAGAGAGAGGGAGACAGAGAAATAGTTTCAATTAAAAGAGAAAATGGCAAGATTTCTAATTTTTCTCTTCCGTTTGTTTACCAGAACTTACTAATTAACATAATTGTTTATACAATATTTAGTTTTTA
>CON_MALE_contig_10372
GCAATACTTAAATATTTAGATTTACACACAACCAAACAAAACAGAAAAACAACAACAAGGTTTTTAGAAAACTTATATTTAAGGAATAACAGTGCCTAACAAAAAAAACACAAAAAACAACAAGTTCAAAAGGCAAAATGCATTTTTTCGAAAATTTTCGATTTGTTAAAAATAAAATGGAACAAAAGCATACCCTAAATTCATACATACCTACATATTATTAGATTTGGACTAAACAAAACAAGAAAAAAACACAAATACCATAGAATAGAAGAAAAAAAGTACAGA
>CON_MALE_contig_10373
ATAACTCCTTCTAGACGCAATTCATGTGCAGCAGCCAAAGCATGCATCCAGCAATGAAGTGTCCATGGAACCCCCAGAGTTCTCAGTTCGATGGTTATATCCAAATGATTGTTTTCGGCACTGTGATACATGGCTTCCTGGAGACTTTTTATTTGAGTTTTACTCAGAGTCGTAGCTATTTCGTTACTGGTCAAACGGTCAGCAACTGTG
>CON_MALE_contig_10374
CTCCAACATTTTGGCATAGCGTATTGTTCTCTGGCGATCTTCGAATATTCGTATTTTACACGTGACTGGTACTTTGAGGTTTATGTGTAATGTTCTCACGATTTCTTCCAATAGGTCCCATTCTTCCTGCAAAAATGCTCCATAGTGACCGCGCTTTGCAATTGCTTGAGGACATCCTAGGTTTATGTCGATAGCATCACAATGGTCTTGTGCTAGCATAGCAGCATTTAATAGAACTTTTGGATCATTCCCACAGAATTGAATGATAAGCGGGCGATCCTCTGGACATGTTTGCAAGGCATCTTT
>CON_MALE_contig_10375
TGAATATGTTCCAACCTTGGTCGAGGTTTGCACTAATATTGTGGAGACCAAAGGTTTGGGTGTTGTTGGCATATATCGTATACCTGGCAATAAAGCTGCAATTTCCGAATTATCGGATCAAGTAAATAAAACTGATTTCTCATGGGATCGCTGCAATACCGATGTGAGNNNNNNNNNNNNNNNNNNNNNNNNNNNNNNNNNNNNNNNNNNNNNNNNNNNNNNNNNNNNNNNNNNNNNNNNNNNNNNNNNNNCAAGAAAGTGGGTATGGAACGCTTGACCGAATTGAAGGGTCTATTGGAAGCCCTACCCAGATATTCTCATGAGACAATGAAGCATTTGTTTGTCTCTTTATCTGATAAATTTGGCAAGAATGCTAAACTGGCTGATGTTTTCGCATTATTTGGAGCCTATAAGG
>CON_MALE_contig_10376
CGCCAACCCGAAGGTTAATTACCCGGTGCACCTTTATCAGCCTATAAATGGGATGTTGATCGGCCTGCCAACACTCCCCCTCGAGCAACATGCCGAATACTCGCTTCGAACCCAACCACATCGGGAATTAGGGCTGCTCCCCCTGCATCCGTGTGGAGACATTTTACAGGCCGGATACATCCCACCTCGGGATTCGAACTTGCGACCTCGCAGTTCGTTGCGCATGACTAGCGCATTAGGGCCCATAACCTGTTGTGCACCAAAAGCG
>CON_MALE_contig_10377
GTTTTTTTCCAAGGGTTATAAACTAGGGTTGAAAGCGATTCGCTTCATCCATAGAATATTTCTGAAGAATTAAAACAAAAAATTGAAAATCACAATGAAATTTATACCACTTCATACAACAAATACAGCAATAATCTATAAAAATTCAATATGTTCAGCTGCAACAATGTTGGTTTTGACATTTTTTGCCCTGTCCGTTTTGGTTCCGCG
>CON_MALE_contig_10378
CGACAGTAAACGTAACTATTAGCGCCAGCAGTACATTTGTTGGAGATTTTGATGAGCTCATTCGGGAAAATATTGGGGATGTGTAGCGCCTTCCGTGCATTAATCCGATTTCCATTTTATTATATTCTGTTATATTATATTTTGATTCACTTTGNNCTTTGAATAGACGCAATTGAAATCAGCAATCCAATAAACGCTAAGAAATTACTTCTTATAGATGGAAATTCACTTTGGTATTTGTTTTTTGATCTGATATAGATCAATATATGTTATATGTTATTTATAATTTGTAATCGATTATTGAAATCACTTATTTATTGCACACTCATATTTTTC
>CON_MALE_contig_10379
GGCCAAAATCCTTTAAGGTAGTTACTATGTTCCGTTTCCGCTTAGAAAACTGGATTATGTACACTGTTATTTTTTTAAACCAATTAATTTCAAAGGACAAAATGTAATGCTGGCACTTTTCCATCCATGTTTTTTTTTTAAGTTTTTGACAATTTTTTTGAGATTTTTGAACGTTTTAATNNNNNNNNNNNNNNNNNNNNNNNNNNTTGAGTAATAGTTGATTTTTATCCAATTTCATCAAATGTCTACACAAACAAAATTGCCATTCCATTGAAAACTGTGAACTAAAAAAAGGAATGAAAGGCTTCCTCAATATATAGTCATTAGTTAGAATATTTTTAAAGAAACATGC
>CON_MALE_contig_1038
TTTTTTTTATTACCCAATGTCCATTCAAAATGGGTTTTTAAAACTTTATTTTCATGGAAAATCTAACAGAAAAAAATGATTTATGTACAATTTACTTTATAACTTGGCACTTAATCTAGAATAGTCTAAGGGTTGCGAAAATTTTTGATAAATGTTACGCCAAAATTCAATTCTTTCCTTATCAGGATTGGTCTTCATTTCACATCCTTTGCCATCAATACATAAATAATCTAATGTGAATGTATCATCCTCCGATGATGGGTTTCTTACTGGCTGCCAATTGCAATTAATAAAAGAATCCACTTTCGGATTACTGGGAGTTGGATTACTATATTTAGCAAAGTTAGTCCACAGTGTACTTAATTGTTTGGTAACCTTTTGATCTTTTGCATTGCCCATATCTTCATTTCCAGCCATTTGAAATAAATAAAATAATTCATCACCATGAGAGGCTCCTCGTAGTTTATCCATTTGCAGCATAACTTTATATAGATTACGTCCACCCACATAATCAAACTGATAGAAATATACTGGTGATCGAGGTTGATAACGTGTCTGCCATTCGGCAGCGTTTTGCATGTCCACAGAAAAATGAAAATCCGTTAAAATATTTGCCAATTCATTAAATCGTTTTGGGGTCAAGCGTTGACCATTCATATAGAACTGACGCATTTGTTTACCAATTTCTTCCATATCTGCATGATAAGGATCCAAGGGAATGTTGCGGGGAACCATACGTTTAAAATCCCGATCATAATCATCCAGTTTTCTGAGAGCGTTAACCATCATACCAATGCCTTCGGCTGAATTATAGCCCATTATAGAGGGCAAAGCAATACTATTTGGTTGATTTTTAAGTTTCTCCAATATGGGTTGATCAATAAAACTATCGGGACTTTGACTATCTTCAATTACTGGCTTAAAGGGTAAGGGAAGCTCACGTCTTCTCTCTTCTCGTGTCAGGACATTCAACATTTTCGATAGTATATGGAGTGCGGTGATTTCAGGAGATTGTAAGAATTTCAGTAAACCCTTGGTATTATTGGTCTCTGTATATCCCAGAAGTTCGGCTAATTTTCGTGTTTTGTAGGCAGGATTTGTTTGAAATACCCATTCCATATTGGCAGTTCCACTTTGCATTATAGTTTTGTGGAAAAGTTTATGGGCATGCTTAGAATACATATGCAAATGAACAGATGCTGCGCCGGCAGATTCTCCAAACAGAGTCACATTATTTGGATCTCCATTGAAATTGTGAATATTTTCATTTACCCATTCCAACGCTAGGCGCTGATCCTTTAGACCTGCATTGCCCCATATACCTTCCTCAGGCAAACATAAAAAACCCAAGACTCCCAGTCTATAATTAAATGTAACCACAATAACATCTTCCTGTAGTAAGGACAGAGGCAAATAATAATCACTGTTACCATTGCCAAATGTGAAACCTCCGCCATGAATCCATACCATAACTGGTAGTGGGCCTTTCGACTTGGAAGCATTCTTTGGGACATAAACATTTAAAAATAGACAATTTTCAGAGCCAATAATATCACCCGTGAAAGGATCCCGATGGTGACAAACGTCACGTTCCTTAAGACAATCTAATTCAGCTACATCAAACCGTTCCAAGGGCAGAGGAGATCTAAATCTTAAATCACCAACTGGTGGAACTGCATAAGGAATGCCTTGAAAGCTTTGATATAGATTTCCATTGGGTAAATGCTTTTCTTGGCCAATAATGACACCTTGTTTTATTTGAACTTTGACTTGTGGTGACATTCTTGAGACCATACGATTCAACAATTGATTGAGAACTATAGGCTTTAAAATTAAAGTTCGTATCATTTTGCTAATTCTAAACCAGCTACCTTTCTCTTTCAATTGAGATTAGCTAAGTATCTTTGCCTAT
>CON_MALE_contig_10380
AAAAAATATCTGTATTTTTATATAAAACTAATGGTAGTCTAAGCTTTCTACATACTAAACATGAGATGAGATAATTCTCATATACTTATTGTGGAACCTATACAAAATTATATTTTATGTTTCTGTTTTTTCTTTGTACAAAACAATGAACATATATCGTTTGTAAATGCTTTCGAGAATGGCTTATGATTAGGCTAGGTAATTTACAATAGTTATTTTTTATGAATTTCATTTTTTTATGAGATTACTAAGATGCCTAACACATCGTCCAGTGTATGTGTGGAACAGAGTATGCAACGAAAAATATTTAACTACATATTAATTAATAATAAATTATG
>CON_MALE_contig_10381
TGCCAAACATGTTTACTGCCAATATAATTAGAATTTTACCCAAGTTTCCAATTATTTAAATTAGAGAACATATTTTTACTTCAGTATTAAAAATATCAAAATTATCTTGCTGCTAGGCATCTGTAGCAGTAGAAGGGTGTGTTCCCGTTTGGTGTTGCAGCTGTTGTTGTTGTTGTTTTCTGCGCTTTTTCGTCCACATCTCGTGACAATCTTGCCAAGTAGGTAAAGTTGGTACAGGCATCTCTTCAGGATTCACATTTTTTAACCACTGTGATTTGAGAGCATCCTCGGCAGTT
>CON_MALE_contig_10382
CATAATTTGAATGCCGGTGTAGAACCTGGATCTTCTCACAACAATACATTAACTGACTTGGTTCCACGAAAACCTTTGGAGACATATGCAAATCGACTGTCTGTATCTACAGTGCCAGAGAATCCCTTTGAAGATCAATCANNNNNNNNCCAGTGGTAATGCCAATGAGAGTATATTGTCCAGTCGTTCATATAATGCCGAAGATAAGTCGATAATTATTGAAGATCCCCAAGCGGAATATGAAGAACATCCTACAGGAATAACTTTAAAGAGGGTGGGGTACTACACCATACCCTCATTGGATGATTTAAAATCCTACCTAGCTGAAGATGGCTCTTGTGTTGTTCCCAATTTTACCATAGGACGCGAGGGCTATGGTAATGTTTACTTNNNNNNNNNNNNNNNNNNNNNNNNNNNNNNNNNNNNNGATGAAATTGTACATTTTCGCAACAAGGAGATTATTATCTATCCGGATGATGATAATAAACCTCCCATTGGTCATGGTTTGAATCGTGAAGCTCAAGTTACCCTTGATCAAGTTTGGCCTTTGGACAAGAGTATACATGAACCTATTAAAGATGCCCAACGTTTGGCTGAAATGGACTGGGAAGGAAAANNNNNGTTTGTGATAAGAATGAAACTCGTTTCATTGAATATCGTCCCGAGACGGGAAGTTGGGTATTTCGTGTGAAACATTTCTCCAAATATGGACTAAATGATAGTGATGAGGAAGATGAATTGCCAACGGATCCAAAGAAAGCAAAAATGGCAGG
>CON_MALE_contig_10383
GTTCGTTTCTCAAGGCTATTCATTGGCAGAAAGTAATAACTAAACATAGAATATATTTGGTATATCTTTTTAGAGAGAGTCTTCTCTTTTTTTATGAGTTCAATTTTTGGCATGGAACTGCAGTACCACAGGTAAGGTTGCAACGACAATTACATATAAAGGTGGGTACAATGTTCGATTTTCCCTGCGAAAACCAGCTTAGTTGGGGTGCTACTTTTTTAGTCAATCAATTTAGAAACACGAAGAGTTACTCAGTTAATGCCCTGGATCTTTTCCATCCATGATGATATGACAAGATTTGATAAAAATCGCTCACAATAATACACAGTTTATGCTTTAAGACTTTTC
>CON_MALE_contig_10384
TTCAAAATCATGTCATTGCGTTCCAAATCAATGGAAGTTTCATTTATCTCCTTCAATAAATCTTGCGCATCACGCAAGGCAGAGTCGATTTTAGTACTGGCTGCGGTCTCAAGATTACGGGACAGCGCATCTACGGCACCAATAGCATCGGAGGCCTCATTTACACTCATCGTTACAAGGTCACTTAGACCGGTAATATTTTTCAAAAGACCACTAGCTTTATCTCGGCTATCTTCGGCATTGTCCAGAGTCATGTTTACCTGTTTTGCATACATTTTAGCTTGATTTTCAATGTCTGCAACTGCTAGCCTAGAAGGTTCCAAATTAACACTGTTGGGATCCAAATTCTGTATTTCAGGAGTAATGGAATCTGTCAAATTTTCAAAATAGCTCAACTTCTGACTTGTGAAGAAGGCTAGTGCAACAGATTGGAACTCGTTTACCAATGGATCTATCTGATAGCGCAAACGGTCTGTGACATCCAATAATGCATGATGACAGTTATCACACTCAAAGCAGCCTTCATCCTTCTTCAAAACCCATCTGTGTGGACAGTTATCACAACGATCACCAATAACTCCAGGCAAACATTCGCATTGGCCGGTGAAGGGGTTACATCCAAATCCTCTAGAATAACCTTGGTTGCAGTTGCACGGAGTGCAGCCATTCTTAGAGTAATTCCAGTGATCTGTTGCGCATCTGTCACACTGTCGTCCGGTCACTCCAGTTTTGCAAGCACATTTGCCAGTATGCTCATCACATTGTGTGGTGTTTGAAGCTATGCCACAGTCACAGGAACGGCAGCCCACGCCGGAATCGTAGCCATAGTGATCTGGCTTACATTTGTCGCAACGTTCACCAATCACATTATCGTGACACTTGCAGCTACCTTCAAATGGATCGCATTCCAAAGTTCCAAGTTCTTCACAATCGCAGCTCTGACAGTTCTTCAGTTTAATAGCATCTCCATAGAATCCGGGTGCACAAAGATTGCATGCTGCACCAGAGGTATTATTCAAACATCTTAGACACTCACCGGTTATAGTGTCGCAAGATCCGGGTTCAGAAAGATTAATGTTTCCTGAGCAGTCGCATGGTTTGCAGTAGTCCCCAGTGATTTGAGGGTTACCATAGTATCCATTAGAACAATATTCACACTTAGCTCCAGTATAGCCTGGCTTACATTCACAATGAATCTTGTCACCAGACTCAGAAATCTCGCATCCAGTTGCAAAGTTGTTACTGGGTATGGGAAGGGGGCAAGCGCAAATCATACAATCATGTGGAGAACCATAGGTGGCATTTCCATAATAACCCTCGATACACATTTCACAATGATCACCGGTGGTAGAGTGCTGGCAGTTTTGGCAAATACCTGTGGCGCAATCACATGTATCTGCGTGTCCATTGCACTCACAAGGAATACAGTAACCTCCATAGGGACCCGATGTGTCCCTGTAGTAGCCTGGAGCGCAATCCTCACACGACAAACCAGTATAACCAGGAGGACACTGACATCTTTCGACTGCTAAGAACGAATAACCATCCATTCGACCGTCGTCATCTTCCTCAGCCTCATCGGCCAATGTGAGATATACATCGGACAATTGAGATAGCAATGTTTGTTCCCAATAGTTAGCTCGAATATAAATCATATCGAGATTTCTCAATGTCATCATGAAGTCAGCACGGCTAACAGGTTTCCCGTCCTGGGTCATAAAATTAGATTCTACCATTTCTACACGATTTTTAAAAACATGGTTGCTCGAAGGTTGCTCGTAACTTTGGTGAACCAACACATGCTCTTTGCCGAAAAGTATCACATCTGGTGCAGTCATGGGCTTACCAGATAAGCCAGTAGAGTAGTACAAAGAATACCCCAGCTCCCCACCATAAGCCGATATGTGGCTATTCTGGTTCATCAAGTAGTCCAAAACTCCGAAGTATACAGTAGCATCACTTTCGATTTCATTCAAAGAGAAATCGGCTTGAAGCATAGTTTCGTTGACAAGTAAGTCTTCGGGAGAAATTTCCCAAATTGAAAAATGTATCACTTGGGGCTGGAACTCAGCCGTATTAAGGGACANNCACCTTCTTTAGTAGGCTCACATTGTAGACCTTCAGGTAAGCACTGTCACAGCGAGATGTTTTGCCAAAGCAGAAACAACTTGTGCAGCCCTCTGGGTTCGATTCGCGCAGATTATATGTGCCTTCCACGCACTGGTCACAGTCACGACCCACAGCATTCTTCTTACAGAAACAAGTACCATCAACTTTATCACAAACCTCCAACTCGGTACCGGCAATGCTACAGCTACATTTTTCGCATTGTGGAAAATCAAAGAAGCCATTCTTGCATTCATCACAAGCTCTGCCCTCGATGTTGGCGCGACATTCACAACTACCATTGAAAGCGTCACATTGAGTTTTGCCATTTGCAATACCCATATAATTGCATTCACAAGGCTCACAACCTATGATCTGATGGAAGCCATATGTATTGGGGGCGCACTTATCACACAACTCTCCCATAACATTTGGTGGACAGACGCATTCTCCCGTATTGGGTTCACACATAGCTGTGCTTGGACAATCGCATGGCTTACAATCTGGAAAACCATAATAGCCAGTTTTGCATGCTCCGCACTGGCGTTCAATTATATTCGGTTTGCATTCGCATTGACCACCGAAAGGATGGCATTCGAAACTTGTAGATCCTGCATAATTGCAATTACAAGGAAGGGCACCACTGTTGTAATCAGCTGTCAAAGAAAATACTGCCTTCTTGCAGAAATCGGAAGCATTATGTGTTATATAGAAATGATCCTGGCCACATTCTTTAATGAACTCCTTTGTTTGATCGAAAGTTTCCTCCTCCAATAGATCATCATTGTATTGATCCACCGGAACAACAATCAAGTAGTCAAGCCATACACCCTGGGGTCTGTTATTCGTAATAGTGAATTTGAATTCATCTTCAATATCAAACCACTCGTCCCCATTTGGTCTAATAACACCGCGGCATCCAGAGCTAGAGGGGCAATGATTGATTTCGAATTTCCCATCGTATTGGTTTTTGCCAGCAGTCATTGTATATAGGACCTTGTATTTGGGATGATCTGGTTGATAGTACTTAACCAACACTACGTAACGTCCGGGTTCAGAAACCTTTGACTCGATCACAATGGTGGACTCTTCTTTATTATCTAGATAGACTAGCTTAACCTTTTCATCCAAAACTGCATAAGGAGGTTTCATCCATGAAATACGATCTTCATGATCGCTTTCGAATTCAATTTTCTTTGAATCAGGAACTGACCTGAATTTGGGAGCTGCACATTGGTGCTTGTTCATCACACAAACAGGACTGGGAGTAATGTAATCGGTAGACCACTGATCCACGGGTATAGCAGTAACCGATATGATGGCGACCTTCTCGTCCTCCTCAAAATCAGCATAGACTACAACCGGCTTATCTTCGTCCTTACTGATATTGAAAACTTTTTCCCGAATTTGATCGTCAATTATGGGTGTTCGGCAGGCCATGGAGTATAAGCAAGGATATACTGTGGTAGAACCATAATTCTCTTCGTCATCACCTATGCGTAACTTGATGAAACCGGGCTCGGCATAACTTCGTTCGCTGACATAGTCAATTACGAAAATGTACTTTCCACTATGAGGTATGTCCAGATTGTAATACAAGTTTGGCTGTGCTGATGTTATCATTGGTATATCACCAACATGATTTATAATAGTCAAGTGATCTGGATCGTTATAGAAGTCAAGGGGATTAGTGGGTTTTCCTTTAGGATTGAGAACGTAGGGTTGTACTGATGGATGGAAATCCTCTACCGATGCATATTTATAGTGTCTGCACAATTCCATGTTGCCAAGTTCGCAGGGGTTCAAAATCTTACGAGTCAAAATAGAAGCTTCGTAATAAGCAGCCGGAAGGAGAACAAAGTAGTCCAACATTACGTTCTTATTGCATTTGGTTGTGAAGGTGTATTTTCCAGGATCAAGGACCACAGCGGATGGTTTTTTACCTTTCTCTCCTGCAACGGTGACAAATTGTGGCGAAGTTGTGGGACGGAGCAATACCTTAACATTTTGATCCACTTCCAAGGGATTTTCCGATTGCACCAAAATACTGGCCGTCACATTGAAATCATTAGAGTTCACGTACCGTATTACAATGCGATATACGGACGACTTAAACACTGTCAAGTCGTAGCGTACTTCGTTTTGAATATCATTGAAAACAGCATATCCCTTACTGCTGTAACCCGGAAAAACTTCATCATCGTACTGATAACGAACCTTGGCGCCTGAGGGTTGCGACCCGTCTTCATATTCATATTGGAATTGATGTAAGGTCGGGAAGAAATGGGTAGTCAAGGGCTGAGTGCAATCGCGACCCGTTACACGTGGATGACATTTACATTGGCCAGTAGTTTTGTCGCATTCCGTTTTCCATGAGCCACCAACATCGCAATTGCAATCCTTGCAGCCAAACAGAGAGGATCCATCCAAATCATAAGTACCATCTTTACAATCCTTACAGGTACGACCATCTGTATGAGGTTTGCAGGTACATTGACCGGTCTTCGAGTCACAAGTATCCAAAGTGCCTATAGTACCATCGGACCAGCAATCGCATACTTCACAACCATCAGGATTGGATATATTCAAATTCCAGTATAGCGGCATGCATTCATTGCAAATGCGACCAGTAACTCGCACTTTACACTCGCACAACTCTCCCTTAGGGACTGAACCACAACCGGTAAATTTGTCAATAAGACCAGCCGGATCGCAGTTACAATCTTCACAACTAGGGAAATTGTAAAAGCCTTCTTTGCAACTATCACATAGTTTTCCATCAAAATTGGCATGACATAAACATTGACCATCGGAGTTACAAGTGACACCCACCGAGCCATGAACATCACAATTACAGGGGAGACACTCAGGATAGTTGAAATAACCAGCACTACACTGCATACATTGTTTTCCGGCAAAGTTCGAGAGACAGTTACACTTGCCAGAGTTATCACAAGTAATTGCTGTACTTCCCGTTGCTGAACAATTGCATGGTTTACAATCGGGATAGTTGTAATAGCCTGGCAAGCATTGATCACAGCGTGCTCCACCGAATCCTTCGCGGCAAATACATTGACCATTCTCCTTGTTACAAACTTCTTCTTCCGTACCCTGGACATCACAATCGCAATATTGACACTTGGGATAGTTGAAATATCCATGTTTACAGCGTTCACAACGTTCACCGCCAAAACTGCTCAAACATTTACATTGGCCACTGACCAAATCGCAATCATTGCTAATGGATCCAATTTTATTACATTCACATGCTTTGCATTCTGGAAAAGCATAATAGCCATCAGCACATTGTTTGCAGTAGTGGCCAGCGAAATTTATCTTACAAGGACATTCTCCATTAACTGCTTCGCAATGATAACCATCGGTACCATTTAAGTTGCACTCGCACTCACGACAATTTGGATATCCGTAGTAGCCATACGCGCAAGATTTGCAATCAGGTGGCTGGAAGGCTTTGCGACATTCACACCTTCCAGTTTCTTCTTCACAATGGCCGGTGGAGAAGAAATAGTCACACTGACAAGGATGACAAACGTCAGTCTCATTCCAGAACTTTCCAGAAGGTCTGTAATATTTTGCTTTGCATTTGTTGCAATTAATACCTTCCGTATTATGCTGACAATTCAAACAACGACCACCTCCTTCATATCGCCCATGGATATCCAAAGAAAGGCTCTTGCGGTCAATATCTTCATCGTAGACGCACTCGTTGGTATGTCCGTGGCAATTACAAGGTTCACACTCAAAAGGACGTGCATTCGTGTTTTGTCTCCATTTCTTTTGCTCGAATCCTGGACAACATTCGTTACATTGAATACCGCAGGTTCTGTGCTGACAACGACAAGCCAAAATGCGCACAGGACTTTTAGGATCCTTAACGTCACAAGTATCTGCATGACCATTGCACATACAACGGCCACCAATCGATATATCCTTGATGGAATAGAAGTAACGGCGTGTAACGGTAGGATCCTGACGTGCCACAGACATCAAATGGCCAAGCAAATTCTTGGTACGCAATAAGCGAATTCGAACATTAGTTGCTCGTGTCCATTCTTGTAAAACCGAAGAATTGAAGTAATTTGTGGAGGAGGGACGTTCGTTCAATAGCATAACAGGGATTTCACCATTCTCGAGTGGTACAATTTTCGAATATTCTGTCGTACAAATTACATCGTCATCTTTAGTGATGGGTTTGTAGGTGTCCTTGCCAAAATAGGTTTCACAATCGGCAGGTGTATCGGAGAAATGCTGCCATGGGGTCCAAGTTTTTCCATAATCACTTGATTTCTCTAACGTCCACAAACCGGGGCGGGGAGAATTACCCATACGTATGAACAGATATGCAACATGAAACTCCTGGCCAAAATCGATGGTTAAATTAACTTCATTAAATTTCATGCCACGAGAAAGTGGAGGACTTTGCCACCATTGTTCAGTGCCATCAATAGCATGTTCAGGCGAATGATTTTTTTCGGGTATGCTGGGATCACAATAATCACAAACCTGACCCTGAATAACCGAATAATCAAATGGATCGTTTTCTGTATTAGCACCGACTAATTTACAGTACAACTCAGGACCATCGGTATCACTACCACATGTAGCGGTTGCATAGATTTTACGGCCTGTAGCCAAATTAAAATATGGTGGCGTTAGTTCAGCATTTGATGGAGCAATAGAGATCACTACTATCAGCAACACGCCGGCTAGCCACACAAACAGTGGGCCTATGCGACTAGACCCCATTGCGGTCACCGTGTGGGTTAAGTAATTAGGGGCAAACTAACCCAAGAACACAAACACTTTAATCGTTTAAAGTCCTTTTAAGAGTCCTTATTCTTCTGTTTTTGTACTTAATCACTTTCACTTTTCGTTACGTTTTCTTTTTTATTAGAAGTCCATCCCAACCGCACTGGATGGC
>CON_MALE_contig_10385
GATATATATATCGATTGCTGTGATGGCGCTGATATGTGTAATCGTCATCTCTATCCCGCCTTTACACCCAAACAAACTACACCTGCCCCCGAATTGCCAGTGAGTTCACAATCACTCCATTATTTGGCCATGATTGCCTCCATGATCGTTTGTTTATCCGCCGNNGTCATCATAGTCATAGTGTGTATGACATATCGAAGAAGAGAGAAACTGAGGAAACAACCACGATTAATTAGCAGTATGTGTAATAGCCAATTATCTCCACTGTCACAAATGGTCGAACAAAGTTCAGGATCCGGATCTGGTCTACCGTTATTGGTTCAGAGAACAATTGCCAAGCAAATACAANNGACTCCTTGGTCCGTTTGGTGGGCAAGGGTCGCTACGGTGAGGTCTGGCTGGCTAAATGGCGTGATGAAAAGGTGGCCGTTAAGACATTCTTCACCACCGAGGAGGCTTCCTGGTTTAGAGAAACTGAGATCTATCAAACTGTATTGATGAGACATGAGAATATATTGGGCTTTATTGCGGCCGACATCAAGGGTAATGGCAGTTGGACCCAGATGCTGTTAATCACCGACTACCATGAGAATGGTAGTCTACATGATTATCTCTCCACCTCGGTTATAAATCCCCAAAAATTGCAATTACTCTCTTACTCCTTGGCATCTGGATTGGCCCATTTACACGATGAGATCTTTGGAACACCGGGTAAACCGGCCATTGCCCATCGCGATATTAAGAGTAAGAATATATTGGTGAAACGTAATGGCCAGTGTGCCATAGCTGATTTTGGTTTGGCCGTTAAATATATCTCGGAATTGGATGAAATTCATATTGCCCAAAATACACGTGTTGGCACCAGACGTTACATGGCTCCCGAGGTCCTCAATCAGACACTCAATCCANNTCTGACAATCGATTTGCAGAATTCAAACGGGCTGATATGTATTCCGTTGGTTTGGTCCTTTGGGAAATGGCTCGCCGTTGTTATACCCCAATACCTGGTTCGAAGGCCACCACCTGTGAANNNNNNNNNNNNNNNNNNNNNNNNTACCCTCAGATCCCACCTTTGATGATATGCATGCCGTTGTGTGTGTCAAAGGTTTCCGACCACCCATACCCTCACGCTGGCAAGAGGATGATGTATTGGCCACAATAGCTAAAATTATGCAAGAATGTTGGCAT
>CON_MALE_contig_10386
TGATGTACCAAAGGTTGAACACGATGAAAGCGAAGTCGATGTTTCAATGGCTACCACAACCAAAGCTCCTCATACTGCTGGAGACGATGAAACTTCAACACTGTCCGAAGATATGGATATATCTGGAGTTACTACACCCNNNNNNNNNNNNNNNNNNNNNNNNNNNNNNNNNNNNNNNNNNNNNNNNNNNNNNNNNNNNNNNNNNNNNNNNNNNNNNNNATACCATCTGAAGAAACATATGTATCAATAGATGGTGATGACCAAAGATTTTCATCGAATCAAGCATCATCTGCGGGACGAGGAAATTTAATTGTTACCGATTGTGAAATAAAATTTTCGACCGACATAGGCGAATACAAAATTTCAGAGAGCACACCATGCAATTCAAGTGGAACAAAGTACATTGAAA
>CON_MALE_contig_10387
GTGGTTTGGATTTCCAAATTATATGGTTCAGAAATAGTTAAAGAAGACTCTTCTGAAGCAGGAATTTGGAAATCCAAACCACCGTCACCATACCTGCAGATTCAGATACCTCCGAGGCTCAACCTGTGGTCTTCGAGCACACCGAAACTATTGAATTACCAAAGAAGGACAAAAAATCGGAGGACAAAACCGTAGACATTTCTTCGGGGGATTTGCCTGAATACAATGTTCATGTAGAAATTGATGATTCACTGGGAATGGAACCGAAAATAACTGTTCAACCCGCGGAAAAGAAACCTCAAACCGTACAACTCCATATCACCAAGACAACTGTAATCGAAGAGTTCCCCGATTTGCCCGCACATGTGAGTGAACAAAATAAAGTGAGTATCTCAACGCAGCAAACATCTAAGCCACGATCCCGTCCCACATCTACTGTTACCATTGAGGAGGTTACCTCACCAGTGGAGGAAATTGTTGTGCCTATTACACCAGGCCCTGACAATGAGGAGCCAATACGTGATGAGGAAAGTATTTGGATAAATGCCGGAGCGAAATTGCCCCAAGAGCAGGCACCGAAGGATGCTTCGCAAGCCCTTATCATGTCGGAAAGCCTTTTGCATTATCCAGGACAACAGACCATCATCATTGAAAGACAAGATATATGGAAAGAAGCGAACAAGTCCATTGGAGGTAGAATAAAAAATTTGAAAGAGGTTGAGCCTAACCCAACACCCCTCAGCAATGTTCTGCATCTAGCCACACTCTCTCAACAAATTAAAGAGGTGCCTACCGAACAGAGAGTACAAGAAGTCAACGATAGTTTGAACCAATTGGAAAAAGCTTTGGAGGAAGGCAATGAAACCGTAGTCCAGACTACTGTAATTACTGTCATCGAAAAGATTTCAACTTGGCTCGAAACTATTGAGTATCGTGTCTACTTAATACGTCAGCAAACCAACGAAGGTCCATCTGAGGAGAAATTAAAGAACTACAATGAACTCAATGACGAGTTGGCTATTATTGGTCAAAGCGTTAATCAATTGGAGAATCAACTTGCCAAATCGGAGAAGTTACAAGAGCCCGAAGTTCAACAGTGTTTGGATACTCTTAAAATGCATGTTAGTGCCGTTGAGGAGAAAACACATGATAACCAAGACCAAGACGTCAAGGATCTTGAGAAGTGGAATAGCTTTGTTGTATTAGTACACCGTATTTCAGGACTTTTGGAAGATTTGCAAGATCGTTATGATGCCATAGTCTCGCAAGACGGAACTCTGAAGAATAAACTCGTCTCTCTGGATGAATTGGAGTCTCAAAATAATTCCACTTTGTCTCAAATCTCCCAACTCATGTTGAATGCTAGAGCCTTCCAACGTGACTTCCCTGGTAAGAAAGTCCCTCAAGATATCTATACTGCCCATGAAGCTTGTCGCAATATTAACAACAACATTATTGCTGAGAGGGATCGTCTATTGCAACTGCAGGCCTTGGCAGATGAGTATGAGCAGACATTGAAAGAATTTACAAATATCACAGTATTAGCCGATAAGTTGGTCGAAGGACCAATTGTCTCCAACAGTTTGGAACAGTTGAATAATGAAGTTCAGAAACATCGAAAATTCTTCGTCAATCTCAGCCATTGCAGAGCCATGTTAGAATCGCTTGAGGAAAATATTGACAGTGAGACCCGGGAGAAGCATTCCGAGTTACACAAAGAGTTGTATAATAGAGCCACCGTTCTGCTGGAAAAGGCCTCGGAAAGGTCATCCAAATTGGTACAAGCAGCCTCGAAATGGACTGTTTTGGAAAAGGGTATGAAGGATGAATTGCAATGGCTACAAGTGGCCCAACAACGTGTGCCTGATCTCTCAGCTGTTACTTCAGCTGACTACGACCAATACACTACACTGTACCAGTCTCTTAGTCAAGATATCTCCAATCATTATTTGAAGATGACCAGTATCTCAAACATTGCCAATAAACTACAGGACTTGGTCCAGGCCCCCAATTTGGTGGAGGAGACAAATGAGGCTCTCATAGTTCTGCTTAAGCTACGGGAAGAAGTGTCCGTGTATCTCCATCGTTTGCTGGTCTTCAGAGATATTTGGACTCAATATGTCAATCAAACCGATAAGATGGAGGCATTTGTTAGGGACAGTGAGAAGGAATTGAAAATGATCCAGATTCCCGAATATCCCTTGGAACAACCTATTGAGCATATGCGACAATTCTGGGAAATCAAGGCCCAATTTGAAATGCACAACAATATACGCACAGAGGCAGGAAATAGCTTTGAGAAGGCATTGCAAGTGATACCACTGGCAGATGAAATGTTGCAAAGACAATTCCATGCTCAATTGGAAGACAGATGTAATGCAGTAGCTCAAAGTATTGAGCGCATTCAAAATCAAATCGTTCGCACCCTCTCATCCGAAGATGTTGCTCCCGAAGATAAATTAAAGTTGGTCGAACGTGAATTGCAAGAAATCTACTTGACCATGACCAGCATGAAAGGAGTCATCAAGAATGACGAAGAGCTGAGCTTGTACATTGAACGTTTGCAAGTTCTTCGAACACGCGTCGGCTTCATCGGCAATGAGTTGGGTCGCATCGG
>CON_MALE_contig_10388
ACTGAGACTCCATTGTTTTGGCGGGAGTTCACTGTTGCTTTGTTCGTTTCCTTGTTTTAGTTGTGATTGTTAAGAAATAAGGACTGCTTGCTGTCGAAAGAAAAATGGTAGATCGCAGTGATAATGCGGAATCATTTGATGATGCCGTTGAGGAGCGTGTCATCAATGAGGAATACAAAATCTGGAAAAAGAATACTCCATTCCTTTATGATTTGGT
>CON_MALE_contig_10389
AGCACTATTAACCCAAAAGTTTATCATACGGCTACATTTCTAGGCCTGCTGCCAGCTCAATTAATTAACGTTTATTTGGGTTCAACCCTTAGGTCAATGCATGAAGTTTTGAATAATCATGGGACAGCCATANNTTACATTAGCTTTGGTGTTGAGGTTGTCTGTGGCATCGCCTTAATGTTCTGGGTAGTTCAAAAGGCACGCAAGGAGCTATCCGAAACGCTATTAACCGACATTGGCAATGATGGCAAACTAATCGATATACAAGTGTAGCGCAAGACTGCAATACTATTGTTTGTTTATAAT
>CON_MALE_contig_1039
CTGTTGCTGTTTGGTGGCATCTGTTCGGTCAGCCATAAGTTCCCTCAAACGTGATCGTATTTTACGACGTTCTTCGTAGGTTTTAGCTTGTTCCAATAATTGTTTTAAAATTTCTTCGTCCCAAATCTCCTCGATATCACAAGTTGTCTCTATAACTGGTGAAGAAGAGCTTCCCGATTTAGTGGATTTCGTTACACGTGTAGTTTTCACCTCGTGTTTTCCTACTGGTTGCTTTCCTCCAGTAGTTGTTGTCGTAGTTATTATTTTCGTTTCGCGATTTATCGGTAGGGTTGATTCAACACCTGTCATTATAATGCTGGCACCCAAAAACTTATTCAACAAAGCCCTGGCTTCTTGATCCTCAGCTGTATCACCTTCTTCAACGACATTATCTGCATTACGCATACGGTCTAGAACATCATCCACACTGGTGATTTCTTCTCCCTTGGTATTTAAGAAGGACCGCGAAGATGACGATTTCGTTGATGTAATCTTTTTGAATTCACGTTGAGTCTTTTTAATGGATTCCGTTTCACTCTCACTCTCTACAACGAAATGTTCACTTATGTCCTTTTGCTGATCATCTTCATCCTCGAAATCTCTGCGATGTTGTGTTCTAGTAATATAGTAGTCAACATTGCCCCCATCCATATCAGGTTCATTTTCCAGACTTTGTTTACGTGAATTTGTACGTAATATTAAGCCAGCCTTTGGATAATTATTATTGGATCTTTCGGAAACGGCTGATGATGATTCTTTATGAATGAATTTCTCACTCATTTCTTTCACCGAACCACGTCGTACATATTTGGTCTCAAGAAAATCATCAGGACTTGAACGTACACTTGTTGTGGTCTTGGATGTATACATGGGTGAATCTTCATTGTCATAGTCTTCCAATCGATCAGATTTAATCGATTTCACCGTAGATTCTTTCACTTTTTCTTTAATGGCCTTTAACTCCTCGGGATTTGTGGAATATATGAGTTCCTTGCGTTCAACAATTGGTTTTGATTTATTGTCCGAATAATATTTCTCTTCGACAACATATCCAGTGACTTCTTCTGTTGTTTCACAGGTCTCTTCAGGGGTTGGCTGCTTCTTTTTCTTCAGTGCCCTTATGCCAAAGAGAGGTAGACCATTCTCATCCGTGGGCCCAATGCCATAGCTCGATGTTATACAATCGTCCTCTATATATGATGACTTACTGGTACTTGAAAGTTTTTGGCTTTGATTGGTACTCGATTTAATTGTCCTGCTTATACTCGAAGTAGTGGTTCGGGAATCAGTAGTAGGTTTTCTTGCACATGGCGTTCCATTGCTACTGGGCGATTTTAAAACATTTTTGCGATCTGCCCAAACTGGAGCCCTTGATTCGGGTTGTGTTTTTGATGTGCTTGGACTCGTGTGGTGTGGTGTGGTACGTTTTAGTTGCTTCGTAATTACCTGGGATTGTTCATGTCTGGCACTGGTCACACTGGTCATGCGATTGTCTGGACTTTTACTGCAAACTCTAGGTTGTGTATTTCTCTTTTCTGGAGGGCTACCACTGCGTGTTGATGGTTTTGAATTGTCAACTTGATGTCTTTCGGGTGATGAGGGAAGTGGAGATGGCGACTTTCTTGAAGGACGACGAGAGCTGGGCGATGTTTCCCTATCATTGGGTTCATCTTGTTTTGGGCGTCTGGCCGTGGGGGACATTTCCTTACGGATTTTTTCAACACGAACCTCTTGTTGAACTTCTTCATCATCATCTATGGGATAATATTGTTTGGGTCGTCTGGTGGACGAAGACTTTTCCTTGTACACAACCTCTTCATATTGTTTCTTAACATTCGGACTTGGGGTACGATCCTGGGGCTTACCGCATTGTTTCCTTTGTGGACTGGGACTACGTTCCGAGGGGCTTGCACGTATCTTTGAATGTTCTGGACTATAGGCACGTATGGGTTTTGTTACACGAGATTGATTACGATCTGGAGATGTATGTGTGGATGTGGAAGACCTATGCTCCTCCTCTGCATGTTCCTCTTTATAAAAGTATTGCTGATTTTGTTGTGTCGTTGTAGTCACATGTGNNNNNNNNNNNNNNNNNNNNNNNNNNNNNNNNNNNNNNNNNNNNNNNNNNNNNNTTTGTTTTGTTTGTCGTTGTGGTCGTGGTTGTTGAATGCACCACATTGCGCTCCACATTACTGAGATTCTTTTTAACCAAACGAATTTGGGCACGTATGCGACGTCTCAACTCATATGAAGTCACCGTCTCCAGTAATCTCTCCAAAATGTTTAACTCAAATATCTCCTCTATGTTGATTTCCTCATGTGTCTCAGTGGCGCGGGGTTTTTGGGGTACATCAAATTTCACTTGTGTGTTGCGATCAATGGGAGCTTGGGTTTCGTCATAATCCTCACCCGATGGTCGACGTGAGTAATGGCTTTTATTCAATTCCAGAGAATCTCGGCGAATGTGCTCCAGTGAACTCTTTGTATGATCCATATAGGAAGGTCTTCTTCCCGTGCTAGGACTACTGGTTGGTGTTGGCCTTTTTGTTACTGGCGACTTTGCGCTTTGATG
>CON_MALE_contig_10390
CGATGATCGGCTACTTTACACAAATGCGCTATCAAATCCGGATTGGTGCTCGATGAGAGACCAGCACTGGCCAGCAGTGGATTGGTCATATGACTTGCAGCTGCTGTCGAAGAATCTGTCGATGATGAATTTAACGATGCGGAAGATGATGACGAAGTCAATGGCTGATTGAGTCGTGCCAATTCAGCATCTGTATATTGCCAAAG
>CON_MALE_contig_10391
CTTTCGAGATACACCACATATTTTACAAACAAATTGTTTTCCGTAGTTATGCGTCTCATTTCTGTGTCCTTGCAAAGCCGCTTTAGAATCAAAATATTCGCCACATATATGACATTCATAGCCACAGTCTTTTTCCGATGTAGTTGTTTGAGTTGATTGGGGAATTGTCTCAATGTTANNNNNNNNNNGTATACTATCTCTTCTTCGATGGCGTAGTCTTCATCAACTTCGATCAATTCTTCCTTCGTATCTAGATCGGGATTAAAAGCATCTTGAAGATTTGGATCATCCTCAAACCCTAAATGAATTTCTAGAGGCTCTTGAACTTCTGGTTGTTCATCTTTCACTAACACTGCATATTGTAACTGATTAGTTAAACGCCTTTGTG
>CON_MALE_contig_10392
TTTTCCCAAAGTGTTGTCTTCAAAAAATGCACCATCGCCTTTCGTTGCCTCCTTATTGATAGTTTTATGTCGCTCTTTACTGACAATCTCTTCCAAAACCTCTCCGTCACCCTTAATTAGACGAGTTCGACCGGTACATGGATCAACTTCTCTTCTTATTCTACTTTGTCGTTTTTGGTACTCTTCCGGGGTTTCTGGAGCGTGTGACTTATTGCTTATAAGACTTAAAGGAATGGCAAAATCTCCTTCAGCATCCTCTAG
>CON_MALE_contig_10393
ACAACTCTTAGAAAAGCTGCTAATCGAATCAATCTGCGATTTTGGAAAGTTTTGTTTTCTCCAACTGCCTTTATTCTCATCTACTAAGCTCGTTTGTTGGTTATTTATTCACGATTTGTTAACTATTAAAACCACTTGCTATTGTCAAGAATATGTTCTTATGTTTTAACTCTCTCCCTCTCTATTTCTATTTCGTCTTTCTTTTACTATTCTCTGAGATATACATTTAAAAACAAACTAAACTTTGGTCTTGATGAATTTCATACGAAATCA
>CON_MALE_contig_10394
TTCACTCAAAGGGGAACATATGAATGGGGACAAAGCCTTGAAAATGATGTTCCGTCAATTGTGTGGTCAAACACGAAATGGCTCATGTCCCGAAGTCGAAAGAGTTATGCTGGCCGAAGGTTGTCGTATATCGGACAAAGGATTACAACTGCTAACGCGGAGATGTCCGGAACTGACACATTTGCAATTGCAAATGTGTGTCAATGTCTCAAATCAGGCTTTGATTGATGTTCTGACAAAATGTACAAATGTCCAACACTTGGATGTGACAGGTTGTACCCAAATCACTACTATTACACCAAATCCAAATCTAGAACCACC
>CON_MALE_contig_10395
TTTATTGGCCTTTATCCAAATATGGATTATTTTTGTAGGTTGGTTGGTTGTCAATATCTTTGTAGTTGAATGAATACCAGTAGTAAAAGTACATACATATGTACTTTTTTTATTATAATAACAATAAAGTCGTATCATATANNNNNNNNNNNNNNNNNNNNAAATTTTTTGCTTTTGTTTTGCGAGGAGGAGGAGGAGCACAATAAAATCACTTCACATTCTATCTATGTGTCATCACTTGAAATCGCATGGCTTTGAAATCCTTTGTAGTCACAGCAATCGACGTATTTCTTGCGTGAGCAATGGTGAAGCAGCGACATTCTTTCGATATCCTGG
>CON_MALE_contig_10396
GGTGGAGGTAGTAGTAATGTTATGCTGACAAATGCCATATCGATACCAAGGAGTAATAATCCCAATCAATTGCATAATCCCTATACGGACGATATATTGCATCATCCGTCGTCCAGTCCTTTTTTAAGTCATCTCTTGCAACATCNNNNNNNNNNNNNNNNNNNNNNNNNNNNNNNNNNNNNNNNNNNNNNNNNNNNNNNNNNNNNNNNNNNNNNNNNNNNNNNNNNNNNNNNNNNNNNNNNNNNNNNNNNNNNNNNNNNNNNNNNNNNNNNNNNNNNNNNNNNNNNNNNNNNNNNNNNNNNNNNNNCAGCAGCAGCAGCAACATCATCTGCAACAACAGCAGTCAGCACAAAATGGTCAATTATCTGGAGGCGGTGGTGGTCTACTCACTGTCTCCATGAATGATTATTCCGATTATGGCTTAGATGCTTTGGACTCAGCTTCACTCTCACCCACACTT
>CON_MALE_contig_10397
GGCTACCGCAATCAACAGCAAACAAATCGCCAACCTCAAAATCAAGCTGTAGGTATTGTGGCTCCACCACAAATCCAGAGTGTTCATGAAAGACGCCGTACCTCTGAGGAAATGAGGAAATATTTAAATACGGAAACGGATCAATGTGAAGATTTCTACGATTATGCTTGTGGCAATTGGCTGAAGGCTCAAAATGTTAGCGAATCTGAAGAGAATCATGTGATCACGTTGAATAATCGCCTAGAACTGAAGGTTATTGAACAACTCCAAAGAAGATTTGAGGATCCCAGTCGTCATCATCCGGTGGTAAATAAATTCTATCGCTCGTGTAATTCGGTTAGTGAAATGGATCAAAAGTCATTCATAAAAACTCTGGTATCCCATTATGGAGGTTTACCCGATATCAAGGATACCTGGAGGGAGCGCAATTATGTTTGGAGTGATATTATAGCCAGACTAAAGCTTGATTATAATTTGGATATTTTAATCACCTTTACAAATCCCCCCAATGGGAAGCCG
>CON_MALE_contig_10398
CCAAATTTGCTGAACAATGTGGTGGATGATGATAATATTCCAAAAAGTTATAAGGAAGCATTGTCCAGTAAATCAAGAAATGAATGGGAAGATGCAATGCAAAAGGAAATAGCATCGTTATTAGAAAAGAAAACATGGAATATGCAAGATCTTCCTTCGGGTCATAAACCTATAAAATGTAGGTGGGTGTACTCCCTGAAAAAGAATAAGAATGGAGAAATTGTACGATATAAAGCAAGATTAGTAGCGAAAGGTTGCAGCCAGAGGTATGGTGTAGATTATCAACAGACATTCTCTCCCGTAGTCAGGCATGCCACAATCAGAATGCTATTGGCATTGGCAGTGGAGTATGGGATGCACTTACATCAAATTGATGTTGTCACGGCATACCTGAATGGAAATCTCAGCGATGAGATTTACATGGTTCAACCAGAAGGATTTGAAGATGCCAAAAATCCTCAGAAANNNNNNNNNNNNNNNNNNNNNNNNNTATGATCTTAAACAAGCTGGGAGAGAGTGGAACACTAAGTTAAATGAAACTTTGTATAAACTTGGATTCAAAGCATGTGAGAATGAACCGTGCTTATATATGATGACCAAGAATGACAGCTTGATTCTCATTGCCGTTTACGTCGACG
>CON_MALE_contig_10399
TTTCGCAAAGAAAACGTCTAACAATTAAAACTGAAAATTACAATGAAATATCTAAGCTTTTTCATCGTTATGGCCATATTATGCCGAGTGGCTTTGTCCAAACCCACATTTGATATTTTGGCTAATATATTACACGATATTGTGCATGATCCCACTCAGCCGAAAGATCATCGAAATTACTATGGTGGACAACAGAGTGGACCATACCCTCCTTATCATCATAA
>CON_MALE_contig_104
CTTGGTTACAAACCAGTTGTGGTAAGTTTTCAAATCTACGACGTTGCAACGAACACAGTTTTATTTTCCACAAATTTACACAGATATATTGGCACGAATGGCGTGAATTAGAAACACATAAGGATCGTATTCATTTTGTTAAAAGACGTTTATCTTCCGCTATAAATTTATAGTAAGTATAAAATATTACAAATAAACCTAGTGACTATATAGAAATGCTTTGTTTCATTTAAGATCACAGAAGTTCATTTAGCGTCTTTTTGGTATATTCGTAAACTAAGAATAGTGTGGCAGTAGCTGGTATGGTACGCAACACCGAGGGCAGTAAGCCATTGTAGAGGGCCAAAACTCCTTCCTTTCGTGCAATTTCCAAGCCCACAGATGTCATTGATCGTTTTAGATTGTTGACTTGTATACGAGATTTTATTACGTCAGCCGGGAATATACTAACCCATAAAGTAACACCACCGACCGCCCCAGCAAACATAGTTTTCAAAGCACCTATCTCTTCTTTGGTCTGACCAGGTTTCTTTAGTAATTCTCTTGTACCCTCGTAGCCGCCAAAGAAAAAGAAATATCCTGGCATTTCTCGCACGAAAGTCGATGTGAGACCACGAAAGAATCCAGGGACACCTTCAGTTGCCATAATATGTTTTGTTAATTTCCATGGTGTTATGGGTAAATTANNNNNNNNNNNNNNNNNNNNNNNNNNNNNNNNNNNNNNNNNNNNNNNNNNNNGGACATAGGGTAAATGTTGAAAAGAAGGCTGCCAGGAAACCAGCGAAAGCATGACCCACAACGGGCATATCTTTAACTTCCTCAATGTTCATGCCATAGGCTACAACCTTTTGGCAACCACCATAGGCAGCAAATAGTACTGAATTCTCAGCAACATTGGCAATAACGGCTGGTATTGATCCTGCGTATAGGCCACGGAAAATGCCATCNNNNNNNNNNNNNNNNNNNNNNNNNNNNNNNNNNNNNNNNNNNNNNCGTGTCCAAGGGCTGGGAGACGTAAACTTGCGCAGCACCACCCAATGAACCAGCAGTAAAATCTATAACTCCTTGCAGCAATTTCCTATCGGGGGAAACGGGACCATTTTGATCTATCATGGTTTGATTTGTTCCTCTTTCAAAATATAATTTTCACAAGAAATAAAAAATTGTCTACTCTACTTAAGCTACGACACCGTAACCAGATATATCAACAAAAATAAGAACAACAACAAAAGCGTTTATAACAAAAACTTCATCAATTACATTAGGAGCACTTTAGCCAGCACAGTACCCCCTCAGAACACTTTTTGC
>CON_MALE_contig_1040
TTAAATAAAAATTTGCAAGTAGTTCACTTTTGGATATTTATCAATCGTTTTAGCATTAACCTCCGCTTTCAATCTCATTAAAATTCACACAATTTTAAAGATTTTCAATTTTTTAATATTGAATTTTAAAATCACATATCAATAGTTTTTATTTGCTGTCAATTAGCAACAAAAAAAAAATAAAAATAAAGAAAAACAATTTAAAACGGGCTTATCAATTACGAAATAACAAAAAAAAAATGGCAACTGGTTAGTTAAAGCTACGCGTTAACATATACACACAGGTGTCTTCCATACCCCTTTGATTTACATGCATGACTGCTCGCATTGTTCCTTGGAGCTGAAACGATTGTTATTGCCGTGACAACCGCCATAGAAGAATTCTTGGCAGGCCTTGCTTTCAGTATCATAGTAGTAGGACAAGTCCGATTTGCGACAAGGACCAACCTCTTTGGGCAAGGAACAATCAGCTTTGTCGAAAGCTTGGACTGAGGCGAAAATCAATGCCATGATGCTAAGTAAAACCAAAACGAATTTCATTTTTGCTGGAGATGTTTTTTTGCTAACTGCTCAGAATGAAGGTTCAATGTGATGTGATGGGGAAACACTTGGTGAGATAGTAATTTA
>CON_MALE_contig_10400
CCCTCTTCGCCCTGATCGTTTTGTTCACCCGAGGTATTATGATGTTTCTGTTGACCGGATTCAGTGTATTCCACTGGTACTATGATCTGCTCCTTCATGTGATTATGCAGATGATTGATAAGTTTCTCTTTGCGTGATACATACGCTCCACACAAATCACAACCCCATTGGAATGGACCGAATGGTTTCATTACGCGAGCCTCGGCCACTTTATGTTCAATCCATTCGGCTTTCGATTCAAATTTCA
>CON_MALE_contig_10401
TAGACATCCACCATCTTGTGCATAGGAAAAACACATTTGTGAAGTGAAGAAAACTATACAAAAACGCGAACTATAGGGCCCACGGACGGAAAAGGCTACCGACAAAATGGCCTCAACAATGCAATTAGAATTTGCCCAGGCAATGTCAGATTTCAANNNNCAGACATGGATAGGGATGTGATTGAAGCTGTATTGAGAGCAAACCAAGGAGCTGTTGATGCCACCATTGATCAGCTGCTGCAAATGTCCACAGATAATCAGAATGAAAAACTACGCAATGAATTGGAAAATGTTTCCCCACAAAGAAGCCTCATTAATCTGAGTGACA
>CON_MALE_contig_10402
CTTCTAGAATGGAGAATGGGGCGAAAATGAAAAAATCCACAACTTCAAATTCTACACAAAATAATTTAACAGAAAGCAGTTCTTCAGGTTCTGTAACCGATAGTATTTGCACAACCTATGAGCAAAAGGATAAAACCGATGCTACTACAGAGTTTTTGCAACAAGAAGTCAATGATAATTCAAAGAAGGATGGAAGTAATAACAATTTG
>CON_MALE_contig_10403
TGGTGCTGGCGGTGGTACAATTATGAATTCCATGAAAGTAGCTTTACAAAATTCCGGCCTTATCGGTGGTAGTCACCATAAACATCATCATCAACATCCTGCGGTAACGATAACATCGGCTGATGGCACCACATCCGCAAAGAATAAGTACAAAGATGGTTCCGCCCATCCGCATCAGGGAAGTGATGCTCAATATTATCACACTGTTACCGCGGTAAGACGTGCGGACGTATCCCGCTCACCAATGACCAAAGTTATGGATTTGTTTAGACATCGTTCCAATTCAGCAGCTTCTGAAGCTGATAAGCGCAAAGCGCGTGTGGCGGCGCATCAACAGCAATTGGCAGTACAAAGTGCTCATATGCGACGTG
>CON_MALE_contig_10404
TTTACACGGCCCAAAACTTTAAATCCCCCAAAACGACTTCCCGGCATGGCCATTACTGAAGAATATTGTTCTTCCAAACCCAGTGATAAATCTTCCTTGAAGATTGATTTGCCAAAACAAAGAAATTTCAATAATCTCAGCAACACAGATTCATCCTTGCAGCATGATTACGAAAGATCTGAACTTAAAATAACACCAACCACAGAGAATCGAATTTC
>CON_MALE_contig_10405
GTTGCATCACCTCCACTTGGGCCCATTGGCCTTGTACGACCTAGATTTAGTTTTAGGCTGCCTTGGGACGTCCTCCCACCTCCTTGGCCGCCACCCCTTGCTCCTATATAAGTAGATCCATCTAGTAGCTTTTCCNNATATACAGCCCTTAGGGCATCGTTTAGACTTTGGGATTTGTTTAGTTAAAAGTTAGCCATTGCAACTTCGTGTACTTCGTTTGTGTCCAACGACCAGACCAAGACCGCTTCCGGATCCCCACCATTATCAATACTTCATATATATTTGCAATATTCAGATTGCTTTAT
>CON_MALE_contig_10406
TTGGCTACACCCAATTTGCACATGGCTGCATATTGATAAATACCAGCTTCTTCAAATGTAATTGCCAAACGGCCATAGTCATCCATTACTTCGGAAACATTGGGACCAAAACGCTTGAAAACAGCCTTTTCAATTTTTTTAAGTTTGCTGGATGTCTTAAGGTATTGATCTACCAAATTTTTCGGATAGCTATTGTCCATATCTGCAATTCTTCCTTTGGGATTTATAAACAAACGAT
>CON_MALE_contig_10407
TCCTTCGAAACGTTCGAGAGCCTTAAGCAATGTACGCCAAGCCGTAGATTTTCCTGAACCAGATGGTCCAACCATCATTAGACCATGGTTGAGACGAGAAATTTGATACAATTGCAAAACCTTTTCCATCCAAGCAGCACCTTGCTCATCACCTTCTCCGCAAACCAAATAATCCTCTTGACAAACTTTACGAATCTCTTCTTTCAGACCCTTCATTTCAGCACGCGTGTAGCCAACATTGGGGAAGACATCACTCAACAAAGAGAACAGTAATGGTATATCTTCAGCAACCAATTTGGGTACCATAGTCTCGCAAACAGATTGAATGAGAATTTCCTGTTCGGGAAGATTTTCTGCAACAGATGCCTCGTCGATATTTTCTTCACCGCGTTGTTTAAGTGTTTCCTTGATCTTTTGTATGCGATCACGTTTCACATTACCAGCCGAAATTAGAACGGATTTCAATGCACGCAAACCGAAATCATAATGGGATTGATTGGATAGCTGTTCATCGCAAAGTTTGAAGAATGGTACAATTTTGCAGGCCAATTTCTCGGCAGTACGGAAGCCTTGTGAAAATAACATAACCTCGGCAATCAATTGACGATCTGGTTTGGTCATAGCCAATGAACGGAAAAGTTTCTTCAAGTTATCAGGTAAATTGGAGCGGCCAGCATAACCAGGATTCATTGTAATGAATATGGCCATATCCGTGGAGACACGCACTTGTTTGCCCACCAATTCGACGGTAATGCTTTCCTTATTGCTGTCCATTTCATATTTGAGGGCTTCTTGAATAGTTTGAATCTGTTGTGAACAAGCTGAGAGCATACGTTCTTCCAAACGATTAAATTCATCGAAGCAACCCCAAGCGCCTACTTGACAGNNNNNNNNNNNNNNNNNNNNNNNNNNNNNNNNNNNNNNNNNNNNNNNNNNNNNNNNNNNNNNNNNNNNNNNNNNNNNCCCAAAGCTTTGACAGATTCCGTTTTACCTGTACCAGCAGGACCGAAGGGGGAACCACCCAACCGCGATTCCAAAGCTTGGGTCATGGTCAAATAGCAACGATCAGTCAATGGTGTTTGGACAAGACGATCCTGAACACCAAGATACTCGAAACCATAGAAGAAACGTGCATTTGCCATGTGTATGGTGAGTTGTTGAAGTACCACAGTCTGTCTAGGATCAAAATAGAATCTCATTTCAGTTAACCATTGGAATGATTTTGGATGTGTTACTCCATTTGTAATTAAACGTCTGGTAACTGTACGCTTATGGACAAACTCATTAATCAAATGTTCCAATTTTTTACGACGCAATGGAGGCTGTTCCTGCAATANNNNNNNNNNNNNNNNNNNNNNNNNNNNNNNNNNNNNNNNNNNNNNNNNNNNNNNNNNNNNNNNNNGTTTCGGAAGCCTGTTGCAGGGCAGCTTCTACATCTTCAGACCATAAAATCTGGGCAGCCAAAACAACAATTTGTGCTTGATATTTATCGCACCATTCCATGTACTTTTGAGGATCAATTTGTCCCTCGCGGAATTGTTTGATGNNNNNNNNNNNNNNNNNNNNNNNNNNNNNNNNNNNNNNNNNNNNNNNNNNNNNNNNNNNNNNNNNNNNNNNNNNNNNNNNNNNNNTCCACCGTTGAAACAGGATTGATGAATTTAACTTCTTCGCCCTCTCGTGAAGCAATACCCAAAATTACTGTGTTATCCTCATTGAGCAATATGGCAGCAATACCTGCAAACATTTTCTTGAAATGCTTTTGCAAACGGGCGATATTCTTGCTGTTGCCAATAATTTCCAAAAGATCTTCGTCGCCAACGAAATAGAAACGAGGGAATGATGTACGTTCCCTTTCCAAATATTCTCCCAAGGCCTTTTGAATTTTGCCCAAAAGATCGGCCAAACGTTCAAGAGATCGTTGAACTGCTGGGATATTCAAGACATCCATTACTTTAGGTGATTTGGCAACCTTTTTCATGAGACCCAAGAACTCGGAGCTAATACTCTGGAAACGAGATGTTTCTTGGGGTAAAAGGGACTTTATGTCGGCACTGCCCGAAAATATACCCTCTAAATAGACCCATCTGCGTTGCACATCAATCCAAACATCGAAAAGAGCATTGATGCGATTCAACTTTTCCTCCCAAGTCAAGGTTTCCTCCTCAAAGACTTTGTAGAATGGTGATAGTTTCATGGCAGCTACAGAGTTAATATGTTCCTTGACTTTATTGAATAAGTCATCCCATCCACGTATAATGCGGCATTTATTTTGATAATTAATCAAATCCAATTCATAACTCTGCCAGGTATCGCGCACTTGCTTCAAGAATTCTTCCAAAGCCATTTCTCCTTGAGCCACACGCATAATGTCTTTGACAACATTTTCGTTCTTCTGCAAATTCACATCCCAAACCTGACCAAGAGTGAGATCGGAAATGACCCAATTCACGCGAAGTTCTTTGGTCAACTGTTTCCAATGACGTTCCTTAAGGGCATCCGACTTGAGTTCCACAATCAACATATTAACCTTGATGTAGCTTTGAATCAATTTCTTTACATATTCATAGGATTCATACATGCGCAAACGAGCTGGCAATTCCTTCAATTGCGACATCAAAGCCTCCAATTGTTGACGAAGTTTACGAGGTTGTACAGATAACCATGGTTTTTCACGAGTTTCATCAATTTGGGTCCATACTTTAGATAATTCACTCCATACTCCACGCAGATCTTGTAATTCTTCAAGGGCCACATTCATTCTTTCCGAACTGTTATTGGGTACAGCAGATTCCTGCAACTCCAAAGCCTCCTTGGCCTTGGCCACATTGTCGCGTTCCTCCTTCAGACGAGAATATTTACTTTCAAATAATTGCAATTGTTGTAGAGCATCATCAGGACGAATTTTTCCACCGGTCGGTTTATTATCTTCCCAATCCTTGAGGAAATCGATAGTTCGAGTCTCCACAGCTTTGTCTTCAGCCACAATTTTGGCCTGTAAGCTGGCCACTTGGGTTTGAATGGCGGTATCCTTGCGCTTGATGATCTCATTGAAAGCAGACCATTCACCTTCGATGTTATCAACATGCAACCAACTGTTGGGGAACTGAAAACGTTGGCGTTCCAAAATACGTTGGGCTTCACGGAATACTTCGACTTGTTTGTCCCATACAAGCATTTCCTTTTTGAGTGATTGGACATAGGTGATGAAACTAACAGCATCAGTTGTACTGGCAGCCTCAATACTTTGCATTTCCAAATCTGTTCTGGACTTCGATACTTTGGTATGGAAGGTTGACATTTCATTGCCCAATAATGTACCGAATTTACCCAAAGCCTCCTTATGCCAAGAATCATATTTTAATGTAACCTTAGCTTGTACCTTGGCGTAATCAATAATAATTGGTCCATAGGCCCGTCGAGTGTCCGAAGTGTCAAATGTAGTACGAGATTTTTTGATATCATTCAAACACTTAATCCATAGATTGACATCTTCGCCCAAACGGCCATATAGAGTATCGGCTTGCAAATCCCACAATGATTGATAACGTAACCATTCATCCACATAGTTGCGAACTTCGCCAATTTTACTCTCGATGGCATCATAGGCCATTTCCAAAATTTTACAATCTGGCAATTTGGTCAACAAATTCCGATAAGTTTGCGAGACAGGTTTATCCAAGCCCACTTGATAACGTGAACTTTGTAAACGTACTTGCGAAGTAACAATGGCTTCCCAAGCAAATAGCTGTTGCATAATTTGGAATCTTGCCTCCTCAATGGAAGGATACAAATACATTTGTTGATTAGTAATGCGAATCTCATGGACAGCATTTTGAATTTGAGGTTCACCACCCAATTTATGAGTAGGTTGGGCCGGAGCATCAGTATCCATGGACAAATCCACTTCTTTCTTATTTCCTGTCAATGATTCGGTCCAAGCTTGAATGCCAGCTTGTAACCGCATAGCTAATTTCTTTTCAACCTCTTCATCGAGACGTTGCACCCACACACTGAGATTTGAATATTGTCTCAGGGACAAATCATCAACAGCATGTTGAATTTTCGAGAGTATTTCTACAAATGTGGCAGCACTATATGGACATGTCTCCAAAGAGCGAACATCAACATCTAATTGTTCTTCAACTACCAAAAGATCTTCAACCTTTTCTTGAAATTGTGTAACACATTCGGATAAACGTAAGACATATGGATCCAACTTGTAAGATTCCCATACTAGACCCACTCCTTCAGATACCAAATTCAATACTTCCTTACGTAACCCAGCTACCAAAGGAACAATGCTGGCACGATCTTCAATCTTCTCCAAAGTACGTTCATAAGTACGGACACTTTCTATTAAGGAAATTGCATAGGGGTATATCTGATTGGCCTGATGTGCCTTGTTAACAATTGCCAAGGGGACACGGAAACTTAAATTTTTGATATTTCTGACTTCCTTGGATAGAGTAATAATCTCGGGCAAAAAGTTTACACGCAATTTTAAAATATTACCCTTGCCATGACGTGAACGCGCCGAATCAATTGTAAAAATGCGACCAGTACTGCCAAAATTACGTTCTTGAACTTTACGAGCCCATTCCTGGAAAACCTCATCGATGTTCAATTTGGCTCGGAAACTATCGCCATCAGCTTTAAGTTTTTGACCCTCAATATGAGATTCCCAGCCTTTGCCCAAAACATCTTCAACTCGTTTCAAATACATGGTCAATTGATTGTTGATTTGACGGGCCCAGATTATAGAACCAGCTACAGGAGGCAAATCTCGTACCGTAGAAAGACGACAGCTTTTTGATTGGGGATATTGAACCTTAAATTTTTCATGCAAAGCTTCAATGTCGTCCTTGACTCTTTGAATAAGTTGAGTTTGATATTCTCTGATAGCTCCCCTGATATGGGGTCTTACAAATAAGGCATTGAATCTCGAGAAAATGCGGAACATTTCATTGGCATTTTTGGCTGTTCCCAATTGGTCACGCAAATGGGCTGTAATACGCGTTTCAACACGATCGATACGTTCTTCGTAGCGTTTTACAGCAGCTTCCCATGCTTCCGAACCCTCTTTGGAAATATCCAAACAGTCAACCTCTTTGACATTCTCATAGGCCAAATTAACCTCTTCAATGGCATTGGCATCATCAGCCTCTAGGCTATACGGTTGCTTAGTTTCACTAGCATTATTTTCAATTTGTTGCTGTTGTTTGGTAGGACGCAACACACGCAAGATGACAGTGCGTAACTGTTCATGTTGACGCCTAAATTTACGCATATGTTCCATGCGAGTTTGTAACTTCTTATGTGCCGGAGAAACACGCCACACCATTTTCAAATGTTCATCACGTTTCTTTTTAACAATATCTCGAAGAAGTCCTTGCAATTTATCGTACTCATCATCCCAACAACCAAATATTTCAAAGCATTGATTCATGACTCGTTCAAATTCATCAAATGGAATGTGCATGAGGCGACGGGTGCCCAAAACTTTCAATAGTTGTTGCGACAAATCCCGAGAAATTGCCTCAATAAGCTTCAGACAACGTTGTATGGGATATTTGGTGTTACGAACTTTACGCAAATGTGCAAAAATCTGCTGTACAGCAGGACGAATCTTCTCCAACTCGGTAGCTGACAAAAGATCATTGATGGGAAAATCTTTCATCAGGGGATTGTAATCAGCTACCATGGCCAAAGCTTGCTTGAGACCAGTATCAGTATCAAAAGAAACGGTAGCATGGAAACGTTTGCCATGCTTAAGAATATCCAATGTTAGAGCCACTTCGGGGCTCTCACGCTTTTCTTGAATGCGATATAGGGCACGCTCTAAATTCAACCAAAAGGAAATTTCCTGCAAGGCAGTACCAGATGAAGGATCACGATCCAATTTGGTTACTTTCTTGATTTCCTTAATCCAACGGTTTACACCATTTTGCAGCTGATTAAGGAATGATGAATCCTCAACCTTATCTCCAAAATCAGCTACCTTGGCTTTACGATTTTCATCGGCACATTTACGTATTACCGCATTCACGGCATTATGAGCGGTTAATGTAATTTCCGGTATATCAATATTCTGTTGCAAATGCAACAAACCCATTTCCAATTCGGCCAATTTCTTCTCTACTGATGGCGCCATTTTGTCACCATCACGATCAGCTCGACCGGATTCTTTGACATACGATTTGAAGTATGGTGCCAAAGATTTGCTAATAAAAGCATGCAGGGTCTCATAGGGAGAACCATCGGAAAAGTTGATAAGACGTAATTGGGAGTGTATGGACTTATCGGCTTCAATGACAGTGCCACGTTTAATGCAAGCCAAAGATGCCATGCGACTATTGGTGAAATGAACATCATTGCTGATCTGATAGGTGACAAATTCTTTTTCCTCCTCACCATCATCTGGCTGCTCATTTTCATCTTCTTTGAGACAATTTCTTTGTATGTACAAAGCTTGAACTTGGGGATCCGATAGAAATTTCTTAATTCTCTCCTGATTATCCGCATCTTCCAGAGCTACATTCAATGCTGGTGGCACAACATCTTCCTCCGGCAAAAGAATGGTGACAGCTTTGCGAATATAATTGGCAAAAGCNNNNNNNNNNNNNNNNNNNNNNNNNNNNNNNNNNNNNCCGCCTCCACCGAGTTGTCTGGATTTTCCAGAGAATCACCCATGGAGAAATGATTAGAGAAATTATAGAATTTATGATTCACTTAGTTTTATAGGAATTTTCAGGTCCTTAATACTTCAATAAATTAACTTTCGCGAAGCGCTTTGATT
>CON_MALE_contig_10408
CGGCGTGATCGGTACCAACATCCTTTACTTTACCTTCGGCATTGTGTTCGGTTCCGTCACTAGTTCCAACAGCAAATCTGAAATCTTCAGGTCCAACTTCACTATCTTGCTTAAGGATTTCAGCATCTGGACGGGGAGCAGCCAAAGCAACGGCAAAGAGGGCAGCGAAGACGTTGAAGAATTTCATGATGGTTGTTGTTCCTTGAATAGT
>CON_MALE_contig_10409
CTTAATTAATTCCTATTTTCTACGAACTCATAAATTTCTATTTGTTTTAGAAAAAAAATCCTTGTTGCTTACGATTATAAATTTATAGCAGATTGTATTTTTTAAGCTTTTCTATAGGGTCTTGCATATAACCAACAAAAATTCAATACGCTTTTAAGCTTTCCCTAAATATCTTTTGTGTTATTATTATTATTATCAACATCACTTAAGCTTAATTACGATTATAAATGGAATTAAAAAAAAACAGGTTTCA
>CON_MALE_contig_1041
TCGTTCTAGAGTTTTCGAATTTCATTCAATTTCAATTTCAGGAAATAATAAAGCGCTAGTTATAAAATAAATTGCACACACAAAATATATACAAAAATATGGACAAGGTAAATGAACTTAAAGAAAAAGGCAATAAGGCCTTAAATGCTGAGAAATTTGATGAAGCTGTTGCTGCTTATACAGAAGCAATAGGATTAGATGATAAAAACCACGTTTTATATAGTAATCGATCGGCTGCTTACGCAAAAGCCGGCAAATTTGAGGAAGCCTTAGAGGACGCAGAAAGAACTATAAAACTAAATCCAACATGGGCAAAGGGTTATTCGAGAAAGGGAGCAGCAGCAGCCGGCTTAGGAGATTATATGAAGGCTTTCGAAGCTTATAATGAAGGTCTTAAACATGATCCACAAAATGCTGTTTTATTACAAGGCCGCCAGGAAATTACTTCAGCTGTTCTTCAACACATGCAAGGTATGAACACACCTATGGATGTAGATCCTCCAGCTTCAAACACCTCTAAGCCAGCAGAGAAACCGAAGACAGAAGAAAAACCTAAACCAGCTGAACCCAATTTAGATGAAATGACTGAAGAAGAACGTCAAAAGTATAGAGCGAAGAAAGAAAAGGAAGCAGGCAATTTGGCCTATAAAAAGAAAGAATTTGATGAAGCTTTGAAACATTACCATGCAGCTTTAGAATTGGATCCTACAGATATAACTTTCTACAATAATATAGCAGCTGTTCATTTTGAACGAAAAGAATTCGAAGAATGCATTAAACAATGTGAAAAGGGCATTGAAGTGGGTCGAGAAAATCGAGCAGATTTCAAGTTAATTGGTAAAGCTTTTGCTCGTATTGGAAATTCATATCGCAAACTCGAGGATTACCAAAAGGCTAAAATGTATTATGAAAAAGCAATGTCCGAACATCGAACACCCGAGGTGAAAACTTCGTTGAGCGAAGTTGAGAGTAAAATTAAAGAACTTGAACGCAAAGCCTATATTGATCCTGCTAAGGCTGAGGAAGAAAAAGAAAAGGGTAATGAATTATTCAAGAAGGGTGATTATAGCACTGCCATTAAACATTACTCGGAAGCTATTAGACGTAATCCCGATGATCCAAAATTATATAGCAATCGTGCTGCATGTTATACAAAATTAGCCGCTTTTGATTTGGGCTTGCAAGATTGCGAAACATGTATAAAATTGGATGAGAAGTTCATAAAGGGCTACATTCGCAAGGGAAAAATTCTACAGGGTATGCAGAAAACTTCTAAAGCTTCATCGGCTTATCAGAAAGCCTTGGAATTGGATCCAAATAATGCTGAAGCCCTTGAAGGTTATCGTGCATGTGCTTTGAATTTACAACGTAATCCACAAGAAGTGTTAAAGAATGCCATGAATGATCCTGAAGTTCAACAGATTTTGAAAGATCCTGCAATGCGTTTGATTTTGGAACAAATGCAAAATGATCCAAATGCTGTTAAAGAGCATTTACAAAATCCAGCGATAGCCGATAAAATTATGAAACTCATGGAATCAGGAATTATTCAAATTCATTAGAATCATTAAGCATGAAGCAAAGCTACAAAGAACCATACTAATAATTGCTATAAAACAACAAAATAACATCTCCATTTTCAATCATCAAAGCCAATTTTTTTTCCTATGATGCAGCGGTGAAATGCTCCTGTCTTAATAATTTCTTACATTTCAAATTTGCTCAGTTTAGTTTATAGAAACAAAACAAACATAAAAGTTACCTTATTATCTTAATTTCCCAAAAAAATTTGCATATTTCCCATAAG
>CON_MALE_contig_10410
CAAACAAAGAAATCGGAGAGTAATAAACACAGTGAAAAATTACACATTAAACGCTAAAGTAATACATTTCCATACACAAAACAAAAGTCATCGTAAATATGTTCATCGTGAGAATTCTTGTCTGATAACACATTATTATATAAATTTAAAAACAAAAAAATACACATACATAAAAACATAAGTAACGCCAATTTCTTCATCATAACCAAACGTAAAGGTATTCCAAAAGTTTAAACTTTGTCTTAAAAAAAAAAACAGAACTCC
>CON_MALE_contig_10411
GCTGCCGGTCTCTTAGATCAGGCCAGCGGCAATTCACCACTAAGCGGATTGGCATTGGCTCTAGCCGGTGGTGGTAAGAGTCCCCTAAAGGCATCACAACTTAATGCAGCTGCTGCTAATATCATTGAGCATGGTGAGCAGAAAGCGATTCTAAATGACCAGGCAAGTGCCGAGAACACAATGACGTCGTCGTCGTCGCATAATCAACTAACACTTGTAAAAGCNNNNNNNNNNNNNNNNNNNNNNNNNNNAAATGCACCAGCAACAGCAAATACAAGCGACGTCAGCGTCCTCCCTTAGTGGTGGTTATGGGGCTTCCTCCTCCTCCTCTGCTACTTCTACTCCAAAGCATTCATCGTCATTACAAAGTCTATTAACATCGCCTAGAGGCGCCTCCTATGCACAAATGGCCATTGATGGTGGTTGTGCGGAAGAGGGTGGTACAATGGTTATGGGTTCACCTAAAACAACAACAACAAATCCAACATCTTCGACACATACAAATAAGACGGAACTAATGGCCGCTACGCCAAAAGCAACAACAATTCGTCATTGTCGTTTGAAA
>CON_MALE_contig_10412
GCATTGATTTGCCAAATGTGTTGCACTATCACACCTGAAACACTTTTTGTCGACTGTTGCTTTTTTGTCCTTATTTCTGTACTCGCTGCTCTTCTTAATTTTGTTCACACAACCATCCTGCGCGCCATTTTGTAATTCTTTACCTTCTTTTTCCGCCAATTCACTCGCTGTAACTATACTTATTGCATCATCCAATTCCAACGTTTTCTTTT
>CON_MALE_contig_10413
TTGGTGGCGCATGGTCAATACCTTTAAAACATCCCTTTCGCTCGAGCCTTTGGGATTACTTTTTAGTTCCAATACTTTGATATCAAATTCGATTAACTTTTTATAAGCTTCATTTAATATGAATATTATTGAGTCCGTGCCTATTTCCAGTAGAGAAAGTTTCATTTGCATTTCTAGGGCATGAAGGCTTGCTATAGAAGAGTTATTTAGGAAATTCTTTT
>CON_MALE_contig_10414
CTTCCTTCTTGCTCTCATCTAAACGCAAGTTTTTAACCATTCTATTATGTTTTCTTCCAGTAAGTGTGTTATTTGTCAGAACTCGTATAAGCTCTAAGGTGATCCTTTTCGATTTCAATGCATCTATTTTGTTTAAAATCAAAACACTGGGTAGTTGGGGATATGCCTTCAAACTATCAAGTACTGTGGGGTGAAGTTGTTTTCT
>CON_MALE_contig_10415
AAACACCTTAATGAAATGTTTCGGATCGTCGAAGAAAGTCAAACACAACAACAAATATAGCGAGGAACTTGTGGAAAAGGTTTGGGAGTCAGTTTGCTCTAACAATGGTATAATTGTCCTTTTATCGCTAATGCAAATTAAAACTCCCATAACTGATAGCGATTGCATTCGTGGAATGGCCTGTCGTGTCNNNNNNNNNNNNNNNNNNNNNNNNNNNNNNNNGCAAATTATCGGCAAATTGCCTCTTTTCGCCAGTGGTCAAATACAAACGCTAATGCGCGATCCTATCCTGCAGGAGAAACGAGCTGAACATGTAATCTTCCAGAAATACGCTCTAGAACTGCTGGAACAGGTTTCAGGCAAAACAAAGCCTTTCAGCCATCAACTGGATCCAACACTAGCCAACATACATAAGGCGAATGTTATAGCCCAAACGAAAATAAGTTATAATGAACATCAATTGCATCAATTGATATATGAACATTTAGAGTCCAAAGGTCTGACACAAACAGCCCAAATGCTGCAAAAGGAAGCAGGACTGCAATTGCCTTCGACGACAATGAAAAGTTTCCATCAGTCACCATTCGATTATAAGGTATTGCCTACTAATTCTATAGCGCGAAATCGTTTAAGATCCCGAATGCAGGACGTGAATCAAGCTATTAGCAGCGCT
>CON_MALE_contig_10416
AGGCAGAGCAATATAAATGCCAAAATTTAACTGTTGCTATTGAACGAGATCGAGCGTTGTTCGATGACTCTTTGCTCAAACTTACTTGTTTTATGGCGTATAGTGCGGATGAATGTATCCATCATATCGACCATGAAAAGGCGCACATAACTACATTAGATGCTGGAGATGTTTTTACTGCTGGTCGTTATAATTCTCTTATACCTCTAATGCAAGAAAAATTCGAAGGCGGTTTCACAAATTATCATTCTGTAGCAGTAGTTAAAGCGGGCACTCTTCCTGAAGTGGCGAGTTTAAGAGATTTAAGACAGAAACGGGCATGTTTCCCATGGGTTGGCAGTTTAG
>CON_MALE_contig_10417
GGAATGATACAAATCGCCTTCTATTCAATGGTGTGCATTCTCTCTCCAAAAATGGCACTATTGGATATTTCCTCAAAGTCTCATCCACTACCATACTCAAATAAGTCATACGTTCCACCAGCTCATAGGTGAGAGCACTGCCGTTGACCTTTATGGTCTGTGTTATTTCCGCTTGTAAACGCTCTTGCACCTTAGGATGGCGGGCCAATTCGTATAGGGCAAATGC
>CON_MALE_contig_10418
TGCCGCTTGCGATAGGTTTTGTTCTTCTAAAGCTTTTCGCCTTTCTCTACTCATGCCAGTACCACATATAGCCCAACTAACCATTTTGGTGATAATAACAAATTCACGTGGGGTTACATTGTGTCGCCGAAAGAATTCTTTCCCCACTAAGGTGGGCCAATCACAGCGATGATGACAGCAAACTGCAATCATGATAACATCCGTAAGACGTTGCGATGCTTGGGTAATGCATCGAAGACTTAAATCGGTAGCACCGCCACATAAATGTTTTGACACCGCCACACAATTTTGGCAGGCTTCCAATGCCGG
>CON_MALE_contig_10419
ACAACGGCATCAACTGCAGGAGGTTGTCAAACCAATGTCCATATTTTATCCGCCCCGTCCACACCTGTATTGACCATTGCAGATAATGGTTCAAAAGAAACTCCCACAAAGTCGAATGACATTAGTCGAGCAAATGATAATGCTACCCCCACTGGTACACTGCAAACTTTGGCAATGGGGGGTCAAGATACTGACAGCATGGGAAATTCACAGGTAGCACAAGCACA
>CON_MALE_contig_1042
ATTAAGTTTTAAATTTATTTAGCAAAGTATTTGGTGATTCATAAATCTATCCCTTATTGTAGTAGTTTGGTCCCTTGTTATTTTGTGGGCCTTTGTTGCTCCATTGTTGTTGAGCCAATTGCATAGGATAAGTATAGGCAGCCATATATGAGGTACAATCGGGGCAAGTACCCGGATTTCCAGGAGGACCACGTACTCCAGGTTCACCTGGTTTGCCGGTATCTCCACGTTCACCAGGCCTGCCAGGCATACCATCAATACCAACACCTTGAGGGCCGGGAGGACCAGGGGGGCCCATAGGACCTTCACGGCCTTCCCCTGGATGACCTCGATCACCTTTTTCTCCTTCCGGACCTGGCGGACCCATATCTCCAGGTGATCCTGGTTGACCATTAATTCCAGGATAACCACGTTCTCCTTGGGGTCCACGAGGACCAGGTTCACCTTGTAATCCTTGAGGTCCTGGAGGACCTGCACGTGTTATACCTCTACGTCCTGGAGGTCCAGGTGGACCAACAAGTGTTGATGATATTTCACTTATATAATCTCGAACTACACCCATACATATGTCCCTTATTCTACCTTCGTCCAAATTAAAACTGGCACTTTCAGCTGGCAATCCAGGGAGACCAGGAGCTCCAGGAAGTCCTGGAGGTCCTTCATGGCCAGGGTGACCAGGCATACCGGGTGGCCCCATGGGTCCAGGAGGTCCAATAACTTGTTGATATGTTTCTGTTCCGGATTCCCTGTTCGAAGCTGATTGATGTGATGAAGAAGATGCTGGAGGACCTGGAGGTCCTGGAGGTCCTGCGGGTCCAGGTTTTCCATCCGCTCCATCCAAACCAGGTAGGCCACGATCTCCCTTTTCTCCTGGAACTCCGGGTTCACCAGGTGGACCTTGTATTCCAAATCCAGGAGGACCTTGAGGTCCTGGCAGACCTGCAATACCCTTGGGCCCTGGTGCCCCCACTAAACCAGGTTCTCCACGTTCACCACGAAGTCCTTGCAAACCAAACGCGCCAGGCTCACCCTTTTCTCCCTTTACTGCCCCTTCATATTCATAGCGGCCAATAGAAGTGGCGGGATTACCAGGTATACCTGCTGGGCCCGGTGTTCCTGGTAAACCTCTAACACCAGGTGGACCAGGCAAACCAGGAGGACCACGCGGACACTGTTCCGGGCATGTGAAATCTTCATTGCCATTGATTAAATACGAGGGTGTGGTAGAATAGGTCCATTGTTTTTCCGTTGTAGAATCCAAAAATTTAAAGTTCCATGGAGCTGGAGTGGTAGTTGGTTCAATTTCTGGTCTATAACGTCTGGTCGTGGTTGTTGGAAGACGTTCGAAATTTTGAGATCCTTTAGGGACAATAAATTGAGGTAAATCTTCGCATGTGGTAGAGGCTGGCTTTTCTTTATCACAACTAAATATCATCCACTGAAGATCGATCGGTACAGTTTCTCTACTATTACAGGTTCGAGCTACCGTGAATGATCCATCAGAGGCGTCTATGGGTCCACGAACATCTAAGGGGGCTTTGAAGCTTCCTCTGGTATCCGGAACGGGTTTACAATCTACCCATAAACGCACACCATCCTGACTAACACCCAACATAACCTTGTGCCAAGAGCGATCAAAAATCTCCGTTTCCTCGAATGTAACCGTCTGTATGGATCCATCAAATTTCGGCAAGGAGAATTCAATGGCATTTATAACCGGATTTATGGTTACACTCATTTGCGATTCGAATTCATAGTTACTCAATTCAAACAAGTACCATTCGTATTGGGGTTGTTGTTGTGGCACACGGAATGTACATTCAAAGGAAAATTCATTTGGCACACCTTTGGGAAAAGCTCTCGATGATTCAATGGTCATATTTGAATATTCACTAACATGATAGGCTTGTTGATATCCCGTAGAACCGGGAATTTGACGTACTCCCTGAGCCTCATATATGTACTCATCAAAACGATAAGAATGTAAGATATCATAAGTGGTTAGATCTGGATCTCCAGGACGGACAACATTGCAGGGCTCAACAGGAACAAAATCATCACCATCATCTTCATCATAATAATCNNNNNNNNNNNNNNNNNNNNNNNNNNNNNNNNNNNNNNNNNNNNNNNNNNGTTATATTATTCATTTTAATTATTTTTTTCCGCTTATTTATCACTTTAAAATTTAACACATGTCTCTTAATTTCAATATCACATGCTTCAACACCGAAAGCTTACTCTAAAATAGTTGTTATTCGATTGAAA
>CON_MALE_contig_10420
CTCCGACTCCTTGCCATCACTGGATTTTTTTCGCTTTTTTAAAGGTTCCTCCGAACTTTCTGGCTCCTCATCAAAACTTTCACTTTTTTTCGCATCATTCGTCGACGGCTCCCCGGCTTTTTCCAAGTGCTTCAACTGTTCCATATTACTTTGACCCACCTCTTTTTGATGTTTTAAACAATTTTAACAATTCTAATATTTAAATCTATGGATATTTACAAATGCTTCCAATTACCACTGCGCGCAATTTTATTTCTAAACGCG
>CON_MALE_contig_10421
CCACTGTATTTATATCGAGTTGAGGAGCTTGTATGGTAATACCAGCTGTAGTGCTTTCCACAACATGCTCATAGGAACCAGCGTAACGGGACACATCTGTTGAGGTACCACCCATATCAAAACCAATCAAAGGCAAATCAGTTTCGCGAGATCCTGTTATGGCATAACCAACAACACCACCAGCAGGACCAGATAAAATAGCTCTAGAGGCACGGAATTTATTGATTTGTGTTAAACCACCATCCGATTGCATGAAAAGTACCTCAACGCCTGACAATTCTTTGTCAAAACCAGATTTAAAACTATTCAAATAACGATCCACATGTGGTGTAAGATAAGCCTCAGCACAGGTGGTATAACCTCGTGGCACTAATCTAAACATAGGCATTGCTTGATGGGATAAGGTTATATATTCGAAACCTAGTTCCTTGGCTATAGCTCCAATTTTTAACTCATGCTCGGGACATGAATAGTTATGAGCTAAGACCACGGCCACAGAGGTTATACCCTGTTGTTTCACCTTTTCCAAAGAGGAGCGTACAGCTACCTCATCAACAGGTTGCATCTCCAGATAACGAGATCCTCCAGCTCCTTCTAAAATACGCCATGAGTCCTTTTCCTTTAATTGGCATCTCTCCTTGGACATTTCAGGTATAATGCGACAGTCTACTTCTACAACATTTTTATATAAATTCAATGATTTCTTTATATCCAATTCAAATATTTTTGGCCTTGCCTGATTGCCTATATAGAGCAAATCACGAAATCCTTTGTTTACTACCAAAACAACGGGGTCTCCTTTGCGTTCTAGCAAAGCATTAGTAGCTACAGTTGTTCCCATACGTACCCAACCGATTTGTGAGGTATCTACTAAGCCGGAGGAGGTAGTATCAATACCAGTTTCCTCTTTTAATATACGTCGTATTCCTTCACGGGGGGCATCGCTATAACGGGCTGGATCTTCTGATAACAATTTCAAGGTACGAACTCGTCCATCGGGACACATGCACATCACATCTGTGAA
>CON_MALE_contig_10422
CTTGGCTATTCAACTTAGTCTATGACATTGTAGTAGTTGGCTGTAGTATTCTTTATGACCGTTTAACTTCTGCATATGAATTCTGCGGGATATACGCTAAGCATATGTACAAAGATTTAAAACAAAATTCAAATAAACCAGGGATTTGGTTNNNNNNNNNNNNNNNNNNNNNNNNNNNNNNNNNNNNNNNNNNNNNNNNNNNNGGGCCTTTTGGAGAAAGTTTTTTAAAAAGCGGCCACCAGAGGCTGCCAACGAAACTGTAAAGACGGGGCGATTACCACAAACAGGAGAAGAAGCTATGTATCAATTACTTAATTGTAAGGGAAAGGATGCTTACAGTATTTTGGGTGTACCCCAATAGTTCTCAAGAGCAAATTCGTAAACATTATAAAAAAATTGCAGTTCTTGTTCATCCGGACAAAAATAAGCAGCCGGGTTCTGAAGAAGCTTTTAAAGTTCTACAAAGAGCGTTTGAGTTAATTGGAGAACCGGAAAATCGAGTATCGTATGATCAAAGTTTGGCTGAAGCTCTACACGCAGAAAAAGCATGGACAGAATT
>CON_MALE_contig_10423
GTTGAGATCACCGCTGTAAGGGGGTTGTACAGCCAAAAACAGGCGGAAGCCTTCGCTATTTTTTCCGGACTGTTACGAGTGTCCCCGTAGTTGACACTTGCAGATAATTTTGTAGCTTTTCCGTATTTGATTAATAAATACTGAACGGCTTTGTTGCATTGATATTTTAGTTCATTTCGTACTATCGAATATATTAGGAGAGCGACGAGAATATCAAAGCAGGAATATAAAATTTTTCCAGTTTCCTGGTATAATACCACATTGGGTATTTGCATATATGCATAGAGTGGGCTATATCGGTATGTGTGTCGGTTGAAGGGACTATTTCCTTCTAATATTTGTCTAGCCCCATCTGTCACAACGATGTAGTCAATATCTGTAAATCTCACTTCCGAATGTTGGTCTTGTATCTTTCCATAGATAATAAATCCGACTCGTATTAGTATTGATAGGATGATATGGAAACGCAATGATAATGTTAGTAAGCGATCCTTCAATTTATAATATAGCGAAGATTTTGTCATTGTGAACGAGGTGTATGTGACGTGTGTTGTAGTAAAAATATCGGTAAACAATTATCAAAGGTGTACTTGATTGTTGTTTGTTT
>CON_MALE_contig_10424
GTGCCAAAGACGATACAAAGATGGAAGAGGCTAATTTAATAAATGATGAAAATAATTATACTTTGTCGAATACCTTGCGTAGGAAAACCCTTACAATAAGAAAACCAGCCGATTTATTACTACGTTCGCCAACACCACCTACATCTTCGNNNNNNNNNNNNNNNNNNNNNNNNNNNNNNNNNNNNNNNNNNNNNNNNNNNNNNNNNNNNNNNNNNNNNNNNNNNNNNNNNNNNNCGGTACGGTATCAACAAGAAAGTCTATACAAAAATTAAAACGTGATGAGACGCCTGCCCCGATGGAGTTCAACAATTCAGAGAATGGTTTGATTGAGGATATCAACTGTTCCACTAAAATTTTGAAAGAAACCAATCAACAAACA
>CON_MALE_contig_10425
AAAGATGGAAAAGCGGAAAAACGCGTTGGTCAATACAACAGCGAAAAAAGACTAACACGGATCGAGCTTTAGATAATTTCGATGATTTTTATGGTTCCGTATTCGGAATACGATGGAAAAACATAAGAGCAGCCTTGCTTACAGAGCACAAGTACATAGCCATGGTGAACAATTTTGGAGACACTGAAAAAATATGCAGTCGATTAGAGATGGATGGAGCGATTAATGTGAAAGCACTGGTCCAATTAGCGAAGCAACGTCTGGATGGCAACCAACAATCTGATTTGGGAGCTACCACAGATAACCAA
>CON_MALE_contig_10426
AAACACAACCCATTAATAACATTTTACCAATAGAAATGTCAACAGGTAAGTTAGATAAAGATTTCCCTAGAGCGGTTATTTTTTCATCTGGTGTCAAGGCGTTATGATATTTTAATCCCAAAATAGTCTGCTCAATGCTTTCATCTTCCGGAGATTCGATAAATGGAAATTGTCGGACATTTGGTAGTCCCATTGATACCATTTGCAAGAGAATGCTATCAAGTGGTACACGGAATATTTCTGGAGTGGGATAGGCCTCAAAAGAACTGTACTGCTTTTCACTAAATAGTCGGAAACATGTCCCTGGACCTGTACGTCCTGCGCGACCTTTACGTTGTTCTGCCGAAGATTTGG
>CON_MALE_contig_10427
TTTTCTTTGGGATTTTGTGTACCATCTTAATTGTGGTAGTGGTTGTTTTGGCTGTCGATAATGCTGATAAGGCCTATGATCTTAAGGAGTCGAGATCAAAGTTGGAGATTTTGGAACTCTACATTCAATCAATGGCATCAAATGNNTCAACTAAATTTACAATTCCACAGCTGGCAGACAATCATCATCTACTGCAGAAACACCTCCAATAAGTACCGTCCGGCCATAACCTTCAATTTGTTCAAACTAATATTTACTCATAGCGACTTCTTTTA
>CON_MALE_contig_10428
GAATTATCCAAGAGTGTTGGTAAGACGCATTTCCCTGTCTTCAGCCGTTGAGGAAAACAGTGGGTCTGGTATGGAAAAACAAAATGCCAATGCAGAGCCTCACCCTATGGAAACTTCAACAACAACAAGAGATCAATCGCAAATACCTACTTCAAATCGTTCTAGAGGAATCTCATCGCCCTCATTAGACACAACAGAAAACGCCCAACACACTGATCAGACTACAGGAAATGAAACTAATCAAAATATGAAT
>CON_MALE_contig_10429
TAAGTGATTCAGCTGACGTACCATATCAACAGGTTTATTTTTCACTTCCATAAATACAGGATCCAAGCCATCACCGCCGTAAATAAGTTCGACAATTTCGCCAATGGCATTGCGAACGGACCCGTCATAATGGACCACCAAATCTTCCAAACACTTAACTAGACGTCTTTGAAGATAACCAGTTTCTGCTGTTTTGACAGCTGTATCTACCAAACCTTCTCTGCCGGCCATTGTGTGGAAAAAGAATTCCGTAGGTGTTAGACCAGAAAAGAAACTGTTTTGAACAAATCCTCTAGCNNNNNNNNNNNNNNNNNNNNNNNNNNNNNNNNNNNNNNNNNNNNNNNNNNNNNNNNNTTTTACCGTTAATGGCCTGTTGGCCTACACAAGCAATCATTTGCGATATATTTATATTGGAGCCTTTCGATCCAGAGAGGGCCATTATTAAAGCGCTATTAGTGGGATGAAGTTCGCGAAAACAGGCCTTTGCTGCTTGCTCTCGTATTCCAGACAATTCTCTTAACATAACGGCTTCAAGCGTTTGTTCTGGTGTACAACCAGGCTGGCATTGTAATGTGCCCTTTTTCATTTCTA
>CON_MALE_contig_1043
CAACAATAATGCCAATATACACATCCTTTCTGATGGCAACGCTACCGAATAAAACAAAAACTATCACGCATAGGTTTCTTGTTTTTTTCCTTTGGAATGGTGGCTTTTTGTATTATTGTTGTGGTGTAATTTTCCGTATAGAAAGAAATGATGTATTTGTGTTGTGTTATTGTCGTATTCCAATACGCTTTATATAGATCATGAAAGTTCTCCAATGGGAGCATTTTGTAGCCATAGATCATGAATAAAGTTGTACAGATTGTCGCTGACCGAGACCTTATATGGTGTTGGATTCAAGGTACGTTTATGATCATTTCTCAAGGTTTTCAATGACATCTGTACCCGCTCTCGCACCTGTTCGAGTCTTGGTAGTGGCTGGCAAATCTTTCCATTTTGCCAATAGATTTTATACAATGATTCGACATGTGTAGGAATGACATAAGCACGCTTCGACTCTTGGAAAGGATGTCGACAGAGGACTTTTTGTCCCACAGCTGGTGGAGGTTCAGAAACTTTTTGCAAAAGATCAATTAGAGCATGACCATCAGCACTATATAATCTGAAAGCATTTTTATGACCTGGCATTGTAACCTTCTCCACATCCTGACTTAATTTTATCCTGGGTTGACCATTAATTTCAACCAATTTATATACACATCCTAAAGCAGGTTGTCTTTGGCATGTAACCAAATGTGTACCAATACCAAAGCAATCAATCTTATGACCTTGTTCATTCAGACTCAAAATGGTATCCTCATTAATATCATTCGATGCCACAATGGTGAGTTTATTGAACCATGAAACTTTAAAACTTTCGGCGACTTTCTCGAAGGTTTCCCGCGCCAAACAAGACAGATATGCCAAATCGCCGGAATCAATACGTATGCCAACCGCATGATATCCCAAATCATTAAGAGCCAAAGCCACAGAAGAAAAATTTAGCAGACCACTCCTCTTAACATCGTACGTATCGACAAGAGCCATAAAGCCATCGGGAAATGCAATGGCATATGAAACCATAGCAGCTAATTCGCCTTCAGATGATTCCTCCATGGAAACATCTAAAATTTGTGACAGGGCCTGGCGATATTTTATAGCCAATTCTAACAGATCCCCAGTTATGCCAGTTGTCTTATGTTTCAATAAACGCGTTTTCAACTCTCCAATACCGGAAAATGATGTGATATAGGCATGAGCATGTGTTCCTTTCACAGGTATATTGAAAAGTTTTCCAGCTAAAACATTTGATGTGCCATCAAAACCACCAATATATGAATATTTGGAAGCAGAAAGACCACCATCAGGACCTTGAGCTCGCCTTAAACCGAATTCCAATAGTTTCACATGTTTACCGGCTACCATGCGATAACGTGCAGCATTTGTTGCCATTAAACTTGCATAGTTGACTAATGTCAATAGTGTTGTTTCCAATATTTGTACTATGATCAAAGGACCTTCGACTTTTATTATCGGCACTCTTGGAAATGCCACGGTTCCTTCATCAATGGCATATAGGGTAACATCTTTGGCTGTTAGATTGCCTAAATAGTCGAAGAATTCATTTTCTGTGCCCTCAGGTAAGGTTTGTCTTAAGTATTCAATATCACTTTCGCTATAGTGAAAGCTATCCAGGAACTTTAGACATTCATCTAAACCAGCAAATATGGTAAATTCACCATGGAATGGATTTGTGCGAAAAAATAAATCAAAGACTGCATGATCATCTGTTTTCCCTGACTTCCAATAGGCGTAAGCCATTGTGATTTGGTATAAATCTGTTAGCAATGGCTGCACAACGCCATTCTGATTCATACNNNNNNNNNNNNNNNNNNNNNNNNNNNNNNNNNNNNNNNNNNNNNNNNNNNNNNNNNNNNGCAAAAAGCTCAATGGAGATAATAAAAAATGACACTATATTTTGTTTTTGTTATATTTTTTCTTCTTTTTGTGTGATTTATATTATTTACAAAACAATAAACCAAGGAATGGGATTTGTTTTCGTCTTCAAACTTTCGTAATTTTTTTTCGTTTTAATTTCTT
>CON_MALE_contig_10430
AGCATTGTGATCACTTGTATTTATTATGCGGTAAATATGAATCAAACGCAGTAGCTCTACAGGTCGCACTCAACTGTAGTGACCGAGCAATAGAAGCATACGACGTTATGCTAGCCTTACNNNNNNNNNNNNNNNNNNNNNNNNNNNNNNNNNNNNNNNNNNNNNNNNNNNNNNNNNNNNNNNNNNNNNNNNNNNNNNNNNNNNNNNNNNNNNNNNNNNNNNNNNNNGAAAAATATTTGTGAAAATAGTTTGGGACCATGGCAGAACAGTTTTAGTATACCCGATAAGGTGCCGTCAAAGCCCTGGACCCAGGAAGACGACAACCGTCTACGTTATCATGTATCTAAATTGAAGGGTA
>CON_MALE_contig_10431
CAAGAAATCACTTGACCGTCCATTTTCATACCTTTCCAACAGCTCTCCATGCCTTTTTAGTTTGTTGTGCCTCTGGGCCAGTGAAAATGCTTCTTGAACACAACCACAAAGGACAAGAAATTGTAATGCCTGGTCAATATCGCCTATTTTTTGGTAGAATTTTGCTAGTAGTTTAGCGCTCTCACTTGACCTTGATTCCAAGACAATTTCCGATGCTGAATGGGGATCGGATAGATTATCCAAA
>CON_MALE_contig_10432
CCGTCTTCCTCCTCAACAAAATACGCGCCAAGTCAAGAGTGGTAAAGAAATTATCCGCGTATATAGTACGGCCAGCATCTAAATATTTTTCCACAAGATCCAGCACTACGTTCTGCCCTTGGTTTATCTCCCGTTGTTGGTTTGGCAGATTTCCAGAATATATCATTCCCTTCACAGGATAATAACTCTGTGAGTCGCATAACCACCATACTTAGCTGGCTTTGACGGAATATATTGTGTGAAGCGGGTGCGGCCTCTGTAAGGGAACAACTGCTCATCAACTGTTAGTGCTTCATGAGGAGTGTAAGCTGCTGCCAAGTTATGTTGCAACATTTCCCAAATGTCGTNNNNNNNNNNNNNNNNNNNNNNNNNNNNNNNNNNNTGTTTCCATTGTCGAATCGAATAAATTGCTTTATACACATGAAACGATCGTACGACAACGCAGCTTTGTATATTGGGCAACGCGTCGCGTCCCATAATTCCATAGCTGGTTCATGGTTTGATCTTGTGAGTCCAGCATACAAAAG
>CON_MALE_contig_10433
AAGAAAATATTTCGGTGATTATAGAAATACAACTAAAGTTCTAACCTTTTCAACTAAAGTCAAGAAATACGCCACCTTGACGATGTTATCAATGCAAGAACAAGATGGACTTAAAACATTGAGAATTAAGATAACTTGCAAATAGATAAAAAGAGGAACTAACTGTGCGTGAAATATACATCTTTGCAAAATTTAGCTTGAAGATTGCCCCTGCCGGAAG
>CON_MALE_contig_10434
AAACTGTAATTATTTGTGTGGACTTTTATAGCTAAATCTCGGAAATTATTCTTCGAATCAACCAAAAGAGCTGATACATATATGGGATCGGCAGAGTTTAGAACCTTTATAAACTTTGGCACCAAATTCGGTATAATTGGTATACTCGATTCATTTTTCGTTGTTGGTGTTGTTGCATTGCCGCTCAATGTGACATTTGTTTGTGAAGAATCATCAGTGACGGGTGGCGCTGTTGTTGTATCTGGCATTATAGATCCAGTTATCATATTCTTTAGAGCATCTCTATATTTATATGTATTATTCATTAGG
>CON_MALE_contig_10435
TATAGAATTTGGTGGTGCGTATAAGGAAATTATAAATAGCTATATTTGTAAAGGGTATGTACGAAAATTGTCGCATCCAGAAATTGTTGCCGATCACCCAAGAAAATGGTACTTGCCCCACTTTGGCGTTGCCAACCCAAATAAACCGGGAAAATTACGCATAGTTTTTGATGCAGCAGCAACTGTTGAAGGGGTGTCATTAAATTCCCAGTTGTTAAAAGGGCCTCAACAATATAGACCGTTGCCTGCTGTTTTGTTTAATTTTCGTATTGGAGCTGTTGGTGTGNNNNNNNNNNNNNNNNNNNNNNNNNNNNNNNNNNNNNNNNNNNNNNNNNNNNNNNNNNNNNNNNNNNNNNNNNNNNNNNNNNNNNNNNNNNNNNNNNNNNNNATGATGGTGATGACTTTCGGTGCAGCTTGCTCCCCTTGTGTGGCTCAATATGTGAAGGGAAAAAAATGCCTTACAATATAAAGAGAAATACCCTCGAGCAGTAAAGTCAATTTTAGATCATCATTATGTAGATGACTT
>CON_MALE_contig_10436
CCCCATCTTTAAGCTCAATGGTGTTCCCATAAATTTCCGTCCAGCTCCCGAAACTACTACCACCACTACAGAAGCACCGCATGAGGATGATCCCAGTTTTTTGCAAAAGGTTGGTAATGGTATCTCGTCTGCATGGAACAATACAGTCGGTAAAGCTTTCAGTTGGATTGGTTAAGAAGTGTGAATCTTATTTTCAAAGTCCGTT
>CON_MALE_contig_10437
GCAATGAACCCGTGGGTCGAGAGCTTTTACTTCATTTAATTCAATATCTGGTATCCAGTTATGAGACAGATCAATATGTCAAATGGTTATTGGATAATACACGTATCCATATAATGCCCTCAATGAATCCTGATGGATTTGCGGTATCGAAAGAGGGCACCTGTGATGGAGGCCAGGGAAGATATAATGCCAGAGGTTTTGATTTAAATCGAAATTTCCCCGACTATTTCAAACAGAATAATAAACGTGGCCAACCGGAAACGGATGCTGTAAAAGATTGGATTTCC
>CON_MALE_contig_10438
CAAGAGATAAGAAACTTAAATCGCTACAATGAAATTAATCTCTAGTGCAATTGTCTTGGTTCTAGTGGTCCTCAGTGTAGTCAAGGCTGATTTAAATGAAGAACTTGACAAAGTCCATGCAGTATGTGCTGAGGAATCTAAAGCCACTCCCGAAGAACTGAATGCCTTCTTTGGTAAGGGAATGCCTGAGGAACATATCACAGATGCCATAAAATGTCATGTCAAATGTGTAATGGAACAAAATGGTTATTACAAC
>CON_MALE_contig_10439
AATATTGAATCGATATTATGTTAATCCAATATGTACACCCTCAAGGTCAGCTCTGATGACGGGAAAATATCCTATACACACAGGAATGCAACACACAGTACTTTATGGAGCTGAACCGCGGGGTTTGCCTTTGAATGAAAAACTAATGCCGGAATATTTTAATGAGTTGGGCTATACCTCCCATATTGCTGGTAAGTGGCATTTAGGTCACTACAAACGTGAATATACACCACTTTATCGTGGATTTTCTTCCCATGTTGGTTATTGGACTGGTCATCATGATTATTTTGATCATACAGCTGTAGAAAGCGGACAGTGGGGTTTGGACATAAGAGATGGCATGAATGTTGGATATCATTTACATGGAAAATACACCACAGATCTAGTCACCGAAGAATCTTTAAGAGTGATATCAGGTCATAATGCTTCGTCACCATTATTTTTATATGTAGCCCATGCAGCGGTACATTCGGGGGTAATCCTTATGATCCATTACGTGCGCCCGATACGGATGTATCGAAAATTAATAACATACAAAATCTCGGAAGGCGAAAGTATGCAGCAATGGTTAGTAAATTGGATGATTCGGTTGGTCGTATAGTACAACNNGCAAAATATGTTAAACGATTCCATAATTATATTTAGCACTGATAATGGAGGACCTGCTGAGGGATTCAATTTAAATCATGCTTCCAATTGGCCCTTAAGAGGTGTTAAGAACACCCTATGGGAGGGTGGTGTTCGTGGAGCTGGATTATTATGGTCACCCCGTTTAAAGAAAACTCGACGGGTGGCGGATCAAACAATGCACATTGTGGATTGGTTACCCACATTATTGTCGGCCATAAAGGGTGATGAAGCTTTGCTAAATGTATCCTCTGTTCCTTTGGATGGTGTCAGTGTCTGGGACTCATTGTCCAATGATGAAATTTCTCCACGCAAAGCTATTCTACATAATA
>CON_MALE_contig_1044
CCGTAGTGACCTGCCGTCCTGTATGTTCCTGCCCCCCAGGACACACTGGAAATCCTTTGACTCACTGCAATCGCGGTGAATGCTTGGACAATGTAGACTGCCGTAGTGACCTGCAGTGTCAGAATGGCCGTTGCGTAAATCCTTGTGTGGGTGCTTGTGGTGCTAATGCAAATTGTGAGTCTAGAAATCATGTTGCTGTCTGCAGTTGTCCTCATGGTTTTAACGGAGACCCATTCACTTCTTGCCGCCAAAATGACCCTGAGGAACAATGTCATCCCAGTCCTTGTGGTGTTAATGCTAAATGTGAAATTGTAAATAGTGTACCAACATGCTCATGTTTGCCAGGTTTTGTGGGTAATCCCTTGAGTGGTTGTCGTCATGAATGCGATCATGATGGAGATTGTAGTGCCCGTGATATGTGCAGTAATTTTAAGTGTGTTCCTGCATGTACACAATGTGGTACTGGAGCTACTTGCAACACCGTGACAGCACATCGTGCCGTATGTGAATGTCCCAAAGGATACATCGGTAGCCCATACACCGAATGTCGTCCTGAATGTTATGGTGATTCGGATTGTCCCGCTTCAAGACCTGCCTGTTTCTATGGCATTTGTAAGAACACATGTGATGGAGCTTGCGGAGTGGGAGCTGATTGTAATTTAAGAGGTTTGACCCCAGTATGCAGTTGTCCACGGGACATGACTGGTGATCCTTTCGTTCGTTGTAGACCATTCACAAAAGCTGATTTGTGTGAGCCCAATCCTTGTGGTACAAACGCAATTTGCATACCCGGTCATGATAATACCGGACGTGAGCGTCCTGTATGCAATTGTTTACCTGGCCACACTGGAAATCCTCTTAGCTATTGTTCAAGAGGTGAATGTTTGAGTAACAATGAATGCCCCGACAATAAGGCCTGCATTAACTATCGTTGTGTTAATCCTTGCATTGGCAAATGCGGCACTGGTGCTATCTGCGAACCCAAATCACATTTGGCTGTTTGTAAATGTCCCCATGGATTCTCTGGTGATGCTTTGGTGTCATGTCGTCAAACCCAAAGACACGCAGTAGCCAGATACAATAATGATGTTGGTGCTGGATGTCATACATGTGGCAAATAATTTCGAAAATATTAATAACAAAACTGCCACCTTCGAAGCCATTTACCCAGTCATTATATCGATATAGTCCCACAAATATTACAATTTTCTTAACTTGTCCTAGTGTTTTATATTTAATTTTACACCCTTGTGTATATTTTTTTTAATTTAATA
>CON_MALE_contig_10440
GGTGCAGCACTCTTTGGAACAACTGGTAAAGGCTTTGGTTGTTTTTGTCCCTTCTTCGTAACGGCTCCCTTATTTTTCTTGTGGGGTAAGGTATGAGCGTGTTGTTGTTGTCCCGATGGAAGACCACTGCTAGCTTGGGCCAATTGATTTGTTTCCAAACTATGATAACTGTTGCNNNNNNNNNNNNNNNNNNNNNCCCACATCTACACCACGCTCACTCGAAGATCCTTCGATTTGAACAATGGACGGAGGATTTGGAACATTGGGATAGAACTTTGTTGATGATCCAGTGGCAGTTTGTTGTTTTTTGTCTTCGTTTTCGATGGCAGTATTCAGAGATTGTGTTGATTGGGATTTGTTGCGATTGTTGTTACTGCTATTATTGCTGGAATGTTTTG
>CON_MALE_contig_10441
CGCGTCGTATCAACCACTCCCGGAAGGACGAATGGAAGAACATGTAGGTATTGTCAATGCGTTTGATTAGGAAACCATCGAGAAGTTTAAATCTTTGCATGAATTCATCCCAGGGCATAACCTCATCGGTTTTCATAGCACACACCGTGTAATAGATCTCATTCAGGGTCAGTGGATATAAGGCCGCCAGGCAGGCATTCAATATGGGCGAAGCTTTTTCAAAACTGCACGATGTGGGAAAACGAAGATTAAAGTGCAATAGAAAGATTTGGGCCAATGAAATTGGCAGAACCTTATAACTGGTGGACTTGATGACCAATTGACCTTTCTCTATGAGATCTAAAATGAGTTTGGCATAGAGCATGGATCCCTTGGTCAAAGTTTGCAGATGACCAATAAATTTCAGCTGACCCGTATTATGGTCCTTGATGACTGCAATGTTCTTTTGAATATCGGCACTGTTATTGATGCGGAAGGTTATGTAGTCGAGCATATCCTTCTGCAAGAGATCATTGGAAGCCCAACTGTCCAAGGTCATTTTGGTGTACGACAGACCTTTGACAAACTCCAGCATTTGAGTTCTAA
>CON_MALE_contig_10442
GTTTTAAAGCATTTCAGTAGAACAATCGCTCCTAGCAGTATTAACATCATGCAGTCATTGGAGCAAAATCTTGTCGAGGAGAAGTCGCACGTAGCATCTTGGTATGCTGGCAAAAATATACTCATAACTGGAGCTACTGGCTTCATGGGCAAAGTTTTGGTAGAGAAACTTCTTAGAAGTTGTCCCGACGTAAAAGGTCTCTATTTGCTGATACGCCCAAAAAGAGATCTCACACCGGAAGATCGTAAAGACCAGTACTTGAAATGTGTGATTTTCCAAAGCATTTTGGAATGCCAACCCGAAG
>CON_MALE_contig_10443
CTTTTGTAAACAACTTACTAGCGACAAATGTTACGTCCTTTGATACTTTCCCACAATTGGTATCTGTGATTAATGGGTCCTGCAAAGCGTCAAGTAGAGGTATCAGAAAATCATTATAGGGATTACTTCTGATTTGGTAACGTTCAATGGCTTCAAAAATTGCACGAAATAGTGGCTGTTTGTTGGAATGGAAATAACCTCGATTTCCGTGAAGAATTTGTATGCCATTATTGGAATCGCATA
>CON_MALE_contig_10444
TTCCTCTTCGTCATCATCATAATCATCGACATGAACGTCATGGTGTTGCTTTCCGGTACCGTTGTCATTTTTGTTGTCCTGTTCATAGCGTCTTCTATTGGCATCATCCAATAATCGCGATTTATTCTTATCACTGCGTAATGTTGCGATTTTACGCTCTTCCTCCTGTTTGAGCTTTTCAANNNNNNNNNNNNNNNNNNNNNNNNNNNNNNNNNNNNNNNNNNNNNNNNNNNNNNNNNNNNNNNNNNNNNNNNNNNNNNNNNNNNNNNNNNNNNNNNNNNNNNNNNAGTAGTAATTTGTTGTTGTTTGTTTTGCTGTCATAGACGAGGTGTCAACAGGTGATATCTGTGGCGTTTGCGGTTGTGATACAGGCGAAGGTGTTGTTGTTGTTGTTGTCGAAGCTGAACTTGGTGGTGTTGCAACAACGACTCCACCACCANNNNNNNNNNNNNNNNNNNNNNNNNNNNNNNNNNNNNNNNNNNNNNNNNNNNNNNNNNNNNNNNNNNNNNNNNNNNNNNNNNNNNNNNNNNNNNNNNNNNNNNNNNNNNNNNNNNNNNNNNNNNNTTTTATCTTGGTCATGATGTTCCGATGGTGATTTAGGTGGTCCTGAGGTAAATGCATCAGCAGCTCTAACAATCTCCAGTACCTGGGGTTTTAGTCGTTCATCTTCATCACGATCCAGACTGGAAGTACTCTGACTTTGACTTAACTCCGACCCAGTCTCTGAGGCAC
>CON_MALE_contig_10445
TTTAATATATGACCTTCACCATATATACCATATATACACCAAGCATCTATAGCGAAAGAAAACCGACAGAAATATGATATAAACCCCAACCTTACATATATAGATTAAAAAAAATTCCTTTCTTCCAATAAAAACAAAAGAAACTGTTGTTAAAATTAGATAATTCTTCCTCCCACCACTTGGGTTTATTAATGCTGGTAACGCTAAATGTATTACCCTTAATTTTATATGATAATTAATTCATCATTTCTGCAAAGTTTCGCCTAGTTTTCGTATCATTGGAA
>CON_MALE_contig_10446
CAAAACATAACATAAAGACAAGCTCGGTCACAAACTCGTGCTCTTCGCCGACAGTACCAAATAATCCCGATTACGTTAAACAAGAAAATTCCGATGATATGGAGTTTTTGCCAGAAAATGCATCTATTACGCGTAGTCCANNNNNNNCAGACTCCGAAGATGCCGGTGCCACAACCAAGGCTTCTTCAAAAGTTGACAGTGATGAAGATTGCAAAATAGACCTAGTGGCTAACCTTGTAACACAGCCCACTAAATCAAATGAAATCTCCTCCACCCGTTTACCCTTAAATACAGCATGGACCAGAGATGAGGATAAGGCAATTCTAATTGAAATGAAATTGGGTTCTTCGAACAGGGAAGAATTGTATAAG
>CON_MALE_contig_10447
TCTCGGAGATGATCAATGGAATGATGTATTCGAAGGTCTTACACCTGAAGAATTTTACGACATGAAAGTCCAAGATATTATGGACTACATAGGACGCATACGTATGCAAATGACAAAGGCTCGGCAGATACAAGACATGTTGCGATCTCATGAAGCCAGAGATCGAAATTTGGCTGAAACAAATTTCATTAAAGTAAACACTTGGTCAATGTTCCGGATATGTGTTGTTATGGCAGTTGG
>CON_MALE_contig_10448
CAGCCTCCAGCACCTGCCGGATGACATTGCTGGTGTCCTTCTCCGAGTAGTAGCCCTGGTCCAGGATCCAGTCGAAGACCTCCCGGCCAGTGGCCAGCTCCAGGAAGATGAAATATTCCTTGNNNNNNNNNNNNNNNNNNNNNNNNNNNNNNGTGATGTAGACATCCACCAGCTGTAGGATGTTGGGATGCTTCACCATTTTGAGGATGATGATCTCGTTTTTGGCTGCCTTCCGCACTTTCCGCCCATCCCGTTTCAGAAACTTCTTGCAGGTGTACAACTTG
>CON_MALE_contig_10449
CTCCAAATAATGCCATAAAATAACCTACTGTCATGTGGCGCACTTCTAGGCATAGCTCCTCCGGGACATGAATGAGAGAAACGTGCGAATGAGGTTTTACTCATTGCGATGTGTGTGTGCGTGGGTTAGAGAAAAAACAAATAAGAGATTTTGTTTTTCTACAAAAGAGTTGGCAAAAGAAAAAGTTGTATATTGGCCAGGTTAAAATTTTTGTTTTAAGAAATAACGGTTT
>CON_MALE_contig_10450
CGAAATTCGGCTATAATGCCACCTTCTGCGGGTGTACATAATCGATAAGAATAGACGTTAATTGAAAAGCATACATAACCCACACCCGTCATCACGATCGCATCACAACGACGATAATGAGTGGCGAGTTGAATAGAGACACGCACATATCGAGCGGTAACTCTGTGAAACCCAGTAAACCGTTCTGTTCATTGGCCTATCTGGCCAAGAGTACTATTGCTGTAAATGGCACCAATGACATCAGTGGACGCACCAGCCTGAATGGACAATCTGGAAAGAATACCAGTAATTGCCAGTCGAGTACACCGAATGTGGCTG
>CON_MALE_contig_10451
CACCAATTCGACACCAGAAGCACCATCAACTTCAGCTAATAGCGGTGACAAGGAAGCCACGATTACTAACATTTCAACGGGAAGTAAAAAGTTGGATGAACAAATCAAAAAACTTAATAAAGCCTTGTACGTATTGACCAAACGTATTGAAGCTTTAGAAGAAACGGAAGTTGAATGGGACNNNNNNNNNNNNNNNNNNNNNNNNNNNNNNNNNNNNNNNNNNNNNNNNNNNNNNNNNNNNNNNNNNNNNNNNNNNNNNNNNNNNNNNNNNNNNAGAGAGTAAAAGTGCTCGTCGGTTAGTGAAAAAACCTATCAAATTCAACGAGACCCGCATACCACAATTCAATAAAACATTGCAAGCTTTTATAAACCGCACAAAAGAATTTCCAGATTATTATGATGTCCTTCGCATGTTGGAACATTGCAATCGTACCTAC
>CON_MALE_contig_10452
AAGATGGCTCCTCCACGTGAAAATAGTAAAGCAAACACAGGTGGAGGCGGCGGTGGAGGTCTGAAAACAAATTCACGACAGACATTTGAAGAAGTATATAATCAGTCCAGTCCAATGAACACTACAGTATACTGCGGTGGTTTCCCGCCTAATGTGATTACCGATGACCTTATGCACAAGCATTTCATGCAATTCGGTCCCATACAAGATGTACGCGTTTTTAAAGACAAAGGTTATGCCTTCATTAAATTTGTTACAAAAGAATCAGCCGCACGTGCTATCGAGCATACACACAATTCGGAAGTGCATGGTAGTAATGTGAAATGTTTCTGGGGCAAAGAGAATGGTGGCATCAATCCTGCAGTAGTAGTAAATGATAATCCTATGAACAATATGGCAGCTGTATCGGCAGGAGCAGCAGCGGCGGCTGC
>CON_MALE_contig_10453
CTTAGAGTCAACGATAAGGAAGTAAATAAAGATGAAAGTGAAAATACGACTGAAAAAGATGAAGCCATGAAGGAGAATATAACCCCCTTATCGTCACCGAAAAATTCCATTACAAATCAAGATGAGAATAAAGACAAAGAGGAATCTCCAATGGATATTGATACAAAGGATGAGGAAATTGAAAAGGTTGATAAAATGGAAATAGATACCACCAATGACAAGAAAGAAATTAAAATTATAGAAGACATGGAAGATATTGAAGTATATAAAGAAATTGAAAAAGTTTTGCAAGTCGAAATCGATAAAGAGGTGGAAGAAAAAGAAGTCACAATATCAAAG
>CON_MALE_contig_10454
AAGAGGCCGAACAACGTATGAGAAGACCCTCTCGATTTGAGGTTCTACCGGCACCTGATATCCTAAGTCTACGACAAATAGCCAATGATGAAATGCTACCGCCCAAAAAGAAGCAAGAATCAATGAATAATACACTGCAACCTCGTAAATCCATTTTGAAAAAGACAAACTCATTTAATCTTAAAGCTTTTACCTCACCTACCTCATTGAATAGTCCTAATATAACGCCATATACCACAATAACCG
>CON_MALE_contig_10455
TTCCACATTTATACAAAAGCTCACAAGAGTTAATAAGCATTTCTTATTTTTGTCCTTTTGCAAATTATTTGAATTTATTATTCAAGGGCGCTATATCCCAATATATTGTTGATAGTGGTTTTCAAAAGCATCCATGCATTTTCCAAAGCAACCATGTATTCAATCAGAAACATTATCATCCTTTCCAACTGGGATTTATATTAGCGTGGTAGCCTCAAGGGGAAATAATCCTGTATTCCGTCAGGAAAGCAATTTCTATTTCACTTATAAAAACTTAGTTATGTATTTAACGAATTTAAATTAAAAAATTGAAAACCCAGAAATGAGTGGA
>CON_MALE_contig_10456
TTTATATATATATACATATAAATTAAAACTTATAAATTAAAATAAAATAAACTCCCTTAACCCTCGCTCTAAATGAAAACCTTCTATATCTAGCCTAGGACTAATCTTCTCCACATCCCTCCTTCCTACGCCTGCCTCCCTCCTTTCCCCAACAATAATTCTACAACTAAATTTTAAGCAATTTAGAAAAATTTAGTGAAAATTCGTAATACATATACAAAACCTATATTAATATTATCAAATATAAAATAAATTGAAAAAAAACAAACTATACTAATATACAG
>CON_MALE_contig_10457
CCGCCGGTGCGATAAACGCATTTCTTGTATAGCTCTACCAAACGATCAACAGCACCCTCTCTAATCTCCAAAGAAGGAAGATGAGGCAAGAAATCATTACCCACGAAGAAGCACATGAAAACCCAGTCATCTAAGACTCTTTCAAATTCATATTTGAAGGGCAAATTGGGCATTTCCAAACACTTCTTCAAATATTCCCTCAGAACACTGAGACGTACAAATATAAATCGTACTTCTGCTCCAATCGGTACGTCGGGTTTAAAACTGG
>CON_MALE_contig_10458
TAGAAATTGTTCTTTAGTCAAGTCTTATCCCACAGGTCCAACAAAAAGAGATCCTTCCAACTACTGGCGTCGTTGGTGGGCACATTATGCCTATGTAGAAAAGTCTGTTGATAAGGTGAACAAAGATGATGAGTACATTAGACACAAAATGCAATTCCGTGTTGGGTCAGCTAAAACGTGGCAGGAATGCCATAGAATTATTAGCAAGTTTGGAGAAGACTGCAAAAAGCG
>CON_MALE_contig_1046
TCTTTAAACATTGTATCCACGTTTTTGGGCTTCACCCTTATATTTGTTGTAGTAAATCTTCTCAGGATCATATTTGGTCTGTAATACCTTCCATTCCTCTGGTTTCTCGTCAATAATGTAATGTAGAACCTTTTCGGAATTCTGTTTCTGTTTTTCGCTACATTTGGAACATTCAGTCTTGAGGGCATCGGGAAGAGTCTTCTTCAATTCACGGGCATCTGGAGTACATTTGCCCTTGTCAATCAAACAGTTGTAGTAGTTTTTAAAGAGACGATCCGATTTCAAGATTTCATCAACATCAACATTATCGTATTTGGTGGTGTATTTTTCATCGGCTGAAACAGCAATGACCATGGAGGCCACGACAACAAAGGCAAAGGTAAAGAGTTTCATTGTTACAAGTTTTGTAACGTCCAAAGAAGTTTAGTAACTCTAATTGGGTGAGGGTATAAAAATAATTGTTCAGTTGAATGCTGCTAACAAACGACTAACTTAAGATTCAATTTCTAGCCAGCTTTTATATTATGTTCAACTAAAC
>CON_MALE_contig_10460
TGGGCTTCACCTTCAGACATATCAAAATAATCTGCCAATACAGAAAATTCTTCGTTCTGTTTTAGTTTCTTAAGTGTCAAGTAGCAATCAACCAATGTAACATTGGCTGTGGGACAAATAACTGTCTTGAGCAATGGTAATCTGGAATATGGTAAACCAATATGTACCATGGGATTTTTNNNNNNNNNNNNNNNNNNNNNNNNNNNNNNNNNNNNNNNNNNNNNNNNNNNNNNNNNNNNNNNNNNNNNNNNNNNNNNNNNNNNNNNNNNNNNNNNNNTGATGTTATATTTTGGTTTAGCAGGGAACTACTAGTACCATTGGTGTTGTGTAAACCGCTTGCTGATGTTGCCTTTATAATGGTATTAGGTGGCAGAGAACTGATTGCGGCCCCAAGTTGCTTTTTGGCATTCGATGAACCACCAATAGTTTGCTGCCATTGAAAACTGGTCAATGGTGTTCCCGCAGATGCTATTGTTTGTAAAGAATATTTAGCCGTTTTATTTGTGGTAATATCTCCAGTTACTGTACTTGCACGTTTCATTGCTGGTTTAATTACTGCTGGAATTTTATTGATAACTAGGCCAGAGCCACCTCCTATTTTTATTAAGGACTTCTTGTTAACACCTGCAACCGACGTCTGCCG
>CON_MALE_contig_10461
CTTATGAATCCATTGATAAACTAACTTACCTAGATATGGTGGTAAATGAGACCATACGTATGTATCCAGTTTTTCCAGTATTGGAGCGTCAATATTCAAAGCCAGATGGACGAGATAAACCCTATACCTTAGAACCATATTGCAATTTCTCTCTGCCTGAAGGGATGCCTGTTTTTATTTCTACCTATGGCCTACACTATGATCCAAAGTATTGGCACAATCCAACCACTTTTAATCCTGAACGTTTTTCCGAGGAAAACAAACATTCCATAAATCCCATGGTATATTTACCCTTTGGAAATGGCCCCAGAAACTGTATTGGTGTACGCCTGGGTATGTTGCAGGTGAAAACGGGTCTTCTTTACTTTCTGCGAGATCACTATGTGCGTGTGTA
>CON_MALE_contig_10462
GAACTTCAAGGAGAATACCTCCAGAAAGCTGAACAAATTCTAGATATGGCTTTAGTTACATTGGAAACCTATGAAGGACCTCGTTTCATGGTGGACAAAGTTAATAGGGCAACACGTAGTAGCATTTATCTGTATCACATAAATGCTGATCTTATTGATGCATCCGATGCGGTCCATGAATGTAATGCTGTTATACTCTATGAGCCATGGATGAAGGCCAATTGTATTGCTCAAGCTGTTTTCGAG
>CON_MALE_contig_10463
TACGCAACTAATGGGAATTGTATTTTAAAAAGGTCGACTTTTCAATCTTTTATTAAATCTGGAATATCAATATCTATTCGAAATTTCCCCTATGAACTATCAGAAGAAATGCCACAGGTTATCAAAAGATTTAAAAAATGATTGCTATGTAGGTTTGCCGATACGCAATTCCGGGCCAATTAGATTTTGCAACCTGAGTAATTATGGCGATCCATTTTATGCATGAATTTGGGCCGTAGTCTATCATACACATATTCCAAT
>CON_MALE_contig_10464
TTACCATCCTCATCTATGACAACAACACATTCAACAAATGCCTCAACCCCAAGCGCGAATTTGAATACAGTTAATAACACGACCCTTAATGCTTCATCAATCAATAGTAATAATGATAGTGCTAGTAACAGTGGTAGTGGTAACAATTCCTCTGTTGCAGCAACTACATCCGCCAGTGTAGTGACAAATTTGGCACAAACAGCACAACCACACTGTAATACCGTGGCGGGTTTGTCACAATCAACTGCAGTAGCCCAAGAACCTGCTCAAATCCGACCCATGGAAAGTTAGAAGATTTTGATAACTGATATATAAACTAGTAATACAAG
>CON_MALE_contig_10465
CGAAAATGTTTCGTATATTGGCTAACATAGTAGAGATCGATCAAAGCACTTCGAGATAAAATAAATGCACCCGCTGTGACATAGGGAGGCCATCGATTAAATGGATATTCTTTAAGAGTTACCAGCCATTTACTAAATTTGTGACGCAATGGGCGTGACTGGAACACAAAGCCGCCAAAAAGTTTTTCATGTTCTACACTGGCCTTCTTTTCCCACATACTATTTAGGGAAACAGCATTTTCCGGATATAAAGCTGGATGG
>CON_MALE_contig_10466
CGAGGATCATAGTGTTCCCATTTGCGATGATTCAATTTGGAAAAATCCTTACAATTTATGGCAATATCCTTCAAATATTTCGATAATTTTAGCAGTTCTCGGTCTGTGCTACGATTAAGATGGGCTTGTCGAAAAGGCCTTATTCTCAAGCCTGAACGAGGATTCATAAGGAAGTTTCGTCGTATATCGTCAAACATAATTGTATTAGCCGCTGAGTATTGGGGATATAAACCCCAGATGACACCTAAAGGTTTAACATCTATGACACCACGATCGGGCGTATGGACCGAAATCATGGCATGTGAATCTAAATAGAACATTATTTTGTACGCAGGGTGATTAGAAACTCCCAGCAATTTCATTTTCTCCTCTATCCAACGCATACCAGTTGCCGACCAAATGACAATGTCATAGTATTCATAGGCACATGTAAGAAATTCGTGTAAATATGGCCGCATCAGTTCACCTCCTGTCTCAGCCGAAGACCGATGATCGAATAGAGTGTAATCAATATCTAATACTAGCAAATGCTTGTCTGGC
>CON_MALE_contig_10467
GAACGGAGGCGTTGCAGGAAGCAACAGTGGACATGTGCAATTCGATAGTTTTGATCAATCATCTTCGGGCCATGGTACAGTAACTCAAAGTTCCGATGCCAGTGCAAATAGTAATAAGTTCGAGAATATCAGCGATAATGGAAGTGAGATCAGTGATGAAGGATATCGCAGTTTGGGCGTTATTCAATCGTCAGCCCAGAAACGTGAATCCATACACAGTCAAGCATCGATGGATGACNNNNNNNNNNNNNNNNNNNNNNNNNNNNNNNNNNNNNNNNNNNNNNNNNNNNNNNNNNNNNNNNNNNNNNNNNNNNNNNNNNNNNNNNNNNNNNNNNNNGGAAAATAGTTATACCACACAAAACGATGAAGATCTCCATCACAACGACGTTGATGTTGGGCCACAATCTTTGCCAGCCGTATTAAATGCCGAACAAATTCAAGTTCCAACCAATAAATTTGAACAATCTGGCATCTTTATTACAGACGAAGCTATTACGGTTGATATAGCTGAAAATGGACTAAAACGAAGTGGTTATGCCAATAAAATATTCGGTTCAAGTACTGAAGATACCACAGATGGCAAGATAGTAACGACTAAGAAGTCAACTCAAGCCAAGGAACAAGTTGGTATGGCCTCAAATAAATGTAAAATTCCCTGTTCACCCATGGCAACACCACAAAGACGCCGTAGTATAGATAATAGCACATGCAATACCGGAAGCCTACAGGATCTACACTCACGTACTGGCCTTCCGGTTATGAATCGTGCCAAACCCGTCTATCGATCTGTAAGGAAACCACCATCCGCTTTCACTTCGATTAATGAGGCCCGGAAAAGTAAATCGCCAGCGCCAGTGACTGTACCAACAGCAAAAGATGCCCATAACACCTGGAGTGGTAGAAATGCAATTAATGGAGGCGGACGCAAACGTCCCACTCTGACAAGTGACACATTTACCCCACACGCTAGTGGTATTGGTAACACAACCACGGCTTCACCCTTTGAACGTAACTCTAAGACCAGGTCATCACATATTCTGTATGACAGTAATGGACGTAGAATAAAAGGTTGTACAGCCTCTCTGACAACATCGCCGGTCAAAAATCATGCAAACTCACCATTGGCCCAACAACTGTTGGAA
>CON_MALE_contig_10468
CCCGAAGTGGCCTGTACGATTTGTGGAGCTCGTTTCACAGATCAAGAACTATTTGCTAAGCATATACAAATGCACGAAAGAGAATTGTATACGGACAATCCATTGGCTGCTATGTTCGATACTGGCCCNNNNNNNNNNNNNNNNNNNNNNNNNNNNNNNNNNNNNNNNNNNNNNNNNNNNNNNNNNNNNNNNNNNNNNNNNNNNNNNNNNNNNNNNNNNNNNNNNNNNNNNNNNNNNNNNNAACAAACAGAACGATGCCGATCATCTTTCATCGAATCAGATTCTCCACCACCACAACAACAACAACAGCCTACCCCACAGCAAATCGCAACAGAAGCAAACATCATCACAGATCCAACAGAAATCGAACAACCATCAACATCTACTGGGATTACAAGCGGTGGGTTTGATGCCGAGACATTCAGTCAACTCATCTGCTCCTCACTTACCGACCAAATCCCAGAAGCGTAAACGTGAACTTAAATGCCAATATTGCCCGTCCACCTTCATTAGTAACAACAACTTGCGTAGACATTTATTCGAGCTGCATAAAAATGAAATTGGCAATTTACCCGAACCACCGAGAATTCAATGTGATGTGGCAAACAATTGTCGCAAATGTAATGTGAAATTTG
>CON_MALE_contig_10469
ATAATAAGAAAAACGTTAATTTGCTCAAAAATGTGGTGGAGAATAAGGTGAAGAACTCGAATGAGATAAATGAAAGTGCTGGATCGGCAACAGGCTCCCGAGGTCATTCGCGTAATAATTCTAAAGATTTAAATATTAAACTTGCTCAAAATGCCACTGGCACCAGCACATCCAGTACGTCCGGTACACTAATCAATGACTCGGCCTTAAGTATTCTTAGACATCGTCGCACCAACTCCAAGGACTTAAATCACACTGCGAATGCCACAAATATCAATGATACGACGACCGTAATTAATGCCACCACAGCTTCCTCGAACCACAAGAAACATTCTCGCAATCCGTCG
>CON_MALE_contig_1047
AAAAAAAAACAACAAAACAAAAAAAACGAAACGATAAGAACGCGTGTATGAGATATATAGACACTCTCAGGGAGAAGATAACTTGGGATTGTAAAAACAAAAACATTGCAAAAAATCTCCTCACAAATCAATCTGGTGGATTCAATTGATGTGACGCATTTAATGAAAGGCAACGTGGAGAAGCTATAAAAACGGCCTACAGAGTTCCAATATCTATCAGTTATATATTGACAACATTGCAAAATGTTCTTTGCCAAATCTAATTTGGCCATTCTTGTGGTCTTGGCCATTTCTAGCCAATTGGCTAGTGGTCAATTTAATCCAAATTATGTTTCGGGTCGCAGTACCATAGTACATTTGTTCGAATGGAAATGGGATGATATAGCAAAGGAGTGTGAAAATTTCCTAGGACCCAAAGGATATGCTGGTGTTCAGGTTTCCCCTGTCAATGAAAATGTTGTAGTTGCCAATCGTCCTTGGTGGGAACGTTATCAACCCATTTCCTATCTGTTAACCACACGTTCCGGAAATGAAGATCAATTTGCCAGTATGGTTAAACGTTGTAATGCCGTTGGTGTCCGCACCTATGTCGATGTTGTATTCAATCATATGACAGCCACTCATGCTACTACTGTTGGTACCGGAGGTTCTACAGCTGATCCCAATTCTAAGAGTTTCCCTGCTGTACCCTTTTCCTCTACCGATTTCCATGCCAGCTGTGGCATTAATAACTACAATGATGTAAATCAAGTACGCAATTGTGAATTGGTCGGTTTGAAGGATTTGGATCAGAGCGTATCCTGGGTTCAAGATCGTATTGTCGACTTCTTGAATAAGTTGATTTCTTTGGGTGTGGCCGGTTTTCGTGTGGATGCTGCCAAACATATGTGGCCAGCCCATTTGAAGGTAATCTACAGTCGTTTGAACAATCTTAGCACTTCCCACGGTTTCGCTGCCAATAGTCGCCCCTTCCTTTTCCAAGAGGTTATTGATATGGGTGGTGAAGCTATTTCGAAATATGAATATACAGATTTGGGTACCGTCACTGAATTCAGACATTCCGATTCAATTGGCAAGGTCTTCCGAGGCAAAGATCAATTACGTTGGCTAGTCAATTGGGGTACCGAATGGGGCTTCATGCCTTCCGATCGCTCTCTGGTCTTTGTCGATAATCATGATAATCAACGTGGTCATGGAGCTGGAGGTGCCGATATTCTCACTTATAAGACCTCGAAACAATATAAAATGGCCACGGCCTTTATGTTGGCCCATCCCTTTGGTATTACTCGTGTCATGTCTTCCTTTGATTTCACCGATACCGATCAAGGTCCTCCCACTACGGATGGTGTAAACATACGTTCGCCTATCTTCAATGCTGATGATTCATGCAGTGGCGGTTGGATATGTGAACATCGTTGGCGTCAAATTTACAATATGGTCGAATTCAGAAATGTTGCTGGTACTGCCGCATTGCAAAATTGGTGGGATAATGGCAGCAATCAAATTGCCTTCTGTCGTGGCAATAAGGCTTTCATTGCTCTCAATGCTGATTCGTATGACTTGAATAGCTCTTTGCAAACCTGCTTGCCTGCCGGTACTTATTGTGATGTTATTTCGGGATCCAAATCTGGTTCCAGTTGTACTGGTAAATCGGTGGTTGTAGGATCCGATGGTCGTGCTACAATTACTGTACGTACTTCAGAGATGGATGGTGTTTTGGCTATTCATGTCAATTCGAAATTGTAGAGTTT
>CON_MALE_contig_10470
TCGAATCATCCCTTCAGAGGACAAAAAGAAGGTCCTTGGGAAGGTGGAATACGATCAGCTGGCCTTATTTGGAGTCCTTTATTGCTCCAAACGAACTATGTATCAAATCAAATGATGCATGCTATTGATTGGCTTCCTACCTTGGCATCGGCAGCTGGCATAAAATTACCAACTGATACCAAATACGATGGAGTAGATCTTTG
>CON_MALE_contig_10471
AATCAGCCAGCTGCTGTTAATACAACAGGAGGCACCACAATGTCGGGCCGAAATATAGAAACGGTTCCAGGCACTTCAGCTAATATGTCATCTCAGACATCACATCAATCCACCACAATCTACCCGACATTGACTTTACCTTCGACCACAGGGCCCTCTATCAATACTCGTCCAACAGCATCTTATAATCAACCACATCGCCCAATTAGAAATCCATCCTATCGCTTTGAGGAAAAGAAAAAAG
>CON_MALE_contig_10472
GCTGTTGTTGTATATGCACTACGTGCTGCTGCAGATGTTGTGGTGTTTGGCTTTGTTGCGGTGTACTACTGCCACCGTGCTGATGCGGCGAGGGACTATATTGGAATTGTTGCGAATTCTCTTGACTATGCTCGATAATTTCAATGCTACCCGATGTATTGCCCGATGTGTTATTTATAGAAGTTCCACTGGTATTGGAGACATCATATTTACCACGTTTGAATCGACCATACAAAGAGGAACTTC
>CON_MALE_contig_10473
TTGGAATATACCATTACCATCATACAATGCATATACTCTTCATCGGGATATCCGGTTATCTATCCCAGCAACATCCTTCAATAACGCTTTCGGCGTAATGCAATTAATACAGATTCGTGTTTTGNNGCGCAGTCTCTCAATTATTATGCTTGAAAGATATAAATAACGGCAAATACGTTATTTGTTTCAGCAGTTTTTATCTGCCAACACGGAGAAAGATCAAGATTACCTTGCATTCGAATAAAG
>CON_MALE_contig_10474
CACCCATATTCATTTCAATCTTAGCCTTAAACTTAAATAGAGTTTCGCTGCTTTAGTATCTTTCGAGTTCGCCCAAAAGATGAAGCACACACCCACACACTCGAACACGAATCCTATAGAACAAAATGAGGGACATGCATTCACTCTGCTCATTCATTTGCATAATATTCGTACGCATACAGACACAGGCACCAATACCAATGTAAGCACTCACATACATACAAGGCTACCCATTGCACGTACTCCATGATGAGTTTTCGTCATATTCATCATTCGTAGATTCGT
>CON_MALE_contig_10475
TTTTTTTTATTGAAAAGACCCTTCGCACATAATCATCCTAAAAGTAATATCCCGCTTGTTCGGGTAAGTAGTGAATGCCTACTTATATGGCCCCCAATTCGTAAACACCCCTACTTATAATCCTGACTACCGCCCTTGTATTTGAGCGGAGAATTTAACGAGGAGATGTCGCTCAAAATAACCAATAGACTATTCTCTGCATTATTGGTAACCCCTACTTATAATCCTGA
>CON_MALE_contig_10476
ATTGGTCGCACAGGTCGTGTGGGAAATAATGGTCGAGCGACTAGTTTCTTTGATCCAGAAAGTGATAGTGCCATAGCAAACGATTTTAATCAAAATTCTAGAGGGTGCTGGTCAAGAAGTTCCCGAATTCCTACAGGGTCATAGCTCTGGTGGCGGGGGCGGTGGTGATTTTGGTGGCAGTCGCTTTGGAGGACGGGATGTTCGTAAAGGAGTGGCCCAGAATGACGATAATTTTGTCACCTCATCAGCTCCTGCTGCTCTGGAAGAAGACGAAGAATGGAATTAAGCTTTCCCCTACATATATTTTTCGAGAAACCATG
>CON_MALE_contig_10477
GTTCGACCGTTTTCGTACACGGGAGTGGACTACTTCGGTCCCGTACTAGTAGCCGTCCGCCGTAGTCAAGAGAAACGCTGGGTAGCGCTATTTACGTGCTTGACGACTCGAGCCGTTCATATCGAACTTTCCACCGATTTATCTAGTGATGCGTGTCTGCTCTGTATTAGACATTTTATAAACCGCCGTAGAGTCCCCATCCAGATCAGAAGTGACAATGGCACAAATTTTGTGGGAATCAACAAGGAGCTGGGAAATGAACAAAATTTTTTGGACTTCGAAAAAATTGATCGTGGATTGAGACCGTTGGGTATCCGGTGGAAATATA
>CON_MALE_contig_10478
TTTGGGACATTAATTGCATAGATTTCTTTGTATATATATTTATATAAATATATTTAGGGGTATGTAGGTGTGTGTTTGGGAGTATATATATATATGAGTGTGGGTATATTTTAGGTTTTGTAGAAGGAAGGGCTTTCTATATATATATAAATGTGGGTATGATTTTCTTTATTTTTTTTTTTATTATAAAAATAGGTTCTTTGCTTAGCATTTTTTTTTATATTTGTGTGTAAACTTCTTTGAAATCATTATCAGTTGTTTTCCTTTCTCATCACTTTTTCA
>CON_MALE_contig_10479
TGAACAACAGGCCCAAGCCTCAGTGGATGAAGCTGGAGGCGAGAATAAAATGAAGTCACGCCTTCGCAAAGGTGCCCTCAAAAAGAAAAATGTCTTCAATGTCAAGGATCACTGTTTCATACCACGCTTCTTCAAGCAGCCAACTTTCTGTTCACACTGCAAAGATTTCATATGGGGTTTTGGCAAGCAAGGTTTTCAATGCCAAGTTTGTTCGTATGTCGTTCACAAGCGTTGTCATGAATATGTTACATTTAT
>CON_MALE_contig_1048
TTAATGTAGGAGTAGTCAAAGAGTTGTCTAACTTTATCATAATACATATGTATATGGTATGTCTATAAAATTCTTAGTTACGTAATAAGGGCACTTTAAGAGTGTATCATATATGTCATTGTATTAAATAATATTGGATAAAGCGCATTACCGCATGTAATTATTCGAGTAGACCTTATTCTAAATACTTCAACTATGTTTTGGACGGAATGTTAATTTTTATGGTAGCTACCAGTTGGAATGTGCGCGACTTTTGTACAGCATTAAGGCAGCATCAATAGTTGATATTCAATGAGGCAGATATGAATGTTAAAAACGTGACTACAAGCAAAGTGTTTATGTTAAAATTATAGCGACGGCTGGCGTGATTCCGTGTAGTTTTACCCATTTGGAATCGTAAAGTAGGACTAGACATCCGCCCATCACCACCATTACTGTACGCTAAAACTCTCATATTATAGCTTTTTCCTGGAGTAAGATTAGATATAAAAGCTTCCAACTTTTGGCCAACTGGAACAATTGTGTCGTTTGCCGTAATCATATTTTGGTCACTTTCCCAAACTCGAACCTTATAACCCTCAATTGGTTCTTCATCTTGTGCAGGGGACACATAGCGCCAAACAACTCGAACGGTCGATGGATTAATTCCATATACATGTACCGATGATGGTGGTTTCTGTGGTGCTTTTCTATATGTGCGTTCCTCGAAACGTTCGCTTTCAGGCCCTTCGCCGGCAGCATTGTATGCCATAACTTTTACAAAGTAGTATGTATCCGGTTGTAATCCTACAATTAAAGCCCAATTTCTTATGGTGCGTGATAAATAATATACGGCGTCTTCTTCTTGATGCGATGTCTTCCAGTATTTAATTCTGTGCCCAATTAATTTTCCTCTAACATTTTCTCTGGTCATCTCTATAGGTTGCCATGTGACATTAAACGCCGTGGAATTAAAGGCTAAGGCAATTGGTTTTTGTGGGGCCACTTGAGGCATATCTTCAGCAGAATATATAGTGACTGGTTCACTTTCGGGTCCCTTGCCAATGTTGTTTATAGCCTGAACTTTTACTTCATATTGAGTATAGTAATTATTTAAAGGAATATTAACAACCGCCANNNNNNNNNNNNNNNNNNNNNNNNNNNNNNNNNNNNNNNNNNNNNNNNNNNNNNNNNNNNNNNNNNNNNNNNNNNNNNNNNNCTCTTGCGGCAAAAGCGGGTCCCATTTAATAGTAAGATCGCCAATTTTACCTCCACCACCTCCTACGTTACGCGGTGCTATGTAGGGCTTGTCTTCATGTGTGCTATATATTGGGGAGGGAGTAGAAGGAGTACCGATACCTAAATCATTCACGGCGGCTACACTGAATTCATACGAAGACCATGGGGTCAAGTTTGTTACTTCAGCTTGTTGTCTACCTGTGTAACGATCAACTTCTCGCGCTTGCAAATGTTGGGAAACATTTGTCCACGTACGATTCCAATTTGTACGGCCCAAAATATTATAGTATCTGATGGGGCGACCATTGCTGGCGCCATCTACCCATTCAATGAGTGCTTTCGTCTTGCCTATGTCTATAACTTGCACACCTCCGGGAGCACCTGGGGCACCTTCTATTATTACCGTGATTTTGCAGAAATTTCATTCACGGAAGATTTCACAACACATTCGTATTCTCCTCCATCTAGCATTGTTACATTATACACAGTCAAACGATTGTAATCAATAATGATTCTTTCGGTACCGTCGTGATTGTTTCNNTCGTAATAATTCTCCGTTATGCTTCCACACATACGCCACGTCAAGTAGTTCATCATATCCAGCTTCGCATTGTATATATATCAAGTCATGTACTTGTGTTGTAATTCGTGGTGGAGGTGTTTGAATAAAACGCAGCTCCTGCAATACAATGAGACGTGCTCGAGACTCATCGCTACCAGCTTTATTCGATGCAAGACATGTATAAATACCCTCGTCG
>CON_MALE_contig_10480
TCCCAAGGGTTTGGCACGAAAAGCCGAAGTGAACATTTTAACACAGTTTACAGGATTATTGTGATATTTGTAATAGAGTAGGACACGTTCTTCAATCACTATGGATTTTTGGGGATCACATATATCGATCATGGAAAATAGCCTGTAGGGTATATCCAATTTTTTGAGAGGAGTAAAACTGGATTCATCACTTTCGCGACCCTCACCGGTAAGCGNNNNNNNNNNNNACCCAAGGCGTGGGATATATTGAGAAGATTTAGGGTAATGGGTCCATTGGGTACCACCATATTTACACCATGATTGGCCGAGTTGCTGATACTAACTGCTGAGATAGAGGGAGTTTTGTAGATGGCTTGTATGGCTGCCGATTTGTAATTGTGAAGAATACCAGCATTTTCTATGCGTACATATTCCATTTTACTATTCTGCGGTCTTTGCATGCCATGCGTATG
>CON_MALE_contig_10481
CAAATTAATACCCAAGCCACCGGCCCGAGTACTTAAGAGAAAGACGAATTGTTGAGCTCCGGGGGCATTGAAACGGTCAATAGCCTCTTGTCTTAAATTACCAGTGATACTACCATCAATTCGTTCATATTTATAGCCTTCGCCTTCAAGAAAATCTTCCAAGATATCCAACATTTTTGTCATTTGCGAGAAAATCAAAACACGATGGCCTTGATCTTTCAGTTGCTTCAACATCTTCGAAAGTAACACCAACTTTCCTGCTGCT
>CON_MALE_contig_10482
CTTTGCTGCCATTAAAATTCGGTATTAACTCGCTAGTTTTAGTCGGAGATACACAACAATTGCCAGCAACAATTTTGTCCAAGAAGGCAAACGAACTAGGTTTGGGCAAATCTATGTTTACACGAATACAAAATTGTTTGGATAGTATAGACAAAGCTGTCCGAAATAATGCATCAACAATTACGCCAGACNNNCTCTGGACTTCAAACACAATATCGAATGCATCCAGAAATTTGTAGATGGCCTAATCAGTATTTCTACAAAAACGAACTTATAAATGGTACAAATACCATAGATTACAAAACACCTCTCGTTCCATTTACCGTCCTAAATTTAGCCTATACCCAAAATAAGGCATGTGAAAATGGAAAGATTACTAATAATTTGGAAGCGGAATTCGTAGCGAAACTCTTAAAAGCTCTAGATGGATTTATACCAAATAAGTATAATAGTTATGGTGTTATAACGCCATATGCTCATCATAGGAAAACGCTGGAACATTCCATTCGGTCCCTCGGTTTAACAAATATTA
>CON_MALE_contig_10483
CGGCTCCAGTCATACAACGGCAAAGGCGGCGTCAACAACCAATAGTTTGACAGCCACTACCGCCAAACCTCAAGGTTTTCAATCACGCTCCATAGAGGCCAGTGACAATGAAGACGATGACTTTGAAACGCAGGCCCAAACCCACTTAGGCTACAGGCATCAACAACAACAACAACNNAACAACAACACCAACAACCACTCTACGATTATTCTCAATCGGAGGAAGATCAAGAGGAACCTCCACGTCCGGTCTATCAGACGCGTAAACAACAACAAAATAGCTATCAAGGTATTGGAAAGGGTTCGAAGAAACAATCCAGCGAAGAGGAAATCGA
>CON_MALE_contig_10484
GATACTTGGCAGCATTCCACATGAATTTACAAACTATTGGATAAGTAGATTTCCCTATTTAATATCGCATGCCTATCATGCCTTTAGTATTTGCTCAAATGAGCCCATTTTTAAGTCATACTACAATTCTTCATATCACTTTACGAGGCCGGAATATTTCGATGCCGACGATGATCTCTATCCAACACTGTTGCAAAGAGATCCTAAACCTTTGGCCAAGCAGACGGCTACACCTGGCAATGCCAGTCCCAAGAAAGTGCTCACACCTCAGCAGCTGNNNNNNNNNNNNNNNNNNNNNNNNNNNNNNNNNNNNNNNNNNNNNNNNNACGACAACACATGGGGGCTTGCAGCGTAATTTCGATGTTAACTATCCAACAAATGAGGATGAAAAACGTGATGTTTTTGCCAATTTCAAATTCAGGCGTAATATAAAATCATCAAATCGCAATTATAATAATTTGGGCAAAAAGGATAAAAAT
>CON_MALE_contig_10485
CCTTTTTTCTGGCCCACAGTTGCCAATTTAGGGGCAACAACAGCATTGCCATTCGTAGCAGTGACATTTGCCACAGTATTGCCATTTTCCTCTTGGTGAGATTCAAAAAAGCCTGTTTCATATTTCTCAGGCAAAGGTCCTTTCAAGGGAATATAAATNNNNNNNNNNNNNNGTTGTTGCTGTTTATTGGATCCCAAGGATTTTTGTGAATTTTTCGAACTGGAAGATTTCGCATTGGTTTTTGTACCATTGGCCTTTTGTTTGCTATTCACAACAGGGGGTTCAGTTTTAGTTTTTATAACTGTTTCTGCTACTGCTATAGCTTCTTGGTCTTGCCCTACTTGTTGCTGTTGACCATTTGTGGCTTCTTTGGGTAATTTCTTTTT
>CON_MALE_contig_10486
CTCGGATTCAGATTCGGAAAGTTCAAGCAGCAGCGATGATTCCGATGTGGAATATCTCAATGTTATTCGTAAGAAAATTGATAAATGCTTGGAATCAGATGATGAAGATGGCGATAACGATGATGACGACAATGAGGGTAACAAACAAAATAGGAAGCCAAAAACTAAAGTTAAAGCTAAAGGTGAACTGCTCATAGAAGACTTGCCNNNNNNNNNNNNNNNNNNTGAACTGGGAAAGATTCATTCAATTGTTGATCAATTGGTGTTGGTTAGTGCCTTACCCAATTCGGTATTATTGGATTTAGAAACAGTTCTATTCTTGGATAAAGGCCAAAAAGTTTTAGGTGAGGTATTTGATGTTTTGGGTC
>CON_MALE_contig_10487
TTTTTTTTTTTTTGTTTCTTAAAAAACATATTTTATAAGAATAAAAAAAGTTTTGAGAGGCCTTTGTTTTTTTTGATGGTTTCATTAATAGCTGCCATATGTATGTATGTAGTGTTTTGTTCTTGAAAAAAAAAATTTTTTTAAAAATAGAGAATCAATCATTGCAATNNCCAAGATCAGGCATTTTGAAGTGTTCTATGTTTTTGTTTTTAAATTATTACTTGTTATAAAAAAATTAGTATTTAAGAGAATATAATAAAATAATGAAATATATATATTTTGTTAATTAAAAAGAAAGAAAAC
>CON_MALE_contig_10488
GCAAACTTTGCGGCAGTTGACTGGCAGACTTTCCGCAAATAGTGTTAGTATTTCCTTAACTTGCGGATACATTCCTGGGATAGCTCGAATAACGAGTCTAGAATTGAGTACTTCACGAATACTGGGTCGGGTACCACTGCAAGTGCTCTCATAAAATTCATTGTGAGTAAAGTATAAATTCTGTACATTATTATCCGGTGCTTTGCCAGAAGGCTCAGTGTTTTCATTAAAAGACTCAATCGGGCCTTCAACGCCAC
>CON_MALE_contig_10489
GCGGTCAACTAATCATCAACTGCTTTAAAAAATTTCCATCAAAATATAACTGGGCACTGAATCAACTGAAGAATGCCGACAATTAGCATTGAAATCAATAAACAAATATGGGATGAACCAAACAATTTACAGATGCACTGTTTGCCAGCGAAAATCAAATGGGGATGGTGTGGCAAATGTTGATTCCTATTTCAACGTCTACACTCGTCGTGAAAATGGATGTCTGAAGAATTGCCTGCGAGGTTATCNNNNNNNNNNNNNNNNNNNAAAGTGTTCCCTCAAATTATAAAGGATTGGTCTTGCAGGAAACGCGGAAGCCCTTAGATGAGGAGGCAGATCGTATATTACGTGTTAAAGGCACATTCAAGAATTTCACATATTGGAACTATGATAAAATTCCTTCTGCAGCGGATGGATACAAC
>CON_MALE_contig_1049
TTGAAGACCTTACTCTCCGAGAAAAGTTGGTAAGTTCGAATGGAACATAATTGTATTAATATAAAACCGCAAAGGCATTGAAGTTGTGAGAAGCTATACGTATTCAAATCCTAGTTCAGACTGAATTTGTTTATTTTTTCCAATTTAAACAACTTAACACTTTATAAATCGGAATGTTTTATAATCCAATCTCTGTGATAAAAGACATTGGCATAACCATCGGGATAACTGCTACCACATCCTCCATAGACAAAACCAGCAATGCCTACCACTTCACCATTATACATAGCAGGACCACCTGAATCACCATTACAAGCGCCATTATCAGCTGCATGGCCCAGACAAATCAAAGTTTCCGAATCCATATTAATTTTCTCTTTGCATTCACTGCGAGAAATAGCCTTAAGGGTATTCCATTGTAATTTCTGAGGCAAATCGCCATTGTGTTTGATACGACCGAAACCAGAAATGATAACATCGGAGCCCACGGGAACAGCAGCCGAGGCCAATGGAATGGGTTGAATATTATTCGAATAGATTAAAGGTTCGGTAAGGCGTAAGAGAGCAACATCATTAAGGAAATTGCCATAATCTTCGTGTGTTATAATTTCAGCTACATAGACAATGACACCACCTTGGAAACGATCATTGCTTCCCACACGAATAGTAAAAACTTTAGGATCATAGGTATAATAATTTCCATTACTATCTTCTGTTCCCACACAATGGGCTGCAGTGAGTATATAGTTGCGAGAAATCACAGAACCACCACAAGAGTGTGATCCATTGCGTCTTAGCGATATCTGATGGGGAAATTGTCCCTCATAGGCATTTTCACCACCTACCACACGTCCAGTGGGTAATGCCGAGCTGCAAGCTATTGCAGCAATACACGCTACAAGAACTAATGAGAGTTTGCCCATATCGTTTTGTCAACTACTTGAAG
>CON_MALE_contig_10490
TGCGATTCCCACCAGATTATTACCACTCATAGCAATTGGCCAAGATTGAGCTTGTATTGGCGTCGGTTGATTGTAGCACTGGCGTCTTATTTCATTCATGCAATAGTCGGGGAAACAAGCCTCATCGAAATACATAATTGGATTAGGGGCTGGTCCTCGAACTGTAATTTCATTATCTTCTCTATAACGCTCCACTTCTTGTGCTGTACGATTACGAGTGATGGGATGTTCTTTGTAGAAATCCTTTTGGAATGGCGATAGATTGTATTCGGTCCAATTTACATCACATAAACTGGAGAAATCATTGTCATTTTTGCCCATGCCGCCGCCTCCTCCTCCTCCAAATCTATCGCGTCCGCCAAAAGGAGGAAGTCCTCTACTTCCGCCTGGAGGTCCATTTCGGCCTCTTCGTTCTATACGACCAGAACGTACATTGCCTCTATCATTAAAACCGCCGCCGCCGCCTTGAGAAAAACGGTTGCCACCTCCGCCTCCACTACCACCGCGGAAATTCTGATTATGTCTTGAT
>CON_MALE_contig_10491
CGGCAGTAAATCCACCTTCTCTCACTAGCTCGGTAGATGACTCCGTAGTGGGATTGCAGCATAGCAATTCGATGAGTGGTTATATATCTGAAGGTCATTTGGATTATCGTGAAAATTCTGGTGCCACCAATGGAGTGAATGCTAATCCTAATTTAGAACGCAGTAAATTGATGCGCAAGAGTTTCCATGGTAGTGGACGTCAATTGACCGTCGTGGCTAAGGTTCAACCTCCACCACCACCAATGCGGACATCTTCAACCTTGACTCAACAACAGTTGCAGCAACAATTGGCCTTGCAACAACAGCAAGATGCTGCTCTCATGCAACATTTCCATCATGAGGCCACTCTTTCCAATCTATCCGCTATGAGTTCCAACACCTCAATAAGTGAGGATTCATGCCAGACTATCATAACCACCTGCGCTCAAGTTCATTCTGAACAGAGCCCTCTGACTAAGGAACAGCTCTATCAACAATCGTATCGCGCATCCACTGAACAGGGTACTGATGAAGTAGATACCCTACCCCCACATCAACATACGAGGCAAGATTCGCAAGATTTCCCTCCACCACCACCACCCTTAGAACTGCCACCTTACCCAAGCCCACCACATAGTGTAAGTCACTCACGCCAGGCCAGTGAAGATTTCCCACCTCCACCGCCGGAGATTGATATGGAACCCTTGAACCAACAAATCAATCAAATTCAGGCTCTGGAAGCAGCCAATAAACAACAGCAGCAACAGAGGACTTTGGAGTCAATGGAAGGTACCACGAGTATTTTGGCCCAACTGCAGCAGAGACAGCATTTATTGAAGATGCGCAAAGAGCATGGTAACACTCCTACCTTTATGCAAGGTACTCAGAACGAGAACTCCTGGCTAANNNNNNNNNNNNNNNNNNNNNNNNNNNNNNNNNNNNNNNNNNNNNNNNNNNNNNNNNNNNNNNNNNNNNNNNNNNNAACAACAGTCACCGAGTCCCATGAGAGCATTTGGTTCTCAAGAACTGCTGAATGTGAAGTCGCAACCAAATCGTAATGGGGTGTTGGCACAAGCGAAACCAGATAGTGATGAGGTCGATTGTTTGCCACAAAGGCCTCCTCTACCACCACAAGCTTTGCAACAAAGGCAACAGTTGCAACAGCAACAACAACAACAACAAATGGCCTCGATTTTGCCTAAGCCCAAATATGACATTTCTCAAACTCAAATTGCCGAGGAAATTCGTGAGGTGGAACTCCTCAACAATATGGTACAACAAACACTCAACAGCAATGCAACACCAGGCACTCCCAATGGCAACAATAATGGAGCTCCTAGAAGAGTTAAGAAGAAGAGTGTTTCCTTTTGTGATCAGGTTATTCTGGTGGCAACGGCGGACAACGAAGAAGATGATGATTTTATACCCAA
>CON_MALE_contig_10492
TTTGAATTTCTTCACAAAGGAGTACATTTGATTTGATGTTGCTGGAGGTTCGGGTAACTTTGAAGTTCGTATATCTACACCGCTATCATTGTGGGCCTGATGTTCGTGCTCGTAGTAGTCATCGGTATCAGAATCGAAAGAATCATCGGAGATTTCTTGACCCAAGGCATGGGCAGAGTATGAGATTGGTTTACCACGCTTCGAAATTCGAACCATATTTTGATTACGC
>CON_MALE_contig_10493
TTCTAATGCCAGATGTTATTTCTCCGATTTGTGGTCAATTTTAAAATCGTCTTCGTTGTAATGCACTCGACACAAATACAATCCGTAAGCAGGAGCTATTTGTACTCTATGATCCCAGTTATATTTTGAGGGNNNNNNNNNNNNNNNNNNNNNNNNNNNCGATCGGTGGCCAATGCTATAAGGGAGCCCACTATACGCCTTACTTGCTTATAAAGAAATGATTTTCCTTTTACTTCAATATCCCAATAGTTATAGAAATCTTCAGATGTTTTGGTATTGGGACCTGTACAGGCAGACTTTCCAGGTCTTATATTAATT
>CON_MALE_contig_10494
CTTTTACACCGATGGAATTGAGTTTGGCAGAGACAATATGAAAGTTTCAAGTGGTAACATGCTATCAAATCACCGTCCCACTCTACAGTGTGCAGCTACAAATCCGCGTTTACCGGCAACNNNNNNNNNNNNNNNNNNNNNNNNNNNNNNNNNNNNNNNNNNGCGGCAGTGAAATGAACTATATATGTGATCAAAAATCATCCTCCTCCACATCGGTTAGTAGCAGTTTGGGCGGCACTACGACCGACAATAGTAACGGCTATGAATCTAATTCGAAACGCAGTACAATTCAGCACAGGAGCGGGGTTCAAAATTTT
>CON_MALE_contig_10495
TAGCAGAAATGGGTAATTTTTGGCGAAAATCCAAAAAATTTTGATATTCCGTATTGAATTCCCGTTTTTCTTTGGCAGAGTTTTCAAGATCATTGCACAGATCTTCCAGGGATGCTGTTGCCAAATAGCCTTCATCAATATTGCACGCATTCCAAGCATTCCAATTTGGTTGTGGTGGAGCCCAGGGAACAATAGATGCAACCATTTGTTGGTTATCCATTCTGTGTCGATTTACTTCCTTGTTCGTAGTAATTTGTAAGCTGATGACATTTGTCTCCGGATCAGGTTTAATGTTGTTTATGTTGACTTGGGGCAAATCCAATTCACGCACAACTTCTTCGATTTTACCAACTAGTTCAGGGTCCACATTTACTGCATAGGGTGCCAGCTCTTCATCATCTTTTCTTTGTTTTAGAGTACCCGCATATGCCTCAATAACTCCCAAATGATAGAGTTGGCGAACTAATGAAAGGGCACATGATTTGCTGGCAGTTTGCTTATTTGAACCA
>CON_MALE_contig_10496
AAAAGAAGTTAACGTAAAATCCTTTGACAAACTGTTGTGCATATGGGCACTAATCTGTAACAAAGTGAATTAAATTTTGGTATGAACAGGCATTTGGAATAAATATCAACTCATAATCCTTAAAAATTTGCTGTATATTTGCAGTATTCTACCATTAACGGATTTAATTAAATGAAATGGAACATTTAACACAAACTCGTTTGTTTGACATTATGATTTTATCGATGTCTATAGAAAAACAATTAACATAACAGTGCACCATGCTGCTTTACATAGCCCATTGTAAAATTTGTATGCGATATTATTATTTTTAATTTATTATGAAAGTCACAACAACAACAACACCAGCAACAATAACAACAGTAAGGATCACAACAAACGAGAATTTGAACAACCAAAAAATCTAAATTTATCTGCACCAG
>CON_MALE_contig_10497
TTTTGTTGCTGTTTTTTTGAAAATTTCGAGATTCGATTTGAATTGATGAGTTTTTTGTACCAAGGAAAATTTATATCAAAATTCGTCGTGAAATATCTCGATGTCAAATTTTACATTTTCCACTTTGGCATTGATGGAAAAACACAAAAATTCCATTTCCATAAAGGGCTGAAACTCTGAATTTCTTTTATATTCTACCAATAAATTAGCCACTTTTGGTTTGGGCTTGAGAAA
>CON_MALE_contig_10498
CTACTTTTGAGTATTCCATTTGCTACAGAAGTCGGCATAACCTTGCTTCATTACATGGACAGTTTGATCGGAGGAGCTTGGTTTATAGCAGTTTTATGGGCTGCTGAAATATTCGGTGTCTTTCTGATTAGAGGTCGGCCGTACAATGGAGATGATCTTGTGAATGATTTGAAAATGTCGGGATCTATGTCTGCATTTTTGGCGTTGTCTTGGAATGTATTGCTACCCATAAGCCTTATCGCCTTGGCGGTGATTGAATACAAAATTTCGCTGTCTAGTCAATTGTATTATTGGCGCGGAAGGTCCTACTACACATATTGGGCCAGGAAAGTGGGAGCATTAACACAAATTGGATTTCTTTTGTTGGTGCCTATTATATCCATAATTCAAATANNNATACCGATATTTGACATCTGGTCCTCCCGATATTTTAGATAGAATTCAAATGCTGTATAGACCAATGGAAGGATCAGTCAGCTCACGGCCTTTGAATATTTCGCATAGAGAAAACTTAGATGCCAGATATAGGCAGAACAGGAACGGTTATAGTACTGAAAATGGCAATACAAGTTTGCAAAATGACGCTCCCCCAAAATATACGCCTCCGCCATCATACACGACTGCTACTGGAGCTAGATTGGCCAAGATTCTACGTCAAAGTATACGACGTAGTGTAAGAAGGATACTTGGAG
>CON_MALE_contig_10499
CGAATCAGGAGAATATATCACATAATGCACAAGTGAAAGAGATATCCTCATCACCTATGAATACAACAACAACGACGACAACAGCATTGGATGCCAATACAACAAATGCGACCATCAAATCTTTNNNNNNNNNNNNNNNNNNNNNNNNNNNNNNNNNNNNNNNNNNNNNNNNNNNNNNNNNNNNNNNNNNNNNNNNNNNNNNNNNNNGGAACGTCAACAACGTTTGCGTGAGCAAGCCCGTCGTCTAATACTCGAAACTCGTGGCAAATCATCGAACAATAGCAGCCAGGAGAGTCCCACATCGCCCACTAAGCCCAAACGTTACAATTTCACCTCAGAACGTACAATATCGCCCATTA
>CON_MALE_contig_105
TCTTAGACCACTGAAATGATCAGTTGCTCGTGGCCTGAGTAAATGGAAAGATCAAGTGAACATTTCAGTGGTCTAAGAACAAAATTACTTTTTGACAAGAAAATCTGGAAAAACATATGAAACTAGTGCGACTACGATTCTAGTTAAATTAAACAAACAATTGTGATATTTCCTATTGTGATCGTGTATAAACCTACAAATTTAAAATAAAACGTATATTTTTTCAATCGTCGTTGTTAATAATTAAAAAACTAAAATGCCTGAATTGATCGAACAATCCAAACAAATCTCCAATGGAGTTTCACCAATGCAAAGTAAGGGCAAACAGGATAACTGTGGTCTTTACAATCACATTCGCGGTATCAGTGTTTCATATGGTTCAGTACAAAGGTTGACACCAAAGGTTCATGCTTTCATCGAAGAATCTGTGGTTTTATGTCAACCAGAACAAATACACATTTGTGATGGATCTGATATGGAAAACAAAATGCTTTTAAAGCAGATGTTAGAGGCCGGTACTATTGTGCCATTGCCAAAATATGAAAACTGTTGGTTGGCTCGAACTAATCCTGCCGATGTTGCTCGTGTCGAGTCAAAAACGTTTATTTGTACAGAACGAAAGGAAGACTCCATTCCAACTCCCGCCGATGGTGTAAAAGGAACATTGGGCAATTGGATATCTATTTCTGATATGGAAAAGGCAATTAAGGATCGCTTCCCTGGTTGCATGAAGGGTCGTACAATGTATGTGGTGCCATTTAGCATGGGTCCAGTGGGATCGCCTCTCTCCAAAATTGGTGTTGAGATTACCGATTCAGCTTATGTGGTAGCTTCCATGCGCATTATGACAAGAATGGGTACTAGCGTATGGGAACAATTACAAAAAAAGGAGGAATTCGTTCGGGCACTTCATTCCGTTGGCGCACCTGCTCATGGTATCGTGGAGTATAATTCATGGCCTTGCGATCCTGAAAGAACTATAATTTTACACAAACCCTCTGATAACTTGATCGTTTCATACGGCTCCGGCTATGGTGGCAACTCGTTGCTTGGCAAGAAGTGTTTCGCTCTTCGCATCGGAAGCACTATTGCAAAAAGAGAAGGTTGGTTGGCTGAACATATGTTGATTTTGGGCATCACTGACCCGAAGGGTGTGAAAAGGTACATAACAGCCGCTTTTCCTTCAGCCTGTGGCAAAACAAATTTAGCTATGTTAAACCCAACGCTACCCGGCTATAAAGTAGAATGTGTAGGAGATGACATTGCCTGGATGAAATTCGATAAAGCCGGTACTTTGCGTGCCATCAATCCAGAAAACGGTTTCTTTGGCGTTGCTCCAGGTACTTCTATGGAGACTAATCCGATTGCCATGAACACAGTCTTCAGAAACACAATTTTTACTAATGTGGCATCGACATCCGATGGCGGCGTTTATTGGGAAGGCATGGAGAGTAGTTTGTCTGAGGGTGTCACCATCACCGACTGGTTGGGCAATCCCTGGAATAAGGATTCAGGAAAACCTGCTGCTCATCCAAATTCTCGTTTCTGTACTCCGGCCAATCAATGTCCAATTATCGATACTGCATGGGAAGATCCCGCCGGCGTTCCAATTAGTGCCATTCTCTTTGGAGGTCGTCGTCCTGCTGGTGTACCACTTATATATGAGGCTCGTAACTGGGCCCACGGGGTGTTCATGGGTGCCTCAATGAGGAGTGAATCTACTGCTGCTGCTGAACACAAAGGCAAGGTGATCATGCATGATCCTTTCGCCATGCGTCCATTCTTTGGCTATAACTTTGGACATTACGTTCAACATTGGTTAAGCATGGAAGGCCGTGGCAATGTCCCAAAAATATTCCATGTCAACTGGTTCCGCAAAAATGCCAATGGAAAATTCATGTGGCCCGGATACGGCGACAACGCTCGTGTGCTTGAGTGGGTCTTGCGTCGCATCAATGGGGACGAGTGTGCAGCAGAGTCAGCCATAGGTTACATTCCTGCTGAAAATGAATTGAATCTAAAAGGTATGACTTCCAAAGTCGATTTGGCCGAACTTTTCTCATTGCCCAAAGAATTCTGGAAGCAAGAAGTTGAAGATATTCGCAAATACTTTGAAACACAAATCGGCTCAGATCTTCCTTCCGCCATCTACGATGAATTGGACCAGTTAAAACAGCGTGTCGCTACCATGTAAATCTGTTAGACTTTGTCCAAGACATCTTTCCGCTACCTGTTCGGCACTGAATACTCTCCTATTCGGTGTGCAAACTATCCATTATAGTGTAGATACTTATACATCATACTGCTGTTACAAATCATTAATATTTTTTTATTTATAAAATCCCCATTAGTTTTAAGTCTAAGTAATAAGTTTTTCGTATTGTATTTTCGTATTTAATTTAAATACTGTATTTGCCATATATATACCAATGTGAATGTATCCTAACCAATACACATATTAGTGTACAAATTGTAAATATACCAACCTATACATTAAATTTTATAAAAATCACCAATCAAAATATACAAATTTAAACAAAATGGACATTTTCTATGCATAATTCCCCTTCGGTCCTTTTTAAATAAAATATATTCGAGAAAACTAAAAAAA
>CON_MALE_contig_1050
ACAACAACAATACTAGCAGCCAGAAACACCAACAACGAAATCAAAACAACAAACAGCTCTTTTCAAGAAATCCAAGTGAAAAAATAATCAAAAAATTTCATTTTTGTGGTCGAATTCCGGTTTAAAATTCACAAGGATTTTCCACGGTTTAGATTTTCTTAAGTGAAACAACACAAAAACAATATGGCTGGTGAACGTCCAAAACGCCCATTATCAGGCTATATGCTGTGGCTCAATGAACATCGTGAACAAATCAAAAAAGAAAATCCTGGCAGCAAAGTGACAGACATTGCTAGACGGGGTGGTGAAATGTGGAGAGCTATCAAGGACAAAACTGAATGGGAACAGAAAGCTCTGAAAATGAAGGAAGAATATAATAAGGCTGTCAAAGAATATGAAGCCAACGGTGGTACTGATACAGGTGCTGGCAAGAAACGCAAGAGCAAGGGTGCTGCCAAACCAGTGAAGAAGGCCAAGAAGAAAGATACTTCTGAAGAAGAGGAAGAAGAAG
>CON_MALE_contig_10500
CTCGCGCCCCCTTTGCATACGACAGTGTATGGAATGTAACTGCATATTCTGTGAGCTTATTCTAGGACTTTTAAGAACTACACACTCACAATGGTTAAAGAAAGCTTTACTACAATTTTACACACTCACACACACAATTTACTAGTTAAAAAATAACAAAAACACAAGGAAATAAACTTCAGGTGTCATGTGATACATGAGAAATCGAAATGCTTTGAGGCCCGCTCGTTCGAAAGTGATGTCTTT
>CON_MALE_contig_10501
GGAGCTGCTGCTGTAGAAGAAGCTCCAGCAGTTCAAAACGATGTAGAAGCAGCTGCAGCAGTTGGTGGTGCTAATGAAGATAATGCCTAAGTACTGACCCGTAATTAAAACGAAATTATACGTAGTAATCGAATTATGATCGTATAAAGAAAAATATATCGAAATATTTCCATAAATCAACAGGCATAACAAAACCTAGATCGGATTAGTTTGAGTGACCAAATGAACATGCGGTTAGTTTCAAAACAAC
>CON_MALE_contig_10502
AAACCTTTCCACAATTAGTTTCAGTACACTCAAATTTCTTTCCCTCATGGGCTATCAAAATATGTTGGCGTAAATTTCGTTCGTAAGCATACGTTCGTGAACAGCCTTCATGATGGCATTTGTATTCCCCACTTGCATCCGAAATATGTTTAGCTGCCACATGCTTCTGCAAATCACTGGGCTTAACATATGCACTTTCGCAATATTCGCACTTGTAGTATTTGCATCCGTGCTGTGTATCTTTACAATGTTTTAAAAACACTGTCCATTTTTCGAATTTTTTATGACA
>CON_MALE_contig_10503
TAATAATAAAATAAACACGCACGTGCTTTGCTCGCTCATCACACCATTCGTTCGTTTTCTATTATGTACAACTATCAGGATGCTGACTTTGTTTACGCTTAGATTTTGGCTCTTTTGTATGATCGATTGATGAACGTCTAGGATTGCCAAGGGTTACTAAAGCACTGGCCACAGCAAGGCCAGCAGGTTGACCGGCAGGAGCATGCTGGAGACCACCTGTGGGTAAACGGAC
>CON_MALE_contig_10504
CGTGTATCCCGCGAATTACCCGGACATGGTGGCTATTTGTCATGCTGCCGTTTTTTGGACGACAATCAAATTGTAACCAGCTCGGGAGATATGACCTGTGGTCTATGGGACATTGAAACTGGCCAACAAGTTACATCGTTCTTGGGCCATACTGGTGATGTTATGGCTCTCTCACTTGCGCCTGGTTGTCAAACATTTGTTTCTGGTGCTTGTGATGCTTCGGCAAAACTTTGGGATATACGAGAGGGCGTATGTAAACAAACATTCCCTGGCCACGAATCAGATATAAACGCAGTGACGTTCTTCCCCAACGGTCAGGCATTCGCCACAGGTTCGGACGATGCCACCTGTCGTCTCTTTGATATACGAGCTGATCAAGAATTAGCCATGTATTCGCATGACAATATCATCTGCGGCATTACGTCGGTGGCATTCTCAAAGAGTGGTCGCTTGCTGTTAGCTGGCTACGATGACTTTAATTGCAATGTTTGGGACACAATGAAAGCCGAACGTTCTGGTATATTGGCTGGNNNNNGCCACGATAACCGGGTCTCGTGTCTGGGTGTGACTGAAAATGGAATGGCAGTAGCAACGGGTTCATGGGATTCATTTTTGCGTGTGTGGAATTAAGCATAACATCAACAATCCATAAGAGAAAAACAAAAAACACAACACATTATGTTTTAAGGAAATCCAACAACAAATCACAACAAAA
>CON_MALE_contig_10505
TTAATGGATTCGAATCGTGGAACTCCTCAACGTATGCAAGCCGAACCTCAATATGTGTATGAGCCTGAAAACAGGCAGCAGCCTCAATATCATCCACAATCACAGTTTGAGCCTCAATATGAGCCGCATTATGCGCCAAACNNNNNNNNNNNNNNNNNNNNNNNNNNNNNNNNNNNNNNNNNNNNNNNNNNNNNNNNNNGAGCAATACAATCGCAATCGTCAAGAAACGAATACTTCTCAAAATATTGAAACGAATGAGACCCATGAACAAAATAAGCGCTACGTGGATATGGACAAGGCTTCTCCGGAATATCAACGACATGTTCAACATCTGATGTCTCAACCTGGCGAGATTATTTCCAATACCGTGGNNNNNTATCCAAAACCGAATGTAAAAATGATTACCACTGTAAAGCGCTTGCCAGATGGTACCATTGTTCGTAACAAACGCTACGAAACTGAAGAGACAGCTCCCTCTGCTTCCTCAACACCGGTGCAGCATACCACTAGCACTCGTCAAACAGTTTCAAATCAAAATACACAACGTCGCGACTCGCAAACTCAGCAACAACAGCAGCCAAAAAACTACCAGGGACATCCCCCCTCGGAGAGACTGCGACNNNNNNNNNNNNNNNNNNNNNNNNNNNNNNNNNNNNNNNNNGTCGCTACACGAGTGACGAAACTGTTGAGACCAAATATTCCACGGTCAAAACTTCGAATCGCAAGTTCTCTACAGAAACTACTTCGGAAACCATACAAGAGTATGATAATGGCTATCCTTCTCAGGGTA
>CON_MALE_contig_10506
GGAAGCTTTAAGGTTAGTTTTCGATTTCCAAGATGAACAAAATAATTTATATAAAATTAGGTGTTTTTTTATATTTTTATTTGAAATCAATAAATTTCATTATAAACTTTTTAGAGTAAATTTTAGAAAAACTATAAACTGACCAATGATCTTTTTTTTTCAACGCTCTTTGTTTACTCAAAGACCAAAAGTTTCACATATTAGGCAGACAGTGTAATAGATCGTTATATATTTTTGAATTTTTAGCAGAACCCTCCTTCTTTAAAAGGTATATAATGATTTTTTTTTTTTCAAAAAT
>CON_MALE_contig_10507
TTCTTCACCCATACAAAGTCCACGTTATTCTCTATTGGTCGGTGATACTAGTTCCGAGAATAGCTCAGCTGTGAATACCCCTCAACATGATTTGGATCCCCTTATGGTTTCCTCGGCAATGTCAGGTATATCTGGTATTTCGGGAGCTTCATCAAATCAAATGCATCAAATGTTGTTGGGTGTTGAAGCTAGCAGTTATTTAGGTACATCGGCTGAGAGCATTGGATCAAATGTCATAGAAAAACGTGACATGCA
>CON_MALE_contig_10508
ACTATGTATTTTTGATTTATCTGTCGATCTCCATCTTAATCCATTTTTTTGTAAAAGGTTGACTTAGCACCTTCACACATTAAGCTAACGATTTAAGTTTTGCTTACTTGATTCTAGAACAAANNNNNNNNNNNNNNNNNNNNNNNNNNNNNNNNNNNNNNNCTTTTCAAAACATGTTAACGACAACTAAAATTTCCAAATTCAGACTCGACTATCAGTAGAAATTATGTTTTGTTCCAAGTAAAAAAGGCTTTAAAATAAAGTGTTAAAGTCAAGTTGGCCACA
>CON_MALE_contig_10509
TCAGCTTTAAAAATAAAAATAGTGGATTATATTAAAATAAAACAATTAAATTATAAGAGGCAGTTTAAAATATTAGTTAACCTTTGCTTTCCTTTATATAATTACTAATTTTTTTGTCATGAATCATAGATTATACATAGACTTAGGCACAGCTTATACAAAAAATCAAGGAGTACCTTAAGTACTTTAAAAACTTTATTCATAAAATAATTGTTTCGATTCTTTTTTTAATATTTAACAATGCACGCACAAACATTTAGGAAACTATTTAAGATGTACATGGATGTAGAAAAAAAAATACATTAAGGAGTATTAAAAATTTTCATTCAATTTTATTGATGATATATGTTTTGTTAGAGACTTTTGAATT
>CON_MALE_contig_1051
TTTTTTTATTCCGTTCACTTTATTCACCTTTGCCTTCTTTTGTTATTTCTTACAAATGGATGTTTTTGTATGGATTTTCAGGAATATGTTAGTTTATCGAAAACTACGTAATTTCGAGATAGCGACAGATTGTAAGAAAATAAAAAGTTGTAGTATATATTACAAAATTCAGTACAATTAATAGAAAAATATGAGTAGTATGATTAGTAGAGGGGGAACTGGTGGTATTTAACGACCCAATGTATTGCCTCGACCCCATGCATTAGGAAAACCACCGCCAGCACCTCCAGCGGCTGGCCTTTGGTCAGCCCTACTTGCTGGTGGTACCCCAAAGTAGCTAATGCCTCCGCTTGTATCCGGAACATATTGTTTGAGTATGTTCGGAGTTTCAAGGAAAGCATTGCCTCCCAATTCTTGGGGGTATTGAAATTTGAGAAAGTAATAGAAGTGACCTATAAAAATACCAATTAAGGAAGCAATGGAACCTTGGAATATGAGCTCCATGCCAGCCAGCACCCAGGGCAGGTATATAGCCTTAAATCGACTGCCAAACCAGAAGTTAACAATCACTTCTTTGTTCAGCTGACACCAGATATACGTGACGGCAACAACTAACAAATCCATTAAGAATGCTACATTAAAAACTAACCCTCCCAGCACCGCAACTGCAGCCACGATCAATTGCAAGTACAGGTAGTCGGCAGGACTCCGTCCAAATTGATCCTTCTCCAATCTGGCACTGTATTGAGTTATGAAGTAGCAATTGATAAGAAAATGAAATCCTGTTGATGGTGTTAGGGGATAAACGAAGAGACTAGTGGCACATCGCCATAAATGCAATCTGCCTAAAACTAAATCTCGAGAAAGATACATGTGTTCAAATGGCAGAATTCCAAATCGCATCAGCAAACTCATTGATATCGTTCCCGCCAGCCAATATCTTGTGAATCTGGGTAGCTGCTTAAACCACTGTCCTGCATCAGCCATGATGAATGTTCTCGGCTAAAAGAAGCTTTACTACAAAGTTTGATAATAACTCCTAATAAATAATGAACTTGTGTTAAACAAAAATGATATATTTTTTACACCAATTGTGTTTTATTCGTCTACTTGATGATTTGACAGTTC
>CON_MALE_contig_10510
TAATTCTTGTTGAACCAGATGCCAAATTATTGGGATGGGGTGTCGCCAAGTTTGTTGGTTTCTTGCAAGATGTTGAAGTTGTTGGTGATAAGGATGACAGTAGATGTTTATATATCACTGTACATCGTGGAGGTGCTGGTCATAATCGCACACCATTAATATCTGCCAAATTTTTATTTGATGATCATATACGCTGCATGGCAGCCAAGCAAAGGTTAACTAAGGGCCGTAGTAAGGCTAGACAGAAGAAAATGTACCAAATTGCTCAAATGATTGAAATACCAGGGCAAGTGATAGATTCACCAGTATATGCTGTTGGAGGTCTGAGATCCAGTGCTCCAGGTAGTAGCAGTAGTTCAAGATCATCACGTGAACATAGACCTATGTTTTCGTCGACATCTCGAGTTCCTGGCTTTGCGGCTGC
>CON_MALE_contig_10511
GGGGATAATTGTAATAATTATTATTTTTAATTGTAATATAATATTAAACTTTAGTTTTTATTTCTTCCTTGCTATACAAATAGATACACAATCCCATCCCATTTACCATAAAGAAAATACAAAAACCCACAAAAACCAAACCCCACCCCCCCTACAAAACAAAAATACCCACATTTGTACAATTTGAATTAGTTTGTTTAGTTTATTATTATTATTATTTT
>CON_MALE_contig_10512
ACGGAGACAATACGTCGCCGATTTAGACAAGTTAAATTGGAGCGTAAATGTCAGGAGGATTATATTGGTCTGGTGCTGTCGCCGAAAACTGTGCAGACTTCGAATAATGAACAGCAATATCGNNNNNNNNNNNNNNNNNNNNNNNNNNNNNNNNNNNNNNNNNNNNNNNNNNNNNNNNNNNNNNNNNNNNNNNNNNNNNNNNNNNNNNNNNNNNNNNNNNNNNNNNNNNNNNNNNNNNNNNNNNNNNNNNNNNNNNNNNNNNNNNNNNNNNNNNNNNNGCACATGATGAAGTGACAACAATTACCGATTTCTATACAAAAATCAAAATAGACGGATCCACAAGTCCATATCAACAGAGCACGGAGGATAATAAGGGTATTGTTGGGGGTCAAGACCAGCAGCAATCAAATGACATGTATAGTTCCCTGCAANNNNNNNNNNNNNNNNNNNNNNNNNNNNNNNNNNNNNNNNNNNNNNNNNNNNNNNNNNNNNNNNNNNNNNNNNNNNNNGCTATACCCAGAGAACACAGAGCACGGATAGTATCAATAGCTATGATCTGCATAGTCTCCAGCTGGCTTTGGAAAATGATAAAGATGAGGACACCGAATCAGTGGCCTCGACCTCGACCATAAATTCCCGAATA
>CON_MALE_contig_10513
TTTAAATCAAAAAGACAAAGAGTTATTGGAGAAAGACAAATTGCTGACTGAATTGAAGGGCAAGAATTTTGAAAAGGAAATTGAAATGCGTAACAAACTCAAGGAAATCGATCGCTTAAATGAAATGAAAGTGGAAAATCTAAATCGCAAAANNNNNNNNNNNNNNNNNNNNNNNNNNNNNNNNNNNNNNNNNNNGAACAAAAAGAATAGTGGTGGAGGCAGCGTTAGTTCTGGAAATGTTCGTGAAAAGGAGCGAGAAAAACGGGAAAGAGAAAATCAGTCACCAAAAGAAGAAGTAACAGTAGCGAGTAATGCCACAG
>CON_MALE_contig_10514
AATTGGATCTTGCTTGGGCCAATGTGCAACAGCCCTTAGACAATGCCTTACGTGCCTTGGCCGATAAAGGAGCCGAGTCACGTTTAGCTCATCTTAATTTATGTGGTTCTTCTGTATCCGAAGAAGCTGTTAAAGAAATCCTGGCGAATTGCCCTCTAATGAGTACCATATAAATTTAGCATCATGTCGAGGTTTACCACGAGGTGTTAAAAGACAAATGCAAGGTCCACAAGAGCTCAATGAATTACGTGATGTGTTGAAAGTTCAATTAAAAGTCAAATTACCGGATACCATAGCACCAACATCAATATCGGATTCAGCTTCATCCTCAACAGCGTCAGCGACGGCAGCATCATCGAAAACAACAAAATGTGCAAATAGGAATGATG
>CON_MALE_contig_10515
CTTATACCTCTACAATATGGCAACTTGCAGTGGTTTGAAAGTTTTGAAGATACCTATTTGGTGACCAGCTATACGGAGGACAACACTAGTCATATCCATTTTATTGCCGTTAATGTTCCNNNNNNNNNNNNNNNNNNNNNNNNNNNNNNNNNNNNNNNNNNNNNNNNNNNNNNNNNNNNNNNNNNNNNNNNNNNNNNNNNNNNNNNNNNNNNNNNNNNNNNNNNCTGGAAGATAATCGTATAACTCAACTGGTCTTTGATGTTGATTCGGAGCGTGAAACTTCTAGACGCCTTCATCTGGAACTTAACCAAAACATTGATCAAATGGAGACATTCGTTAAACCTAGTGATGNNAACCTATACGATTTGCTTGAGTAATAATCAATGTTTGTTTGTCAACAATGAACGCATCGCCACCGATGTCACCTCATTTTGTATGGCTGGAAATTATTTGGCTTTTACCAAATTAACTTCTTTGCATTTCTTACGTTTGGCCGATATGCGTTTAGTCGATGAACGTCGTTTAGAGCGTGGAGCTAAACTGGTAACAACTGTATCTGAATCAGATCGTACTGTATTGCAAATGCCACGTGGAAATCTTGAAGTT
>CON_MALE_contig_10516
AGTATGTCAACACCGATTTTCCTGGCTGTTATTATACCCATAGCCATATTATACTACTTCGCACAACGATTTTATGTGGCCACATCCCGTCAACTTATGCGTTTGGAATCGGTATCGAGGTCACCAATTTATTCACATTTCGGAGAGACGGTTACAGGTGTATCTACCATAAGAGCCTATTCGGTACAAGATAGATTCATCGATGAATCCGATAATAAAGTCGACAAGAATCAAGTCTGCAAATATCCTTCACTTATTGCTAATCGTTGGTTGGCTATACGTTTGGAAATGGTGGGAAATTTGATTATTCTCTTTGCCTCACTATTTGCTGTCCTTGGTGGTCAAACTAATCCCGGTTTGGTGGGTCTTTCCATCAGTTATGCATTGCAAGTTACACAGACCTTGAATTGGTTGGTGCGTATGTCATCAGATATAGAAACCAATATTGTTGCTGTCGAACGTATTAAGGAATATGGAGAAACGAAACAAGAAGCTCCATGGGTTATTGAGAACAGTAAAGTTTCCAAGGAATGGCCCGAAAATGGT
>CON_MALE_contig_10517
AACTGTGTACTAAAATTGTAAGCTATAGTTAATGAATCCCTCATTTATATTTTAAATAATCATCAGCATAATTATTTCAACTTTAAATCAAATACGGTTTGTAATAGAGTGGCGTAAATAAATACTACAACATCCAAGAAAACTAAGTTCTAAACACAATAATCACAATAACATTATATTCAACAATATTGAATTAGTAACCCACAAATTTCGTTCGAATATTTCTTTGTAAATCGTAATTTCCCTCTTAGCCCTTTCTCACGGCAGAAATTTTACTAAAAAAGAAAACATTATATCTTCTACTTTGGTTATTGCATTATAAAT
>CON_MALE_contig_10518
CGCCACCATAATACGTTTTCTTGAGTACAGCCTGGCCCCGCTTACTTACTATTAAAGCTCCAACACCGGTAGGGTAACCAAACATTTTATAAAATGAGATACAGATGAAATCAGGTTGATATTTCTGGCAGTCCAAAAAGTTAGTACCGACATATGCAGCTGCATCTAAGCACACAAAATAATTGCTATTAGCTGTAATTTTGTTATTCTCCCCTGCCACTTGTTTCCCATGATTGACAAAACCATTCTTCTGCACATAAGGTATTATTTCCAATGGCATTTTATAGCCACTAAAATTGCACTGTGCTGAGAATACAAGTAGCGAATTGGCAGAAGTTGATTTATTTTC
>CON_MALE_contig_10519
CCAATGATCAACATTTGGATAGCCTGTTACAGGGCATCGAAACCCTTTTCAAAATGTCCCAATGTGATGCATCGCCCCTGATGATGCTATTGGGTAATCATTCGCATGTCGATTTGATTAATGTTCGTCGCTTTTTGAAAATATTGGAACGTCGTATTTTCGATATAACAGCCAGTGTTTATGTCCTGGAGAGACGTGACGACTCGAAGGCATTTGGTGATTATGTGGTGAAGCAAATCGAAAAGATCTGCGATTGG
>CON_MALE_contig_1052
TTTTTTTTCCATTGTTTAATTTTCTTTATTTTCACCACAAAACTGGTAAATTTCGTACTCAACTTAGTTTCTAATTGTGGGAATGGGATTGTTAGAACACACAAAATTAAGATCACGACGATGAAAATTTACGATCTTCAACTAAAATTACAAAAAAAAAAAAATATAAAACTCAATAACTGTAAANNNNNNNNNNNNNNNNNNNNNNNNNNNNNNNNNNNNNNNNNNNNNNNNNNNNNCTAATAATATCCAAATGAGATATCATGTAATGGTTGAGATGTACCTTCCGGTAGGGCATAATCCCTTGCCAATTGATCCAATAGACTACCACCTCCGCTGCGACTTTGTGGTTGAGGTTGCTGATAGCGTGGCTGTTGTACAGGAATGGGCTGTGGAGCAGGTCTGGGAGCCGGAGCAGGAGATGGTCCAAATTGGAAAGGTTCCAGTAGAGGACGACCACCAGAAGCTGGTCCTAGGAAACCTTGAGCCCGGGCACTTGATGGCGAAGGTGTATCAGGAGCTGGGGCGTAGACAGGACGAGAAATGCGTAAGTTAGGTGAGGAACCACCATCGCCAAATGATGTGCTTTGCGAGTATTCTGATTCTGGCCGGGAAACTTTTTGTACTGGAGAATAAACAACATCGGTGGTACGTTGGGCTCCGGGTATTTGTAGGCGGGGTGGTGCAGGTCCAACAGATCTGGCTGGTATATTTTGTGGAACATATTGAGGTCTACGTGGAGGTTCTGGCTCAGGTTCTTCATCTTCATATTGAACATATTGTGGTTGGGGACGAGGTTGTGGTGGAGGTGGTGGTGGTGGAGGGGCGGGTCTGTACTGGGGTTGCGGGCGATTAATACGCTGTGGCCTTTGTGGTCTATTAATGGGTTCTTCTTCATAGTCTGGCTCTGGCTCACGTTTCGTCTCATCAACTAAAGTGGGTGGTGCTACTGTTATACCTTCTCCAGATGGTTGGAAACCATATTTGTTGGCACCATATTCAACCACTCGAACTTTGCCGGTCTCATCCACATAACCATACTTGCCCTTCACTTCTCCAGTGGCTAATTTCGTTTCAATTTTAAATGAACCATCTGCCCCTTCGTAGCCATATGTGTAGGAACCATCTTCATTATGTTTATTGATTTGTTTTAAAATTGGTACTGGTGTCGGTCTGGGTGTATCCAATTGGGCGGAACTGGGTCGCAGTCTTAAGGGTGCAGGTCTTGGAGTATTTTCCTGATAGTCTTGATAATCTTGTGCCAACGTCACTGCACACAGTATGGATATTAAGAATAAACTTTTTAACACGGGCATTGTTGTGATCACTTATGTAATTATTCAGGCAATTAACTATGTATAATTTTTTTCTTATTTGCTTTCATTAAAAATCTCCTCTATGTTTTTAAAATTTTTTGTGGTTATATTTCACCACCACCAACAATAACATGGGCAATTGTATCTGAACTTTGAATGTAACTCCAGAAATTCTCTTTTTGTTTTGCTGTGTTTTTTTGTTTTTCTTCTTGCACCCGG
>CON_MALE_contig_10520
TTTCTTGTATTTTTTCTAAGGCCTTGCGAATTGTGTCTTCTTCGACAACGGCGTCTTGCAAACAGGCTTTATAAAGACTCTTCATTTTTTGTACAGGAATATTGCTTTGTTGAGCCCTTGATAATCCATTGATATTTGTCTCTGAACGTCGCCGTTCATCATCAATTTGATGTATTAGACGTTGTATATCTTTAAGGCGCTCCTGTATCTGCAAAGCTGCATTTTCCGCCGTTAAAGGCATTTTTAACGATTTTTATAATGCAGCTATTTTACTGAAGAATACTTTATTTGAGTATAGCGCGCGATGTCTACATAGAACTACAGGATAAATATAATTATGTCAATTAAAAATTTATAAGTTTCTTG
>CON_MALE_contig_10521
TGCTACTATGTTGGGAATTTCCAAGAATTTAATCAAATCATATCCGCATATGGCCGCGAAACCAACAATGTTTGTACGAAATTACAAGGGTGGTGTTCCGGGTTGTAATTTGCCATTTAAATTGGACAATCCATATAGATTTACGGCATACTATTTAGTAGCTGGCGTCATTGGTTTTGGTGCTCCTTGGTTAGTTGTAATGCATCAAATGCTACGTCCCTATGATTATGAGTAAAATTAATGGAATTCAAGAAA
>CON_MALE_contig_10522
TGGCTCCTGACTATGGATGCGATGATCCCATACGGGGCCCATACAAAGAGTAGGGGGAGAAATATTGTGCCAAGGCTGGATGCTGTTGCATTTGCAGACTAGCCAATCAAATCTTATATTCACTAGAANNCCGGGAGGTGCAGTTGCCGCCAGTGAGGGTGGTAACATGGACGGTTTACCATATGGATGATATCGGGCCGCTGACAAAGGGCTCAAGGGCGGTGTCGGATATGTTCGTTGAAACAGAGGATGATTG
>CON_MALE_contig_10523
TTTTAACCAAGCGGTCTGGGGACGATCGGTTTCTTCGTTTTTCAGGCGATCGACATTTTTCCCTTCTTTCCTCTTTCCTTATGGGGGATCTCCCTTTAGATCTACTATCCATATTTCTAACANNNNNNNNNNNNNNNNNNNNNNNNNNNNNNNNNNNNNNNNNTTTTTATCTACATAACGATCGTTTCTATAGCTTTCATTACGTCTTCTTTCCGGTGATCGAGCTCTGTATTGTTCTCTTTCCACTCTATTATCTCTTCGCTGGGGGGATTTATATTGGCTCTTGGATTTCGATCTTGATCTTTTACGCCTTTCTTG
>CON_MALE_contig_10524
CAGCGGCTATGAATGCAAATGATTCCACTCAACATGAAGATTGTGATGATAACTTAGCAGTTGAAGTGAAATTGCGTCCCAATGCAACACTTAATGAGATTTTTGATGCCATGAAAAATCCCATTTATGGAGTAGCGTTTCTCTCACAAACTCAAAGTCTTCCTTCCTACACATTTGTCTCATTCGATGCCTTAGTATGGCTTAAAACTAACCTAGAAAACAATGCCCGAAATCCTTTAGAAATTCTAGAACAAATGCGCAAAGAAAAAATGATTTGTCATGCTTCGGGGGATTTCAATAAACCAATTATACCTGGATTTTAT
>CON_MALE_contig_10525
ATGCCCTACGTTAAAACCCGCTCTGAAAGTCCTCTCTTAGCTGCCATTAAATAAATGTTTGGCTAACACTACAACATGCATACTATAGTTGAAACTAATCCCCAATGTTTTCGAAATCCGATAAGAAACAAACTAGTTCTCATCATATCACCACTACACGCGTTTGTTTGTTGTTTTACACCATCGACTCTTCTACTTGCCAGCACTAGCATCGCCACACCACAACAAAACCAACCAATCCATCAGAATAACATTTTTGTGTATCCTTCTTCTTCTTCATCATAATATTGGAT
>CON_MALE_contig_10526
CTGGAAAAGTTTTTAGTACGTTTCAAATTACCAGAAACTGCAAAGCAATTCCATGATGCATTTAAGCAAGCTCAAAAAGAAGCTGAAGCGCTGTCGAAAAAGGTGGATCAAAAATCGGTTCCCGCTGTATCGTCCAAACCCAATGCTCCATTCTCATTGACAAAATCAACAGCAACAAATTTCGCCACAAGTACGCCATCACAAAAGAGCGAGANNNNNNNNNNNNNNNNNNNNNNNNNNNNNNNNNNNNNNNNNNNNNNNNNNNNNNNNNNNNNNNNNNNNNCTCAACCATATGTAATCCAAATCTTTATTCAGTGGTTTGAACCTATCTACAAAAACACCCACAAATGATTCTTCTAAACCTACCAGCACTTCAACAGCCTCCCCATTTGCAGCATTTACTTTCGGCTCTTCATCGACNNNNNNNNNNNNNNNNNNNNNNNNNNNNNNNNNNNNNNNNNNNNNNNCACAACTTCTGCAACAGCATCTCCATTTGCTAGTATATTTTCAAATCTCAATAAATCGACAACTTCGCCCTTTAGTACGACAAGCACTAGCGTCGCTACACCTCCCAGTGTGGGTGCCAATGATACAACAGTCTTGAATAAGTCAAATGTTTCGGATGCCGAGGATGATGAATATGTGCCCACAGCACAATTCAAGCCCGTCATTGCTTTGCCAGAATTGGTAGATGTTNNNNNNNNNNNNNNNNNNNNNNNNNNCGAAACTGTTCTCTTCGAACATAGAGCTAAACTTCTTAGATTCGACAAAGAAGCGGGCGAATGGAAGGAACGCGGTTTGGGCAACATTAAACTTTTGCAAGACAAAACTGACACCAATAAAGTGCGATTGGTCATGCGACGTGAACAGGTTCATAAATTGTGCTGCAATCAAAGAATTTNNNNNNNNNNNNNNNNNNNNNNNNNNNNNNNNNNNNNNNNNNNNNNNNNNNNNNNNNTTACTCCGAGAATGAGTTGGTTACAGAAATGTTAACCGTACGCTTTAAGCTTCCCGAGACATGTAAGCAATTTTTAGATGCCATAGAAAATGTCCAAGCTAAAATGTCCGATGACAATGATGCGGCTTCGGAAAGCAAAGCAAAGGAATCTTCTGACACAAAATCTACAACAAAGGGCTTTGGNNNNNNNNNNNNNNNNNNNNNNNNNNNNNNNNNNNNNNNNNNNNNNNNNNNNNNNNNNNNNNNNNNNNNNNNNNNNNNNNNNNNNNNNNNNNNNNNNNNNNNNNNNNNNNNNNAAGTCAAGTCGAATGTACTTGCTCCGAGTGGGAAAACCACATTTAGCTTTGGTTTTGGAGCAGCAAGCAAAACTGAAACAACCGATGCCAAAACTCCAACAAAAGGTTTCGGTGATGCATNNNNNNNNNNNNNNNNNNNNNNNNNNNNNNNNNNNNNNNNNNNNNNNNNNNNNNNNNNNNNNNNNNNNNNNNNNNNNNNNNNNNNNNNNNNNNNNTACAGTACCCAAGAAAGAAGTCAAATCGAATGTACTTGCCACGAGTGGTAAAACCACCTTTAGTTTCGGTTTTGGAGCGGGTGGTCAAACAGGCACCACAGCAACACCTAGTCCTGCATTTGGATTTGGTACCACAAGTTCTTCGAGCGGAACAGTTCCAACCAATGCCACAGTAACATCGACGAAGGCGGCGGATACAACCA
>CON_MALE_contig_10527
AGTACCATTGTTCAACAATCCAGTGCCCAGTGTAATGAAAATGCTAAGTCCGGAGCGTTTATTCTTGTTGGGTGATCCACGTACTAATCAAAATCCTGCCGTTCTTGCTTTCGCCATTCTCTTTGTGCGATGGCATAACACTNNNNNNNNNNNNNNNNNNNNNNNNNNNNNNNNNNNNNNNNNNNNNNNNNNNNNNNNNNNNNNNNNNNTGTGATTGCCACTTTGCAAAATGTTATTCTCTACGAATATTTACCGGCCTTCTTGGGCTCGGAAGTTCGGCCATATGAGGGCTACAATCGTGATATTCATCCAGGCATAGGTCATATTTTCCAAGCCGCTGCTTTTCGGTTCG
>CON_MALE_contig_10528
AATTTTTTGCGACGTGGTTTATAGAACATGTCTTGAGAAAAGCGTATCTGTATATATTCCCCTACCACCTGGTTACAATAATAATCAAGGCCATTATGATATAAATTTTTGTTTTAATCTGTTTGTGCGTTTTTTTTTTTTTATTTCTTCTGGTCTATGTACAGCATGTACATACGTTTTAAGTTCATCACAAGTTAAGGGATTTATTGTTAAATTTTCATGATTCC
>CON_MALE_contig_10529
AAGCTTGTTGTGAAATCACTGGCAAGGCAATGCTTGGGGATATACTATCCAAGGACAGAGATCGGCTAAGGGTGGGAGAATTTTCATGATTATGGGTCTCTTTGGATATACGTTTCACATCTATGGGNNNNNNNNNNNNNNNNNNNNNNNNNNNNNNNNNNNNNNNNNNNNNNNNNNNNNNNNNNNNNNNNNNNNNNNNNNNNNNNNNNGGGAAATACCCTCAAACTTCATGACACCCGCTGATGTTTTCACTTCGATTTCTTTGGCTGGATGATCACTGACTATGGCTTTCAATTTGGCCAATCTTTCCGATTTCTCTTTGTCATGAT
>CON_MALE_contig_1053
AGATTTTTGCTTTTAATTTATATTTTCAAAAAATAACTTAAGTCTAGTATGTACAACTAAATTCAATACTATTTCACTTTTCAGCCTACATCAGACTTTTCGATTTTTTCATTTCTTCTATATACTCATCCATAGCTGTCTCCACAACTTTGCCACTAGCTTTAGCCATTTTCCAAAAGTATACAGCCACATCAGCAAAGAAATTTTTTAAAAGTTCCTTAAACCCATTATCGGTCAAAGCCTTTTGATAATCATCATCACTCATGCCCGTTTCCGAAGGCTCATTTAAAAGTAATGGGGATTTATTAAACTGTTGAAAAGTTTCCCAATACATAACATCCTTTTTCTCCAAATCCTTTTCTTGTTTGGCCAATTCCAATCGATTCACGAAAACTTCAAAATCTTTATATCTCTTGGTATCGGGTTGCAAGGATTTCTTTAGTTTATTGAAGAAATCAATCTGAGCAGTGAATATGTTATTCAAAAATTCTTCAGTCTCAAGATGAGCCTCACGTTCAAAATCGGCTTTGCTATCATCACTGACAACAGGTGTTGTTATGACACCACATTCGCTTGATTGTAGAAAACAAAAAATCAATATAACACAAACTACCGTCAATTGCCTCAATGTTATTTCGATCATACTGAATTTGCTAGTTTTAAATCCGTTTTAGAATTTAGTCTTCACTATAAGACCTCTATACTTATACTAGTCAC
>CON_MALE_contig_10530
GGAGGCGCGCTAGCCATTTCGTCGAATTCAGGATGTGGTAGTGTAGACTCGACAGGCGCATCGGTTGTACCATCAACATCAATTATAGCGGGAGCATCAAACATTTCGGAAAGTGAAATAAATCGAACAAAGAATAGCAGTATTTCACCAGCTGCGGGTAAAACATGCGATACCAGCAATGTAGACGAAGACGGTTACAGTATACAGCCACCTAAAGAAGTTGCTTGGGAGGAAAACAATGAAAATGCAGGGTTTTATTCCGATTCTGACTCCGACTCGGATAACGATAGACCGGAAAAACGTATTCACGTCAAGATCAAACCACTTAATAATGGTCAAGCACCAATGTCTGCAAGTGTTGATGAACTCAGAGCCACCGTGGAAAATATTTCTCTATCACCAACAGGAATTTTCACCCAGCATAGCCAGCAGTTACAACAGCAATCTAGATTACCTTCGCGTCAGCAGTCACCGGAGATTTCAAATGCATCAACTCCGACTGCAG
>CON_MALE_contig_10531
ATGTTTAGAGGCTGAATACTTTTTTTCTACATCCTTTCTTTATTCCTATATTAATTCGGTGACAACATCATCACCATCCCTAATTGGTGCCTGGAAAGTGGATCCAGTAAATTCAAACATCGATGGTACTCGATTATTACGTAATGTAGCATAATCCGCAAAATCAGTCATATGTGGATCTATTCGACCATGATTGTTTGATGGAATATTCGGATTTGGATTATTTCCTACCATTCCTGGTCCATTACCCCCATGATTACGAGGTTGAATAGTAGCAT
>CON_MALE_contig_10532
AAGGAACAGATTTTGAGTCACTTGAATGGCGAAGGATTGTTAAGTAATCGGCATTTTGGCTTTCGCGAAGGTGATTGTACTTGTTCGTTACTATTGTCGCTAACGGAGCAGATAAGGGAAAATTTGAACAGTAATAGAATGTCCACTATGGTGGCGNNNNNNNNNNNNNNNNNNNNNNNNNNNNNNNNNNNNNNNNNNNNNNNNNNNNNNNNNNNNNNNNNNNNNNNNNNNNNNNGGCCCAGTGGGCATCCGTCAATCGCCTTCACTTTAACCCGGATAAGACCAGAGCTCTCAATTTCGGGTCCATTCCTTATCAACTTGATATTCGCTTTACTGGTGTTCTTGTACAATTTTTTGAGAGTATAAGGTGCTTAGGAG
>CON_MALE_contig_10533
ACTGTAACCCCAATACCAAAATCTCAGGTGCAAAATTTCTACAACTATCAACAAAGGGAACAAAGAGAACAACAACCTCAAATACAGATCTCAGCTATACATCATACACCCCGCGATCGCCATCACAGTGAGCGAGGTGATTCGTCTACATCGGGACATTCATCAAACAGGGATTTGTATTCATCAGCATCGAAAAGAGAGCGTGAATATCAT
>CON_MALE_contig_10534
TACTTTCGTGTATCCGCCTATCAATGTTTGGGGATCGTGAAGTATGTTGCCTTTTTTCAGTGTGGTTTCTTCCAGAACGATACTGTGGAGAATAACTTTTATGGAAGGAATCAATTCGATGCGGTGAGCAACTTCGGGATCTATACATCGAACAACTTCGTCGTGAAGAACGGCTCCTATTCGCGAAAGCGCTGCGTTCCTTGGAACGACTTCGGTGCGTTGAACGACTCCGATACCTAGAACGTGTTCGTTTTCTGGAACGACTTCGGTCTCGGGATCGACTTCTTTGTCTGGGCCTACTAATTGACCTCCGTCTGGGATGACTAGAACGACTGGTTTCGTAATTCGGAGAGGAGCGAGTAATAGATTTTGGTCTAGCTGC
>CON_MALE_contig_10535
GTTTTTGTTATTTCCTTTTACCAATTATCTTTAAAAAATACAGAACTATAGAATATGAGTTCAAAATCACACCACCATACGTTGTCATTGACATTTTTGTTCATTTATGTTTCTTTTTATTTTTTTTTTTCTACCATATTTGTTAATTTTCTTTTCAAATTCATTTATAAAGCCAACAAGAAACAAAAAGACCGACCTCTATAAAGGAAGCAAAAATCAATAAATTAAACCACGAATGTATTAAAAAAAAAAAACAAAAAAGAATAAAACAAAAGAACAGAACTCAAAATCAATTCAAGCAAATACTTTCTTTTATTACTCATTGTATATGCAATAATATATGTTACAACAATTGTCATTAAACAAAAAGCAAATCGCAA
>CON_MALE_contig_10536
GGTAAATGCCCAAACCAATGCCGATTCTGAATATGTAAGAGCTGTTAAAACGATTGCCACGGTTCTACATAAACGCATGTTTGATATTTTGTATCGATTTAATTTTGAAGAAGTTATACCAAATTGGCTCGTGAGGAAAAGAAAGCTTTAGCTGTACTCCATGGTTTCACAGAGAAGGTAATCATTCAGAGACGTGAAGAACTTTTGAAGGCTCAAGAGCAGAAACAGGAAAATGGCAAACAAGCAACGGATGATGATGTTGGAACCAAACGTAAAATGGCCTTCCTGGATATTCTCCTACAATCGGAAATTG
>CON_MALE_contig_10537
GACATGGCGAAAATCGACAGAAAGAAAACAAAATAAACTAAAAAATGCACAAATGTCATGCATATTAAATCCCATTGCAGTACTTCTCAAGCGTCGTGACGTCTTCCCCCATTAATGTTTACAACACTATTGTATGTAAAATATACCGAAAATAAGCAAAACTCATAAATTCAAGTAAAAAATACTTGAAATCATGAAAATACAGGAATTTAACGAGAGG
>CON_MALE_contig_10538
TTTTTGTCACGGTTAGCGAACCCATCATTATCAGTGAAGGAATAAATGGAAACTTCGAATAAAAGTGTTAAATGGCTGTTTGAGGACGAAGATATTGGGAAATACACTTAAGCCTTTTGGACTTCCCTGACGAATGCCACTTCCATTCAGTGTGCGTCATTACAAAAGTAGGTACAACTCCCTCTGAGTTAAACGAGAAAATTAACA
>CON_MALE_contig_10539
TTTCAACAGATGAAAATACAGTTGCCTCGCTGGGATTAATTCTCGTGTACAGATAGAAGTTAACAGGAACCTTAGATAATTCGAAACGACCATAGTTTTGTTGCGTAATTAAATGTTCCTCCACCGCTGCCATATCCATCCACTCAAAGCTCCCATTCGTGGTGGGTATATACCAACCATTTTGGCCATTTACGTGGGTTTCTTCATTGCCG
>CON_MALE_contig_1054
AAAAAAATTGTTTTCTCTTTGATTGTAAATTATAAAAGAAACTATGTCTCGGGCTTGTATGAGACTTCTATTTAATCAATCCAGAAATGGCAGTAGGCTATTGCAAAATATTTCTGGACAACAACGTCGTTTTGCTGCAACCGACCCAGTCAAAGGTAAAGGACCAATAACATGGAAAAGTGTGGCGGCTATTGGTAGTCTTGGAGCCGTTGGTGTTGCATTTATGCTATATGTAAAACATGAGAAGGAAGAGGCTATTCTCAAGGAACGCAAACGACAGCTTGGAAAAGCTGCAATTGGCGGACGTTGGGAATTGATTGACCCCCAGGGTGCTACAAGAAAATCTGAAGACTTTTTGGGAAAATGGTTGCTAATTTATTTTGGTTTTACACATTGCCCTGATATATGTCCCGATGAGATAGAGAAAATGTCTGCAGTAGTTGATGAAATTGAAAAATCTCCTCAGAATCCTGAAATTCAACCCATATTTATTACTGTCGATCCCGAACGTGATTCTAAAGAAGTTGTGGGGAAGTATGTCAAAGAGTTCTCACCAAAGCTTTTAGGGCTCACTGGTACTGTGGAACAAATTAGCAAAGTGTGTAAAGCCTTCCGGGTGTACTTCTCCGCTGGTCCACGAGATCAGGATAACGACTATATTGTTGATCACACAATCATTATGTATCTGGTAAATCCTGATGGTGAATTCGTTGATTATTATGGACAAAATCGTGACAAGGACCAATGTGTTAGTTCAATATTAATGAATATTGCTAAATGGAATTCCATGAATAAGAAATCGTGGTTTGGTTAAGTTCTTACAGATGTAACATTTTATATTGTGTGCAAACCCCTATTATTTTGTATTATCCTGTTACTAATATTGTTGAATAAAACATTGTATGGAAAAATGTTATGTTAAA
>CON_MALE_contig_10540
ATTCTTTAATTTTTTTCAGCACTTAGAAGAGGTATTATATTTTGCAGAAACCATTCTTTATCGAATTGCAGATGATCACCCTCGGTAGCCAAGAAGACCAATTTTTGATTTATATCCATTTGCTTCAAGGCGAGTTGTTCATAGACTTTGCTTTCTTTCAGCGGTAGAATATCCTTATCCTGTCCTGGCTTATAAAATTCAAACCATTGAGATTCTTTTGGTTGCACAATGGTATCATTTAAAAACTTAACCATGACGAATTTTTCCAATCGATTTAGATTATCAGCATACAAACCATTAGCAAATACTTCATTATTTATATCTGCCAAGAAAGTACTATGGGCAATGTAGTCAGTTTCTTTCAATGGATCATGCCAATATGTAGCTTGTACTAAATTCAATTGTACCCAATCCTCATATGCTGCGGTATTTAAAATTCTTCGTATATATTCGCAGGACCGCG
>CON_MALE_contig_10541
AGGGGATCCCTTGGAATTTGAAATGCAAATTCAGCGCTAGGAGATCTTGCTATCAAAGCATCCATTTTTTGCAAATCTTCCATCGGTCCATGCGGGTGTCCATCTCGCTTTATTTCGTAGGACTGTGTATATCGATGTATAATTCCATTAATACTATTGACGGCATTATTAAACTTTCCAGTTAAGTCCAGATCGAGTACATCTTTACTAACATCAATTAGTAGATTCTCCTCTGAAAGTGTTTTAGCGGGCACTGTTTCCAATTCTATTGTTTCTTCGCTCACTTCTTTAGCTTCCTCAGTTGGTGATTCTACTATGTAGGTCTCGAGGAAACGATCAATGTATTGTTCTGCATCCGAATTCTTATTCGTCGTTACAGGATAGTGTTCGATGGGTTGTGAATCATCTTCGAACGATACACAGGAACTATTGTCATCATCTTCAACTGGCAGATCA
>CON_MALE_contig_10542
CACCAACCTCCTCAGTTAGTTCAACACACTTGATATTTGGACAAGGACACAAACAACAGCTACCTGGAGGCACCATTAACGGCCAACAAAGTCAAGAAGCATTCTATCATCAACCTGATTACTATGCATGGCAGCAAAAAGCTATGAAGGGCCAAACGAGGGATTATCATGGCACTGGAGTATCGCCCCAGCAACAAACGCACGAATTTTTTTATTGGACTCAAAAGCATAACCAAGGACATGGAAAAAAGAAGCGCGGAAGCAACACCGGTTCCGATTCTCCTAGCGGTTCACTGCATTCACGGAATACAGCTACTTCCCAACAAATCCTTTTTTATCCTTCGTACAAAAANNNNNNNNNNNNNNNNNNNNNNNNNNNNNNNNNNNNNNNNNNNNNNNNNNNNNNNNNNNNNNNNNNNNNNNNNNNNNNNNNNNNNNNNNNNNNNNNNNNNNNNNNNNNNNNNNNNNNNNCAACAACAACAACATCATCAACTATCATCGGATGATGAACAAATGGAGCATGCTGCACATGCTCATTTGCTGCAACAGATGAATCGTCGTATTCCCGGCCCACCTGGAGAATTTACTATGACTCCAGCGGCAATGGGGACAC
>CON_MALE_contig_10543
ACTACTAATTCCCGACGCTGCGGCTGCGGCTGCTGTTATCGTTGACGTTGTCATTTTCGACGTTGCATTGCCCTCTGTGGCTGCTGCACTACTATCACCGGCGGCGGGCAACGACTCAGGAACTGTTTGCAATGTCGTCCGCATTGTTGTTGACATTATTTTTAATTCATTCGTAAGAGTCACAAAATACTATTTTTCCTAAACACTCTTAAACACTCTACGAGAAGAAATCACCGGAAACTTGTAACACAATCGCTGCCGGCCGCCACACTTTTAAGGCAGACGAGAGGTTGGTGATAGGAAGGATGAGGAGATAATACCGAAGACTGAGGAGATATTCAGGGAGGTTTCTAATGAATCTCTGTTGTCGAAGTAATTGCACGCGTCTTTGCTTTGCTATTTTTTTTTTCTTTTTTGGGGTTGATGACG
>CON_MALE_contig_10544
GTTTCTTTTAGCACTGGATACCCTAAGCCGTGACGAACTAAAAGAAAACACAATGCTCGTTTACCTCCAAAAATTTACAAAATTGAACGATAATCACAGGAAGCAAACGAAATCATATTTTTGTAGTGGATTAATTGTTCAAATAGTACAATAGAAGATATTATAGCTGGGATGATTTGTTATGACACCTTACTACTTATAAACAAATATCAATTATCGATTTATTCAAATTCCATATGGTAATG
>CON_MALE_contig_10545
CAGCAACCTTGGTAACAGTTTTACCATCAAATTCACCACATAGAACAATACGGGATTGGACACCTTTACCGCATGGAGAGGAACATTTGCTCCACTCAGATGTAAACCATTGTGTACTGCACTTCTTCGACTCACAGGGTCTGGTAGTTAAAGGAACTTCGGGAGCACAAAACTCTTCGGGATATATTTTTCCAGATTTGGAGCCACAAATGGCTGTACGGGTTTCCGTCGTTTGGCCACAGGCGTCACACCCACTCCATTGAGATAAAATCCAATCGACACCTTCACAAGGAGCCAACATACATTCTGCTTCCGTCTCTGGTTTTTCCTCAACACAGTCCTCATCACTCAATACCTTCTTGCGACCGTTTTCTTCAATGTAGCATGTCACCTTGCGTGTCTTCTTACCTTCACCACATAATTTGTNNNNNNNNNNNNNNNNNNNNNNNNNNNNNNNNNNNNNNNNNNNNNNNNNNNNNNNNNNNNNNNCTGGTTTATTACCAACTTCCTGTAAGCAAACAGAATCATCCTCCACAGTACGCTCTCCAGAAGGAGAGATACGCACACAGGAAACATTACGAGTTTGCACACCATCGGCTCCGCATCCTTTCGAGCATTTCCCCCATTCCGTCGTATCCCAATGGGGAGCACAAGGCTCAGTACCACACTCCTGAGTTTCAGCAGGTTTTGCTTTTTGGTCACATAAACTGGGATCAACCNNNNNNNNNNNNNNNNNNNNNNNNNNNNNNTTTGTTTACCACCTCCACAAGATGCGGTGCATGGTCCATATTCCATATGGGTCCAGGTATATACATCGGGTGTACTCGAACTCACTGACTGTGGTATACTATATTCGTAGTCAATGCTAACATTTCTGTCTTGTACCAACATCACGATATAAATGGGCTCTGTTATGGGACCACGACATGTGAGATGATCGGGGGCAGCAAAACCAGTAGGTTTACGTTGATAATTCCACCAAGAGCCAGCAAAGAACATCGGTCGCGGGAAGTCAATACGCCAGTTGCCATTGAGATAATAGTGACTAGCAAGGTTTCT
>CON_MALE_contig_10546
GCCGGGCGTTTTTATTGATGATCAGCGCCTCATCAAGTTCATTAGAAATATATATCCAAATTTTCGGGAAAACCAAAAAGTTTGCCGTGATTGTAAAGAAAATGTGAAATCGGCTTACAACATAAAATACCAAAGAGCCGTAGATTATAAAAAAATGTCGTCATCTGGATCGAAAGAGAGCACGGATAATGATCAATGGATGGAATATATAGATGAGTTGCCCTCAGTCGGATCGAACTCTAGCTTAACTGATGAGAATGGCCAAACATCAAATGATGCAGAAAATATTAATTTACAGTCTGGTACTAAACTGCAGCAAGTCGTTTATCTT
>CON_MALE_contig_10547
TATAAAATAATTATGTACTTAAATTTTCTTATCTATAAAAATTGTTACCATGTGTATCTGTCTAATAGGCATCAAGCGCCGAAGGAGCATAAACGAAAAAGATGTCATATCTAAATATATTAAATAGTTTTACTTACTTTAACTNNTCATATACTACTGATACTAGTTATTATCTGTATACTGCTATTAAATGAGCGCTTTTGAAAACTTGATAAATGGAAATTTATATCATTTCGTACAAATAATTTTAATAAATCATTTAAAATGTAGTGTTGAACCCGTCGTTTTCCCCTCCCTATATGTCTTATTCTTTTCTAATTTTACTCAATA
>CON_MALE_contig_10548
ATTCGATGCCGCTATAGGTGTTACAGATCCTGTACGTCCAAGAGAATTTTGTTCGATTTTACTGGCATCAACTACAGTAAGAAGCTGACGTGCTTGTTCATTATTGACTACAGTACCCTTAATCGATGGGGAACTTTGNNNNNNNNNNNNNNNNNNNNNNNNNNNNNNNNNNNNNNNNNNNNNNNNNNNNNNNNNNNNNNNNNNNNNNNNNNNNNNNNNNNNNNNNNNNNNNNNNCTGCTTTTATGTTTATCTGGCGTCTCAGAGGCCGTTAATTGTGTACTTGGTGACGGCGTTGAATCTAAGAGACCACTGTTGTTTGCTGTTGTAGGCTGTTTGTCATGTTTGGGAATATTCAAAC
>CON_MALE_contig_10549
TATTAGTCTAAAATATACCTAAAATATAATTAAACTAAAACGAAATGAACCCTCATTCAAATGAAACTCTCTAGTGCTCGAACAAAAATTAGCAAAACTTTTTTTTAGCTAAAAGGAACCGAAATAATTTTCCATACACATAGACAGATGTTAAATGTTTGTCATTAAAAACAAATAAACTCCCAACATTAAACAAAATAATAAAATTAGCAGAAAAAAAAACAATAATGCCAGAAACAATTTTAG
>CON_MALE_contig_1055
GAAAAAATATATATAATACTAATAGTGAAATGCTGCTGTTAAAAATGTTGTACAATGGGATTACAGAGCATCTGCAGAACTTTAGAATAGACGCTCGTCTCACAACAAATCCTGTGCTTGGAAGTCCTTGGTTTATGGCATTAACAATACTCTTCTATGTATTGGCAGTCAAGGAGTTCGGACCACGATTTATGGCCAATAGAAAACCATACAAAGTTGAACGACTCATGCAAGTCTACAATGTTATACAGATTTTGTTAAATTCGTTTATATGTTATGAATTTCTTCGATATACAGTATTGAACCCAGATTACAGTCTTACTTGTGAGGGCTATAATCCAGAGGATCGAAGACCAATGAAAATGAAAATAGTCAGACCTGTTAC
>CON_MALE_contig_10550
CGCAACAAAATCAATCTCAGCAGGCATCAAACACTGCGGCATCAACACCGCGCCATAATGTTTTGTGTGTGCAACAGAACATCCCACCTTCTTTGCCTTGGGGCTATTTGGCTTTGTACCCATACAAACCACGAAAGAATGATGAATTGGAATTGAAAAAAGGTTGTGTTTATATGGTAACTGAAAGATGTTTGGATGGCTGCTTTAAAGGCAAGAATTGGAAAGATGTGAGTGGAATATTTCCGGGAAACTATGTGACACCCTTAAGAGCCAGGGATCAACAGCAACTAATGCATAGTTGGAAGTTAATTCCACCTGCAAATTGTGCCACCATA
>CON_MALE_contig_10551
AAAACCTTTATTGGGTGGTATTGGTATACAGGTCGCTTTGAAATTGCTGATGAACATCAAGAAAGTGGTACAGAATAAAGTCAATTGGAAGCAGACCATATTCAATCAGAAAACATTGAATTTGGGTTTGTTCCTGGGTTCATTCTCATTCCTATACAANNNNNNNNNNNNNNNNNNNNNNNNNNNNNNNNNNNNNNNNNNTTCCTATACAAGTCAGTTTCATGTGGCCTTAGACATGGTTTCAATCGTGATGATCCCAGATTTGCCATACCTGCTGGTTTAATAAGCAGTTTAAGCTTTTTCTATTATCCAGATACAACAGTGGCGTTATATGTCATGTGGAAAGCTCTACAGATTATTTACAATTTGGGTATTCAAGAGAAGAAAGTACCTGAAGTTCCTGGATTCACTATATTTTTGTATGCCTTCTGTACGGCAGTGTTATTCCATTCGGGTATTTTGGAAGCACAAACTCTGAGACCAAGTTATTATAAATTCCTACAAGCCATTT
>CON_MALE_contig_10552
AAGGATAACACCAACTCAACGTCAGCATGTCAGTCTTCTATGACACACATTATGTTAATACCACTCTTGCCAAGATTAACGCCTTCCAAACAGCTTTCTTGATGCGAACGCATATAAATCAGAAATTGTATGATAACATAGAGAAGATTATTGCGGTCATAGGCACAATTGTATTTCACCATCACTTATAAAATTGAATTTCGGCTTCAAAGGATTAGAACAAAGTATGGCACAGCGAGCTTTATTTTGCACTAAAGCCACAGTATCCTTGGCAGAGCGTTTCTCTTCTCCAATAATAACATAACGACTATAAAAAGGACGACCACCGCCTTGAGGCAATGGCATCAGTTGAGTATCTAAATACACACA
>CON_MALE_contig_10553
TTCCTTAAAATTACTGAAAACTTTTACTAAACTATTCATGTTGGCGTTTTAATGTGCTGCGTTAGGGTTAGTGGGAACTTGATGTTTCCGTTTCCGGCGAATTTAGATTTAGTCTTCTGCTGTTAGGTGCAAAACTTTTAACCACCACTTGATGGTTTGGTCTTTGAACAAATGAAGACCAAGATTGTTGACTTGTGGCCTTATGCAGCCACAGTAGTTGGCTGTTTCTTCTTTGCCTTCGCCTTTTATGGGTGTTTTTATGACAAGAAGTGATGATGGTATTGGTTGCGGTTATCGCAAAACTGTATTTTATGATTATGTCCCTCTTTTGTTATTTTGCGATATTTTCAATGTGTGTGTGTGNNNNNNNNNNNNNNNNNNNNNNNNNNNNNNNNNNNNNNNNNNNNNNNNNNNNNNNNNNNNNNNNNNNNNNNNNTATTCCTCTTCAATGAATGAATTTTCATTTCATAGCCATTTTATGGAGTTAGATATCGATGGTTCGATATTTTTTGTATTTGTTTGCAAAAACCTGGTACACCATAAAAAATTGAGACGTTGTTTTTGGTTTTTTTTTTGAACTGTAGTTATCTTTATCTGTTGACCATATAGGCTATTCTTATCTTTGTTTAGAGNNNNNNNNNNNNNNNNNNNNNNNNNNNNNNNNNNNNNNNNNNNNNNNNNNNNNNNNNNNNNNNNNNNNNNNNNNNNNNNNNNNNNNNNNNNNNNNNNNNNNNNNNNNNNNNNNNNNNNGCGATAGTAGCTGGATGGACTGTAAAATGTGGTTTGCTTGATGGCAGATGAAACACTAGTGAGTTCAGGTTTTTTTCTAGATTTTTATTTTGTTAAAATTTTACTTTCATTACACATTGCTGTT
>CON_MALE_contig_10554
AAGGTGAAGAATGTTAGCAATGGAACAGTGGGAAAACCAGTAACATTCTTGGTTGAAACTTCGCAAGCTGGCCCTGGTAATTTGGAAGTTACTGTAAATGGCGGCCGTGTACCCACTTCGGCTCAGGCTCAAGGTCAACNNNNNNNNNNNNNNNNNNNNNNNNNNNNNNNNNNNNNNNNNNNNNNNNNNNNNNNNNNNNNNNNNNNNNNNNNNNNNNNNNNTTTGTCGAGTTTCGGCAGCGGCTCGTATACAATCACCCGAAACTATGGATAAAGTTAGTGTGGGTCGCATGTTTGAATTTGTTGTGGAATCGGACACAAAACCCACCGTTGAGGTATTAGGTCCAGCCAGGCGTAGTGTTCCCGTATTAANNNNNNNNNNNNNNNNNNNNNNNNNNNNNNNNNNNNNNNNNNNNNNNNNNNNNNNNNNNNNNNNTGAGGTGCGATTACCCGGCGGAGGTCATGTGGAAGGAAGTCCTTTCTTGCTGAAAGCCTATTCTGCAGAAAAGGTTGTGGTTACCGATATTCGCCCTGGTGTTGTGGGTAAGAGTGTGAGTTTTGGTATTAATGCGAGCCAGGCAGGTGCAGGNNNNNGAAATTTGGAGATCATTGTTGCTGTGAATGGTAAAAATGTACCCAACTTTGTGCAATCGGAAGGAAATGCTCGTTTCAAAGTAAATTTCAAACCTACGGAGGCAGCAGCCCATAGTTTGTCTGTGCGGTTCAATGGCCACCCTGTACCCGGATCACCCTTTACATGCCATATTGGTTCAGCTCCCATCAGTTTGCCACGAGCAATAGCAACTGGGGAAGC
>CON_MALE_contig_10555
GAGAGATTACAGTAAGGCCATTTATATTGTTCTCTTAACGCTGAATGCTGCTACTGCTGCTGCTGATGGTGCTTGTTGCAGTTGTTTTTAACAAATGGAATGCAGTTAATTTACGATGATAGGCTGTTACAAAAATTATACTGCAGGACGCTTGGCTGGCGAACAAGCAACAGCTGCCTCGGCCTCTGATGTGCCTTCCTCTGGTTTCTTACGCTTAATTAAATGTGAAATATCCGTTGGTTTCGACGATGAAGTTATGGCTCCCGAT
>CON_MALE_contig_10556
AAAGCGTGTATTCTCTAGTCTGGAACCACGGCTTCATGAACGCAATGCCAGTATGAAACGTCGCCAGCATATGAAGAAAAAAATTAGTGGAGGCGAGGCTCCTTGTCCCAGTGATATCAGCAATACCGATGNNNNNNNNNNNNNNNNNNNNNNNNNNNNNNNNNNNNNNNNNNNNNNNNNNNNNNNNNNNNNNNNNNNNNNNNNNNNNNNNNNNNNNNNNNNNNNNNNNNNNNNNNNNNNNNNNNNNNNNNNNNNNNNNNNNNNNNNNNNNNNNNNNNNNNNNNNNNNNNNNNNNNNGTTTAAAATCACCATTTATTAATTTCACCACCGAAGCCCATCAGGATGCCGAGACTAGAGAAGTTTTTGTAACACAAACCTTGACCTCATGTTTGGGCCAAAATGGCGAGGGTCAACAACAAAATCATTCAATGGCTATTGTTAGTAGAATAACAAGAAATATTGTATTTCCGCCACAATTTAAGACATTGAATGAATGGTTCCATTATGCATTTGCTAATAGTGAAATTGATGCTGTTGATCGTTTTCCTATATTGGAATGTGATCGTGAGATAGCTTCAAATTCCATTGAACGTGCCAGATCTGCTAGTTCGAGTACAGCCAATTCTTCAAAATCCCAGGATCGTGAAGTTATATTTGCCTTACCTAGTTTACATTTACATTTTAAAACAGAAGATAGACAAGGTCCTTCCACACCAC
>CON_MALE_contig_10557
CGATGCTTTATGGTATATATGGAGCTGTGTGATGCTGATGACGCTGATGCTGATGATGATGATTGACTACTTTCACATTGGCTACTAATCACGGTGCTTGCTGACATGAAGGAGCTATGGTACATAGCCGTAATTATGATAGGTTTGGGCAAATTGGGCCTGTTGCTGAGCTGCTGCTGCAGCCACTGCTGCCGCTGTGGCATGGGGATGAGGCAAATATGGCAATGTCCCAAATGTATAGGCGGGCAAGACTGGTGGTGAGGCATTGGATTTTCCCTTCAGCCTCGCCAGCNNAAGAACCTGCTGGCGAGGCTGAAGGCTTCGCTGGTGGTTTGGGGGCCACATTCGAGTTTTGCCGCATGGGTCTTCGCACAAAGATGTGGGCCACATATGAGGCCACTATAAAGGCGATGCTCGATCCCAAGATAATTCCAGCCAATACGTCAGACCAATGATGCCAATAATCCGAGATCCTTGATAGGGCCACATACCAGGCAAACATAATGAAAATGAATTGCAGCAAATGTTTGAGTAACTTGGATGCCC
>CON_MALE_contig_10558
TAAGGAAGACTGTGATCTGGAAGTTTTAAAGACTGCTGTGTGCCTGGTACACAATCTGCTGGAACAATTAAAGAAATATAATTTCGAATCATTAGTGGAGGAATTAAAAGAAGCCTCATCGTCTACTTCAAGTAGTAATGCTGCAAGCACAACAAGTACTCCCATCGCAAGTCCAGTTAATGAACTTGTAATAGATAACGATCCATTCACAATGACTGATAATAATAAT
>CON_MALE_contig_10559
CAGTTTTACATTTGGAACATTTATTTTCTGCAATATTCGAACAATTTTTGCATATATTATTCTTGGTCTCGTCTCCTTTGGCTTCCCGCTCATTTCTCACCTCTGTTCTCTCTTCCATTTCAGCCAGCAAATCAGTATTATAGGCCGTATTTAAGCGCTGGGCAATATTGAAAATATGTGCCTTATCATTTAATAGGAAAATTTTTTCTTGAACTTGTGCAATACCCAAAAAACCACCATGTTTTTCAGTTTCACCAATAAGATTTTCTTTGATTTCAGGGATTTCTTCCAATATTAGGTTGGTCTTTTCGGAACTACGTTTATTATTTGTGTGAGGGCTCGATATGGACAATTGGCATAGAAATTGTTTAAGGTTTATAAGCGGTGGCAACTGATCCAACAAAGATTCATACATCATTCCCAAACACTTAC
>CON_MALE_contig_1056
GTAAAATCTTAAAAAAAATTGTTTTTAATTAGAAAAAGACAATAAAAGTAAAGAAGAAAACTTCTTTCCGAGATATAAAATGGACGGAGGGGTTTATAATAGAGACGTTATTTAAACAGTTCTCAAAGTGACACACATTGTGTTGGAAATTAAATCTTATATTAAGGCACTTAGAATATAGAGTTTACAGTTAGCATTTAAACTATACGTTGGCCAAACACAAACCTAAAAGATTGAAATATAAAGCCAAATTTGCAATCGTTTCCATTTGATCTGGAACAGCACATTTCATCTATGTAGCTAACTGCTAACTTCTATTTCAGTATTCGAAGATAAACGTGATATGGTGAACTTATAGTGAGAAATACATACTAAAAATTACGATTGGTATATAAGAAACTTTACTGCATTCGAATGACATTTCAGGCATAGCTGATTTCATGTTCATAGGCCCGCCCATGCCAATCCTCTCTGTCAGGTAAAGCATGATGGCGTAGTCCACATAAACGTGGACCAAACCTTAGCATTATCATTATGACGCCAACAATGAAGAGGGCCAATGCAGCAACAGCTGGATAAAGAGTTATAAATACCATCGTTAGACTGTGATCGGTTTGGAGTAATATTAAAATGGCGTGTATTTGATGTCGTAGATTTAAATGTCACTCTCGCGTTTTGTTTGTAATTCAACGTATTCTTCACGTTGCCTTTGTTGATGCAATCCTCGACCTTCAGGACGTGGTGGTCTGCTTTGGTATTGTTGATGTTGATGTATGGGTACTTCTTCGCCGTGGGCTTCAATATCTTCGTTGAAAATACGTGGAGCAGGCTGCAACTTTTGGAAATATGATACGTCTTTCAATTCTGTCAAATCCAATGGTGGTTGTTTATGGGGTGTTGCTGTCCAAATCGATACTAGCCAACGATTACCCGTATGCCTGTCTTGCCAATATCGTCTATGCTTGGAGCAACAACCAAGTATGATATTCAATAGAATAACTGATCCAAGAAATAATGTCACAATAGTTATGGTAACATAGAATGGTGAGAAATTTCCATAAATATGACCAGTAAAATATGGATTGTTTTTGTAGGCTTCTCGTTCGTCGAGAGTTGACATAGTCTGTTACAGCAACAAACACTCTGTATGCCGCAAGATGCGATAGAGGAAAGAGTTTTTCTAGACGTTGGAAGAATAACTTTCTTGCAGACAAGAGCCAACAGCAAGAAACCAAATCTCAATGATATTGTAAACTCATGTGCTGTTGGGCATAAACGTAAACGTTGATATGTGAATGTGTTGGTGCATTTGAAGTTTGGATGAGAGAATTTTTGAATGAATATTCCTTATAGTCGTAAATCAAGGAATTTTTGATTTCCCAAGACGCAAAATCTTCATTTATTTGTAATTTTTTTATAAATGCAATCAATTTCACAGGAAATTTCCACTTTAAATTCAATTAATT
>CON_MALE_contig_10560
TTTGCTAATTAGTTTTTGTTTAATCATAAATTAAATTGTCTCTTTTTGTATTTCTTTTTGGCTTATTATCAACTAGTTTATTTATCTTTTCCAGATTAATCACGATATTCTATTTTCAGGTTACTTAAGTGTACATTTTAGTCTATAAGTTAGCTAAGAATAGTATATCTAACTAAACTCTCGATGTGAGTTTTTCTTTTTCGCATACAAAATACTATCATTAGCTGGGGTCTATCAATCAATATACGAAGAAAAAAAAACATTTTTTTT
>CON_MALE_contig_10561
CGCATACATGCCCAACATATTGCATAATTGATAAAGGTTATGGTGTAGGTTACTTTTAAAAGTATTAAACAATACGCACTGATGGTAGTCGCTAGCTTCGGGATGTCGTGCTAAATGAAAAAANNNNNNNNNNNNNNNNNNNNNNNNNCCATGCAATGGCCAACATTGTGCGTCCACGTCTATTGGATATCTTAAAAGGCTTCAAGATGGCAAAATATCTGTCTATAGCGATACACATCAGCACAAAGCCTGATAGGTATAGACCAAACACTCTTAAAAAACTCATAAAGCGACACATGAAATCATTTGATCTCCATTGAACTGTGTATGCCCA
>CON_MALE_contig_10562
ATTGAATCCGTGGTTGTGGTAACGCGTTTAGTCACAATTTCCAGATCGCCATTTATTATTTCAGATTTTTCGGTGACTTCTTCCCTAATGGTACTATCGCCACTTTTCTTCATATGGGTAGAAGTTTTAATAGAACGTTTTTTCGTGTCAGGAGACTTTGGGCTTACTGCGAATGATATTGGGGTATAGTGCACATCTGGAGTTTTTATGGGACTAGGGATCTGAGGTGTTTTTGGATACACCTCCTCCCATGAAGCCTGAAGAAAGATATAAGCAACTACTGGCTCAAAGACAAGCTACACCAAAAACACCTCAGATCCCTAGTCCCAT
>CON_MALE_contig_10563
TGATTTATTGGGCAATGAAAAGAAGACCTGCTATTGCGGATCCAAGAATTGTTCTGGGGAAATTGGTGGAAAATTGAAAGAAGCCGAATCGAAAGAGTCTACTCCAGGGGCAGAGGATTTACCTTCGAAGACAACGAAANNNAAAATTGAAAACTTTGAAACGTTTACCCTCAAAAGCGGCAATAGGAAAACGTAAAACAACAGCAAAAGTGAAAGCAAATGGCGCTAAACGTAAACCAAATAAAAAAATAGCTACCAATGCCGCCGTACCTCCAAACAATGTGCCACAAATGAGTGATTCAAACAAGGATGAAAGTGACGTAGAAACGATAAC
>CON_MALE_contig_10564
CCAAAATCTATAAAAAGCGATAGTTGTACCTGTAAGAGTCCCTCTGAGGGTGTACAAAATGGATGCTGTGTTGTTATATGCATAAAGACGTTAAGGGCATTGCGAAAAGTTTTAACAAGGAAACATCTTAATCTGGTCCTCTGTCCACAGAATCAATCAAATGTATAGATGGGCTGATATACACTATACATAGGTGGATCCGATTCAGAAGTATTATGTTATCGATTCTCTATTTGGGCCAATGCATCTTGCAATTGATATTAATTGTACATCTGTGTTTCATGTGAACATTT
>CON_MALE_contig_10565
CATCGGTACCACCAGTCGTCATTACATGACCATTGGGTGATATACGAACTACTCGTTGTAATGGATCTGTTGTAAGAAAATCTGTTTGTACTGAGTCAGCAGCTTTGATATCGAACTTTAGTATTCTTCTGAGATTTGCATTTTGGTCTTGCTTGCCCTGGGTTTTAGTCTCCTTTTCACCAGCTGGAACATGACCATTGGGTACCTCTTCCACGCCTGATGTTGGTGGATGCCTTTGCCTTACACCATTTTCATTACCATGGAAATCTGCTGCAGTTTTTTGCGTTGA
>CON_MALE_contig_10566
CGCGCTGGTCACATACGCCGAGTACGTATTGTGATTGCCGTTTTTCATAACTTGGTGTGGATTTTTTGCCTTTGTTGCGAAAAATTAATATTAATTAAATAATTTGTGGGTGGATTGCAAATATAAGTGTGAATAAATTGCTTACAAGACTAGCAAAAGATACAGTGATAAAAAAAATTCGTAATGCCTGGTTGGACAACTTTTGTAAAGAAACGGCGTCCTGA
>CON_MALE_contig_10567
TATAACCATCCAATCTTTACAAAAACAAAAAATAACAATAATAGTAACAAATGAACATCAATTATATTTTAGTTGTCTAAATATATACTGAGCGAGCAAAAGCAAACGAATGAGAAACAAATTAACATAAATAAGCTAAACATATAAACTATGAAAATTCGAAATATTTAAGCATATACCTAATTGCTAATAATTTATAAACTATTGCAGAAACGATTTAATAACTATGGAATGGAG
>CON_MALE_contig_10568
TAGGCTACATTATTTATTATTTAATACAAGTAGCTAAACGTGCTATTTGTAGCACATGCTCAGATGGACCTTTTAAGAAGTTTTTATATCGTAATATACCAACATTAGAAATGAAATACTGGCCAACATTTTGGTGTTTCGAAAGTAGGGCTCAAACTGTATTTGCCAGTATTATTAGATCTCAAATATTACCCAATATTAACTATCGCAGGGAAATTTTAACGTTACCCGACGGTGG
>CON_MALE_contig_10569
CAAAGTTGGAATTCACCCGAAGATGCTTTGGCCAATCGCCTAAGCCATGTTGATCCTGAAACACCTGCCCTTCTAACGAATGGTGAATTGAAAACACCAGCCATTATAATTAAAGAGAATGGTACACAATAACGTCCCATCGAAGGGAATTATGAATCCCTAGCACTCCAAGAACTCATTCTCATCCAGCGGACGACATTAACGTCATCACCAATGCATCATCAAAATTATGACCCACAAATATCCATATTGTATATGAATAAGCGTACTGAAG
>CON_MALE_contig_1057
ACCATTATAACAAACAAATATGATTATTGTTAACGCAACGACGACGGAACGACTTGATTTTGGGCGATCCATGAGATGAAAGAAGAAACCTGGACATAGACAGAGGGTGAATTGGATTGACCGCAAGGTAATTTGCCCCAAGACACAATTCCAATCAGGACATTGACATTATTTACTTGTTGTACTAATGGGCCACCGGAATCTGAAGTACAAATGCCAACACCGCCTGTTAAGGGACCAGTACAGAGGTTTGTTGTATGAACGTCGGTACCGAGAGCACTTTCACAGGTATCCAAGGATATTATGGGGACTGTTGCAACTTGCAGCACTGTAGGATATGAGGCAGTAGTCGTTGTTGAAACACTACCCCAGCCATAGAGATTAGCATTGCCAGTGGGTACGACACCACTTGAGGGCAAAGTGATAGCTGCTACAGCGTCTGACCATTGAAAGACAGTTTTGGTGTAGACTAAGCCAATGTCGTAAGGTGATGTTCCTCCCAGATATAGATCGTTTACGACAAAATAGTCAATGGAACGTGTCTGAGTGGTTCCTACATTATTATTGGTTCCTACATTATTGCTTCCAGCCACCAGGGTAGTACTCATTGCCTGAGTTGAGGAGCTAAGACAATGGGCTGCAGTAAGGATCCAATTTGCATTCAATATGCTTCCAGCACAGTAATGAACGCCATTTTGTTGGAATGACACTATGTATGGAGCACTGTTGACAGCAGCATCGGTACCACCAACAACCCGACCTCTAGGCTTGGTTTCACTTTTTTGCGATATAGTATGGGACAACTGGGTAAATGCCAAAAGAAGCAAAATTCCAAGGTATAATGATTGGCGCACATTAGCCATTGTTAGAG
>CON_MALE_contig_10570
AACTGTGGCTTTACAAATACATACCCTAAATAATTTTTGATTATCTACAATGTTCCTAAGAAATTCTATTAAAGTTAAACCCTGTTGTGAAAATAACAATGAGACAACCGGCGGCGATAAAGTTCATCAGAATATGCAATTGTTGTACCAATGGTTGGCCGATAATCCCAATGTCAACGCTTGCACTGATTATGATAATTTGGCCCGATTCCTGCACAGTTGTAAATACGAT
>CON_MALE_contig_10571
ATGTTTCATTATATGGGAAAATGATAGTTGCATGTGTTCCTCGACGGTCGTTAAATTGAAATGTTTCGGGAAAACATTAAAGTACTCAATAGTACATGCGGCGAATGTGCTCCTAATTGTTTACATTCCCACAGGTGTTCCTCCTCAANNNNNNNNNNNNNNNNNNNNNNNNNNNNNNNNNNNNNNNNNNNNGAAAATTTGCGAGCCACTTCATCCAAGCAGTCAGTGAAACGTTCATAATAAGTATCTGTGAATATGTTGTCAATGCGTCCATTTTCATACAAGTATTGTTGTATGCCTAGTACTAAATAATATATGGTATCTGGAGCATACTCCGTTCCATTAGGCTTTCGCACTTCCTTCACAA
>CON_MALE_contig_10572
TTTGAATTGTCGCCTTCGGTCCATGTTAACGTGATGTTGTTTGTGATTGTAAGTCATCGCTACGTTATTCATTGTTGATGCTGCACTACCAAACAGTGAAGATGGATATCGAGAATTCCCTCTTCCACCTCTGCCACCACCGGNNNNNNNNNNNNNNNNNNNNNNNNNNNNNNNNNNNNNNNNGCCTCTTGGGCATCAATTTTCTCTGGATCTTCGCCAAAGAAACTAACGCGTTCATACTTTTCCAAAAAACGCCGGTAAATGTATTTCAATCCCGCCGAACCATTTACAATTTTCTCCTTCCAACCCAGCTCAGATAACACTGTGTCCCAGTCATCTCTGGCATTAAC
>CON_MALE_contig_10573
GCCAAAGTGGAGCCGCCCGTACTATTAGCCGATGATGCATATGTAGCAATATCCTGTTCTTGAAGATACAATAGACCCAAATCGGTGGCACGTTCAAAACAAGAAATCATTTCTGCTTCTTTCTCCGCTTNNNNNNNNNNGCTTTTTTGAACTTCGATGATGGCTTTGAAGTTTGATTTTCCAAACACAATCCCTTAATTGCATATGATTCAGCAAGTATTTTTAGACTTCGTAAGGTTAGTTCCTTCTCAGCTAGAGTATTTAACTCAGCTTTTACAAAATTCTCCAAACTTTTCTCATATTCCCCACAAGCATAACACAACTTAGCCAACAGCAGATATGCATCCAATGCGATACCAGCTTTTTGTCCATTTTCACCAGTGACTAGATTGAGACTGTGTCTGGCATCACTCAAACCAGTTTTGGCTTTGCCAAAATTACTTTCGATAGGAGCATTCTCTTCCAGATAGGATTCCAAACGGGCTTCTCCC
>CON_MALE_contig_10574
CAGGGATTGAAGGGCATGATCTGCATTACTATCTTCTTTTGATTCCGTCTTTTTTTCATGTTTGTGCTGGTATTCACTTGCTTCTAAAGCCTGGTCTATTGGACAATCTAATAACTGGACTGGAATAACGCATTTCACGTCTAAAAATTGGCATAACTCCTCAATCCCATCTAACGAGGCAAAAACTTCATCTGGCGAATGTAGGGGTACGTGTTGCCG
>CON_MALE_contig_10575
TGATTATGCAGCCAATAGGCTATTCTATCCACCGCTTAAGAAATTCAATTCACCACCTAAATCGAATGGCATTAATGCAATATTTCAACAACTTCAAATGCAAGACCGGCAACAGCGTAGAGATCCATNNNNNNNNNNNNNNNNNNNNNNNNNNNNNNNNNNNNNNNNNNNNCGCGAATCTCAGATGAATCCTTCAAGTGTTATGGATGTATTTGTGGAAAACGAAAGGGCACGCATCGAAAAGGAACAATTGGAAAAGGAAGCCCAATTGGAGGCAGAGCGTAAAGAGGCTTTATTAAATCGTTTGGAATTATATCAAATGTTGGCTGCTTCCGA
>CON_MALE_contig_10576
ATGAAAAGGATCCGGAATAAGAAGGCGCTGGAGCTGATGGTGCAGCATGATGGGCTTGAGGTCCAGGTGGGACATATGAACGTGCAGGAGCACCATAACTGGCCGATGGTGCAGAACCACCGCTAGAGTATGAGGAACCTGCACTATGACCAGCTGATGGTGGGACATATGAACGAGAAGGAGCAGAGGCAGCACCACCACCATGATGAGATCCACCAGAAGAGAATGATCCAGAAGAAGCNNAAGCCGAACCTCCGTGATGGGAACTACCGCCAGAATGGAATGATGGCGCTGGGCCAGGAGCAGATGGAGGAACGTAAGATCTGGATGGAGCGGAGGGAGCAGCTGGAGGGACATATGATCTTGAGGGAGCAGTAGCAGATCCGTGGGATCCGCNNNNNNNNNNNNNNNNNNNNCCCACCAAAGGAACTACCGCCATGAGATCCGCCAAATGAGCCACCTTTAGAACCGCCACCATGAGATCCACCGAACGAACCTCCATGGGTGGCACCACCGTGAGATCCACCAAATGAACCAC
>CON_MALE_contig_10577
TTTACCTCCACACATGCAGCCACATCCAATGCCACCACATTCTGCTTATGCTCAATATGGGCCTCCTCCACGCTCACCCTACTACCAACCCCAATATGGGGCCCATCCACCGCCCCAACAGCCATACAGTCAGTATCCCCCATATCACTATCAACAACCGTATGGTCCACCTCCAGGTTCCCACTACATGAACTCAAGGCCCCCGCCACAGCACAATGGTGCTCCACTTCCGGGTCCGCATTACGCTCCTGAACATGTTGGTGGCCCTCCACAGCCAGGACCGCCCCATATGGCGCCTCATGATGTCTACGGGCAGCAGCAACCGATACCGGCCGCAGCTCCACCACCAACAACTCAACCACCATCCGACGATGGTCCCCCAAAAGCGGAATCGGATGAAAGCAAAGCTGAATAAGAAAACCGTGTTAGTTTCTAAAATTAAGTGTAAGCTTCTTTTTGTATTTCATGTCCGG
>CON_MALE_contig_10578
TTTTAAAGGAAGTAACTGCAACAATAAAATGATTTTCAAGCAGAAGACCGAATATTGTCCAGGCCTTTAAGCTTGCGTTGGCCATCCTCTTATATGTATCATTTGAAGGAAAAATGGATTAAGATACTTTCCCTTCTTTTTCGTCAACCGACTCTTATAAGACCCCGATTGATACTACTTATATTAAAAGCTCTCTATATTTTTGTTTTTAGTTTTA
>CON_MALE_contig_10579
ATTTAATGTGCCCGTATTGAAATTTTTCGATGTGGGTGAAGAGCACATATTGAAACTCGATTGACGTTTGACTTTGGGGCGAACATCGTATATATCTTTGGTTGGCAAACTGGAATATTGATTCGGATATGTANNNNNNNNNCGGTGTGTTATTTTTCATTATTGGCACTGGTGGACTATAGTGACGTCTGGTCATCCAGAATGTCATGAATATGGTGAGGGCATATAACAAAATCACTATGGATATTATGGAAACTACCATTGATGTAGAAGCCATTTGTGTACCTTCACATTCTCCTGGCACACAAGCAGTTTTCTCAAATTCCTCACCACGACATTCGGTCACATTGGGTTCATCAACCAAACATTTACGATGTCTAAAACGAATGCCATCTTTTGTACAATCTGACCATTCGGACCAAGAACTCCAACCAATGAAATCTTCG
>CON_MALE_contig_1058
TGAAGTTTGTTTTTTTTTTTTGGTGTTGCAACTGCATTTTGATCTCTGGATTTTCTTGGGCCCCCTTTAAACAAAAACAAAAGGTTCCAAACTAAGGGATACAATTGAGATTATCCCCAACGTGTTAGCAAAATGAATTCCCTGACTATCTTGGTCTTTCTAATATTTAGTTCCTGCAATACCCTACTAATCAAGTGGACAAATATATTGCAAGGAGAATGTTCCGATGGCAAATGGCGTTATTTTCAACATCCTGTCTTCCTAACTTTCCTCATGTTTTTGGGAGAATTCTTTTGTTTTGTTATCTACAAATTTACTTATTGCATACTGCGTAGAAGAAATGATGGCTCAGAAGACTCCAATTTGTTAACTGGTGGTGATCGTTCTTTTCGCCCTATGGATATGTTATTACCGGCTTTTTTGAATACAATAACAACAATCATTTTATTAACCGGCATTTATTTGACATATGCTTCCAGCTTTCAAGCCATAAGAAGTTCAACAATTGTCTTTGTCGGTCTTTTTGGTTCCATGTATATGAATCAAACATTGATCGGTCGCCATTGGTCAGCTATAATAATAATAGCCTGTGCTATGACTGTAATTATTTCAACCGATATGCAGAGAGTACTATACGACAATGCATCATTAGCGCATCCAAATAAAAATGCAATACTTACTGGTGATCTATTGATTTTATGTGCGTCAGTATTTCAAGGGGCTAAAATGACTTATGAAGAGAAATATGTCAAGGCATGCAATGTTCCCATTTTACAAGCACTTGGTTGGCAAGGTATATTTGGCCTATTGATAACCTCTTTGCTGGGTATTTGCATGAATTACCTACCCACACCCATGGCACCATTCAATGATAGTTCGCGTAAGGTGTTCGATGATTTGCAGGACATTTTTACACAAACGCAAAGTAATCCATGGCTTATTGTGGCACTATGCATTCTTGTCTTTACAACATCTGTTCATGCCTACACTGGATTATGTATTATACGCATTTCTTCATCGGCAAATCTCTTATTGGCCGAGAGCATTCGATCCTATTTAGTTTGGTTAATGGCTTGCCTAATGGAATGGGAACAATTGTACTTTGTGACAATCATTGGCTATGTCATTCTACAATTGGGATTGATAACCTATCGCAAAGCTGTAATATTGGAGTGGTATCGTTCCATTATGCTACAAATAGCACACCGTCGTTATGCTGAGATGTCTGCAGATCCTTCGGCTGGCATGGGAGGGGCAGGTTTAGCCACAAATCGCCCTGCTGATATTATCTAAACTATATTGGTATTTTCTTGATCTTTAAATAGAAA
>CON_MALE_contig_10580
ATTGGTTACATAGGTAGTTTTCTGACACAGGACCCTAAGGATGCTTACGATGCGAAACTACTGCATCCAGTTGTGTTTAGATTTTACCAGCGTTACTGGAGAGGCGACAAGCCCTACTACATCAAAGATGTCAACACGGTAGTTACAAACATCACNNNNNNNNNNNNNNNNNNNNNNNNNNNNNNNNNNNNNNNNNNNNNNNNNNNNNNNNNNNNNNNNNNNNNNNNNNNNNATTGTATTGTTGTGGTGGTGCCAATGGCACAAGTGATGCTAGTGAAACTAATGGTCGTAATGGTCATAATGCAGCTAATTCTGGGGCCAAAATTAATCATGCTTTTGAGCCACAAAACGAAGCCAATATTTTAATTGGCCTTGGTAACAACAGAGGCAAAGAGAAG
>CON_MALE_contig_10581
CACATTTCAAATTCAGCTGCATTTGTATCAAGCATATTAACAGTACTTCAGGGGGAAAAGGAACGATAATCCATGGGTAAAATATTTTATTTATATCCAGGATATTTGAGACTGCATAAGAGTCATAATTAACNNTAGCCGCTGTTGTGGTAGGTGGTGGAGAACCATTTGGAGGAGGTCCTCGTGGGGGCATACCACCAGGTGGTGGTCCATTTGGTGGTGGTCCACTTGGTCTGGGTCCATTAGGCGGAGGTCCACTTGGTCTGGCTCCATTAGGTGGTGGTGGTCGTGAAATATCCTCATTTGTCTGAGGATAACTCATAACAGTTCCCACTAGAAATGCTCCAATAGCTATGAATAGAATAAACTTTTTCAACATTTT
>CON_MALE_contig_10582
TGCACATACTTTAAGGACCCGCTTATAGCGGCGTTCGTTGAAATCTTCAACAAAAACAACATTATCACGAATAGTTCCTTCGAAAATCCAAGGTTCTTGTGAGCAATAGGATACTTTGCCATTCACGAGAACTTCACCAGAATCTATTGCCACTTCGCCCAGTAGAACATTCAAAAATGTGGATTTTCCTGAGCCCACTGGGCCAACNNNNNNNNNNNNNNNNNNNNNNNNNNNTTGATTTCGACATTTAGTTTCTCAACAGCACTACTTCGATAGCCGGGGGTAGCATTTGCTTCCCATGTTGCACAAGTATCGCGAAGTATAACATTTTTGCTTGAGGCTTCGACATTAAGAACTCTAACGTTT
>CON_MALE_contig_10583
GTTAAGAAACAACATGTTACTGGAGTGGTGTGTCTTTTCTGCTTCATTGTCGGTTTCATCTTCTGTACAGGTGCGGGCGAGTATTGGCTCAAGATGTTTGATTCCTTTGCCGGAGGGCACCGGATTAGCCTTCATTGTCTTTACACAGGCCATTGTTGAATTGCCAGGAGCTCCATTCTGGGCTGTTCTCTTCTTCACAATGCTGTTGTCGTTGGGTCTCGGCTCACAGATTGGAATACTTGAGGGCATGCTGTGCACGTTGTTTGACATCGATATCATTAAGCGGGTTAAGAAACAACATGTTACTGGAGTGGTNNNNNNNNNNNNNNNNNNNNNNNNNNNNNNNNNNNNNNNNNNNNNNNNNNNNNNNNNNNNNNNNNNNNNNNNNNNNNNNNNNNNNNNNNNNNNNNNNNNNNNNNGTCGCATTAATGGAAATGATTGCCGTTGTCTACATCTATGGCCACGAAAGGTTTACTGAAGACATCTATCAAATGACTGGTTATCGTCCTGGATGGTATTGGCAATTGACTTGGCGTTACATTGGACCAGTGATAATGGTGGGTATTTTGGCCTCCTCCATTGTATTCATGATTATTAAGAATCCTACCTATGGTGCCTGGGANNNNNNNNNNNNNNNNNNNNNNNNNNNNNNNNNNNNNNNNTTGGGTAATGGGCATTGCCTTAGCTATGATTTTAGCTGGTGTCTTGCCAATGCCAATCGTGTTCCTGATGCGCAGCTTCCAATGCCTCAAAGTCGACTTGGATATACATCAAGGCTCGATTAGAAGAAATGAGACAACTGCATCAACCAAAGAAATGATTGACAATGACGACGATGATGAGGACGATGATTTTAGTGGTCCTGCCTTGGGAGGTCATGTTAAGACACACAGTGATGCATCAGATGACGACGAAGATGATAAACCTGTAACAATGCGCAGCACAACAATACGGATGTCCGGTAACCATCTCGATGTGCCAACAAGCAGAAAGCCGTTCAAAATGGAAGTTTTCGATTTGTAGATGCCTCTCCAATAGCTATATTGACATCCTTAAATCCCCTTTTTCTGCCTCAAACCGAAGCAAAGCTATTCCTACAACTTAGATCTAATTAGCAGCATTGTTTGTTTGACTATAGAACATAACAATTGAGACATTCATACCAAACACACTCAAATTTAGAAAATAAGTGAAGGACCTAGAAAAATGTCCTTGTAAATGAACTATCGACAACAACTAATTATGAAATTAAAAGTATTTGTAAAGTACAGAATTATGTAGATCTTAGCATAGGATTAGTTTTTAGTATAGAGATAAAAAATAATAACCACACAAATGAGGGGAAACAATCCCCTTTAAATTGAATACTTACCAAAATACCAAATATATCTTCGTATTGAGTTAGTTTTGAGTCAACCTGCATCAAAT
>CON_MALE_contig_10584
AGTTGTCTGAGTGAGTCTTTTGTTTTTACAGAAATATCATTGCAAATTGAAGCTATAATGGCTAGATTAGCGCAATGTGGCTTCAATGTATTGGGATACAGCGTGAAATCTTCGTTTTTCTCAGAATTGATTTGTTCCAGCAACTTGCCCTTTGTCGCTTCTATATGAGAGCATAATTGTAGTCCTCGTTTGTCTGCCATATTCCATTTTTTAAAATGTTCCAATGTTGTGTTTATAATTACTTCTAATCGTGCTCGGCACGCCAAAACATTTGAATCTGCGTTAGCTTTTGTTTTCGAACTGGGCGAATACCAA
>CON_MALE_contig_10585
TTATGTTGCATGTAAAGTTCATCAATTGAATAAGGATTGGAAAGAAGATAAAAAGGCCAACTATATCAAACATGCTTTGAGAGAATATAATATCCATAAGGCCCTCGATCATCCAAGAGTGGTGGANNNNNNNNNNNNNNNNNNNNNNNNNNNNNNNNNNNNNNNNNNNNNNNNNNNNNTAGATTTCTATCTAAAACAGCATAAGACGATACCGGAACGTGAAGCACGTTCAATAATAATGCAGGTTGTGTCTGCCTTGAAATATTTGAATGAGATTAAACCACCAGTCATTCATTATGATTTGAAACCGGGTAATATTCTATTAACCNNNNNNNNNNNNNNNNNNNNNNNNNNNNNNNNNNNNNNNNNNNNNNNNNNNNNNNNNNNNNNNNNNNNNNNNNNNNNNNNNNNNNNNNNNNNNNNNNNNNNNNNNNNNNNNNNNNNNNNNNNNNNCACCTGAATGTTTTGTTGTGGGTAAAAATCCTCCAAAAATCTCTTCAAAAGTCGATGTATGGAGTGTGGGTGTTATATTTTATCAATGCCTGTATGGCAAGAAACCATTTGGCCACAATCAATCGCAAGCTACCATATTGGAGGAGAATACAATTTTG
>CON_MALE_contig_10586
CAGTACCCTCTCCTACATCGGCTTCATCATCTTCATATGTTTCTTCTTCCTCTTCTTCGTCGTTATGGATAGCAGGGCGATGTATTTCTTCACCCCGTTCATTATATTCCTTCAGCATATCATCCAACTCCTCATTTTTGTATTCTACAGTTTCTTTACCAGCTTCCTCCTCGTCACCTTGTTCCGTGTCGCGTGGTGGTTTGAAAATACCTTGCGCTACCATCAACATGGGTTTTATACGAGGCCATGACAAGGCCACAAATGATTCAAGATCAATACGGTCACGTTCGTCCAAATAGTATTTGGCTTCCTCAATACTAACTATGCCATTGCGATCTCTGTCTAAGTTAACATCGACTTGTAATTCGATGATTTCGACAAAAC
>CON_MALE_contig_10587
GCCGGCTAAGAGCTCGACCTGCTACGTTGGATGAAATGGAAAGAGAAAAAGAGAAAATACGATTAGCGAACGAGCAGCTTATGAAAGAGGAACAGGCAGCGGCAGAGGAAGAAGACAAGCGTAGACAAAAGGAAGAATCAAAAAAGACGAAACAGAATGAAATAATTAGTCTCGATTTGACCCAAAGTGATGGTGAAGAATTTGAGGATGCTGGCTATGGTGAAGACGTCGATAGCCGGGACTTCAT
>CON_MALE_contig_10588
TTTCCATATTGTGATGAATCGTCTAAATATGAAAAAGTTGCTAAAATCGGTCAAGGAACCTTTGGTGAAGTATTCAAGGCAAGAGAAAAGAAAAGTAATAAGAAATTTGTGGCCATGAAGAAAGTACTTATGGATAATGAGAAAGAAGGCTTCCCCATCACTGCCCTTAGAGAAATTCGAATTTTGCAATTACTGAAACATGAGAATGTGGTAAATCTCATAGAAATTTGCCGAACAAAAGCAACAGTCAATAATGGTTACCGATCTACATTTTATTTGGTGTTTGATTTTTGTGAACATGATTTGGCCGGTTTGCTGTCTAACATGAATGTAAAATTTAGTTTAGGTGAAATTAAGAAAGTGATGCAACAACTCCTGAATGG
>CON_MALE_contig_10589
GAGGAATTAAAAATGATTCCCAGATTCTTTGACTTATTAACTCTCTCTCGATGGTTTCATTACCAACTTTAACAGGTAGATCAGACGAAACGACGTGTGTACGATTGCTCATGATTAATAGTTTTGATTTATTTGGATTAATATGTAGACTGTTTTCTGTAGCCCATTCATGTATGCTCAGTAGATCCAAATTTAATTTGTCGATTCCATCTGTTAACTCAGATTTTTTACAACTCAAGTAGATTTGCA
>CON_MALE_contig_1059
GTGGAATCATCAGTAGTTTTTCATAGAATTTATTGTCTAAAGTAACAAGAGCGAATGTAAACGGGAATATTACGATATTTTCTCTAAAAAAAAATATTTTTTCAAATGATGTTAAATTTATGTGTGGTATTGATTCTAGTCAGTACAATGACTAGTTTATGTATGGCCAAAGATTGGTGGGAAAATGGAAATTATTATCAAATATATCCAAGATCATTTCGTGATAGTGACGGTGATGGCATTGGTGATTTAAATGGTATCACCGAAAAGCTGCAATATCTCAAGGATATAGGATTCACGGCCACATGGCTTTCACCCATTTTCAAATCACCTATGGCTGATTTCGGTTATGATATCTCTGATTTCTATCAAATTCATCCGGAATATGGAACCATGGAAGATTTTGAGAATATGATTAAAAAAGCCAAAGAAGTTGGTATAAAAATTATTCTTGATTTTGTTCCAAATCATTCAAGTGATGAAAATGAATGGTTTCGAAAATCCGAAGATAATGATCCAGATTATCGTGATTTCTATATATGGCATGATGGTAAAGTGAATGCAAGTACTGGAGAACGTGAACCACCCAGCAATTGGTTAAGTGCTTTCCGTTATAGTGCCTGGCAATGGAATGAGAAAAGGCAACAATACTATCTGCATCAGTTTGCCATTAAACAGCCAGATTTGAATTATCGCAATCCCCGAGTGGTCGAAGAAATGAAAAATGTTATGCGTTTTTGGTTGGCCAAGGGAATATCGGGTTTTCGCATAGATGCAGTGCCTTACCTCTTCGAAATGGAAATGGGCCCTGATAATAATTATCCCGATGAGCCAGAGAATCCTCAATGTCCTGATCCCAATGATTATTGCCATTTGCATCATATCTATACAAATGATCAACCGGAAACTTTTGATATGGCCTATCAATGGCGTGCTCTGGTTGATGAATTCAAAAAAGAGCATGGAGGCGATACGCGTATTCTAATGACCGAGGCCTATACAAGTTTTGATAATATTATGCGTTTCTATGGTGATGGTCATCGTAATGGTTCACATATTCCTTTTAATTTTGATTTTCTTTCGGATAATATCCATTACTCATCGGCCACATGGATTGTGGAGCATATCAACAAGTGGTTGGAGGCTATGCCCAAAGATGTCCATGCCAATTGGGTATTGGGTAATCATGATAATCATCGTTTGGCTTCACGTTTGGGTGTTCAAAGGGCTGATATATTTAATATACTTTTGCAGACTTTACCAGGAAATGCGGTGACCTATAATGGTGAGGAAATTGTTATGACTGACGTCTTTATTAGCTGGGAAGATTCTGTAGATCCTCAGGCCTGTAATGCCAATCCCGATACTTATTATGCCTTATCGCGTGATGTAGCTCGAACCCCTTATCAATGGGATGCTTCGAATTTAGCTGGTTTTACTACCGGAGATCATACTTGGCTCCCAGTAGCCGACAACTATACCACTGTCAATGCTTTGGCCCAATTACGTGCTCCCAAATCACATTTACAAATCTTTAAGAAACTTCTTCTGTTACGCAAAGAACCTTCATTCCAAGATGGAGAATTAAAAATTCAAGCTATTGGTGAAGATATTGTCATTTATTCTAGGCAAAAACCTGGCAGTGATTTATATGTAATTATCTTGAATTTAAGTAATCAAGATCATAAAATCAATATCAATCAATATTATGATATGGGTACCAAGGCTGAGATTATAACCACGTCAATGCATTCGAAAATGTTTGATGGACAAGTAATAAACCCTGCAGAATTTGTGGCCCAAGCTGAGGTGGGCACAGTTTTGGTTAAAGTTTAATTTAAAAAAATATAAATTAAGATTTACTAAAAAAAACATGTAGAATAAAATAAAGTGATAGTAGTAAGAACAAGTATATACAGCAGTAAGTTCGGCCGGGCCGAATCTTAAATACCCACCACCATGAATCAAATATTATGGTTTCCTTTGAAATTTCAGGGGGGTTTGATGACAGATATTTTCCCAAGCAGATCAGTTCAACCAGTACGCTTGCCCTTATCTATGAATACTAGGTCAGATTCTGGATTTATAAGAACCATTTTTTGTTCGAGTTTTAGAGGAATCATAAACATCTCTTGTAAGGGTGCAAGAAAATGATGAAATAACGCCTTAATTTAAAAGCTAAAATCTGTAGATTTTTACCCCACTTACTTAAATGATTACGAGAAGTAAAATCTGTAAAAAATTTTACATTCAGTTTCAAACAATTTTCATGATCAATGCACTTTCTGTACCCTCAAGGTCAGAAATCCGTCTATATGGAGGCCTTACCAAATTGATCGATAAAAACTAAATCACATATGTTACACTTTTTTGTGGGTCTAAAATGCCAGTATATTTTCAATTTGTGGNNNNNNNNNNNNNNNNNNNNNNNNNNNNNNNNNNNNNNNNNNNNNNNNNNNNNNNNNNNNNNNNNNNNNNNNNNNNNNNNNNNNNNNNNNNNNNNNNNNNNNNNNNNNNNNNNNNNNNNNNNNNNNNNNNNNNAATACCTCTAGATTTTCAATTTCAGGCAAATTGGATAAAAACTACGGATTCTAGAAGGGTGGTTAAAATTTCAAGGGCCGATGTTGATTTTGAATAAAACACAAACTATTTAGGAAATTATTGTAATTTTATTTTATTATGATATATTGGTATTACTCAATTATGTATGGAACAAAATATCGGCCAAATGGGCGCCGCGACCTCGGTGGCACACCTTCATCCGATGGTCCAAATTTTCGATGACGCTGAGGCATAATGGAGGTTCTATGCCGTTAATGTGCCGAATTATCTCATCCTTTAGCTCTTGAATTGTTGCTGGCTTATCGACGTACACCTTTTCTTTCAAATAACCCCAAAGAAAAAAGTCCAACGGTGTCAAATCACATGATCTTGGCGGCCAATTGACATCGCCATTACGTGAGATAACACGGCCATTGAATTTGTTGCGCAAAAGAGCCATTGTTTCGTTAGCTGTGTGGCAAGTGGCACCGTCCTGCTGAAACCACATATCGTCCACATCCATATCTTCCAATTCGGGCCATAAAAAGTTCGTTATCATCTCACGATAGCGAACACCATTCACAGTAACTGCCTGACCGGCCTCATTTTGGAAAAAATACGGCCCGATGATGCCGCCAGCCCATAAACCGCACCAAACAGTCACTCTTTGTGGGTGCATTGGTTTTTCGACAATCACTCTTGGATTCTCATTCGCCCAAATGCGGCAATTCTGTTTATTGACGAATCCACTGAGGTGAAAATGTGCCTCATCACTGAAGATGATTTTCTTCGAAAATTGATCATCCACTGTTGCCATTTCTTGGAACCATTTAACACGTTGTTGGATTGTGTATCTCTCCATGGTTCAAATTGAGTAAGTCTGAAATAGAGAAATGTCAAATAAAATTCGGAAAAAACTTGGCGTTTAGGTGTGGTTCACATTCAACATCGGCCCTTACAATTTAACCACCCTTTA
>CON_MALE_contig_10590
CGAGAAAACATTTAATCGTGTGTATAACAAAATGTTTCTGGCTTTTAAATGGTCTAATTATTTTGTTTAAGTTACCTTCTGGCGACTGTCTCTCTACAAGCTCTGGTGAAAGTTTTTGTGAGGCTTTAGGAAAGAGAAAACTGAGGAAAAGAAGAAACAACAAGTTCAAAGAAATCTGGAGAACTCAGTTTAATTGGATTGCTAGGATAAATGACGCCAATATGGCAAAATGTACGACG
>CON_MALE_contig_10591
AAGGGATGCTACAAATGGACATCTTCCCGACAAGATTTAATACTAATAACGCCATTGTATGAAGACGCCGATAATGAATGCTCCTATGAGGCCACTGTCACCGTTTTGACAAGGGAGCGTAGACGCAACACTGCNNNNNNNNNNNNNNNNNNNNNNNNNNNNNNNNNNNNNNNNNNNNNNNNNNNNNNNNNNNNNNNNNNNNNNNNNGTGGAGACCACTACACGTCAATTGTTTTTGGAGGAAGCTCCAGAGACATTTGTTCTTCATGCCGAAGATACTCAAGGAAATATTTTTACTACACTGGAGGGTGTGGAATTCAATTGGGTCATATCATCATTGAATAAAGACAGCAAAGACTGGTCATCGGCACTACGATTTTTGACATTTACCGAGAGTCCCTACCANNNNNNNNNNNNNNNNNNNNNNNNNNNNNNNNNNNNNNNNNNNNNNNNNNNNNNNNNNNNNNNNNNNNNNNNNNNNNNNNNNNNNNNNNNNNNNNNNNNNNNNNNNNNNNNNNNNNNNNNNNNNNNNNNNNNNNNNNNNNNNNNNNNNNNNNNNNNNNNATGTTTTAGCTAACATCATACTGGAACCATCTGACGTATATGTTCTGCCTGGAGATACTGTTAATTTCCGCATACTACAATTAAAAACGGGTCGCTTGCAAGAGATATCACTCAACAATCAATACTTTCTCGAAATCGAGGATAATTCGGTGGCCAATATGAAAGGTGTAGCTGCAACTGGTCTTAAAGCCGGTACCACTATGGTTGTATTGCGTGATCGAAATGTCCGTAATGAAGATAGTGGCAACAGTGGAGATAAAGAAGCAATGAGGAATGCCGTACCAAGTGCTCGACTCACTGTGGCCAATCCGAAAAAGCTAGGGATCAGTTTATTACCGCACAACAATTGGATAACCGTCGAGGGAGAGAAACATGANNACTGAGAGAAACATGAAATAGCTGTTGATTTGTATACCCACGATGACCATAAAATTACGTTGGGCTCTCGATATTCAGTTAACTCCGAATTGGACGAATTACTTTTCCTAGTGCATAAGCGCAGTAAAAATGGCTCCCGCTTGTACGGTGAGGCAATTAGAGAAGGTGTCACACCCGTATTTGGATCTTTTAAAGAGTTGACAGCTCAAGCTGAATTACAAATCTACAGTGAGTTGTACCTGATACCCTCGAAGGTAATTTTGCCTTTTGATCCCAACGTTATTAAAACGCAAAAAATTCAATTCCAAGCCAAGGGCGGTGATGGTTCTTACTTGTGGATGTCTCAGCATCCACGTCTGTTACACATTAATCAGAATGGTTTGGCTACAACTGTTATACGGGAATCGAGTACCAAGAGTGGCTATGATAGCTATGATGCGTCAACAGGAACACTGCTGACAGCCCATGCCCACGTTAAAGTTGCCCTCTCTAAGAATCAAAAAATCACACGGCATGCCGATATTTANNNNNNNNNNNNNNNNNNNNAATTAAATATAACTTTGAAACAGCTCTCAAGGACTATGTACAGTTACATGTGGCCATCTACGCGTACGTGAATAACACACTAATGCCTCTCACCAAGTGCGAGAATCTTGTGTTCGATTTTGAATTTTCAAATCAAATATTTCAAGTGGACTACAATGCAGCCTCTGCGACTACAAATGATGAGATGGCTCCCGATGCTTGCCAGGTAGTGNNNNNNNNNNNNNNNNNNNNNNNNNCTGACGCATCTGAAACTTACCTACAGATTCCAGGAAAAGATTTTAAAAGACGAGGTTACACTTAGTGTCTTTGAGCCATTGGCTATTTTGAACCCATTGGAAAATCATGTTGTCCTGCCTATTGGATCATCGNNNNNNNNNNNNNNNNNNNNNNNNNNNNNNNNNNNNNNNNNNNNNNNNNNNNNNNNNNNNNNNNNNNNNNNNNNTTCGATCATAGCATAGCCAGAGTGTCGGAGATTGAATTTGACACCCAGAACAATTTGTATGCCTTTACTGTTTTGTGCCGTCAAGTGGGAGAAACATCACTCACTTTCAACATTTTCAATGCTTTGTTGACATCAAATTNNNNNNNNNNNNNNNNNNNNNNATCAAAAATAGAAACACGAGTTTACTGCGTTAAACCAAGGTTCTTGAATTTGTACACAACGGAACAATTGCGGTCTTCATGCCCTATGGAAATGAGAAATGCATTATTGCAGCTGAAGGACCACGACGATAAATTTGAAATAGAAATAGAAGTTCAAGATGCCAAAAATCGTAAGCTCATGNNNNNNNNNNNNNNNNNNNNNNNNNCGCTGGAGAGCAACGATACCACAGTGGTGCCATAATGCATCATCGTGTAGCTGAAGAAGATTTTCTTGAAGGCATACGTTTACCTGGCAAAGATGTTTTGGTTACAACTCTCAATGAAGTGGCGCAAAATTTCCGC
>CON_MALE_contig_10592
GGCCTGCCATCCATCCTGTGAGTGTTTGGGTTTCTAAAATCACATTTGAGTTGAATAAAAATTAAATCGATCCAGTTCCTCCAGAGTACTGAGTGGTCGTGGCGATTATTCATGAGGCTTACACACTACAGCCAACGACCTCAGACAGGTCTTAGCACACACTTGCAACAGGATGGCATTTTGAATTGATCTCGAATAACCGTCTCATTTGTGAAGGCCACCNNNNNNNNNNNNNNNNNNNNNNNNNNNNNNNNNNNNNNNNNNNNNNNNNNNNNNNNNNNNNNNNNNNCGCAAACGGATCCCTCATTTATGCATTCCTCTATACGAATGCCTTGTTTGTAATTGGGAATATTAATAATGATAAGCCAATTGTAATCTTTATTCTGACCCGCCTGTGGATATATCACCCTAGTGCGGGTCTTACACAGGTACTCCTCATTTGGTTCACTGTTCATGCGTTGACTGATATTTTGTGGTATCACAAGATCTTCACCGAAAAAAATTTATAAATTGGAAAATTCTTTTTGAT
>CON_MALE_contig_10593
AAGATCCAACATTGAAGAAAAGAAAATCTTTTCCAAATGAAGTAATTAAACAATACCAAAGATATATACCTTCAGTGGGATCTTTGAATAATGATGATATGTTTCTTATAATAGCATTTNNTACTAGCATTTATTCTAAATATGGGACAATTGAAATCGGGGGAACAAAAAGAATATATGGATAAATTACATGATCAAGGATTATTGGACATGGAAATATTGACTTATATAAAAGTGATAAGTAATTATCTCAGAACTGA
>CON_MALE_contig_10594
GACTTCATATATTCCCAATTACTGTGTATAAAATCGAAAGCAATTTTTTGTCCTACAACATTGGCTGATACACCCATAAATACCCGGTACACATCCTGTTTTCTGATGTCATGCTCTCCCGTTATGGAATACTGAAGAAATCTCGATACAATCCATGGTTCCCGAGAACAACCTAAAGCGGAAAGTAGAATTTCCTTTTCGGTTGATACAGAAGATTTCTTAAATCGTTCATATGCGAAATCCCATTCAGCTTCGGTACCATATGCAATGGCGG
>CON_MALE_contig_10595
TGAATACCAACATTATTACTAAGGCTGGTGTGAAACTTTTCAATGTTTCCACTGTCCACAAATCGACTACAATACCCGATATCAATGCGGTCAAACCAAATCCTATAGTACCCCAAACTCTTTGAGCACCATATTTATGTTCCGCTGTATCGCCAAGCATATCAAAGCATATAGCATCCGATATTGAATTGGTGACATTGAATCCAATTGTACCGGCAAACATAAAGGTGACAAATAACCAAAATG
>CON_MALE_contig_10596
TGAAGTGATATTGTAAGTGCACAAGCTTGATCACTTTCCTCACCCTTCAGTAGTACCGTCAGTTTGGTGGTAGCATTGGTAATCGACTCTTTAAGTTCATCAGTCAATTCTCGAGATAGAACCGCATCAGGAATATACAATTGATTCTTTAATATCCATGATTGTAATTCATTTAGGTATTCGCCTACCGTACCAAATACATCATAGGACCACAGAGAATTACGCAGTGTTTCATAATAAAATTCTGAGAACTGGTCCTCAGGCGTAACTTTTGCTCCAGCTATAGAATCGAACTGTGTTATTGCTAAAAGCCAAACGGCTAAATATAAAGCG
>CON_MALE_contig_10597
CTTATAAATATGTATTGTACAACTCTTATTTTTAGGGTAATTTATTGTTTGTCCTTCTTTTATATTTCTCCCGCCTATTGTGATTACGTATAATACTTTCCGCTTTTAATTGAACCTCTTAGGTATCGAAACACGGCGCAATTATTTTTTACAATTTAATTTAATCACTTACACCAAATACAAGTATAAAGAAACAAACTGAAAGTAAACAAAACAACAAATAAAGAGATAAAC
>CON_MALE_contig_10598
GGAAAATGGTAATTCCGATGCTGAATCATCGAATCAAAAATCACCTTATACAGCTACTTTATCGCGATCATTTTCACAACCGGATATTTTGGGTGATAATGAGGCCAGTGATACTCTAAGACCAGAAATAAACATACAAAGACCTTCGGGTCTATTTGATCGGCCCATGTTGGGAAGCATAGCCTTTCGGCGATCTGTTACGGCCNNNNNNNNNNNNNNNNNNNNNNNNNNNNNAAATACCGATGTGTATAGTGGTATGGAGGAAAATACCAACAATACTCAATCCTCAACACGTAGTAGTTCGATGTGTTCTAAATCTCGATCGGCTAAGCAGAGATCATTTTTGAATCTGACCGATTCAGACTCGGATGGAGG
>CON_MALE_contig_10599
GAAGCAACAACTGAAAATGAGCTGCGCATATCAGCAACTGGTGGCAAAAATGGTTTACTTGGAACACGGCGGCCCGTATTGAGTGTGCGCAAACGCTTAATTACCACCACCACCACAACACCAGCACCAACATCGCTTAACTCGGACTTGAATGCTGCCGCAGAATATGAGAGCTCAACAAATCCCACTAATACAGCTACCAAATTTGAACAGCAGCATCAAGCAAATGCCATTACAACAACGACCTCTGCTTCATTTACCGATGGTGATGTTGAATATACAACGACCTCTNNCCTCTAAATACAATCGTATACGCACCCTACGGCCATCAGCCTACACATACTTCGCCGCCACTTCAACACCAGCAACAACATTGGCAACATATGCCAAAGCCGGTAATAAATCGAAAAGCCAGCAGAGAAATGAAAATGAGTTGAGATTGACACCATCTGCTACTTCGGCAGCATCTTCAGCTTCAGGCAATGATATTGAGGGTAAACAGCAAACGAAGAATCCCTCGGCTTCGTCGTCATTGAGACGTAAATATCA
>CON_MALE_contig_106
TTTTTTTTTTTTATGGTAATTTTATCATAATGGTTTTTATTCTTTAGAATGATCACACAATGGTTTTACAAAGATTATTACTCTATATGTTATGCTAAACTGTTACTAACAGTGTTCAATATTCGGAGATGCCCATTACAGTTGGTCCACAACTGTTTACTTGGCAGCAGCAAAACGTTTGGAGATATCATTCCAATTAGCAATATCCCAGATGGCCTCTACATAGGAGGGACGCAAGTTTTTGTATTGCAAATAGTAGGCATGCTCCCAGACATCAATACCAAACAATGGTACCAAACCAGTGCTAGCTTCCAATGGATCTTGATTTGGCATGGCAACAATTTGCAATTTTTGAGTTTTCTTATTGTAGCCCAACCATCCCCAACCAGATCCTTGGACAGCAACAGTCAATGCGGTCATTTCCTTTTTGAAGGCATCCAAACTTTTCCATTGGGCTTCAATGGCACTTTTCAAGTCAGCTGAGGGTTGTGTCTTTTCACTGGTCAAGTTTTGCCAGAAGATCGAATGATTGATGTGGCCACCACCATTAAAACGCAAAGCGGGAGCCAAAGAGATAATTTTAGTAACGTCATTTTTGCTTTGGGCCTCAGCCAATTGCTCTTCGGCAGCATTCAAGTTATTGACGTAGGTCTGATGATGTTTGGTGTGATGCAATTCCATTATCTCACGGCAGACAATGGGCTCCAAGGCAGCATAGTCATAGGGCAATTTTGGTAAGGTGTGTTTGCCACGAACTGCATTCTTGGCTACATTGCTGACATTACGGCTGAGGGCAAACATTTTTCCTTTATATATCTCAGACTTTCTTGCGACCGGTAATCTTCAACAAAATCTTCAAACTGCACGAACAACAAATTCTAAATTTGCCCAGTTCTGTTCAGAGTTGCCACGGG
>CON_MALE_contig_1060
TTTTTTTATCATTGAAAATTTTTGATTTATTATCTCATAAAACATTGTTAATTTCTTTAAGAAAAATAATTTTGGTTTATTTATGAGTACTTTATAATAATAAATACTGATAGTATATAACAGCAATCACTTATTGGCAAGTTCTAACCAATATAAACAATTTATTCGGAAAGCCATTGTCTCACCAATTCGGCAATTTTCTCTTTAGAAGCTCTCAGCTCGGGTATATCGTTATCACTGATCGAACCGAAATCTTTGCAATGGGCATGGAATGGAATTATGGTAGCCAGACCCTCATCTTGAATACCCATAGCTCTCCAGGGATCAACTTGTCCATGGGACATATAAACATTTTCCACAGGAGTTAGACCACCAAAGAATTCATTGGTGCCATCAATTTGTTGTTGTATGAATTCATTGGTGTATTCAGGGCCATAAGCATCGGCACACATGGTTGTGAAGAAGACCAAAGGATATTTAGAACCAAAGGGCTGATTGGTCGAGGCAGAAGTTTGATACCAGCCATATTCATTACAGGTTTGGTATATCCATTGGCGCATTATATTATTGGAGAAAGCTGAATCCATGATGAGACCCACATAAGATCTATAGGACATATCGGTACAGGAAGATTTTCCAAAATTATCCAAAATATAATTGGCTACACCAATGAGATCTGTAGAACCTTCCATAATTCTATTGCAAGCCTTTTGAATATCACCATCATTATGGGCTTGCACTAAACCAGCAAATATTTCCGAAATTTCATAGAATAAAGTCCATATATCTAAATCACTATTTTCATTGAAGGAATTGCATAGACGCAACATAGCCTTTACTTCGGCTCCACGTTTATTCTCAAACATTGATTCCATTTCAGCAATGCCATGCTTGATACGTTGATGACAGGTTTCACCTCCTACAAGGGTAATGGATTGACCCATAATTTCCTTATATTCAAAGAAATTAGCCTTAGCATGCAAGGGAGCACTTGATGCCCAACATCCTGTAGCCAAATCAGGATAGAGTTTTTTGAACCATGTTACCATGGTAGCTGAATAAGATCCACCAGCTAGAATCACTTTTGAATTGCTCATACCGGGAATAGTAGCTTTCATGGTACGAATGAAATGAGCCAAATCAGCTAAAGCTTGACGGACATGTAAATACTTCATATTTTCATTGGTCATGGCACTAACAGGATAACTTTGTCCATAGAAACGATGTTCAGTATAGAATAAATATCCTTTGTGTTCCTGGGCCATATCATAGAAATGACCACCACTAATGAAACCAGGAGAAATTTGCCATTCACCACCAACATAGATGAATAGAGGACCACCTTCTTCATAGAATTCATCATTGGCCATATAACGCATATTCCATGTCCTTGTCTCATTCTCAT
>CON_MALE_contig_10600
AGGACCCACGTGTGTCAAACGAACGGCTTAATAAATCTCCCGTATTCGTCCTTCGCACCTGTGTCATTTGTTATCTCCTTCACCAACAGTATACTCCATAATATACTGCACTTCACACCTTCGCTTCTGCTACAAAAGGAATATTTGTACAGCAACAACTACAACAACAAAGCAATCATAGTCATCTTTTGTATGTGTGCCAAAGTGGAAATCTAGAGAAAAAGTTTTACTAATATTTTTTTATTAACTAAAACTGCAAACCGAATTCAAATAAAAACCTAAAAGTCGNNGTCGTCGTCATATCCACCTCTAACAACAGAACAACAACAGTAAAAGTAACAACACATCAACCCTAGACCAAAAACAACAAAAACAGAATAAAAATGGAGGACAATAACACAAGTACGCAAACTAAACATGATGATCCATCGGTTACATTAACAATAAGGCTGATTATGCAAGGAAAGGAAGTTGGTAGTATTATCGGCAAAAAAGGTGAAATTGTCAACAGATTTAGAGAAGAGTCTGGCGCAAAAATCAATATATCTGATGGTTCATGTCCGGAACGTATTGTCACGGTGTCTGGTACAACCAGTGCAATTTATTCGGCATTTACCTTAATCACCAAGAAATTCGAAGAGTGGTGCTCGCAGTTCAACAATGATGTCAATAAAGGTGGTAAAACACAGATACCCATTCGTTTGATTGTGCCTGCCAGTCAATGTGGATCGTTAATTGGCAAAAGTGGTTCAAAAATTAAGGAAATACGCCAGACAACAGGATGCTCCATTCAGGTAGCAAGTGAAATGTTGCCAAACTCAACTGAACGTGCCGTCACTCTAAGTGGTACAGCCGAACAAATAACCCAATGCATCTATCAGATTTG
>CON_MALE_contig_10601
ATACTTTAAAGCAGTAATGCTGCCTTTTATGTCAGCTTCAAATATTTTAGAGAATGGTGAAAATAACTATAAAACATTTGCAACTAATACTACGTGTCCCATACATATTAAAAAAATGTTTGTTACTTTTAAAGATAAATGCTAATAGTTCATACTATAGCCACGCCGTTTGATAACTTCTTGGCATTGAAATGACTATATGGTCAATGATATCCTATGGTTCAGGACCCATAGATAACACC
>CON_MALE_contig_10602
CTAAATTCGATTTGTTGCCCATTAGTATCAAAGCCTCTGCTCTAGCTTCTTCGGTTTGTGGTAAATGTAAATTCATTTCGTCGCCATCAAAATCAGCATTATATGGGGTACATGCACATTCGTTAAATCGGAAAGTTCTTTGAGGTTGCACTTTGGCTTGATGGCACATAATAGACATTTTATGCAACGATGGTTGACGATTGAACAAAACAATGTCACCGTCAC
>CON_MALE_contig_10603
TTCCTAAAAATGGACATTCATATACACAAATGGGTAACAACCAATTTTTTCACTCAAACATTAAGAATATTCCGACTTTTCGAATTGTTAATAAAAAAACATATGTACGTTTATTTTTCTTAGTTTTTTTTTTTCTAGTTAATACTTTTTTATGAAATCCCATTTAGTGTGCCCACATTTTTGACAATTAGTTTAGTGGTGTTGGTAGCGATTTCATCTACAGATGAGAGGATTCGATGGTGTTCTCTCATCGTGAATTTGT
>CON_MALE_contig_10604
AGTTGTAGCCTTTTTCATAAAAAACGACGCTATACTCTTGGTACCTTTCGCACTCTTCGCCAATGATTTTTCTTTTGCTGTCAATGTTTTTTCTTTCAAAGGGGTGGAAATAGTCTCCTTTGGTGATTTTATGATNNNNNNTTCTTCGTTCATTGAATTATTTTTATTATGGTTTTCGGTTTCATCATCGTCCGGCGATTCTTCCAGCAGACTTGAATTTTTTAATTTTGCTGCTGCCCCATTTTCAAGTTTTTGTTTTTTGGTGCCCTTGCTTTGGAGCGATTCGCCAGACTTCTTTTAGTATTTGCTGAC
>CON_MALE_contig_10605
TCTCCTTAAATGGATTTAACTTGGGGCTACTAAAGCCTTTCAATAGATAATCTTCGTTTTCATGATCGGCCATGTATTTCATCATTATCATACATGTCTCCGAAATCCTTATACGTGGGATTTCCGCTTCCCGTCTCAACTGTTCGTTTATAACACGCTGCTGTTGTACATTCGCAGCCATCATATCCAAAATTGCTGTCTCCGCGA
>CON_MALE_contig_10606
GAAAGATATGCCACAAAGCACCAGGAACCACATTTTTATTTTGAACACGTGCTCGAGTTAAGAATTCACAACCTCCCATTGCTATGGCTTTATGGGAGGCAGATATTTGGGATTTGCTGTCAGAATCTTCAGGNNNNNNNNNNNNNNNNNNNNNNNNNNTAACCGCATCCGATATATCTAAGTGTAAATTTGTTGTACCCTTGTCAGGATGGAATGCAGAACCATAGGCGTTATACATTTTGGGCCCCAAGTCGGGTGGAACGAACATTTTGGGCAAGCAACTGGCTATATTAAGATTACCAGTCCTCAATGTATATTCTGGCAT
>CON_MALE_contig_10607
CAGTAATGCCATGATAAAATGACAAGCCTGTACCTACGCAGAAAATACCAACTCCGGAAATTAGAGAGGAAACATATTTCATATTGGTATAACCATACGGATGGTCAGAATCGGCCATTTGGGTAGATTTGTGGATACCATAGGCCAAAATTAATTGATTGATGGTATCTGCCAAAGAGTGAATAGCCTCAGCAAACATACTGTGCGATCCAGAATATAACCAACCACCAACTTTGAACAGGAAATTCAAACCATTTATGCCAATGGCTATCAATACAACTTTGCCTGATTTTCCTCTAAGGCCAGGTTCATCTTCGTACACTGCAGTTCTAGATCCTATTTCTCTCCTATAATCCCTTAATCTTCGTTTAACCGTGAAAATATTTTGTTGATGGGTTTTGCGTTCTACTTCACGTTTTAGGCACTCCTTAATGAGATTCTCTTTTGTACCCCAAATATTAATGGCTTTCGCTT
>CON_MALE_contig_10608
CTCATTTAAGGAGCGTACAATGAGTATAACAAGTGTAACGGAGGAAGATGATGAACCTGTGTCGTTGCTTAGTGATCGTTGTCGCTATATAAGCGTTAGCGAAGAGGATGAGAATGCTATAGCCGAAATTGGGGAATTATCATCGACCACGGAGGCAACGCCGAGTATAACAACAGCAATAACAGTTCCCACACTAGGAACATTAGCAGCAACAAATTTACAACAACCAACTGTGATAACAGAGCAGCCAAC
>CON_MALE_contig_10609
GTTTTTTGGGGTCCTGGTGGTACGGGTTCTTCACGCTTACGCCAACGTCGAGGTCAAATCGCCGGTTTACACAATTTTGGCCAGACTTGTTTTTTGAACACTTTGTTGCAGGCCTTTGCAGCATGTCCACAATTTATAGCGTGGCTGCAATTGTACAATAATGCTACACCAGATCGAAAAAGTTTAATTAGTTCCCTTCTCAGCACTTTAGAAGTTATAAATGGAACTCATACCACGTTGCGTGGTGACCCGTATTCTC
>CON_MALE_contig_1061
TCCAATACAAATGTCAAAAATTCCATTCCAACATTTTCCAGTGTCATTTTTATGCCATTTGCAACTTGGTTCTTGAGATTGATAAATTTGTAAAAATTAACTATAATTTTTAAAAAAATATGTTGAACTTGTCAAGAGCCGTCGTTCGCAGCTTCACCACCTCCGGTGCTCAACGCGCCGTGGCCAAAGGAGAAATTGAGAAGGGATACTTCGAAATTAAAAAGGTGCAAGAACATTTCCAAAAAAAGGATGGAAAACCAGTATTCTTGAAAGGCTCAGCCGTTGATCAAATTCTGTATCGCATTACTGTAGCCCTCAGTTTAGTTGGCATTGGTGGAATGGGAAAACTGTTTTATGATCTCTCGGTGCCTAAATCAGAATAAGAACTCGAGTTACAATGAAACACCAATATTTAAGAACGTATTCAATTTAGCATTATTTCCTATGTTTCTGTGTTTTTGACGAACATGTAGAATACTTGCATCATTTTCTGTGGGCCCTTCTCAAGAAAAGCAAAATTGTATTTACTTCCAACATTCTTTAATAAAGCATTTACGACATGGAAATATATGGGAATGTTAACTGAAAAAAAAACTTTTATTTGAATTCATAGTTACGAACATTGTCGAGTTTGAACGGAGAGTCCACACGTTTTGCTATTCATATATTTTATACATGACCTAGTTGTAGTTT
>CON_MALE_contig_10610
TCATGGGCTCAACAATTCGGCGATAGTGAGGTGCCAGCAGTTTTGAGCTACAACTCACCCCTGAGACAACCTGATAGCCTAAGATCGCGTCCCTATTTTGATTTCCTCAGCACTTTGTACAGACACGATACGGAAAAATCAAGTCTTTTCCAACCCTATATATCTCGTAGCAGACGTGAAGCAGTAGCCGCTACCCCAGTTGGCAATAGTGATCGTAGCCGCAGAGCC
>CON_MALE_contig_10611
AAACTTAATATAAAAATAAAACATAATAAATTCCATTATCTAAACTAGAATTAAATTAGCTTTAATACACAGGTTTTTTGAGTGTAAGCATTTAAAAAATATGTCCATAGATGGCGCTGCTAAAACAGCAAAAATTATGCTGAAGAAAGGANNNNNNNNNNNNNNNNNNNNNNNNNNNNNNNNNNNNNNNNNNNNNNNNNNNNNTAATCTGGGAAAACTCTTGCCAAATATTTTGAAATCAAATTTCATCCCACAGACCTGTGTTCCTCCCCATCCATATTTATAACAACAAAAAAGAGGACCACTAAAAACTAGGGAAAATGTTTCTTGTTTATTTATTTTGATAAGA
>CON_MALE_contig_10612
TCGTGAACGGGTACGCTTCATTATGCGCTTATGATTTGCGACTGGTGAACGAGAACGTGATCGCGAACGTGAACGCAGAGAACGTGATCTGGTGCGAGAACGTGTTCGAGATCGTGATCTGGAGCGTCCGCTCCTTGAACCTGTCCTAGACCTACTGCGGGGAGACCTCGATCGTGTTCTTGTACGAGAACGTGACCTTGAGCGCGATATACGTTGAGGTGAACNNNNNNNNNNNNNNNNNNNNNNNNNNNNNNNNNNNNNNNNNNNGAAAATGATCGTTTATTTTGTATGGACTTTGTAGCAAAAGGATTTCGTGGATTTTTGGGAACAGAAGTTTTCTTGTCATGTCCATTTTGAGCCAGATTTGAGTCACGAGTTCCTGATCTCTTAC
>CON_MALE_contig_10613
CTCATGTGGTACATGAATGTTGGCAATTTGACGCATCTTCTTTTTTCCCTCAGATTGTTGCCGCAGAAGTTTCATTCGTCTGGTTACATCCCCGCCATACAATTTTGCTGTAACATCTTTACGATAAGCTTTTATAGTTTCCCTCGATAAAACTTTACTTCCCACACATGCTTGTATGGCTATCTGTACCATTTGTTTTGGAATTGTATCCTTCAGTTTTGTTGTCATGTCA
>CON_MALE_contig_10614
AGTCCATTTTTTACATGACAAACATTATTGTTTGCACTGCAAAATACGTCCGTCTGTCCAACCCCCCTGTGCTAACTTGGACGACATCAACGTCTCCATAGCTGTATAGCACCTACAGTACATCCCGGTCCACACTCCCCTCCTTATACTAAAAACTAATACTTCTCTATATCTCCCNNNNNNNNNNNNNNNNNNNNNNNNNNNNNNNNNNNNNNNNNNNNNNNNNNNNNNNNNNNNNNNNNNNNNNNNNNNNNNNNNNNNNNNNNNNNNNNNNNNNNNNNNNNNNNACTGTATGAGTAGCTCAGTCCTCCACCATTTACATCTCCAAACTGTATGTAAATGATAGAGATACATTCGCTGGTTAACCCCACCCTACCTATCATGTCCTATACTCCCACTGTAGTCCTCCACCATTTACAT
>CON_MALE_contig_10615
CCGGGAGATCGTAATCCACGATCATATAACTATAAAGCAGTTCGTAATAGTTTTGCTGGTCGGGCTTTGGATGCTATTAATATGATACGAGCGTTGTCTGATGCTTCACGCATGCGCATGGAATCGAATATTGATTGTTCTGCTCGTGAACCCTATCTGAAGGAAGGCATAGTTTGTAAACCTTTGGAGGAACCCTGCTTGTTTAATGTTAAAGATGATCCCTGTGAGAAATATAATCTGGCTCATAAATATCCCAGTATATTGGGGGCTTTGTTGGAAGAACTTCGAATAGTCAATGCTA
>CON_MALE_contig_10616
TGAAAAAGCTCTCTGAAGAATTTATACCACATCAACGTTTGTTGACAAATGCCTTGCGTTCCCTTACCACCATATATCCCTTGCGTAATTTGCCTGCTGATAAGTGGCGCGAAATGCAAAAATTGAGTTTGGNNNNNNNNNNNNNNNNNNNNNNNNNNNNNNNNNNNNNNNNNNNNNNNNNNNNNNNNNNNNNNNNNNNNNNNNNNNNNNNNNNNAGGCCATGGATAGATGGATAATTTTTGGTTTGCTATTAAATCATCCAATGTTGGGTCAATATCCAGAAGTGAATAAGATATGGCTATCGGCTTTGGAGTCTAGCTGGGTTGTAGCTTTGTTCCGTGATGAGGTCTTG
>CON_MALE_contig_10617
CCGGACTAGAAAATACGATGTACTGTGGGGTGGATTTTTGGAGTCTATTCCACATAGCGCCCAAATTGATTAGCAGTGTGACATTGGATGGTGCGGACGATTGTCATTCGCTGTCCTCTGAACAAGCGGGNNNNNNNNNNNNNNNNNNNNNNAAGAAATGTTTCCTTGATTATGAGAGACACGGGTTGGGTAAGACCTGGGTAGAAGAGCACGTTATCGACACGGGCAGCGCTCCTCCAATCAAGCAGCGCCACTACCCAGTGTCACCAGCTGTCGAGCAGTTAATATATGAGGAGTTGGACCGCATGTTGAGCTTAGGGGTCATCGAACCGAGTACCAGCCCGTGGAATTCCCCCGTCACGCTAGTGCGGCGGGG
>CON_MALE_contig_10618
TGTATGCAAGGCGGGCATGCTAACCATTGCACCACGGTGGCTCCCTGTCCCGACACGCTTGGTCCCACTATTGTGTTGATACTCGTCTTGTCCGGTCGTCGAATTCCCGTCCGAGCTGTCCTCGACCCATGTGCGGGGTACAGTACGATATGCAGTAGTCTTGCCCAAAGCTTACGGCTTACTTCGGCAATGACAGCGCAGAACGCCTTTTGTCCGCTGATCGTCGTATCCCGGCACAACGCGGAAAATAAATT
>CON_MALE_contig_10619
CTGACAAAGCCACAATGAAGTCGGAAATCGATGGAGAGGACAAAACGGAAGTGGACATGGAAATGGATGAGAAATTAGTGGATGATGACGAATCTCCACCTTTTGAGCCTCTTTTAAAAATGGATGCCGATGCTGAAGTGAAGTCGGAAGTTTGCAAGCTGAAAACTGAAGCAAAGGATTCCTCACCTGAACAAAACTATAAGAAAGAAGATGATAACAGCAATGGAACTGTTATGACGGAAGCAAAAGATGGTAACGATAGACAGAACTCTAA
>CON_MALE_contig_1062
CCGCCTGCAGCTCATGTGAGAACTCCTCCACCAGTAACAGTACCACCGCTACAAACACCGCCTTTGGCCCAGGCATCATCATCAGTTCCTCCACCACCTGCATATCCAAGCAGTTTACCTCTAGCTCATCAGCAGCAATCGCAGTCATTAATGGCAGCACGTATAAAAGGCGGCTCTGAAATGATAGGGCATGTGGCCGAGGCCAATTCACCACCATTACCGTTAGTCGTACGCACGCCTCTACAGCAGCAACAGCAACAACCTTTGGCCTTACAAAGAACGACGTCTGTGACGTCACAAACGCCATTACAATCACCACAGTCACCCACCACATTGAAATTAGTTCCAGTACAATCGCCGATCTCGAGCTCGACCGGATCGCGAACAGGTTCACCACTGCCGCCTACTAATTCTCAGCCATCGGTCACAATGTCACTATCGCGTTTTACATCTGTGGAAAATTCGCCATGCTCATCGCCGCGTCACACCCCACCAGTTACCAATGTTGCCTTACCAAATGCTTCACCAACATTGCCGGCCATAATGCGAATAAAAACGGAGCCAGGCTTGCAAAGTATCAAACCCCACAACCCTACACCACCAGCTTCGCC
>CON_MALE_contig_10620
CTTCAAGAAGGTATATGTGTACAAGTTTAGCAGCTTAGTAGTTAAAGATAGATTGTTAATGTTGATACGTATTTAAAACTAAAAAAAATTTCGATAGATACTGTCTCCAAAGCGATTATTTAACTTGAGAGAACAGATATTTTATGAATAGAGCGGGTTAGAATTTTTTGTTTATTTCACATACATGCATTTATTTATATCTGTACACTCGTTGTATTTCTTACACATGTCAATATTAATTTGTTCGGTTTCTTGAATAAATTAAATAAATAGATAAATATGTCTTTGTGAAAGTATTACAGTATGTGGGTTTCTTTGAAATAGATATGAAACTGCATGTGGTGTGTGTGTGTGTTTGTAGAAAGTATACAAAGATGGATAGGTGCTTAGTGGGTC
>CON_MALE_contig_10621
CTTCTTTGGATGCAGCCACAGCGGGAGGATTAACACTATCCCAGATGAGTCAAATGACATTTGGAAGTTCGGCAACTAATAGCGCTCTTAGTGGTTTGGCCGCTCATTCGTTGCATACCGCTAAGCTACTTAAAGAGGCCTCCAATAATGATTTAGACCATAATCCTCAAGATTCAGATAGCTTGGATGAAACTCATGGCCATATGCAAATTAAACCCGAAGTTGATATGAGCGGTGTTCAACAAACAATGCCATTGGATATATCGGGAGCAACAACACCCTCCGAACATGATGCTCCGAATTCGCAATCTGCTCATTCGGACCCTACAGTAGCG
>CON_MALE_contig_10622
CAACTGTTGGGTGATCCCATGGTCCTTCTAAGGGCTGTTGGATCTGCTGAATATGCTGGTTCCAAAGGAGAACTTGTCAAGTTTTGCTCCGATAATGGTTTGCGTCACAAGGCCATATCCGAAGTTCGTAAACTTAGAATACAACTCACGAATGAAATCAATTTGTCTATATCATCGGTAAACCTATGTGTGGATCCAGCAATGCCCCCACCTTCTGATGCCCAAGCTCGTTTTCTAAGGCAAATACTTCTATCCGGTATGGGGGATAAAGTAGCTCGCAAAG
>CON_MALE_contig_10623
AAAAACTTTCAATTTTTTATTTAAATAATTTTTTTTTGAAACATTATATGTTTTGTTGTCTATTTCAACCACAGTAAAAAAAATCAAAATTTGGTCGAATTGCAAAACAAAAAATTTGCCAAATTTTTAGGTACTTCCGACTTCCCGCTTTCAGAAAACATCTAGGATTCTCACTATTTGCAAGTATCTATGCCATCGAACTTTAGATATGAAGCCTTCTGCTAGATCA
>CON_MALE_contig_10624
TAACAATTTGACCAACTGCACCAGCAACTTCAACCAAGTAGCGGATAGTAACCCAATGGCCAATAAAATCCCCATCAACAATCCTCCTCCTCCTCTTAGCCGTTCATCATTTCCCCATACTCCCTCGTCAGCACCCCGAAATTCTGAGGCCTCGGTTGACCTAAAAGAATTTGCCGATTGGGTCAAGAGTAGAAGTGATTATCAGCGTCATTGTCAG
>CON_MALE_contig_10625
CACGAAAATCTCCCCTCGATACCATCGATGGCCAACCGGCCAGCAATATAACACAACCTCCCACAGCTGAGAACTATGTAGAACGTCTCAAAGATTTAACTCTGCATATTTCCATTAGCCCAGAGGATTCACCGTGCCATGAATACAATGCTCGCATCGAAAGTCATACACATTTCCTGGATGCATTGAAGACAGCTCTGANNNNNNNNNNNNNNNNNNNNNNNNNNNNNNNNNNNNNNNNNNNNNNNNNNNNNNNNNNNNNNNNNNNNNNNNNNNNNNNNCGAATAGCCCCTTGCACACTAGTCTTATAGGCTGTATCAAGGCTTTGATGAACAATTCGACGGGTCGGGCCCACGTCTTGGCGCATCCCAGCTCAATTGATATCATAGCGCGTTCTTTGGCCGCCGATA
>CON_MALE_contig_10626
TCCTAATATGGGGTTGTGATGTAAACGGATAAGTGTGTGGCTGGGGTTATGTAATGGGGTCGTGCAAAAGGAAGGGAAAAACTTCGCGACCAAGGTAGGGAGGGCGGCTGGGGTTGTCATCGTAACCCTCGTTCTGAAAGTGTTGGCTTTGAATAGGGTATTTTTTTGTNNNNNNNNNNNNNNNNNNNNNNNNNNNNNNNNNNNNNNNNNNNNNNNNNNNNNNNNNNNNNNNNNNNNNNNNNNNNNNNNNNNNNNNNNNNNNNNNNNNNNNNNNNNNNNNNNNNNNNTCAGTGCGATTAAGGATCATAACAAGATACAACTGTACATAGGCTAGAGTCCAGTATGTATAGGGTTCGAGTATCCATTTCATGGTTGAATGAGACCCTCAAGGCCTCTGTGGGCGTGGTGNNNNNNNNNNNNNNNNNNNNNNNNNNNNNNNNNNNNNNNNNNNNNNNNNNNNNNNNNNNNNNNNNNNNNNNNNNNNNNNNNNNNNNNNNNNNNNNNNNNNNNNNNNNNNNNNNNNNNNCCGAGCATGATAGGGTGTTTTTCAGCGGTTGATAACGATATCATGGAAATAAACATGTCAATCTTCGATTCCGAGACCTTTAGAGCGTGGCGCGTCATTCCCAATGCTGTGACCATTGAGACGTTTAGAGGGGTAGAAGGAAGCCTC
>CON_MALE_contig_10627
ATACACTTAACAAAAAGAGTCCTAAAGTGGACAAGGGGTACCCACAAACATTTTTTCTTTTTAGCGAAATTAAATTTTAGACAAACAAAATCGGAAATATATATTGGTTTACCTTAAAGAAAACTCTTTTGTTTGTCTAAAAATTTCCTTTCAAAGAAAAGAAAAATATCCTTGCATGTATGAGGGAAAGACAAATAGAGTTCGAGAGAGAGAGAGTTGAATGCAAAATCTTTAAATTGTGTTTTCTT
>CON_MALE_contig_10628
ATTTCATTGATGATGGCCTGGCATGCCTTTTTGTCAGATCCTATGAGACGTTTGAGTGCATATTCTTTTTCTGATTGTATATCTTGGACAACGTAGACAAATGCAAATCCGCCTTCCGCAATAACTCTTTTCACACGCAATTTCCTTCCATTGATGTCGACAATTTGGCCACAAAACTCATTTTCCTGCAGGGACGATGATGATGAACTTCT
>CON_MALE_contig_10629
GACCATAGTCATTTTGATGATAGTGTCCCAAAGCTCAGCGATGCCTGCCAAACTATCAGACGATATAATTGATAATTTAAAATCTGGTTACTACTACATTGATAATGGAGTCATTACACGTGTTAAGTCGGATCCATTGAGATCGACACTCCCACCGGGTAGAAGGCGTCAGGATTCTCAAGATAGCTCGGCAGTTTCCAGTAATTTACCAAGTGGAGTCAAATTCACTCCTTTGGT
>CON_MALE_contig_1063
ATAAAGAAATACATATGCAAAATAATTAAGAACACTGAATATTGTAAAATGTGAAAGTATGTGTTGATAAATTGATTGGTGGTTTAAATTATAAAAAAAATCACTTGTTTCTTTCTTGCATTACTATGGTTCAAATAGGACTTGTCCTTCAGTTTTATATTGGAAATTATGGAAACATTATTTAGAATTACTTAGATTTTAATTTTAAAAAAATTATATTAATTTAATTGATGTTCATCAATCACAAAATCGACTCGAGACGAATCGTTCGTCTAGATTGAAACTAAAATAACTTTAGATATATTTGCTAGAAAATTCTGAGTTTAGTTCTAAACTCATTATTTATGATTTACTATCGAACACCGAAACAATTGGGATTCCACAGACTCTGGTTTTCGAGATATCAATATGTGATTTTTGACGAATCGTTCGTCTCGAGGCGAACGAAAATTCCATGAACAGGCAGTAAGAATCCACTGTATAGGTAAACACGGATCCTTTACATTTTTAATTTCTTCTTATTTGTATGTTTTCCTTCCTTATCACTGTGTACCAGTTTGGTAAGTATCGCGAAAACGTTTCTGTATCAATTGGTAGGCATTGTAGACTTTTTCTTTAGCTGCCTTAAATGATTTTTTGCGGGGCTTTTTATTGATGGCATCTTGATTTTCGGCGGGTAGAGGTAAATCATTTGGAGATATCATTGTTAAATTATCTGGATGGCAGAAGAAAGCTATTGAATGACGTCCGCGGGCACGTAAATGCTCTTGTTCGGGTACAACAACACGATGTGGCAAAGCTGGATATTTACTTTGTGTCCATATGGATAGAATCTCCCCACAATTAACTAATATTGCTCCTGGTAAATGTCCTACTCTATGCCATTTATCGCTACCCGGTAATTGCACCTCCAGACCACCTTCTGAGTCTTGTGAGAGTAATGTGAATGTACCATAATCGGTATGGGCGCCACAACGTATGACCGCTCCATTGGGCAATTGCCTTTCTGTAGTCTCTGTATTTTTTGTACTATCACCATCCAATTCATTGTATTCATCACGTGGATTATATTCAGGGCGGAAGTCTGGTTGATTCGAGACACAACGTTGATAACTGTATTTACAACGACCTTTGACAAAACTATTTTTACTCCCCTCATCATCTTCCACTATGGGTGGATAGTAGAGAAGACGTAATGTGGTCTCATTATCATGATCTCCCGATAGCATATGTGAATGTTTTTCTAGGAAAAATGTTTGTGGTATATCCAGTGAAATGGCTAAGGCTTGCAAAACGAAACGGGCCAAAGCTTTGAAGTCTTCTGCCAACACCGATATATGATCGGCAAAACCGGGTAATGGTTCTTCGGGGAGATTCTTGGCATTCAGTGTGCAGATGTTGAAAGCATGGCGGAGTTCTGGAGTTTTGCCATCGAATTTTTCTACACCGGGACTTACATAACCATGATTGTCATCGCCAGAGCGTATGTAATGTTCTTTAATATCGGTGGGTAAATCGACAAAATCATCTAAATGGTCCCAGGCAGTTTTTAACTTTTCATCGCAAATACCATGGTTGACCAATAGAGCCAGTCCTTTTTCTGTGAGTGCTTTGTGTAACTGATGACCAACACGAGTGACCACCGATTTTACTGGACATTCTTCGATACCACAATGAGCCAAATCAATGATGGGCACCAAACTCTTGGCCAGCAAGGTGTCTGTTTTGTCGTCATTTGTTTTGTTTCTCAACATTTTTGCGTAACACTTTGCTCTGTTTTTTAATGATTTTCTTTAGATTTAATTTCTCAATATTGATCAATTGGATTGTCGCAAGATTTCTTTTCTTTGTTGTGACTATTGCCGCAGTGATTTAGCAAAATCAATTGTTAATGCAATTGATGAAACACACACAAAATTGATTTCCTTNNACAGCTGACACTTCACAACGGCAATAAAGTCTTTCGGATCTAGATTTGCGGTAATATCTGATGTCGTGAAGGTTTTTAGTTGCAAAATTTGATAAAGCAAAAAAAAAAAAACATCAAAGTCACCCAGGCAATTACCGTATCCGCCGACTAACTACGATCTTCTATCTACTTGCGCTAATTCAGACAACAGCGATCGAATGCTGTTTGGTTTGTTTTTATTTTTTTTTTACAACCAAGCAAAACAGCCACCACACTTCA
>CON_MALE_contig_10631
ATCGAAGCACCTAAAATTGTGCAGATCTTGGATTTGAGCTACAATGAAATTGCCAGTATAGAGAGCACATCATTTCAGAAATATTACCATGTGAAATATCTCAATCTCTCCCACAATGCAATACAAACTTTGGATTTGGATAGTTTTTCCCAGCTGAAACGCATTTTGGAGATCGATTTATCATACAATCGACTCGAATATATGGATGAGCGTATATTCGAAAGAAATCGCCGTCTAATAAATATCAACCTAGAGGGTAATAAATTTATGACATTGGAAACGAAACCATTCCTCCGAAGTATTTCATTGACCACCTTAAATCTAAGGAATTCGCAATTGATTTTCGTTCA
>CON_MALE_contig_10632
CTTGGTAATTATATAAGATGAAATTAATATACATAATTAAATGATATCGAAGTCAGTTCAATCATATTGTGGATTGTATTTATTTGAACTGTGAATAGATGTACATGTAAGTGATTTAGGGATTTTCTATTTACTTATAACAGTGCAACTACAAGGCATCGCTTTAACAGCAAACCTTTATTATCTTGTCAATTAGTTGGGCAATACGTCATTACATGAAATCTTATAAGAATTACAATTACATAATAGAAAAGAATAATGGTAAAAATATCGTTAG
>CON_MALE_contig_10633
CCAACCTGGCGGACAACAAGGTCCTACAAATGGATTCCAACCCAGCACAGGATACCAACCTGGCGGACAACAAGGCGCTGGTGGAGGATTCCAACCTGGCACTGGATATCAACCAGTTCAACAAGGACCCAGTTCTGGATTCCAACCTAGTATGGGAGGTCAGCAAAGCCCAATAGGCCAACAAGGAACAGGAGGTGGTTATCAACCAGGTGTGGGTGGTCAACAAGGACCCAGTTCTGGATTCCAACCT
>CON_MALE_contig_10634
CACCATTGGCAGACAATTGTTTTGAATTGGATAATGAAGATGTTATAGTGGCCTGCAGTCAGTCGGGCGAAATTTTGTCATGGTCATGGCAAACGGGTGAATTGAAAGGCACTGTGAAATTGGATGTCGGTCGTGGAGTTGTTACCAATTTTCAAATTCTTAATTTATGGGGTAATTCACAGTTGCCTTATGCATTTATGTGTATGAAAATCCCAGGGGCACAGATCAATTGGCG
>CON_MALE_contig_10635
CTCGGGACTAACAACAATGTGTTGAATTTTTGCTGACATGCGTGGTAAAAATTGCTTATATTCTGGATTTTTTACATTCCATTTAACCAAAACAGCTTCATCACCACTGCTGAAAAAATTCGCACCGGAAACTNNNNNNNNNNNNNNNNNNNNNNNNNNNNNNNNNNNNNNNNNNNNNNNAGAGAAGTCTTAACTTCTGTTTGACTAGTGAATTCACGCCACAAGAAAATCTTGCCAGTTTCATCACCAGTTGCAAAACAATCTTCAGAGGGATGCTTTTGAAGAACTGTTATAGGGACTTTGTGAGCGTTCATAAATCTCTTCCATGTCCAAGTTTTATAGTTTACGAAAAATACATAAAATCCTTGTACTAATACCAAATTTGGAAAATTTTTGGTATCCACTGACATCAAAGGCGCCTTCATTG
>CON_MALE_contig_10636
GATGAGGATGATGACTTGTGCTTGTCTTTGTCACTGCTGCTACGTTCCTTGTCTTTATCTCTCTCTTTGTCACGATGACTGGACTTGGAAGATGAGCTACTATGTTTTTCATCGCGATCTTTGTCTCGATGTTTGTCCTTANNNNNNNNNNNNNNNNNNNNNNNNNNNNNNNNNNNNNNNNNNNNNNNNNNNGCTATGCTTCTCCTTATCACGGCTACTACTCTTGTGACTGCTAGATGAGCTCTTATGACGGTCTTTATCTTTGTCACGATGTTTATCCTTACTGGATGATTTATGTTTACTGCTACTACTGCTATGTCC
>CON_MALE_contig_10637
CAAAACCAAAAGCAAACTGGCAAAATACACAGCATAGTCACCAATGAAGGACCACAAGAGATAGGAGTGTATGCTACCCCAGAAGGTGCCAAAGAGTATGGCCACCAAAGTGAGGACAAAGATCTCAGGGCTGTATTTGCGTATGGCTGACATGGGATAGACCNNNNNNNNNNNNNNNNNNNNNNNNNNNNNNNNNNNNNNNNNNNNNNNNNNNNNNNNNNNNNNNNNNNNNNNNNNNNNNNNNNNNNNNNNNNNNNNNNNNNNNNNNNNNNNNNNNNNNNNNNNTCGCCGGCTCCATCGGCAAAGATTAATTTCAAGGGACTGAAGAGCACCACATATCCCAAGGCGCCCCAGGCATATTGACGACAAACTTCACCACGCCCCTCGGAGGTCTCACGCACAGCAATCACAATGGCTGTATTCAATAGANNNNNNNNNNNNNNNNNNNNNNNNNNNNNNNNNNNNNCCCCCATAGGTGACATCAATATCTCCTTCGGTTTTTACACATTCTGTATGGGCCATAAGACTTCCCTTGGTGTGATAGGGATCCTGAAGATGACATTCAATCATAGGATTACATTCGGTACCATTTTTCATTTCCAGCATATAGTTGACTTGTTGTTGGGGGATGTGGCATTGGAAACCCTCCAAAGGATAGTGACACCATTCAGCCGAGTGAGTATCATTTTCAACGTTGGTAGCTCCCCGCATTATAGTGTGAACACTAATGGTGAGCGTATCATCGGTGTAGACGTGGCAATTCTTAATCACCGTTGCACCATGTTCATCCTTTCCCGTCATACAGATATGTGGAGGTTCCACATAGATTTTACTGCGAGCCGATTTTACAGCCCTGGTTTGTCTGCCAGCCACCTCAGCACTCATAACTTCTCCTCCTCCTGCCATTTCCGATGAATGTGTTTGCTGCTGGGCCATTTCTGCACTACGACGTGATCTCAAACTCTCTGTAACGGCCGATATAGCGTCATCGTCATAATCAAATTCTGAACTCTGTTCTGTGGATGGTGATGGCGTTGGTATACTCTCCAACCATGGAGTGTACATATTCTCAAATTGATTTGGATTCAAGCATGAGTAAGTGCAATTGGTCAACTCCAGATTACCAACTTTCTTATCCCAATGATTACAACGTGATTCGGAACCACAACTTTGTTGGAACATAGCAGCACCATTGGCACCACATGCAAA
>CON_MALE_contig_10638
CTCAGTCGGAATCAATGGATGCCACATCAGCTGCGACACCCACACCTGCATCTATAACAGATGAACGTTTAGGCGTATTCAAGAATAACCTTCAACGTCTCTTCCGCGAAGCCCGCGAACAAAGTCTCTCGTTGGCTCGCATTACTGCTACAATCAAAGATAACAACATGGAACCGTTCTCAGACGGAGAAATAGAAGCTGCAGTACATCGTATGACAGAAGATA
>CON_MALE_contig_10639
CCGGGATTCCCCTCTATGGACAGTGGGGGAAAGGATGAATGTGGTGATCTTTTGAAATCAAAACCGTCGGCTAAGGCCAAGAAAAGTGGTGGTTTTCAATCCATGGGCTTAAGTTATGAAGTAGTGAAAGGTATTACAAAACGTGGCTACAAAGTACCGACTCCCATCCAACGGAAAACAATACCATTAATTTTGGAGGGGCGAGATGTCGTGGCTATGGCTAAAACGGGATCGGGAAAAACTGCTTGTTTTCTCATACCCCTCTTTGAACGATTGAAACGAAGAGATCCCACCAAA
>CON_MALE_contig_1064
TTATTTAATAATATTTTAATTTTTATTTATTTAATAATATTTTAATTTTTATTTATTTTATTATCGAACAAAACTCTTTTTGGTCCTTCAGATTTTGAAGCAGTTTGTGATCTAGTTACAGGTTTTACATATTCTTTCGTTTCTTCCAATACCTTGTTTGGTGGAGGAGTATCCATTAATGGATGTACTTTTTTTGGAAAAATTGGAATATTATTTTGATATTCAATATTAAGGGTATTCGAAGGAATGTTTCCATCGATGATGTCAGTTTTATTTGGATCTTGAGCGTATGTATAAGACCAATTTCCAGGACATAGATCCATTTGTGGAAATTTATAATTAGGTGGAATAGACGGAATTGCAGGATCTATATAATCGTATCCATATTTGACTTCCATTTCCAATTCAACGTCTACGTACAAATCAACAAAACAGCGTACAGGTGACCAAGTATTTCCAGTATTTGTAGGTAATTCTGATACAAGTGGTTCTATACCAATAATTAATGGTGGTACAGTTTTTCCACTCATTATAGATCGTTCAATTAGCATGTTGCGCTCATTTAAAGTTTTAAAAGGACGTTGAGTTACTATTTTAGGTACATCTGTTACTTGTTGGTCATTCGTTCCTCCACAATTATATAATCCAAGTGCAGGTGTCATAGCATTATTTCCTACTATGTTCCTTGTGAATGGCGATGATTGAAGAGGCATTGTCATATGTTGATTGAATTTCATTTTGTCATTATAAAGTGATAATGGCCCAGTATCAAAGTAGCCAGCAACTAATCCATCTGTTGGTTTATAAGACCATGTAGTAAAGAGTCCTTCAGTCATACTTGCATTAACGCGCTTTTCAATGAATGGATTTACATTAAAATATGGCACTATGCCTGGAAGATTCCAACCATTTTGAGTGAAACTCATATAAGTGTTATTTGGTACTTTATCCATAGCTTGATTCATTGGTGTCCAATATTCAAATTTATTATTTAGAGTTCTTCGGACATATCTTGAACCTAATTTAGCCACATCTGTTTTAGTAAATTCGTTGTCTGATTTTTTAACCTCATATAATTTTTCACCCCAAAATACTTCATCCAATAGAATGGCTTGATCAGGGAGTTTTCCTGTTCGTTTACGACCAATATCTTTTGATAGTTCAATTAAATATATTCCAACATTGTTGTTGCCAATCGTAGAAACACTAGCGCCAGTTTCAAAATTAAGTACTCCAGTTTTGTTATATACATCAACTTGGCAGTTAACTACTCTCGCCTCAGAATAGTACCTAAGCGAATTAATCTCCTGCTTAGTAAGGTAAAAACCAAGCATATGCACTGGTAGATCATGGTAAGGATATCTAATGATCCCAAAACTACCGTAATTACTAGAATTAAGGTTTGCAGTTGCCTCTGCTTGGTTGTTGTTAGTACTAAAGACTGGTTCATGCTTGTGACTAATTTCCACAACTTCGTTTTGTAGTCTGAGAAGGTATTGTTTCCGGAATTTACGTATGCTTCGCATACCTTCCTGACGGATACCTCTTGGTAAGAGTGCTGTACCTCGAAGTCCACCTGCGCTTGATGCTGACATAGATCCGCCAATGACACGAGCAGCTCCTGATGACCCAGCAGTTGAACTATTTCCGCTACTTGAAGCAGCATCGTCAATACTAGACATATCAACATCGTTAATGTTATTAGTGTCCATTTCATTTGAAGGAGGTAAAGGAATTTGAGCAGGGTCTAGATCCGGTGGTAATGGAATGTCACTTACAGACTCGTGTGACTCGTGTCTTGGTTTCTTCTCTGGAGGTTGAGCACCTG
>CON_MALE_contig_10640
CTATTTCTAAAATTTGTTTTTTTCCAGAAATTTCACACAACTGGTCAACATTAGCATCACCAAAAGAGTAAACCTATTCATGATCACAACAACAATCTCTAAACCATCACTCAACATCATCTTCATCCATTCTCAATCAAAAAGGATAAACCAGTTCTCAATCGCTGTGAGTCGGAGCATAGCGGAGCTTAAGGCTCGACTAAAATACTCCCAACGACTGGTAATCCTGTACAACCTCATCTGGAAAAAC
>CON_MALE_contig_10641
CACAATCAAACACAAAGTCAAACAGCTCTGCCACCGCCTCCTTTGATGGTCGACATAAACCAAGTTCCCGTAAGTTTGTCTTTACGGCATGCTGAGCCCGTTTGGGCCTCGATTTGTACTTACCCTGCCCAACCACCCCCACAACAACCACGCTTGGCACCATGCCATCTTCACAGCATATATCCACAACCATTTGCAACCCAACCCGCCTGCAATTCGCATCCACATGCCCAGTTTACGCCAAATGCTGCCGGCTTTTCCGCAGGAGCTTTACAGGTCACTACCCAAGCCCCACAACTGATGGGTATGGCTGCTGCAGCTGTAGCCGCAAATTAC
>CON_MALE_contig_10642
AAAATATACGGATACCGCAACAACAAAAAAACGACTCGTCTTTTTGTCCCAATTCTTTAATCGTTCCAATACTTCGTCATAAGAATGGGGTGGTGTAGAACTTCGCAATATGTGGCCGAGCTTTTTGTTGTCCAACATCACCTGTTTTGCTTTTCCAAATTATGTGGCTGTTTATCTTTCAATGTTCCTGTGATCGTTTTACTAACTTTCAGCAGCTCATAGTAAACCACACTAGCTGGTACCATCAAA
>CON_MALE_contig_10643
GAACATCATCGATGGCCATCAGATCATTCTGTATGGACGAACTAACTTTCAGGGCCTCGGGCAGGGATCCTAGATTTCCCTTCATCTGTTGATTTCTTATAGGCATTATATACTTGGTGATATTATCCACTAATTGGCTACTATGAATGGAACGTAGCATAAAGTTCAAATGCGAAGGATATAATTGCTTTTGGCGACGTTTTTCATCATGACGTCGAAAGAGGCTTGATCGTGAGCTACTAATGCTAGAGCTACAACGGCGAGAACTGTAGATTTTCAAATTGGGAGATTTCAATAATTTTTTCGTTGCATTAGAGTTTACGGAATATTTCTTTTTGNNATTTCTTCTTGATTTGAAGATTCAATTGATCATTTGTATCCAAGAATTGCATTAAACGATTGTGATTGAGTTTTGGCGAAGCGTTTACTTTAGATTTCTTTGCAGGATATTGAAAATGTTGTGGTACTATT
>CON_MALE_contig_10644
CATACAATCAGTATACCAGTATTTCCTCAACAACATTTAATGAGAACAACGCCACATCGTCGTATTCCAATAATGCGGGAACGAATGCCATGCAAACCGATGCCTATCAGCGAACTCTGGAATATGTGCAAAACTGTCAGAGTTGGTTGAAATCGTCAACGAAANNCCTATATTGTGATCCAAATAATCCAGCTATGGGTCCAGTCGCTGGTGCCGCTGCTATGGGTCCCTCACCTATGGTCCCTGGCCAAACAACTATTGCAAATTGTACTTATCCCACCAACAATATGGTCATCAA
>CON_MALE_contig_10645
AAGACATCTATAAATACACAGAGATTTTTTTTTATATTCATTGAATACACAAGGATGATTTGCCTTTTATTTTGTTAAATACATTTAGCAAAATTACTAAAATTTATTTTATATGGCAGATTAATAGTAATATTCTTCATGTTCACAAAATATTTTCTTAATCAATTGCCTGCCAATATAAATTTCTTAAGAAAATTTACAAATGCTGTACGATTTGGGGAAATAGGCAATGAAGTATGTTATATATATGGGGTAGAGAATAGGCAATAAATTATATATTGAGTACATAGAAA
>CON_MALE_contig_10646
CTTAGAAGTTGGTCAAGAAATTCAAGTGAAATATTTTGGCCGTGATCCTGTGTCTGGTTTTATGCGTTTATCACGTAAAGTTTTACAACCTACAGTCAGCCTTGTACGCAGTCTAAATAAATCAAATCCCGACGATGTTCAAAATGGTAACACACCAACCTCATAGTTAAGAAAAGAAAAAAAAAAAGAGTATGTTAATATTA
>CON_MALE_contig_10648
GTTTTTTAAACTGATAACCAAATTGTATTATTATATTGATTAGGAAAACCATGTTGTACCTATATACATTACTAAAAACTTGTTGGATGTTTTTAAAAAATTTAGAACATTTTACGGGTTTTTCCTTAATATTTAGGGGAAGGTTCGAAAATCACATGGCAACACTGAAGTACATCCCAACGAATTTGTTAGTAGACACAGCATAACAATCTGCTAAAACACCAGTCTTCTTAAAACGGGAAAGCAGTCTATTTAACTTGATTAC
>CON_MALE_contig_10649
TTTGGTTTTGGGTCGCAGCAAAAAAGGCTTCATAGTTGATACATGGGGAAAAGGAAAATCGAATACCGAAACAGACCAACATTACACCCAGTGGAAGAAAGTAAATCGTTCCATTGGCAATGTGTCATCACCTACTGCAATATTGGACNNNNNNNNNNNNNNNNNNNNNNNNNNNNNNNNAATTGCTCTCCTGATAAATGGTTATCACGTTTGGAAAATAGTAACTGGCTGACATTAGTATTGAATTCACTGAATGCTGCTTGTGTAGTAGCTCAATGTCTCGATCAAGAGGGAAGTCCAGTTTTAGTACACGGTGC
>CON_MALE_contig_1065
[truncated: 10,094,372 more chars]
