# Supplementary material for: The assembled transcriptome of the adult horn fly, Haematobia irritans
Source: Data Brief. 2018 Jul 2;19:1933–40. doi: 10.1016/j.dib.2018.06.095 (PMC6141423; doi:10.1016/j.dib.2018.06.095)
Supplement: Supplementary file 4 — Supplementary material [file mmc4.zip › SupplementaryFile3_PermethrinTreatedSurvivingAdultMales.txt]

>Perm_DSN_contig_1
GAAATACACGTTGATCCTGCCAGTAGTTATATGCTTGTCTCAAAGATTAAGCCATGCATGTCTAAGTACACACGAATTAACAGTGAAACCGCAAAAGGCTCATTATATCAGTTATGGTTCCTTAGATCGTTAACAGTTACTTGGATAACTGTGGTAATTCTAGAGCTAATACATGCATTATAAACACGGACCTTTGGGACGTGTGCTTTTATTAGGCTAAAACCAAGCGATCGCAAGATCGATACTTTGGTTGAACTCTAGATAACTTGCAGATCGTATGGTCTTGTACCGACGACAGATCTTTCAAATGTCTGCCCTATCAACTTTTGATGGTAGTATCTAGGACTACCATGGTTGCAACGGGTAACGGGGAATCAGGGTTCGATTCCGGAGAGGGAGCCTGAGAAACGGCTACCACATCTAAGGAAGGCAGCAGGCGCGTAAATTACCCACTCCCAGCTCGGGGAGGTAGTGACGAAAAATAACAATACAGGACTCATAATAGAGGCCCTGTAATTGGAATGAGTACACTTTAAATCCCTTAACAAGGACCTATTGGAGGGCAAGTCTGGTGCCAGCAGCCGCGGTAACTCCAGCTCCAATAGCGTATATTAAAGTTGTTGCGGTTAAAACGTTCGTAGTTGAACTTGTGCTTCATACGGGTAGTATAGCTATAATTGTAGTTTGTACTATACCTTATGTATGTAAGCGTATTACCGGTGGAGTTCTTATATGCGTTAAATACTTGTATTTGCGTATGTTCCTCCTATTTAAACCTGCTTCAGTGCTCTTCATCGAGTGTTGTTGTGGGCCGGTACAATTACTTTGAACAAATTAGAGTGCTTAAAGCAGGCTCCAAATGCCTGAATATTTTGTGCATGGAATAATGAAATAAGACCTCTGTTCTACTTTCATTGGTTGTTAGATCAAGAGGTAATGATTAATAGAAGCAGTTTGGGGGCATTAGTATTACGACGCGAGAGGTGAAATTCTTGGACCGTCGTAAGACTAACTTAAGCGAAAGCATTTGCCAAAGATGTTTTCATTAATCAAGAACGAAAGTTAGAGGTTCGAAGGCGATCAGATACCGCCCTAGTTCTAACCATAAACGATGCCAGCTAGCAATTGGGTGTAGCTAATTTCATGGCTCTCTCAGTCGCTTCCCGGGAAACCAAAGCTTTTGGGCTCCGGGGGAAGTATGGTTGCAAAGCTGAAACTTAAAGGAATTGACGGAAGGGCACCACCAGGAGTGGAGCCTGCGGCTTAATTTGACCCAACACGGGAAAACTTACCAGGTCCGAACATAAGTGTGTAAGACAGATTGATAGCTCTTTCTCGAATCTATGGGTGGTGGTGCATGGCCGTTCTTAGTTCGTGGAGTGATTTGTCTGGTTAATTCCGATAACGAACGAGACTCAAATATNNNNNNNNNNNNNNNNNNNNNNNNNNNNNNNNNNNNNNNNNNNNNNNNNNNNNNNNNNNNNNNNNNNNNNNNNNNNNNNNNNNNNNNNNNNNNNNNNNNNNAAGTGGAGCCGTACCTGTTGGTTTGTCCCATTATAAGGTCACTAGCTTCTTAAATGGACAAATTGCGTCTAGCAATAATGAGATTGAGCAATAACAGGTCTGTGATGCCCTTAGATGTCCTGGGCTGCACGCGCGCTACAATGAAAGTATCAACGTGTATTTCCTAGACCGAGAGGTCCGGGTAAACCGCTGAACCACTTTCATGCTTGGGATTGTGAACTGAAACTGTTCACATGAACTTGGAATTCCCAGTAAGTGTGAGTCATTAACTCGCATTGATTACGTCCCTGCCCTTTGTACACACCGCCCGTCGCTACTACCGATTGAATTATTTAGTGAGGTCTCCGGACGTGATCACTGTAACGCCTTGTGTGTTACGGATGTTTCGCAAAAGTTGACCGAACTTGATTATTTAGAGGAAGTAAAAGTCGTAACAAGGTTTCCGTAGGTGAACCTGCGGAAGGATCATTAACGTGTTCCAACCGTAAAACAAAAACGTTCTTTCCATAGCAATATGGTAAGAGCAAAACAAACAAAAAACTTTTACAAAACAAAAATGTATATATTTTATATACACAATGTACTGGGATTTTTCAAACACTTGAAAATTTCATACATTGAGCGATCAACCTAGATCGTAAAAAANNNNNNNNNNNNNNNNNNNNNNNNNNNNNNTTTTTTTGAAATCATACATTGAAAATCATACAATTATAGTTGTACTTATACTTGTTATAAGTTAATGTTCTTTTTTATTTCAATTTAGATTTTCTTAATTGAATTTCTATTGCGAGATATTTAAGAACTAAGACATTCGCAACAAACTTTGTATGTAAAATAGAAAATTATTGAAGAAATTGATATATGCCAATTGATTTTGGTGTATTTTTGATTTCTTTCAATAAAATGAATTGTGACCGTATGTAAAAATATGAAAAAAATNNNNNNNNNNNNNNNNNNNNNNNNNNNNNNNNNNNNNNNNNNNNNNNNNNNNNNNNNNNNNNNNNNNNNNNNNNNNNNNNNGGACATCTTCCAACATTTTGAACGCATATCGCAGTCCATGCTGTAAGGTACTTTAATTAATTTTAAGGTGCTGCTTGGACTACATATGGTTGAGGGTTGTAAGACTATGCTAAATAAGTTGCTTTTATGATCGACCTTAGTTGGTTGTGTTTTAAGCACATATTATATTACTGGATGGAAATTTCGAAAGAGATGAAAATCCATAATATGAATAGTCAAGATAGAAATACCTCATTGAAAAAATC
>Perm_DSN_contig_10
GCTTCATTGAGTCGGGCTTGGCGATGGGCAGCCAAATTGCAAATGCGTTCGTAGCGTTCATTAATACTTTGACGTTTCTCCTGGATACCGGCACTATCGAATTGTCCACTCTCAACCAAAGAATCGGCTTGCTTGTTCATATCCTTGATGCGATCCTCGTGGGCCAGAATATCGGCCTCAACCAATTGGTGTTTCTTCATGAGNNNNNTTTGCACAGAGGCCAAATCTTTACCGGAATCCTCAGTAGTCAACAGAGACTCAACTTCACCCAGCCAGAAGTCCAAATCCTTAACGGCAGCAATGTAGGTACGTTGCTTGTTGGCCTCCTTCAATTTCAAGGATTTTTCAGTGGTCTTGTGGGTAAGGTATTCCCATTGATCGGCAATCTGGGTAAGTCTCTTCTGTACAGCATCCTCAGATCCCGNNNNNNNNNNNNNNNNNNNNNNNNNNNNNNNNNNNNNNNNNNNNNNNNNNNNNNNNNATTGGCGGCCAATTCAGCCTCGAAAGCTTGATGTTTTTGATGCTTCGATTGGATATTGGCTGGATCCTTATAACTCTCCTCGGTGGCCAATTGCAATTTCTCGGCAATCCAGTTTTCAATTTCATCAGCATCACGTGAGAATTGCTGCAATGTTTGTTCATCTCCCAAACGAGAACGTTTGGTGATTAAACCATCCTTCAAGTGGCGCCAGCGTTCCAAGACTTGCTTACGCTTATCATCGATGAGATCGGAAGCATAATGGTTCTGATTGATCAAGGTATCGGCCAACACTTGCAAAGCGGCAATCTTCTCCTCATGACCATTAATGGCCTTATCAAAATCTTCATGTTTCTTAATGAGAGCCTCTACATTATCTCCGGTATCATCAACATTATCGGCATTGAGGAAAGCCTCGCGGGCAGACATCCAAGCTTCGGCCAATTCACAATCACGCATGTACAATTGCAAATCAAGATTTTGCTCCAATTGCAAGCGACGCTCAGTCCATGCCTTCTCCAATTCTTCACGGGTCTTGGCCAAATCTTCAATTTTCTCCTTAATTTCGGGAGAAGCATAATGGTTAGCCTGTAACAATTCATTGCCGAATTGTTCAAAGGCACCAAAGGTACCAGCTCTAGCATCGATTTCGGTACGGTGTTCCTGATGTCTTTCGATGAGAGCTTCGGCTCCAGTTACATCATTGGCCAATTCATCGGATGTCACCAAACTCATCATGGAATTAATCCAAGCCAATAGATCACGATAATCGCTTAGGAATCGTTGCAAATCGTATGAGTCCAAAAGTTTCTCCTTGCGGGCGGTTGCCTTGGTTATGATTTGGTCCCACATTTCATTGATTTCCTTTTGTTTAGCATAAGTCTGTTCGGCTGTATCAGGATGGGATTGCATTAAACGATTGGCAGTCTCATCCAATTGGCGGATCTTATCACGCAAAGCCGCCAAATCACGTTCAACACCTTCGTGTTTACGTTGCAATGCCTGAACACTGCGTAAGTCTTTGCCCAAATCGTCGTTGTTGAGAGCATTCTCCTTTTCGGCAATCCAATCCTTGGTTTCGTCAATGTCACGATGGAAACGTTGTACTTCATGGGCCGAACCCAATTGACTAGCCTTTTCGGCGGTCAATGTTTGTAAATTGTTCCATTTCTCATTCAAATCTTGCATTTGAGTTTGGATTTTCANNATCAGGTTTACTTGCCCAAGGAGGTCAATTGAATGGCAATTTCATTCATATTGGCCAATCGCACTTCATTGGCCTTCAAATCGTCATTGAAGTCATCGAATTTCTTTTGCAATACCTCAACCTCTTCCAAATCTTCACCAACGACATCGGCAATTTGGGCATGATTTTCCTTGTCCTTAATCCAGTTGGCCAAATCGGCAGCTTCACGTACCAAGACGTAAGCCTTAACGGTTTCGTTCAATTTATTTTGACGTTCACGGGCCAATGTCAATAGGTTATCGTATTGGGAATTAATTTGGGCTTGTCTCTTGGCAATGGAATGGTTGTCAACGAGATTCTGTTGACTGGCACTGAGGCCAGNNNNNNNNNNNNNNNNNNNNNNNNNNNNNNNNNNNNNNNNNNNNNNNNNNNNNNNNNNNNNNNNNNNNNNNNNNNNNNNNNNNNNNNNNNNNNNNNNNNNNCCTTCTTCATGGAAACTTCACGTGGACTCTTCTCGGTGTAGTCATATAAGGCCACTACACACTCCTTACCAGTGATATCGACAACTGGGGTTTCTTGTTGGCGACAATTCTTAGCCTGTTCTTGTAAACCTTGGATGGTATTGCCAAAGGCTTCCAAATCAGAGACCAAGGCTTCGTGTTTCTTCAACNNNNNNNNNNNNNNNNNNNNNNNNNNNNNNNNNNNNNNNNNNNNNNNNNNNNNNNNATGGGTTCCTTTTCACGCATCCATGATTCAGCTTCATTGGCATCGGCAAAGTATTGATGGGCCTGCAGGGAGTCATCCAAATCTTGTTTACGTTGATTGGCCTTATCCTTCAGATTAGTCCATTGCTCTTGCAAAGCATCAACACGTTGACGAATATCCTCACTGGCGAAGNNNNNNNNNNNNNNNNNNNNNNCACCAGAGCTAATGACATTCAAGAGACGGGCATCGTGGTTATTGATTTCAGCCATAACAGCTTGATGCTTCTTGATCAAGTTTTGTACACCAATCAAATCACGACCCCGATTGGTCGAAGCAGCAATGGGCTCCTTTTCTCTAATCCAAGCAGCCTCATCTTCCAAATCACGGAACAACTGTTGCACTTGCAATGAGTCGGTTAAATGTTGTTTACGCTCACCCATGGGAGCTGCCAATGCAGCATAGCGGGTGGACAAATTTCCCTCCTTTTGGCGAATATTATCAGCATCAAAGTGACCTGATTCAATGAATTTGTTGGCAGCAACCTTAATGCTTTCAATGCGATCCTGATGGGCCATAACATCGGCTTCCAAAAGGGCATGTTTCTTTTGGAGATTTTGTACGGAAGTCAAGTCTTTGCCATGGTCTTCTGACAACAGCTGACCCTCGATTTCACTCAACCACAATTCAATGTCTTCGATAGTGCGGTTGAATTGTTGTTGCTGGCAGGCCTCGTGTAACTTACAGCCCTTCTTATCGGAAGCCTGAACCAAAGTCTCCCACAATACAACAATTTCTTGCATACGAGTATTAATTTGGTCAGCGGCGTAATGCTGCTTCTCAATCAATTCTGTGCCGACAGTAGTGATATCTTCAATGCGCGACTTATTGGCATTGAGTTCGTGTTCAAAGTTCTGG
>Perm_DSN_contig_100
TGCAAACATAAAAACTTGAAGCCTGAAATTGACCGTTCGACCTTCAAGCGTGTCACAATCAAGAGTGGCCGCACGCACAAATGGTCTGTGGATGTTATTGGTGAACCTGTGCCAACGCTTAGCTGGAGTTGGCGCGATAATGTTCCATTGACTACTGGTGATCGCATAAAAATAGTTGATGTCGATTACCATACAGATTTCACAATATCTAATGTTGTACGCAAGGACTCCGGCATGTATACTTTGAAAGCCGAAAATCGTGTGGGTGTAGACACAGAAACGATTGAACTGATAGTTTTGGGTAAGCCTAGTAGTCCAAAGGGACCTCTTGCAGTAAACGATGTAACTGCGACCAGTTGTAACTTGCAATGGAAGAAACCAGATGACGACGGTGGTGTTCCCATTAAAGAGTATGTTGTTGAAAAAATGGATACCGCCACTGGCAAGTGGGTTCGCATTGGTCGTTCTCCTGGAGAAAAGGAACCACCAAGTTTTGCTGTTACCGGTTTGAATCCAGGATCAGAATACATGTTTAGAGTATCTGCTGTCAATGAGGAGGGCGAGTCGGAACCACTGACCACATTGGTCGGCGTTGTTGCCAAGAATCCTTACGATGAACCCAATAAACCTGGTACCCCTGAAGTTACCGACTATGACAATGAAAGTGTCTCATTGAAATGGACTCCCCCAACTAACGATGGAGGTGCTCCAATAGAAAAATACATTATTGAGAAGAAACCCAAAAACCAAAAGAACTGGGAGAAAGCCCTTGAAGTACCTGGTGATAAACTTGAAGGCAAGGTTGATGGTCTTCAAGAATACGAGGAATATCAATTCAGAATTATTGCTGTGAATAAGGCAGGACCCTCACAGCCATCAGATGCAAGTGTCCCACAAGTTGTTAAATATAAGAAACTTAAACCCAGAATCGATCGCACCAACCTTAAGCCTTTGCTTATTCGCGCCGGAAAACCTGTTAAGTACGATGTAAATGTGCGCGGTGAACCAGTTCCAACTATCATTTGGTATCATGGCGACAAGGAGCTTAAGCCCGAAGATTTACCCTCAAATTACGAAATTAAGAATATACCACACAATACAAAAATTTCTATTATTGATACCGTTCGCCAACATACTGGAATGTATAAGATTCGTGCTGTAAACGAACACGGTGAAGATGAGGCAACAGTTGAAGTTAATGTATTGGGTGCACCCGGAAAGCCCAAGGGTCCATTACAGGTAGAGAACATTACAAAGGATGGCTGCAAATTGAAATGGAAAAAGCCAGAAGATGATGGTGGAAAACCAATTACTGCCTATCAAGTCGAGAAGTTCGACAAGAAAAATGGACGTTGGGTTCCAGTTGGTCGCGTTCCAGGAGGTGAGACAGAAATGGATGTGAAAGGACTACAAGAAGGCCATGAATATCAATTCCGTGTTAGGGCTGTAAATGAAGAAGGAGAGTCAGAACCATTGGAAACTGATCACAGCATCATAGCCAAGAATCCTTACGATACATCCGACAGGCCTGGTAAACCCAAGGTCGAAGATTATGATAAGGACTTTATGAAACTCTCCTGGGAACCGCCAATGGATAACGGAGGTGCCCCAATTACAGGTTATGTTATTGAAAAGAAAGACAAATACTCGCCTCATTGGGATGAAGTTCTGACAACCGATACACCAGCGACACAAGCTACTGTAAATGGTCTTATAGAGGGTAACGTTTACCAGTTTCGTATTAGAGCAGTTAACAAAGCGGGTGTTAGTGAACCCAGTGATGGCTCTGATCCACAAACGGCAAAACCAAGAAATTTGAAACCCCACATCAATCG
>Perm_DSN_contig_1000
CCGTACTCCGAATGGCACGGAAGGTGCACAACTTTTAAACGCTGCTCAATCTGGTTCGGCCATACTGGGTTTAGGTTCTGCTTGTATACCTTTGGCAGCAGCACTATCAGTACCCGTCGCTGCACCAGTTATGGCCGCTGCTGGCNNNNNNNNNNNNNNNNNNNNNNNNNNNNNNNNNNNNNNNNNNNNNNNATTTGATAGATCGTTCCAAACATGAACAATCGGTAGCTATTAACGACAGACAAGCAAGAGCTAGCTACCTAGGTGTTGCGGGAGGCGTCCTTGGGGTAGCTTCGGCTGGGGCAACTCGTGCCATGACTTCAATGGCAGCAGCTGGAAAGGCGACAATGGGAATTGAG
>Perm_DSN_contig_1001
CTGTTCTTAGGAGGCTTGGCACCCAATACAACGGAAGAAAGTATAACAAATTTCTATGCGCAGTATGGTGAAGTGGCTAGTGCCGTCGTAAAACGTGATCCTACAACACAACGGTCTAAAGGTTTTGGTTTTATCACTTACAAGGATTCATCGAGTATTGAACGAGCTCAAAGCCTTAAACCACATATTATTGATGGACGCAATGTAGATTCAAAACCGGCGTTGCCTCGCTCCGAGACAAATCGACAGAATGGCGGTGCTTTTAACGATGCAGTGAGAAAAATNNNNNNNNNNNNNNNNNNNNNNNNNNNNNNNNNNNNNNNNNNNNNNNNNNNNNNNNNNNNNNNNNNNNNTTCAACAATTCGGTAATGTTTTGACTGTAAAAATTCTTCTTGATAGAACAACAGGCAGGAAACGTGGTTTTGGATTTGTGGAGTTCGATAGTTGCGAGGCTGCTGATAGAGCCGTATATCATAAAACTCATANNTAAGAAGTCTAACTATAGACAAGAACAAGCTAATCGGGGATCTTATCAACAAGGTCATTCCTCAGGATCATATTCTTCTACTCCCTATACACAAAATCAAGCCTATGGTTACGCTCCAGCTTCTTATAATGGCTGGACTGGACATTATGCTCCGCAACCACAGCCTGTATATGAAGGATACGCTGCGGCGCCGATTCAAGCCAATCCTGCNNNNNNNNNNNNNNNNNNNNNNNNNNNNNGAAGAACAAAATAACTACAATGGTGGTCAATCTTCCGCCGGAGTAAATGGGTGGAATGGAGCACAACAATCAGATGGTCAGTTTGGTAGTTATCAAAATTCCCAAGGCGGAGGACCACAAAAAGGACATAATTT
>Perm_DSN_contig_1002
GGTCGATAAGAAAGTCAAACGTTTGGAACACCTACTGAAAGTTGGTGGTAATAGTGATGTAGCCATAGATTATATAAAAACTAATGTAAATATTAATGACGAATTTTTAAGACATTTTGCACGATTCCTTTGCTGTGATTATGCCACTGTGATGACGTCCTCCTCCTCCTCCGCCGCCGCCGCTGGATCCTCCTCGGCAANNNNNNNCAGCAGTAGTAGTAGTAGTACAAAGAAGAACAATGCCACAGATAGCGGCAGTAATATAAAAATACCCCAAGTGAATGACGAACTCTTCCGGAAAAATTGTGTACCAATGCTGCATTTGTGCATAGATGCCCAGGAGAAATATGAATTGGCATGCCTTGATGCCGCCTATGATGCATTACAACAAGA
>Perm_DSN_contig_1003
CGTCATTGGAGCACTGTAATTGATTTCATATCAATTGATTACAAATAAATAGAATAAACATGGTTGCTGTCAAGAAACAGAAAAAAGCCTTGGATTCCATCAACTCCAAATTGGCTTTGGTGATGAAATCTGGCAAATATTGCCTTGGCTACAAACAAACCTTGAAAACTTTGCGTCAAGGCAAAGCAAAATTGGTATTGATTGCCACCAATACTCCCGCCTTGAGAAAATCGGAAATTGAATACTACGCTATGTTGGCCAAGACTGAAGTTCAACATTACAGCGGCACTAACATCGATTTAGGTACTGCTTGTGGTAGATACTTCCGTGTCTGCACCATGTCTATCACCGATCCTGGAGATTCTGATATTATCCGTACTGTAGGTGAAAACTAATTGTAGAGAAC
>Perm_DSN_contig_1004
TTTGTATTTGGGCAAACAAATCATTGAATCTGGAAATGCCGATTGTGTTTTGGCTTTTGGTTTCGAAAAAATGGAACGTGGTTCCTTGTCTGCGAAGTATTTCGACCGGGCTAATCCCATGGAACGTCATATTACAGAAATGAGTGAAATGGCCGAAATTGGACCTGGACCTATGGCTGCTCAAATCTTTGGCAATGCTGGCAAAGNNNNNNNNNNNNNNGTACAAAACCTGAACATTTTGGCAAAATTGCTTGGAAAAATCACAAACACTCTGTAAATAATCCCTATTCCCAATTCCGTGATGAATACACTCTTGAACAAATTATGAAATCTCCCACTGTTGTTGAGGGTGTTCTGACCAAATTGCAGTGTTGTCCCACTTCTGATGGTGCTGGAGCAGCCATTTTAGCTTCTGAAGCTTTTGTACATCGTTTTGGCTTAGAATCTCAGGCTGTTGAGATTGTTGGTATGGAAATGGCCTCAGATCCTGAGAGCACATTCACCGGCAAATCCCTTATGAAAATTGCCGGATATGATATGACCAAAATGGCTGCTACTCGCCTTTTCGGCAAATCTGGTTACAAACCCACCGATGTCCAAGTGGNNNNNNNNNNNNATTGCTTCTCTGCCAACGAATTGATTACCTATGAAGCTTTGGGTCTCTGTCCCGAAGGTGGTGCTGGGGAATTGATTGATCGTGGAGATAATACCTATGGTGGCAAATATGTCGTCAACCCCAGTGGTGGTCTCATTTCTAAGGGCCATCCTTTGGGTGCTACTGGTTTGGCTCAATGCGCCGAATTGTGNNGCTGGCAATTGCGTGGTTTGGCCGAAAAACGTCAAGTAAAAGATGTCAAATTGGCTTTGCAACATAATTTGGGCTTGGGAGGCGCCGTTGTTGTTACCCTATACCGATTGGGATTCCCAACAGCTGCTGGAGTGAAATATAATTTAACATCAGCTACTCATCCAAATGGTGAAGGCTTCAAAGTGAC
>Perm_DSN_contig_1005
GTTGGTTTCTCTGTAGTCTATATTTAAAAGGTTCTTCTTAAAGCCTATATGATTGTTTATTCTGGTTTCTTGGCTTTTTTGACTTGAGGAGCCTTTTGGGAACGCATCACAGCGGAAGCACGACGCAAAGCAGCTTGGGTCAAATCCTTGCGGTATTTGTTGTCGGTCAAGAGATTTCTCAATTTCTTCAGTGACCTTCTGGGACCAGCCTTCATGTTAACTTTGACGGTGCTCTTGGCTGGGCGTTGGGCATATTTACCCTTCTTCATGACAACGGTGAAGCCCTTTTTGTCAGCAGCGGGAACAACACCGAGGGTCTTCTTGTGCACGACACCACTGTAGCGATAAGAACTGACATTGGTCAAGTTGTTGGCTTCAGTGCTGAATGGTTTCTTAATATCACGCTTCTTCAACAAGAAAGCATTGTTATTGCGGATGATCAACCAGTTAAGGTGCGACGAAGTGGCCATCTCAAGTCTTTTGTCGGGGACTGCGATGACAGAAAGGGCTTTACCCTTCTTCATGACAAC
>Perm_DSN_contig_1006
GCAACAAAGAAAAACCCGATATTTCCAAATTGCGAGCTTCCATTCGTGATGTTACCCATAAAATGGACATGGCCTATGGTATGATGGGTTCGCTATTCCGTTCGGGCTCTCGTCAAACCTTCTTCTCCAGTCAAGTGGTCAGATATGCTGATTTGTATGCTGCTACTTTCCTCAATTTCATTTACTATCCATTCTCATACATGTTCCGGGCCCCGGCCATGTTATTGCCTCATGAGTCTACAGTGGCCCATGAGCAGCGTTATCAAATTGAGGCTCCCATGATACAGAGAGCAAGAGCTATTAAAACCGATTCCGTAACTAGTACATCGGCTACCACAGACAATGGTGCTGCCTCGGAAGTACCAGCTGCTGCTGTTGCAGCTAAGCCAGCTGTCCACAAGGAGACCGAATCCACAGAGGAAACTACCGTTACCGTTCCCCATACTAGGCCCAGTACACCCCGCACTGTTACCCATACGCATGATGAGGATTAC
>Perm_DSN_contig_1007
TGGAAGTGAGGGAATTACTGAGTAAATACGGATTTCCAGGGGATGAAGTGCCTGTGGTGGTTGGTTCAGCGCTCAAGGCGCTGGAGGATGACAGCAGCGAATATGGAAAGAAATCAATAGACAAATTGATGGAAAAGTTAGATGAATATGTAGCNNNNNNNNTAGCGGTTCCACTAAGGCCTGTGGATTTACCATTTTTATTGCCAATCGAAGATGTATTTTCGATATCGGGGCGAGGAACAGTGGTAACAGGAAGAATAGAGAAGGGAGAGATAAAGACGGGAGAAGAGATAGAGATAATAGGTCTGAAAGCGACGCAAAAGACGATATGCACAGGTGTAGAAATGTTTAAGAAGTTGCTGGATAAGGGAAGTGCAGGACTCAATGTAGGAATATTGTTAAGAGGAACAAAAAGAGAAGAAGTAGAGAGAGGGCAAGTATTGGCAAAACCGGGGACGATAACGCCGCATAGAAAGTTTAAGGCGGAGGTTTATATATTAAAGAAAGAGGAAGGAGGAAGGCATACACCATTTTTTGCGAATTACCAGCCACAGTTTTATTTAAGGACAACGGATGTAACTGGGAGCATAAAATTGCTAGATGGGAAGGAGATGGTAATGCCAGGAGATAATGTGAGTGTAGAAGTAGAATTGCAAGTACCGATAGCAATGGATAAGGGATTGCGTTTTGCGATAAGAGAAGGCGGTAGAACTGTTGGTTCTGGTGTTGTTTCTGAAATTTTGGAGTGAGAGA
>Perm_DSN_contig_1008
TCCTCGGTATCATCGACCAATGGAGGAGCGTCACCAACTCTGCTTTCTTCGGCAGCCATGGGTTCATCTTCATCGATACCAAGACCAAGTTTGATCATGCGGTAGATACGGCATGCATGAGTTTGTGNNNNNNNNNNNNNNNNNNNNNNNNNNNNNNNNNNNNNNNNNNNNNNNNNNNNNNNNNNNNNNNNNNNNNNGTCGTTCTTATCAGCCTCGGCCTTTTGACGCAGGGTTTCAATGATGGGGTGGTCGGGGTTAATTTCCAAATGTTTCTTACCAGCCATGTAACCCATTGTGGAGGTATCACGCAAAGCTTGCGCCTTCATTATACGCTCCATGTTGGCAGACCAACCGAATTGTGATGTGACAATACAGCAGGGGGACTCTACCAAACGGTTGGAAACGACGACCTTGTCGACTTTGTTGTCCAAAATGGATTTCATAAGCTTGCAAAGATTTTCAAATTTGGTTTTGTCTTCCTCGCGCTTCTTCTTTTCCTCTTCATCTTCAGGCAATTCTAAGCCCTCCTTTGTGACAGAGACCAACTGTTTGCCCTTATATTCCTTCAAGTGTTGAATGACATATTCGTCAATGGGCTCGGTCATGTAGACGACTTCAAAACCACGAGCCTTAACACGTTCCACAAAGGCAGAGTTGGCTACTTGTTCCTTCGATTCACCAGTGATGAAGTAGATGTGTTTTTGGTTCTCCTTCATGCGAGATACATAGTCGGCCAAGGAACAGAAGTCATCACCTGAGGCAGATGTATGGAAGCGCAAGAAGTC
>Perm_DSN_contig_1009
AAACAGAGTTGAATAATGCCAATCAGAAGATAACTGAGCTCGAATCGATTCGTGTAAACCGAACAGAACTTGCCAAGAAATTGAATGAGGCACAAAAGAAAATCCAAGAGCTGGAAACCAAGACGTTGAAAAATAACTCAAAGGAGTACGAAAGGACNNNNNNNNNNNNNNNNNNNNNNNNNNNNNNNNNNNNNNNNNNNNNNNNNNNNNNNNNNNNNNNNNNNNNNNNNNNNNNNNNNNNNTGAATCGCAAACTAAATGATTTTAGCCGCATTGAACAGGCCCAATCATCGCTAAATGGACACAGCGTCGATTTGGAGAATGAAATTAAGTCACTAAGAAAGAAATTAGAGAGTGCTGAANNNNNNNNNNNNNNNNNNNACGTCTACGTTATGAACAACAAGTGAAAACATTAAGTGGGGAACTGACATCAATGCAGCGACAATGTGAACGTTTCAAAAAGGATCGAGATGCGTTTAAGCAAATGTTGGAATCGGCCCAGAAGAAAATTGGCGATCTTAAAGCCAATAATGCCGGTAGACAAAGCCGAGGATCCATGCACAGTAGTGATGAAG
>Perm_DSN_contig_101
CGGGGCAGCAACTTTCTTCTTTCTAGCTTCAAAGGCCTTCTTCAACATGGCGGCGCGATTAGCAGCGGCTTTGCTTGCGACAACAGCGAAATGGTTCTTGGCCAATTCAACGTTGTTCTTTTTAGCCTTCGCCAAGGTCTTGGCAACAGTACGTTGTTCAGCAGCCAAAGCAGCACGACGGCGAAGAACTTCGGCATAAGGATTCAACTTGATGAGTTGGCGAACGTTGGACAATGGATTGAGACGGCGTACTCGACGGAAGATCTTCTTGCGTGGGTCACGGAGAACCTTACGGATTTCTTCGGATTTGAGAAGGCGTGACAAGTCAGTATTGGCCATTTTGGGTTGAGGAAGATTGTAACCCTTCTTTAAAGTGGAACCAGATTTCCAAGTGCCAAAGAGTTCGTTGAGACGAGCAAAGGCAGATTCGGTCCAGATGACGAAACGACCGACATGACCACCTGGAGCCAATTTAAGCAAGTTCATCTTATCAACAGACATTGTTTCGATACCTGGGATATTGCGGAAAGCACGACGCAAACCTTCATCCTTGTAATAAACAATAAGGGGACCGCGACGGGCAATGCGACGACGGTCACGCATAGTACCACGGCCAGCACGGAAACGTTGGGATTTGTACACCTTTTGGATGTCAGCCCAGATCTTCATGCGTCTAAGGAAAACGACGGCTTGTTTGGTCTTTTGCAACTTTTGAACTTCATCAGAAACGACCAAGGGGAATTCAGAGACTCCATCAATGATGTGACCCTTTGATTGGACAAGGGCAGGAACGCCGGAGGCAGCAATGGCAGAGACCAAAGCATAACGACGTTGGTTTACATTGACCTTACGGTGCCAGCGACGGAAAGTCTTAGTGGGGGCGAACATACGACCACCACGACACATGTTACCGAAAGCACCCTGACCGGAGCGATGAGTACCGCCACCACGGACACGGGGAATACGGGCAACAGCACGACCAGTACCCCAGGATTCAGCAGAGGTTTGGTGACCGGCCTGTTCGCTAACAGCGTAGGGTTGACGCTTGTTGCGACGCATCAATTGGTGAATGTCATTTACGACATCAGGGCGGATTGGTGCCTTGAACACAGCTGGCAAGCAAATGTTCTTATCCTTCATTTGTTCATTTTTCTCCGAGTAGACGGAGACCAGAGGTCTTGCGTTGGCTAAACTCATTTTATTTGGCAATTTTTTTCCAAAATTACGAAAATATTTATTCTGCAACGGCAGAAACGTCCTCCATTAACCA
>Perm_DSN_contig_1010
GTGTGAGACTTATTGTTTGTTTTCCTATTTAAACTAACATGCGGCACGCAAAAAACGTCGTCTTTTTTATATGTTACTATTATTGCTCCTTCAAAACTGTTGTTTTTGATGAAGATTTTGCGTTGATTAATGGGAGGAGGACGTTGTTTAAAAACCGTGCACTTTCAGTTGATCAGACTTGGCCAAACCAGACTTCGTCAGCCATTGGCATATATTTTCACGTTGATCACCCTGGAGTTGTAAAACTTCCCCGTATTCGGGATGTTCGATTACAGTGCCATTGCATGCAAATTCTTTTTTACATGATCGCACAATTTTCTTCAGGTCATATTCGGCAGATAAGCCTTGTACTGTAGTTAGTGTTTTGCGACCATTACGTTGCTGAATTCTTATGTGCACAAGACCGTCTTGAACATCATCA
>Perm_DSN_contig_1011
CGCGAAACTTGTGAACATACCAAGAGATCACTTTGAAACGCAATAACGCGTCACTAACGAGTCGTATTAAAATATCGAGCGAGTGTTGCTTAAGTACGTTGCACATACACACACCCATACCCATCAATAAAAAGGATTATCAATTGAACGGAAACGGATATACAATGGCTTTAGTACCTGCAAATTCTACACTTAGCGATTGGGATTATTGGGATCAACGTCGCCGTTTATGGCGTGATTGGGATTTGGTGGACTGGGATGTGCCATACTACAAAAGATTACAGCGTGTGGGATCTGCTCCCGATCTTAGCCGTGTGGTGGTTGGGAAGGATGGATTTGAGGCCAATATTGATGTGGGTCCCTTCAAGCCCTATGAAATTACAGTGAAGACTTCTGGTGATACTGTCATCGTAGAGGCCAAACACGAAAAAAGACGTGACGGTGATAGTTTTGTAGGACGTCACATTGTCAAACGTTTCATTTTACCCCGTGGCTATTATCCCAATGATGTCCGGGCAGAACTGAGCTCCGATGGCATTCTCATAGTCAGATGTCCCCCATGTTCGACAGCCGAGCGTAGTGTATATGTGAG
>Perm_DSN_contig_1012
TGGTGTAGTTGTTGTTGCTGCGTTGTTTGGCTAGTCGGCGTTTGTGATGATCCAGAGCCCGACTGGGGTTGCGCTATTTGTTGTTGCTGTGACGCTACAGCATTTGTCGTTGGGGTGGTTGTGCCATGTGTTGTTGTTGCACTTGTACTACTAATTCCCGACGCTGCGGCTGCGGCTGCTGTTATCGTTGACGTTGTCATTTTCGACGTTGCATTGCCCTCTGTGGCTGCTGCACTACTATCACCGGCGGCGGGCAACGACTCAGGAACTGTTTGCAATGTCGTCCGCATTGTTGTTGACATTATTTTTAATTCATTCGTAAGAGTCACAAAATACTATTTTTCCTAAACACTCTTAAACACTCTACGAGAAGAAATCACCGGAAACTTGTAACACAATCGCTGCCGGCCGCCACACTTTTAAGGCAGACGAGAGGTTGGTGATAGGAAGGATGAGGAGATAATACCGAAGACTGAGGAGATATTCAGGGAGGTTTCTAATGAATCTCTGTTGTCGAAGTAATTGCANNNNNNNNTCCCCATACGCAAATCTATTTTTTTTTTCTTTTTTGGGGTTGATGACGCGATCTCTTTTTTCCTCCAATTGTTCTTTATTGTTGATGATATCTTCTGCCTCCTCCTCTTGATATTCTTGTTACTGTTGTGGTTGTTGTTGTCGGTTTTGTGATAATCATTCCTTGAGCGGGACAAACATTAAGAATATGTGGTATTTATTTGTATGTGTGCGGATCTGTTGCTGCGGCTGCTGCTGTTATTGTTGCTGTTGTTGTGACTCCTCCTAAGTACGTGTGCGTAATTTTTTAGATGCAATTCATCATGGTAGCACAACTTTCGAATCATTAAGATTTTGCGTACGTGATTTGCGTTGTTGTTGTTGTAAGATACTTTCAAAA
>Perm_DSN_contig_1013
AAGAAGGATGTCAAAAAGCCAGAAGTCTCTGAAGTTAAGGCGGAAAAGAAACAACTTGAATCTGACGCTAAGAAGGGATTGGAAAAAGATGTTAAGAAGGATGCCGACAAAGCAGAAATATCTGAAGTTAAAGCTGAAAAGGCAGAAGAGAAAAAGCTAGAATCTGAAGCCAAGAAGGGAATGGAGAAAGACGTTAAAAAACATGCCGAAAAAGCAGAAACCTCCGAAGTTAAGGCTGAAAAGGTTGAAGAACAGAAACTAGAAGCTGAAGCCAAGAAGGGATTGGAGAAAGATGTAGATAAAGCCGAAATATCTGAAGTTAAAGTTGAAAAGGCAGAAGAGAAAAAGCTTGAATCTGATGTCAAGAAGTGTTTGGAGAAAGATATTAAAAAGGATGCCGAAAAACCAGAAGCCTCTGAAGTTAAGGCAGAAAAGATTGAAACTGAAGACGACAAGGGGTTGGAGAAAGATGCTAAAAATNNNNNNNNNNNNNNNNNNNNNNNNNNNNNNNNNNNNNNACAGCAGAAAACGAGAAGCTTCAAACTGAATCTAAAAAGGGAGGGGCGAAGGATGTTAAGAAAGAGGCTGACAAGGCAAAATTGTCTGAAATTCAATCAGAAAAGGAGAGCGAACCTAAAAATGNNNNNNNNNNNNNNNNNNNNNNNNNNNNNNNNNNNNNNNNNNNNNNNNNNNNNNNNNNNNNNNGATACCACCAAACCTCAAGTCAAAGAAGAGAATAAAGACAAGAAAAAGCTCGAATCTCAAACAACGGAAGAAAAACGAAAGGAAACAGAAGACAAAACAGATGTTAAAAAACGAGGATCCAAACCAGAAATCTCGGACAAAACTGCAGGAAAGAAAGTCGAGAGCGGTGACAAGAAAGAGAAAAGGAAGAAATCTAAGGAGGACGTTTCTGATGCCAAGGTTGAAAAATCTCAAGAAAAAACCTCACGCGAGGCTGTGGACACAAAGGAAGAAGAGCCTAAGCTTCGAAAGGATGATTCCGCTGCTAACAGNNNNNNNNNNNNNNNNNNNNNNNNNNNNNNNNNNNNNNNNNNNNNNNNNNNNNNNNNGAAAGATAAAACTGCAGATATGGAAACCAAAAAAGACCAAGAAAAAGAAATCTCTCGGAAAAAGAAAAAATCGCCTAAAAAAGAAACAACCGATATCGATGTTACTGTTACAAAAGCAGGAGATAAGGAACCAATTTCTACCAAAGAAAAGGAAACAGAGNNNNNNNAACCGAGTCTAGTTATCGCGAGAAACGTTCAATGGATATCGAACATTCTGCTGATCAAATCGATACTACAACTAAGAAATACGACATTACCGATACTAGGCCAAAGAAATCCAATGAATACAAAGACCTCAAAGAACAACGTAATGCCAAACGTATGCCCACGGTGGATATCAAATTGACTAATCGCAATTCTTCCGTGGGTAGCGACATAAAATTGNNNNNNNNNNNNNNNNNNNNNNNNNNNNNNNNNNNNNNNNNNNNNNNNNNNNNATCGAAACAAATTCAAAATATCGCATCACCCAAAACGATGGTCTATCGTGTTTGGAGATTAAATCGGCCGATCAACAAGATGCAGCCGTTTACAGATGTGTAGCATCAAATCGGAATGGTGAAGTGGAAACTAGCTGCCTCGTGACACTATATGATGTACCCACGAATAAATTTGGCACACC
>Perm_DSN_contig_1014
CGCGTATAATCTGTCCAATTCCGAAACAATTGAGGGTGGGATAATTAAATCCATTGCCATTTATTTACTCTTCAACAATTTGCTGGCTTTAACATCCGAAGGCAAACCATCGAATTTCTGCTTGAATTCATCAACTTTACAACAGAAGGTATAACCCTTTGTCAATTCTGGGAATTTGGGATGGACCAAATCGGTTGAGTCGCATACATTCTTACAGAATTCATGGGAGGGACCCTTCTTAATGAATGGATCATTGACGGTGACATAGACAATACCAGCATCACTAGGCTTATGCAACAAGACTTTGAAGTAATATTTGGGTGCTTCGATTTTCTTCTCATCATCCAAATAGATGTCAACCAATTTTCCATTGGGTTTGGGCAATTGCACAAGACCAATATAACCA
>Perm_DSN_contig_1015
GGGCGTTGACCAGGTCTCAAAGGTGCATTGCAATCTGGTTCGGGTTCGGGGCAGCCAGGTGGGGGGGCGCTGACCTGGTCTCAGTGGAGCTGAGCAATCGACTTGTGGACGTCCGGGTATTGGGGTTTGANNCGGGTATTTGGGGCTTGGGCTGGAATGTTGGTCCTGGCGGAACATACCCTGGAGTTTGCGGCCTTGGCCCTGTTGGTCTAGTTGGAGAGGGTTGTGGTTGTTGAGGTCTTGTTGGTGATGGTTGTGGCGTTTGATCCGGTGGCAAATACTCTAAGCCTGGTCCAGAAGGTCTTCCAGGTTGTTGGGGTCCTGGAGATGGTCGTGTTGGTTGCTGTGGGCCTGGAGAAGGACGTCCTGGCTGTTGGGGCCCAGGAGCTGGACGGCCAGGTTGTTGTGGACCTGGTGTTGGACGGGGNNNNNGTGGTGATGGGCGTGTAGGCTGTGGTGATGGGCGACTCGGTTGCTGAGGTGCAGGCACAGGGGCAGGGCAACCTGGTGGAGGACGTTGTCCAGGTCTTAATGGTGCTGAGCAATCTGGCTCTGGTTCAGGACATCC
>Perm_DSN_contig_1016
ACATCTTCTTCGATTGGGGCAGGTGAGTATAGTTTCAAAATATCTTGAATGGCACTATTCGAACCAAAGATAAGGGCAGCCACACCACATATACAGATGACAATGTTCTTCCATATTATCCAGTTGAATGGACCGAAACCGGTATCCCAATGTGTCACAATTTCGATGAAGACGGGGAAGATCAAACCAAGAATGGAGAAGCAGAAAGCACCAATTAGACCCATAAATGGAGCTATAGTTGGCACAGCCACAGCCAAACCAACGGCAGCGGTAACCAAAACGGTTCTCAGAACATAGTTAACCATAATGGGACGTTTGGTACATTTATCCTTAATGCTATCCCATACAATTTCCAAGCAGACATAGAATTGCAAACCGAATGTACAGTATACAGCCAAAGCGATCAACACTTTTACAGCTTGAGCAGGCCATTCATGAACTGGCAAATTCAATGTAATACTTTCACCGGTGGCATCACCATAACGCAAATAGCCCAAGAAACCCAAAAACATATAGATCAAAGTTACACCAGACATACCCTGACTCAAGACACCGCAAATACCCAAGAAATGACGGGGATTTTCCATATTATTTTCCAAAGGCATAACAACACCAATGGCCTCCATGGCGAAAATCGAAAT
>Perm_DSN_contig_1017
CATCATCTTAGCCAACAACAAACAAATCCACCATGAAAGTGATTCTAGTCTTTGGTATTATCTCTGCCGTCTTGGCTTGCGCATGGGCTGCTCCTCAAGGCGACAAAGATGTGCAAATTTTGGATCAAAACAGTGAAAACATTGGCATTGATGGTTATAAGTTTAGTTACACTCTTAGTGATGGCACCACACGAACTGAAGAGGGAACTGTTATAAATGCTGGAACTGAAAATGAATCACTTTCGGTGAAAGGTAGCATTTCATGGGTGGCTCCTGATGGTCAAACTTATACAATAAACTTTGTCGCCGATGAAAATGGTTTCCAACCTGAGGGTGCCCATTTACCGAAATAGACATCATCCCAATAATCATCATTACTATCACCAAAAAATTATACAACAACAATAATGGCTACAACCACTGCCTCTATTTCATCTTCGACTCCTGTG
>Perm_DSN_contig_1018
TAATCTTTAACAAGGCGAGGAGGGGGCATTTGTGGGACACGAAGAGTTGCCGGATGATGACGATGAGGATGGTAAAAATGAAGAGGAACAAGAGGAAGATGTTGTTTGGGATTCAGAGTTGTCATCTGCATTATTTGAACTGGCAANNNNNNNNNNNNNNNNNNNNNNNNNNNNNNNNNNNNNNNNNNNNNNNNNNNNNNNNNNNNNNNAATGTTTGTGGAGCTATTTAGAAATCTATTGGCGACCGCTGTTGCTGAGTCGGGACTCTCTGCTAATCTAGTGTTGTCTTTTGTTATAGCATTAAAAATTGTGGATTTACCATTTTCATCTAAAATAATATTAATCTTAT
>Perm_DSN_contig_1019
AGGAGAGTGACAAAATGACTAAGAAGCGTCGTAATGGAGGTCGCTGCAAGCACAATAGAGGACACGTAAAGGCTGTCCGTTGCACCAACTGTGCCCGTTGTGTGCCTAAAGATAAGGCCATTAAGAAGTTCGTTATCCGTAATATCGTCGAAGCTGCCGCTGTTCGTGATATTTCCGAGGCTTCCATTTGGGAATCTTACACTTTGCCCAAATTATATGCCAAATTGCACTACTGTGTATCCTGCGCTATTCACTCCAAGGTCGTAAGAAACAGATCAAAGGAAGCCCGTCGTATTCGTACTCCTCCAGTCAGAACCTTCCCCAAGGATATGGCTCGTAATCAACCAAGAAAGTAAATGCTATAGAAGAGCATTAATAAAATTTACTTCTTAAAG
>Perm_DSN_contig_102
CCCCAGTCAACATTCACCACACCATCCCACTCAACAGCAGCAGCAGGCTTATCAACAACAGCCTTTGCCGCAACATCCCCCTCTACAATCCCAACAGTCTCAACAACACGCTCCTCCTCAAGCACCATATGGCGGCCAAGATCATTTCTCTTCGATGTTACAGCAAAGTCAACAGGAGTCACAATCTCCTTTGAGTACAGCGGCACCTACAAATTCGCAACAACCACAACCAGCTCAGCAGCCGATGCAACAGCAGCAGCANNNNNNAGCAGCAAGGTCAGGTACAACAACAGTCTACAGCAGTGGCCACTACAATGTCACCTGCCCATGTCCCTTCCCCTTTGACCACCACAGCTATGACTACAGCTAGCAACCAATCGCAATCGCAACAGCAGCAGCAGCAGCCACAACATAGTCAACAGCCATCCACCCCATCGACTCCAACACAACATCATCTCATCAGTGGAATCCTCAATGAA
>Perm_DSN_contig_1020
TGATGATCAGTTGGATTTGCATGATGACATTTTGCCTGCAGAACCTGTCAAGCAACAAGAACAAACACAACAACAGCATATACGAATTTCCACACCCAAAATCAAAGAAGTTCCAGTTGTGGTATCTACAACTAGTGCCAAGAGTGAAAGTTCTACAGCCGCTACAACACAAAAGACACTCAGTGATAATACTCTAAATGATTTAGTAGAAGCAGCTAAACATTCCGAAGCTTTAGCTAAGGATACAAGATTCCAAGAACTTGTTGCCAAGAAGCTAAATAGCAAAACTACAACCACCACTACCACAGCTAANNNNNNNNCCCACTGATGTCTATGATGACAACTATGATGAGGATAATTATGAATATGATGACGATGATTACAACTATGATGAGGTGACCACAACACCCAGTAAAAAATCCAAGAGTAAGGCAAAATTGTCAACGGAACAACCCAAATTGCAGAAGAAACCAATTGA
>Perm_DSN_contig_1021
CGCCAATGGCGGCATGTTCGGCAGCAATACGTTCAAAAGCACTCAAATGTTTGTTAGTGGCACGAACTACAGCTTCACTTTGATTGGGACCGGTGAGTGGAACCTCGGGATGATGAACTCCAGTGGCATGCTCTTGAGCAATGCGATTGTATAATTGGAAATGTTTTTGTTTGGCTGCTTTAACAGCTTCACTATCCTCCAGCTGATGGCTTAACTGTGGATGGAAACCATGCTCATCGGCTACATATTGAACGGTACGCACTTGATTCTTGGGATCGACATAGGAGAAGGCACCTCGTATGACACCAGTGCCATCGGATACTTCTGTATGTTGACGATCCACATGTCCGGGTGCACGACCTGCCTGATAGCTAAAGACATATGGGTTAGCAGGGCCCGTTGGTTGTGGTGTGGTATGATGATTAACGACATGCGACACATCTGCCAAGGCTACAGCCAGACTCATGCTCATAAAGATAAAGAGTTTCATGTTGCTCTAGTGTTGTTTTG
>Perm_DSN_contig_1022
ATTTGCTCGTGATGACAAAGCTTTCCGTATGCTGTGTGGTGTGTAAACAATTATATGGTGGTGAGTATTTCTTACAAAAAGGAGTACATCCACCGTTGTCGTCATCGTCGCCGCTTCGATCGTGTGTTCTCATTCATTGCTATCAATGATGTTCACCACCTCCCGCATGACCATTGGTATTTGCTGTATGCACTGGTGTTGGCTGGAAACTCTGCATTTGCGTTGCTGCAGCAGGTCTTAGTGGTGTGGTGATTATATCGCCGGCATTCGAACNNACGACTACGCGTCACCAACATAGGCGTCTTCGGCCTTGGTGTTTCTGTCAATTTAATTTTTACACGTCCCGTTTCTGGGGAATATACCGGAGAGTAACGTCCCGATTTCGGTGATGAAGGCAGATAAGGTTCGTTGGGATCATTGTTATTGGGTTCGGCATTTTGTTGATTATATTTCGAGGCTCTGGGTGATTGTGGTGTGGGATAACGTGGTGAAATGGGATAATATTCATGGGGTGCCTGAAGTTGAGAATCGGGCCGTGAGACGGGTTCTTCACTGGGAGCATTACCATTTTGATTGCCATTCAACAGGGGTTGTNNNNNNNNNNNNNCTTTGACATCCGAACTGTCATAGGGTTTGGAGCCATTTATGGGTTTAGCCATATCCGACTTGGTCTTCTCGCCTATCAAGGGTACATGCTCGGGCACACCATTACGCAGAGGTTTACCCAATTGTTTTTTGTCCATAGGTACCAATTCAGTTTGGGGATTTTCGGCATCGTGACCACGACGACCTTTGTTTTTACATTGCTTGATGGCCACAAACAGTAGAAGGCCAACAATGATGAAAACAATAATGCCCCAAAGCAAATAGGTGGCCTTTCCNNNNNNNNNNNNNNNNNNNNNNNNNNNNNNNNNNNNNNNNNNNNNNNNNNGTCCTTCTGTGCTGGGTCGGTCGGGAACATCGGCTGCCAGTGAGGGTACATGTTCGGCCTTAATAATTTCCTCTTCAGCGGGCGATTGGGTGGATCTATGTTCATCACCATCAAAGATACCCAAATGATGTNNNNNNNNTGAAGATATCCGATGTGATGTGGGGTTCATCAATGGGTTGGTTGTCTTCATCATTATCCTCTTTTGTTTCGGGAATATCAAAGTCATCGGTTAGAACGTGATCAGTGTGTACAGAAGGTATGATGGGAAGAATACCACCGCCGCTACCAGAGCCCTCTTCTTCTTCTTCCTCTCCGCCAAATTCATCTCCAGGGGTAGATTCATCGTGGACAATCTCAGGCTCATGGGTGGAGGACATAAGCATATCCAAGGGTACATCGAACTCACTGAGATCTCCAGAACCTTCAACAAAAT
>Perm_DSN_contig_1023
CATTGAGAAACAGAATGATTCTTCATTGGATTTGGTTGAGGATATTTGTGAACTGAAACATTTGAATGAGGCATCAGTATTACATTGTCTACGCCAACGTTTCGCCAGTAACCTAATACATACCAAAGCTGGGCCCACCTTATTGGTGGTCAATCCCATGGCTCCTTTGTCTCTATACTCAGAGAAGGTGGTATCCATGTTTCGTGGCTGCAAAACTGAAGATATGCCTCCACACATATATTCCCTGGCACAAACCGCCTACAGGGCAATGTTGGAATCTCGCCGTGATCAAAGTCTAATCTTCATGGGACGTTCTGGTTCTGGAAAAACAACTAGTTTCAAACACGCACTTTACTATTTGGCGTTGGCAGCTGGGTCCGCA
>Perm_DSN_contig_1024
CTTTAACGCAACAACATTCGTGGAAACGGTTTCGGATTATTTTCGTTCATTTCCAACAACAGCACAACATTTACAAGAAAACCATGAAATTCGTACTTCTTTGGACATTTTTAGCCCTTATTGTGTTGTCAACAACGACAACAAAAGCCGAAGACGAACCCAAAAAAGAATGTGGTGATCCAGAAAAAGATGGACAGGTTACAGCTTGGTTTAAAAATGCTGGATGTACACTTAAACCCTATGCCGATACAGTAGCAACAAAAGCTAAGGAATTTGGTAGTACCGTAGCCAAAACCTATAACGATGTGAAACACAGTCTCACCGATAGTGATGAAAAACCCGCTGAAGACCAACCTTCCACACCAGTCACTGTAACCTCCACCGAGAAGGTGCCATTGGCCCCAATACCTGGCACAACAGCCTGATAGATTTGATTGCCCCAAGGGTACAGTACGTGATCATCAAAATCAGTGCAGAAATGCTGTATAGTCTACCCCCTCGTTCACCTTCCCG
>Perm_DSN_contig_1025
GGACAATTTAGTAATTGGTGTCATAAGCATTTTAAATATACTAACAATGGAATAGTGATGCATTATTATTAAATCAGCCCATATTTATAAATAACACCTTTCCTCTCATGCAAAGCAAATGGAGGCTTTGTTTATTTGATCACCAAAAGAGNNNNNNNNNNNNNNNNNNNNNNNNNNNNNNNNNNNNNNNNNNNNNNNNNNNNNNNNNNNNNNNNNNNNNNNNNNNNNNNNNNNNNNNNNNNNNNNNNNNNNNNNNNNNNNNNNNNNNCACCGTTATTTCAATCTATAGTAATTTTTTGGTTCTACATTAGCAGGGATATGTATGGTGGTGGGTTTTAAAAGGACATTCTCAATATATATATTCAACTACATAAAGCATTCGAATTTTTAAGTGGNNNNNNNNNNNNNNNNNNNNNNNNNNNNNNNNNNNNNNNNNNNNNNNNNNNNNNNNTATTGTAATTATTACCATTTCGAAACAATCTTCTTAAAATGATTGTTAGGTTAATATGTTTGACGTCAGACTTAATTTAAGTTAAATACATATACGTATATATGATTTGCAATTTCATTTTGAGAAATTGTAAATTGTGACAAGACATTTAACTACAATTTGATCGAGNNNNNNNNNNNNNNNNNNNNNNNNNNNNNNNNNNNNNNNNNNNNNNNNNNNNNNNNNNNNNNNNNNNNNNNNNNNNNNNNNNNNNNNNNNNNNNNATGAAATAAACATTCGATTAAATCTATTTTCTTGAAAGATATGGGGATGAATCGTACTTCTTTGAAATTCCAACAATGTTGTGATTATCTTCAAGTGTACATTAAGTGTCTTAAGAACCCTATGATGGCTTAACATTTGTGAAGGTTTAATGCGTTTAAAATGATCATGAAGTTTCTTAGAACCCTTAACAAACATTTATGGATGTTCAAAAGTA
>Perm_DSN_contig_1026
CTTCTCTGTTTTTACTCAAGATGGGTATTAGCCGCGATAGTGCTCATAAGCGCCGGGCCACTGGTGGTAAACGCAAGTCTCTACGCAAGAAGCGTAAGTTCGAGTTGGGACGTCCAGCTGCCAACACCAAGTTGGGTGGATGCCGCGTTCACACTGTGAGAACCCGTGGTGGTAACTCAAAATTCCGTGCACTCCGTCTTGAAAACGGTAACTTTGCCTGGGCTTCCGAAGGTATTGCCCGCAAGACTCGCATTGCTGATGTTGTCTACAATGCCTCCAACAATGAATTGGTCCGTACACAAACTTTGGTCAAGAACACAATTGTTGTCATTGATGCCACTCCCTTCCGTCAGTGGTATGAATCCCACTATGTTTTGCCTTTGGGTCGTAAACGTAACCCTAAGCAACAACAAAAAGAGGATGACAACGA
>Perm_DSN_contig_1027
GCGGAATTGGGCAATGAAGAGAGCAGCTACAGCTTCATATAAAGCGGTACCGTCCATATTAATGGTGGCGCCAACGGGAATAACAAAACGTGTAACACGGGGATCAATACCCATGCCATCTAAGCATTTAANNNNNNNNNNNNNNNNNNNNNNNNNNNNNNNNNNNNNNNNNNNNNNNNNNNNNNNNNNNNNNNNNNCGGCCACATAACGGAATGGTAAAGTGCGAGTTCCCAAAAAGAAGATAACAGCAATGGTACCAAAACCATGCAATAATAGACCCAACATTACTGTAAGGAAATACCAGCCCAAGGATTGAATGGTAGAGGCAATAGATTCCATCTCAATAATTTTTG
>Perm_DSN_contig_1029
TGAACTCTTTCCGCCCTTTCTTCCTCTTCAGCCAATTGCTCATAGTCAATTTCCAAGTACTCCTTGCCACCGAAATTTACCTTACGTCCGGTGTATTTTTTCAAATAGTTGATGTGCGATGAAACATCCTTGCCATCGATTTCAATTAAGTATGAAATACTGGTGATTTGCTCCNNCTCCTTGACACGGCCACGTTTCCAACGAATTTGATTCCTACGCCAACGATCGGCGTACAGGACCTCATCACCGATATTGTATTCCTTTTTGTTAATGCAGGATTTCAGGGGTTTCTTTTCTTCTTCAACTTTAGGTGTTTCTTCTTCATGATCCTCCTCTTCGGTATCGGTAACGTAGGNNNNNNNNNNNNNNNNNNNNNNNNNNNNNNNNNNNNNNNNGGTTGTATCCTCATTGGAGGAATTTGGAAGGAAAAATGTATCGCCTATGGAGAGTTTGCGTTTCTGACGCTTAATGATAACCTTATTTTTAACTTTACGAACTTTTATGGGTTTTGGTGGAAGACCAGCAGCAGCATCAGTTGAGGATTCTNNNNNNNNNNNNNNNNNNNNNNNNNNNNNNNNNNNNNNNNNNNNNNNNNNNNNNNNNNNNNNNNNNNNNNNNNNNNNNNNNNNGTAGCAGGGATATCTGATGCAGACTCCTCCTTAGGAGAGAGTACAGCTTCTTTGATCTTTGAATCATTTGCCTCTGGCTTTTTACTTTTGTCTACGGATGTCTGTCTTACTATTTTCTTGATGATAATTATTTTCTTTGGCTTATCATTTGTCTCCGTGGGAATTTCAGCGGTTTGGACCGGGGCCGGAGCCTGCTTCAATTCAGGCATGTTTTCTGTCTGAGTCTTCCCTTCGTCTAAGCTTACTACAACTGCTGAGAGTTCCTTGTCAGGGATGAAAGTAGAAGAAGCTGCAGATGCTTCAGATATGGCTGCACCAGCTAAGGGTTTGGTGACTGTGTCTTCTGTGGCTTCTTGTGGTCGACTAATGGAAATTTGTGGAGAGCTATTGGTTTTTGTATGGGCCCCGTCACCGCCAATCGTTGGTGATGTTTGCTGTTTCTCCGATAATGGTGATTTTGTAACAGTTGACGTTAAGTGTTCAATAGCAGCAAGTGATGTCGTCGCCACAGATGACGTGGTCACTGGGGCACTAGATGCTGGTGGTATAGGCAATTGATGTGGGGGTGTTGCCGCTAAATCTAAGGCTATTGTTTTCAATGTAGCATCTATAGAAATTGAAGGTTCTTTCGCTGTAGTCGACGAGACCACTAAAGTTTTGGCATTGGAGGTGTCAGTTGTAACAGCAGCTATGTCTGATGTTTTGACCACCTGTGGTTCATTGAGACTAGTACTACTGGTAC
>Perm_DSN_contig_103
AGAGTTCAGGAGTGCTACCATTCGAAAAACAATAGAAACGACAACACCAATGGCAGAACTTAGAAGGTTGGCTTTGGGCCTTGCAGCCCTATACGTAGTGATTTTGGCCAATATTGGTACTGTAGATGGCGATTTACTGACGACGACTGTTGCCCCATTGGTGGGTGACAATGAGGAAACAACTATGCGCGCTGATTGGAATCGAATGGTTGCCGAAGGAGAAATGGAGGAGAGTTCAGGAGTGCTACCAACCGAGGCCCCAGTAGAATGTGAATGCAATTGCGAGGAGCAATGCCGTGACTGCTTGCGACCAGAGGACTGCCCCACATTGACCACCCAGATGCCCAATGACGACGTAGTTGTAACAACAACAACCGTGGCCAATGTGGAGGAGGAAACAACTGTAGCTGTTCCAACACAACCACCAATGTGTAGCACCCCCGGCGTTGAAACTGATGCCAGCAACTGTCACGCGTATCATTTGTGCAGCTCAGTAGGTTTCCCAGATGGCAATAACCACCTTGTAACCAAAATGTGTGCCTCCAATGAAGCCTACAGTGCCCGCTTTGGCCGTTGTGCTCGTGACATTTCATCGTGTTTCCCTGAAGATTTCTGCATGGTGAAGGGTGGCTTTGCTGATGCCTTGAGCAATACCTCCTACTATTTGTGCGAACCTCGCTTAATCGGTGGTGGTTTCCATGTCTTCCATGTCAAATGCTCGCCCCATCAAATATTCTATCCTGAATTGGGTAAATGCTTCCTTGACCTTGCCAACTTGCCTCAAACCGGAATGCCCCTTCATCCTTCATTCACATGGAATCTATTCGAAGATATCGATGTAGTCAAGGCCGAACTGAAACTAATCAAGGAACAGGACAAGCAGACATTGAAATTGGAAAAAGACCGTTTGAAGGCCGAAAAGAAACGCCAAAAGGAGGAACAAAAACTTGCTGAGGAAAGAGCCAAGGAAGAAGAGAAGCTACACAAGGCCATGGTAAAACAAGAGAGTCTAACATTTGTTTGCCCCAGCCAAGGAGCCTTCCCTTCAAGTGTCAGTGATAGCTACTACTTCATGTGCCTGCTCAAGAAGGACACACTTAAGGCTGAGGTCATGCATTGTCCAGTGGGTTCCAAGTTCAATACCGTAACTGGTTTCTGTGCCCTCGACACTCTTCAAGTACCCAATGACTCAGTATCAGAGGACGATGACGAATAGGAAAATTTTGTTCATTAAGAAATTGTATTATGGCCAATCTGCGAAAAAANNNNNNNNNNNNNNNTTAAGTTCAAAAACAAAACTGAACCTTAAGTCATAACACCTGATTATTCGTCAAAGAAATTATTGTTTTTATATCTTGATTTTTTTCCAGATGGTTATATACCGATTTAGATATTCTATTCCAATGATGATGGTGTGTTTAAATATATATTCTCCTATGTTAATGCACGAG
>Perm_DSN_contig_1031
GAAAACTATTTGAGGTCTATGGAAGATTTGGAGGATGTGGAGACCTACTTGTCAACAGCGCCTGTCAAGTATTATCTCTACACCAGAGCCAATCCCAGCAAAGGTCAAAAACTTACTAGCACTACCAAATCGATTGATGGCTCTAATTTCGATCCCAGCAAGCCCACATATTTTGTCATCCATGGTTGGACCCAGAGCTATACCTCTGGTATGAATAAGGACATTCGTTCTGCCGCTTTGAGAACTTTCGATTGCAACGTAATTATTGTGGACTGGGCCCGTGCCCGCTCCGTGGACTATGTCACTTCGGTTGCTGCTGTATCCAAGGTTGGCNNNNNNNNNNNNNNNNNNNNNNNNNNNNNAACAAGGAATACAAAATGTCTTTCGATACCTTGACCGTTGCCGGTCATAGTTTGGGTGCTCATGTTGCTGGTTATGCTGGCAAGAATGTTAAGAACGGCAAAATTGGAGTCATTGTCGGTATGGATCCCGCTATGCCCCTCTTCAATTATGACAAGCCAAAGAAGCGTTNNNNNNNNNNNNNNNNNNNNNNNNNNNNNNNNNNNNNNNNNNNNNNNNNNNNNNNNNNNNNTTCTTGAAACCCATTGGTCGCGGTGCCTTCTATCCAAATGGTGGTGAGAGCCAACCTGGTTGCATTGCTGATATAACAGGTGCCTGCTCTCACGGCCGTTCCACCACTTATTATGCCGAGGCTCTGGA
>Perm_DSN_contig_1032
ATTCGCCCCCATACCATATATTCGTCGGTGCGTAATGTGCATGTTTGCTGGCGGCTACCTGGGCTGGACTAAGGGGAGCAAATTGGCTGTACTGTGTTGGAAATTGTATGTGTGCGGGCAATGGATGGGATGGAATAACCTGACGACTTGAACTGTTATGGGCCGGTGGAGGAGCGACCACTGCACGATTATAGGCATATGTGGGTGCAGCTTGCGAAACAAATACCGTAGGACGACGATACATTTCACCCTGTACAGCAGCAGCGGCATAAATATCCTGCTGAAGAATTGCAGCTGCTGCAGCAGCCGAAGAAGGTGAACTACCCATCGGTGTTGTAGTGTTGTTCTGATGCGGTTGAGACTGACTTCCACCAGATGATTGCGGCTGTTGTTGTAGTTGAGATGACTGCGATGGTTGTCGATAGACTTGAGCAGCACCCCATGAAGGTGGACCAACAGCGGCAGCAGCTTTGGCTGCTGAAGNNNNNNNNNNNNNNNNNNNNNNNNNNNNNGGACTCCAGAGGCACCAGACGACGATGGTTGTTGCACATAGCCAGCACCAGCCGACGACGATGGGGCAGCAGAAGGAGCTTCTCTTTTATGATGTGCCAAAGGTGGAGCTGCTGATGATTGGTGCTGCGATGAACTAGCATTAGAAGCCCAAGAGGATCGTTTATTGTCCATTTGTTGTTGTTGCTGTGCAGGATATTCATAAAACTCGACCGGTTCCTGTTTGGTGGGTAGATGCGGTAAACCATTGGTGGATTGCGATTGGGTCTGAGAGCTACTACTGTTGTAGCACTCATTCTGGGCCATAGCCAATATACGTTTCTTCTGCGATTGTCCATGTTCGTATTTGACATTATTCGTTGACGGATAGGTAGGCGTTTGCTGTTGCTGATGTTGTTGTTTGGGACTATTGGCTGAATGAATGGTATTCGAGCTGCTGTTGTTGCCTCCATTATTGGGATTTCGTCTTCGCATTTCTTCATGATCATTGTCACCATATGTTTGTAGTTGAACTTGTG
>Perm_DSN_contig_1033
CCTCAAGTGATTTTGGCCACCAATACCCCGCCCATGTATTATGGCTTGGAGACGATAGTGCAGAACACTGTTATGTCATCACAGCAATTTGTCTCTACCGCTATGCCGGGAGTTTTAAGTCAAAATGCTAGTTTCTCGGCCACAACAACACAAGTGTTCCAGGCTAGTAAAATAGAACCATTGGTCGATATACCCGCGGGATATGTTCTACTCAATAATGTCGATCCTAATAATGCTTCGATTTTGCAACCTCAACAACAACAGGCGGCAGCAGCAGCAGCCGCTACAGCTTCACAGGCTCAGGCTCAAGTTAACCAGGCCAGTTTCATACAGGCAGCTTTACAACAACAAGCTGCAGCAGCAGCAGCAGCTTCTTTGGCAGCCGAACAGCAGCAGCACCAGCAACAACAGCAAACGAATGTCTATCGCATACAAACACCTCCTGTTAGTACGGCTCAAAGTTTCCAACTCCAACCTCAAATAGTTGTAGCCACACCCACACCATCAACTCCTGCCCCTCAACCACCGATGGCAGCTCAACACTTGAGCACTTCCGGAACAACCACCCAGTATGTAGATCCCAATACGGGTACGGTTTATAGTGCAAAGGTAACACCGGTGGCTCAAGTTAAGAGAACAAAAACGGCAGCAGNNNNNNNNNNNNNNNNNNNNNNNNNNNNNNNGTGGTCAATAAGGTAATGCCCAATGTTGCTCAAATTACGGTTCAACAACAGCAACAGGCGCAAGCAACAGTTGCTGCAGCGGTGGTTGCTCAACAGCAGAAGCTAAAACAAACTGCAAGTCATCAGGCTAAAGGATCTTCGTCGGCGGTGGGAGGAGGTCACTTGAATTTACAACAATCTCCCTCGGCCGCTATGGCGGCGGAGGGTTTGAAACCCCATCAGCAGGAAATTACAGNNNNNNNNNNNNNNNNNNNNNNNNNNNNNNNNNNNNNNNNNNNNNNACTAAGAAAACCAATATGATAAGACCTTTGAATAAGGCCGAGGTTAAACCCAAGGTTATGAAAACGGCCGCAGCTACGGTAGTTACCAAGCCAGCTACAACCCATGGAAATAATACGAATATGGGCGCCAATCATCATCAAATGACTAGTAATCCCAATAAAATGATAATTTTGAAGCCTCAGCAACAACAGACGACACAACAAGTACTACAACAACAAGCTC
>Perm_DSN_contig_1034
GCAGGATCAACCAGAGTCACCATTACAGGCTCCATTATCCGAAGGATGTGCCAAACAGATTAAAGCGTCCGAAGACATGAGTATCGAGGTGAAACATTTCAATTTGGAAATGGACTCCAATGTATTGTGTTGAAGCTTAATGGGAATATCACCACCGGTCTTCAAACGACCCCAACCGGAGATGCCAANNNNNTACGGGAACTTCTTCTGTGGCTATGGGGATAGCCTGGATATTGGCAGAGAAAATTAAAGGAGATTCCAATTTCAAGAGGGCTACATCGTTGATGAAGTTGCCATAATCTTCATGGACGATAATTTCGACCACCTGTTTAACTACACCTCCCATTAGACGATTTGTGGAACCAGCACGAATTGTAAAGTATTTGGCATCATCAACATGGTAGACTCCATTCTCATCTTCAGCACCTACACAATGGGCAGCCGTTAGAATATAATTGCGACTGATTATGGAACCACCGCAAATATGAGAACCACTGAATCTCAAAGAAATTTGATGGGGAAATTGACCC
>Perm_DSN_contig_1035
GTCGGTTGATGGTGGCCCATGTGGGGTAAGTGGTCATGACAATGATACCGTTACATCCGAATCCGATGGTTGTGCAGCCATGCATTCGCCACCTATTCAAACTGTGGCATCCTCCAAGAAAGAATCCTCCAAGCCGCCGGAGTCGGTAATTTCGCAACAGTCTTCTTGTGAGGCCATACCAAATAATGTGGACCAGGCGGCTGGTCTATTAATGGCATTTGCTAACCCCATTGCGGAAACTTTACCCATACAACCACCACCACCGTGTGAACCTCAGTCACCACAGAGACCACAGAGCCATTACAACATGACCTCCAACGAAAC
>Perm_DSN_contig_1036
CTCTGTGCTTAGACCCATACGTAGCTGTTCGACTTCCTTGAGCAAATAGCACACTTGACGACTCAGATCGGTTTGTGAATGTTTGAGTTTTCTATTCTCCCGTTCCATATGGCTTATCTTGGCATGTGCCTCTACNNNNNNNNNNNNNNNNNNNNNNNNNNNNNNNNNNNNNNNNNNNNNNNNNNNNNNNNNNNNNNNNNNNNNNNNNNNNNNNNNNNNNNNNNNNNNNNNNNNNNNNNCTTTACCAGAGGACCATTCTCGCTCAGTTCACTCAATATCGTCTTCAGTTGCAAATTAAGACGGGCCACTTCACGTTTTTGCATTTCCGACTCTTCACTGGTCTTGACATACAACGAATACAGCTNNGACATATCGGTGCGTATGAGGCGTGAAGCCACAGCTGCTGTTGGAGCCAGTTTTGAGATGGCACTCTCAACACTTTCATCCTTCAGTTCTTTGAGCAATTCATTGGCATGTTTCATTTCTTCCTTAAGAGCATCG
>Perm_DSN_contig_1037
GTCACTGCGAGGACCAAGCATCGGTGGCATTCCTGATGTGGAAATAGATTTAGAGAATAATGACTGGACCATATTCCGGGCAGTACAAGAACTGCTACAAGCTTCTCAAATGAACAAATCCGATAAGTTCCGTAAAGCTTGGGAGCCCACATACACGATTGTGTATAGAGAGGTACCACAGCCTACACAACCAGATGATGCAATTGATGGAGATGAAGGCCCTAACACGCCAGTAGTTTCATCAAAGAGTGGAGCATCAACATTGTCG
>Perm_DSN_contig_1038
TTAGTATTGGGTGATAATGCTACTGGTAAAACGACATTAGTTGCCAAACTGCAGGGCGTAGAAAATCCCAAAAAAGGTTCAGGTTTGGAATATGCCTACATTGATGTCAAAGATGAATACAGAGATGACATGACCCGTTTAAGCGTGTGGGTCTTAGATGGGGATCCAGGCCATAAAAATCTCTTACATTTCGCTTTGAATGAAACCAACTATGCACACACNNNNNNNNNNNNNNNTATCTATGACACAGCCATGGTATTGGCTGGAGCAACTTAACCATTGGATTAAGGTGTTATCCGATCACATAGAGACACTGAAACTAGAACCTGGAGAAAAAGAAGAAGCCCGCCAACGTTTAATAACCTCATGGCAAAGTTATTGTGAAGTTGGTGATGATTTAGATCCCGGATCACCTGTAAAANNNNNNNNNNNNNNNNNNNNNNNNNNNNNNNNNNNNNNNNNNNNNNTTACCGATGGGGCGCTAATCACAAATTTGGGTTTGGACATTGTTGTAGTGGTTACAAAGACGGACTACATGACCACACTGGAGAAAGAATACGACTATCGAGATGAGCACTTTGATTTTATACAACAGTGGATAAGGCGTTTTTG
>Perm_DSN_contig_1039
TGTCGATGTAAGATGAAAGAAATGAGACCTTTCTTTTGTAACATATGTATGTATGTCTGTGCATATGTATAAGTGTGTGTTTTTCCATTCTGTTGTATTTATGTTTTGTGATGGACTGTTAAGGTTTGAGTATTTTTTTTATAGGTTAGTTTTACCNNNNNNCTAGGTATTAAAGTATGTGTGTTTTGCTTTACTTTCAAATGTTGCCACATTGCTGGGAAACTTGCAGTTTTTTGCCAACTATTTGCTTGAGAACATGTTATTTGTTGTTGTTTTTCAATATTTGTTTTTCGATTTCATGATTTGTAAAGTAATCTCTCTCTAGTTTTCCGTAATGTGTGTATTCTTCTGCAGAAATTTTCTGGTTACAAAAAATCAACTTAGAAGAATCGACCACGTGGTCCTCCAACAGCAGGAACTGGTGGCGGTGTTGGAATATGAGCACCTTCAGCGCGATAACCATTCTCATCAGCTATGTAGTTGATGGTGTACACCACACCATCGGGACCGGTGTATGAGTAAGAGCCTTGCATTACCTGAGCTTCCAATTGGGGATTGCCAGCATTTTTAAGATAACCCGCTTCATCGGCACGTATTCCATTGCTTGTTTCATAGTTGTAGTTGTACGAGCCATCAGGATTCAAATTGAAATCCTGTTTAAGAATAACAGCATTTCCTTCAAATGTTGTGGGACGTGGAGCTAATCCTCGTTGAGCAGAGACTACGGCGAGACAGCATAGAGCAATAAACGCAATGGAATTCATGATTTTTTATTTTTTTTTAGAATAATTTCTTAAGCACGTTACACTCTTCTCTAGA
>Perm_DSN_contig_104
CCGAAGGCGACACGGAAAGTCTCACCTAATTCGGCAAAAGTATCGGCGGCAGTTTGTAAAATCTGTGGACTAGTCTTCATGAAAGCCATATGAGCATTACCCAATAGGGGTATTTGTTTGGGTGTGGGAATTGTGTCCNNNNNNNNNNNNNNNNNNNNNNNNNNNNNNGATAATATTCATATAGGACAGCAATGAGGCCAATGGCAAAGAGCATGGTCGTATAAGTGCTGGATCCCTCAGCAGCCATGGCGGCAGCTCCGGGCTGCACTGTTTCCTGCAATACCTCGACAGACATTTTC
>Perm_DSN_contig_1040
GGATATGGTTTATTGAGAACGTGTAAATTTAACATGACTTTTAATCCAAATGCAGAAAAGTGTTTACCAAATTACCGTTGTAAAATTGGCCTGGTACCCGAAGAATATTGTAACGTTGTAGCCGACGGTGTACCTATTAAGGATCCTAATACAAGTNNNNNNNNNNNNNNNNNNNNNNNNNNNNNNNNNNNNNNNNNNNNNNNNNNNNNNNNNNNAATGTTTCGAAAGGAAAATGTACGAAGGTTAAAAACCCAGGAACAACGCAAAAGCCACAAACTACCACAGAAATCCCGGAAACAACTGAAATTCCCGAAGGCCCAGAAACAACAGGCAAGCCTCAA
>Perm_DSN_contig_1041
GTAGGTGGCGTAGTTTGGGGACTTTCACTTGTTTCTGGATTTGCAGGTGCTGTAATTGTTGTTGGCTGAGTTGTACATAAAGTGGATTCTGGGCCTACGGGTGTTTGCGGATATTGTGTGGTTTCTGTTACTTCAGTTGTTTCGGGTCCTTGGCTTGTTTCCGTTGTTTGAGGTTTTCCTGTTGTTTGAGGCTTGCCTGTAGTTTCAGGGGTTTCTTCGGGTGTTTGCGGATATTTGGTAGTTTCTGTTACATCAGTAGTTTCGGGTCCTTGGCTTGTTTCCGTGGTTGGAGGCTTGGCCGTTGTTTGAGGCTTGCCT
>Perm_DSN_contig_1042
GTTCAATTGTTATTAGATCACGGAGCTGATTTGGAACATAGAGATATGGGCGGCTGGACATCTCTAATGTGGGCTGCCTATCGTGGGCACACCGAACTTGTACGATTCTTCCTTGATAAAGGTGCTGNNNNNNNNNNNNNNNNNNNNNNNNNNNNNNNNNNNNNNNNNNNNNNNNNNNNNNNNNNNNNNNNNTGGGGCTAAAGTTAATGTTGGTGATAAATATGGCACAACAGCTTTGGTATGGGCCTGCCGCAAGGGCAATGTAGAGATTGTGGATACTCTGTTGAAAGCTGGTGCTAATGTCGATACAGCTGGTATGTATTCATGGACTCCCTTACTAGTGGCTGCCTCGGGAGGCCATACGGAGTGTGTAACCTCAGTGCTGGAAAAGAAACCTAATGTCAATGCCTTGGATAAGGATGGTATGACAGCATTGGCAATAGCCTCTAGGGAGGGATATCAGGATATAGCGGCTGCCTTAATTTCTGCCGGTGCCTATATAAACATACAAGATCGTGCCGGAGATACCCC
>Perm_DSN_contig_1043
GTGGTTAGTGATGCTTTGGTTGATTTATTTTTTAACGGCTACAATCGACTTTTTTCCATCACCTGCTTGCTGTGGACTGGGTAAAGTTTTGACGATTTTCGGTACTATTGTTATGGGTTGATCCTCTTCGTCCTCTTCATGTTCATCGATGGGTGTCAGGGTTTCTGCATGGGCGGGCGAATCTTGAGATTTGGAACATCTCTTCAGACAGGGTGCCAAAAAGCTGGTTACCGTTGACACAGCAAACAGACCACCGGCCATAAAGAAGGGTAAATCGTAGGTTTGTGTAGCATCGTATACTGCTCCGGCCAAAGGTGAACCAATGATGGCAGCAAAACCTCTGAATAGAATCAACAAACCAAAGGCATTGGTTAATTTATCCAAACCCAACAAATCGACCAGGATAATTGACGTTAGGGATATGTAGCCAGAAACAGCTAGGCCAAAGAATATGGACATGGTAACATAGGATCCATATGAGGCACAGAGAGGAGTCAGAATCACAGATATTGTACACACCACTAGGCACATATTGTTGAGGAATAACGAATTCACCTGGGGAAAATCAGCCACATAGCCACAGATAATACGGCCGACCGTATTGGTAATGCCTATGATTGCAATCAAAAAACTCGCCGAGTCAGGATCAATACCCTTAGAAGTAGTGGCATCCACCAAATACACAAAGGGCACATATAAGCCAGCCATACCGAAGATATTCGATAGACCAATCATCATGAAAACAGGATCCTTGAGCAGACTTACATCCAACATATTGTTAATAACGGATTTCACCGAATCGGGTATGCCTAGACATGGGCAGAGGTCATAGTTTTCACGATTGCGTTCGGTCTCCGCCAATCTGTTGACACTTTGCATGCTCTTCTCATATTTCGTTAGCGATACTACCGATTGGCGATAATTTGTTAGAGATTTTTGTGATTGATATTGTGGCAGATTGGTCACGGAGCCCG
>Perm_DSN_contig_1045
GTCGTCGGGTAATCCAGGTGTAGCATCTGGATATATTTTCTTTTCCGGCTTAGGAGGAGCAGGACGATCAGTGGCATGGATCCTCGCTCTGGTAAAGTATCCATAATCGGGACGATCAATATCGAAGTGATCTTTCATGCATTTATCAAAAACACCCTGTGTTTTTCGGCAGTGGCTAAAAGACATTGTTCCACTTGATTTATCCAAGCAATTGGCATATTGCATGAATTCTTCGTGGCAACTTTTTTTTACCTTCCGGAAGAAATCCATTGCGCAACCAGTAACAGACTTACCCTCATTCAAGCATGCCCTAGGATCATCCAGTTCTTGACGACATAACATGAATTCATTGTTCTGATGTTCACAGGTTTTTCCCAAATGAAAGG
>Perm_DSN_contig_1046
CAAGAAGCCTCGTCCCACTCGCGCTGAAATTTCAGACGTAGCCAATGCTGTCCTTGATGGAGCCGATTGTGTTATGTTGTCCGGAGAAACTGCCAAGGGCGAATATCCATTGGAATGTGTGTCGACCATGGCAAAGACATGCAAAGAGGCAGAAGCTGCTTTGTGGCATAGAAATCTATTTAGCGATTTGGTACGTGCAACCCAGTCGTTCACTTTGGATGCTGCCCATG
>Perm_DSN_contig_1047
TCCCTGAAGTCTATGTGCCCACTGTCTTTGAGAACTATGTGGCTGACATTGAAGTAGATGGCAAACAGGTTGAATTGGCCTTATGGGATACAGCTGGTCAAGAAGATTATGACAGACTTCGACCACTTAGCTATCCAGATACAGATGTAATTTTAATGTGTTTCTCGGTGGATTCACCGGATTCATTAGAGAATATTCCNNNNNNNNNNNNNNNNNNNNNCAGAGGTCAAGCATTTTTGTCCAAATGTCCCTATTATTTTGGTCGGTAACAAAAAGGATTTGCGAAATGATCCCAATACAATTCGGGATCTTTCAAAAATGAAGCAAGAACCAGTTAAGCCACAAGAGGGTCGTGCTATGGCTGAAAAAATAAATGCCTTTGCTTATTTGGAATGTTCGGCCAAGTCCAAGGAAGGTGTACGAGAAGTTTTCGAGACAGCCACTAGAGCTGCATTGCAAGTTAAAAAGAGGAAGAGGACCAAATGCCATTTGCTCTAAAAAGAGTTGAGCAACACAATAACAATAACAACAAC
>Perm_DSN_contig_1048
CGTTGGCATAGTAGCTTGAAACGGGATAAACTACAGCAGAGGAGTTTCGATAAGGGTGATTCGGGTATTGAAAATGATTTTCGCAAAGAATCTTTTAATGGAGATTTGGTGACAAGATGGCGCAAACGTACCATTGCCGATGACATTAAATCCTGTGAGAGTTTCCTCAAAAAANNAAAAGAACGTCGTCATTGTGAACAATTACGACAGGCTGCCAAACGCTCGGCGGATAATTACCTCTATCGTGAACGTTCCATAGATGATGGGTCCCATTTCGATCCCCTATTGGATAAATATCCTCTAACGCAGCCGNNNNNNNNNNNNNNNNNNNNNNNNNNNNNNNNNNNNNGCAAACACCCCAAGATGTCGACGGCAAAACGAATACCTCAACATTGAAGCGTAACAAAAAATTGGGTGGTTTCGAAAAAGTCAAACAATTATTCACTGGCGGTGGAACCCATACTGCTTCAGGGACG
>Perm_DSN_contig_1049
CCGGTAGCCGCATATTGCGTGGAAAAGCTGCCAATATGATATTACGCATTTGTATACAATTTGGTGGTATGGCATCACAGAATCCAAAGTGATAGTCACACAAAAATTCAGGGAAGTCATGAAGTAAGACAAGTAGAACCCGTAGCGTTCCTTTATACAACAATTGTACTGGCTTCGCTAGTTCGGCGTTCCGTAGGAATGGTGCCAGAAATTTGAACAAGTCCAATAGTAACTGGGCATAAAGGGGCCAACCCTTCTGTTGAGGAATTTGGGCCAAGATACGTCCAATAAATACACGATGCGAGATCAACTCCAGCCAGGCATAACAGAATCCAGGAGCCAGCGACGGGTTGAGGAGATGATACGTGTGTGAGAAGGCTGTGACAATACTGTGCATAAGAGATTCCAAAACAGCATCTGGGGAGCTGAGCTCGGTGAATAGCATCACAAAGAATCTGTGATATCCCAGTTGTTGGAATGAACTGCAATGGACTTCTTGATCTTGCAACAGAATGCCCAAAACAATGCCTAGCACTTTGTTAAGTAAATTAATCTTTGTCGTTGGATTACCAGACTCGCCGGAATGTCGTACAAGCAGGGCAATCAAATGTACAAACGCATCGATCCAATGGAAGATTTTCGTCTTCGCCTGTACTTGCGTATGTGAAGGATCA
>Perm_DSN_contig_105
TTTTGAGGAGACTATTCCAGGTTAAAAATGCCGCCAAAGTTCGATCCCACTGAAATTAAGTTAGTGTACTTGAGATGTGTCGGTGGTGAGGTTGGTGCCACTTCCTCTTTGGCCCCTAAGATTGGTCCATTGGGTTTGTCTCCCAAGAAAGTTGGTGATGATATTGCCAAAGCCACTTCCGACTGGAAGGGATTGAAAATCACCGTATGTTTGACCATCCAAAACAGACAGGCTGCCATCTCAGTAGTTCCATCTGCCGCTTCATTGATCATTAAGGCTTTGAAAGAACCTCCACGTGACAGAAAGAAGCAAAAGAACATCAAACACTCTGGCAATGTTTCCTTCGATGATATCCTCTCAATTGCACGCACCATGAGACCCAGATCAATGGCCCGTGGTTTAGACGGAACCTGCAAGGAAATTTTGGGCACAGCTCAAAGTGTTGGTTGTACCGTAGATGGCCGTCCTCCACATGATATCATTGATGACATCAATAGCGGCGCTGT
>Perm_DSN_contig_1050
AAAAAATAAACAAAAAGAAGACTTCAGTTCAGACGCTAGAGCAGCTGCGACAGCGACAGCAGTAGGAGAAAACATTGAATTGCGTCAAAGCAACGACGTTAGCAACAAAGATCGTCTAGATCATCAACCACAGAGTGACGCTGCAACATCGAGCAGCGAGCACACCGACAACGCCAACATAGTCATTGCCAACGGCATAGTCGTCAACTCAACCGAGGCAGCAGAATCGTCATCAGCAGCATCATCAATATCAGCTAAAATGCAGCAAGAACCGAATGCCAACATCCAGTTCCAACCCGATTTGGGTCTCGTGAACAACAATAATTTGCAAGCGCTTGGCGGTACTCTAATCGATAATAGCACCGGTGCCATACGTCTATCATTGCCTCTCAATACCGCAGACGTACTAACGCATACCCTCATCTACGGTACAGTGCCCGCGGGGGCGCCACAACTCAACGCTGATCCCAATTTACAAACCCGCAATTATTTGCATCAACAGGAGCTGAATCTACAGCAACGCTATCAGCATCTGCAACAGTTTAATGCCCAAACACAAGGACTCTACGCGACCAGTCCATCAGGAGGACCCATAATACTACAGCCCACCGCCGGTGGTACTCCCGTGGGAGCGGTATATAC
>Perm_DSN_contig_1051
TTTAAATTGTACTCATTCCAATTACAAGACCCAAAAGAGCCCTGTATCAGTATTTATTGTCACTACCTCCCTGTGTCAGGATTGGGTAATTTGCGCGCCTGCTGCCTTCCTTGGATGTGGTAGCCGTTTCTCAGGCTCCCTCTCCGGAGTCGAACCCTTATTCTCCGTTACCCGTTACAACCATGGTAGTCATATAAACTTCCATCGAAAGTTGATAAGGCAGACACTCGAACGATACGTCGCCGGTGCAAGACCGTGCGATCAGCGAATTATTCAGAGTCACCAAAACGTGCAAGCACGATTGGTCTTGTTCAAATAAGTGCGCGGCGCCGTGAGGCCACCGACTCGAGGCACGTATTAGCTCCAAAATTATCGCAGATATCCGTTTGGATGAAAATTCGAATAAATTATAGCCGTTTTAATGAGCCGTTCGCAGTTTCAGTGGAACGTG
>Perm_DSN_contig_1052
AACAAATGTCGTGGTCTTATATTGACTTCAGCTTCCAATTCTGTCTTTTCAGCTGGGTTGGATATTATGGAGATGTACAAGCCCGATCAGCAACGACTAAAACAATTTTGGACCACATTACAGGACACGTGGTTGGCATTGTATGGATCAGGGGTTCCNNNNNNNNNNNNNNNNNNNNNNNNNNNNNNNNNNNNNNNNNNNNNNNNNNNNNNNNNNNNNNNNNNNNNNNNNNNNNNNNNNNNNNNNNNNNNNNNNNNGATTAGGGATTGTTGCGCCAAAGTGGTTTATGTCTACATTTTGTAATGTTCTTCCCAGACGTGTGGCAGAAATGGCATTGACGCAAGGCAAAATGTTTAGCAGTGAGGAAGCTCTCAAATCGGGACTTGTTGATGAACTGGCCCAAACCAAAGAGGAAGCATTGGCAAAGTGTGAAAAATTCATAGCATCCTTTGCCAAAAC
>Perm_DSN_contig_1053
GACTCACGCATCGTTTTTTACGAACTATGAGGACATTTTAGAGAGGTTTTCTTCGTTAGATAGGGCTCTACGAGTCATCGCATATATATTTAGGTTTTATCACAGGACCCATTATTCACATGCTAGTCGAAATGTGTATCATGGACCAGAGTGGCTCTGCTCAGATAGTTCTCAGTGGGATATTAGTGATTTGACCCCTCTTGAGACTGACGTTGAGGTACGGGCGGTCAA
>Perm_DSN_contig_1054
GCCGTCGTGATAAATGGCATGTCGTACAGCCTTTTTCACGAATTCAACACAATCGTCCTTCTTCATGCCGGGTTTGAAGAATTCACGAACAAAGCCATAAATATAACTTGAACCAGAACCACCAATTGTTACNNTGCTACAGCTTCACGCTTCAACATACCACCCAGGGGAATGGAATATACTTGACCACCACGTTTCTTATCCCAACCAGCAACAATAATACCAGCCAATAAAGAATCTCTGTAGTTATAGCAATAGTTACGAAATTCTGAAGCAGCNNNNNNNNNNNNNNNNNNNNNNNNNNNNNNNNNNNNNNNNNNNNNNNNNNNNNNNCCACTATATCAGCAATGGCTTGAGTATCTGCAGCGGAACCACTACGGCAACAATAGATTTTGTCGGTAATACGGGTAAGTTTGTCAGTAACTCTGTTGGCTACATAAACGCCAGTACTTGTACGGGAATCGGCT
>Perm_DSN_contig_1055
GTGAAATGCGGGAGCGTGAGCAAAGGGAACGTGAACGCCAGAGACAACGTGAGCGTGAAGAACGCGAACGCAAAGAGAAGGAAGAGAAACTTAAGCGCGAGCAACAAGAACGTGAACAACGGGAAAGAGAAAGAGAACGAGAACGAAAAGAAAGGGAACGCAGANNNNNNNNNNNNNNNNNNNNNNNNNNNNNNNNNNNNNNNNNNNNNNNNGCGTATTAACGAGAGCAACAAATTATCTCAAGCTGCTGCTCAAGCAGCTGCAATGAATCAAGCACGTGAGCGATCTCCTCATCGTAGTGTTACTGACATGCAAGGTGGCCCTGGTGGTCCGGTGGGAGGCGAAATGCGTATCAAAGAGGAGATGCC
>Perm_DSN_contig_1056
TATTAACCTCCTCATCAGTAAATTGATACATAAAGGAATAATCAAACAATATCAACAAAATGTCAGTATCAAGCAGCTGCTTCAAATCCAAAATGATGATTTATAGAGAAATGATTATTTAAATGACGAATTAAACATACTAATAAAAATGTAGTTCCAATTAATACATGTAATCCATGGAAACCAGTTGCTATAAAAAATGTAGATCCATAAACTGAATCTGCAATAGTAAATGGAGCTTCAATATATTCATAAGCTTGTAAAATAGTGAAATAAATCCCTAATAAAACAGTAAAAAATAACCCTTGAGTAGTTTGTGAATGGTTATTTTCTATTAGGCTATGATGAGCTCAAGTAACTGTAATTCCTGAAGTTAATAAAATTACTGTATTTAATAAAGGAATTTGAAATGGATTAAAAGGAGTAATTCCTATAGGAGGTCATATAGCTCCTAATTCAATAGATGGAGATAAACTTCTATGAAAAAATGCTCAAAAAAATGAAACAAAAAATAATACTTCTGAAAGAATAAATAAAATTATTCCTCATCGTAATCCTGTAGTTACAGCTAGTGTATGAAGACCTTGGAATGTCCCTTCTCGAGATACATCTCGTCATCATTGATATACTGTTAAAATTGTAATTAAATTACCTAATAAAAATAATGAATTATCATATTGATGAAATCATTTTACTATACCTGCAACTGTAGTTATAGCTCCAATAGATGCAGTTAATGGTCATGGACTATAGTCTACTAAATGAAATGGGTGATTTGCGTGAGTTGACATTAGTTTACTTCTCTAGAGTATAAAGTTCTTAATACAGCAAATACATATGATTGAATTATTGCAACAGCTGATTCTAAAACTAATAAAGCAATTTGTGTAATTAATAAAAATCCTAATAAAATTGTTGATAATGAAGGACCAGTATTACCTAATAATGTTAATAATAAATGTCCAGCAATTATATTTGCTGTTAATCGAACAGCTAAAGTTCCTGGTCGAATAATATTTCTAATAGTTTCAATGCATACTATAAAAGGTATTAGAACAGCAGGAGTTCCTTGTGGTACTAAATGGGCAAATATATGTTGAGTATTATTAATTCATCCAAATAATATAAAACATAATCATAAAGGAAGAGCTAAAGTTAATGTTAATGTTAAATGACTTGTACTAGTAAAAATATATGGAAATAATCCTATAAAATTATT
>Perm_DSN_contig_1057
TAGAATTGGATGAAGATGAGGATAGGCAAGAACATGAAACCAAAAATATACCAGAAAAGCTAGGAAATGATAAGGTTTTCCAAGGTAAGATTTTAAATTTGAATTTGGAAAAGATGGAAACTCGAAGTGAAAATGTAATAGATACCAAAAAATCCTCAATTACCCAGGTAGCTACAACTCCTAGTAAAACTCCTCTAAGTCCCATACTTTCTAGACCAAATCCTTCCTCTCCTCAACCTATCTCTACAACAATGATTCCTCGTTGTGTTACCCCCTCGGGAAAACCTCCAATGTCCCCCTTGACAATACGTACTACTACTAAATTTAGGGAAGAAACACCACCCAATAGCCCTTTGGCCAATCGTAAACATGATTCCCAATTTAGTATTAATGGTCGTGTAGAGATTTTTAACTCTAAGAACTATCAACCAAAATCTCCTATCATCACCACAAAGATAACATATTTGCCCCAGATTACTCCAGCCCCCANNNNNNNNNNNNNNNNNNNNNNNNNNNNNNNNNNNNNNNNNNNNNNNNNNNNNNNNNNNNNNNNNNNNNNNNNNNNNNNNNNNNNNNNNNNNNNNNNNNNNNNNNNNNNNNNNNNNNNNNNNNNNNNNNNNNNNNNNTTGAACCACCGTTGTCAACTGAACAAGCAATGTTGCAAACAATTGCCGCCAAGAAATCATTGTTCGAAGCGAAATCAATGCCATCTCGGCAAATGGGTAATGAACCTCGGGTATTAGATAAAGCCCATGGCCCAGCCAGNNNNNNNNNNNNNNNNNNNNNNNNNNNNNNNNNNNNNNNNNNNNNNNNNNNNNNNNNNNNNNNNNNNNNNNNNNNNNNNNNNNNNNNNNNNNNNNNNNNNNNNNNNNNNNNNNNNNNNNNNNNNNNCCAACTGAAGTAGTTGTATGTGCTCCACCAATAACAATTGTCAATCCAGATGAGTTACCGAAACCGAATACAGTTAAAAACCTTTCTAGTTGCTTCCAACAACATGATGTCCCAGCTGCTGNNNNNNNNNNNNNNNNNNNNNNNNNNNNNNNNNNNNNNNNNNNNNNNNNNNNNNNNNNNNNNNNNNNNNNNNNNNNNNNCCCATTACAGTTAAGCGCACTAATGGAGAGAAAACTACTTCTATAGTGGTTACAAAGAATGGCTCATCGAATCCGTTAGATGATGACGAAAAGAAGTTATCAGTGATTTCCTCATCATCATCATCNNNNNNNNNNNNNNNNNNNNNNNNNNNNNNNNNGTAATTGAGGTCAACAAAACATTATCGGTAATGTCAAATACTTCAACACTCTCCAGAGACTCGGCCATAATACCTCCCACAATAGTGGAGACAAATGCTCAAATACACAATGAACCCAGGAAGGAAGAAAAAGAAGAGACGCAAAGCATACAAATCAAGTCATCTACAAAGGAGAACATTACTAAACAAGAAGTCTCCAAAAATAAAACAAACGATATGAAAAATGTCTCAACTGTCAGCGAAGAAGACTCTAAAATAGAATCTCTCCCTCCAAAAGATGAGGAGAAGTCCTGCAAATCAACTCCAAGCCATATACANNNNNNNNNNNNNNNNNNNNNNNNNNNNNNNNNNNNNNNNNNNNNNNNNNNNNNNNNNTCCCTTGAAGATATTGATATGAAAACCTTAATGCAGGATTTCCTTAAAACCGAAATCCAGTTCTCCGAGACTTGTGAAACAAATCCTTTGGCACAAATCAATGCTCCTTTCATGTCCAAATTAGAACCTCTTAAAATGATTGATGATATTGATGATGTAGAAGATCAGGTCTACACACCCATTGCATCATCAGTAGTAGAAGATTTAAAGGCCNNNNNNNNNNNNNNNNNNNNNNNNNNNNNNNNNNNNNNNNNNNNNNNNNNNNCCCTATTAAAATAACACCTGGAGTAAGTCTTCCTCAAAGCAAAAAGCCTCCTCTAACTATTGATGTTAGTCATGGCAATGTAACCAACAAATCTGCAAAAACACCGATTTCTCCAATCTCTCCCACATCTCCAGCTTCTCAGCTATTCAGAACAACAAAACCTTTGGTGGTCTCTACACTATATGATAAATATGTCTCCAACGATCAAAAATCTCCTATGAGGGACATGCAACCTCCCAGTAATATGAGACCTGNNACTAAACCAAAACCAAAATCTGAAGAGGAGAAGAATACAGTTCCATCTATTGTAGTACCAGCTGAATTACCTCATTTGGTAGATTGTCCTGCCAATGATTCTACACTCTTTAAATTGGCCTCATCAGNNNNNNNNNNNNNNNNNNNNNNNNNNNNNNNNNNNNNNNNNNNNNNNNNNNNNNNNNNNNNNNNNNNNNNNNNNNNNNNNNNNNNNNNNNNNNNNNNNNNNAACCTCCATGGCAGCTACCCCAGATTTTGTCAATTTCGATCGTCAACATACTGTGGAAGAAGAAGTTTGCCAGAAAATCGATGTGGATGCTTTGCCCGCCGATAAACAAATACCCATAACAGGATTTAAGGATATCTCCAAAACGGATATTAAACAGACCAAGGGACTACCCAAGGTTATTTGTAAAATGCAAGATGCTCCAGCCACGCCCAGAGCGGTGGAAGAGGAATTATGTCAAAAGGTAGATGTCCACAGTTTGCCCGATGATAAGCAACAACATAAGACTGCTTTCAAGGCCGTATCTCCCACGGAAATAAAGAAATGTGATAATGCCTTATTTGGTACCTTTACCCCACCCCATTCACCCATTACAGAAGCAAGGGCGGCCCATTCCAAGGCCCTTATCGAGACATGTGAGAAAATTATTGCCGAGGAGAAGGAGGTCAATAATCAATGGAAATCCACATTACCCAGCCTATCGCCCAAGACCACACCGGTGGCGCAAAGGAAATCCAAGATTCCAAAACCTTTGCCTAATTGCTGTACCACCACCGAGTCCATGAATGAGGCAGATGTTAAGAAAGATAAACCTGTGGTGGCTTCGCGTCAGTCTCAACCTTCATNNNNNNNNNNNNNNNNNNNNNNNNNNNNNNNNNNNNNNNNNNNNNNNNNNNNNNNNNNNNNNNNNNNNNNNNNNNNNNNNNNNNNNNNNNNNNNNNNNNNNNNNNNNNNNNNNNNNNNNNNCCCATTTGGGCAAGAAAACTAAAAATATTTTTGATTTTCTAAAGAAAAATTTCGGTGTGGGCCATCACAAAGAGGAAGAGCCCCCACAAGCCGCGGAGGTTGAATCCTATAAACCTTTGGATCAGCCTTCCACTTCACCCNNNNNNNNNNNNNNNNNNNNNNNNNNNNNNNNNNNNNNNNNNNNNNNNNNNGTTCAATACAATGAAATTCATAATGTGGATAATTCGAAATTCTATTTACCTGCTGATGATGTAGCTCCACCTCCATTACCCAAGACACCAGCTCCAGTCAATATTGAGATAACCCGTAAAATTATTACCAATGAAATTCTCGAAGATGGTAAAACAGAAATGGAACTGAC
>Perm_DSN_contig_1058
GCCGGCTCGGCTGCAATGGATATGAGCCATGGTGACATTAAGTCAACAATGTCATCTGCAGCAAAACTAAATCCAACGACAATTCTAAAAATCGAAGAGACAACATCATCCAAAGCGTCCAATGCTACATTGGGCACAGTGGGAGCTGGCACTGTTAGTAATGCTAGTCCTAGTGCTACTGAGTCACCATTAGTGGNNNNNNNNNNNNNNNNNNNNNNNNNNNNTTACATCAGAAACGTTTACGTCAATTGAACATGGAAATGGATAATCTGCGCAATACATCCATAGATCAAAGCCAACAATTGTCGGCATTAATGCAGCAAAATCATTATTGCACTGGCGGCGGTCAGGGCACCGGTAGTAATGGAGGTGGT
>Perm_DSN_contig_1059
ACTCACCTTTGGACTTGAATATTTCTAATATGTCTCGAATTTTAGTTGGTGTCAAGCGAGTTGTGGACTATGCTGTGAAGGTACGTGTGAATCCTGAGAAGTCTGGGGTGGTTACTCAGGGTGNNNNNNNNNNNNNNNNNNNNNNNNNNNNNNNNNNNNNNGAAGAAGCTGTCAAAATGAAGGAAAAAAAGTTGGCCAATGAAGTTGTAGCCGTTTCCATTGGACCCAGTCAATCACAAGAAGTGATTCGTACTGCGTTGGCAATGGGGGCAGATAGGGGAATTCATGTAGAAATTTCAGGAAAAGAATATGATTTGCTGCAGCCTATTCACGTTTCCAAAATACTTGCTAAATTGGCTTTGGAAGAAAAAGCTGATTTGGTTATTTTAGGCAAGCAGGCTATTGACGACGATTCTAATCAAACTGCGCAGATGACAGCTGCTGTTCTTGATTGGCCACAGGGTACTTTTTGCAACAAAATTGAGAAAACTGATTCAGGCATAACAATCACTCGTGAGATCGACGGCGGTCTAGAGACTATCAAAACAAAAACTCCAGCAGTTCTTAGTGCCGACTTGCGTTTGAATACACCAAGATATGCTACCTTGCCCAACATTATGAAAGCAAAGAAAAAACCATTGAAGAAAATCGGTGCATCCGATCTGGGAGTTGATACTACGCCAAGAATTGACATTATTTCAGTACAA
>Perm_DSN_contig_106
AGACCAGAACAAAAGAAACCCCAAGACAATCTCAAGCCTGAAGGGGAATTCACAGTCCCTGATAAGCCAACATATAAACCCGCTGAAAGAACAGAGCGTATCATAAGAAAAGACAATTTACGCACAGAAGGTGAGATGACCTTTATCGAGAAAGAGGAATATCAATATGTGAAACGTCCAGACCAAGTTCGACCTGAGGATAATCTGAAGCCAGAAGGAGACTTCTATACACCTGACAGACCAGGCTACAGGCCAGCTGAAAGACCTGAACAAAAGAGACCAGAAGATAATCTTAAGCCAGAAGGTCAATTCTATACTCCAGAAAAACCTAAATTCATGCCTGGTGAAAGACCATCTCAAGTTCGTCATGAGGACAATCTTAAGCCTGAAGGTGACTTCTATACACCAGAGAAGCCAGGATATAGACCAGCTGAGAGACCAATACAGAAAAAACCAGAGGATAACTTGAAACCCGAAGGTGACTTCTATACACCTGAAAAGCCTGGATACAGACCAGCTGAAAGACCACAGCAAAAGAAACCTGAAGACAATCTAAAACCAGAAGGCGATTTCTACACTCCCGAAAAGCCCGGCTATCGGCCTGCTGAGAGACCCGAGCAAAAGAAACCCGAAGATAATCTTAAGCCAGAGGGTGAGTTCTATACTCCTGAGAAACCTAAATACAGACCCGGCGAAAGACCATCTCAAGTTCGTCCAGAGGATAACCTCCGACCAGAAGGAGAATTCACCGTTCCCGACAAACCCCAGTATAGACCAGCCGAAAGAAATGAACGAATTATTCGTAAGGATAATCTACGTACTGAAGGTGAAATGACATTTGTAGAGAGAGAAGAATATCAATATGTTAAAAGACCCGATCAAGTTCGGCCTGAAGATAATCTGAAGCCCGAAGGAGACTTCTATACACCTGAAAAACAAGGGTACAGGCCTGCTGAAAGACCTGAGGCGAAGAGGCCAGAAGATAACCTTAAGCCAGAAGGTCAATTCTATACTCCAGAAAAGCCTAAATTCATGCCTGGTGAGAGACCATCCCAAGTTCGACATGAGGATAATCTTAAGCCTGAAGGTGACTTCTATACACCAGAGAAACCTGGTTACAGGCCAGCCGAAAGACCAGTACAGAAGAAACCAGAGGATAATCTCAAGCCTGA
>Perm_DSN_contig_1060
GAAATATTTAAATACAATTTAATAAATAATAAAACGTTTATTTAAAGTTGCTTAAGGTTCAATCGAAATATCTGTGAGTTCCAGTTTTGTTTAGTTAAACTCCTTCGCCATGGTGGGTACCATGGATGTTAAAGACTTGAAGGGCGCCNNNNNNNNNNNNNNNNNNNNNNNNNNNNNNNNNNNNNNNNNNCTGAAACACAAAAGATCACACATGCTGGCCTAGTGGCACGCAGTCCCGAAGGCACTGCTGCCAAGGGCATGAACATTCGAGGCAATGAGGATCTATGGGTGGAAATACAAGCGAATACTTTTCGCAATTGGGTGAATGAACACTTACGTCCGACTGGTATGCAGGTGCACGATTGGGCAACAGATTTTTG
>Perm_DSN_contig_1061
GCCTTTTCTGGTAATTCAACTAAAATTTTGAACAATCCTTCGTCATTGATGAAAATTTGAACGATATCGATGATAGGTTTCACCGGTGATTTTGGCAGATATTCATATTCATCATAGACATCTGTAGATTTACACTTGAAAATAAGTGTAANNNNNNNNNNNNNNNNNNNNNNNNNNNNNNNNNNNNNNNNNNNNNNNTTGACGTGTGGGAAATTGGCATGAATCTTTGTGAATAGGAGTAAATTTGAGACGAATCAAATACGGAAGGAGGAATATTACTAAGGGCCACAATAATTGCAAACCCATTAGCCACTTTTGTCTCCATC
>Perm_DSN_contig_1062
CTTTGGCATTGCGACGTAATGATGTACAGAGCTTCTTCACATCCTCCACTGTCGGATCATGGCATTTCTTGTAGCGTGCTCTAGGCTGCCATCGTTCATATTGCATTTGCAAATTGGATCCAATGAGATCCATGGCTTTTGGTGCAGACACCGAGGATGGATCAATCCAACATTCCAGGCGGGCACAAGGTTGAATTTTAATAACATCTGGCGGATCAACTCCAATATTGAGGCACAACACCAAAGCCACACTGGCTGTTTTCATTCGTTCACGTATACGCCAAGGTTGACGTTCATATTTTACAGCCTCTATGGCCTCATGATGACGCTTGGCTTGAAAACACAGAGGACACCGATGATCTGGAAACAATTCTAAGTTTTCACTCAGTGTCAACTGTTGCAAGTACTTGAGATGTTGTTGACTCTCACAGAAGGATGTTTTGCGTACATTGCTACTGGTACCAGCTCCGCCACTGGGACTACTGCCTGAAACGCTCTTAGCGGCAACAATGCTATTGACCATAGTCGATATGGTGGATGTAACCAGGGAACTTGCAGATCCATAGGAAGTGGGCGATGCTAATGTTGAAGGACAATTAGGACTATTATTGCTTACTGAAGACACGGTCACACTGGCGGTGGAGGTAGTTGAAGCATTGACGTATTGTGCTTCAAACNNNNNNNNNNAGAAAATTGCCATAAACTGCGTTCTTTAAAAAGTTTGCTTAAATCACAAGCAAGAGTTCCTTACAATTGCGTTAGAAGAACAGACCTCTATTGCGTTGCATTACGCATTATTGTTGGTGGGCGTTGTTATGCGGCTA
>Perm_DSN_contig_1063
AAAGTCCCGTCAGTTATAGTTGTGTTGTTGACTAGTTCGGTGGTACTCGAGAATACGGATACAAATTGAAGTTCTATAGAAAATAATAAACTTGAAAACTCTCCTTGGAAAAATGGGACTAGACAAGTTAATACCATGTACAGTCCAAGTGGCTAAAATGATTCAAAAATCCGGCTGTGATGTCTTGTGCATCATTGACCGTCAGATACCCGCCGAATTGGTAGAACAATTTAATGAATTCCGTTCATTTGATAAGGCATTCGATAGCGTAGTGTCATGCTTCAAATCACCTAAATTAAATATGCCTGTGGTATACTCTCCATTACCCGAATTAAGTGATTACCATGATGTCCGGGC
>Perm_DSN_contig_1064
GTTCGTCTTACGATTAGGTCGTGCTGCACGGGAATTGCCGCTGAGAGTTCTTGCTGTACAAAAACAAGAACTAGTCCTGATAAAATCGAGAAACTTCTCTTCATTATCGCAAGCTGTCGAAAAATTTAATTTTAACTCGTCTGTGCTAGAGGTCTGCTCGGCGTCTTCTTCTCCATTGGTTAATAAACGTTTTTACGCAAAGAAAATGGCTTTGAAAAGTTTCCAAGACCTGGAAGTTGTACCAGATGTAATTAGCGTGGCTCCTACTGAACTATTGAAAGTCAGTTATAGTGGAGGAGTGGAGGTGAANNNNNNNNNNNNNNNNNNNNCCAACACAGGTCAAAGATCAACCTACCCTTAGCTGGAATGCCGATTCGAATGCATTTTACACAGTTTGTATGACCGATCCAGATGCTCCTAGCCGCAAAGAGCCAACTTATCGCGAATGGCATCATTGGTTGGTGGGAAATGTTCCTGGAAGCGATATAAGTGCTGGCGAGGTCTTGTCAGCCTATGTGGGTTCTGGCCCTCCAGAAGGTACCGGTTTACATCGTTACGTTTTCTTGGTGTACAAACAAGATGGCAAGCTAACTTTCGACGAGACCCGTTTGCCCAACAATAGTGGTGATGGTCGTGGATGTTTTAAGATTTCTGCATTTGCCCAAAAATACAAACTCGGCAATCCCATAGCCGGCAATTTCTATCAAGCTGAATGGGATGACTATGTTCCCAAATTGTACGAGCAATTATCTGGCAAATAAATTGTGCGAAAGCAGGAAGGGCA
>Perm_DSN_contig_1065
GGTCACTTTGGTTTTGAGATGTTTTTCTCGCTGCGAAAAAGTCATGGACTGGACGTCCGTATCCGACGATTGCTCGAAATCGCCCTCGTCCCCTTCGGTGGCTGAATCAACCTCACTAACAATGGGCGATCTGAGTTCCTCAACATCGGTCAAGGATTCATCGCCGCCAATTTCCTCAATATGAACGGGAGATAGGGCGGTGGGGGTTGTATTGTTGTTGCTGTCATTTTCACTATCACTATTTTCCAAATGAATTTTATGCACAATAACCGTGGCTGGTTTCTTTAGGTTTTCATTGGCACTGTCTTTTTTCTCCGATTCCCTAGGGACATTTTGAATGTCTACTGTTGCACTATCAACACTTGGTGCATTCTCTGTTTCCCTAGAGACACTTGCATTGTTCACTTTAACACTGTTTGCATTTTCCGTTTCCGCTTTGGGAATATTCGTTTGGGTTTCCGGTAAAGAATCTTCACACACGATACGATGCACGATAACTTTCGCCTGTAACCGATGGCTCGAGTTGGGCGTTAAGGGCACCTGTATTAGGGTAGGATTTGAATCCACATTGGTCCCTTCNNNNNNNCCTGGCTTTTGCTTAATTTTGACTTTTCATTGCCCATGTTTTGATCACTCTCGGCATTACATTTTGGCGATGGACTTTGATTGCACTTTGTCAATGGTTCGGTGGAAACTGTGCCACACTGCGTGATGACGTTGTTGCGATGGCCCTCCTCATTCAATGCTGCAACAGACGACGCATCTTCAGAGATTTCAATCTCTTTGCTTTGGATGACATNNNNNNNNNNNNNNNNNNNNNNNNNNNNNNNNNNNNNNNNNNNNNNNNNNNNNNNNNNNNNNNNNNNGATGATGTTGGTGATTCAACGACACTGGTCGTAATAGGCTCTGTTGTTGTTGTTGCGCTTTTCCCCTCTTCCGAAATTTCTTGTTTTTGTTGAGCCTGTGACTTCTGTTGTTGTTGTTGTTG
>Perm_DSN_contig_1066
AACTGATACGTCAAGATGGCTGAGGTTGATGAAACTCTTAAGAAGAAACGTACCTTCAAAAAGTACACCTACCGCGGTGTCGATTTGGACCAATTGTTGGATATGCCCAACAACCAATTGGTTGANNATTGATGCATAGCCGTGCCCGCAGGCGTTTCTCCCGTGGTTTGAAACGCAAACCCATGGCATTGATCAAGAAATTGCGCAAAGCCAAGAAGGAAGCTCCACCAAATGAGAAACCTGAAATTGTCAAGACCCATTTGAGAAACATGATTGTTGTTCCCGAAATGACCGGCTCCATCATCGGTGTTTACAATGGCAAAGATTTCGGCCAAGTTGAAGTTAAACCTGAAATGATTGGCCATTACTTGGGTGAATTCGCTTTGACCTACAAACCCGTTAAGCACGGTCGTCCCGGTATTGGTGCTACCCACAGCTCCAGATTCATTCCATTGAAGTAAAGGGAACTTGTTTACATTTACTATTATTGGATAGAACAACTCCTGCGTCGTCATCAACCCAAAAGTTTATAGTGTTTTTTTTTCCATAATGTACATGCAAGCCAC
>Perm_DSN_contig_1067
AAAAATGGTCACATCGGCGATAAGATATCTCCACCTCGTGAGACCAATAATGCCAATACAAATAATATAAATTCCAATAGTAACCAAACGAATACCGCCCCTCCCATGGTGAGGAAAATTTCCCGATTTTATGTAAATCCTGTTATTTTACCTAGCAGTGGTAGTGTAACTACAGTGGGGCCACCACCAGCAGCAACCTCCAACATCGATGCTATACCAGAGAAAAGTGAGGGGTCTTCANNAAAAAACATTAAGAAGAGATGATATAAACTTGAGTTAGTCACAAAGAAATAAAAACAACAACAATTCGAATGAGCAGCCCATCCATTCAGAATCCACATCAGCAAATGCCGTGGTAATCAATGGTAATGCGAAC
>Perm_DSN_contig_1069
GCCCAAATACACCCACTACGCCAACCAATTCAAGTGCGACAAATTTGTTGCATCAACAAACGCATTCGTTAAATACATCTACGGAAAATCTACCACCACCACCAGCCTATCTTTTAGATGGACGTCGNNNNNNNNNNNNNNNNNNNNNNNNNNNNNNNNNNNNNNNNNNNNNNNNNNNNNNNNNNNNNNNNNNNNNNNNNNNNNNNNNNNNNNNNNNNNNNNNNNNNNNNNNNNNNNNNNNNNNAGACGCCTGCAGCAGCAGCAGCAACAACAACAACAGATGCAGCAGCAGCAACAAATGGCCACATCGCCACCACCAGTTTTGTCGAATCAAAACCAATCCATGTTACAGCCACCTAAACAATACCATCACCAATATACCAAATCTTCTCCGGTGCTATTATCACCAACCACAACCAAAAAANNNNNNNNNNNNNNNNNNNNNNNNNNNNNNNNNNNNNNNNNNNNNNNNNNNNNNNNNNNNNNNNNNNNNNNNCCCAATCCCAATCACCATTATCCTACCACCAACCAACAACAGCAACAATCCCACCAGTTACGTTACCAGCAACAGCAGTCGCAACAACAACAGTTGATGAATAATCAACAAAATTTGCAGCAGCAGGATAAA
>Perm_DSN_contig_107
ATTCGCTATTGTTGTTCTATGACTGTGCCGCATTACCCATATCGGAGAATTTCTATCCCACTGTGGTGGGTGAATCAGTCTATGGTGATTTCCAGGAGGCCTTGTATCATTTGCAAAATAGATTGATCTCAACGCGGCAACCCGAAGAGATAAGAGGTGGCGGTTTGCTCAAGTATTGCAATTTGCTGGTGCGCAGCTATAGTCCAGTCGATAGTCAGCGCATTAAGACCCTGGANNNNNNNNNNNNNNNNNNNNNNNNNNNNNNNNNNNNNNNNNNNNNNNNNNCAGACAGTGAAATTGGAGGCATATTTACGTAATCATTTCTGGGGTGTGGATGAGGAGCCTTTGCAATACCAGTACCTGATGCATTTACGTGAGGTGGTCGAAAATTCGACGGTGTGCCTGATGGGTCATGAGAGACGGCAGACTTTAATGCTGATACNNNNNNNNNNNNNNNNNNNNNNNNNNNNNNNNNNNNNNNNNGAAACAGGTTCAAGAACAGCAACAGTATCAGCAGAAGCAGGCGAATCATCATCAACAGCAACAACAAAGTCAACAACAACAATCTCTGGAGCAAGTTACGCCGCCTCAAAATCAAAATCAACATTCACATCATCATCCACAGCAACAACAACNNNNNNNNNNNNNNNNNNNNNNNNNNNNNNNNNNNNNNNNNNNNNNNNNNNNNNNNNNNNNNNNNNNNNNNNNNNNNNNNNNNNNNNNNNNNNNNNNNNNNNNNNNNNNNNNNNNNNNNNNNNNNNCCGATGATCAGATGAATATTGCACAGACGGTTCAAGTCCAACAGCAGCCAACAACGACTACCGCTACAGCGGTGCCTCAAACAATACAGATACAGGCTGGACCGCCGGGTCTTATATATGCCAATGGCGTCTACTATGCACCTGTGATTCCCGCAACCATTTGCACTTGCAACTCTACATGGTTGAGCACGTGATTAAGTGTGATGCCAACACCTAATATAGCAGCAGCAACATTAGCAGATAGTAGAACCACAGTAAAATTAGCTGCAACAGCAAATGCTAGTACAGCTACTATACAATTAGCTCCGGCCAAGTTTATGACAGATTCCATTACAAATTCATACAATCCACCCANNNNNNNNNNNNNNNNNNNNNNNNNNNNNNNNNNNNNNNNNATAATTCCTCTTCCTCCTCCAACAACAACACTGAATCTAATATGTGCATTGACTCCATCGGCACTACCACATCCTCCTGCCCCACAATTTCCCCCACCGTATACGAGGCATGCCCGCTCAAAACTACAACAACAACAACGTCCNNNNNNNNNNNNNNNNNNNNNNNNNNNNNNNNNNNNNNNNNNNNNNNNNNNNNNNNNNNNNNNNNNNNNNNNNNNNNNNNNNNNNNNNNNNNNNNNNNNNNNNNNNNNNNNNNNNNNNNNNNNNNNNNNNNNNNNNNNNNNNNNNNNAAGAATGATGATAATAATGATGAAGATAATCATGATCAACATAATGATCATAAAGAAGAAGACAACGACCACCAAGGGAATCGAAATGGAGATATTAACCTAGAAGACCACAAAGATGATGATGATGCTGATGATATCGAAGACAATGAAGCCGATAATAATGCAGATGACCAAGATATAGAGGCAGACCATCATAATGAAGATGCTAGCGATCATGAAGAAGACTACAATTGCCATTCTCATCAACACCATGTTAGTGAAGAAGACGAAGTCCAACAAACATCTCTACCCAGCCTGGCCGGTGATTTGATTTTAACCCATGAACAACATGATTTCCATTTGGAAGGTGACATCAACGAACTCCCTGATATATTGCATGCAAATAATCAAAAGTTAACCGGTGAATTTGCTTATTTTTATCCCTATGATGGTTCCG
>Perm_DSN_contig_1070
TTTGGACACAGAACATGATTTCTTCTCATCACCATTTGGTGGTTTGGGTTCACGTCATGGTCTCGGTGGCTTTAGATCACATTCATTCAATGTCCATACACCGTTCAAAAAGGAGAAACAACAGAATCCACCCGTNNNNNNNNNNNNNNNNNNNNNNNNNNNNNNNNNNNNNNNNNNNNNNNNNNNNNNNNNNNNNNNNNNNNNNNNNNNNNNNNNNNNNNNNNNNNNNNNNNNNNNNNNNNNNNNNNNNNNNNNNNNATATCGATAAAGCCTGGTTGGAAATCGGGTACAAAGGTTACGTTCCAAAAGGAAGGTGATCAATCGCCAGGGAAAATACCATCGGATATTGTGTTCATAATAAGAGATAAACCGCATGCGATGTTTAAACGTGAAGGAAGCGATTTAAGATATACAGCCCGCCTTACATTGAAANNNNNNNNNNNNNNNNNNNNNNNNNNNNNNNNNNNNNNNNNNNNNNNNNNNNNNNNNNNNNNATGCAGGAAATCATAAAACCGAATACGGTCAAACGTATACAGGGCTATGGTCTGCCCTTCCCCAAGGATACATCACGCAAAGGTGATCTACTGGTGGCCTTCGATATACAATTCCCCGAGAAATTGACGGCGG
>Perm_DSN_contig_1071
AGACGATGCAGATGAGGAGGAATACGAAGTCAAGGACATTGTTGGTCATAAAATAGAACGTGGTGTTTCCTACTTCCAAATTAGATGGAAAGGCTATACAAAGGATGATGATACATGGGAAGCCGAGGATACACTCAATTGTCCGGAAATTATTGAAAGATACAAAAAGAAGCAACTTGCTGCATCGCCCAAAAAAGCTGCCACTCCCG
>Perm_DSN_contig_1072
GGAGGTCTACGCTTAATTGCCGTATACTCAGAATCATAAAAACCTGGACCGGGAAATAGGAGAGTTGGTAAGATGCGAGGCTTTTCACGTCCGGCCATAGAGAAAGCTGGGGCTGAACGTATATTACCCTCTTTGCTGACGCCCAAGACAGTGGGGATTCTGTAGACATTAGGAGCTGATTATTTCTTCTTGTATCGAACTTGCTTCGACTGCATACTTTACACTCGAGCTTTTGGCAGATTTTACTGTTGTCGTCATCGAACCATCTGCAGACACTATGGTATTACACGATCCTGTTGCTGCATTTGATTGTTGTATATCGGCACTACCCTTGGCTGCGATTTTGCGATTACCTTCTTCCTTATAGCCATTGCTTACGGTGCGAACAGTTGTTGTCACCATTTGACCCGTTTCACCGTTCACACCATTTAGTNNNNNNNNNNNNNGCCGGATGTGAGAACATCATTCAAATTTAGTTTAGCCAATTGATTGTGGACATTATCATTCGACGAGTCTTTGCCATTTGTCAAAGTTTGCTTTTTAACGGTAGTCACAGTATTCTTTCGATTTGGCCTGGGGCTGCCACCATTCA
>Perm_DSN_contig_1073
TATTGCGGAGGGAGGACAACAGCAAGCAGGATAAACGAAGATCTTTACTGTTGCTGAACAAAAGAACTCATCGCCTTCGTTCGGCCGCTGGGAAGATTTGTGCAAAATGCAAAGTCAGCAATCGCCAAACCCCCAAACACAAACAACACTGCAAAATCAAGGCAATAATGCAGCAGCAGTGGGCAAGATCAATGACACTCCAAATTTATCAACTGTTGGACTTTTGGAATTAGCACATCGTGAGTATCAGGCTGTTGATTACGAGAATGCTGAAAAACATTGTATGCAATTATGGCGACAAGATAGCACCNNNNNNNNNNNNNNNNNNNNNNNNNNNNNNNNNNNNNNNNNNNNNNNNNNNNNNNNNNNGCACAATTTTCAACGCTAGCCATAAAGCAGAATCCTTTATTGGCTGAAGCTTATAGTAACTTGGGCAATGTTTTCAAAGAACGTGGACAATTGCAGGAAGCTTTAGAAAACTATCGACGTGCTGTACGCTTGAAGCCGGATTTTATAGATGGCTATATTAATTTGGCCGCAGCTTTGGTGGCCGCACGTGAAATGGAAGCTGCCGTGCAAGCCTACATAACTGCATTNNNNNNNNCAATCCTGATTTGTACTGCGTTCGTAGTGATTTGGGAAATCTTTTGAAAGCTTTGGGACGTCTCGAGGAAGCTAAGGCCTGTTATCTAAAGGCTATTGAGACATGTCCGAGTTTTGCTGTAGCTTGGAGTAATCTGGGCTGTGTATTTAATGCTCAAGGAGAAATCTGGCTGGCTATACATCATTTCGAAAAAGCAGTAACTTTGGATCCCAATTTCTTGGNNNNNNNNNNNNNNNNNNNNNNNNNNNNNNNNNNNNNNNNNNNNNNNNNNNNNNNNNNNNNNNNNNNNNNNNNNNNNNNNNNNNNNNNNNNNNNNNNNNNNNNNNNNNNNNNNNNNNNNNNNNNNNNNNNNNNNNNNNNNNNNNNNNNNATTGATTTGGCTATTGACACTTATCGAAGAGCTATTGAATTGCAACCCAATTTCCCAGATGCATATTGCAATTTAGCTAACGCCCTCAAAGAAAAAGGACAGGTTAAGGAAGCTGAAGAATGTTATAATACGGCTTTACGTTTGTGTCCCAACCATGCCGATTCACTTAATAACTTGGCCAATATTAAACGAGAACAAGGATTCATTGAAGAAGCTACAAGGCTATACTTGAAGGCATTAGAAGTTTTCCCCGATTTTGCTGCCGCACATTCGAATTTGGCTTCGGTCTTACAACAACAGGGAAAATTAAAGGAGGCATTAATGCATTACAAAGAAGCAATACG
>Perm_DSN_contig_1074
CGAAATTAAGGATTTAACAGCTCGTACAGAAATCCTGGTAAATAAATGTGAAAGTTTACAGGTCATCAATGATTCGCTTTTGGAAAAAAATCAAAAACTCGATATGGAAGTCGAGCAGTTAAGACAACAATTACAAGAACTTCAAAAACAACAGCCCCAGCACACGGTTACCACTTGTGCCGGCTGTGAGTCCTTACTAAACGGATCTGCANNNNNNNNNNNNNNNNNNNNNNNNNNNNNNNNNNNNNNNNNNNNNNNNNNNNNNNNNNNNNNNNNNNNNNNNNNNNTTGAAAAAGAGCACAACAGTGTCGTCTCTGTGGCGGGTAATAGCACTTTGCCTACTCTACAAGATATGCTGTTACCCGACATCGAAATCGATGAAGGAGCGCTCAATGATGCAGAATTTGATGCCGGCAAGTTGGAAGAACTTGCCGAAAGCCTCCTTGCCGATATCACAGCAGACCTGGAAGCTTGCGATAGAGAGGGCAATGAAACTTCTGCCCAAGTTACAAGCGGAACAGAGCGACTGCTTGGATCAATGGTGGGGACCACAACAGAGTGCTTGGAATCCAGCCAACATACAAGCCAAAATGGCTGTGGCCTAAGTACTACTATCACCCCTACAACAAATACCGACACACAAAACCAAGTTCCCGCTTTGCAGATACCGGATCTATTATTGGAAAGTAACTTAGAAAATGAAAACAACAACAACAACGACGATAATGTCACAATGAAAGAAGTTAGCCCTATGATTACATTAACAGCCTCAGAATCTAAACCATCTGCAAATGCAACCACAACAGAAATAACACCAGATACTGTTTATGGGACATACGATGCTAAAACAAANNNNNNNNCATAACTGTCGTTATGGATGATGTTGCGGTACCCGTTAATGAAGTCGTTGAAGAGATTTATTGGGATGGTGAACGAAGCTCATCTACTGAAGATATGATCTATTCATCATCCGCAGGTGTTGCTTCGCCATCTCAAGTATTTCNNNNNNNNNNNNNNNNNNNNNNNNNTGAGAATGAAAACATGATGGAGGACGACAACGACGACGATAATGGTGATGATGATTTAAATTTTGATCCCATTGCCAAATTTTTATGTCCAAAAAGACCATTAGTTTCGCCTTTGGCTAAATCACCTGCATCCTCATTTCATTCCGCCACATCAGATCATGGTTATGAGTCAATTTTGGGTTCCCCATCTTCTCACTATGAG
>Perm_DSN_contig_1075
TTTGACAGTTGACTCTACTTTTGGTGCACGTGTTTTCTCACGAACCGTCCTCAAAAAATTAAAAAAATATGAATGCCGAGAAATTGAAGAAACTGCAAGCGCAAGTGCGTATCGGTGGTAAGGGTACTCCTCGCCGCAAGAAGAAGATCGTACACTCCACCCCCGCTACAGATGATAAGAAATTGCAATCTTCATTGAAGAAATTATCGGTCAACACCATACCCGGCATTGAGGAGGTCAACATCATCAAAAACGATGGTACTGTCATCCATTTCAACAATCCCAAGGCTCAGGCATCGCTGCCCACCAATACGTTTGCCATTACCGGTCATGGTGAAAATAAATCCATTTCGGAAATGTTACCAGGTATTTTAACACAACTGTGTTATATCTTGGGGACCCAATTGAGTTAAAATACCTGGTAACAT
>Perm_DSN_contig_1077
GTCACAAGCCAGATTTTTTGGTGATCGTCTAAAAAGACAAAATGGTGCCAATATGTATTTACCCGCTAGTTCAATTATTCCCGGAGGAGAAGGTGATGACCCACAAGAGTGGACAGAATGGAGTTCTCCCTCAGAGTGCTCTCGATCATGTGGAGGCGGTGTATCCTATCAAATGAGGGAATGTCTAAGGACAGGCCCTGATGGATCACCCATGTGTACGGGT
>Perm_DSN_contig_1078
GTCGATGTCGTTGGCGACAGGGGTGGTGATGCAACTGCTGATTGCTGCTGTTTGAGCAGTTGTTGTTGCTGCTGTTGCAACTGCTGCTGAAAGAGCTCATGTTGCTGTTGTCTCTGTTGCGGGCATTCTTGGGGCGATAAAGATGACAGGGGCAATGGTGTTGTTGGGGGCGACGATGAAGACGATGACGATTGATGGTGATGGTGGTAGTTTGCCAATTTTGTTTGCTGCAGCAGGTGATTATGGTTGTGGGAGTGGTTGTGATGATGGCCGGTAATGCCATTGCCACAGGGTGAGCTCGGTTGTTTCTGATAGGGATGTATGGAATTGTGAGTGATGTGACACAATTTGTTTCCATTGCTGTCCAAGCCATTGTTGTTGTTGCTGTTATTATGGTTAGTAGCTGAAGAATTGGATTTTCCATTGTGTTGTATTTGTGATGCTGGAGATGGTGACATTGAATTAATTAATGTTTCAGATGTTGTCGNNNNNNNNNNNNNNNNNNNNNNNNNNNNNNNNNNNNNNNNNNNNNNNNNNNNCGCGGATTCTAATAAGGGCGTATTTTCAAAGTCCATTATTTGATTATAAAATTACACGTAGTTACGTATTTTCAGATGGCTGGTTCTGGGTTGCTAGTGTTATATGGTGTTGTTGTGTGGAAACAGAAGCAGATCCAAACTTGGTTACAAACACGTACAAATAATAGAAC
>Perm_DSN_contig_1079
CTATTGCCTTGTGGGGCATCGACATGACGATAACGCATGGGTCCCGAATGACCATTGGGTGTCCAGAGGGGAGCAATGCGTACATTGTCAATGTGCGAGTAATTGCTTTCGCCACGGAAATGGCCGGGCACAAACTTGGTGGGTGTGGCTGGTGGTGGGACACGTTGATAACCGGGAGTACTACCGCGTGGTGAAGGTGTGGGACTATATGGAAATTGTTCCATTGGTTGTTGATATTGGTGTCCCATGTTATTGTTGTTGTAGTTTTGTTGTTGATTATCGAAATGCATGACCCTTTGGGTTTGTTGCATATTGACCATGCGTTGGCAAGATTCCGAAGATTCCTTCATTTGCATGGAGTTCTTGGTTTCGGTAGCCATGGAAGGTACATGCACTGGAGATCCGGCTACAGCATTATAATACATACCAGGTTGTGGAGCCACACCACGTGGAGGTTGGTGCTTGAAATCTCTCGGTATGGGCTGTGGTGGGGGAGCGAAATTCTGCTGTTGCTGAGCGGCAGCAGCCAAGAATTTAGCAGCCACCGGCTTTGGTTTGAACACCGTTTGTTGGCTTTGGCTAAATTGTTTCGTTTGGTGTGATTGTTGTTGTTGATAATTATTGAATTGAGGTTTGGTGCTTGAAATCTCTCGNNNNNNNNNNNNNNNNNNNNNNNNNNNNNNNNNNNNNNNNNNNNNNNNNNNNNNNNNNCCATTCATGGCTGGTTTCGAAACAGGAGTTGGTGGCTGAACTACACGATAGCCCTTAATCTCATTTTCGGAAGCCCGAGATACGGAACGGAAACGTTCATCGATTTCGCTACTGTAATCGCTATACTCAGCTGCCGGTGTCTTACGTTGGGCCGGAATGGGGCTGGGTGCAGCAACAGGCTTATAAGCCATGGGTGGTTGTTGTTG
>Perm_DSN_contig_108
ATTCTAAGAAAATTAAAAATAAACAAAATATAGCGGCAGTGTTGACCCTATATAAGAACGAATTGAAAAGAAAATTTGTTGTAAAAGAAATACCTACCTACCCCCTCTCTCGCTCGCTCGCACTCTCTCTCTGTGANNGAACGTCATCGTGAGCAGAGACACCGTCGCCGCAATCAATAGCAGCAGTCAGCAGTACACTGTCAGTTTAACCGCTGTAGTGTGTACCAGCACCACCACCTGCAGTGAACTCTTAAGGCCGTAAGACTTATAACGGAAGCATTTTCTTCACACACATCCACATCTACTTCAGCCGTTAGTAGTTCGAAATTCCAAACCGGCGGATTTCCAACTACNNTACTTATAACTACAGCAACAACAAAACCAAACAGCTTTAATTTAACACAAAAACCCCTACCCCCCAACAAAAACAAACACATAAAATGGCCGATCAACTAACAGAAGAACAAATCGCCGAATTCAAAGAAGCCTTCTCACTATTCGATAAAGATGGCGATGGCACCATCACAACAAAGGAATTGGGCACAGTCATGAGATCACTTGGTCAAAATCCCACAGAAGCAGAATTACAGGATATGATCAATGAAGTCGATGCTGATGGCAACGGCACAATTGATTTCCCTGAATTCTTGACAATGATGGCCCGTAAAATGAAGGATACCGATAGTGAAGAAGAAATCCGAGAAGCCTTCAGAGTATTCGATAAAGATGGCAATGGCTTCATTTCAGCGGCTGAATTGCGTCACGTAATGACAAAT
>Perm_DSN_contig_1080
ATATAAACGTAATGTCTGTTCTATGGCTTGGCCCATACGACCTGACATAACTAATTTTAGAATTTTCTGTCTATTACGCATGGAAGATAGATCTTCCCTTAAACTTTGACCTGTTGTACGAGCAAACGCCTCTGCTGTTTGACTATAGCCATTATGCACCAAATATGAATTAACCATTTTNNNNNNNNNNNNNNNNNNNNNNNNNNNNNNNNNNNNNNNNNNNNNNNNNNNNNNNNNNNNNNNNNNNNNNNNNNNNNNNNNNNNNNNNNNNNNNNNNNNNNNNNNNNNNNNNNNNNNNNNNNNNNNNNNNNNNNNNNNTCGCCGGGTGTCTGTAAACCAACTGTGGGATATAACTTTGTCGGTAAATCTCTGAATGCAATGCCCAAATGTGTGCCATTCTTTGTATAGAAACATGTATTATTGACAAAATTCACACAGCAACCGATAATATCGCNNNNNNNNNNNNNTGTGGTAAATGTGGGCCCATACGATTGTCCATGACCCGATGAAGAAAATGAGTTACCATCATCACCATGATAACCATATGATTGTTTATCCCAACCTGGCAAACGATTCATACGAAATTGTTGAGCTGTCAAACCAATACCCATATAACCATTTTTGCCTTTTGAAATTATT
>Perm_DSN_contig_1081
GGCAATGGTTACATTAGCCGTTTGCTATGTTCGGAAACGTCTCAATTATTGGAAAGAACGGGGCATTGCCCATGAGGAACCCAGTTTGTTGGCTGGTAACTTTCAAGGTGTTACGACCGAACGCAGCATTGCCGACTGTACGCGCCATGTTTATAATAAATTCAAAGGCTCTGGACCTTTTTGTGGATTTTATATCTTCCAAAGACCTGCAGTTCTAGTCTTAGATACGGATTTAGTGAAACATATTTTAATAAAAGATTTCTCAAAATTCACCGATCGTGGCCTATTCTATAACGAGAAGGGTGATCCCCTGACAGGGCATTTATTCCTATTGGATGGAGCCAAATGGAGGAATCTACGCACTAAGCTTTCGCCCACATTCACAACAGGCAAAATGAAATTCATGTATCCCTCCATTATTGAAGTGGCTGAGAATTTTATGCAAGTCTTTGGTCTAATGTGCGAGAAATCCCCTACAGTCGAAATCACGGAGATGTTGGCCCGATTCACAACCGATATCATAGGCAAGTGTGCATTTGGTATTGATTGCAACAGCCTAAAGGATCCAAATGCAGAATTTCGNNNNNNNNNNNNNNNNNNNGCGGCATGGGAGACTTTTAACTAACTTCATTGATGGATTTCCTTCATTGGCTCGTAAATTGAATATGGGCATCATAAAGGATGAAATAACAGAATTCTTTCTACGGATAGTGCGTGAAACGGTGGCCTATCGTCAGCAGCAAAATATCAAAGCTAATGATTTCCTAAATATTCTAATGGATTTACAGCAGGCAGGGGAAAAGGAGAAGAATGTCTCTTTGACTCTAGAAGAGATGGCTGCTCAGGTTTTTGTATTTTTCATAGCAGGTTTTGAAACATCATCCTCCACCATGGGTTTTACCCTATACGAATTAGCCCAAAATCAAGACATTCAAGAAAAAATGCGTGAAGAAATCAATGAGGTATTCGATGCTGAGGGTAAAGTTACCTATGAGGCCATACATAAATTACCTTATTTGGGCCAAGTGATATCAGAAACCCTACGCAAATACACCATTGCACCCCATCTAAATCGTAAAGCTTTGGAAGACTATGTTGTTCCTGGCCATAGTAAATATGTCATCAAAAAGGATATGTGTGTTATTATACCCTCAGCGGCCATGCATCATGATCCCGATTTATATCCTGATCCAGAAAAATTTGATCCTGAACGTTTCGATGCTGAAAATGTTAAACAACGTGAAACCGT
>Perm_DSN_contig_1082
ATTTCACCGATCGTGGTTTCTATCACAATGAGAAAGATGATCCCTTGTCGGGTCAATTGTTTCTACTGGATGGTATCAAATGGAAAAATATGCGCAATAAACTTTCACCTACCTTCACCTCGGGCAAAATGAAATTCATGTTTCCCACAGTAACCCAAGTGGGCAACGAATTCATGGAGGTCTTGAGCAAATTGGTAGAGACGGAAGGTAGTGTGATTGAATTCAAAGATTTATTGGCCCGTTTTACCACCGATGTCATAGGAACTTGTGCCTTCGGTATCGATTGCAGCAGCCTCAAAGATCCCAATGCCGAATTCCGTGTTATGGGTCGCAAAAGTCTAGTGCAACAGAGACATGGTCAATNNGGCCAATTGGTTATAGCTTTTACGGCCAGTTTTCCTGAATTGGCCCGAAAGCTTCATATAAAACAAAATCTTGATTCCATTGAGGAGTTTTTTATGCGTATTGTCCGCGAAACAGTGGAGTACCGTGAGAAGAATAATATACGTCGTAATGATTTCATGGATATGTTGATCGATTTGAAAAATAAAAAACTCATGAAATCAGAACATGGTGAAGAATTAACCAATTTGACATTGGAGGAAATTACAGCTCAGGCATTTGTTTTCTTCAATGCTGGCTTTGAGACATCGTCAACAACATTGGGTTTTGCTCTATATGAATTGGCTCAAAATCCCGAGATACAGGAGCGTGGTCGTCAAGAGGTTTTGGAGACATTAAAGAAACACAATCACGAATTTACCTATGATTGTGTGAAGGAAATGTCATATTTGGAACAAATACTCTCAGAAACACTGCGCATGTATACTGTTCTTCCCATTCTCAATCGTTTGGCTTTGAACGATTATGTGGTTCCTGGAAATCCCAGTTATGTTATCAAGAAGGGCATGCCAATATTTATACCCGCCA
>Perm_DSN_contig_1083
GGACCACAAACTCCACTGGCCACGAGTTTGAAACCAGCTGAAGTTAAACCACACATACCAACAGTGCCTCTAGTTACCGAACCTCCAAAAGGTTTGCGACACATTTTAACAACACAGGGACCTGCCGCATTTGCCAAAGAAGTTCGTTCTCAGAAAAATCTTTTAATGATGGATACCACCTTCAGAGATGCTCACCAGTCTCTGCTGGCAACACGTGTGCGATCTCACGATCTTCTGAATATTTCACCATTTGTAGCCAACAAATTCCATAATTTATATGCCTTGGAAAATTGGGGTGGAGCTACATTTGATGTTGCCTTACGTTTCTTGCACGAATGTCCATGGGAACGTTTAGAAGATATGCGCAAACTGATTCCAAATATTCCATTCCAAATGTTGTTGAGAGGTGCTAATGCTGTTGGTTATACAAATTACCCAGATA
>Perm_DSN_contig_1084
GCAGTTTATCGTCATGTTTGATTTCAATAGCAATTGATTTACTGCAATCCACGCTAGCTAATTCAACATCTGTTGTATTGGTCATAAAGAAGTGTCCATAGAAATCTGTGGCTCTTACTCCAGCCGAGGTGCGAACTCTNNNNNNNNNNNNNNNNNNNNNNNNNNNNNNNNNNNNNNNNNNNNGTTTGCCATCAATGTCAGCCTGGAAATATGTGTACTTATAAACCTCTCCGCCTGTTAATCGTGACACTTGCCCTATTGTGGCAATGTCAATATAAGAGTTATTGAATAAGAATAAATCCACA
>Perm_DSN_contig_1085
CCAAGCTATAAAAGTTTAACTTTTTCGTGTTTAATTCGTCCCAGATGCCGTGATAGCCGTTGTTGCTGTCGTTGTTGCAAGTGAAGATGTTGCTGCTACTATAGACAGTGGCTGTAGTATTGATGATGGTGGTAGTGTGGCTGTTGTTGGTAGTCTTTTTGGATTTAGCTGGTTTTGGTTGTGGTTGGCAGTCGTCGTTAGGTTTATCCGGTTTTGGGTTGTAGTTGTTGCAAATATTGTTGATGGTTTTGTTGTTGTTGTTATTGCCACTGTTGTTGTTTATACAATTAGTGCTGTTCTCCAAAAGTTGTTGGTGATGGTGTTCTGTTGCTCCTCTTGCATTCAAGTTTC
>Perm_DSN_contig_1086
TTAAGCTGTTTGACAGTGGCACTGTATTTCTTCATAAGTTCGGCCAATTCTTCTTCGTTTTCCTCAATTTGCGCTTGCAGTTCGCCACGTTCGCGTTGAGCAGCGGTCGCCCGATCTTCGGCTTCATTTCGTGCTCTGTTTGATTCCTCATACATAGATTGCAGCTCTACCAAGTCCGCCTCGGCAGTTTGTCGGGCCTTCGTGGCANNNNNNNNNNNNNNNNNNNNNNNNNNNNNNNNNNNNNNNNNNNNNNNNNNNNNNNNNNNNNNNNNNNNNNNNNNNNNNNNNNNNNNNNNNNNNNNNNNNNNNNNNNNNNNNNNNNNNNNNNNNNNNNNNNNNNNNNNNNNNNNNNNNNNNNACGATCAACCCGATCCTGATCCTCCATTGACGATAAGCGACGTTCGAGCTCATGTTTTTCTCTCAAAAGCAGCGTTCTTTCTTCATGTTCCGTTTCCAATTGGCATTCCAGAGCTTTTATTTTCTTGTAAGCACAACCGCGAGCTTCTTCGAGCTCTTCATCTCTTTGTT
>Perm_DSN_contig_1087
GAAATTTCGTTCAAATACAAATGGTGGTGTGACGACGACGAATGGAAGTGAACGAAATAGTTCCTCGGTTTTGGCAGGACCTTTGTCTAGAGTGTTTGGAGCACCTCGGGAAGACGAGGCAGAGGATCAACAAAATAATATAAGTTTTCGTTTGACTAAAAATACCAGTGACGAAGCAGCAGCAGCNNNNNNNNNNNNNNNNNNNNNNNNNNNNNNNNNNNNNNNNNNNNNNNNNNNNNNNNNNNNNNNNNNNNNNNNNNNNNNNNNNNNNNNNNNNNNNNNATGACGAAGAGGAGGGGGAGGAGCAGGAAGAAGACGAAACAAACAAGATCTTTGCGAGACGTAATACAGATTCTTGGACTGGGTCTACAACTCGTGATAATGTTGAAAAATCCCAAGGCGAAGAAAAAGAATCCAAA
>Perm_DSN_contig_1088
GCAATGCAAATGGTATGGCTAATGGAAGTGTCGGTGCTGTTTCTGGAGGCTATGGGGGTGCTCCCGCCAATATGCCAGGAGGTTATGGTGGCGCTCCACAAAATGCTGGCGGTTATGGTGGAGGTTACCGCGGCAATTTCAACNNNNNNNNNNNNNNNNNNNNNNNNNNNNNNNNNNNNNNNNNNNNNNNNNNNACGTGCCAAAAGCTCCAATTTTGGGCCACGTTATCAGAAACCCCAGAATGGCGGAGGCTACCAAGGAAACAATATGTACAAACCATCGATTAATTTGGCCAACTTATCGAAAGAAGAACGTGCCGAATTACAGCGCGAAAAGGCTAAAAATCCCGGACGTACTCTCGATACACNNNNNNNNNNNNNNNNNNNNNNNNNNNNNNNNNNNNNNNNNNNNNNNNNNNNNNNNNNNNNNNNNNNNNNNNNNNNNGTGAGCAGGAAGTCGAAGAGATGCGTGCAGAATTGCAGATCACAGTTTCTGGCAATGATATCCCTCATCCGATTAGTTCATTTGATGAGTGTACTCTCCCTGAATATACCATAGAGGAGATGAAGCGCCNNNNNNNNNNNNNNNNNNNNNNNNNNNNNNNNNNNNNNNNNNNNNNNNNNNNNNNNNNNNNGTTGGTATTGCCCAAACTGGATCTGGCAAGACCCTGGCTTATATGCTACCCGCTATGGTCCATATTGCAAACCAACCGCCATTGCAACGAGGCGATGGACCCATAGCTTTGGTTCTTGCTCCCACTCGAGAGTTGGCCCAACAAATCCAGTCAGTTGTGCGTGATTACGGTCATCTGTGCAAACCAGAAATTCGCCACACATGTATTTTTGGCGGTTCCTCAAAAGTACCCCAGGCACGTGATTTGGATCGTGGTGTAGAAGTTATTATTGCCACACCTGGCCGCTTGATTGATTTCCTGNNNNNNNNNNNNNNNNNNNNNNNNNNNNNNNNNNNNNNNNNNNNNCGTATGTTGGATATGGGTTTCGAACCCCAAATTCGTAAAGTCATTGAACAAATACGTCCAGATCGCCAAGTTGTGATGTGGTCGGCTACATGGCCCAAAGAGGTGCAAGCTTTAGCCGGTGATTTCCTCAACGATTATATACAAATCAATATTGGCTCACTGGAATTGTCAGCAAACCATAACATTCGTCAAGTTATCGATGTATGTGAGGAAAATGACAAAGAANNNNNNNNNNNNNNNNNNNNNNNNNNNNNNNNNNNNNNNNNNNNNNCGCTAATAACAGCAACAAAATTATTATATTTGTTGAAACTAAAATTAAGGTTGAAGAAATCTTGCAAATCATTCGTAACGAAGGCTATACCGCCACTTCTATACACGGTGACAAATCTCAAGCTGAGCGTGATCTAACCTTAA
>Perm_DSN_contig_1089
TGACAATATAATTTATTACATTTCAAGTCAAAAGTACATACATAGTCGCTATATAGATAAATAAATAAATAAATAGTATTGGTGGGTATTTTGAGTCAAACAACAAAAATCCAAAAGTGCAAATAATAAATAAATACGGGATTCCTACTGTCCCNNGGATGACTTCTTCAAGAGTACTCTAGAAACTACATTTTACAATTGCGCTGCCATTAAAAAACAGGACACGAAATACGTAGGTAGCTTAGAGCATTTCTGCTTCTGTTTTTTGAGTTTATTCCTTGAGGATGAGTTCGACGAAAGCGGTGTCGAGATCGTCTCCAATATCCTTGTATCTTTCCTTTTCCAAGACAAGATCGTCTCCTTGGATTTAAAATAAACTAAAAAAATCAGCAGCAGCAGCAGACAGGTTAATCGAAGAATTTGTATTCAATCTTTATAGTATTTTCGGTATAAAAATTTTAATTTGGATTAAG
>Perm_DSN_contig_109
CCTGATCATCAATAGTAATAATGGGAGTGGCAAAGATGTCAATTACAATTTGACACAAAATACAACAACAAAAACGTCTACAAGTATCGATCGTGCAAATAAACGTAGTGAATTTTTTTCTAACGGTAGTGTTGGTTTAGGAGAAAATTCCCATAATTCCCCCACGTATAGAGCAGGAGGAGGTGGAGGAGGAAGTGCAGACACAGGAGACTTTGGTTGCACTCAAACATTGAGATATAATAAAACAGCGACGTCATCATCGGGGGTGGAAACACCAGATGCCAGTATGATTAAAGTCCAACCACGTCTCACTAGTCCTTTGCTAGTGCGAAAAACTTTAAGTGGCGGCGGCAGCAGCAACAGCAGTAGATCACCTACGCGCTCCAATTCCAATACTATTGCAAATACATACCACTACAGCTATGGTAGTGGCGGTGATGGAGACAACTTTGACAAGTTTGGCGTAAATGGCAATATCAACTATAAGAACGATGCCAAAGGCAGTTATGGACACAATTCAACACTATACAGTGGTAGTGGTGGTGGTANNNNNNNNNNNNNNNNNNNNNNNNNNNNNNNNNNNNNNNNNNNNNNNNNNNNNNNNNNNNNNNNNNNNNNNNNNGTTTACAATGAATACCGTTCCACGACACAAGAAGTCATAGCCCCCTCACCAAATAGTTCCCCCTTACCACCGCCAAGGCGTTTCATGAATGGCACCGTACAATTGCCTTCAACATTGCCGCCATCGTTGAGACATCATAATGGCAATAGTAATGACTCCGCCACCTCGGCATCACATCCTCCCCAAATACCCCAACGTAGTCAAAGTCAAAATGGCAAATATAATTTTGATTTCCAATTTAATNNNNNNNNNNNNNNNNNNAATAACGACAATGATTTTTTGAAAAGGCGACAGCCATCATTGGATCGTTCGCCACAACGATCAGCGACAAGTCGTAGCTATCAACAGCTGCATGTCATCGATCATCATCGTGATGCTGATGGTGATGACGACATTCTGAGAAGGCGAAATCAGACATTGGATCGTTACAACATGACGACGACGTCGCAACGGCAGACGACAAGCTATCAGCAGAGACATTTGCAACAGGACGACCACGATGATGTTGACTTTGTAAGAAGGCCAAATCAACAATTGTATCAAACGCGCGACATTCCTTTGGATTCATACAATGTGGAACGTAATTATCACACTTCATCATTGACCACACATGCCAAGAATCAATACAACAACAGCGACAACACAAATCGTATTAATGGCAGAGAAACTCTAAGTCCATCCTCTATGTTGGATATCTATGCTACACCTTATGATGATGAACGCAACAATCAACGTCCGCGACCAGCACATCCACTGGAGGCAAACATGAGCAATAATAACCATAATACCACCGCCGCCACANNCCACAACAACAACAACAGTACGCACAATACAACATTCAAACCACTCGGGCACTCCATATGGCCATGCACCAGTATATGGAGATGGTAATGTTGGTCAACAACCACCAATGCCGGATAGAGATGCATCACCTATTTATGCCACCAGTACGAAAAAGGTAACAACCACTAACTCGATGGCATCGACGTCAGCATATCGCAATGCATCACAACAGCAGCCAGGCATTTTAACATCACCCAAGGCAGCCACATCAATGAGCACTTTAACCATTATGGATTATCCATCTCCTTCACCAACATTGAGGCCAGAAACGCCAGCGTTTCCTGTTACACCGCGTACACCATTTGCTGCAGGCAGCAATACCCCAACACTTGCCAGATCCTCCAACCTTCACCTGAACTCCAACACCACCGAATTGCAAAACTATTCAACGGAAACTATCTATGGCACTAACTATAGGCCTCGTCTGGCTTCATCTCTCTCCATGGCTAATAGCGAACCCCAGGAGGTGGCTGCCCATTTGGTGAAATTTGCTAAAGATTCATCGAAATTTTGGTATAAACCAAATTTGTCACGCGAAGAGGCCATATCATTGCTGGTGAATGCTCCCCCCGGAACATTTGTGGTGCGTGACTCGACCACCTATAAAAATGCCTATGGATTGGTATTGCGTGTCTCGCAACCACCACCAGGATCAACGGCAACAGGAAAACCTGATGAATTGGTACGCCACTTCCTGATTGAGCCTACCACCAGGGGTGTACGGCTAAAGGGTTGTGCTAACGAGCCAGTTTTCACTTCCCTTTCCGCTTTGGTCTATGAGCACTCCATCAATCAATTGGCCCTGCCTTGTTTATTGCAAATACCAGATCGTGACATTGTCACCCCATTGGTGGAACCCACCCCGGCCCAAACACAACTCCTGACCCAGGGTGCTGCCTGTAATGTTCTTTGGCTATTTTCATGCGATACGGAATCTCTAACGGGCGAAGAAGCCATACGTAAGGCCATCAGGCAAATGTATGCTCCCAATACAAATGTCTCACCCACCGAGGTCCATTTCAAAGTCAGTCATCAGGGTATTACACTAACGGATAATACACGCAAGAAGTTCTTCCGTAAACATTATACCGCCGATATCATCTCCTTTTGTGCCATTGATCCCGATCATCGCTTGTGGACCATGCAAGAGCACGGCAACGATAAGACCACCATTGTGGGGGCTCTTAAGAAAACGATATTTGCTTTCGTAGCTCGACGCTCAGCAAGTTCCAAGGATAATCAGTGTCATGTATTCTGTGATTTGGCCATAAATCAGCCAGCATCTGCCATAGTGTCATTTGTGAATAAAACTTTACCCACGGAGAAACAGAGGAACTATATACTTTGAGAGCGGCAAC
>Perm_DSN_contig_1090
CCACATTGTGTGCTACTCTCGGCGAGTATCCGATGGTGCGATATCGCACTGATTGGGATCGCAACATCGATTTAGCTGCAGTCGTTCAGCAAAAACTGGATGCGTACAAGGCTGATGAGCCAACGATGGGCGAGGGTTCGGAGAAAGCACGTTCACAATTGTTAATTTTGGATCGTGNNNNNNNNNNNNNNNNNNNNNNNNNNNNNNNNNNNNNNNNNNNNNNNNNNNNNNNNNNNNNNNNNNNNNNNNNNNTTTACGCCCGGACCCAATCAACCAGAAAAGGAGGTGCTGTTGGATGAAAATGATGACTTGTGGGTAGAATTGCGCCATCAACATATTGCTGTCGTATCCACGCAGGTTACCCAGAATTTGAAAAAATTCACAGATTCCAAGCGAATGTCTTCTACTGATAAGGCANNNNNNNNNNNNNNNNNNNNNNNNNNNNNNNNNNNNNNNNNNNNNNNNNNNNNNNNNNNNNNNNNNNNNNNNNNNNNNNNNNNNNNNNNNNNTGCATGAAATCCTACCAGAACTATGTCGACAAACTATGCCGTGTTGAACAAGATTTGGCTATGGGCACCGATGCTGAAGGTGAAAAGATTAAAGATCACATGCGTAATATTGTACCAATTCTTTTGGATGCTAATGTTTCCAATTTCGATAAGGTGCGCATCATTGCTTTGTATGTCATGATCAAGAATGGCATTACTGAGGAAAATCTCACGAAACTCTTTACACATGCTCAACTTTCACCAAANNTGGTTCGCAATTTAAGCCACTTGGGTATTAATGTTATTGCTGATTCACGCAAAAAAGTCTACACAGTTCCCCGCAAGGAACGTATTACAGAGCATACCTACCAAATGTCTCGTTGGACACCCGNNNNNNNNNNNNNNNNNNNNNNNNNNNNNNNNNNNNNNNNNNNNNNNGATCAGCGTCACTTTGCTTTCCTAACGGGCCGAGCACAAAATCCCAATTATCATGCTCCTACAAGTGCTCGTTATGGCCATTGGCACAAAGACAAAACGCAGACCCAGGTAAAGAATGTC
>Perm_DSN_contig_1091
TTCCATTCATTGTTTTTGGTGTATGTATAAAATTGACAAGAAATTTGGAACGGGCCACAACAAAAGATTTAGTCTTAGGGGAGGAACTATCTCTACAGCATCATCATTGTCTAGCACACTTGATGAAAGTGTACTGAGAATGCATTCGTCGGCAACTACCTCCACAACTTCATCATCNNNNNNNNNNNNNNNNNNNNNNNNNNNNNNNTGGAAATGCGGTGTCGCAAGCTTTAGTACCTTCTCGAGGACCGGCTATTACTACGAATATTGATGAGAAAAGTGCCCAATTTCAACATCAGTTCAAACATGAGAAAACCATTGAGGCTGTTATCACGGACTATCCTGGAGTTGCTCCAGAATCAGCTGTACCACACGAGCGTATGTCATACGATCGTTCTATAGNNNNNNNNNNNNAAAGTTTTCGCAATGGTGGTGACCAGGATACTTCACCCCTGAGGAATGCTGTAGGGCCGATAGTGCCCAGCAATCAGCATCATGAAATGCACGAATCATATCAACAGATAACGCGTAATAAACGCGNNCGCGCAATAAACGCGTGTCCACGGAAATCCTAGGTTCCAGTGTGGAAAGCACAAAGACTTCACAGCGAGGTCCCAGTGGTCATCGTCGCATTACCACACATATTGTGCGCAAAGTAACCACCTTGAGTCGGGCTGAGGAACAACAATT
>Perm_DSN_contig_1092
TTGATCTCGAAGTACAAAGCAGAACCTTAAGTGTTACGGATATTTAATTGCTTGAAAACGCTTGGCCAAGTTAATTTAAGACAAACAAGAAAGTGATATAAATTTTAAGTAAATTAATATGAACAAATCTATGGTTTTTCTATTGGCCTTGTGGGCGGTAGCATTAGAAGCTAGTGTGGTACCTCTTGGATTAGCTCCCGGTGCTCATTATGTAGTGTACCCACACCATGATCCTCATGTGGAGGCTGTGGTCCATGCAAAAGCAAAAGCTGCCCTGGTTGCTGCTGAAGCTGCCCAAGCTCAAGCACATGCCGTCAATGTTCAAGCTGC
>Perm_DSN_contig_1093
CGAATACAAATCTAAAACACATAATTTTCACATCATGCTAATAACAACAACAACTGATCCAGTAATGGCCACAAACAACGATGGCGGAACAGGGCAGTGGCAACGAAGTGCACAAGCGGCTGTATCAGTGCGACATGCCTTTAAAACATANNNNNNNNNNNNNNGAAAAATTCCGTTCCAGTATTAAACAACCTGAATATGACAGTTCCAAAAGGCACAATATATGGTCTCCTGGGTGCATCAGGTTGTGGTAAAACCACCCTCCTTTCCTGCATTGTTGGTCGTCGTCGCATTGATTCGGGC
>Perm_DSN_contig_1094
GCCGTCTGCCTTTGGCGGAGAGACGTAACTACAAGAATGTCTTCAATGCCTTGGCCCGAATTACCAGCGAAGAAGGTTTGGCCACATTATGGCGTGGCAGTTTACCAACCGTGGGTCGTGCCATGGTGGTCAATATGACACAACTTGCCTCCTACTCACAATTCAAAACCTATTTCCGCACTGGACCCATGCAAATGGAGGAGGGCATCAAATTGC
>Perm_DSN_contig_1095
GCAAAATTCACATCCATGCTGCTGATGACAACAGTAAATGGACTGATTGCCATAATGGGATGGTAATATAAATATATACTAGATTTTGTATTGACGTATCATGGCAACAACACCTATGGCTGAGGATGGACGGACCCCCCATCGGATGATAATAGGGGTGACGACGTCACACCACTTAATTACTGATAATGAGCCAATACATCGCGATTAATAAC
>Perm_DSN_contig_1096
ACAGAAACCCATTATAAACCCATAGCCATGAAACGTGATGAAAAATTGGGCATTGACTATATTGAACAGGGAGCCTATATAATGCATGAGGATGCCAATAAAACTCCAGTGAATGAAACAAAACAAGTGATTGGTGGTGGAGCCATGACAACATCGTCCATTATGACACAATCGCTGACCGATTCGAGCACAATCAATGACCNNTCGAGGATGATAGTACGAATTCACAAATACAAATATCCTCAATGTCATCGAAACCAGCAAATTTCTCTGTCACCACAGAGGAGAGTGAAGCTTTGACGGTAGTTTCTAGTCCCTTGGATTCATCGCCTCATACACGAAATTCAAGCAATAACAAANNNNNNNNNNNNNNNNNNNNNNNNNNNNNNNNNNNNNNNNNNNNNNNNNNNNNNNNNNNNNNNNNNNNGGGCAATAATTCAGCCACAACTTCCAGTAAGGCCACACCACCAAGGCAATCGTCAAAGGATAGCCCGGCCAGTATTCCAGGTATACCCGGAGACAGACGATCAAATGATGAATTATCCTATGAAGAATATGTGCGAGCT
>Perm_DSN_contig_1097
CTGTAGATGTAGAATAAACACTGGATGGCTCAACACCATGGCGACCTCTATTCTGACGTAATGGTGGTATTGGTGTTGTTATTTCACTGGAACTACCACCAAAGGACGATGGTGTTGTCGTCGTCGTCGCATTGTTGTGTTGTGCACTTTTCACATGGGAGAATGATGGAGTCTTCTGGATTTTATAGCGTTGTTCGAATGCCTTCAATGGATCCCCCTCTAGATGTTCACTGAATGGTCTTTGTTTGTAGGCATTGGCTCGTGTCGGCGATAGAGCTTCCATGCCATATGTTGACACATACGACGATGATGATGCTGCTGCTGACGGAGTTGTGTTCTCCTTAAAGCTAGAACTATTGCTTAGGAAACGTTGTGTAGCTGCTGCCGTTCGAGCTGATGGTGATGTGGGATTGGCGGCTGTTGAAACATGATAGTGGGCTTGATTTGTGCAATTGGCATCTGTGGTGGAATTAGCTGCTGCTAACTTTGGCGTTGGACTAAGACTAGATCCACTAGAATATCCGCAAACNNNNNNNNNNNNNNNNNNNNNNNNNNNNNNNNNNNNNNNNNNNNNNNNNNNCGACTGCGATGTAAACGTTTCTCGGCATTCAATTGCTTTTTGGATTGTAATTTGTCCATGACTAAATCGTGTATAAGATCCTTTTGCTTGGTACGTTCTTTGGTAATTTCCTCCAGTTTGCTTGTGAGCGTAGGAATTTCAGGTACTTTTTGCAGTTGTTGTTGCTGCTGCTAATTGCTGCAGATGATGATGGATTAATTGTTGTGCCTGTCATACTTTGCATTTGGGATTTTGCTATAGTGGTTGCGTTGTTCTGGTGCTGTTCCTTGGGATCGTGTCTTAAATTACTTGTAGTTATGGGGTCTATCACAGTTGTTTGTTGTTGTTGTTGTGGTTGTTGCGGATTAGAAGCAATCACAAGTCCCTCACCTTTGGAGCTTTTCCTTCGATGCTTTCTAGCTT
>Perm_DSN_contig_1099
TGTTACGACTTATCTTATCTTAATAATAAGAGTGACGGGCGATGTGTACATATTTTAGAGCTAAAATCAAATTATTAATCTTTATAATTTTACTATCAAATCCACTTTCATTAAACATTTCAAATTTAAATCCATATAAATAATTTTATTGTAACCCATTTCTACTTAAATATAAGCTACACCTTGATCTGATATCTTTTCTTTTATAAAATTATGAAAATTAACATTCTTATAAAATATTCTAATAACGACGGTATATAAACTAAACAAACTTAAGTAAGGTCCAACGTGGATTATCGATTACAGAACAGGTTCCTCTGAATAGACTAAAATACCGCCAAATTTTTTAAGTTTCAAGAACATAACTATTACTACCTAA
>Perm_DSN_contig_11
ATATGGGACTACCCCCTGAATTTAAGCATATTAATGAGGGGAGGAAAAGAAACTAACAAGGATTTTCTTAGTAGCGGCGAGCGAAAAGAAATCAGTTCAGCACTAAGTCACTTTGTCTTTATGGCAAATGTGAGATGCAGTGTATGGAATGTTCAATTTCTAGTATGAGAAATTAGCGATTTAAGTCCTTCTTAAATGAGGCCATTTACCCATAGAGGGTGCCAGGCCCGTATAACGTTAATGATTACTAGAGAGCATTTCCAAAGAGTCGTGTTGCTTGATAGTGCAGCACTAAGTGGGTGGTAAACTCCATCTAAAACTAAATATAACCATGAGACCGATAGTGAACCAGTACCGTGAGGGAAAGGCGAAAAGAACCCCGGAGAGGGGAGTGAAATAGAACCTGAAACCGTATGCGTACAAGCAGTGGGAGCCTATTTGGGGTGACGGCGTGCCTTTTGAAGAATGAGCCTGCGAGTTAGTGATACGTGGCGAGCTTAACCGAATAGGGGAGGCGTAGCGAAAGCGAGTCTTAATAGGGCGTTTAGTCGCTGGGTATAGACCCGAAACCGGGCGATCTATCCATGGGCAGGTTGAAGGTTAGGTAACACTGACTGGAGGACCGAACCGACTACCGTTGAAAAGTTAGCGGATGACCTGTGGATCGGAGTGAAAGGCTAATCAAGCTCGGAGATAGCTGGTTCTCCTCGAAAGCTATTTAGGTAGCGCCTCATGTATCACTGTAGGGGGTAGAGCACTGTTTCGGCTAGGGGGTCATCCCGACTTACCAAACCGATGCAAACTCCGAATACCTACAAGTGCCGAGCATGGGAGACACACGGCGGGTGCTAACGTCCGTCGTGAAAAGGGAAACAACCCAGACCGTCAGCTAAGGTCCCAAAGTCATGGTTAAGTGGGAAACGATGTGGGAAGGCTTAGACAGCTAGGAGGTTGGCTTAGAAGCAGCCACCCTTTAAAGAAAGCGTAATAGCTCACTAGTCGAGTCGGCCTGCGCGGAAGATGTAACGGGGCTCAAACCATGCACCGAAGCTACGGGTATCACCTTATGGTGATGCGGTAGAGGAGCGTTCTGTAAGCCTGTGAAGGTGAGTTGAGAAGCTTGCTGGAGGTATCAGAAGTGCGAATGCTGACATGAGTAACGACAATGCGAGTGAAAAACTCGCACGCCGAAAGACCAAGGTTTCCTGCGCAACGTTAATCGACGCAGGGTTAGTCGGTCCCTAAGGCGAGGCTGAAAAGCGTAGTCGATGGAAAACAGGTTAATATTCCTGTACTTCCAGTTATTGCGATGGAGGGACGGAGAAGGTTAGGCCAGCCTGGCGTTGGTTGTCCAGGTTTAAGGTGGTAGGCTGAAATCTTAGGCAAATCCGGGATTTCAAGGCCGAGAGCTGATGACGAGTTGCCTTTAGGCGACGAAGTGGTTGATACCATGCTTCCAAGAAAAGCTCCTAAGCTTCAGATAACTGGGAACCGTACCCCAAACCGACACAGGTGGTTAGGTAGAGAATACCAAGGCGCTTGAGAGAACTCGGGTGAAGGAACTAGGCAAAATGGCACCGTAACTTCGGGAGAAGGTGCGCCGGCGAAGGTGAAGGGCTTGCCCCGTAAGCTTTTGCTGGTCGAAGATACCAGGCCGCTGCGACTGTTTATTAAAAACACAGCACTCTGCAAACACGAAAGTGGACGTATAGGGTGTGACGCCTGCCCGGTG
>Perm_DSN_contig_110
TTAAGTTGACTTATTGATAGATTAAAAGAGAAACAAGGTTACAAAAGTTCAAAAGACTGAAACATTAGTAAGCCAGTCCTGTTTTAAAGGATTTTAAAAACTGACAAGAGAAACTGTGAAGAGAAAAGCTCTCCCCCACCTACCCAAAGGAACAAAACCAATTGATCTCATTTGAATTTGAAGCAATATTCTAAACCAGAAAAAAAGCTTTAAATACATCCAGCCAAGAGAGTATTTGTCATTTGTGCAACATAACACAAGTCTCGTGTAAGCTCCAGCCGTTGAAGCTCTTTCAAGCTCTCAAAGCCCTCTCATCGCTTTCGTATAATGTTGAGTAGTATTGCATCGTATCTATTTGGTTCGAATACTACTGACACTACACCGAATAAAGAAGCAGAAGAGTCTGGCATTGGCAGTGGCGTTGAAGAAGTTATCGATTCACCTAATAATACTACGGTTGATATTGATAATCTAATAGAGGTAACATCACTGACACCATCGGTAACCGGAGCAGATCCATCTGATAAATCGGCGGCAGCTCGTGCCATTAGANNNNNNNNNNNNNNNNNNNNNNNNNNNNNNNNNNNNNNNNNNNNNNNNNNNNNNNNNNNNNNNNNNNNNNNNNNNNNNNNNNNNNNNNNNNNNNNNNNNNNNNNNNNNNNNNNNNNNNNNGAAGATTTCGACGAAGACGAGTGGTTCATTGTAGAAAAGGAAGACGACGAAAACGAAGTCTCCTTGCCTGGCGACAAAGGTGCTGGGCTCAACACTGCAACCACTATCGAGATCGTCAAATCGGTCAAACCTCCTACCATCGCACCCAGTCCATTGGCCCAACAACGGCGCCTACAACATANNNNNNNNNNNNNNNNNNNNNNNNNNNNNNNNNNNNNNNNNNNNNNNNNNNNNNNGCAAAAATCACGCGGCAACAACAACACCCATAACAATAGTTCCCGCAACAGCGGTCTAAGTGTATCAACATTAAGCCCATCCCGCACAGTCAAAGAAAATCGCAATGGCCAATCCGGGTTAACAGCTGATGGCGGTATGACCCGATCGCTGTATGTGGTGGCCCCAACACAAAAGCAGGATGTCGTGAAAGCGGTCACAGCGATCGGAGGAACAGCATTATTGGAAAATGCCAAAAAGATGGACGAATCATGGTTCGTAACACCACCACCATGTTTCACCTCCATTGGACCCATCAATATGGAAGCTACACCATATGAGAACCTATTGATTGAGCATCCAAGCATGTCAGTGTATCATAGTNNNNNNNNNNNNNNNNNNNNNNNNNNNNNNNNNNNNNNNNNNNNNNNNNNNNNNNNNNNNNNNNNNNNNNNNNNNAGCCTAAAGAAAATAGGCCAGCCAAGGAGAATGTACCACGCAAGAATTCCCAAGCTGTCCAACAAAGATCCCCGAATGGTTTCCGTTTGGATCGTCAAAGTGTTGCACAATTGAAGCAGGAATTGTTGGCACGCACAGTTCANNNNNNNNNNNNNNNNNNNNNNNNNNNNNNNNNNNNNNNNNNNNNNNNNNNNNNNNNNNNNNNNNNNNNNNNNNNNNNNNNNNNNNNNNNNNNNNNNNNNNNNGACAACACTTTAAGGTTGTTAGCAGCGCCAACAATAACCGCAAATCCAACTGCTACTAAATGACCTAAGGGTGTCAAGTATAAAGGAGAATGACAAAGAGAAGAGAGTTAATGATATGATGAAAGGACTAAATAAAAAGAATAAAATTTTAAATAAAT
>Perm_DSN_contig_1100
GACGATATAAAAATATGGAATAATCCTCAAATGGGGTGTTCTCATCGGCTTCACGTAACAGGATATTGGCTTGTAGCATATGTAGAGATTTGTAGAAATTTTGTGTTTGCTGATAACGTTGCTGGCGACGTTTGCTCTGGCGATCTTGACGATTTTGTTCAATTTCTTCCAAACGCTTTTGGCGTTCCTCAATATTGGNNNNNNNNNNNNNNCGGCACTTCTTCGTTTTTTGGCACGGCGAGGAGTATCCGTTTGTGCTGCATTGCCTGCACCCGCTGCATTATTACCACCTCCTCCACCAGCTCCCAATAGTTGTTCATGGCGTCGCTGGCGTTTCAGTTTCTCCTCATCCAATACAGAACGTCTCTGTACATTTTGTGGTACATCANNNNNNNNNNNNNNTATAGGTGATTTGACCTTTTGTTTACTGGACAATTGTAAAAGTTTCGAAAAGTCTGGTTGGGCATGGCTATAGTTGACGCGATACTTTTCACGTAAATCACTAAAATCAATTTTCGGATGTTTAACATGCGGTATTTCTCCACGAAATACTTCACAG
>Perm_DSN_contig_1101
GTTTAGTTGGGTTATCAGCCTTTTTACTATAACCTTGTGTCACATTAACTAGATCACCATTCTTTAAGTACATTTCAGCTTGGTCTGAGTTATCGAGCTCTTCTCTTCGTTTAACAGCCTCAAGCTCATTATACAAATTTTGTTCAGAGCGAAAACTTGAGATCTCGGTACTTAAGCTTTCTACAGCATCCCCTACTTGTTCACATTTTGACCTTAATTCCTCTAGTAACATACTATTTTCTGACAGCAATTCACCTATTTTTCTCTGCATTTCAT
>Perm_DSN_contig_1102
TCGGGCGATATAAATTCTGGTGTACCAAAAAGTACACGTACAGGGGAGTCCGTATTGAGACGTTGGGCTAAACCAAAATCTATGATCTTTATCTGATGGCATGTCCTTGTCTTACACATAATATTTTCCGGTTTAAGATCCAAATGGACTATGGACTGGCTATGCATATAGGCAACACCTTCACACACTTGTCTTACGAAGAGTATACAATCACGTTCGGTTAAAGTGAAATCATCGGCCACCACACGTTCGAACAGTTCACCACCGGTAATGTATTCCATGACCATTACAATTTCCCTTGAACTCTCGAATGAAGCAGCCAATTGCAATAGTTTGGGATGTTTCAATGACTTCATTATGGAAATTTCTTCTTGTACCTTAACACGATCCTTGGATTTAATGCATTTTATCATTTTAGCAGCCAAAATACGTTTGCTATCTTCTTTCTCTTGGACTTTGTAAACAACCCCAAAACGTCCCTTTCCCAATTCTTNNNNNNNNNNNNNNNNNNNNNNNNNNNNNNNNNNNNNNNNNNNNNNNNNNNNNNNNNNNNNNNNNNNNNNNNNTGTCTTCTGTATCTTCTGCAATGTGTACAGGATCACTGGGTAAACCTGGTTCACTGCGACCATGTATATTTTCAGCTCTAACACGAAATCTGTATGTAAATGAAGGTTTTAGATTTTTCATTGTATAAGCCAAAGAATCCACCACACTGGCAATTTCTATCCAGGAAGATTCACTCTCTTGTTGATCAAGTGGAATGGAAGAATCCAATTGTTGTCTTTCAATGATAAATCCAGTTATCATACAACCACCATCGTATGGTGGACCACACCATGCTATCGCTACACGATCTGGTCCTTGTGAAATGCTTGGTTTGCCGCTTGGAGGACTGAAGTGGANNGCTACCGAAGCCGAAGCAATATCGGCGCCAAATTCATTCATCACTTCTACCGAATATTTGCCACTGTCATCGGTTACTATATCGGAGATTTGCAGTACAGATTTGCGGGATGATGTATTGATAATCGTATTTGATGTTTCAACAATGGGTCGACTCGCCTTATACCAAATGACTTGCGGTTTAGGTAATCCTTCATAAATGACAGACAAACGAACGCAACCACCAATTAGAGCCGTACAATCTTGTGGACCTTCTAAGATACAGGCGGGTTGTTGTTGTTGCTGCTGTAGATGCTGCGAATGATCTTTGGCGGTTTCTTTAATCGGTTGAATGGGCGCGTGTTCCTCACTGCTATTGTTGTGGTGTTTCGTTGTAGGCCTTGGTATAACAGCCAAAGTAGTGTATGCCTTAAGACTCGAACATGGTT
>Perm_DSN_contig_1103
TGCTAATATTGTATTGGGATATTTTGTTGTTTGTTTTTGGTTTTAATAAAACTTAGGGTCTTAATATTTTTGAAAATTGTAGGAAAATTTCGGAGGTGACGGTTTTGTTGTGGCGACCATGGATGGAATATATCATCCTTGATTACCACTGGGTGTGGATTGTTCATTAAGCTGCAATTGGCCCAAAGTGCGAACAACCACACCAACATTAACAGGCGATAGTTTTTCACATAGACTAACAACAGCATCTAAGGTAACGTCAGGGCAATCCTCAAGCATATTTGTAATTCTAGATATGATGGCATCTTTGCGTACAGCATTAATATTTCCTGATACAATTGAATCAGGTTTTTGTTGTTCCAAATACCATTGTACCATTTCTTCATTTTTATCCCAAANNNNNNNNNNNNNNNNNNNNNNNNNNNNNNNNNNNNNNNNNNNNNNNNNNNNNNNNNNNNNNNNNNNNNNNNNNNNNNNNNNNNNNNNNNNNNNNNNNNTAATAAAGCTATCCTCAAGAAGGAGACGTCTCAAACGCCAATATAGCCAAGCACGAGATTCACGCCAAGGCACAATTTCATTGATACAACCCTTTTCCATCATGCGTTCGGGGGTATCATGTAAATCTGCAAAATGTACAGCTACCGTATGATACACATGAATCATGGCCTCAATGCGTTGTTTAATTTTCTCATCAAATTGACTGGCGGTAGCCTTATCGCCCGCCGCCAAAGCTTCATCCATTTGTTTTTTCAACTCAATTGTTGTGGCATCCAATCGATGTATGGTTTTGACTAGATCCTTTTCTTTGTACTTAATTTCGACAATACCCTCGGGCTCCAAGACACCAGCTCTAGCCTCTGGATCGGCATAGGATTCCATGTAGCGGGGATTAATCAAAGAGTCTAACACAGCCCAGGCACCACCACGCAATTCAGCATTGGGAGGTAAATAAATGAGCACGGGTTTCTTGTATTCACGCAAACCGTCAACAATGTAAGCACCAAATTTAACAATTTGCTCATACATGTCNNNNNNNNNNNNNNNNNNNNNNNNNNNNNNNNNNNNNNNNNNNNNNNNNNNNNNNCACGGCTAAAATCTTTAATGGCTTGAGCTGTTTTGTACGATGAATCAGGATACCAGACTTGACCAGCTTGTTGCAATGTCTTGGCTTCGGAATCCAAGTTGGCGGGATCGGCAGGCATTTCCACTTCCACTGTTCTGGTTTCTACAGCAATAACACCCACAGGAATACCTCCCAAACGAGCACGACCCGTAACCACAGTCTTGGCCCAGGGTTCCATAATTTCACTCCATGAATCACGATCAAAGAAGCCATTTTCCCATTCGTTGGCATTGCCTGGATTAACTCGGCCACCAAGCATCCATCTTGGATCATATGGTGATTTAGTTGGCATAAAATCTACTGGCCGAGAGATACGATCATTTGGTATAACTATAGGAAGATCTCCTCCCGTGTAGGCAGGCATATAGGACAACCAATTCAATATGGTGTAAACACCATCCAAATCCAAACTTTCCGTTTTGTGTGAGACACCATTGTTATACATAATTTGTACACCACCCAATTGATTGTT
>Perm_DSN_contig_1104
TATATTTCGTGGCAATTTGGCCTCGACACAGGTGTTTCCCTACCCTGATGTATTATCGGAGGAAGATAAAGAGCTTACGAGCAGTTTAATAGATCCATTCGAAAAGTTCTTCTTGGAAGTTAATGATGCTACTAGAAATGATGAAAATTCAAAAATTGATGATAACACCTTGGCCCAATTATGGGAGTTGGGCGCATTTAGCATACAAGTTCCACATGAATATGGTGGATTGGGATTGAATAACACCCAATATGGCCGNNNNNNNNNNGTCTTTGTCAAATTGTTGGTGCCAACGACTTGGGTTTGGGTATTACAATCGGTGCACATCAAAGTATTGGTTTCAAGGGCATTTTACTATACGGAACCCCAGAGCAGAAAGCCAAATATTTGCCACAAGTTTCCACGGGTAAGGNNNNNNNNNNNNNNNNNNNNNNNNNNNNNNNNNNNNNNNNNNNNNNNNNNNNNNNNNNNNNNNNNNNNNNNNNNNNNNNNNNNNNNNNNNNNNNNNNNNNNNNNNNNNNNNNNNNNNNNNNCAAATATCATGACAGTATTTGCTCAAACAGAAATGACAGACCCCGTTACCGGTCAAAAGAAGGACAAGGTAACAGCTTTCATAGTAGAACGAGGATTTGGAGGTGTCACCCATGGACCACCAGAAAAGAAGATGGGTATTAAAGCTTCCAATACGGCTGAAGTATATNNNNNNNNNNNNNNNNNNNNNNNNNNNNNNNNNNNNNNNNNNNNNNNAAGGATTCAAAGTAGCAATGAATATTTTGAATAATGGTCGCTTTGGTATGGGAGCTACCCTTAGTGGCACAATGAAGCATTGCATTGCAACAGCTGTAGATCACTGCAATAACAGAACTCAATTTGGTAAAAAGTTGAAAGAGTACAAAGCCATACAGGAAAAGATTGCCAAAATGTGTCTCATACAATACGCCACTGAATCCATGGCCTTCCAAATATCACAAAATATGGATGCTGGAAGCCAAGACTACCATCTCGAGGCAGCAATCTCCAAGGTATTTGCTTCCGAGGCTGCTTGGTATGTATGCGATGAATCGATTCAAATCCTGGGTGGCATGGGCTTTATGAGAGCAACCGGTTTGGAACGTGTTATGCGAGATTTGCGTATCTTCCGAATTTTCGAAGGAACCAATGATATTTTGAGATTGTTTGTAGCTCTTACTGGAATTCAGTATGCAGGTTCTCACCTTCAAGAACTACAGAGAGCATTCAAAAATCCTG
>Perm_DSN_contig_1105
GACCGTTTCTGATTTTACCGAAACCCTTTCCCATCTGTATGAGGAGCATGCAACTGCCCTACAAACCCTGGTTACCAATTATCGTAAAAAGAATGCTGAACTTAGGAAAGAACGACCCGCCTGCCATTTGNNNNNNNNNNNNNNNNNNNNNNNNNNNNNNNNNNNNNNNNNNNNNNNNNNNNNNNNNNNNNCGCCCATGTTCTATATCGTCAGGTGTCACGACCAATGCTCGATAAATCCTTTCATCGCAAAGTTCAAAGCCGGAAAATATTTACACACAGGGAGTCCTTCGAAACCATTATTGCCAAGACTGAAGAGAAATTATCAAAGTGTCGCCTGGACTATAAGCAATGCTATGTGGCCCATCGTCAAAATGCCACCCAACAATCGCTCACGGAGTACATAGATGCGCACAATGCGTACGTGCAACAATTGCATGCCNNNNNNNNNNNNNNNNNNNNNNNNNNNNNNNNNNNNGTTGATGCAGGAGCTCGAGGATATCCACAATGACTTATGCAGTATTATAGCCGACTCAATACAACAGGGAGCTGATGTTATGGCCAACAAGGCCTCTGACCAAGCCAGACGTTATTCCAGTCTGACCATTNNNNNNNNNNNNNNNNNNNNNNNNNNNNNNNNNNNNNNNNNNNNNNNNNNNNNNNNNNNNNNNNNTCTTCCACCACTTCCAACTGCTGCACAAAGAGTTCAGAAACGGCCGTTCGCTCCTGCGGCACCTGTGGACCAAGAGGACAATGGTGAACATAATGAAATGGCTCCCGTTTTACGCAATGAGTTGGTGTTCGATCGCC
>Perm_DSN_contig_1106
AGTTCACCATCTTTCGGGTCTCAACATGTATGCTCACACTCAGACCGTTCTCCCGAAGGATTGAGGCCGGCGGACTGTGCAGCCATTGCTGGCGTCCAGCCACTGTCACTTTCATTGCGCACCGGGGTTTGCCACCCCTGTACTCGCACATATGTTAAACTCCTTGGTCCGTGTTNNNNNNNNNNNNNNNNNNNNNNNNNNNNNNNNNNNNNNNNNNNNNNNNNNNNNNNNNNNNNNNNNNNNNNNNNNNNNNNNNNNNNNNNNNNNNNNNNNNNNNNNNNNNNNNNNNNGGTCCGTGTTTCAAGACGGGAAAAAGAAAACCATTTCGTCAACCTCAGGCAAGTCGAACGCAGACACACGCAGGTCTAATCTCCCTACGCGCATTTCCGCCCAACCCAGCCAAGCCTGACAACGCTGGCCACAGCGCCCCGACCGCAAGCGAACGGGGAAGTATGACGCAGCTAACACTGGTTTCCTTCGCTTCCTTTTCAGCAATTTCAGGTACTCTTTAACTCTCTTTTCAAAGTTCTGTTGCATCTTTCCCTCACGGTACTTGTACGCTATCGGTCTCCCACCAGTATTTAGCTTTAGATGGAATTTACCACCCACTTTGAGCTGCAATCCCAAACAACTCGACTCGTCGACGCGCGCTCCAAAGGCCAGGCGAACGGGGGTCTCACCCTCTCAGCCGCCCTGTTCCAAGGGACTTGGCCCGGCCAGGTAACGCACACGCCTATAGACCACAATTCGGCGCCGCAGAACGGCGCAGATTCACATCTTGAGCTACTCCCGCTTCAGTCGCCCTTACTGAGGGAATCCTGGTTAGTTTCTTTTCCTCCGCTTAATTATATGCTTAAATTCAGCGGGTCTTCTTGCTTTTTGATTCTTCGA
>Perm_DSN_contig_1107
ATTTTGGTGCAATCGGAAAATCCCTTGGAAGTGGATCAAAATGTTAAGGTATTGCTCCGTCCCACAACTTCGCCACAATTTGTCACCGTTGCAGGAGAGAAAGGTAAAAAACCATCCGCTGTGGTCCTTGATCCTGGAAAATACACCTTCACAACCAAATGCAATAAGAACGTAATGTTGGACTACTTTGTTCTCCTTCCGGCTGCTTATTACGAAGCNNNNNNNNNNNNNNNNNNNNNNNNNNNNNNNNNNNNNNNNNNNNNNNNNNNNNNNNNNNNNNNNNNNNNNNNNNNNNNNNNNNNNNNNNNNNNNNNNNNNNNNNNNNNNNNNNNNNNCACTAATCCCCTTGACTTCTATAACGATCCAGATCACTTGACTATTATAAATCATGTTGGTGATATACCAATGATAACATCAGCACAGCCAAACTTGTATTACAATCTGGACATACCTCATAGTGGAAAGTACATTTTCGTAATTGACTATGTCAGCGAACGAAGTTATGCCGAGCCCGGTTTCATCAAGTTACGNNNNNNNNNNNNNNNNNNNNNNNNNNNNNNNNNNNNNNNNNNNNNNNNNNNNNNNNNNNNNNNNNNNNNNNNNNNNNNNNNNNNNNNNNNNNTCAAATTCGGGAAAAAGTTTTCAATATCAGTAAGGACGAAGATAAGCCGGTTGTAGTCTATGCTGATTTTGAGGAGGACGAGAAGGTCGCCATCATATCGGTTACTGCTATACCCGTGGATCAGTGGTCTACCGATTACATTACTCCTAGTCCTGTTTGTGTGATGAACAAGCACCAATGTGCAGCTCCCAAATTCAGGTCAGTTCCTGATTCAAAGAAAATTGAANNNNNNNNNNNNNNNNNNNNNNNNGATGAAACCTCCTTATGCAGTTTTGGATGAAAAGGTTAAGCTAGTCTATCTAGATAATAAAGAAGAGTCCACCATTGTGATCGAGTCAAAGGTTTCTGAACCCGGACGTTACGTAGTGTTGGTTAAGTACTATCAACCAGATCATCCCAAATACAAGGTCCTATATACAATGACTGCTGGCAAAAACCAATACGATGGGNNTGGGAAATTCGAAATCAATCATTGCCCCTCTAGCTCTGGATGCCGCGGTGTTATTAGACCAAATGGGGACGAGTGGTTTGATATTGAAGATGAATTCAAATTCACTATTACGAATAACAGACCCCAGGGTGTATGGCTTGACTACTTGATTGTTGTTCCGGTG
>Perm_DSN_contig_1108
ATTAACCTCAAATTCTTCGCCCACCTTTGGCCCAGTGAGGAAGATGCGTGTATCCAATTTGTCTACAGGGCCGTATGATTCACGGAAGTGGAGGTAGTCCTCGGTGACAGCTGGATATAATGCGGCCGACATGACATCGCGTTCGGTGACATGAGGATGTGACTCCTTCAGGTCCTTCTTTAGTTTGTCAAAGTCCAAAGGTGGCAAATTTTCTCCAGGGCGACCCTCAATGCGTGGCATATCCTTCAAAACGCGAGAACGCAATGGTTCGGGGAAACCTCCATGAGGTATACCAATGGAGCCTTGCAAAAATTCGACAACAGACTTGGGGAATGATAGTTCTTCCGCTTTATCCAACACCTCATTAGCAGTCAGTTTATTTTGTACCATAAATTGGGCTAAATCTCCCACTACTTTCGATGAAGGCGTCACCTTGATAATGTCACCCAACAACAAATTTGCATCCCGGTATGCTTTCTTCACATCCTCGAAGAAATCGCCCAAGCCTAGGGAGAACGCCTGGAACTGTAAATTGGTGTATTGACCACCGGGAATTTCGTTCATGTATACATCGGCATTGCCCGATTTCATTGTGGTGGTACATTCAAATGGAGCGTAAAGAGTACGAGTTTGTTCCCAGTAGGCTGAATATTCGGAAATATCGCTCAATTTGAATTTCGTATCCAATGGAGTATCTTGCAAAGATGCAACAATAGCTCCCATCGAGGGCTGAGAGGTCATGCCGGACATAGAGTCAACAGCTACGTCTACAACATCTGCTCCAGCTTCGGCACATGCTAACATGGAGGCTACNNNNNNNNNNNNNNNNNNNNNNNNNNNNNNNNACATCGGGATGTCTATCACGAATAGCTGTTATTAGCAATTTGGCAGCTTGAGGTTTTAATAGGCCAGCCATATCCTTGATACTTAGTACATGTGTTCCAGCTTTTACCAATTCATCGGCCAAGTTGGTGTAGTATTTAAGATCATATTTTGTACGCGA
>Perm_DSN_contig_1109
ATACCACTCATTATGACCAAATAGCGCAAAATAACTTTCAGATTGTTGGGCCAGAATTGACATAGAGTACCCCACAACTCTTCTATATCGCGTGGATGAGTATCGGAAAACTTGGCTGTTATATAAAACAAATTATTAAGTATCATTTCGGTGGCCTCTGTTGATCCGGTACCTTCTCTACGACCTCGTGTGCCAGAATCAGGAAAATACATGATGTATGATAAGGGTGTAGCAGGTGGAACAGTGGTAGCCACCAGTTCCATATTGTGCAGCCAAGGTTGAAGGCATTGTAATAATGATGTACGCACATCCTCACGAGCCGTTTGAAATCTATGAGTAATTTCTGAAAACATTGACATGGTTAATTCTGGTCGTAATTGTGCCAATTGTTTGGAGAGGAAACGTTGGGACCGACAATAGGCACTGCTAAGCAAAACATCCAGTGTTCCAACTTTATCATCTTCTTTTTCATTTTCTGCATGCAAAGGACCAACGCTGCCAAAGAAACGTTTGTCGAGAATCTGTAAGAGTAGTAGAGCTGTCGAGTGTACTTCAACCCGTGGACAACCCGTCATAAGCAGGGTAACTGTAATCACAGAGGTATAATGGTCACAANNNNNNNNNNNNNNNNNNNNNNNNNNNNNNNNNNNNNNNNNNNNNNNNNNNNNNNNNNNNGCGATGACGTGTAACAACGATCAATTACCCACTCTAACAATTGACCCACATCAGGATTGGATTCCAAAAGTAAAACTACAGTATCTCGTGCCAATTGATAGACCTTTTCATCCTTTGAGGCCAAGAGCATGTCCAACCATTTGTAAATAATTCCATCGTCTAACAAA
>Perm_DSN_contig_111
CATGGAAGATGGCCAATCATTCTTATTCACTTCCGAATCGGTTGGCGAAGGACATCCAGATAAGATGTGTGATCAAATTAGTGACGCTATTTTGGATGCCCATTTAAAACAAGATCCCGATGCAAAAGTTGCATGTGAAACTGTCGCTAAAACTGGTATGATCCTCTTGTGTGGGGAAATCACATCAAAAGCTGTTGTAGACTACCAAAAAGTTGTGCGCGAAACAGTCAAACACATTGGCTATGATGATTCTTCAAAGGGCTTCGATTGGAAAACTTTGAATTTACTTGTTGCCCTTGAACAACAGTCTCCCGATATTGCCAATGGTGTTCATGTCAATCGCGAGCAAGAAGATGTTGGTGCTGGTGATCAGGGTATTATGTTTGGNNNNNNNNNNNNNNNNNNNNNNNNNNNNNNNNNNNNNNNNNNNNNNNNNNNNNNNNNNNNNNNNNNNNNNNNNNNNNNNNNNNNNNNNNNNNNNNNNNNNNNNNNNNNNNNNNNNNNNNNNNNNNNNNNNNNNNNNNTCTTCAATGCTGGTGCTGCCATACCCAAACGTGTCCATACCATTGTCATTTCCATGCAACACTCCGAAAAGATCACACTCGATGATTTACGTACAGAGGTTATGAATAAAGTTGTGAAAGTAGTCATTCCCGCCAAATATTTCGATGCCAATACCATTGTTCACATAAATCCATGCGGTTTGTTTGTCATCGGNNNNNNNNNNNNNNNNNNNNNNNNNNNNNNNNNNNNNNNNNNNNNNNNNNNNNNNNNNNNNNNNNNNNNNNNNNNNNNNNNNNNNNNNNNNNNNNNNNNNNNNNNNNNNNNNNNNNNNNNNNNNNNNCGCTTATGCTGCACGTTGGGTAGCCAAATCGTTGGTTAAGGCTGGTCTCTGTAAGCGTTGTTTGGTTCAGGTGTCATATGCCATTGGTTTGGCCGAACCATTGTCCATTACAGTCTTCGATTATGGCACTTCACACAAATCCCAAAAAGAATTGTTGCAAATCATCAAGACCAATTTCGATTTGAGACCCGGCAAAATTGTGAAGGATCTCGATTTGAAGAAACCCATCTACCAGCGCACAAGTACTTATGGTCATTTCGGCCGCGAAGTTTTCTCATGGGAGCAGGCTAAACCTTTGAATGTCGCTTGACTAGACGCTGATTTGCAACAGCTGCCTCAGCCTCCGTGTGCTAAAAAATGTAAA
>Perm_DSN_contig_1110
CCCGGGGGTGTTATCATTGAAAAGAAACTTCCAAAAGAATCCCTATCTCAAGAAGCCAAATCTCAGGATAACAACAACACCCAAAAGGATATTAACAGCGACAAGGCCAAGGAGGAAGCCGCCCAAAGNNNNNNNNNNNNNNNNNNNNNNNNNNNNNNNNNNNNNNNNNNNNNNNNNNNNNNNNNNNNNNNNNNNNNNNNNNNNNNNNNNNNNNNNNNNNNNNNNNNNNNNATTAATAAGAAGGATGGCCTTCAGGATTGTATGTACTATTTGGATGAATTTGGTAGTCCCAAATTGCGTGAAAAATACGCCCGCAAACAAAAGATCAAGGAATTGAAACAACAAAAACAAAAGGCCAAGAAAAAATCCACCGAAGAAGCCAATAGTAACGTAAAGACTGTGACTGCGACAACTGCGACNNNNNNNNNNNNNNNNNNNNNNNNNNNNNNNNNNNNNNNNNNNNNNNNNNNNNNNNNNNNNNNNNNNNNTGCAACCATTAAATCCGTCATCACATCCTGCTAAAGCATCAACATCATCGCAACCTTCTCATCCTCCTCCTGCCGCACCTCAAGTCCAACATAAGCACCTTATTAATAATAATAATAAATCCAAAAATACATTAGAA
>Perm_DSN_contig_1111
AAACCACTGTTGCAGCATGCTGTACGCAATGCTGTTAAGAGAGTGGCACCACAAACCGTTCGCCAAAGCCATGTAGTTTCCTATCGTGTAGCTCCTCCACCACACTCGAAGGCTACAAGTATTGGAGCAGAAATGGTTGGTGCCGCTATGTGGTGGTGGGTACTCTGGCATTTGTGGCATGAATCGGAACATATTACCGGAGAATTTCCCTATCCAGAACCCTCGGAATGGACAAATAAGGAACTTGGAATTCCACCAGCATAAAGGAGAAAAAGTGGTAGTTAAATATCGACGACATTGAATTCTGCAGCTAGGAATACTCCGTCG
>Perm_DSN_contig_1112
GTCAAATAGCAATTGCGCGCCACTAAGGAGATTTCGTATTGTCGTTGTTGCCAGAGTTGAGAGAGAATCGTCTCAAGAGATAAACCTACGTAAAATATTAACGGTCAACAGCCACAGGCGCTCCCTCCTCTAGCAATAGCGCCAACAACAACAACTACACAAACAACGGTTTGTGCAACATCACAGACCGGCATATTAGAGCATTCGCCAGCAACGGCGCCGGCGCAACAACAGCAACAGCAATATTTAAATCATTGCTGTAATTGCACCATGCCCGCTATGCCCAAAGAAAAGGCAACCGCTGTATCGTTAACCGAAAATAATTTTAGTGAATTAAATTTCAAAGAATTAGCAAATTCCGCTGCCGTTGTAGCTGCAACTGCTGCTGCCGCTGCCATGGCCACTACAGCAACAGCTAGTGTTAATACGGCGGGACCCATGTCAACGGCGACATCATGTCGTCAACTAAATGCTGTCCATCATCATCATCACCCACAGCAACAACAACAACAACAACGTAATCTATGCGGTTGTGGTAATGCCTCAGCCCCCGAGGTTACCATGCGAACGAAATTTATGACCAACGGACATTCTTCACCCCTAACAGCTGCTTTAGCTACCCAAAACTCTACACCATCATCATCACCGCAACGTTTATCTATGGCATCAAATGCCAGCAGTATCAACAGCATCAACAGTAGTAACAGCAACAATACAAATTGTTGTCGTCAACGTTATACACATTTCACAAATGGTAGTGCAGTTGTTACGGTTCCTTTTGCCACCTCTGAGTCAACAACAACAACATTAACAACAGCAACAAATCTAGCCTTATCACCAACATCAACAACAATCGGCGGCTCTGCCATGCAGCCATCCACATCCTGCTCCTCCACATCAT
>Perm_DSN_contig_1113
TTTTTTTGGTACTCAAGGAAGCTTTGTCGGCATTGGCATCTATGCTGCGGGCTTCATAATGATGAGACACAGCTTTATAATATTCGGCTTTGAGTGGCACTAGACCCGCCCAACATTCGGGNNNNNNNNNNNNNNNNNNNNNNNNNNNNNNNNNNNNNNNNNNNNGTACTCTTGTGTTAATTGTGCTGCTTCTCCAGCTAAATCTTTGAAAAGATGACTCGAATCCTTCAGGCCCAATGATTCAATTTGTAATTGCAATTTCTCGAATAGACATTCACGTGCCTGTGACAACATC
>Perm_DSN_contig_1114
ATTACTCTTTTGCAGGAACTTTCGTTTGATATCTCTCATAAAACTACCATCATCCGTATAACGTATCCTCTGATGTATGGTCTGTGGAGCTGGTAGCAAATGACGATTTGTGACACCAAAATCCATTTGCACATCCACCACCAACAGCAGNNNNNNNNNNNNNNNNNNNNNNNNNNNNNNNNNNNNNNNNNNNNNNNNNNNNNNNNNNNNNNNNNNNNNNNNNNNNNNNNNNNNNNNNNNCCATTATGAAGTTGCCTGGGGTCTGTGGCTGTTGCTGTGGATCACCAGTATTTGGCTTGGGAATGTCTAAAGTTTTAGAATTGCTGTTTTTAGCGATAGCTAACTCTGCATTTTTATGATTGGGGNNNNNNNNNNNNNNNNNNNNNNNNNNNNNNNNNNNNNNNNNNNNNNNNNNNNNNNNNNNNNNNCGCGTGTATGACTATGTGACTCCCGGCCCTCTGGCAATGGAGGGCTTTCAATTGCAGGCGATTTTGATTTTTTGACAATACGTCGACGTACTATGACACGTTTGACTTTGCCACTCTTATCCTGCTGGTCTTCCTCGGGCTCTTGTAATAATTGTGAAACTTCCGTTGACCCTTTTA
>Perm_DSN_contig_1115
CATGGGCATGATGGACACCTTTATGGTGAGCGTAATCATGTGTGTTAATATGGTGTGCATAGTGTAAGCCACCTCCATGCATATTAATTGGCAATTGCTGTTGATGGCACGAGACATAACCTTGTGTATGGTGTTGGAAGATCATTGCATTTTGGTTATCACNNNNNNNNNNGTGATAATTCATAGAATTTGCTGATGCTGATGAGGGAACATAATGTTGTTGCAGATAAACATATCCTCCGCTTTCTGAGCCAGATGTGTTGGAAACTGGTATACCAGCAATGCCATATTGAGCAGATCCACTACGCTCAA
>Perm_DSN_contig_1116
AAAAATATAACATATAGAAGCTTTGACATCCAAAAGAAAAGACCCAAATATGAGTTGTGAAAAGAATAACGGTAGTATCGAGGTGGCCAAAAATGGACAAGCGGAAGACAACAAGTCGCGCAAGGAAATNNAAGTCCCGCAAGGAAATTCGTGTTTGGTGTGATGGATGTTATGATATGGTCCATTTTGGTCATGCCAACTCATTAAGACAAGCCAAAGCTCTTGGCGATAAAGTGATTGTTGGCATCCATACAGATGAGGAAATTACTAAGCACAAAGGTCCACCTGTTTTCACAGAACAAGAACGTGTCAAAATGGTCAAAGGTATTAAATGGGTCGATGAGGTGGTATTGGGTGCCCCATATGTAACAACATTGGAGGTACTAGATGAACACAACTGTGATTTCTGCGTACATGGAGATGATATTACAATGACCGCTGAGGGCGTTGACACATATCACTTAGTAAAGAAGGCCAATAGATATAAGGAAGTCAAACGCACAGCTGGAGTATCTACAACAGATTTAGTGGGTCGCATGTTGCTATTAACCNNNNNNNNNNNNNNNNNNNNNNNNNNNNNNNNNNNNNNNNNNNNNNNNNNNNNNNNNNAGGTTCTTCGAATATGGGTCAAGATTCAGCAGCCAAATCTCCCTGGACCGGTTGCAGTCAATTCCTACCCACCACCCAAAAGATAATACAGTTCAGCGATGGCAAAGCTCCCAAGCCAGGAGATAAAATTGTTTATGTTGCAGGCNNNNNNNNNNNNNNNNNNNNNNNNNNNNNNNNNNNNNNNNNNNNNNNNNNNNNNNNNNNNNNNNNNNNNNNNNNNNNNNNNNNNNNNNNNNNNNNNNNGGTAGTAATTATCCTATTATGAACCTGCATGAACGTGTTTTGAGTGTATTAGCCTGCAAGTATGTAAATGAAGTTGTTATCGGTGCCCCCTACTGTGTAACAGAAGATTTGCTAGATCAT
>Perm_DSN_contig_1117
AAATTTTTAAATAAATTTTAAACACCCTTAACAGCCCATAATTTCTTAACAGACTTCGCAATGCCAATATCGTTGTAAATCAAGTAGAATAAACCACCCAAAGTGGCCATAGACAGCAATAACAGAGAGCCANNNNNNNNNNNNNNNNNNNNNNNNNNNNNNNNNNNNNNNNNNNNNNCGCATGTAGTCAGTAACCATGGCTTCAATACCCCAATGAGAATGGAGAACTAAGGAAACTGCTAATAAAGCATCCATTGTTTGCGATGGCACCATGAAGGCTAGAGGTACTACTCCCAATAAAGCCAACGATACAACACGTTCAATTGTCCATAAAGCTGTGTGACTACCGCCAGCGGCGGACAAACGAGGAGCACTAACGGCAATGTTACGGGTTACAGGCGTGGCGACATTCTTAACCAAACTCAATGGCTTCACCAATGCGCTACGTTGTGCAGCTACAACTGTAGCATAAGTCTTCAATGGAGTGAGGCGAGCAGATTTAATTAAACCAGCAGCACTGTTGTACTTTGGTGCATTACGAATCAACATTTGCAAAGCCATTTTTGTCAAAATTGTATCTTACGGCAGCTATTGTCCGAACCTTTAAAAAATTTCCAAACCAACCAAAACCTTGGTAAAATTAGATGGACAGCAGACAAATGACAACCGACAAAAAGT
>Perm_DSN_contig_1118
GGCTGAGGAGGCTGATTTGCTGCTGATGAGAGGTGTTGTAGATGATGTGGGTTGCAATTTAGCCGAGTTCTGTGCAACCAAGGAGGCAGCCATGCGTCGACTTTTGCCCGATGGTGAAATATAGGCCTTGTAGAAGAAACGGGCAAACAGGACAAAATAACTGAAGTACATGGCAATTGAGAGATTGATGTTCGTTTGTGAAATGTTACAGGACTGGGGTCCGTGTGTCTTAAGGAAGCCATGGGCCCAAACATTAATGGCACAGCCAATTATCATTTGAGTCAATTGCAACGAGGTGATGATCATGGCAATGAAACGTGGTGGATTGAAGCGGGCGGCTTTCAGAGCATAGTAGGAGTACATAACGGAATGTACACAGTAATTCATGACAATGAACCAACGGGCCGATGAGGTGTATTCGGTGTAGGAGAACCAGGAATAGATGAGCACTGTAATGTGATGATACCAATGCAGGAAGATCAAAGGCTGTTTACGCAACACAATGAAGATAGTGTCGCCCAATTCTGGTAATTTGGAGAGTACAAATAACCATGTCCAAAAGCCACAGACACGGTCTTGTTCAATGTAACTAGGAACACAAACGGAATGGAATAGTCCATAATGGCGTAAGACATGCAAAAGCTCTGGCGCGGTACGGAATGCTCCCATAATACTAAACATGGCCAACATAGTGTTCCATATAATTAATGGTCCACGTAACTGAAATCTGGGACGATTCTGCATAAAGTGTTGACCGCCAAATATGACCAGCATATAGATGCCACAATAGTAGAAGACCCATGTCCAGTTTTCCACCATCCATTTGCGNNTGTGCGTTGATGTATGAAATCATTTTCAAAATCGAATATATATGAATAGTTGGGTGTAACACTTATGTCCATGTTGATCATTTTGGGGAGTATGTGGTTTGTTTAGTTGACCTCTTTTTTTCTACTTAGA
>Perm_DSN_contig_1119
GGTGCGTGGAGCCATGTCACCATTGGCATAGCAATCAGACTGAAGAGCACCACCACCTTGTCCATAACCATAACCTTTTGGACCGAATTTCTTGGCATAACAGGCTTTGCAATAGATATTCCTGTCGGGAGCTTCACAGCAAAGAATGGAATCTAAGCCCTTGGAACAGTTACCACATTTGAAGCATTCCTTATGCCACATCCTGCCACGGGCTAACATTT
>Perm_DSN_contig_112
TGGGGTAGAGATAGTGATGCCGCTACTGGAGTTACTCAATTCTTGCGTTACATTCAAGTTCCCGTGGTGAAGAAGAGCACTTGCAATAACTTCTTCTTTGGCATGATTACCGATAAGCAAATTTGCATTAGCGGCAAAGATGGCAAGTCCACCTGCAATGGTGATTCTGGTGGTCCATTGGTCTATAAGGAAGGTGAAACCAATTATGTTATTGGTGCTACATCCTTCGGTATTGCCTTGGGTTGTGAATACACCAGGCCAGCCCTTTTCGCAACCCAAGGCAATACCGAA
>Perm_DSN_contig_1120
GAGAACAACAACAAGATAGAAGTAACATTTCGGTCAGAATATTTGGAAATAATATGGCAAATATTTGCGTAAAATCTCTTTTGCCGGCTAATCGTCGTATTTTGGGTGCCACAACATCAACCGTTTGCAGCCAACGTGGAAAATCATGGTTCGATGGTGTCAAAATGGGGCCCCCAGATGCCATCCTTGGCATTACAGAGGCCTTCAAACGTGATAATAATCCTAACCGTATCAACCTAGGAGTTGGCGCTTATCGAGATGACAATGGTAATCCCTGGGTCCTTCCAAGTGTATACAAGGCTGAACAACGCGTTATAGCAAAGAAATTGAATAAAGAATATGCCACAATCCTTGGTATTCCAGAATTCTATAATAAAGCTATTGAATTGGCATTGGGCACTGATTCACAAGTTCTGCATGAAAAACGTAATGCCACAACACAAGGAATTAGTGGAACCGGTAGCTTACGCATTGGATCCGCGTTCTTGAGCAAATTCTGGGATGGCAATCGCGAAGTTTATGTTCCAAATCCCACATGGGGTAATCATGTGCCAATTTTTGAACATGCAGGTTTACCTATTAAGAAATATCGTTATTACGACCCAAATACCTGTGGTCTGGACTTCAAAGGATGTTTGGATGACATAAGTAAAATCCCCCCAAGATCAATAATATTGTTACATGCTTGTGCCCATAATCCCACTGGAGTGGACCCCACGAAGGAACAGTGGCATGAGTTGTCTAAATTAATTAAAGAGAAGAATTTGTTCACTTTCTTCGATATGGCTTACCAAGGATTTGCTTCTGGCGACATTGATCGCGATGCCCAAGCAATTCGTATTTTCGAATCGGAAGGCCACCAATACTGCTTGTCACAAAGCTTTGCCAAAAACATGGGTCTCTATGGTGAGCGTGCTGGCGCGTTTACTGTTGCTTGTGTAAATAAGGAAGAAGCTGACAGAGTTACATCGCAAATTAAAATCCTAATCCGTGCTTTATACTCTAATCCACCAATTCATGGAGCGCGTTTGGTAGCAGAAATCTTAAACGATAAACAACTACGCGCAGAATGGTTAGATGATGTTAAAGTTATGGCAGATCGTATTATCGGTGTTCGCTCCAAATTGAAGGACAACTTGATTAAAAATGGATCGAAACTGTCTTGGGATCACATCACCAATCAAATTGGTATGTTCTGCTTCAGTGGAATGAAACCAGAACAAGTTGACCGTTTGGCCAAGGAATTTAGCATTTATTTGACAAGAGATGGCCGTATTTCAATGGCCGGTGTCAC
>Perm_DSN_contig_1121
AAATAGAACATTTAATGCAAACTTGTATTATTTGGAAAAACTGTGCAAAATCATCGCAAAACAACAACAACAAAATACTAATAAGAAAAAACTTTAAAAGACTAAAAAGTTGAAACCAAAACAGCAACACATCTATTTGGATTATATTTCACAAAAGCAACCCCACAAAANNNNNNNNCAAAAAACCACTACAATGTCTTTAGCCAGTGTACATGGTCCACAATACGATATCTGCAGTCCATTGGGACGTAGCAGTATAAGTATGTCATCATCATTGTCAGATTTAGTGGGCAGTCCCTTGGAAATTTCCATGGATAATGTATTAACCATTGAAGAATTGAGACAACATATGGGCTCCTGTTTTACCTGTGGTGTTTCCTGGACCGATGATCATGTATCATTAGATTGCAGTGAATGTGGTGGCTACAGTGTGGAACGTCCCTGCCCTCTTTGCGATGGACAATGTGGTGTTCAGTGGAAGCGTGATTTT
>Perm_DSN_contig_1122
TCGGAATTGAGAAATAGTTCAATTTCTGGTGAGGATATAGTATTGAAGTGTGTTGAATTCGAGCTACCGGGAGCTTGGACTACAGAGGTAACTGTTACCGTAGTCCCACCGCCTTCTAAAGNNNNNNNNNNNNNNNNNNNNNNNNNNNNNNNAGCGACGATGATGTAGATGATGATGACGACGACACAGTTATGGTGGCAGAAGGATTATTCGTTGAACTTTGAGGATGATTATTAGATGAGATCGCTGTTGCACTTTGTGGCAGAGGTTGTTG
>Perm_DSN_contig_1123
GTCGGGAAGAGGCTCTGGGATTTTCACAACATTAGCGTGTCGGTGTGATATGGGATTAATTAATGGATCGAAGTAGAAAGCTGGCAAATCGGGGTCTTCGGTTTTAATATAAACGACATTAGGTGTATGATACCATGACAGATGTACAAAATGCGGCATATNNNNNNNNNNNNNNNNNNNNNNNNNNNNNNNNNNNNNNNNNNNNNNNNNNNNNNNNNNNNNNNNNNNNNNNNNNNNNNNNNNNNNNNNNNNNNNNNNNNNNNNNNNNNNNNNNNTATTAATGGTTCAAATTTTGGTCCTCCCGGTATAGCCATATTCAAGGCTTTCGCTGTGAAGAAACTCTTTGGATCGAAGAGATAGAAGAAATTACTATCTACTAAATCTGTTAGCAACTGA
>Perm_DSN_contig_1124
GCAAGCAGCAGCAATGGAAGAATCCAGCGCAATTAACGTTGAACAACAACAAGAACAACCTACCACCAATAACTATCAAGAGCTAACGGAACAACAGCCACCATCTTCCCCAACTTCGGTTGCTACACCAACTAGCACCACCAGCGGCGGTACCAATAGCAATGCCGCATTTAGCTATGATGATCTGTTTCCAGCTTTGCCAGCTAATACATCTGCNNNNNNNNNNNNNNNNNNNNNNNNNNNNNNNNNNNNNNNNNNNNNNNNNNNNNNNNNNNNNNNNNNNNNNNGAACGTAAGTCCACCGATTCGGAAAAATTCGGTGAAGGCGAATCCAAGCGTATTTGCCAGCAAATATCTAAGGAAACCGGTGCTCAAATTGAAATTGCTAGTGGCAAAAATCAATCGCTTACTTTCCTAATTAAGGGCAAGCACAACGAATTGCTTGATGCTCGTCGCAAAATTCTTATGCACTTTTCTACTCAAGCAAGCCGTTCTATAGCCATTCCTAAGGAACATCATCGTGTTATTTTGGGCAAGGCTGGCAAACGTTTGCGTGATTTGGAACAACAAACGGCAACGAAAATCACCATACCCAACCAAAATGACGATAGCGATATTATCACCATCGCCGGTACCAAGGAAGATATTGAAAAGGCCGAACATGAAATTCGCCAATTGTCGAACGAGCNNNNNNNNNNNNNNNNNNNNNNNNNNNNNNNNNNNNNNNNNNNNNNNNNNNNNNNNNNNNNNNNNNNNNNNNNNNNNNNNNNNNNAGAGACCGGCGCCAAGGTAAATGTACCTCCGCAATCTGTTCAAAAGGATGAAATTGTTATTATGGGTGAAAAAGATGCTGTTGCTGCCGCCAAGGCCAAGGTCGAAGCTATCTACAAGGAAATGGAGAAGAAATGCTCCACGGTAAGCGTAGAAGTNNCCAACATCGGTATGTGATTGGTCCCAAGGGTTCAACAATTGCCGAAATTCTGCAATTGACTGGAGTCTCTGTGGAAATGCCTTCCCTAGACTCACCTTTGGAAACTATTACTCTGCGCGGACCCCAGGTTGCCCTTGGAAATGCCTTGANNNNNNNNNNNNNNNNNNNNNNNNNNNNNNNNNNNNNNNNNNNNNNNNNNCGGTGGATCCATAAATATGTGATTGGCCGTAAGGGTTCTAATATGAAAAGACTCGAAGAAAACTATCCCAATGTCAATGTGAATTGCCTTGAAGACAAGATTAAATTGGAGGGCGATCCCGAAAATGTCGATAAGGCCGTTTCCTACTTGAATGAGATTGTTAGCGAATACAAGGAGTCCTATGCTGTTGAGGTGATGTCCGTTAATCCAGCCTATTACAAGCACATCATTGGCAAGGCTGGTGCTAATGTGAATCGCCTAAAGGAAGAATTGGATGTCAACATCAACATTGAGGAACACGAGGGCGCAAACAATATTCGCATTGAAGGTCCCAAAGAGGGTGTTGAGAAGGCTAAACTTGAATTAAAGGAAAAAATTAACAAATTGGAAAATGAAAAAACGAAGGATGTCATCATTGATAGACGTTTGCATCGCCAAATTATTGGTACCAAGGGTGAAAAAATTCGCGAAATTAAGGATCGTTTCCGNNTTCCGTAATGTTTTGATTGTGATCCCCACCCCTCAGGAGAATACTGACATTGTAAAATTGCGTGGTCCCAAAGAGGAAGTCGACAAATGTCACCAGGATCTCTTGAAATTGGTTAAAGAAATCAAGGAATCGTCGCACATTGAATCGGTGCCTATCTTCAAGCAATTCCATAGATTTGTCATTGGCAAAGGTGGTGCTAACATAAAGAAAATCCGTGACGAAACCCAAACCAAGATCGATCTTCCAGCTGAGGGTGACACTAACGAGGTTATTGTTATTACCGGCAAGGAAGAGAACGTCCTTGAGGCCAAAGAACGCATCCAAAAGATTCAAAATGAATTGGCCGACATTGTCACCGAGGAAGTACAAATCTCGCCCAAATACTATAATTCCATTATTGGCACTGGTGGCAAATTGATATCGTCCATTATGGAGGAGTGCGGTGGTGTGGCCATTAAATTCCCCACGAGTGAGTCTAAGACCGACAAGGTCATCATACGCGGTCCCAAAGACGATGTTCTTAAGGCCAAGTCGCAGCTATTGGAATTGGCGAATGAACGCCAGTTGGCTTCATTCACTGCCGAAGTTCGTGCCAAGCAACAACATCATAAGTTCCTCATTGGCAAAAATGGCGCTTCCATAAGGAAAATACGTGATGCCACCGGTGCACGCATCATATTCCCAGGCAATGATGACGCTGACAAAGAGGTCATTACCATTATTGGCAAAGAAGAAAATGTGAAACAGGCCAAGGAGCAGTTGGAGGCCATTATCAAGGACATTGATCTGATTACTGATGGTGAAATCGCTGTTGATCCCAAGTATCACAAGTACTTTGTTGCTAAACGTGGTGAAATTCTTAACCGCATCCAAGAAGAGTGTGGCGGTGTCATGATATCATTCCCCAGACCAGGAGTGGACTCCGATAAGGTAACACTCAAGGGTTCCAAGGAATGCATTGAAGCTGCTAAACAACGTATTACGGAAATCGTTGCCGAAAAAGATGCCGAGGTGACCGTTGATGTTGTAATTCCTCAACGCCTCCATCGCACCATTATGGGTCCTCGTGGCACNNNNNNNNNNNACAAATACAAAATGAACATAATGTACATGTTAAATTCCCTGATCGGGATTTAACTGAGCCAATCGAAGGATTGGAAAATGGCACCAATGGCAGCATTGATGGTGTAGCAACCGATGAACCCATACGCCAATGTGATATCATTCGTATAACCGGTCCCATTGAAANNNNNNNNNNNNNNNNNNNNNNNNNNNNNNNNNNNNNNNATGTACATCATATCTGGACACGAACTACATCGCACTATAATCGGTCCCAAGGGGGCTAATGTACGCGAGTTCATGTCCAGATATGATGTACATATTGAATTACCACCCAGCGAAGCAAAATCGGATATCGTCAAAGTGTCTGGTACACCAGCTCACGTCGCCGAAGCCAAAGAGGCTTTGGACAAAATGATTGAAGAGCATGAAGCCGATCGTGCCGATCGCGAATTACGATCATTTTCCCTGCACATCGACGTTGATCCCGAATACCATTCGAAATTGATTGGCAAACGCGGTGCAGTTATCAATAAACTGCGTAGCGATTATGACGTCAACATATCATTGCCCAAACGTGGTGATCCCAATCAAACCAATCAAAGCATCATCACCATAACAGGCTACCAAGAGAAGGCAGAAGCTGCTCGTGATGCCATTATGGAAATTGTTGGTGAAATGCAAAATCTATACCGTGAAGTGATTGAAATCGATACACGTGTCCATTCGCATATTATTGGTCAACGTGGCAGAACCATTCGCAAGCTTATTGAAGACTACAAGGTTGACATTAGGTTCCCTACATCCGAAGAAGCCAAGACTAATCCAGATGCTGTCACAATCATTGGCGAAGAAGAAGATGTTGAGAATGCCAAGGAGGCTATACTCAACATGGCTGAGGATTACACACGAGACTATTTAGAAAACTTGCCTCCTTCACCTCAACCCCAGACTGTTGGTGCATTCCTG
>Perm_DSN_contig_1125
TTTTCTTGCAAGCCTACTTGGAAAACAGAAAATGTCGAAATATCTGGGGCTGGATCGTTTGGGAAAGTTATTCCAGATCGTACGTCAGAATGGCGGTTTGAAGAATACTTATCTTAAATTATATAGAAATGACGATTTGAAAATCGGCACTTTGGTTGGCACTGACAAATATGGGAATAAGTATTTCGAAAATCCCTACTACTTCTATGGTAGAAATCGTTGGGTCGAATTTGCCGACCATGTGAATATGGACTATGATGGATCACAAATTCCAGCTGAGTGGTTTGGGTGGATGCACTATAAGACCGATTTGCCTCCAATTCGTGATGGCAATCGTCCCAAGCATAAATGGATGGCAGACCACAGCGAAAATCTTTCAGGAACTCCTGAACAATATATGCCATATTCAACAACACGTCCCG
>Perm_DSN_contig_1126
AACAACTCAAGTCTAACTTAAGCGCTTACTGAAAATGGCCAATAAAACAATAATTCTTGCATTATTCGCCTTGACTCTAGTGGCAATGGCAATGGCTGCTGGAGATTGTCCATCATCGACCAAGGTACAAAATTGTACACCAAAATGTTTACAAGATTCCGAATGTAGTGCCATTGGAGGCAAATGTTGTCCCAATTTGTGTAATGCCCGTTCCTGTGTGCAACCAAATCTTTTGGGAAATTCTGGTAGCCGTGACACTTCACCATTTGGTAGTAAAAATTCTGGAGCCAGTGGTTCATATTGCGGTAATGTCAAATGCAGCTCTTTTGAAAAATGCGAAAGTGATCGCTCCACCAAAC
>Perm_DSN_contig_1127
CACACGTCAACACACTTGCTCTCATCAATGTCAAAATCTTAATGGCACCTATTCATGTTCTTGTCGTGAAGGTTTCCGTTTGGTCGATAGTTCCTCGGGTGTTTGTAAGGCTGACAAGGATGATGTANNNNNNNGTGATATTCTCCAATGGTCCTGAGATAAGGGCTTTGGATCTGCAAAAGAAGGAAGAGTTTGATGTGATCTTATCGGAGAAACGTATTGAGGCTTTGGATTATCATGCCGAGCAACAAATCGTCTTCTGGGCCGACAGTTATGATAAGACCATAAAACGTTCATACATGGTTAATGCTTTGGATGGTCAGGCCCGCATTGGTTTTGCCCAGGATTTGAATATGAAGGGAGGATCGAAANNGAAACCCACAGCTGTAGCGGTTGATTGGTTGGCCAACAATCTTTACTGGGCCGAAGTTGATCGAACAGGATCGAAACCCAGAGGTCGCGTTATGGTGGCAACTACAGATGGCCGTTACAGAAGATCTATTGTCAATGCTGGTCTTGAGGTACCCACTTCTATTGCTGTTAATCCTCAATTGGG
>Perm_DSN_contig_1128
TCAAAAGCTTCATGTTTTTTAAGAAGTCTTTCGACTGCGGTATATGAATCTCCCAAATCATCGTTGTTGAGAAAAGCTTCTTTGTTGGCCAACCATATTTCGACTTGCTCTACTTGGGCTTTGAATAACTGCAATTGATGGGCTTCGGTTAGATCCCTGGCACGTTGATTCCAAGCATCATGCAAATGTTGATGCAANNNNNNNNNNNNNNNNNNNNNNNNNNNNNNNNNNNNNNNNNNTCTTTGTCAGCCAACTGGTCTCCTTGAACTTTAAGATCTTTGAAAGCTTTGTCACGGCCATCAATTTCAACCTTACGCTCTTGATGTAATTCCAACTGGATTTCACAGTCACTAATGGTCATGGGCGTGGGCGATGCATTCATCTTCTTGATCATATCGTTAACCCACAATTCCAACTCACGTACA
>Perm_DSN_contig_1129
CATGTGTTTCGGTGGAGAATTCAAAATTGGGTCCTTCTACAATGGCATCGACGGGACAGGCTTCCTGACAGAAACCACAGTAGATACATTTTGTCATATCGATATCGTAACGTGTTGTTCTCCTACTGCCATCAGCACGTTCCTCAGCCTCAATGGTAATAGCTTGGGCTGGACAAATGGCTTCACACAATTTACATGCAATACAACGTTCCTCGCCGCTGGGATAGCGACGCAAAGCATGTTCACCACGGAAACGGGGACTCAAAGGTCCCTTCTCAAAGGGATAGTTAATGGTAGCTGGCTCTTTGAAGATGTGAGCCAATGTAACACCAAAACCGCGCATTAATTCACTAAGGAAAATGGTGCTAGCAGCTCTATCGGTGACATCGTTCAAATCCATGCTTTCTTCTTTGTTATTGACATAGACATAACCTTTGGGAACATCCACAATGTCTTTGGATTCCTTGGTGCTCATCAAACGGGAGCTAACACCAAGAAAACGTTGGCCATTTCGTGAGGCGGAGAATAATTTCATTGTCAAAGACATGGCTCCCGACTATATTGCGAACAGATCCCAACGAAAACGCTCTTAATTTACTAACAAATTTTTATAAGAAAACTCGGAAACTGTCA
>Perm_DSN_contig_113
AATGAGCTCGCCATGGAAGAAAACAGAAACGACATCCCAAACACTTTCGGTGAAGTTCACGAATCAGTGCGCAACAAAATAAAAATGGTCAGCAACAGAATGAAGGCGAGATACGATCGTGCTGTAAATACTGAGGGCTTCCAAGAAGAAGAATTGGTTCTGCTATTTAACCCGCAACGAAAGAAAGGATTGTGTCCTAAACTGCAAACACAGTGGGAAGGCCCATACAAAGTCATCAAGAAGATCAATGATGTTGTATACCGGATTCAGAAGGACGACAGCCCTAGATCAAAGATGAAAGTTGTACATCTGGAACGATTGGCTCCTTACGGAACAGGTTCTGTGCCTATTCGGGACGAACAGGCTTAAGCGGGAGGCAGTGTTACGAATTTGATAATTATAGATTTAAGTTTATTTAAATTAGTTTCCGTTAATTTAAATTTCAAATTGTAACGATAAAATTTCGCTATCACTTGTTGGAATCATCTATTCATTTTCTAGTATTTTCCTGAATTTCTTTTATGTTCTTTTGTTTGCTTACCGAAATGTTAGTTCTTACTCTCTCATAGAATAGCAACCCCTTTGCTTTGTTATTCTGCATTCTCATTTCATCTCATTGTCTATTGTCATTGTTGTTGTAGTAATGCGAGCATATATCTATGTGAGTGTGTATGTGTTTGGCAGCCACCAGATGAATAACTTAATGGTCGTAGATCCTTCTAGCATTGTCTAAGAATGTTCTGGCGTTGCCAGAATATTGTAGTGCTACCAGAATGTTCTCGTATTGCCACACCGTCATATATAAAAGCGCTCGCATGCTGCTAACGAGTCAGTCTTAATTAAAGCGTCAAACGAATAACTTCAGTGTGAACGAATTGTAAAGTGTGAAGTCATAGTAAATAAATTGTAGATTGTCGTTATTTAAAAGAACTGTGTTTTAATTATCGGGTAATTAAAAACGCCTAAATATAAAAACGTAACAATTGGTGTCGGAAGTGAAATAACGAAAAAAAAATCTACAATGAAGTTTAATGAGCTTCGAGTGGAAGACTTAAAGAAGGAATTGAGCAAAATGGAGCAGCCGACTACAGGAAATAAGGCCCAATTACAAAAGCGTCTACTGGAAGAGTTTGAACGGCGCAGTATTGATATCGAGACACATGAGTTTGATTATAAGGAGGACATTGACGAATCAGTAGTAGCCAGCGCCTTGGAAACTCCATCTGTAGCTTCTAATGTTGTTGATTACACATCAATGCTCAATGTTTTGAGCAAAATGATGGAAGAAAATTCTCTAAAAATGCAAGAGAATTCTAGAAAATTGGAAGAAAAATTCGACGAAAATTCAAAAAAGATGGACGAAAATTCTAGAATTCTAAATGAGAATCTTCAACAAATTGCTGAAGGCATGGAAAAACGTGTGGACCATATCGAAAGCCAAATTGGGGAGCTGGATAAGAAGATTATTTCTGTGGATGAGAAAATTATGGTTCATGATGAGAAGTTTCTACACATCGAGAAAAAAATGTCAGAGCTGGAAATTAAAGGTGGACCAGTGCGCGTTATCGAGGGCTCAAAAATCAAAACTCCTGTTTTCGATGGCTCAACTTCATTTGATGTATTCAAATTCCAATTTGAAATGGTTGCTTCTAGAAATTTGTGGAATGACAATGATAAAGCAATTGAACTTCTATTGGCATTAAAGGGCAATGCCGCTGATGTGATACAAAGCATTCCCGCTGCTTCTAGAAATAACTATAATGAAGTAATAGCGGCACTTCAACGTAAGTACGGCGGAGAACATAAGCAAGACATCTTCAGAATGGAATTAAGAGGAAGAGTCCAGAAATCAAATGAGACTCTACAAGACTTTGCAACAGAAGTTGAGCGGTTGGTGCTTTTGGCATACCCAGGAGAGAGTCACCCACTTGTGGACCGCATCAAAATTGAGACCTTTGTGAATGGCATTCGAGACCCAGATATAAAATGTGCAACATATGCGTCACAAAAGGCTACATTCGCAGAAACAGTAACATTTGCACTTGCACAAGAGACTGCGAGATTGTTGGCACGACCTCAAATTCACAAGGTACGCAGAGTTGAGACCGAGAATGATGAATCAAATTCCGTGATTGACTCAGTGAAAGAAGCCGTTAAGCAGGCAATGCAAGAAATGAAGCAAGAGGCAAATAAATCCCGAATCAAATGCTATAACTGTGATAAGCCGGGACATCTAGCTCGAGAATGCAAAGCACGACGCAAACGGTCAAGGTCCACATCACCATCTCCATTAAACAATAGCCATAAGAAGGTGACCCCACAGTCAAGTGAGTCACCTTTAAACTAAATCGAGCTAGTTCAGCGGGGCAAGAGCTGGCTCCCACATATGATGGCCCCACAATCTCCATAGCAATAGTTCAACAGAAAAATAACAATTTAACTATTGCGGGTGTTATTAATGGCGACAAGCGTACTTTGACGTTGGATACTGGTGCATCAAAGTCTATCATTAGATCCGATTTAGTAAAAGGAAAAGTTACACCACTGATTGGAGTCAAGCTACGCACGGCTACAGGGGAACCCGCAACCGTATATGGAAAGGTCGCCGTAAAATTAACTATTGCTAACAAATCCGTTACTTATGATTTCATTGTGGCCGATATAGTAGACGAAGTTATAATTGGAGCGGATTTCATGATTGCTTTTGGTCTCAATTTGGATATGAAGCGTCGTGTAATGACATGGTGCGATGCCGAAATAACGGTAAACGTGGGATACGACGAGAATACACCTGTCAGACGTTTGACAACGAGCCAGTCAGAGTCTATACCACCGAATGCCGAAGCAATTATATGGGTTTCTATGAATGGAGATTGTGAAGTCGGCCAATTGTGGGTTGTTGAACCAGCAGAAAACAAAAGCAACAACATCTTGATAGCAAATGCCCTGGTAACAACGAACGAAGAGAGACTAATACCAGTTCGTGTCTTGAACTTGTCTGACAATCACGAGCAAATTGTAAAATTTTCTGACATTGGCAAATGTACACCAGCCGAGGCAATAGTCAATTTGGAAGGCAACTCATCAAAGACACATGGAGCAGTGAGAAAACATCTAGAAGGGTATGTCGAGGCTTGGACACGTCATCTATCGCCGTCCGAGAAAAATAAAGCCAAGCAATTGTTGTGGAAAAACGCCTCTGCTTTTGCTTCTGAAAAGGGAAATCAAGGAAGAACATCTGTAGTGAAACATGAAATTAAAACCGCAGAAGAAAGGCCCATAAAACAGGCACCACGAAGTGTTCCCCTGGCAAAAAGAGACGAAGTTCAAAAGCTCATAAAGGAAATGGCGGAGAGTGGTGTGATCGAGCCATCATCAAGTCCTTGGTGTTCCCCAGTTGTGCTGGTCAAAAAGAAAGATGGAAGTACCCGATTCTGCGTGGACTACAGAAAACTGAATGATGTCACCAAAAAGGACAGTTATCCGCTTCCACGCATTGATGACACGTTGGACACACTAGCCGGAACAACATGGTTTTCTACGCTTGATTTGCAGAGTGGATATTGGCAAGTAGAGATCGCCGAGAAAGACAAGGAAAAGACGGCTTTTGGCGTTAATGGCGGTCTCTGGCAATTCAATGTAATGCCATTCGGGCTCTGCAACGCTCCGGCTACCTTCGAAAGATTGATGGAGCGGGTACTGAAGGGGTTGCACTGGAAGTCGTGCTTGATATACTTGGACGACATCATAGTGATGGGCAAAACATTTGACGAGCACCTTAAGAACTTGAAAGACGTTATCCAGCAATTGTCAGCCGCTGGTCTACGCCTTAACGCAAAGAAATGCTCCCTTTTCCAGCGGGAAGTTAAGTACCTGGGTCATCATGTGACAGCAGAGGGCATATCCACCGATGAAGACAAAATCCAAGCTGTCAGAGATTGGCCACGACCCCGAAATCTCCACGAATTAAGAAGTTTCCTTGGGTTATGCACATACTACAGGCGATTCGTACCAAACTTCGCCAGCATCGCCGCTAGCCTCCATAAATTGACGCAAAAAGGTCAGAAGTTCCAGTGGAGCGACGAACAGGAGGATTCATTCCAACATCTAAAAGAACTTTTATGTTCAGCTCCTGTTCTGGCGTATCCTATTCCGGGCGAAAAATTTGTTTTGGATACAGATGGGATAGTTTAGTTCTAGTCAATGGATCCCTGCAACGTAAATGGGAAAGCGAAGATGGCAAGAGCAGCCGAAATTTGATCATCGTTCCAGATTCCAAAATAAGAGATGTTTTGGCGGAGTTCCATAATGGTCCCAGTGGAGGTCATCTGGGAATAACCAAAACAGCCGAGAAAGTGAAGCAACGATTCTACTGGGTTGGATGCCAGAAATCAATTGCTGAATGGGTNNNNNNNNNNNNNNNNNNNNNNNNNNNNNNNNNNNNNNNNNNNNNNNNNNNTATGCAAGAGTATAGGCCAGGAGCGCCTTTTGAAAGAATAGCAATGGACGTTGCAGGCCCTTTCCCAGTAAGTGATTCTGGAAACCGATATGTCCTTGTGGTCATGGATTACTTCAGCAAATGGCCAGAAGTTTATGCCATTCCTAACCAAGAGGCGAAGACGATTGTAGATGTAGTCGACAAGAACTGGATATGTCGCTACGGTGTGCCGTCCGAGATACACTCAGACCAAGGAAGAAATTTTGAATCGGCCATATTCAAAGAGATGTGTGAATCCCTTGGTATCAAGAAAACGAGGACTACGCCATTACATCCACAATCCGATGGCATGGTAGAAAGGTTTAATCGCACTCTGGAGGAACATCTTCGAAAGGTGGTGGACAACGGCCAGAGGGACTGGGACGAGCATATACCAAAGTTTTTGCTGTCGTATAGATCTGCCATTCATGATTCCACCTCTCGAACACCGGCCAATGTTCTATTCGGAACTGAGTTGAAGTTGCCTGGAGATCGCTAAACCTAATGAGCTCGC
>Perm_DSN_contig_1130
GTTGTTTGGTTGAACACAACAAAGCACATCCACAATGAAGTTGAACAGGTTCGTTTCGTCCTCGCGCAGAAAGAACCGCAAGCGCCATTTCCAGGCCCCATCTCACATTCGCCGTCGTCTTATGTCCGCTCCCCTTTCTAAGGAATTGCGTCAAAAGTACAATGTCCGGTCGATGCCCATCCGCAAAGATGATGAAGTGCAAGTTGTACGCGGCCACTTCAAGGGCAACCAAGTAGGCAAAGTTGTCCAAGCCTATCGTAAGAAATTCGTGGTCTACATTGAAAAGATCCAACGTGAAAATGCCAATGGTACCAATGTATATGTTGGTATTCATCCATCCAAGTGTTTGATTGTCAAACTCAAATTGGACAAGGATCGCAAGGCCATTCTTGAACGTCGCGGCAAGGGACGTTTGGCAGCTTTGGGCAAGGACAAGGGCAAATACACTGAAGAGACCGCTGCTGCCCAGCCAATGGAAACAGCATAGACACTACTATGATAGTTCAACAAACAACAACAACAACAATGATGACAACAACAAACATCATCAATAATAAACAAAATTCCGTAAATGGTGGCATTGTTAAGAAATGGTCTGTGACTGTGCTCACCGTGCCACAGTTTTAAATGACGATCGTGTGATTGTGGA
>Perm_DSN_contig_1131
ATTGTTTCTTTTTTTAAAAAGAACTCTATAAGTGATATACCAAAAAAATATTAGCCAATAATTCACCAAGTGAAAATATAATTAAATCAAGTGAAAATTAAACAAATTTATAAATTAGTTAAACAAACAACAACAACAAAAACCAAACATGTCTGCTTCACCTACTGCTCGTCAAGCCATGAATGTACCCCAGAAAACCAAGAGAATTATGATTTCCGATCCTATTCAAATGCCGGAAGTGTATTCTTCAACACCCGGTGGCACCTTGTACTCAACAACACCTGGTGGAACCAAATTGATTTATGAGCGTACTTTCCTCAAAACTCTCCGTCAATCACCTTTGAGTCAATCACCACCAGCCAATATTCCCACTTGCCTATTGAAGGGTACACCAAGAACACCATTCCGCAAGTGTGTACCTCCACCATCGGATTTGGTGAAAAAGACCGAGTCGATGAAAATCGAAGATCAAGAACAATTCCAATTGGAATTGTAAGAGGGAATTTCACCAAATAAAAAGGTCCATCCTAAGCATACAATTCACCTAAAACTCATTAAAAACAACCCTGCCAATTAGGAAAGAAAAGGAAAACCTAAGATCATCACAGCACTTGTCATCAAAAGAGNNNNNNNNNNNNNNNNNNNNNNNNNNNNNNNNNNNNNNNNNNNNNNNNNNNNNNNNNNNNNNNNNNNNNNNNNNNNNNNNNNNCCCAGAAGCTGTAAGAGTATAGAAACATATTTAACTATGAAAAATCTATCTAATTATCATCCAAATCGCAAAACTTTGTACTTCGCTAAAAATTCCAAAAATAATTGATTTTCTCAAAAAGATATGCCGAAAAAAAACTCG
>Perm_DSN_contig_1132
ATTCACAGTGTCCACAATTTCACCCTGTTGAGGTTCCAATTCGGACAATTGTACGGACATTTTATCATTGCCTATATTTTTCACTTTAATTTCCACCATTTGAGCTTGACTATCACCAGATGATTTTCGTTTGCTTGGCTTGGCAGGNNNNNNNNNNNNNNNNNNNNNNNNNNNNNNNNNNNNNNNNNNNNNNNNNNNNNNNNNNNNNNNNNNNNNNNNNNNNNNNNNNNATCGGGCAACACATGCTGCTGTTGGTGTTGAGCCACTGACTGTGGATGTGGATGTTGGCCCACCACCACCACCATCCCATCATTTGTGGAACCCACCTGAGTATTGTTTTCTGGCCTTTCTGCCTGTTGGTTCG
>Perm_DSN_contig_1133
TGTCTCCTGTTCCACACGAGTCATTGAGTCCCGTATGAATACAGCAACTGGAAGATTCGCTTCTAAATTACAATCTTTCCATTCAGTGACAGCTTTCATCTGTCTATTGGGACACAATAATTTTTTATTTTTATATTGATCCAAGTCCTTAGCGTTTACAATCATAATATTCTGCTCCGAAGAGGGTGAGGTTTGACAGGCATTCAAGTCTCGTAATTTATTCAAATACTGGGCGGCTTTGTGGGCACGTTCATCCTGGGCATTATAGGAAACTGGCATATTACGTATATTATCATTGGTCAAAGTAGGATCCACTACCGCGACATAGACATCGTTTGGTTCAAAGCTTTCATAGACAATGGGTTTAAGTTTAACATCTCTGGCCTCTTTGTAGTTATTAGCCCTTACAGCTACCATATCAGCCTTATTATTCTTAACAGCCAAGATACAATCTCTCTCTTGGACACATTCCATTTCAGGGCGTATATCACGAGAATAAGCTGCCCGACGCATGGTATTACATTTTTGCATTTCAATATCGGTTTGGATGCACATTTTCATTTTCCTTAAAGCCGAACCATCACGTTCAATGACATCTTTATAGCCAGCCTTTTCCAAATATTCTTTAGGATCCACAGCCTGAGGTTTACTGTGATAGACTGCATTTTCATTGATCAAGAGATGCGATGCAGCATCCTTGTTCTGAGCATGTAAACCATTTTCGAAGAATTTTTCCAAACGTTTTTGCAAATTATGTAGTTTTACGTCACCATTAACAGCATCAGTATTGGAAATATAACCAGTCCATGGACGCTGAGCCCAAGAGCATGCGGGACCAGTGATGGGGCGTCTACTACCATCTTCACATAAATATTCGAAATTCGATGGATCACCCTCAGCTGTAGTTCCAGGAACCAACCCAAAGTATTTCTTGATGTATTGAACCTTGGTGAAGGCAACTTCACCCTTACCCTTATCCAAACAACGAATGGCCCCATCATATCCAGAATATTTATCAGGATAGTTACATTGTTCGGGTTTCTCACACAAAGCACACAAGTTGGAGTATTTTTTCTTCAACAAACGATCTGTATCAGGATATGGTGAATAAGTTCCAACCAAACAAGATTGACTAAAGAATTCCGATAAGGCCTTAAGTTCACGTTCAGTGGCTGTTAATTCGGGATCCATAGATACCTTCAAGATACGATGATTTTTCAATTTGGTAACAGGGATTTTGAAACCAACATTACGACCGAATCCTGTATGACAAGATTTGGCTCCAGGTAAATCTCTTAAGGATTTAATATGGGAGTTTTTCTTAACCAAAATAATGCCCTCATAACGGAAGGCAGCATCCTTGTCATCCTTGGTACGAATTTCCGAAATCACTTTATAATCCGAGTTCTTTGTATGATAGGCCACATACATATCTTCAGGCTCTGAGGCCAAAACATCTGCCTTACGATGATTGATCATATCCAAACAATCAATACGATCTCGGCCGGCTACACATTCCATGAGAATACCAGCTTCTGAGGGATCCTTCAATAAATCCAAACAATCCTGATAGTATTTCTGGGGAACACACATACGATAGATTTGTTCTTCGCTTTGTGCAAAAGCTATAATGCTTAGCATCATGGCTAGAGCAATCCAACGTTTGGAGGAATTCATTTTTAATTCACAGATTTACGTTCGTCTTGAATATTTTATTCCAGACCCAAGTTATTTTTGTTGACAATATCAC
>Perm_DSN_contig_1134
GGTTTTGAAATTTTCGACTACAACGGCTTCGAACAATTGTGTATCAATTTCACCAATGAGAAATTGCAACAATTCTTTAACCATCACATGTTCGTCTTGGAACAAGAAGAATATCAACGTGAAGGCATCGAATGGACATTTATTGATTTTGGCATGGATTTGCAATTGTGTATAGATTTAATTGAGAAGCCTATGGGTATCTTGTC
>Perm_DSN_contig_1136
GTCCATTGAATTTGAAGCCCAAGATGATCAGGGAGCAAAAGCCACTGATGGGAAATTTGAAGTGGACAATGAGAACTCGTTACTCCTAAGAACTCATGTGCTACCTAAATCGACACGTCATGTTGCTGTNNNNNNNNNNNNNNNNNNNNNNNNNNNNNNNNNNNNNNNNNNNNNNNNNNNNNNNNNNNNNNNNNNNNNNNNNNNNNNNNNNNNNNNNNNNNNNNNNNNNNNNNNNNNNNNNNNNNNNNNNNNNNNNNNNNNNNNNNNNNNNNNNNNNNNNNNAAGGAATCGAATATGGCTGTTATGGAAATTTCTTTACCTTCTGGTTATACCGCCGATCACGATAATTTCGATAAAATTCGTCAATCACCACAAGTTCAAAGAATTGAAACTAAAAATTCCGAAACAGTCATCATAGTCTATTTCGATAGTTTAATGGCTGAGCAGCCAGTATGTTTCAATGTTGCCGCTGATAAATCACATGCAGTTGCCAAGCAAAAACCAGCTGCC
>Perm_DSN_contig_1137
GACATTCTGAACCAACATGATTTGCGGGTAATGGGAATTGATTGGGCAGAAAATACCAATCGAATTGTTAGTTGTGCCGCAGACCGTAATGCTTATGTCTGGCAGCAATCTGAAGACGGAAAGTGGAAACCANNNNNNNNNNNNNNNNNNNNNNNNNNNNNNNNNNNNNNNNNNNNNNNNNNNNNNNNNNNNNNNNAATTTGCTGTTGGTTCAGGAGCACGTCTAATATCAGTTTGTTACTTTGAGTCGGAAAATGATTGGTGGGTATCGAAACATATCAAGAAACCAATAAGGTCGACCATAACGTCTCTCGATTGGCACCCAAATAATATACTTTTGG
>Perm_DSN_contig_1138
TTTCTTTGCCTTATATAATGGTTTGTCGGCTTCGGTTCTGCGTCAAATGACCTATTCTATGACACGTTTTGGTATATATGAAGTGGGTAAACCCTACATTAATACCGATACATTCATGGGCAAAATTACTTTGGCTGGCTTAGCAGGAACTTGTGGTGGTATTGTTGGAACTCCAGCGGATATGGTTAATGTACGTATGCAGAATGATGTTAAATTGCCACCAGAGCAAAGAAGAAACTATAAGAACGCCTTTGATGGTCTTATAAAAGTTTATCGCCATGAAGGCTTCAATCGGTTGTTCTCAGGTGCCACAACAGCAACGGGAAGAGGTGTCTTAATGACTATTGGCCAAATTGCTTTCTACGATCAGATTAAATCGATGCTTCTGGAAACACCACATTTCCAAGATAATCTTATTACACATTTCACTGCATCACTGGCAGCTGGAGCCATTGCCACTACTCTCACGCAACCATTAGATGTATTGAAANNCACGCTCCATGAATGCCAAACCTGGAGAATTTAAAGGTCTCTGGGATATAGTTAAATTTACAGCACGATTGGGACCTCTTGGTTTCTTTAAAGGATATATACCAGCATTTGTACGTTTGGGCCCACACACTATTATCACTTTCGTTT
>Perm_DSN_contig_1139
GCAATGTCCTAAATCTTGATGACTGTGAAAAGGTTGTAGATGGTGTGGACGGCGTTTGTATTATTTTAGGTACAAGGAATAAACTTGAGGCTACATCAGAATTATCGACTGGAACTGCAAATCTTATCAAGGCTATGAAATCGAAGAATATTAAAAAATTCTCCGCGGTAATGTCTTCATTTCTATTTCGACCAGTATCAGAAGTGCCAGCTATGTTTCATCGTCTCA
>Perm_DSN_contig_114
GGCCGTGTGTTGAGCATTGGTGATGGTATCGCTCAACAGATTGCTGCCAAAGCCGCTTACCCAGCTGCAACTCTAGCTGCACGTAAACTCCATGTCTCTAGCACACAACGCAGCGCTGAAATCTCTTCCATCTTGGAAGAACGCATCATGGGCGTTGCTCCCAAGGCCGATTTGGAAGAGACTGGCCGTGTGTTGAGCATTGGTGATGGTATCGCTCGTGTCTATGGCTTGAACAACATCCAAGCCGATGAGATGGTAGAATTCTCTTCTGGTTTGAAGGGTATGGCCTTGAATTTGGAACCCGATAACGTTGGTGTTGTCGTCTTCGGTAACGACAAACTCATCAAGCAAGGTGATATTGTCAAGCGTACCGGTGCTATTGTCGATGTCCCCGTCGGTGATGAATTGTTGGGCCGTGTCGTTGATGCTTTGGGTAACGCTATTGACGGTAAGGGTGCCATCAACACCAAGGACCGTTTCCGTGTCGGCATTAAGGCCCCCGGTATCATTCCCCGTGTATCTGTACGCGAACCTATGCAAACTGGTATTAAGGCCGTCGATTCCTTGGTACCCATTGGTCGTGGCCAACGTGAATTGATCATTGGTGATCGTCAAACTGGCAAAACTGCTTTGGCTATTGATACCATCATCAACCAAAAGCGTTTCAACGATGGTCAAGATGAATCCAAGAAATTGTACTGTATCTACGTTGCCATCGGTCAGAAGCGTTCCACCGTCGCCCAAATTGTCAAGCGTTTGACTGACTCCGGTGCCATGGACTACTCTGTCATTGTATCTGCTACCGCTTCTGATGCCGCTCCCTTGCAATACTTGGCTCCCTATTCCGGTTGCGCCATGGGTGAATACTTCCGTGACAAGGGCAAGCACGCCTTGATCATCTATGACGATTTGTCCAAACAAGCCGTCGCCTACCGTCAAATGTCCTTGTTGTTGCGTCGTCCCCCAGGTCGTGAAGCCTACCCTGGTGATGTATTCTACTTGCATTCCCGTTTGTTGGAACGTGCCGCCAAGATGTCCCCCGCCATGGGTGGTGGCTCTTTGACTGCCTTGCCCGTCATTGAAACCCAAGCCGGTGATGTATCCGCTTACATTCCAACCAATGTAATTTCCATCACTGACGGTCAGATCTTCTTGGAAACTGAATTGTTCTACAAGGGTATCCGTCCCGCCATTAACGTCGGTTTGTCTGTATCTCGTGTCGGTTCCGCTGCCCAAACCAAGGCCATGAAACAGGTCGCTGGTTCCATGAAATTGGAATTGGCCCAATACCGTGAAGTCGCTGCTTTCGCCCAATTCGGTTCCGATTTGGATGCTGCCACCCAACAATTGTTGAACCGTGGTGTTCGTTTGACTGAATTGTTGAAACAAGGTCAATACGTCCCCATGTCCATTGAAGATCAAGTCGCCGTCATCTACTGCGGTGTCCGTGGCCATTTGGATAAGATGGATCCCGCCAAGATCACCAAGTTCGAAAAGGAATTCTTGCAACACATCAAGACCTCCGAACAAGGTCTCTTGAACCAAATCGCCCAAGAAGGCAAGATCTCTGAAGCTGCCGATGCTAAGTTGAAGGATGTTGTCACCAAATTCTTGTCCACCTTCCAAGGTTAAGCGGAAGATCAATTAATATTACCACCACCCTCAACCACACACCATCGTCATTTAAGTAAACCAGAAGAAATTAGTTTCATCAACATCTGAAACTGCAACTTCCCAACACAAAGATTTACACTCAGTGTGTCCCATCATCAGTGTCGTCTCACGTTATTCTTGTAATTTAATTATAAAAATTTCGTTAAACGAATTCGCTTAAGATGAAAAGAAGAAGAAAAAAACTCGTTAAAAGCAGAATTACTACAACTAAAACAAAACACTCTTTTAAAAAGAATGATGAAAACAATAGTCATTGCTAGACAAAACAACAAACGTTAAGTTAAATAATGAACCTTGAATAACAAACAATAAAATACAAAATCTTATAAAAATCGAAATTTACAAACCATCTTCAAATTTCCCTAAAATCAAATTTGTTCATGATTTCCTTGTTCTCTTTTGTTTGGCATTTGATAATGAATGCCTCGAGCTATGTAGCTAGCGATCGAAATCGAAATGGCGAACAGCATTCATAGGGAGTGAATCCTTTTATCTCTTTCATAATCTCAAATAACATCTTCGAGAGAGAGCGCGCCTAGAGTGAAAGGAGTTTTCCCCGATGGATATTGGCTTGTCGACGATTTTTGTTTTATTTTTTCGAATTTCGATAAAATGTTGCTTTTTTATTTAAACACAATTATTACTCTTACAACAATAAAGATGAAACTATAAACTATACGATATACATATATATGGAG
>Perm_DSN_contig_1140
GTGCAGCCGGTTCTATGCAGGTGGACATGAAATTCAATGAGCCATTCCATGGCATCATACAAGCTGATTATGATCGTAGCAGTGCATGCCGCGTCAATGGTAAAGGTGCATTAAGTTATAGATTGGAACTGCCATTAAAGGGATGTGGTACTTTACAGAATCCAACACGTGTCTTCACCAATAATATAATTGTACGTTTTCATGCAAATTTGGAAATGGATGGCGATGAAATTATCACCATTGTATGTCGTTATCCTCCACCAATACCCTCACTGCCACCAGCTTTTCCAGCTCCCATTTTAAATCCTATTGCTG
>Perm_DSN_contig_1141
CAACAACAACAGCAGCAGACATCGTCCTCGATACAACCAACAATGCAGAATTTACCAGCAGGTACTTCTTTGTTGCGTAAATCCGCAAATCAACAACAAAAGAAACTACAACAGAGCCGTTGCAGCAATTCTATTCCCAAACGCATGGATCAATTATTACCTAGCCCCACTTATCTTATTTCTGCCCCATTCAATGATACATCGTCATCGTCCCTTAATACCAGCAATTGCAGTAGTAATATTTCAGCATACATGCGGCCGGATACCCCACATAGTTTAGATGATGACAGCTCTACACCGGAATTCAGACACAATGTCGATTTGAGAGCATGTGTTATGGGCAGCAATAACATCTCGCTGACAGCCGATCCCACAAATTTCATTAATCATGTGAGTCAAGAACTACAGGATACCTCCAAGAAAGAAATCGGCACACGGCTAAATAGTGGTTGCACCCTAAATGATGTCTTGGATGTTATCAATTCTGGTGTCTCAGAGTCTACAACGANNNNNNNNNNNNNNNNNNNNNNNNNNNNNNNNNNNNNNNNNNNNNNNNNNNNNNNNNNNNNNNNNNNNNNNNNNNNNNNNNNNNNNNNNNNNNNNNNNNATTCCGACGATGAATCAACAGCAGGCTCAAGTACCTCATCGTTTATGGATCATGAGCACACCTATGGGGCGGGTGGTGTATCACCGGTATCGAGTCAATCGTCAAATATCAGCAGCAGTACCCATA
>Perm_DSN_contig_1142
GCAAACAAAATGAAATTCTTTTTGGCTTTATTGGCTATTGCCGCTTGTGTCTATGCCGATGACTGGGCACCCAAAACTGCCGATGAAATCAAAACCATTCGTGCTGCCTGCTTAACAGAACATCCCCTCACCGAGGAACAAATGAATCAGATGAAAAATTTCGATTTCCCCAACGAAGAGGCTGTTCGTAAATACCTTATGTGCACTTCTGAGAAAATGGATGTCTTCTGCCCCCATGAAGGCTATCATGCTGATCGCATTGCTAAACAATTCAAAATGGACATGAGCGAAGAAGATGTCAAGAAATTGGCCGAAGATTGTATTAGCAACAACCCCAAGGGTGATAAGGCTAATGATGTACATGTCTATGATGTTCA
>Perm_DSN_contig_1143
CTTAGAGTTTGTTTTCAACCATTCAAGGTGTGCAGCCACACTGGCAAACCCATCAGCATTATAACCACATTTGCCCTGGTAGAAACTGACAACACCTACCAATTGGTTATTATAGACAGCTGGACCACCAGAATCACCATTACAAATTCCATTATCAGCTGATCCCACGAAACATATGGCACTCTCTGGAACATAACCATTTATCCATTTTCTGCAATCCTGATTGTCTAGCGATACCAATGTATGATGCTTGAGCAAGGGTGACATAGGTCCTGTGTAACTAATACGACCCCAACCAGAAACTGAAACCAAGACGCCTGATTTGGGATCCTCTGAAGCCATTGCAATGGGACTAACTTTGGCATTGAATTCCAATGGTTTGACCAATTTCACTAAGGCTATGTCATGACTAAAGTCCGGAGCATAATCAGGATGTGGTATGGTGTCTTCTACTGCTATATGTTGACCACCCGAAGTTGAAGATACACTGCCAGCTCGAACACTTAAGAATTCTACAGGAATCTTTTTATAAGGACGATCATAGACCACACAATGTGCTGCTGTTACCACATATTTGGAAGATATAATGGTTCCCCCACAATTGTGAGTATTTTGTAGCAATAATGAAACTTGATATGGAAATTGTCCAGGTCTGGCTAAATGTCCACCAAGTATACGTGGTTCAATAAGAGGATTTCTGGTTGCTTCACATCCTTGTTGTAGGCTAAGCCCCAAGACAATGCAAATTAGGACGTTTAAATTCCATGAATTTTTCGAAATCATGTTGCTTGTCATCGTATTGCAAT
>Perm_DSN_contig_1144
CTTTAATTATTTGCCAACCGGTATGATTTGTCCTCGTTTGGTTGGTTGTACATATCCGTAGGGTTGGCGTTTGCTAGGTCTTTGCGTTGGGAGCCAGTTTTGTGTATTTGGGCGGTATAGAAGTTTTCTGCCCTGGTTGTAAACTGATTGACGTGTTGCTTGAGAAGGAAAACTTTGTTTTGGTTGACCAGAGAATGATTGAGTGCGTCTTACACCTCTCGATGGATTCCATTGGCCACTACTTGAGCCCTTATCATACTTGGTAGGGCTCCATTTACCATCATCTACCTTAGCCGATGTAATGGCAAATACGGCGAACAGAGCAACAATCATGCCCAAAATGATGGTGGTCCTCATGATTTCTGTAGTATTTTTTCAAAACTTTGAAC
>Perm_DSN_contig_1145
GGCAAATGAGTTAGTGAACATGCAGGTGTAATCTTCACCGTGGGGTACAAGTGTGGCAACACCCAACAACAGTAACATGAGCGCTTGTATGGGCAGCGAAGCACGTGCAACACGGCCTAGGAATCGGGCGCCTCTGGCAAGTACGGTGGTATTTATGACATCTCCATCGGCAGCATCGCCATCGGGATTGTTTGCATTATCTGTGTGTGGTGCGGCAGCCTGCATAGAAGAGGAAGAAGGTAATGTCGTTACAGATTGATCCAAAAGCTCATTGGATAGCATATGCAAGGATACACCCAAATTTTCACCATCAACACCCAGCACAGCACCCAGCTTCACTATGTAAATACCAGACAAACGGCGCAACGATTGTAAACGCAGACGCAGATCAGTCAACCTGGAAAGGGTTCTTGCATACGTATGACTCGATTCATCCGAACCTTCAACGGTCCTAAGCAATTGATCAGCAGCATCTTGTAAACTAACCACTCTCGGTTCGCAACGTTCCAGCTCACCACGTAGATCTTTGAATTTTTCAAATTTGGCCTGTAA
>Perm_DSN_contig_1146
CGGTTGGTGATTTTACTTCAACGGAGAGAAGGCCTATCGCTAAATCAATTCAAAATTCAGTGAAATAGGGAAGCAAATAAAGGTCCTTGAGCATAATGTTTCGGAAGTGTTTGACCTCGTTGGTACAAAATACCGTTAGTGTGGGCACTTTAACACCCAAAGCCNNNNNNAGAGAATTTCTACGTCGATCAGTGCATAATGGAAATATGGGACGTCCACCAAAAATTCTAATAACCGGTGGATTAGGCCAATTAGGTATTGAGTGTGCTAAACTTTTAAGATCCCAATATGGCAAAGAAAATGTCATATTATCCGATATCATTAAGCCCAATGATGCTATATGCGAAAGTGGACCCTATATATTTGCTGACATTTTGGATTTCAAAGGATTACAAAAAATTGTCGTCGATCATCAAGTAGATTGGCTGATACATTTCTCTGCCTTATTATCGGCTGTTGGAGAACAAAATGTGCCTTTAGCAGTGAAAGTTAACATAGAAGGTGTCCATAATGTTATCGAACTTGCTAAACAATATAAATTGCGAATTTTTGTACCATCCACCATTGGTGCTTTTGGTCCCGACAGTCCCAGAAATCCAACACCAAATGTTACAATTCAAAGACCCCATACAATTTATGGTGTGGCTAAGGTTCATGCTGAACTAATTGGAGAGTATTATTATCATAAGTTTGGTTTAGATTTTAGATGCCTTCGTTTCCCAGGTGTAATTTCTAGTGATCCCCCAGGTGGTGGCACCACTGATTATGCTGTGGCAATCTTCCATGAAGCATTGAGAAGTGGTAAATATACCTGCTACTTGAGACCTGATACACGCTTGCCAATGATGTACATAGAGGATTGTTTAAGATCCCTTCACGAATTCATGTGCGCCCCCACAGGACAGCTAAAGCGTCGTGTATATAATGTAACAGCCATGTCTTTCACACCGGAAGAATTGGCCCTTAAACTTAGCAAATATGTACCAAATCTTCATGTGACATATAAACCCGATAGCAGACAACAAATCGCCGATTCATGGCCTGAGGTATTTGATGATAGCGAAGCTCGTCGCGATTGGAATTGGCAGCATAAATATGATTTGGATAGATTAGTGGATTATATGGTAAAGGATGTTCAAGAGAATTATATCAATGCTGAAAATGGTGATAGAAG
>Perm_DSN_contig_1147
TTAGTGTAATCTTTTCATCTTGTCAATATGATTAAGAACGCTGTTGCTTTGGTTACTGGTGGAGCTTCTGGTTTGGGCCGTGCCACCGTTGAACGTTTGGCCAAGCAAGGTGCCCGAGTTGTAATGGCCGATTTGGGTTCATCCAAGGGTAACGATGTTGCTAAGGAGCTAGGTGACAATGTTGTCTTCGTGCCTGTTGATGTTACCTCCGAGAAAGATGTTACTGCTGCTTTGGAAACTGCAAAGAGCAAATTTGGCCGTTTGGATTTGGCTGTAAATTGTGCTGGAACAGCTACTGCTGTTCGTACTTATAATTTCAACAAAAATGCTGCCCACCGTTTGGATGATTTCACCCGTGTTATCATGATTAATACCGTTGGTACATTCAATGTTATTCGTTTGTCGGCCGGTTTAATGGGTGCCAACGAACCCAACCAAGATGGCCAACGTGGTGTTATTGTCAACACTGCTTCCGTAGCTGCTTACGATGGTCAAATTGGTCAAGCCGCCTATGCTGCTTCTAAGGCTGCTGTAGTTGGCATGACCTTGCCAGTTGCTCGTGATTTAAGTACTCAAGGTATTCGCATCTGCACCATTGCTCCCGGTCTCTTCAATACCCCCATGTTGGCTTCCTTGCCTGAAAAGGTTCGCACATTTTTGGCCAAATCTATTCCATTCCCCCAACGTTTGGGTGAACCCTCCGAGTATGCTCATATGGTGCAGGCCATCTATGAGAATCCTTTGATGAACGGTGAGACTATTCGTATTGATGGTGCCCTCCGTATGCAGCCTTAAATGTTTTTAACAATGTCTAG
>Perm_DSN_contig_1148
AAAATGTTCAAGGGTAAACTATTGACTATGGCCCAAGGTTTGCCCACCGGTCCTCAATTGTTCCATATTCGTGGAGCTGACGAAAGTAGTGTGCATGCCTACGAAGTGAAGGCTGATTCGTCNNNNNNNNNNNNNNNNNNNNNNNNNNNNNNNNNNNNNNNNNNNNNNNNNNNNNNNNNNNNNNNNNNNNNNNNNNNNNNNNNNNAAAAACTATGGCTCAAGAACGTTTTGGCCATTATTGGCCCGATGCCGAGGCTGAAGTTATTGAAGAAGGTGCTGAACCTGAAGATTTCTGGGAGGATTTGAATGGCGAAGGTACTTATGATCGTAGTTTGAGTGATAAAGGTTCTGCTCCCATATTGGAACCTCGACTCTTCCATTGCCGTTTGTTACGNNNNNNNNNNNNNNNNNNNNNNNNNNNNNNNNNNNCTTCGAACAAGCCGATTTGGATATGGATGATGTTATGCTTATTGATGCTGGTGATGAGATCTATATGTGGGTTGGTAGTGGCGCCAATGAAGAAGAAAATAACAGAATTTTGGATATGGCCAAGAAATATATCAAATCGGAACCCACTGCCCGTACCATTGATACCGTCAGTGTTATTCGC
>Perm_DSN_contig_1149
TCTTGACGTTTAGCTCCACGAATATTCGATTAAAATGGCTTCTTTGATTACGCGCAGCAGTGTTTTGAAAGAAATAATCAATCCCAAAGTTGGTCAAAAGATCTTGGGATCAGTCGCTGCTGCTCAAAGCCAACAACAACGTAATCTAAACGTCCAAGAACATGTATCCTATAAACTATTGAATGATGGCAATATTGCAACACCAAAATTCGGCGTTGCTACTTCGGCTCAAGAAGCCCGTGATATTGCTACAAAGCTCAATACCAACAACTTAGTCTTGAAAGCCCAAGTGTTAGCTGGTGGTCGTGGTAAAGGTGCCTTCAAGAATGGCTTCAAAGGCGGTGTCAGAGTGGTCAATGACCCCAAAGAAGCCGAAGAAGTTGCATCCAAAATGATCAATCAACTTTTGGTAACCAAACAAACTGGAGCTGCTGGTCGTATCTGCAAGAAAGTTATGGTTGCTGAACGTAAATTCCCTCGTCGTGAATTCTATTTCGCCGTAATGATGGAAAGAGCATTCAATGGTCCCGTTGTCATTGCTTCGTCACAAGGTGGTGTTAACATTGAAGAAGTTGCCGCCGAAAATCCTGATGCCATTATCTATGAGCCCATTGATATTAAGAAAGGTCTTACCAAGGAACAAGCCCTAAAAGTAGTCCAAAAAGTAGGATTGGGTGATAAGCATGCCAACGATACCGTCGAAATGTTGCAAAACATGTATAAACTTTTTGTTGAGAAGGATGCCTTGTTGATTGAAATCAATCCTTATGCTGAAGATGCCATGCAAGGATTCTTTGCTCTTGATGCCAAATTCCGTTTCGATGACAACGGTGAATTCCGTCAGAAGGAATTATTTGCCATGCGTGATTGGACCCAAGAGGATCCACGTGAAGTTGAAGCTGCCAAATATGATTTGAACTACATTACATTGGATGGTACCATTGGATGCATGGTCAACGGTGCTGGTTTGGCTATGGCCACCATGGACATTATTAAATTGTATGGTGGTGATCCAGCCAACTTCTTGGATGTCGGTGGCGGTGCCACTGCCCAAGCTGTAAAGGAAGCTTTCAAAATTATTACTGCCGATCCCAAGGTCATGTGTATTTTGGTCAACATCTTTGGTGGTATTATGCGTTGTGATGTTATTGCCGAAGGTATTATTGCTGCTGCTAAAGATTTGCAAATGAAAATGCCCATTGTATGCAGATTACAGGGTACCAATGTCAATGAGGCTCGTGAATTGATTAGGAAATCTGGCTTAAGAATTATCCCACGTCACGATTTGGATGAAGCTGCCAATTTGGCTGTTCATTTGGCCAAGATTGTTGAATTGGCCCGTGAAGTTAAGATGGATGTCAGCTTTGAAATCCCCGACAGCGTCAAGTAGACACTTAATTTATTATTGATATAGATTCATCCTAAAGATACTGCTTCTATAATACACACACAAACACATACAACATAAACAACAATACCACCTTCTATCTATTATCGATAAACAAAATTATTTCACAAATTTCTTGTAATTCGTTGAGACCAATGGAAGAAATGTTTTGCAAAAAAATTCTAACAATATGCCATCTAAATCTACCAATGAATGATATTGACGCTTACAAAGCTCCTTTTAATAAAGGATAAGTAAACATACTAGTATATATAGGATAATTAAATCGATGAAAAAAACGAG
>Perm_DSN_contig_115
GGCGAACAAGACATGGAACGTCAATTCAAATTGCCTAGCACCACCTTCATTGGAGGTGAAGAGAAACAATTGCCCTTGAGAGAAATCTTGAATCGTTTGGAAAATGTTTACTGCAACAAAATTGGTGTAGAATTCATGTTCATCAATTCTTTGGAACAATGTAACTGGATCCGTAAGCAATTTGAAACTCCTGGTGTTATGAATTTCTCCCCTGAAAAGAAACGTTTAATTTTGGCTCGTTTGACTCGTGCAACTGGCTTTGAAGGTTTCTTGGCCAAGAAATACTCCTCGGAGAAACGTTTCGGTCTTGAAGGTTGCGAAATGCTTATTCCTGCCCTAAAGGAATTAATTGATGCCTCCACCGAATTGGGTGTTGAATCTGTTATTATGGGTATGCCTCATCGTGGCCGCTTGAATACTTTGGCAAATGTCTGCCGCAAACCTTTGAATCAAATCTTCACACAATTTGCTGGTCTCGAAGCTGCTGATGATGGTTCTGGTGATGTGAAATACCATTTGGGTACTTACATTGAACGTTTGAATCGTGTCACAAACAAGAACATTCGTTTGGCTGTCGTTGCCAATCCCTCTCACTTGGAAGCTGTTGATCCTGTGGTGCAAGGTAAAACTCGTGCCGAACAATTCTACCGTGGTGATCAGGAAGGCAAGAAAGTTATGTCAATTTTGATTCACGGCGATGCTGCTTTCTGTGGTCAAGGTGTTGTCTATGAAACCATGCACTTGTCCGATTTACCCGATTACACCACCCACGGCACCATTCATGTTGTAGCCAATAACCAAATTGGTTTTACAACTGATCCTCGTTTCTCGCGTTCTTCTCCCTATTGTACCGATGTTGCTCGTGTCGTTAATGCCCCTATTTTCCATGTGAATGCTGACGATCCCGAGGCTGTTGTCCATGTTTGCCGTGTTGCCGCCGAATGGCGTAATACTTTCCACAAGGATGTCGTAATTGATCTGGTTGGCTATCGTCGCAATGGTCATAATGAAATTGATGAACCTATGTTCACTCAGCCTCTTATGTACCAAAAGATCAGGAAGCACAAGAACTGCTTGGATATTTATGCCGATAGACTTATTGCTGAGGGTACTTGCACCTCAGAGGAAGTTAAGTCGGTGGCTGACAAATACGAAAAGATTTGTGAAGAAGCTTTCGAATTGGCCAAGACAGAGACACACATTAAATACAAGGATTGGTTGGACTCACCCTGGTCTGGTTTCTTTGAAGGCAAGGATCCTTTGAAGGTATCCCCAACCGGTGTTAAGGAAGAAACTTTGGTTCACATTGGTAACAGATTCTCTTCTCCACCACCAAATGCCGCCGAATTCGTGATCCACAAGGGTCTTATTCGTGTCCTGAATGCCCGTAAAGCTATGGTTGAAGAGCGTATGGTCGACTGGGCACTTGGTGAAGCCATGGCTTTCGGCTCCCTGCTCAAGGAAGGTATTCATGTCCGCCTCTCTGGTCAAGACGTTGAGCGTGGTACATTCTCTCACCGTCATCATGTCTTGCACCATCAATTGGTCGACAAGGCCACCTACAACGCTCTGCAACACTTGTATCCCGATCAAGCTCCCTATTCGGTATCGAACAGTTCCTTGTCTGAATATGCTGTACTTGGCTTCGAACACGGATACTCCATGACCAATCCCAATGCTTTGGTCCTGTGGGAAGCTCAATTCGGTGATTTCTCTAATACAGCTCAATGTATTATCGATCAGTTCATTTCCAGCGGTCAAGCTAAGTGGCAACAACATAACCAAACCAGATTGACGTACCCACTTAGCTTGACCGCTGG
>Perm_DSN_contig_1150
CAGCAGACAAGCCATACATCAACTTAGACTTCTCACTGGCATCCTCTTCGGTCACAAATAATTCCCACATTTGATTCCAATTCTTCTCATCGCCCGAATCAAACATACCGTAGTAGTAAATTGTTTCACGTACATCAGGATGAGGGCGTACACTTGGATTTTCCAACCATTTTGTGAATTCCTCCGAAGCTTTAGTCAAGCAGGCGGGTAAGCCCAAAGAACAAGCAGCACTCAATATAGTGACACGCAAATGGTTTTGCAAATGATCACTGCCTACAGTCCAACCAACTGATTCGTATATGGGTGCAATCAAATCACGGGAATAGCTATTGTAGTCGACAAAAGCATCGGNNNNNNNNNNNNNNNNNNNNNNNNNNNNNNNNNNNNNNNNNNNNNNNNNNNNNNNNAAGGAACATATTGGTCTTCTTTGCTTAGGTATTTAGTCATATCCAAGGCAAGATCATATTCAATTTGTGTAGCATCGGCCAAGGAGAAGGCATCGTTGAGTAGGCAAGCACGATCGCCAATCGAAAAGATATTTGGATTTTCGATGAGTTTATCAGCCAAATTTTCCCACATACTAATGGGATAATTAACACGATAGTAACCAATCTGATCAAAGTTAAATNNNNNNNNNNNNNNNNNNNNNNNNNNNNNNNNNNNNNNNNNNNNNNNNNNNNNNNNNNNNNNNNNAAAACCATTCACGTTGAACCTCATCGCTGGCACTAGTCTTATAGGTAATTGGTATGGACCATTTGTAATCGAAAGGTGAATCATTATAGGTACCTTCATAATCTTGGGGATTGGAGAAGAAACGTTTTTGTGNNNNNNNNNNNNNNNNNNNNNNNNNNNNNNNNNNNNNNNNNNNNNNNNNNNNNNNNNNNNNNNNNNNNNNNNNNNNNNNTCAAAGCCCAAATTGAGTTTTTCGATTTCGGTTAGAAAATCGTCGGTAACAGCGTTCTTGTATTTGAATTCATTCAAATAATTGGTAACGGCATGTTGGAAATTTTCAGGTCCCAAAAAATCCTCTAACATACGAATAATCGAGGATCNNNNNNNNNNNNNNNNNNNNNNNNNNNNNNNNNNNNNNNNNNNNNNNNNNNNNNNNATTGGCTACAGTTTGAATAATGGGATGAGAACCCAAAGTGGCATCCAATGATAAAACTCCATGTAAAGTTCCGGTAATGAATTGATCTCTCATTTTCCATTCAGGATAGACTGCTTCAACACCCTTGTTTTCNNNNNNNNNNNNNNNNNNNNNNNNNNNNNNNNNNNNNNNNNNNNNNNNNNNNNNNNNNNNNNNNNNNTGAGCATATTCATGGGCAATGACACTAGCAATACGTTGCTTATTTGCTGTCGAACTTACAGCTTCATCATAGAGCAAAGATGTCTCACGATACGTTACCAAACCCCAATGTTCCATGGCACCAGAAACGAAATCGGGAATAGCAG
>Perm_DSN_contig_1151
CTGAACCTGAGTAATTGTTATTGTAGCTGTTGTTGCTGTTATAGGAGGATGTAGTATTATAAGTGGGTATAGTTGAGTACCTATTGGGTCCATCTACAAAACTAGGAGTTTTGTATTGTTGTTGTTTCGACATATTGTAGTTGCTGTTATAGCTGTTGTTGCTGTACATGGATTGAGTTCTACGAACTTGTCCTTGACCAACATT
>Perm_DSN_contig_1152
TGAGCTTCTCAGCAAACTATAAAACGATTTGTCTGCTCGTAATTCCCATTTACAAACCACCGCCTGAACGATCGACACTGATCTTTTGTTTGAGCTGTTGAGCTTCGTGTTTGGCCTCTTCCATTTCAGCCATGCGAGCAAAACGAGAATATGCCACTTCACCAGTTTTAATGGCGGACATCATCTGTAGATATTCATCAAGCTCTACTTGACCATTCATGTTGGTGTCAATTTCTTTCAAAATTTCATGTAACTGTTCTCCAGAAATATCAGCATCACCAAAGTTCTTAAGAGCTCTGCGAATATCATTGATCGACACATAACCCTTTCTATCCTTATCGATAAGTTGGAAGCGTTTGATGTACGTTTGAATTTCATCCTTGGACAATTTAATTGGTATTCTTTCCTTGACAGCACGGTTAACCATTAGACCCATTNNNNNNNNNNNNNNNNNNNNNNNNNNNNNNATTTGTTTCTCTTTCTCGTCCTTAGACCATTTCAATTCTTCACCCATAATATCGACTATTATGGGCAAAGCCTCTTGAGCAGCTTGAACATTAAGGAATGACAAACGCAAACGACGAGCAATCATATCAACAGCATTGCAAGCATATTCGCGTACACCATAACGAATTTCAGCATCGATATAGGGGAAATCAGGATGAATGCGATTACCAATGATGGGCCAACGTTTGCCGGTGAGTGAAGCCATTTTGGCAACAGCAAAGGCACGATCACCATAGGATTTGGCCAAGTGTTGAGCAACTTCACATTCCAAACCGAAATCCTGTACCAAACGAATATACATGGTAGGTGTCCAGCCTTGACCACCTTCAATCTTCAAAAGAGAGGTAACAGCCTCAGGGCGTTCCGGTTTCAAATTACAAGCTTTAATAGCAGCATCAACGGTATGCTCAGCCATAGCTCTATATGTGGTCCATTTACCACCGGCAATGGTAATCAAATTCGAACTACTCACATGAACAATATGGTTANNGTTACGAGCCAATGACTGAGTATCGTCTTTGTTGGGATCCGAAACCAAGGGACGAATGCCACTCCAGGCCGACAAAACATCACCACGACGAACCTCAACATCAGCATTAAGGTAGTTTTTGATTTCATTTAAAATGAATTGAATTTCATCTTCGGTGGGCTTGGGTGTGTGCGTTATGTCACAGGGTAAATCTGTGGTACCAGCAATTGTTTGCCTCTGCCAGGGTAAGAAGAAAATGACACGTCCATCCGAGGTCGAAGGATCCAAAAGACCCATTTGTTCGGGACTATAATAGCCTGGCAGTACAATGTGAACACCTGAGCTGGGACAGCAAATGCTTTTAACGGTGGGATCATCCATTTTGCGTATGGAATCGGTAAATGGACCGGTGGCATTGATTACACACTTGGCTTTGACGGTGAATTCTTTACCAGACATATGGTCCTTGACTTTGGCTCCACACAAGACCTTCTTGCCGGAACCATCATCCTTCTTCAAGAGTTCTTGAACTTCCACATGATTGCAAACGGTAGCACCATGACGAGCTGCTGTTAGGGCGACAGCCAAACACATGCGAGCATCATCTTGTTGACCATCATAGTAAACAATGGCACCACATAGTTTGTCTTTCTTCAACATAGGGAATAGCTCCAAAGCATCCTTTTTCGATAGATAATATGAACTCTTTACATTGCGATCTCCAGCTAAAACTAAATNNNNNNNNNNNNNNNNNNNNNNNNNNNNNNNNNNNNTGATATACGGGCAGCATAATAGGCAATGGATGAGCTAAATGAGGAGCCGAATCAAGCATATTTGCCCTCTCTTGTAAGGCTTCCTTAACCATACGGTATTGCTCGTAATCTAAGCCTAAAATGGCCTTTTGTAAATAGCGAACACCGCCATGAATCAATTTGGTAGAACGGGATGAAGTACCACTGGCAAAATCATCTGCTTCAACTAAAGCAGTCTTTAGACCTCTGGTAACAGCATCTAAGGCACAACCAGCACCTGTGGCACCGCCACCAATAATAAGTACATCAAATTCGTCACCACTCATTAGGGATTTCATTTGTTCAGCGCGAGAAACTAGAGTACGTTTACGTTTCGGTGGTCTTTTCATTTCTGCGACAGCTGTATGTGGTGAATTCCAGCGGTCTATGGTCCATGTTGCCAAAACGGTACCAATTGTAGCACTAAGGGTGGTTACACCCACTTTGTAGAACCTTGATGCCATGGTTTATACTCTCTCCGTTGATTAGAAGATGTTATTCAC
>Perm_DSN_contig_1153
TAGCTGGTTCCCTCCGAAATTTCCCTTAGGATAGCTGCGATCGATTGTCAATTTTATCAGGTAAAGCGAATGATTAGAGGTTCCGGGAGCGTAATGCTCTCGGCCTATTCTCAAACTTTAAATGGGTAAGAACCTCACCTTTCTNNNNNNNNNNNNNNNNNNNNNNNNNNNNNNNNNNNNNNNNNNNNNNNNNNNNNNNNNNNNNNNNNNNNNNNNNNNNNNNNNNNNNNNNNNNNNNNNNNNNNNNNNACTTTAAATGGGTAAGAACTCGGGGTTGCTTAATTGAACCCTGCGGTTGAATGACGGTCGCTAGTGGGCCACACCGGGTAAGCTGGTTTGGCGATGCGGGATGATCCGAACGTGGAGATAAAGTGCCAAAGTGCTCGCTCACCTAGATCCCACAAAAGGTGTTGGTTCATATAGACAGCAGGACGGTGGACATGGAAGTCGTAATCCGCTAAGGAGTGTGTA
>Perm_DSN_contig_1154
AGCCTCACAACATGTCAGTCCCCTATACACAAAATTCTCCAAGGAAGAGCATAGCTATTTGCCAGCTATGGAAGGTCCCATTGTAAGTTCCACAGCAGCCGATTCTGTGAGCTCGTCGTCGCCAAGGGGCACAGCCAGTGTCTTGAATCTGTCTAGGCGAGCAAGCACACCCACAGCCTATGAGCATATGCTTTCGTCGACCACATCCTCATCACGGCTATCTTCGTCCATGTCCTCGGCCTCCTCCTCGGGGGCCGTGTCCGGTGACGATGACCATGAGGCTGACAACGAAATGGCCGAAGAGGCCAGTGAACATAATCTCGCCAGTACCACCACCAGTCCCCATAGTAATGACTCTAATAATTGCTTGCCCCTAAAGTTAAGACACAAATCTCATTTGGGCGATAAGGATGCAGCGGCCACAGCATTATTGGCCCTGCAACACATCAAACAGGAGCCCATAAGCAATAGAGCCTCCCCACCAGCATGGGCCGATAACTCGGGAGATAATTCGAGTGATGAAAGAGATTCGGGAATCTCAATACCCAGCCCTGAATGGACACCACAATTTCAGCGCAACGTTTTGGTAGCGGGCAAAGAAAGC
>Perm_DSN_contig_1155
TCAACGTTGGCCTGCAACAAAACATTACATTTTTTCATGGCAAGTAACCGGCTCTCATGTTTCTTGAGTCTTGGTTCCAAGTTCTCCTTCTTGGCGGAATTCGTAGCATCCTCTGGTTCTGATTCACTTTCAGTTTCATTACCACTCTCCTCTGATTCGGATTCTTCAGATTCTTCCTCTGACTCTTCTTCGGATTCCTCAGGTTCCTCNNTTCCTCTTCTTCCTTTTCTTCGGCATTTTCGTCTTCGTTTTCTTCATCATCCATGTCTTCTTTCATGGATGCAGCCATTTTGTGGACTTCCTTTTCGAGTTTTTTGAACTTTTTGTTTTCTTCCTTGAGAATGACATGATTCTTTTTCATTGCTTCCTTCAAGGCGGCCTTTTCCTTTTTCGCTGCTTCCTGTTTCACCTTGACCTTGGTAAGTTTGCTTCGCAATGCCTTTACTTCCTTGTTCAAACGACGTTCACGTCGGGCAATCTTCTTTTCTTCGGGTTCATCAGGATCACTTTCGCTTTCTGGTTCGAAATCAGGTCCGCTATCTCCTCCATTAAGAACTTCACTAGCCCGACGAGAATCCAAACCACCCTGTAATGCCAAAGCCAATTTTCTTTCGAGCGATTGTATTTGTCTCTTTTGCTCTTCGATTTCGGTTTTAGCTTGATCGAGCATTTCACCAGTTTGCAAATATTTGGCTTCCAGATCCTTAGCATGTTTTCGTGATTCTTCGGATTCTTTTTTCAGGGAATTAACAAAGGTCTCTTCAGCAGCAGGTGTTGTTTCCATGGTGGCCACAATAATACGGGAGCCATATTCAAGAGTTTTATCACGGGATTTTTCACGCTCCAGCTCAGCTTCGAGGGTGGCTATCTTGGCAAGAAGTTTTTTATTTTCTCTCTCCTGGGCCTCACGATTACGCAATTCGAAGGCCAACATTTGTTTGGTACTTTGTAGATCATCACGAAGCTTATCAATGTCGTCCAATTCATCGCCACTGGAACCATCGATAAGGGCTGAAACTATACTACCGGCTCTAGATAAACTATTGCTGCCAGCTACAGAGACACCATCGGTGGTATCAACCGCTGCCCCAGCTGCTGTTGAGGCTCCTCCTGCAGCAGCTCCTAGCATATTAATTTTTGATTGGGATTTTTGCAATTGTTCCTCAATGGTCATTTGTCGTCTGAATTTACGCAGACCCTCAATGAAAGGCTTACTACGATCATTTGTTTGTGTTGGCTTTAGTCTCACGCCCGATTGAATTTGTTTCAAGAGCTTATTATGGGAATTTTGTTTTTCAGTTTCATAAATGAATTTATTATCNNNNNNNNNNNNNNNNNNNNNNNNNNNNNNNNNNNNNNNNNNNNNNNNNNNNNNNNNNNNNNNNNNNTCTACCTCCTTCATCATTTCCGACCAATCAGGACGTTTGCGGGGTCGAGTTTTTAGTTTCTCTAATGCTGCTTTTTGGGTTGGTGTCAATTCACGTTTTTCACCATTCAAACCCAATGGTGGTGGTGGTGGTGGGGGA
>Perm_DSN_contig_1156
AGTCCCAAGCACATAATTCTGGAGGAGGTTCGTCCGCAGCATCCACAGCAAAACAACGAAAGGCTATACAACAAAATCTTAACCGCAATCGTTCGACATCGTCTAGTGGCGATAGTAATATGGGCTGTGCAATGACGACGTCGTCTTCATCGGCTCCCATGAATACGTTAGTGCCGTCCACATTGGTTCCATTGGGTCTGAATAGTCCCATTAGTGCAATAATGCCGACAGTAGCCAAAGTAGCCAAGAATATCATGGGGAACTGTAATAATGCAATCTCAATTCCTATAATGCCATCGGCAGCGTCTTGCAATAGCAATCTGAGTAATGCCTCGTCAACATCATCATCGACACTAGCTAGTGGTATGCATGATTCGGGCATATGTACATCCTCCTCATCGCCATCGGTATCTATACCATCTCCAACGGCACATATGCATTCGCCCATACAACAAACGACGATGTCGACAACGAC
>Perm_DSN_contig_1157
ACGCATATGCATTCCTGTATATAATCTAATAACATAGCGGCGAAATGAGGAGTGAATTGCATAATATGACCCATTGGTAATCCATCCACATCAATAATCACAACGGCACCACAAATTTGTGACATAGGTTCAACCATAGCACCCAAGACAGCCAGTTGAATACCTCNNNNNNNNNNNNNNNNNNNNNNNNNNNNNNNNNNNNNNNNNNNNNNNNNNNNNNNNNNNNNNNNNCGACCGTGTTGATCTCTGTTTGGCAGAAGTTTCAATAATTCTGCATTGAAGACATGTTGAACCTTGGCAGGTATTATATCACGGCAAGCCTCGCCATACTTAAGGAGCATGTGGTAGAAATGCGTGATCCTATTTAGAGCACTTTCAGGATAATAA
>Perm_DSN_contig_1158
TTCCACTGGTCGCTTAGAAATTTCACAAAAATGGGTGATATGTCAAAAGCTGAAAAGGAATTCTTGCTCCGCAAACATGAGCAAACGATGAAATTGCGTGCTGAATTTATCAAAAATTCAACAAATCCTTTCCGTCATGCCACAGGTGAAGGCGGCACCATGTTCGATGCTGGTTTGGCCCGGTATCAATCCATGAGAGTGAACTACTTCGAACACTTCAAACCTACTGGACATGCATTCCGTCTTGGTATGGCTGTAGTAGTTTTACCCATTGCTCTCTATGCTTGGGCCATGAAAGCTGAACGTGATGGACGGGAACAGCAATACCGTAATGGAGAAGTTGCCTACAAAGATCGCCTATTCAAATTCATTTAAAGCGTTTCTTTATTGTTTCAAGCCATTTGTGGAATCGAAGTGTACGTTACCATATGGGA
>Perm_DSN_contig_1159
GCGAAAGCCCACAAATCTTGATACATCGGGCGAGATAAGCAGTTTTGTCATAAAAGTGGCATCATGTGTATGGGTGGTATTACAGGAAGACATCTTAGTGGAATCTGCTTCAAATTACTACGAAAGTTTGTACANNNNNNNNNNNNNNNNNNNNNNNNNNNNNCTAGAGTGTCGCAGGCATTTTTCCAGAAGCTAGAATCAATGTCACTCGATAAAGATGTACGCGAAGCAGTGCTCTGCAATAAAAATCATATTCTATTGCGTCTATACCCTGTGGTGGCCGAGGGAAAACAACATCGGAATAAGAA
>Perm_DSN_contig_116
TCGACTACTGGAACAATTATCGCAACGTCTAAAGACAGCCATTGAAGTTAATGGCAGCGATGGTTTGCAATATGCTGAAAGTTTGCAGAAACCACTAAAAACCTTCCGCGTAGATTTCAGCGCCAACAACGTACCGACTGGCGAAGGTTACGTTGCACGCGATGGAGATCTATTCACAACAACATACAGCACAACACAATTTAGCACAACAAAACCACAAAGAGTGTCTATGACGCTACCGATTATGTACACACGACAACTGCTACAAATGGAACAGCTGGGCCTGTTCCCACCGCCAACACCTCGAAACAGTCACAAATACAATTTAACGAAATCCATAGTCTTAAGANNTACAAACTAAAAACGAAAATGTGGGCACTACCGAATTCGTCGGTGGTGGCACCAATGTTAAGCATCTCCTAGATATTACAGGTATACGCGACCCGAGGACGGGTCGCGTTCTTACCATTGGAGATGCAATTCAAATGCGTATATTAGATGTTCGTACAGGGGAGATGTTGATAGGCGATAAACGCATTTCTCTGGAGGAGGCTGTGAAACAGGGTTTAATCGATGCCAAATTAGCTCATCAATTATTGCAGCCTGGCGCTGCTCGTGATGGTCGAGATGGTCGAGAATTATCTCTTTTGGAGGTCATACAACGAGAAATTACAGAAGCTGAGTCTGGTTATGAGACGGCCGAGAAACGTATTAAGGTAACTGTGGAAGATTCGCCTGATGCTGAAAATCCGAAAAATATTGCCGACGCCATTTCTGCTGGAAATGTTGATACCAAGACTGGTCTCTACCGGGTCAAGTCGGGCAAGACCATAACATTGGCCGAGGCTTATGAACGTGGCTACCTGATCCGCCATGAATCGGTAACAATAAAGTCGAATGCCTTATGCCTGAGTGATGCTATTGCTCATGGTTTGGTGGATACCGCTGGCTGGATTGCTGATCGCAACTCGGGCGATAAATTTAGACTTGATTCGGCGATTGCAAATCAGTTGATTGATCCCAATATTCGTGAAGTTGTGGATGCCAAAAAGGATACGAAAATAACACTAACGGAAGCTTTAAATTCGGGAATATTGAATCCAAAAACCGGTCGCTATTGGAACGAAGTTACAAAGGAAAAGTTGACATTTATCGAGGCCAAAAATAGACAACTCATCGTAAAGCCCTATACCTTGAAAGATATTTGTGATTTGAATCTTTTAGACAAACAATCAAAGATTACAAGTCCCATGCGGCGCGAAAAGTTGAGCATAATGCAGGCCATGGAATCGGGGGTATTAGATGGTAATAACTTGAAATGCGTCACCAAACGCAAGGGTGAATTAGTTACATTGCAAGAAGCTATAGCCGATGGCATTGTTCTACCAGCAGAGTCCAAGTACAGGGATTACATGACTAGTGAGGTTCTCTCAATACCTGAGGCTGTAGAGCGTGGCTTGATCAGTAGTGTCTCACAGAAATCAATATTTGACATTGACGGTTTCAAGGATATGCGTAGCAATGATTTTGTTAGTTTCAATGTTGCCTTATCACGTGGAATTCTGCGTAGGAAGAGTAATGGATTTGCCTTAGAGACAAGTCGTGATACCCATGTGCCTTTAGAATTAGCTTTGAACGAAGGTCTAATTAGACCGGAAGTCTACGAAATGTTTAATAGGGGCATTGGAGTCCATAACGCCAGTGGCAATGAATTGAGTGTCTTTGATTTATGCTATCACAATTTAATCGATCCAAAGACCGGCTATCTTTTAGACCCCAAAGCCGAAGAAACAGTTCCCCTTGATTTAGCTATTGAACGTAAATTCATAACACCCGAAGGTGCCCTTCTATTGAGTAGCCTCTTAAATATTACCTTAACCACTGAGACTGTGACTAGGACAATTAATCGTTATGTTACAATACGAGCTGGTTCCCAGGAACCTCTCGAAAGTAGTGTAGTTTTAACGTTTACCGAAGCTCTTCGCCAAGGTTTCATAGACGAGGAAAGACAATTATTCAAGGATCCCAAAACGGGTAAAATCTATTCGGTCCAACAAGCTCTAAGCCATGGACTATTGCAACCTGATGCCAATGACACAGTGCCTGAACCAACAAATCGAAAGAAAACCAAATCGACTATAACCATTGTCACCAAACAAATAGTGCCTGAATCTGAGCCAATCAAATTGAATACTCAGAACTTTATAGAGAAATCGGTAGAGATTCCCATAACTGAAGAGGTCATCAAATCGGGCAAAATCAACACAGACTTCATTCAAAGCGAAAAGACGTCCTATGTTGAACAAAACGTCCACGAGAGGCAGATCATAGAATTCCCACCAGGTGGCTGGCCCTTAAAGGATGCAATCGAACAACAACTGTTCAATCCTGACTCTGGAGTTTTCCATATTAAGGGCACCGAAAGAGCAGTTACATTCGAGGAGTGTATCAACAAATACATTATCAATAGTTTGTCTTTGTCGGTTATAGATCCCCGGACAGGTGAAAAGTTATCGATTCGCAATGCTTTCGAAAGAGATATCATTGACTCATATGGCAACTACACAAACAAGAATGATGAAATCGAGACAATGAGGTCAGCGATCAACAATGGTAAAATTATATTGGAGCATGTGCCCTCGACTAAAACTTCTGCCAGAGAACAGTGTATTTTGCGCATCAGTAAGATTAATAATCTACCCGAAATTGTCGAAATTTCAACGCCACTTTTGTCGGGATCTACGCAGAAATTCGTTGAAGTACGCACAGTTCAGAGAGAATTGACATCGCCCGAGCCCTTACAAATCGCCCCCGGTGCTATTTACGATCCGTCCACAGCTTTAGTGATATTCACACACAACGGTCAAACCGAAAACATATTCGATGCTGCCCGCCATGGTCTAATTGATGAAAATCTCATTCGCATATTAGATCCTCAGACGAATGAGGTCATATCGATAAGTGAAGCTCTGGAACGTAAGATTTATGATCCACAAAACGGAACTATTTTAACAAGTGAAGGCTATTCCGTAGATATTTTGACAGCAATACAAAAAGGTCTTATTATAGTGACCGGAGCCCCATTGGTGGCAGCTGAGGGTGCTTTGCGTACCATTCGTTTTGTAACCGATCCACGCACAGGAGAACAAATCCCTGTTGAAGTTGCNNNNNNGCGCGATCAGCTGAGGAAAACAAAATCCTTCGAAAGTGATTCAGGCGAGGAAAAGGTGGTAGTTCTTCAGAAAATGCGCAAAATGATTTTGAAGCCAGGCGATGCCTTCAAGAAGGGTATAATTGATGCTACGGCTTGTAACATACTGGAGNNNNNNNNNNNNNNNATGAGAATAATGAGGTATTAAACATTTCAGAAGCATTGGAGCGGGGACAAATTGATGGCAGCAAGGGTAAAATTGCTGATCCCCAACGTAATCGCTTTTTGAACATCAATGAGGCAGTGAAAGAACGTATCATAGATCCCGAAGAAACAAATCACATTTTGATACCCCTAGCCCAATCTCTTTCGATACCTAAACTTATGGAACAAGGTTTAATCNNNNNNNNNNNNNNNNNNNNNNNNNNNNNNNNNNNNNNNNNNTGGCTTGAACATTCGCGAAGCCATTGTCTGTGATGTCTTAGACCAATATTCTAAACTAAAGCGACCAATCAAATGCACGCTGGAGGAAGCTATAGAAAAACATATTGTCGATCCCGAGGAATCCACTTTTAATGTGAATGGAAAAATTCTAACTCTCGCTCAGGCCATAAGTGCCGATGTGTT
>Perm_DSN_contig_1160
CAATGTAGCTTTGATTATAGATGGTAAGACATTAAAATACGCCTTAAGTTGTGACCTAAGAAGAGAATTTCAAGAACTGTGTACCAGTTGTCGTGTTGTGGTTTGTTGTCGAGTTTCGCCCATACAGAAGGCCGAGGTAGCNNNNNNNNNNNNNNNNNNNNNNCTCGGTTACTCTAGCCATCGGCGATGGAGCCAATGATGTGGCAATGATTCAAAAGGCTAATGTAGGTGTGGGAATTTCGGGTGTCGAGGGTCTACAAGCAGCCTGTGCTTCTGACTATTCCATAGCCCAGTTTCGTTACTTGAAGCGACTTTTACTGGTACATGGAGCTTGGAA
>Perm_DSN_contig_1162
ATGTTGCCTCATGTTCGTTCAATGTTTCCATTCGAAGGCCAAGGCATGAAAATGGAGAAGGGAGAAGTTATGCTACTCAAATCCAAAACTAACGATGACTGGTGGTGTGTGCGCAAAGAAAATGGTCATGAAGGTTTTGTCCCTGCCAACTACGTGCGGGAAATCGAACCACGTCCGGTAACTTGCATCATACCAAAGGCCGAGAAGGTCAANNTTACAGAAGGTAAAGAAGACCATTTTGGTTAGACAGGTTGTACCTGTAAAGCGGGTGAAACCAGCTACGGTCACACCGAAGCCCCTTATAAAGCGCCGCACCTCTGTGAACAGTATCAACGAAAATTCCGACAGTGTAGAAAAGAGACAGAAACGTATCAACACCACCTACGACGAACTGCA
>Perm_DSN_contig_1163
GATTTTATATTCTATACCGCCAATACTGAACAAAATCCCGAATACTTACATGTGTATTCCATTAAGGCCGCAACTGGACAAACTCCCAAATGTTTAACCTGTAAATTGCATACATCAAATGGTAAGTAAATCTGANNNNNNNNNNNNNNNNNNNNNNNNNNNNNNNNNNNNNNNNNNNNNNNNNNNNNNNNNNNNNNNNNNNNNNNNNNNNNNNNNNNNNNNNNNNNNNNNNNNNNNNNNNNNNNNNNNNNNNNNNNNNNNNNNNNNNNNNNNNNNNNNNGTAGATATGCCAACAATGGAAATCATTACCGTACCCATCTCAGGTCAATTCACAGCAAAGGTATTATTGCAATTACCTCCCAATCTAGATCGTAGTGGAAAAACGAAATATCCCATGTTAGTGGATGTCTATGGAGGNNNNNNNNNNNNNNNNNNNNNNNNNNNNNNNNNNNNNNNNNNNNNNNNNNNNNNNNNNNNNNNNNNNNNNNNNNNNNNNNNNNNNNNNNCTAAAATTGATGGTCGTGGTTCAGGTCTTAGAGGTGAAAAGTTACTACATTCCGTATATTTGAAATTGGGCACGGTAGAAATCCAAGATCAAATTGATGTGGCCAGACATTTACAACAAAAAT
>Perm_DSN_contig_1164
GGAGGATGTCGCATATTGTTGCTGATACTGTTGCATTGGAGGTGGTACATAAAACTGTTGGCGATAATAATGTTTGGATGATTGCTGTTGTGACTGTTGCTGCTGTTGTTGTTGTTGCTGCTGCAGGTGATTCGCTGTTATCTTTGAGGTTGCGACAATATTCACCACATCTGATGTGGAACTAACAATCGGCGATGTGGTAACCATCTCATGGAAAGATTTTACTGCTAATGTGGGTGATGTGGCGGCTGACGACGATGAGGGTGGTGGAGATGCAGATATAAAAGTAGTTGTGTGTGTTTGGGGCGTTAGAGGCTGCGTG
>Perm_DSN_contig_1165
TTGTGTTGGTTTGAAGTAAGTGGTTGGTATTTTGGTCAAACAGCTGGCCTTTTGGGTACCATGAATAATGAGCCCTATGATGAGTACACCACCTCGTATAACAATATTACCAAGGATATGNNNNNNNNNNNNNNNNNNNNNNNNNNNNNNNNNNNNNNNNNNNNNNNNNNNNNNNNNNNNNNNNNNNNNNNNNNNNNNNNNNNNNNNNNNNNNNNCAAATCGGGCATGCTGTCAGCTTGCGCCGATACAGTGGATCCCAAGCCTTTCTATGAGATTTGCTTAGATTTGGGAACAAATTCGAATGAAGTGAAACCAGGAAATCCAGCAAATAAGGGAGCTTGTACAGCNNNNNNNNNNNNNNNNNNNNNNNNNNNNNNNNNNNNNNNNNNNNNNNNNNNNNNNNNNNNNNNNNNNNNNNNNNNNNNNNNNNNNNNNNNNNNNNNNNNNNNNNNNNNNNNNNNNNNNNNNNNNNNNNNNNNNNNNNNNNNNNCAGCAGTGATGTGGTCTTCATAATTGAAGCCAAGCCTTGCAATACCAATCTTACAGAGCACAAGAGTATGATGACCATTGTGGAAAGCATAGAGGAACAATTAGAGGCCAATCACATTACCAATAATCGCTATGCTGTGGTAACCTTTGGTGGTATTGCT
>Perm_DSN_contig_1166
CTCGTTCATGGTTACCAACCAATCGAGACCGATGTGTTGATATTCACGCAATGAATGTTTCAGTAGGAATGGTACGGGGGTGACAACATTTGTAGATGAGAGGGTATTGCCCTTGGGTTGTAAAGATTCGGCCAATGCTGCAGCATCTTTGATCATATCATNNNNNNNNNNNNNNNNNNNNNNNNNNNNNNNNNNNNNNNNNNNNNNNNNNNNNNNNNNNNNNNNNNNNNNNNNNNNNNNNNNTCTCATCGGCACTCTCTTCCTCATCTTCTTCGTCCTCTTCATCGTCTTCTTCCTCGTCATCATCTTCTGACTCTTCATCTGTAGAATCATCATCGGAATCTCGCATAGCTTTTGAAATGGCTTCTTCATCCATATCTTCATTATCCNNNNNNNNNNNNNNNNNNNNNNNNNNNNNNNNNNNNNNNNNNNNNNNNNNNNNNNNNNNNNNNNNNNNNNNNNNNNCAACTCCTCAACCGTTAAATCATTATCCGCTTCCAGCTCATCCAGCTCTTGTTTATGGTCTACTTCCATTTCTTCTTCCTCTTGCTTCATAATGGTATTTTCGTCATCTTCACTGGTCTCGTTGGCTTCAAATTCACCATCATCACTATCCTGGCTTTGCTTTCGACTACTTCCCCTTTTGCCTTTGGATGAGGAAGAGGATGTCGTT
>Perm_DSN_contig_1167
TTCAGAGAAAGAGGGACAAAGTTTTAAAATTGTAAAAATATTTTGATATACTAAAAACAATATGTGGATATTTATGCAAGGACTTCTAGTAGGATTATCCTTAATACATATTTCCGTAGGGGCCAATACTCTGCCTTTTGTCTCGGAATCTCGTATTATCAATGGTAGTGAAGTTAATTGGGATGATACACGGTACCAGGTTTNNGAAGTTTCTTGGGAAAATACGCGCTATCAAGTTTCAGTACGCTACAAGGAACGTGATGAATTGGAGTTCGGAAAAGGACATACATGTGGTGGATCGTTGGTAGCACCTAACCTGGTGCTGACAGCAGCTCATTGTGTTTGGGATGACGGCAATAAGGTATACCGCAATGCAAGTGATTTTGTTATAGTTATGGGTAATGTTGATCGTACCGTGGAACTCAATTCTCTTAAATTGGATGTCAGAGAAATTGCACCATCTTCAACTTTTGATCCAGCCACATTCCGCGATGATATTGCCATTATGGTGCTTAACGAACCTGTACCAGACTCGTATACCAGAGCCACTTTAATCGAATTGAATGAAAATCCCAACATTGAAGNNGGGGACTTTGTGTTTAGTCAGTGGCTGGGGTATAACAGAAGATGGTGAATTAGCCCAGCATCTACGCGCTCTTGAAGCACCCATTCTCAATCGCACCAGATGTTCTGAGAATTATGGATCTTCNNNNNNNNNNNNNNNNNNNNNNNNNNNNNNNNNNNNNNNNNNNNNNNNNNNNNNNNNNNNNNNNNNNNNNNNNNNNNNNNNNNNNNNNNNNNNNNNNNNNNNNNNNNNNNNNNNNNNNNNNNNNNNNNNNNNNNNNNGGAGTCTATACTAATGTTGCCAAATATATTGAATGGTTCCGTAGTAGTAATGAATCGATACAGCTCAGATACCACATGCACAATACAACAAATGGTACAGGGACCCATAGCTTGAATTCTGCACCATCGTTTGGTTATAATGCAAGTTTT
>Perm_DSN_contig_1168
TATGAATACATTCTAAACAAGCCTACGCAAATATTGGGGAATATGCTGGAAATTACTGTAGATGAGTTGATAATGCAAGGCTTTATCAAAACCGCACAGACTGACAACCAAATTGATGCACCTATGGAAANNNNNNNNNNNNNNNNNNNNNNNNNNNNNNNNNNNNNNNNNNNNNNNNNNNNNNNNNNNNNNNNNNNNNNNNNNNNNNNTGATTATGTCAACGTAGACCAAATAGACGAACCAGATATATTTCTAGTTCCCGAAAGCATAACACAACAAAAGGCCCTCTGCGAGGTTCTAGCCCCATTCGCCCAAACATATTTGATAGTAGCGGAG
>Perm_DSN_contig_1169
CTGATATCCGTCTCCGGGCATCATTGCCATTCTGATTGCTGGGTTCTTGCGTCTGTGATTCCAAAGCATTGGGGTCCTTAACATCATTATCGGGATTATCCCAATATTGATGTTAAGGACNNNNNNNNNNNNNNNNNNNNNNNNNNNNNNNNNNNNNNNNNNNNNNNNNNNNNNNNNNNNNNNNGGCTGATTGTTAATTAAATTGCCAGCGGCAATGGGGGCCAAAAGACCAGCCAAATTTGCTGAACAATTTGTAATTGCCATTAGGAATCCGGCAAAACGTGGTGTCAAATCCAAATGATTGATTTTGAATCCCGAATAGATACCACCATTCAAACCCACACCAA
>Perm_DSN_contig_117
GTGCAAACGATGCAAATGGATTTGCTCCATCATTTATCGAAAAACCCCGAATCATACCAAACGACTCTGGCACATTAATTACGATGAAGTGCCGGTGCAAGGCCAAGCCCGAACCCACTGTTACATGGTACAGAGGGAAGGAAGTGGTCAACAAATCGAAAAAAATCGAGATAAAAACTTCAGCCATTGGCGAAGATTCGTACGAACTCACATTAGAAATTAAGGATCCAGGCGCATCGGATGGTGGAACGTACCGATGTAATGTTCAGAATGAGTATGGTGAATCAAATGCCAATCTCAATCTGAATATAGAAGCCGAACCTGAACCTGAGGGAGAGGGACCAACATTTGTTGAGAAACCACGCATCGTGTCCGAGCATGGTGGAAAACTAATTATTATGGAGTGCAAGGTGAAAGCCGATCCAAAACCGGACATAGTATGGTATCGCAATAACGAAGTCATTAACGAAACAAACAAAATAAAAATGTCCGTAGAACAACGTGGTGATCAGTATTACATTAAATTGGAAATGATCGATCCACAGCTGGAGGATTCAGGTCTTTACAAATGTAACATAAAAAATACATTGGGTGAACTTAATGCTAATTTAACATTAAACATCGAAATCATTCCCGTTATCAAAGACAAACCAAAGATTATCAAAATCATCAAGAAGCGAACGGTTGTAATTGAATGTACAGTTGCATCTAAGTTTGAACCAAAATGTACCTGGTACAAGGAATCGAACGTTGTCACACAAAGCAAACGCCATGTCTATCAAGTACAAAAGTCCAAGGAAGGCGAATTTGCCGTCAAATTGGAGATTAACGATGTGGAAGATTCAGACAAGGGTGCCTACAAACTTGTGGCAAGCAATGAGAAGGGTGAAGCCGTTTCTCAAATTGTCCACTTAGTAGACATACCGGAGGAAGAACGTAAACCCCAAAAGCCTGAGATGATCCGCAAACTTTCTGACCAGAAAGTAGTCGAATCGAAGACATTCGAGTTAGTAATAAAACTCAAGGAGGCTGATCGCAAATGTAAAGTAGAGTGGTACAAAGGATCTACTATTATCAGAGAAACAAAAGAGATTACAACCACATTCGATGGTACAACCGCCCGCTTAACTTTCAGTTCTGCCCGTATGGAACATAGCTCATCTTACAAAGTTGTAGTTAGCAACGAAGCTGGAAAAGATGAAAGCACGTGTAAGGTGGTGGTAGAAAAGAAATCCGAGAAAAAGCAAGAGGAAGAAGCCGCCGATGTCAAGAAGAAGAAAGAATTATTCGAAAAAATTGGTTTCAAAAAGATGGAACAAAGAGCAATCCCACGAAAGATTGAAGCACCAAAGGTCCCTAAGGTACAGCCACCAGCACCAGGCGAGCCACCTAAAATTGAAGTTATTCGCGAGAAGAAACCTGAAAGTAGACGTGGCTCTTTGATTCCACCTGAGATGGGTCGCCGTCCGTCATTAATAATTAACGATGAGAAACAAGATTCATTCTTGAGTCCCCTGATTGATCAGTTCGCAAAGGAAGGAAAGGACAAGAAGGTCGTATTTGAAGCACGTTTCAGCAAGCCCAATTGCAAACCAAAATGGTTGTTCCGTAAAGACGAATGTTTCCCTGGAAGCAAATATAAGTTTAAAAATGAGAACGATACTTACACACTCATTATTTCAACTCCCAAAGTTGAAGACACGGGCAAGTACACCATTGAAATTGGAGGCGTATCAACTACCGGTTTCCTGACAGTTGAAGAGGCTGATCCATCCTACACATTCACTAAACCACTGAAAAAGAAATTGGAAGGATTTACTCAGCATGAAACCAGCTTGGAGTGCTCCGTAAGTAGTAGCATGGCTAATGTAACTTGGTTGAGGGACGGAAAGAAAATCGAATCGGACGATCCTCGATATCTTATTTCGAAAGATATCAATGGAAATCTCAAACTTATTATCAAAGAGTGTGTCTTGGAAGATACTGGTACCTATACTTGTCAACTGGATAAACAGCCCGACAAAACAGAATGCAAATTGAAAATAGTCGAATATCCATATAAATTTGTCAAGGTTCTGAAGTCACAACAATGTGTTGAGAAGGATACAGTTACCTTGGCCTGTGAAATAGATGATGCGGCCGGAGAAGTACAATGGTGGCGAGGCGATGAAGAAATTAAGCCCGATAAGCGCATGCAAATTGTTAAAGATGGTCGCAAGCGCAAATTGATAATTAAAGATTGTAAAGTGGCCGATTCTGGAATGTTCAAATGTACAACAAACGCTGACAAAACTGAAGCCGAAATTATTATTAATTATCAAAATCGCTTCAACAAACAGCTTAAGAATACCGATGCTGTGGAGCGTGAGAAACTTGTCTTGGAAGTCGAACTACAGGACCAGACAGCACCATGTGTTTGGAAGTTCAATGGTGAACCAGTTGAACCAAACGATCGTATCGAAATTAAAAATCTCGGCGGTGGTAAACATCAATTGGTATTCAATAGCTTAGAAATGAGTGATGCTGGTGATATTTCATGTGAATCTGGGCAACTTGTTTCGAATTGCAAGCTTACCGTTCGTAAAGGAGAAAGCAAACCAAATATTGATTGTCCGGAAGAATTTGCCGGACCCATATCAAGTCCAGTAGTCATTGAAGTGCCATACAAGGTTCTAGGCACTAAACAGACTCCAGTCGAAGCTAAACTCCTGAAGGACGGAAAACCTCTGCCAATAAAGGACGTTGAAGTTGCCATAACAGAGGATAAGGTTACATTCAAAATTAAGAAGCCAACTCGAGATATGTCGGGCCCATATCAAATTAAACTTAGCAACGGGCAAGGCGATGATGTTAAAGATGTTAAAATTATATGCCAAGATGTTCCCGAACCACCTGCAGACGTTGACGTTACAGATGTCTATCAAACATCCTGTAAAATTAAGTTTAATCCTCCAAAAGACGACGGCGGTTCACCAATTATTAAGTACATAATTGAAAGGCAAGACTTGAGTAAGAAACAGATGTGGGAACCTGTAGCAGAAGTGCTACCTAATGAACCCTGCTCGAAAAGCATTGAAGATTTGGTTCCCAAAAAACAATACCGCTTCCGAATTCGGGCTGTTAATGCCATTGGCTCTTCGGAACCAGCCACTTTCAAAAATACAATTCTTGCAAAAGATCCCTGGGATGAACCTGGCAAACCTAAAAATGTGGATTTGGTGGACTGGGACAAAGACCACGCTGATCTTAAGTGGGAAGCACCTGAGAGCGATGGCGGCGATGCAATAACGTCGTATGTTATCGAATATAAAGAAAAATTCTCCAATGATTGGGTTACCGGCAAAGAAGTACCTGGAGATGCAAGGACAGGTACCGTTGATGGTCTTAAAGAAGGCCAGCAATACGAGTTTCGTATTCGTGCTGTTAACAGGGCCGGTCCAGGCGAGCCTAGCGATAAAACAAAGGCTATTGTTGCTAAGTGTAGGTTCGTTAAACCATTTATTGTAGGCGATGATTTGAAAAATATAACCGTAAAGAAGGGTCAAACTGTACGCTTTGAAATTAAATACGATGGTGAACCTGAACCTGAGGTTGCTTGGTACAAAGGTGAACAACGATTGGTATTTGATAACCAACGTATATGCTCGCATCAAATGGAACGCAACACTTGTGTTACAATTAAAAAGGCTATCAGGAAAGACACTGATACATATAAACTAGTCCTTACAAATAGTTCGGGTACATTGGAAACTAAAGCCAAGTTAATAGTTTTGGACCGTCCACTTGCTCCTCGCGGACCCTTAACTCCTACAGAGATTCGTGCTGATCATATTACCGTGACATGGAATCCACCAGAAGATGATGGAGGATGTGAAATTACTGGTTATGCAATGGAAAGAATGGATGAAGAAACCGGTCGTTGGATACCAGCTGGCGAAGTGGGTCCCAATGATACATCCTTTAACTTCAAGGGACTTACACCCGGAAAGAAATACAAATTCCGTGTTAAAGCTATTAATAAGGAAGGCGAGTCTGAGCCTTTGGAGTGTACAGATGCTATTGTGGCCAAGAATCCATATGATCCTCCAAGTCCTCCCGGAAAACCTGTAATAGATGACTACGACAACAAGAGCGTCACACTAAAATGGAAAATACCACCTTCCGATGGTGGACGTCCCATTTTGCACTATGTCATTGAACAAAAGGACAAATTTTCACCTGCTTGGACCGAAGTTGCGAAAACCGAAAGCCCCACTCCAGAATGCAAGGTTGAAAATCTTAAAGAAAAGATGGTATACAATTTCCGCGTAAGGGCAGTGAACAAGGCCGGACCATCGGAACCATCAGAACCAACTGATAACCATCTGTGCAAACATAAAAACTTGAA
>Perm_DSN_contig_1170
GTAAAATCCCAAAAGACAGCATGTTTCGTGGTATATTTGGTATGATTCCTGGAGTATGTGTTGCCACGCACATTGGTCATCCATACATCATAGCCCCTTTCGTATAGAAGATAAGCTAATCCTTTGTTGGGGCCCATCATTACCCAGGTGGCTGAAGAATCCAAAAGACCATGGGTCAATAGTACTGGCATAGCGCCANNCTGGCATAGCACCATGATTTGCAATACGATGTAATTCCAAAATATAACCATCATCAGTAACGACATGATGGGTTTCCGAAGGATAACCGTATTTCTTCACCAATTCCGGCGTTTTCAACATAGAATCTTCAATAATATCTGGATCAATTGAAACATCATTTCTTAACGATTTCATTGAATCTTTTACATGACGTTGAATTTTCGCGGAACCGGCATCGAATACAACACCTGGAAATTTC
>Perm_DSN_contig_1172
CTTTTCCAGGCCATCGTAAGCCTTTTGCATGTAAGCCACTTTTTCTGGGGCAATTTCATGTTCGCCAAAGTAGATAACTGGTTCAACCATTATGCGAACACGGGGAAACAGATGGCCACAATCAAAATAGAGTCTAGCGTCGACCTGCATACGCTTAAGTTTATCCTTCGGGTACAGCGATTCATCCACGGAATATTTATCAGCCAAATATGAGCAAATGATATGGGAATCGGTGATGATGACACCATCATCATCCAACACTGGTATGGTGTGCAAGGGATTCAATTTCAAAAATTCCGGTGTTAAATGGTCACCATCTTTCAAATTC
>Perm_DSN_contig_1173
TTCCTTCGGTAAAAGAACCTCAAAGTCAACCTAAAGCACATCCAGATACTATGCAAGGGAAACCTCATGGGTCCACACCTGGCTATCCATCAACTGGTCCTGGTCATGCTCCAGCAAACGATGCCTATCCACATGGCAGACAATTGAAACCTCAAGGCTCGAGTCCCAGTTATCCAGCAGGCAAACCTAGTTACCCTTCTAAAAATGATGATGGCGTTATTGTAACTTCTCAAAAATCCCATACCACCAAATACAATACCAACACTGAACGTATAATTGAAACTGAGATTTTGGGGGATGATGGACGCCCAATTCCTCGAGGTACTCCACGAACCGTCACTACTGATGTTGAATACATTACCGATAGATATACTGTAACCACACCTGGAGGTGACCAAATACCTCAACCAGAATACCCTACAGCTGGGAGACCATCTCCAAGTCGAGATTTTTCCACACAAGGATTCCCTTCCGTGAGATCACCAACTAAATCCCAACCAGATTACTCAACTCAAGGTTTCCCCTCCGCGAGAGATACTCATAATAAGCCCAGTGGTTCGGTGCCTAATCGATCTATGTCACCATCAAAAACTCAGCCTTCAAGTACTCCAACCAATAGAAGNNNNNNNNNNNNNNNNNNNNNACAAAGGAAACCACCGAACGCGTTATACAAAAAGAGAAGGAAGTTGATGCTGCTCATCGTGCCTTTGCCGCTTCTTTGAGAAGCTCTTCGCCCGTTGACCAGACTAGACGTGACAGTTACAGTACAGACGGACCGAGACATACACCACGCTCGAGTGTCTCTTCGACCAAGACTTTCAGACGTGAAATGCGTGAAGGGTCTCACGACAGTGAAACAAGTCGTGTTAGCACCACCACAGTGACACGCCAAACTCCACCAAGGAATGTTGGAGGACGAACTGTGGTTGTAACCGAACGCATTACTTCGTCACCTTCGCCACGTGGCACTAAATCGCCATCACCTGGCAAGACGGTTAGCACAACCACCACGACCACTACCACCCGCACTGCATCGAACAGGGCACCTGTAAAAGATGTGCCAAAATCAGA
>Perm_DSN_contig_1174
GTTTTCCAAAGTTCTCGCAATTCTTCACGGGTCCTTTTACCAATTTTGGGTTGTGTTATCCTCATGGGTGATAAATATTCCGATTGGCCATCGGCATTATCCATACCCTTGGAGGGGGTAACGACNNNNNNNNNNNNNNNNNNNNNNNNNNNNNNNNNNNNNNNNNNNNNNNNNNNNNNNNNNNNNNNNNNNNNNNNNNNNNTATCCATCATGGGTGATTTTAATTGTTCCGCTTGTGGCTTACTGGGACTAGTGCCGCCTACAGTATTGGATCTTGAACGAAAACCTTCTGGCGGTGAGGCATCACCTCCTGTACTCTCTAATTTAGG
>Perm_DSN_contig_1175
CGTTGGTTGCTTAAAACAGCAGGACGGTGGAAAAGCCTGGACGTGTGGCTACATTGGTCGAAGACAAAGAGGGTATTACATGGGGCTGTGCCTACAGAATAACGGGACAAATTGCTCTTGATTACTTAAAACAAAGAGAATGCACACTAGGAGGCTATACAACTGTCGATACAAAATTCTATCCCCGTATTGCATCATATGATACACCATTTGGTGGTGAAGCTGTACCCGTCCTAGTCTATATTGCGAATAAGGAGAGTGAACATTGGCTGGGTGAAGATCAACTAGAAAATGTGGCCAAACAAATTGTCGAATGTGAAGGAGCAAGTGGTCATAATGTCGAATATCTATTACGTCTGGCAACATTTATGCATGAGGAAATTCCCGAAATATG
>Perm_DSN_contig_1176
ATAAAAATTCTACAGAAGTTGAGGTTTCTTTATCGATAAGTCTATTTGTAGATTGTTTTTATAATTAGGCCTTCTCAGATTTGAAATCTTTTATGAACTTATAACATATCCTTAGACTCATTAATCTACTGCATTTCACAACATATCNNNNNNNNNNNNNNNNNNNNNNNNNNNNNNNNNNNNNNNNNNNNNNNNNNNNNNNNNNNNNNNNNNNNNNNTTTCGTGGAACAGGTGGGAAATCTTCAGGATGCAACTGGACGTAGTGCCTCAAAACCGCATCGCGGGTGGCAAGTTCTTCATTACGCTTCTTATCCAGATAAGTACCACCAAATAAGCCGAGAGCGGAGAAACCAANNNNNNNNNNNNNNNNNNNNNNNNNNNNNNNNNNNNNNNNNNNNNNNNNTAGCATACAAGCCAGACCAAAACCAGCGAGGGTACATGCAGCGGGATTGTAAATTGTATTTAGGAAGGTAGGTTTCCGATCCTCCTTCGCAGTTAGCAATTCCAAGGGGTCAATTACAGATGAAGGCATTATGCTTGAAAATGAGAACAAACAAATA
>Perm_DSN_contig_1177
GCGATAATTACTAGAAGGATGGGTAAAGGAGGCAGGGCGATAGTTGGACAATCCACAGTATGGAAAGATAATATGTTATGATCAGCTTTTTATTAAAAAGCCATACGTTTTTTCCTTTTNNNNNNNNNNNNNNNNNNNNNNNNNNNNNNNNNNNNNNNNNNNNNNNNNNNNNNNNNNNNNNNNNNNNNNNNNNNNNNNNNNNNNNNNNNNNNNNNNNNNNNNNNNNNNNNNNNNNNNNNNNNNNNNNNNNNNNNNNNNNNNNNNNNNNNNNNCCGTCGGCTTTTTTATCAGCATTGTCCCCATTGTGTTGGTCAGCTCCGGCTGCATTGTCCTTGGGTGGCGCAGGTTTGGTAGCTGGCTTAGGCTTGGGGCGATTGATGACTGAATTTACGCAGGCATTGAGAGTCTGGACTTCGTGACGAATATCCGCCACCTTAACAGGACTGTCCATTGTTCTTGGCGACTCGGCAAATTTGGCCATGTGCTGGTCTAACCACTNNNNNNNNNNNNNNNNNNNNNNNNNNNNNNNNNNNNNNNNNNNNNNNNNNNNNNTCATATTTGGGAGAACCTTTTTTGAATTCGTTTACAGCCAAATGGGCATTATTGATGGCGTATTTGAGTTCGGAAAATACACCAGGGCAGAGTTCATAGTCATTTGCACGATCCTTAATGGGATTCGTCTGATTGTGTAAGGCCTTTAGTCNNNNNNNNNNNNNNNNNNNNNNNNNNNNNNNNNNNNNNNNNNNNNNNNNNNNNNNNNNNNNNNNNNNNNNNNNNNNNNNNNNNNNNNNNNNNNNNNNNNNNNNNNNNGTTCCAATGGTCCTCCCTGTAGTTTATTGCGCATGTCATATACAAACTCTTCCAAAGCATTCTTGGCATCAATGCGTTCGGTTTCCTTGGCATCATTGGCCACCATCTTAGCCTCTTGTTGAACTAAATTGTTTAAGTCAATGGACGAATGGCCATGTGTTTCGCAGTCCAT
>Perm_DSN_contig_1178
CACCAATACAAGTGAATACAGTAAGGCAGAAACCATCGTCGACATTGGCATCGATGGCCGGCATAGAGTTGACAGGTGCCGATATGTGCCCTACATCAGCGGATATGAGTGGAGCAATGCCGCCTACTGCTACAGTTGAAGAGATAAATGTTCCGGTATTCATAGATGNNNNNNNNNNNNNNNNNNNNNNNNNNNNNNNNNNNNNNNNNNNNNNNNNNNNNNNNNNNNNNNNNNNNNNNATCCATCATTGCTTGGATACCTTAGAAAATTTCGAATTCGATATTGAACTGTTGACGGAAAACAAAAGCAAAGAACAGGACAAGGCAGTAACAGCGGAGTTGCCACAGACGCAATTATCTGCAGATGATATAGATTATCAACCTCAAACCACCACAACAACAAATACTATAGATCTATTGGATCATTTAATTGGAAACGTTATTGAAGAAGGAACGGAAANNNNNNNNNNNNNNNNNNNNNNNNNNNNNNNNNNNNNNNNNNNNNNNNCAACAACAAAGTTACACTAACAACAACAATAACTGTGCAGACACCTGCACTGACAATGTATGTAATATGGCTACCAATTTCAATGACTTTCTCAATATGGGCAATGTCAACCAATTTGATTTTGCACCCAANNNNNNNNNNNNNNNNNNNNNNNNNNNNNNNNNNNNNNNNNNNNNNNNNNNNNNNNNNNNNNNNNNNNNNNTCCGAATTTCGATAATGAGAATATCGACCCTTTTCTTAATTCTCAATCGGAATCAGTTATGTTGCCAACGAATGCGCCAGTGTTGTCTCAATCTTCAAAATTCATGCCCTTGACGACAAGACTATCANNNNNNNNNNNNNNNNNNNNNNNNNNNTTGCTTCTGAATCAACACTTTACAATATAGATCCTTCGATTTGTGATATCAGGGAGGAGGCAGCAATTACAACACCAAATCATTACTATGTCACCAATGAGGATGACAACACTATGGAGGACG
>Perm_DSN_contig_1179
CAACGGCTAATACCTACAAAGATCAAGAAGTAATGGAGCAAGAATACTTTGTATCATCCACCAAATTGACACCTAATATTGAACGCTGTTCCTTAGGCTCGAAAACGTATTATTCTCAGCCATCACCCTCATCCAATGGCACTGACACTCAACGTTTGTGCTCCACACCTCCTTTAGAGGAACACAACACGGAGAATGCTAAGGGTCAGGGTGGTCTAGTCATGGCACAATTTAAAACTCCTACTCCCAGCCAGCAACACGACAAATTGAATATACAAAGACAAGTTCAACAGCAGCCACATAAGCAAACNNNNNNNNNNNNNNNNNNNNNNNNNNNNNNNNNNNNNNNNNNNNNNNNNNNNNNNNNNNNNNNNNNNNNNNNNNNNTTCAAGAAAACCAAATGAAGCGAATATCATACCCTCCATACACAATCCACTATTGGCCAGACGTAATTCACCAAAAGTTAATCTTACACGTATTTTTTGTAATCCCACTTCGATGAAGGCTTCTTCACCCATACCCATTGGTCATGGCAGTAATGTAATGGACACATCATCATCGTCTACACCCTCGACNNNNNNNNNNNNNNNNNNNNNNGGCTCCAAATCGGCCGATATTAATGTGGCCGACGTAGCCCCAACATTCTCATTTGAATCACCATCTGGTCAAGCTCCCACTATAACCGTGCAAAAATCCAATTCTGCACCCACTTTACCCAATNNNNNNNNNNNNNNNNNNNNNNNNNNNNNNNNNNNNNNNNNNNNNNNNNNNNNNNNNNNNNNNNNNNNNNNNNNNNNNNNNNNNNNNNNNGGATCGGATGAACAATTTTCCGATGAAGATATAGACTGTGGCATGTACAGTCCATTTGCCACATCACCGGTGAAGTTGCGGACACGCCTATCGGCAGTTTTTGGACGTAAGCCACTATTGGGTAATTTAGAGGAAAGT
>Perm_DSN_contig_1180
ACGCTGATATTATTCTCGGCCATCAAATTGATGCTGCTGAATGAACCGGTCTGACGCAAAGAACGGATCAGCTGCAACAAATTGCCACGAGTCATGCTCAATTTGATCAAGACATCATGATCGACCCCGTCGGAGCGTGATTGGCGAGACTCAACATGTTGAATGGTTCCATGATAGTTTTCAATGGCTTTCAAGATACGGCCCAAAGAGGTAATGCCCTCCTTAAGACGTACAATTAAAGCGGCATTTTGAACAGCGTTTTCAGCTTCGGGAGATTCACCGGCAGCATTGGCCAATACGATTTCATCTTCAGTTAAACCAGCATCATCTGTTGTATTTTGTTTATCACTAAATTCATCACTATCATTAGTTTCCTGAGTTTGTTCAGATTCAACTGGCAAATTATTTTCAATGGAGACATCATTGAATTCTGTTTGTGGAACATCATCAACAACATCCAAATTCTCTAGAGGTTGTTCATCTTGCAATTCAATTTGTTCTTGGGTAGGGGCATGTTCACCCTTGGCTTGCAAAATGGCATCTTCCAAAGAACCATCATTGGCTTTGTTGCGGGCTTCCTCCAAAACAATTTGTTTGTTTTGTTTAACGACCAAACTTTCAAAACGGGCATCGTCCACCAAAGAGCGGCGGCGGGAGGGATAACCATTCTCAATACTGTAGGATTTTTTGATAGCGAACATTTCGCGGTTCTTTTGAGCAGCAGCTACAGCCATCATTTTGTTAAGAGTTTTTGTTTTTGTTGTTGTAAGAAGGAGGAATTTATATAAATTCTAGATATGTAGATCTGGTATAGAACCTAAGATTTCCAAGTGATATTTCCAAAAATTTATTATGGTGTTTGGAATAACACTTAATACTTTTTGTTGTTGTGATTTAACTTAATGTTGAAAATAAGCCTTTTTGAAAATGC
>Perm_DSN_contig_1181
GTCGATGTCCCACTTACATTACGCCTTGTGGGGACGGGGCTGGCGGAGCCGGAAGCAGTTTTTCGCGTCATTGTTGAGGTGCCATTTGTTCGAGATGTGGTTGATGTTACCGATAGCCTTGCAGGTCTAGGCGTTGTACCTGTACCAGAAACTGTGCTGGCTCCCGATTGTTTGCGTTGTGGAATGCGTGAAGGTGTATGCTCGCCGGTACTATCTAACGACATCGTAGAACCATGATGAGATGGGGGCTTAGAACCCTGTCGGCTTAGAGGACGTGAATTGGGTTTAGAACCTCCGCGAGACCCTCCAGGCGTTAAGGCATTACGAGTACTTGTATACGTTACTTTCCGTGGTGTGTATGCATGACCATGACTACCCTCATTATCACTCAATGAGTCTGGTGTTGAGACGGACTGCGATGAGCGAGTTTGTTTCATCGGTATAGAACGAACAGAACGTTCCCGTACCTTAATGATTGGACCTTGTGAACTCATATATGGCGGCGTGTTGCTAGTATTGTTACCATTTTGAGCAGCATTTGTGGCAGGACGTTTAGGCGTAAATGTAGCCATGCTTTGCGAGACCCCATCGGCCAAAATAAATTGTTCACGCAATTCAATATTAGTACGTCCCTTAGCGCGACAAGGATCATTCTTTGTGAGGAATTCGTCCAAGGCGACCCAGCCGCCACCAACACGTACCATTACGGTACTACGTAAAATACGAACTAAACGCAATTTTTGAGAATCACCAAACCTATATTTGCCTTCACCAACTTGG
>Perm_DSN_contig_1182
GAGACCAAAGAGACACATATCTCACAAGATTCCAAGGGCAAATGTCAGCTCGAGATAACCGAAGTTTTCCCCGAAAATCAAGGCGAATATAAATGTGTAGCTACAAACAAGATTGGCGAGACCATAACCAAAACAACAGTTAAGATTCAAGCATTTGAATATATCCCCGATTCTGAAATGACTGGTTCTGAAGATGACCTATTAGATAGGTCAATCGAAGAAGACAAACCACCGAAAATAGTTAAGAAATTACCCGAAAAAATCGAACCCAAAGAGGGTGAACTAGCCAAATTGGAAGTCAAAGTTATTGGCAAACCAAAGCCAAAAGTCAAATGGCTGCGCGACGACGAGNNNNNNNNNNNNNNNNNNNNNNNNNNNNNNNNNNNNNNNNNNNNNNNNNNNNNNNNTGGTCATCAACAACATTTATCCCGATGATGTGGGTACAATTAGTTTTGAGGCTCACAATCCATTGGGTGTGGCCGTAACAACGGCACTCTTTACCGTAGAAGGCATCGTTGGATCCAAGGAT
>Perm_DSN_contig_1183
CCACAACCAGTAGGTAAACGTACTAATCCATCCAAATTATTAACAACGGGACCCAATATATCACCTACGACGCCAACCTCAACATGTTGCGAATCGGGGACAATGTCCTCAGGCAATTCCAATTCAAAGNNNNNNNNNNNNNNNNNNNNNNNNNNNNNNNNNNNNNNNNNNNNNNNNNNNNNNNNNNNNNNNNNNNNNNNNNNNNNNNNNNNNNNNNNNNNNNNNNNNNNNNNNNNNNNNNNNNNNNNACTTGAGCATAACATTACCCAAAACCTTAGGACGAATCATAAAGGAGACACCAGCTGCTCCATTAGCAGGTACACGAACGCTCTTGCTGCGTACAACATCGCTTGAAATTTCATTATTGACTTCAGTGAATTCAAATTCCATAGCTGAGTTATCCAGAGTGACTTCAACATCTAAATCTTTGCTCAAATAATTGAATACCAAAGCGNNNNNNNNNNNNNNNNNNNNNNNNNNNNNNNNNNNNNNNNNNNNNNNNNNNNNNNNNTAAAGAATGGCTGGAATGTAGTGATCTTGGTTTTATCCTCAGTAACAGCCAAACCCTTTTCACTGTTCATTGCAAAGGCAGAAACTACCCAAGAGGTAATGGTATCGGGAATCTTTTTGGACCAAGTAAACTCTTCCATTTCAGTATTTTCAATGTTATCGAATAGCC
>Perm_DSN_contig_1184
GTGGAATACTAGCAGGTGGTTTCGAACATGAGGCCAAGGTATCTTTTGAAGATGGTGTCATACCTCTGTCTCAAAAAGAACGAGTCTTTCCACCCGATTGGGATCATTTTCATGACATTCTTGATGAGCTATTAAAACGNNNNNNNNNNNNNNNNNNNNNNNNNNNNNNNNNNNNNNNNNNNNNNNNNNNNNNNNNNNACTGTAAATGGATTATGGGCGAGTCTCCAGAAATAGAAAATTACTATGTATCGGCTGGTATGAAAACTATTGGAGTTTCTTCGGCGGGGGGCATAGGACGAGCTTTAGCCGACCTTATGGTTAATGGCTGCACCTCATTGGACATACACGAATTGGATATCAGTCGCTTCTTGGGATTGCATAATAACCGTAAATTTTTGACGGATCGTTGTAAG
>Perm_DSN_contig_1185
GGCAATTGAGCGTGCCCTTAAGGGAGACGAAAGATGTATACTAGATTGCATGAGGTTAGCTGATTTATTGCTTTTGTTACTTTTCGAAGGACGACAAGCATTGAGCCGTGTAGGCACCGCTGGTGGACAAGGTGGTCAGTTGGTCTCACGTACACGTCGCAATGATTCAACAGTGGAGCGCACTCATCGACAGCTGATTGATTGTATACGTTCCAAAGACACAGAAGCTCTACAAGAAGCAATTGAATCCGGGGGAATAGATGTAAATTGTATGGATGATGTGGGCCAAACCTTGTTGAATTGGGCCTCGGCTTTCGGAACTTTGGAAATGGTTGAATATTTGTGTGAAAAAGGTGCCGATGTCAACAAGGGTCAACGCAGTTCTTCTTTACATTATGCTGCCTGTTTTGGACGTCCTGGAATTGCAAAAGTTTTGCTTAAGTATGGTGCTTATCCCGATCTGCGTGACGAAGATGGAAAAACCCNNNNNNNNGCTAGAGAACGTAATGACGATGGGCATCGTGAAGTTGCCGCGATTCTTCAATCTCCAGGCGAATGGATGGCAGCGGGTCATAGCCTTGTAAATAAGGATGGCTCCGATGACAATTGCTCTATTGAACCCCGTGGGGATCCAGAAATGGCTCCAGTTTATTTAAAATTGTTTTTGCCTATGTTTTGCCGCACATTTCAAGGAACTATGTTGAGTAGTGTTAGGCGCGCCAGTTTGGGTTTAATAAAGAAAATGGTTCAGTATGCAAATCCCCAAATCCTAAAAGGACTATGCAAC
>Perm_DSN_contig_1186
AAAATGTAGTTCGTTCGCTACGTAAGGGATTAGGTATTCATTGAGAATTAAAGCATAATTTCCATCACTCATGTGTTCACTGAATGAAATTGTGAAACCTTTAAAGAGCCGGTGTCTCAGGCAANNNNNNNNNNNNNNNNNNNNNNNNNNNNNNNNNNNNNNNNNNNNNNNNNNNNNNNNNNNNNNNNNNNNNNNNNNNTTTCGCTATCAACAACATCGGAATTAGGGGCTGACGACTGATGTTCATTATTATTTCCAACGGGGGCGCGCATATTGTTTTCGCCTTCATTGGGATTAGGATTTTCTTGTGCCAACTCCTGTTGCTGTGGTTGTTGTTGATCAACACCTTGGCGGATTTGATCGACAGCTGCATTTTGAACTGCATTATTATTACGATTTAAATTNNNNNNNNNNNNNNNNNNNNNNNNNNNNNNNNNNNNNNNNNNNNNNNNNNNNNNNNNNNNNNNNNNNNNNNNNNNNNNNNNNNNNNNNNNNNTACAATATTGTCAAAAACAAAGCAAGGCGAGTTATGGAGAATATATTGTCCAACCAATCTCGATTATCAGCTTCTTCCTGCGGCATGTTTGGAAAACGAGGTTGTGGTGCAACTTGCGCCTGCGCTGGTTGCTCTGGATTTTGTGGTTGTTGTTGTTCAGTAGTATTTGCAGGGGCTACTGGGGGTGNNNNNNNNNNNNNNNNNNNNNNNNNNNNNNNNNNNNNNNNNGTGGAAATGTTGTGAAAGGAGGCAGTGGGCCAGCTGCCCCCGTTCTGTTAGCGTCGTCTGAGCTTCCATTCGTATTGCCAGACACTCTTAGACACTGTTCCATATATTGCGAATAGACCTGTTGCATCCAGCCATACATGGCGGCTTGTTGCATTGCAAAAGCTTGCATATTATATTGACCATAGCCTGGAACTGTCATTGGGGATCCTGCCCCCATTCCATTTGTGAGCAAATTCTGTGGTAAATACTGTGAATAGTAAGACATTTGATCTGTGGTCTGTGGACTCTGCCTTTGCACATTGCCGGTAGTGTTCCTTTGACGTAAACCTTCTTCTGACGAAATATTGGTATTTCCTG
>Perm_DSN_contig_1187
GCGGCAATAGCATCACGTACAAGCTTTTTACCATCTTCCTCAGACATGTCGGGTTTCCAACGGGCTTCAAACACAGACATAGCCGCCAGGCTTCCCGAGCCCATGGTAGCATATGGCAACTTGTCAGTTGAACCATGAGGATGTATGGAGTATATATATGCTCCGGTTTTGTCTACCCCTCCCAAAACTAATGCAGCACTTATATGACCTTGGTAGCGGAAAAGCATTTGTTTTAATAAAGTATTTGCGGCAACAACAGGAACCTGGCGGCCAGTATTAAGACGATGGAGTTCCAACTGAGATGCTATCATATCTGTAGTCATTTCGGTATCGGCAGCGGTACCAGCACCACAACAGTACATATTTTTGGCCAAATAATGAATTTTAGCACAATTCTTGTCCGAAACAATTGGTCCTTCAGTTGCACGTGTATCCGCTNNNNNNNNNNNNNNNNNNNNNNNNNNNNNATATGATACCCACGATAGTTGTACCTGTCTTCACAGTTTTGGGAGGTTGGAAACCGCCTCTAATAAGGTCTGCATTCCTTTTGCAATTATCAAAATTGAAACCCGATTTGGGTATTTCTCTGAACTGTTCCAATTGCA
>Perm_DSN_contig_1188
TGTTGGCCAGAGTCGCCGGTTTCATATAGTCCTGAAGGATTGCTATTTTGATTACTGACATTCTCGTAAATTGAAGAAGTGGGCACCGCAGTCGCTGCAGCCATTTCATAGAGAGACTGAGCATTCACCTGTTGATTACTGNNTATTTCCATTAGAAAGAAAATTTGTTTCTCCTTGCATGTACTGTTGCTGTTGGCCTTGATTGATGTTACCATGATTAGCCATATCATTATTGCCATTAGTTTGGATGATGTTGCTGTTGTTGTTGTTGCTGACCACCTCCTGTGATATTTGTATTTTGATTACCCATATCGTAGGTGCTCGAAGATGGCGCTTGCATTTGTTGTTGATTGAGGTTTTGATTTGTGGACCCTTGAGAATTTGATTCCTGGGGTGAGGTATACGTATGCTGTGGCATCATCTGTTGTTGCATTACATGCTGTGGCACTGGTGCATAATGCATTGGGAAATATTCCTGTTGCGGTGGTTGTTGGTTGAAATTTTGATTGGACGGGATTTGCTGTATGTGATTTTGCGAGTTATAGAATTGAGGCTGGGAAGCCAGCGTAGTGGGTGACATACCCTGATCATCGATTGTTGGTTGCTGATATTGCATATAGTTTTGTTGTGAATCCTCTGTTTGTATATTCATTGCAGTATGAGCTTGATGATGCTGATGA
>Perm_DSN_contig_1189
GGCATACTGGGGATGCATCTCTGCCTTACGCACTATACGTTGCGTGTCATAGAGCAAGAAGCCACTGAATAAAATTAAACCTCCGTACAAAGACAACGAAGCCAAACCTGCTCCTAAAGCTGTGGTAGGTGGAAGCCAGATACCAGCCAATGAGGAAGCCATAACTAAACCCAAACCAATGGCTAATGGACCGCCCATATAAAGGAATTTATCACTTGGAGCACACACAGCCACTGTTGAGAGACCNNNNNNNNNNNNNNNNNNNNNNNNNNNNNNNNNNNNNNNNNNNNNNNNNNNNNNNNTAGGGGTGCAATAACGCCACCCAGAACAGCACAATGCAAGAGCCATGACAATTGCTTTGGACCAACACCTTCTTTATATTGTATGGATTGGGTCATGGCTCCAGTTCCAATAACCAATGCAAATGTACCCAATGTAGACATCCATCCATTACGGGTTGNNNNNNNNNNNNNNNNNNNNNNNNNNNNNNNNNNNNNNNGCGGATAATGCAGTAATGGTGCAAGCAGCTCCAAAATATCCATAGGTGGTGTGTAAGCGATCTCTTACATACTGGGGCCATAAGAGCGAATTATGTTGAATACTGGCATCATTACTCAATCCTAAACCATAGTAACACAATGCTCCCAAACCAACTCCAGCAGCGCCGGCTGCTGCTCCTTTTCCTAATGAGTAGGCATTGGCAGATGGTGGGGCCATTAATCTTTCCTTCAAGGTGGGACCACGACGGACTTCCCCACGAACTGTGGGAGGTGCTTCTCGGGGTCCTCTTGCATAATTACGCAAAAG
>Perm_DSN_contig_119
GTTTTCAATAAATATGAAAGACTATTCAAATATGATGCATCACATCTGCTAATCATCGCAAATCCCATTGCGTTCCGTTATTATGGATTTAGCCGATCAAATCGATGATTATATTTGCACATTTGAAGGTCTTGGTGATATAACAATGGATTCATTAGCTATGTTCATATTTATATGGGCCGTATTGGCCCTCTTCTTAGTATGGCTGTGTAAATTTTTATACCAGAAATATATGGTCAAGGATAAACCGGCCAGTACCAGTAACAGTCGACAGGGCAGTGTGGCTCCGGGTGGTGTGGCCAAAACTGAAAAGCGTTTATCGGAACCACGTGATATTTTGGCTAGCAAAAGTGAAGTGAAAGATTTGCTAACCAAATCATCGGCTGGAGGTGGTCGTGGCCGTACACCAGGACCTGGTGGTGCTGGCGGAATTACCATTGGTGGAGCAGCTGGTGCTAGGAGACGTGTGGTACGCCAGAGTTCTACAGGTCCTGAAAATCGAAAGAAACGTTATGTACCACCACCCTCAAATGTTGTTGGACCAGAAACAACTTCTGTTACCTGGACGAGTCAAGTATTCCGTTGGCTTTATAGTGATTTGGTTATTGTCAATGAATTGCTAATGGCCTGGGTAATTGCCTTAAATGATACCCTACGTAAAAATGCAGATGAGCAAGGTGTTTCCGTTGAAATTGTACGTGTTTTACCTGATAGCCCCCCACCTGGCTTGAGTAACATTTTCTGTAATGCCGATGAAAATAATCCCGCTGATATGCTAATCACTTTCGATTGCGATGCCATGCCAGTATTCCAAGTGAAAGCTTTCCGTCAAAAATCGGGCAAAGTAGAAGTTTCACATTATAAATTGACTGTATCCAGATTTAGGGCACGTATTGCTAATGCCATGAACTATAATACCTTGAAGGGTGATATGCGTGTAGAGGGATTCCCAGATATCCGTATTACCATGAACAGTGTGGGTGCCATCAAACCCATGGACCAAGAGGAAACTCAAGTTCAAGCTGTCATCACCGACATGATGACTCGGGCCTTGCGTGATACCGTTTATCCTGTGGACTTTTCCATGTATACAACTTGCCCCAGATCTGAATCTGAGCCCATTGATTTGCCTGTAATATATCCCATGCAATATGAAACAGTGGCGAACAACTTGGACTTTGGCATGGGTTCCCATGGAGCAACACCTATGATTTCGGGTAGACGTTTATTGGTGAAAATAGTCAAAGGCGAAGGTTTAAAGGATGCCCGAGATCCCTATGTGGTAGTGGAAATGGATGAGCCACCACAAAAGAATCAAACTGGTGCCCG
>Perm_DSN_contig_1190
CGACAATTAAAAGATTATGGTGTAATTGCGACAGAGGCTGTCGCTGCTAGCATGACAGCAACTGATAGAAAGTTCTATTCTCCGCGAAATCCTTATATGGATGCACCTCAGAGTATTGGGCATGGTGTTACTATATCAGCACCACATATGCATGCATTTGCTTTGGAATACCTGCGTGACCATATGAAACCTGNNNNNNNNNNNNNTGATGTTGGTTCAGGATCTGGTTACCTTACGGCATGCTTTTGGCGTTATATTAAAGCACAAGGCGATCATGCCAATACAAGAATAGTGGGAATAGAACATCAACCAGAATTGGTTAAATTAAGTATTTCAAATCTTAATAACGACGATGAATCAATGTTAAAATCTGGGCAACTAATCATTCTTGAGGGTGACGGGCGTAAGGGCTCTCCGGAAAACGCACCATTCAATGCAATTCATGTTGGAGCTGCAGCACCAGAAACACCCACTGCTTTGTTAGAACAATTGGCTAAAGGTGGACGTCTA
>Perm_DSN_contig_1191
CTGAATTCAGGTGCTGATGGGTCGCATGTCAGTGGTCCGTGGAGAAGACCAAGTATAGAGTGTTAGATCCCGAAATTTAACTCATTAGAAAATTAAGTTTGACAAGAGTGATCGGATTAATTGCAATTTAATTCCAATTTTGCGAAAAACGAACGAATAAAACGCTTAAAAATGTCCGGTATTATATCGTTAACATCGCGGCGCCTTCCGCGTAATGTTCTCAATTTGGGCATGCAAGCGGCTCGCAGCCAAGAAGTTAATACTGCCAATGCAGTGCGTCAGTATGCCAGGTTAGCTTCCAGACAAGCTCAACTCTTGTCCCAGATGGGTATGAGTGAAACACAAGCCACTGTCAGTGCCTGCAGACCCCTGGTTGCCAGCCAATGTTTCCATACTAGTGTTAACTTATGGCAAATGGAAACTGTAAAGGTACCACCATTTGCTGATTCCGTTTCTGAGGGTGATGTGAAATTCACAGTAAAAGTTGGTGACTATGTTAAGGCCGATCAAAACGTCATGGAAATTGAAACCGACAAGACTACCGTTGGTGTACCAGCTCCTTTTGGTGGTATTGTGCGTAAAATTCTTGTAAGCGATGGTGACACCGTTAAAGCCGGTCAACCCTTGTTTGAATTGGAGAAGGCAGAAGGTGGTGCTGCTGCCGCCTCTGCTCCAGCTGCCGAAGCTCCTAAACCAGCTGCTGCTGCTCCTCCACCACCACCCCCACCACCATCACAACCAAAACCAGCTGCACCTAAACCAGCCGCAGCTGCAGCTCCACCACCACCACGTCCTACTCCTCCACCACCAGTCAGACCACCACCAGCTGGTCAAATTCCAGTTGCTAGCATACGTCCCACACCAGCACCCCAAGTGAAAGTACCACCAGCTGATTATTCGCGTCAAATCACTGGTACACGTACAGAACAACGTGTCAAAATGAATCGTATGCGTCAAAAGATTGCTGCACGTTTGAAGGAGGCTCAAAATGTTAACGCCATGTTGACCACATTCAATGAAATCGACATGAGTGGTGCTATGGAATTCCGTAAAGCTAATTTGGAAGCTTTCCAAAAGAAATATGGCATTAAAATTGGTTTTATGTCCATTTTCACCAAAGCTGCTGCCTATGCTTTGCAAGATCAACCCGTCGTCAATGCGGTTATTGATGAAGCTGAAATCGTATACCGCGATTATGTCGATATTTCTGTAGCTGTGGCTACACCCAAGGGTTTGGTTGTTCCTGTTATCCGTAATGTAGAGGGCATGAACTATGCTGACATTGAAATTGCCATGGCTGCTTTGGGTGAAAAGGCACGCAAGGGTGCTATTGCTGTTGAAGATATGGATGGCGGTACCTTTACCATTAGCAATGGTGGTGTATTTGGTTCCCTTATGGGTACACCTATCATTAATCCACCACAAAGTGCTATTTTGGGTATGCATGGTATCTTTGAGAGGCCAGTCGCTGTAAAAGGACAGGTTGTCATTCGACCCATGATGTATGTTGCTCTTACATACGATCACCGATTGATTGACGGTCGTGAGGCTGTTATGTTCTTGCGTAAAATTAAGGCTGCCGTTGAAGATCCTAGAATTATCTTAGCTGGCTTGTAAAGAAACAAAGAAACAAACAAAAAAAACTTCTTGATCTTCTCTTTTAGACCAAGTTAATAAAGGCAATTTTCAAAACCACAAGGCCACGTAGCTTAAACGAATTCCACAGGATTTCTTGAATTTCACCCAACATCGGATTTAGACAAATCTATACAGTTTTTATTTAATAGATAAA
>Perm_DSN_contig_1192
AAATGTTAGCCCGTGGCAGGGGCTATCATCGGAGATGTTTTAAATGTTTACTTTGTAATCGTACATTGGATTCAACAATGCACTGTGATGGCCCCGATAGGGAAATCTATTGCAGAGGGTGTTATGCACAAAGGTTTGGTACGAGAGGTTATGGCCACATAGGTATGTCATCACTGGGTCTAATGTCCGATATTAAAGATATCGAATGGCAAAGTGACATGGCTCCACGCACC
>Perm_DSN_contig_1193
GGAGCGGCATTCCTAACACAGACCATATGTATAGAAGATACAGTGGTGAAATTTGAAATTTGGGATACTGCAGGACAAGAAAGATATCACAGCTTAGCCCCCATGTACTACAGAGGTGCGCAGGCCGCCATTGTTGTATATGACATCCAAAATCAAGATAGTTTTCAACGTGCAAAAACCTGGGTTAAGGAACTTCATAAACAAGCCTCTCCTAACATAGTTATTGCCTTGGCTGGTAATAAAGCAGATCTTTCAAATATTCGTACTGTGGAATACGAGGAAGCTAAACAGTACGCCGAAGAAAATGGTTTGTTATTTATGGAGACATCAGCAAAAACCGGCATGAATGTTAACGATATATTCTTG
>Perm_DSN_contig_1194
TGGAGATCCTGAAGATTTGAAATATATGGAAGTACCTGAAGGCATCATAGTGCCAGAACATGCCGAGCTAAAGACCACAGTGTTGGATGATGAGCATGATGTGGAGCAGGAGCATGAGCCTGTTACTGCCACACCAGAGCCTGTAGAAACAACTGTAATAGAAGTGGAGGGCAAGGATAATGGTATGAATAATAGCACGCACGACGATGAGGAACCACCTCCACTTCCCGAAAATGGACCACCACTGCCAGCAAAAGGCCCCCCCAAAGTAAATCCTTCAATGCTTAAATTTGACACCAGAAACGAAAACAAAATTGAGAGTTTGAAAAATCTACCCTTGATTCTGGACACCAATGACGTAGTGGAACAAACGAAAGCGGTTAAACCCATTAGTCTTAATCTTAGCAGCACAAGCGCACAAAAATCATTGGGCGATTCATCACCGANNNNNNNNNNNNNNNNNNNNNNNNNNNNNNNNNNNNNNNNNNNNNNNNNNNNNNNNNNNNNNNNNTGAACCTACGGGAACTGCACAAATTTTAACTGAAACTGAATTGTCCGATTGGACGGCGGATGATTGTATATCGGAAAATTTTGTCGATATGGATTTCGTCAATAGTGGCCATTACAACAAAGTTAAG
>Perm_DSN_contig_1195
GTTAAAACGTAAAGTCCCACCGAAGAGAAAATCGCAGTCGACCAGCCGATCAAAATCGCGCCAAGAAGATCAGCAGTCAGGCAATATAGCCCATACATCTAGTGCGGCCACTACGTCTTCTGCTGTACACGAATTACTGACGAGAGCCACAAGTTTAGGCGGANNNNNNNNNNNNNNNNNNNNNNNNNNNNNNNNNNNNNNNNNNNNNNNNNNNNNNNNNNNNNNNNGGCCATGGCTCGTCAACGTCCCAGTCATCGACATCAAAAACGTCGTCATTTTTGGCTTCTCTTAATCCAGCTCGATGGGGACGCCAAGGATCTCATCACAGTAGTTCAAGTGCTAACTCAGGTTTTACCAAAGATTCATCAGCGAGCAGCAGTAGTACAAGTTCTCATCATAGCCATAATGCCGGTTCAAGTGCTGGCCACTCAATGACCGGTTGCTCGTCATCATTGGCTGCCCAAAATATAAGTAAAAGNNNNNNNNNNNNNNGCCAATCTGATCGCAGCTGGAAACCGCGAGAAAGCCCGCCAATGGATACGTGAGCAAGCCATTTCGTTTATCAAACGTTATGCTTCACCCGAATCGAAATCGTCTTCTGGTACCGAAGGTGGTTCAGGTTCAACCAACGTCTTGCAACGTCTATCATCGNNNNNNNNNNNNNNNNNNNNNNNNNNNNNNNNNNNNNNNNNNNNNNNNNNNNNCTGAAATCAATTTTAATGGAAAGCGATATATCACCATTTGAAGTTAACCATTCAGGTCTTATTAAGGCAATGCTAAACTTTATGACATCAGAAGAGGGTATAGTGGACCGCGACGCACGACTTCGTACTTTTATGCATGTCTTTGCAAGTTTACCCTTGGAGCCAATGGTAAAAGTTGGAGTTCTNNAGAACTCCAACTTTTACCATAAATCGATCCCGCCGCATTCTCAGCCTTTGTGGCTAAATTGAATGCATGTGTTACACAACTGGAACAGTTCCCGGTTAAAGTGCATGACTTCCCTGCTGGACCCGGAGGAGGTCGCTCCAATACAAGCGCTTTGAAATTTTTCAATACCCATCAACTAAAGTGTAACCTACAACGTCATCCGGATTGCAATAACCTTCGACAATGGAAAGGAGGTACAGTTAAAATTGATCCTCTTGCCATGGTTCAAGCCATTGAACGTTACCTGGTTGTTCGGGNNNNNNNNNNNNNNNNNNNNNNNNNNNNNNNNNNNNNNNNNNNNNNNNNNNNNNNNNGCCGTGGTTATGTCACAGAGTGGGTTCAAGCATAAATTGCAATTCTTGATTGGTGAACACCCTCTACCCTACAATATGACTGTGTATCAAGCTGTGAAGCAATTTTCACCTTTGGTTAATGATCAATCGGAAACAGACACCGATACGGAAACACCTTTGGGCAATGCTAGTATTTGGGTCCAACAACACACGATTTACTATCGACCAGTTGAAGAGGAGCCCACTGCGGCATCGTCTAGTGGTAGTACCAATAGCAAATCGAATATAGCTGGTGCGGGAACATCTTCCTCATCACAGAACGGAAGTGGTACTCTGGCCTCTTCAAGCGGCTCACAGGCAGCATCGGGATCATCTTCCAGTAAAAAGAGCAGCAAATCCTCATCGAAACTTTTGCGGAAGAAAACTGAACTGTGGCACGAGGGTATTGCTCCCAGTGTAATATCGGCTCTTAAACCATTCCTCTCCAATACACTGCCTGCGGATTTGGTAACAAGCGTACAAGATGCATCCCTCGATGCTCTGTGTATGCTACGTGTCATAAATGCCTTAAATCGACATTGGGAACATTTGTACGGATGTGTGGTCCGCCAAACAATAATTCCACAGTCAGAATTTATCCATCCCAAAATTACGGCCAAGGCAAATCGCCAACTTCAGGATCCATTGGTCATAATGACTGGTAATTTACCTCAGTGGTTGCCACAAATCGGCATGGCCTGTCCATTTTTGTTCCCATTCGAGACTAGGCATTTACTATTCTATGCCACCAGTTTTGATAGGGATCGTGCTTTGCAACGTCTATTGGATACAACACCAGATTTGAACTCAGTAGAATCGTCCGAACGAGTGGCCCCACGATTGGATCGCCGTAAACGGGCCATATCGCGACAGGATGTCCTAAAGCAGGCTGAGCATTTAATACAAGATTTTGGTCATTCGAAGGCTTTGCTTGAGATACAATATGAAAACGAGGTCGGTACTGGATTGGGTCCAACATTGGAATTTTATGCTTTAGTCTCTGCTGAACTTCAACGCAGCGATTTGGGTCTATGGAACGGTAGTGATAGTTACAAACAAAACTCTGCCAATATAGTAGATGTCGTCAAGTCTACAAGCGCTACTTTGCACATTGAGGAATCACAAGATACGAGCACACAGACCAGTGATACAGCCACAAACCAGACTACTCCTAGCCCCACTGCTGCTTCTACGCGAAGTTCGAGTCGTAATAATAGAGACAGTTTTGGTGTCGCCACTCGTAGTAGTTTAGTTGCCACCAATAATTCTATTAATAATCAACAACAATCTCCCCGNNGGTGATGATGCCTTGGACATGTTAATTGAGCAACAGAACGATGTTGACCAGAATCAACAGCAGCAGCAACAGCAAGCAGATCTTTCAATGCCTCTGCTGGATAATCCTATTGCTGTAACAACAATCACAACCGCCACCACACCTACGATACAATTGAGCCCAACACCACCTCCGATAACCTATGTGAATACCGCCCATGGTTTATTCCCATT
>Perm_DSN_contig_1196
AGCCATAGGTAGCCAAGGCAGTACCTTCGAACCCATAACGGATGTATGACAAATAGGTGATCCAGCGAAGATATACGGGAATGGCATCGAACGATACAAAGAAGCCCGAGAACAAGAGGAATGGTACAGACATCACAGGGGCCAAGAAGACACCGTTTTGGACATTCATGGCGGCACCCACTACCAAACCCACCGATTGGGCCACAAACGAGATCAGTAAACAGGCACCCAAGAACATGGAGAACCGCATTATTTCCCATGGTTGCGAGGTGAAATAGTAGACAATCGATACATAGATGGTACAGAATATAGCTTGGAATGGTATATCCGCAACAGATATGGCCAGATAGTAGGATTTCAATGAATACCATCGATTAAAGTTTTCCTTTAGTAGCACCGGCATTTCGAGAGGGAATGATAGAATTGTAATTGTCATGGAAGTGTACATCAAGAACAACATGTTGAAGAAGAGGAAACCCAAATTACTCAAGACCTTGGCACCNNNNNNNNNNNNNNNNNNNNNNNNNNNNNNNNNNNNNNNNNNNNNNNNNNNNNNNNNNNNNNNNNNNNNNNNNNNNNNNNNNNNNNNNNNNNNNNNNNNNNNNNNNNNNNNNNNNNACTGTGAAGTGGGATAACGTTCCGGTGAGGTTATCTCCGGTGACAACAAAGCCGTTGTACAATTATCGGCCTTTTCCAATTCAATCATTGCATCGCCTTTCTCATTTGTGCTCACCACTGGTTCCATGGAATCTTTGGCTATGTCATTCACTAAATTCGATTTCAATATGCCATTGTTCAGCTTAAGATTATCCTCAAATTTTCCACCCGTTGAATTGGAGGCATCATTTTTATCCAAAATGGCTTTTAAATTTTGTACCTTCACCAAATCGTTGCGAGCCTTTAGACCAGCATAGTCAGCAGCTGAACGTATATCCTTACTACCATTATCGATGGCATCGACCAAACGTCTGGTATGATCACCATGTTCACCGCAAGCAACTTCAATGATATAACTGGCTGGATTGTGATAACTGG
>Perm_DSN_contig_1197
GTAACATATAGCTTAAATTAAGGTAAAAACTATGACTACAGCTGAGGAACGGAAACTACCAAGTGATTTCCTTGATGTTGAGAGTGAAGTAACTTCTTTAAGTAGTAGTTCTTACCCTGATAATTTCCATGTAGGACAAGCAATTGGTAATGGAAGCTGCTTTTTTGACTCATTCAGACAAGGTCTAGAACAGCAGAAGGGGATAGAAGTTACTGTTGAGCAGTTACGAGAAGACTGTAAAGAATTTGCGCAAAAGAATCCACCAAAGTGGTTTACAAATGCAATTGTCAATAGTCATGATAACAATGGCCAGCACCGTAGTGAAACTGTAGATGATTATACAGCAGACATTATGCGTAACAGTAGGTGGGGTGATCCTGACGTTGAAGGCAGAATACTTTGTGAAAAGTATAAGGTAAAGCTACATGTTATAGAGAACCAGACTGTTGATAACCAAGATCTGTCTTTGCATGAATTAATAGACAATTCAGGTTCAAAAAGTGCAGGTGNNGGTGAATACAATAAAGTTGATTATGATGATAGTAGTATTGTGCATGTAATAAACAAAGGCGGATTGCATTTCGAACCATTGCTTGATAGAAATAAAAGTTTAGCAAAACAACTGCAAGAGGAAACCAAACTTAAACAAGAGCAAGAACAAGAAGATTTCCTATTAGCAAAAAAACTGCAGCTAGACGAGATCTTAGAATATTGTAACCTTTCAA
>Perm_DSN_contig_1199
GCACTTCTGACGTTCAGCACTATAGACTCTTATATCACGTGGGGAATCCTCCAAGCGCTTAACCATTTCAATCATATTGGCCCCTGTATGTTTCTCGGCACGGTATACACCTCTCAATTGCAAATCNNNNNNNNNNNNNNNNNNNNNNNNNNNNNNNNNNNNNNNNNNNNNNNNNNNNNNNNNNNNNNNNNNNNNNNNNNNNNNNNNNNNNNNNNNNNNNNNNNNNNNNNNNNNNNNNNNNNNNNNATCATAATCTATGGCCAAACCACTGGGTTGAGATAAGTCCTTATCGACAATGGCTCTCTTTAAAGAACCGGCCATGGTGGTTTTGAAAATTTTACCCGAAGTACCAAAACGTCCCCAGTCGGTAAAGTAGAGAGTACCATTGCAAGGATCCAAGACAATGGCTCTTGGTCTTTCCACTCGGGCTATCATTACCAAATCACTGCCATCCAAATTCATGGCATAAATAGAGTTATTGGAACTATCAGTCCAGTACACCTTATTCTGGGTCCAATCATAGGAGATACCTTCAGGATTTATACCCTTACTCAACACAACTTTCACACTGTCCACAGAGGGTTTATCAGCATTGGTATAGGCTATTTTAGCCCATGGACGGATTTGAGTGTAGAACATGTGATTGTCATGGAAGTCAAAGTCCAAGCCCACCACATTGGTGAGATTTGTCATGGGCGTAAAAGGTATTTGTGTGGAGCGAGGATCCAAATTAACGGCCCGTATTTCTGTACGCGTAGCAAAGACCAGATATTCATTAACTGTTTCACATTTACGATTATCAGCTGCCANNNNNNNNNAATTTACCAGTGGCACACTCACACCTATAGTTGAGGGCCGAGGGATTAGCATTGTCTACAGGGAAACTAAAGCACAGTTGATCACATCCACCATTACCCAGCCGAGTGCAGGGATTACTCTCATCNNNNNNNNNNNNNNNNNNNNNNNNNNNNNNNNNNNNNNNNNNNNNNNNNNNNNNNNNNNNNNNNNNNNNNNNNNNNNNNNNNNNNNNNNNNNNNNNNNNNNNNNNNNNNNNNNNNNNNNNNNNNNNNNNNNNNNNNNNNNNNNNNNNNNNNNCATGGGATTGGGAAGATTGCGTCTAATGATTTGTCTATTACCTCCGGAATAGGAAATCTTTTGTATGGTATCCAATTTGGAATCCACCCAGTATACATCGTGCGTCAACATATCCACAGTCAAATCACGAGGATTAGAGATGCCTGATGTCACGACAGGAGTCCATTTACTGCCATCCAAATAGGCTTTGCCAATACGAGGATATTGTCCATAATCGATCCAATAGAGAAGACGTTTAATGGGGTTTACAGCCAATTCTCGAGGAGCATCATTGGTGGTCTTGACCAAAACCTTACGATGACTACCATCCAGCCAGCNNNNNNNNNNNNNNTAGACATTGGTGAAATACATATTTCCCGCAACCCAATCAATAGTAAGACCCCGAATACCATTACTGCCAATGCCATCTTTGATAATGTGTTCCAATTCCGTGCCATTTGGTCGTGTGCGGAAAATACCACTCCAATAGCCACGATTGTATTCAGCCCAATAGATCCATTGTTCACGGAAGAGAACATCTACATGTAAAATATGATGACCTGTTCCACTAATGGGAACCATAGCCTCGGAGCTATCGGTAAGACTATAACCTCGAGTAACATCGAGTTGGGAGACCACAGCAAACGTCTTATACGAGACACAGTTGATATCGTTCTCTTTGCGATAGCCAATACCACAGGCACAGGATCGCGAAGCACCATCATCGGGTATACAAATGTGTTCACATCCTCCATTACTCGTTTGGCAGGGGTGTTGCATCATGGGTCGTTTCTTATAGATCATCATACTCTTGAGTTCGGGTTCATTGTCAACTATGGTCTTGGGATTATCACCACGAGGCAAATCTACACGAACTATATTCTCGTAAGCAGGATCAAGGAAATACAAACGTGAGTCCAGGACACCCAGACTACGTGGTTTCGATATGGCATTCTCTTCGGTAAGTAAAACTCTAAAGNNATCACCATTGTAGTCCATAACGCAAATCGTGGAAGGATGGATCGTCGAGTAGTATACCTGTTTCTTATCAATATCAAGTGTTATACTTTCTGGCTTTTCAACATCTTCTTTCAGCACCACCGGGTTATTACCATTCA
>Perm_DSN_contig_120
AGCATTAACGGCCAAGCAATGCCAAATTTGATTGGCTTGATCGGCACATAGCCAAAGTTGACCATCTTTTAGGAGAAATTTCAAAAAATCCAAACGTTCTGATATTTGCATACTATGCGGNNNNNNNNNNNNNNNNNNNNNNNNNNNNNNNNNNNNNNNNNNNNNNNNNNNNNNNNNNNNNNNNNNNNNNNNNNNNNNNNNNNNNNNNNNNNNNNNNNCTAAGAGATAGTCATTTTGTAGCCTTTCTATAACCTGTTGGCGATTCAACGATTGCTGAGACCGAGGTGCATGGCTGGGTGACGATTCGTAAAGGCAACATATTTCTCGTATTAAACGAAGTGCTGGCAAAACCCATGCCTCTCCCGTTTTAAGTTCGGCCACACATTTTTCTAACCATACAATTTTTTGTGCATCTCGTTCCNNNNNNNNNNNNNNNNNNNNNNNNNNNNNNNNNNNNNNNNNNNNNNNNNNNNNNNCCGGTTGTATTTCATGGCTATGAGCCAAAGTCCAGAATAGTTTTAATACTTTTTGGGCCATAACACCATTTTTGTCATCTTCAGCCAAACGTCTTATCAATTCCAAAAGTCGTTCCCTTTGCCGTTTGTTAGCTGTTGTCATGCTGGCCTGGAATGATTCAAATAAATGATCCAACTGTTCTGGTGTAAAATCCCAAGCTAATTTGGCCAATAAATCATGCACATTCTTAACAATTGCTTCATGCTTGCCAGCTTGGGCTTTCCACACTGCATCCAAATCTTCCAATGTCAAAGCATGTTCTTTAATTAAGAATCNNNNNNNNNNNNNNNNNNNNNNNNNNNNNNNNNNNNNNNNNNNNNNNNNNNNNNNNNNNNNNNNNNNNNNNNNNNNGCTGCCATTCTTTCTGCCGTTAACCAATCTAAATCATCATCGGACATGCAATGTTGTATCTGTGGTGTTCTATGCGAATAATATGACACTGATGTGAGTACCTTATTTATTTCATTTAGGGCATTCATTTTGCCATTGAAACTGGACACTTGCAATAATCGTAAAATCATTTTGAGGCGAAACATTTCCAGAGTTCTTATCAGCTCC
>Perm_DSN_contig_1200
ACATTGGGTGCTGGATTTCCTGTGGCAAAGCATCTCAATACAGCAATACCTCCTGTTGGGGTTTGTACATCCAATTCAGGTTTCTGTTTGGGCTCCAATGATACCTTAACCTCTCCGGGATAGATAACAACGGGGGCTGGTGTAGTGGGAGCTGATGTGGGTCTTGTTGGGACAGCTGGATGGACGCAGACGAAGCCGCAACCATTGCTGCAACACTTATTGTTCTCACGGCAGTCAGNNNNNNNNNNNNNNNNNNNNNNNNNNNNNNNNNTCGGCGGCACTCAGCTGTGGGCAAGTTCCAGGTTTGGTAATGAGACGGCAGGAAGGTTTAAATTCTCCCGACCGTTCCTCGGAAACTTCAACGGCACATTGTTGACCTTCGGGGCATGTGTAGTCGGCACAAGGANNNNNNNNNNNNNNNNNNNNNNNNNNNNNNNNNNNNNNNNNNNNNNNNNNNNNNNNNNNNNNNNNNNNNNNNNNNNNNNNNNNNNNNNNNNNNNNNNNNNNNNNNNNNNNNNNNNNNNNNNNNNNNNNNNNNNNNNNNNNNNAGATTCGTAAGAACGGAAATTATTCTGGTTGCCAGCACAACCGGAATAGATAAATGATACACAATTGCCGCGCGAATCATCATAATACCAACGACGTTCGGTAATCGAAGGACGAGTACAACGGCCCACATCCACTTGTTGCTTACAAATATCTTTCNNNNNNNNNNNNNNNNNNNNNNNNNNNNNNNNNNNNNNNNNNNNNNNNNNNNNNNNNNNNNNNNNNNNNNNNNNNNNNNNNNNNNNNNNNNNNNNNNNNNNNNNNNNCATAAGTGAAGGGTTCGCATGTTTGCGTACGTTTATCGAAATAGTATTTAGTTTGCCATTGTCGGCAAGGTCCTGATGACACTTCCTCATTGCATACATCCACTCCTTTGAGTTCGCCACATTGACGTTCACATTGTTCTTTNNGCGATTGCCATTACCACCGCATCCCGTGTAAGTGAAGGCAACGCAAGCTAATGTCTCACCATCATAATACCAGGCCAAGGTATTGTTATCACATTCGCCAGCTTCCATAGGTTGATCGCACACAGAATAGGCTGGTGCTGGGGGTTCTCCACTACCGCAACGTGACATACACTCTTGCTCGGTTACAAAGTTATTGCGATTTCCACGACATCCGGTAAATTCGAATTCATTACATCTACCTTCGGCCTCATTGAAATACCATCTAATCATTGTCTCATTACAATTGCCTCTCAAAGGAGGAAGCTGACAAGTTTTGTGTACCAAGAAACATTCATCTTCACATTCAGATTCCGTGGCATAATTATTGGCATTGCCAGCACATCCGGTGAACATAAACTGATCACAGNNCACCATCTTCACTGTTATAATACCAACGAACCTCATTGTCCAGACAATTACCGGATGCTGCTGGTAGGAAACATTTGCTGCTGTTTTCATTTTCTGTACTAGGTTCTGGTTCCGATTCGGGTTCTCCAAATCGGTTAGCAAAATCTTCAGAAGGTTCAGCCAGACAGCGATTGTTACATTCACTTTCTGTGGCAAAACGATTACCATTACCACCACAACNNNNNNNNNNNNNNNNNNNNNNNNNNNNNNNNNNNNNNNNNNNNNNNNNNNNNNNNNNNNNNNNNNAATCGCCCATATCCTGGGCGAGCAAGCAGATATTCTCTTCAGCCGGAGTTTCGGGAGCCGATGGTGGTGGAGGTGCATGGACTTCCGGTTGACGTTCTGGTTCTTGAGGTGATTCTCTAATACAATGTCGACTACATTCCTCTTGG
>Perm_DSN_contig_1201
ACCCATAGTTGGCGGCATATTTGCATTGTTAAATGTTGGAGGACCAGGTGTTTGTTTCATTGGATTCATGCTCATGTTTGCCATGGATTGTGTCAACTGCTGCTGTTGATAATTGCCATTCATAACGTTGGATTGTTGTGGAGGAGCTGATGTTGATAATTGCCATTNNNNNNNNNNNNNNNNNNNNNNNNNNNNNNNNNNNNNNNNNNNNNTCCAGGTGGAGGAGGCATCATTTGTGGTGGTGGTGCCTGCATTGTAGGCGGTGGACAATATGCATTTGGATTCATCATATTTCTGCTATATGTTGGTGTTATTCTTTAGTTTTCACAAATTCAACATATACACTAGTTTAACAATTTTTTTGCTCGAAAAGAAT
>Perm_DSN_contig_1202
GAAAAATTGGCCAACGAAAAAGTCAATGATGTCAAAGAAGCTGCCGAAGACCAAGCTAAGAAAGTAGGTGATTCAGTACAAAAAACCAAGAGCGAAGCTGAGAAATTGGCAGCTGATACTGCTAAGGAAGCCGCCGATTTAGCTGCTGCCGAAGCCAAGAAGGCCGAAAGTGCTGTATCCGATGGTGTTAACAAAGCCAATGCCGCCGTCGATAATACCAAGAACGTCANNNNNNNNNNNNNNNNNNNNNNNNNNNNNNNNNNNNNNNNNNNNNNNNNNNNNNNNNNNNNNNNNNNNNNNNNNNNNNNNNNNNNNNNNNNNNNNNNNNNNNNNNNNNNNNNNNNNNNNNNNNNNNNNNNNNNNNNNNNNNNNNNNNNNTCGATGATAAAATGAAACAAGCCGAACATACTGTCGATGAAGGTATCAAGGTTGCCAATCAGGCTGTTGACAAAAAGATTTCCGAAGCCAACCAATATGTTGATCAAAAGAGAGTAGATTTGGAAAAGACTTTGCATGACACAGCTCAATCTGGTCACGATATGGCTGCACANNCACAACAAGCTGCTGGTTTAATGGGCAAATTGAATCTAGCCAAGTAAATTGAACTAATCACCCCTAGATTAGAATAACTCCCCTGAATTAAAATTACAACAAAAACACAACAGATTTGAAATTCAACGATACTGTGGGCTAGAAATTATAGCAACACACACATACCTATCCACAAACCTGCAACCAACAACAACAACTAAATGGAATTTTAAAATAAA
>Perm_DSN_contig_1203
ACAGACGCTTCAGGTTCAACCGATGCTTCTGGTCCAACTGACGCTTCTGGCGCAACCGAATCTTCAGACTCAACGGACATGACCACAGATGGTTCCGATTCTACCGATTCCACGGATAGCTCAGTTTCAACCGATGTCTCAGGTTCAACGGAATCTCCCGCTACTGGCCTTACTACAGAATCCGGTTCCACAGATGAATCAACAGAGTTATCTGGGTCAACCGAATCAGCAGG
>Perm_DSN_contig_1204
AGAAAAAATACGTCGTCCCGCACAAAAAAAGATTTTTTTATTTTTAACGAATCGAGTGTGTGTGTGTGTCTGTGAACAGAGCAAGAACAAAAAAATTACGAAAACGGAAATCTTTTTGAANNNNNNNNNNNNNNNNNNNNNNNNNNNNNNNNNNNNNNNNNNNNNNNNNNNNNNNNNNNNNNNNNNNNNNNNNNNNNNNNNNNNNNNNNNNNNNNNNNNNNNNNNNNNNNNNNNNNNNNNNNNNNNNNNNNNNNNNACAATGGGCGAGACCGAAGGTGAAACAACGGCAGCCGATACCCGTGATTCGGAAGAGCCAGAGGCTACCCCAGCCCCGGATACATTACAAGTTCCTGCTCAGAAAAGGCGTAAACTAAAATCACCCA
>Perm_DSN_contig_1205
GCTGCTAACATATGATAACGTCTCGAACAGAGAACGGCTGCGATCTACCGCAACCGACCAGTGTATTTAGTAAACACCAATATTTGCAATCTTAAAACACCAATTGGTAAAAAAAATTTCAACCACCAATATCCAATGCAACCGACGACTGTCGGTGTTTGTTAGTATGAGTGTTGGTCTCTCGAAAACACCGTAGTAAAGCAATCACACAAATTGGTTACCCATATCTCAGCAGTTTGGTATTCTCTTATTTGGTACTCTCTCAATTCTCTTGAGCTAATGCCAACTGCTAGTAATTGTTGTTGTTGAGTGCAATCACACTTAAGTGCCAACCTCGTTTTTTGTTTACCGAGCGTTGTTACGATGTCGATTGGTTTAAGATTGCAAGACACTGCATACGAACATTGTTATATACTAGT
>Perm_DSN_contig_1206
CTTTAGAGGAACTCTATGTGCCCATTCAATTGCGTGAAGATGTTCCAGATAAACGTCAACGTATCAATAATCTGTCTGTGATGATATCGAATCCCAAAGCAGAGGATATTGTTAAAGAAGCCATTGTTTTGGAGTCAGGCAGATTTGTAGCTCGTGACATTGGTGTCGGNNNNNNNNNNNNNNNNNNNNNNNNNNNNNNNNNNNNNNNNNNNNNNNNNNNNNNNNNNNNNNNNNNNNNNNNNNNNNNNNNNNNNNNNNNNNNNNNNNNNNNNNNNNNNNNNNNNNNNNNNNNNNNNNNNNNNNNNGTGAAACGCCATCAAGGACGTATTATTTTCGTAGAATATGTTCCTCCTCAAAAAGCTAGAAAGACTTTAATGTTGGTGGGTAAGGGTGTTACTTATGACACTGGTGGTGCTGACATTAAAGCTGGAGGTATTATGTCCGGTATGTCTCGTGATAAATGTGGTGCAGCAGCAGTTGCTGGTTTCATGCAGATTGTTAAAGAACAAAAACCCGCCGATGTTCATGTTATTGCTGCTCTCTGTATGGTACGTAACTCTGTTGGCGAAGAATGCTATGTGGCAGATGAGGTTATTACATCGCGTGCTGGTGTTCGTGTGCGTGTCGGAAACACCGATGCCGAAGGTCGTATGTGTATGGCTGATGCTTTGTGTCGCATGAAAGAAATTGCTGTTGCCGAACAATTACCTGATCCTCATCTTTTCACTATTGCCACTTTGACTGGTCATGCTTGTGTTTCCGNNNNNNNNNNNNNNNNNNNNNNNNNNNNNNNNNNNNNNNNNNNNNNNNNNNNNNNNNNNNNNNNNTTGGTACTTCATTCGGTGAACCGTTTGAAGTGTCGGTAATTCGTCAAGATGACTTCGATTTTAATGCGGGCAAAGTTATTGGCGAAGATATTCTTCAATGCAACAATGCTCCTTCATCGCGTACACCACGTGGCCATCAAGTGCCAGCTG
>Perm_DSN_contig_1207
CTAAAATGTCGAAAAGCAGTGGTCAAGAAAACGGAAATAATGAAGCTAAAAAGCCTTTGACAGCATCAACGACCACACCAAATTCCAAACCAAAAATTCAACCCAAATATGATGTCCATCGAGANNTTTTGACCCATGAATTGGTCATAAAACAGACTGGCTATAATGCCCGTGATAAAAGTATACCTTATGGATTGAAAAATTGCTGGCATAATTGGTCCTTTTGGTCCATGTTTGCTGGCATTATACCCATTGTCCAATGGCTGCCCAAATATTCATTAAAACGTGATCTTATAGGTGATATAATTGCCGGTTTTACGGTAGCTATTATGCACATACCCCATGGCATGGCCTATGGTTTATTGGCTGGTGTCTCACCAGGCTGTGGTCTATATATGGCCATATTTCCCACATTAGTTTATATGATTTTGNNNNNNNNNNNNNNNNNGGTACATTTGCTGTGGCCAGTATGATGACGTTGAAGGTGGTACAATCGTATGCCTCCGATGAGCATGTATTGGCAGAAGGTGGTGAAAATGTGATCACACCTTTGGAGGTGGTGACAACGTTAGCGTTTACTGTGGGTATACTACATCTTATTATGGGTTTCTTTCGACTGGGCACTCTATCATCCTTACTCAGTGATCCCCTTGTGAATGGCTTTACAACGGGTGCTGCATGTCATG
>Perm_DSN_contig_1208
GATAAACCAGAGACTACCACAACGGAGGATAATAAACCTGCCGTCTCAATCGATGGAGAACCCCAAGACTATGATGATATTCCAGTGTCCAAAATACCTAAGGTTGATGAAGGTGGTGGTGCTGGTACNNNNNNNNNNNNNNNNNNNNNNNNNNNNNNNNNNNNNNNNNNNNNNNNNNNNNNNNCGGCGACTACGCCTTCGCGTAGTAGAAAGAAACGTCGTGGCCGTGGTTCCAGTGCTGGAGACGGTGATAGCGAAAGCAAACCAAGACGTAATAGGGGAGGATCACTTTCTGCCAGAGCCCTCAAGAAACGTCGCAATCGTGGCCGTATAGTCCCAGAGTCCGATGGTGAGG
>Perm_DSN_contig_1209
CATGTGCGTATATCTGTGACACCATGTTTGGGACAGTTGTCAGGTTGCAACTCAGGCGGACAATAACATTTCATATCTGGATTTAAATCTCCACTATCATAGGTATCGGGCTTTGTCTCATAGCGTATAGCTTCGATGCCCTCAANNNNNNNNNNNNNNNNNNNNNNNNNNNNNNNNNNNNGCGGCATGTATCTTTCATATATATGGTAATCCATTCTTCGGGACCTCTATTGGGTACGAACAAATCGGAAGTGCTACCATTTATACGACCACATTCTCCTTCAAAGAATCCTGTATGATTTTTACCATTCCAGAACTTCAATTCGCCCAATTCCCTAAGGTCTTCAAC
>Perm_DSN_contig_121
GGGTATGCCATCACCATCCATATCTCTAGCTGCAGCGGCAGCGGTCAAATCACGTTTAGCCCTAGCCTTAGCACTTGATGGCTGTACATCAGCTGCTTCATGCTTATCTTCGTCATGGACATTTGGTATACCATCACCATCGATATCATTATCACGAACATTGGGTATACCATCACCATCCATATCGGAATCATCTTCGTTGAGCAAAACATCACCATCAATATCTGTGTCATCATCATTGAGTATGCCATCGTTGTCTATATCCAAACTGGTGGGTTCCTCACTATTGGCCATGCCATCACCATCGATATCATGATCCTTTTCGTTGACAATACCATCTCCATCGATATCTTCATCTTCGGTATTTGGTTTTCCATCACCATCAATATCGGGATCTGCATGAGCTGGTATACCATCACCATCAACATCATAGTCCTCATGATTGGGTATGCCATCACCATCCATATCGGAATCATGAACATTTGGTATGCCATCTCCATCAATGTCATGGCCCTCAGTTGCCAATTTCTTATCATCGGCTTCACCATCACTATCATCTTCTTCATTTGCCAAACCATCACCATCGCGATCTGCATC
>Perm_DSN_contig_1210
CTGTCACTTCCGTAGCCACCGCCGCCACCTGAGCGGCCACCACCAGATCCGCCTCCATATCCTCTATCTTGGTAACGACCACCACTGGAGTTGCGGGGCCTAAAGCCACCACCTCCACCACTGCTGCCGNNGCCGCTGCGTCTACCACCGAATCCTCCTCCATCTCGCCTGCCAGAGTCACGACCACCGGGACGTCTTCCACGACCACCAGCTTGTCTGGGGCGTCCTTTGCTGATTTCTACTCGCAATTGGGAACCCAACAATTCGGTGCCGTTTAATACATCGCAAGCCTTTTGTGCATCATCACGATGCTCAAATTCGACGAAAGCGAAACCTGGTGGATTAAAAGCTATCCAGACAGAATTTAATTTACCATACTTTGTGAACTCTCCTTCCAGATCGTCTTTCTTGATTTTGTCGGTCAAGTTTCCAACATATACACGAGTTCCGCGTTGATCACCCATTTTTC
>Perm_DSN_contig_1211
TTTTGAATGGGATACTGCTACCCGCTCATTGCTGTTGAGTAGTTTCTTTTGGGGCTATGTGATCACTCAAGTGCCAGCTGGGACATTGGCCCATAAATTCGGAGGCAAACTTTTGTTACTTGTGGGTGTCTTTATATGCTCTCTGCTGACAGTACTCACACCGATTTGTGCCCGATGGGGTAATTGGCAATTGATCTGTGCCCTTCGTGTTATTATGGGTCTGAGTCAAGGTTTTCTTTTCCCCTCTACACACACCATTCTTGCAAAATGGGCCCCAGTCGAGGAACGTGGTAACTTGGGCACCTACAGTTATGCGGGCTCACAATTTGGTACCGCTGTTATGTTGGCCACCAGTGGTGTTATGGCTTCATCTTCCATGGGTTGGCCCAGTATATTTTATGTTTCCGGTGGTGTAGGCCTTGTATGGTCAGTGGTCTTTTTTATATGGGGAGCCAGTTCGCCCAGTGAATGCCGTAACATATCACCCGAGG
>Perm_DSN_contig_1212
TTGTTGCCGAGTATATGTGAAGATCTTGGTGAGAATTGGCTAACATCAAACGATGATTTTGTAAACGACTTAATAATAATTTCTGAGGATGATTTGGAATTTAAACACAACGATTTGGATTTGGCCGAAGCATTGTTAAGCAATGAAGATTTCGTAATGGAGTTTTATGATTTGAAAGAAGAAAACTTTTATTCGCCAACACCATTATTGGATAGCTCTATCGATAGTACCATCAGCAACCCATTGCAGGCTGTTAAAGTTCTTGCTGAAATCAATCATTTTGGATTTGCAAATCAAAATTCATCAGTTGTTTTGACACAACTAACACCACCATGTTCACCACCTCAGACGGCTGTACCATCGCCATTGGAAGCAATATCTCCACCATTGGATACTGTGACCACTACATGTGAACAAGTAACTGATGTTTTACAACCAAAGCCAGCATTGCAACATCCACAAATTCATACTCCTTTCGGCTTCAACAATTGGAACAACAATAATCACCAAAACAGTACAACTGCCGATGAGAGCTCAGAGGACGACATTGAATTCCATACGCAAATAATCAATGACATTCTGAAATCAGCAGCGGATAAAATCTTTGAAGATGGCGAGTCTCAATCCTCTATTTCCGGACCCACTTCACAGGCCGATTACTCTGATGACGAATGGGTGCCATCTTCGGGAAGTTGCTCGCCACTTCAAAATCATGCCACTGAAAGTTCCAGCGATTGTTCTAGTGGTTCATCATCGCCAATACCACCCAAGAAGCGGACACGTCCTTATGGTCGCGGTGTTGAAGATCGTAAGATACGCAAAAAGGAACAGAATAAAAACGCTGCAACTCGTTATCGTCTGAAGAAGAAACTTGAAATGGAATATATTCTCGTGGAAGAACAAGAGCTGAACAAACGTCATGAGGAGTTGAAAAGTGAATTGGCC
>Perm_DSN_contig_1213
CAGAATTTGAGGCATTTGGCACAACACCACCAAGAACACGATTGAAGAATAAATCTCGAGATTGGGAACGGAAACAACGGGCAAATGCTATTACCTCAACAGGGTCGTCTGGCTGTGAAACGCCAGTGCTGNNNNNNNNNNNNNNNNNNNNNNNNNNNNNNNNNNNNNNNNNNNNNNNNNNNNNNNNNNNNNNNNNNACTTAATGAAATGTTTGTAAATGAAGATAGCAGTGGTGCCGCTAAGCGCACTGATAAACGGGCCCAGGCCCTATTGCGGGAATCGGAACGTGAATTGAAAAATTCCCTAGCTCTAAACTCCACAACAGCAGTGCTAAGTAGCTNNNNNNNNNNNNNNNNNNNNNNNNNNNNNNNNNNNNNNNNNNNNNNNNNNNNNNNNNNNNNNNNNNNNNNNNNNNNNNNNNNNNNNNNNNNNNNNNNNNNNNNNNNNNNTCAACAACCCAAGGTGGTGGAATCCTACAATCGTTACATGAGTGTATCCTCAAGACCCATATGTTGTAGATCTTCAGCCCCGCCCCAGGCATTTATGCATAATTTCAATTTGGGATTTCAGTCGACTCCAG
>Perm_DSN_contig_1214
AGTCGCCGAAATTCAATTGGCAAGATCCTCTGAATTTGGAATCCCAATTGACCGAAGATGAAATTGCGATACGAGATTCGTTCCACAGCTATTGTCAAAGTACACTGCTTCCACGAGTTACTAAGGCTAATCGAGAGGAAACTTTCGACAAAGAAATAATGGAAGAAATAGGAAGTCTTGGAGCTTTGGGCTGTACCCTAAACGGTTATGGATGTGCTGGTGTCTCTAATGTTGCCTACGGTCTATTGACACGTGAAATTGAGCGTGTGGATTCAGCGTATCGGTCTGCAATGAGCGTTCAGAGTTCTTTAGCTATGGGTGCTATTTACGATTATGGCACGGATGCGCAAAAAGAAAAATACTTGCCAAGGATGGCTCAAGGCAAATTAATAGGTGCTTTTGGTCTAACCGAACCTAATCATGGCAGCGATCCGGCTGGCATGGAAACTAGAGCCAAATACGATAGTAAATCAAAGTGCTACATTCTGAATGGCTCCAAAACATGGATTACTAGTTCACCCATTGCGGACGTTCTCATTANNNNNNNNNNNNNNNNNNNNNNNNNNTAAGGTGAGAGGTTTCGTTGTTGAACGTGAACAATCTCCAAAAGGCTTGGCCACACCGAAAATTCAAGGAAAATTCTCTTTGAGAGCTTCACCTACAGGCATGATTCTTATGGATGATTTACATGTCCCCGAAGAGAATTTATTACCAAATGTAGTTGGATTTAAAGGTCCATTCGGGTGCCTTAACAATGCTCGTTACGGTATTGCTTGGGGTTCTTTAGGTGCTGCTGAAGCTTGTGTTGAAATAGCCAGACAGTATACCTTGGATCGTAAACAGTTCAAGCGTCCTTTAGCAGCAAATCAAATAATCCAAAAGAAACTGGCCGATGCGTCTACAGACATTGCATTAGGTTTGCAGGCATGTCTACAAGTTGGCCGCCTAAAAGACAAAAAATTGCACACCCCCGAAATGATATCCATGATCAAACGCAACAATGCTGGTAAAGCATTAGATATTGCCCGAGTTATGCGAGATATGTTGGGAGGCAATGGAATTTCAGATGAATATCATATTATCCGACATGTGATGAATTTGGAAGCTGTCAATACCTATGAAGGAACCCATGACATACATGCTTTGATCTTGGGCCGTGCAATT
>Perm_DSN_contig_1215
AGAGAAAGATCAAACAACTATAATTGGAATCTGAATATATAAGTCAATAACGACTAGCAAGGGACTGTAACCAAAGACATTTAGAGAATACAACATATCTTCATCAGAGTCTCAGATACTACGGAACTATATTAAATATAAACGTGGAAAATCGTAAGGAGTTTGAGGGTCATGTTCGAAAAGCCACCCATTTGGGGTATTATTGTTGGCCTAAATGTCTGTGTACTGATATGGTTCATCACAGTACAAGAACCGGTTATGTACGATGCCTCCACATCTATTATAAGCAGTGGTAATACTAA
>Perm_DSN_contig_1217
GGAAAATATCGGTGATGCCAAACGTTATGAAAGTCAACATGATTGTCGCATGTCTTGTGGTAAATATGGTGCCATATGGCCTATGCCTACGGGTAGCTGTGTCCTAGGCAACGAGCGAATTCATTTCGATCCATGGAAAGTACGTTTCAATGTGGTAGCAACCAGTTCGGCNNNNNNNNNNNNNNNNNNNNNNNNATAGAATATTTGTCAGTAACATTATCAAGGAATGTTTGAGAAATTGTACCTTGGAACAAAGTAAAGAAGTCCTTATCAAAGCTACCGTCAATTCCACAGATTTAACATTGGACTGGTCAACG
>Perm_DSN_contig_1218
ACGTTGGCTACTTTGACAACCTTGAAACGGACACCGGGAATATCACCGACGGCGTGACCTTTACGACCGAAACCGGCAACCAAAACTTCGTCGTTTTCTTCAATGTAATTCAAGCTACCGTCACGAGGTACGAAAGCGGTAATCTTCTTGCCGTTCTTGATAAGTTGTACTCTCACGCACTTACGAATGGCAGAGTTAGGCTGTTTGGCTTCAACACCAACTTCTCAACAGGCCGTNNCAACTTTTTCAAGTACAATACCCTTGGCATGGGAAGCACCACCGAAGGGATTGGCCTTCCATCTTGTACCCAAATGAGCCTTTTTGTAATCTTTGTCAGCCCAACGTTGGTCACGACGATGGTTGACGTGCTTTCTGGCTGTGCGGAGACCTCTTGGTTTTCCCATAATTTCCAAACTTTCT
>Perm_DSN_contig_1219
GAAAAATGTTGAATACTGACAAAACGTTTAGTGGTGGCACTTGCAATAGTGTTTCCACAACTCCCATGGACATCAGTGATGAGAATACCAACAACAATGCAACCGACTCCACGAGAGCAACAAAACAGCACATAAGCGACAACAATNNNNNNNNNNNNNNNNNNNNNNNNNNNNNNNNNNNNNNNNNNNNNNNNNNNNNNNNNNNNNGTAATTATCCCACAAAGAAGACAATTTCGGATGATGACGATTGTGATGAATCTGAAGATACCCTAACTCCCCGGCAAGTGGAAGAAGGCGAAGATGATGGTAGCAGTGAGGATGACGATGAAGATGATGTGTTTATAGATTCCGAAGATAAAATGGTGCAGGCTGATTGTTCCCTTACCAAAATGTACCTGAAGGAAGTGGNNNNNNNNNNNNNNNNNNNNNNNNNNNNNNNNNNNNNNNNNNNNNNNNNNNNNNNNNNNNNNNNATGAGAGTTGAGGAGAACAAAAGTATGCGTGTGGCTTTTGGCGTTATCCTAAGGTTGATATTCCCCCTGGCCAATGGTGTTGTACGAGGTATTAAAGGCATCAGAGATGTGCGTTTTTTAAGAGTTTTACGTAGTATAGCTTCTAGCCGCC
>Perm_DSN_contig_122
GAGATGGCATTCCCAATGACCAAGATGATGACATCGATGGAGATGGCATTCCCAATGATCAAGATGATGATATCGATGGTGATGGCATTCCTAATCACGAGGATGATGACATCGATGGTGATGGCATTCCAAACCATGAGGATGATGATATTGATGGTGATGGCATTCCTAATCACGAAGATGATGATATCGATGGCGATGGTATTCCAAATCACGAAGATAATGATATCGATGGTGATGGTATTCCCAATGACCAAGATGATGATATTGATGGAGATGGTATTCCTAACGACCAAGATAATGATATTGATGGCGATGGTATTCCCAACGAACAAGATGATGATATCGATGGTGACGGCATTCCCAACGAACAAGATGATGACATCGATGGTGATGGTATTCCCAATCATGAAGACGATGACATTGATGGTGATGGCATCCCCAATCACGAGGATGATGATATCGATGGTGATGGTATTCCCAATCACGAAGACAGTGACATCGATGGTGATGGCATTCCAAATACCGAAGATAATGACATCGATGGTGATGGAATTCCCAACGATCAAGATTCCGATATCGATGGTGATGGTATTCCAAATCATGAAGACTCTGACATCGATGGTGATGGTATTCCTAATGAAGAGGACAATGATGTTGACGGCGATGGTTTACCAAATGAAGAGGAACCAAAGAGTCTTGATGTGGATAATGATGGCATAACTAACGATGACGATTCTGATATCGATGGAGATGTAGTAAACAATGAAGTCGATGCTGATATGGATGGCGATGGTGTACCCAATACTCACGACAAAGACATTGATGGTGACGGTATTCCCAATGTCCATGATGACGATCAACATGAAGCTGCAGATGTTCAACCTGGTGCCCGTACAAAACGTAGTGTCGGCGATTTAGATGGTGATGGCATACCCAATCATCAAGATGATGATCTTGATGGCGATGGTATTCCCAATCATCAAGACGAAGATATTGATGGTGATGGTTTGCCAAACCATGAAGATACCGATGACGATGGCGATGGCAAAGCAGATGATGAAGTAGCCGCCGAAGAGGTAGTTGAAGCTGCCGTAGAGAAAACCGAAGCTGCTGAGGAGGAAACAGCCGCCGCTGGTGAGGATGTTGAGGAGGATACTAAACCTGAAGATGAATTATTATGGATTTCCAGAG
>Perm_DSN_contig_1220
AAATACACTCTTGAAGGTATTACAAATGTGTTTACAATCTGAACCAGATTCCATACAATCTTCGGTAACCGAACAACTGCTGGAAATAATGGAAACTATTCTGTCGAAGGCTGCAAGTGATACACTCGATTCATTCTTACAATTCTCTTTGACATTTGGAGGTCCCGAATATGTTACCGCATTGATTTCTTGCACNNNNNNNNNNNNNNNNNNNNNNNNNNNNNNNNNNNNNNNNNNNNNNNNNNNNNNNNNNNNNNNNCGTGTGCTGGCCGCTTTGGTATATGGAAATGAAGTGAAAATGGCCCTGCTGTGTGATTATTTCAAGGATATACTCAATTTCGATAAATTTGATGGAGAGCGCACCACAGAGGAAGAATTTAAGCTTGAATTGTTCTGTGTAATGACCAATCAAATTGAGCACAATTGTATTGGTGGTACGCTCAAGGACTATATAGTGAGTTTGGGTATAGTTGAAAAGGCAATTGACTACATTACTCGTTATGCGCCCTGTGTGAAACCTACTCTTTTGAGAACAGACTCGGATGAATTGAAGGAGTTCATATCTCGACCAAGTCTAAAATATATTCTTAGATTCTTGACTGGTCTGGCGACCAAACATGAAGCCACACAATTGGCTATTAGCAAAGACATCATCCCCATCATACACCGTTTGGAACAGGTATCGAGTGACGAACATGTTGGTAGTCTAGCAGAGAATCTTTTAGAGGCGTTGTGCACTGATAGTGCGACAGCGTCGAGAGTGCAAGAGGTTCGCGATTTCACAAGAGCTGAGAAGAAACGTTTGGCAATGGCAACACGTGAGAAACAATTGGACGCCTTGGGCATGCGTACGAATGAAAAAGGTCAGGTGACAGCAAAAGGATCGATTTTACAGAAAATTGAGAAATTGAGAGATGAAACTGGCCTCACCTGTTTCATATGTCGTGAAGGCTATGCATGCCAACCAACAAAGGTCTTGGGTANNNTATACCTTCACCAAACGTTGCAATGTTGAAGAATTCGAAATAAAATCTCGCAAAACTATCGGCTATACAACGGTAACCCACTTCAATGTAGTACATGTTGATTGTCACGCTTCGGCCATTCGACTGGCGCGTGGTAGAGACGAATGGGAGAGAGCTAGCTTACAAAATGCCAATACCCGTTGCAATGGTTTGCTGCCACTCTGGGGACCAGAGGTTTCAGAGGCAGCATTTTCGGCATGCATGACCCGTCATGCCAGTTACATGCAAGAGAGCACTCAAAGATGCGACATTTCATATACTAACAGCATACATGATCTAAAATTGCTACTTATGCGTTTTGCATGGGAACGTAGTTTCCATGAAGATGCAGGCGGCGGTGGTCCCCAATCGGATATGCACTTTGTTCCTTATTTGCTCTTCTANNNNNNNNNNNNNNNNNNNNNNNNNNNNNNNNNNNNNNNNNNNNNNNNNNNNNNNNNNTTACCTATCTAACGGCCCCACCGTCGGATAAATGGCTGGAGAGCGCTTTCGAGGTAGAAGGTCCCCTTTACATGTTGACAGTGTCCTTGGCCTTGCACTCGCACGAGACCTGGCAAAAAC
>Perm_DSN_contig_1221
CACTGGACACTAATAATTGTTAAGAATAAAACGCCAGCCGCTCTACTCCTGGTGTCTTACCACATTCGGCAACAGCTTTTACAACATGTGGTACATTGTCTTCTTCAGCTTTTCCAAATGGATACCGTCAATTTGTAACGCACATCAAAAAAACATATAATTCCGGTGTTATGCTAACTTTTACATCATGCGCAGCAATGGACTCATTCATCAACAAACTTAATTCGTTGGTGTCCACAATATCTACACAATCGCATTGCAATACCATGCTGTTGCCGC
>Perm_DSN_contig_1222
GTATTGCTATACCTAATGACTTGTCCCCAGAGAGCTGTTTGGGGCGTAACCCTGGTGCAATTGATAGCCCTGATGTATAAAGATCAACATGTGAGTACTTTGCAGAAGCTTTTGAATATGTGGTTTGAAGCCTCCCTATCGGAAAGCTCAGAAGATAATGAAAGTAATACGTCACCACCGAAACAGGGTAGTTGTGACTCTAGCCCCATGTTGACATCNNNNNNNNNNNNNNNACTTCGGATTCATCCGACAATGGTAGTGGAGGTTCAAAGAAAAATGTTAGCTCAGAGGATCGTCGTCAAGCTTTGAGAGAAGAAACAGAAGCTACATTGCAAGAGGTTAGTCGTAAGGGCCAAGAATATCAGGACGCTATGTTGCGAGTACCAGCTGATAAAATCGATAGTTCCGAAGGAACAGGTGAGGGAGGTACCCAAGAAAATGAGGATGTATCACTGCGCAATAACTGGGAACAAGTGCAACATCGCGAACCAAATTCTCCTCGAACCGATAACGAGGAGATGCCCGAAACCCCCAATGATTCTAAGAAACCTCTAGAGTTTACTAAGCTAAAACCAAAACTACAACCAGCTGAATTTGCTCNNNNNNNNNNNNNNNNNNNNNNNNNNNNNNNNNNNNNNNNNNNNNNNNNNNNNNNNNNNNNTCACTACCATCATGCGCCCCTTTGCCATTGACTGGAAATGATCCTGAATTACTGGAACCTTCTCCAAATCAGTGCACACAAAAGTCATCACATTCACCGCATGTTAAATTAACCATGGGAAAATGTGGCCCACAGAAACGCCAATNNNNNNNNNNNNNNNNNNNNNNNNNNNNNNNNNNNNNNNNNNNNNNNNNNNNNNNNNNNNNNNNNNNNNNNNNNNNNNAGTAATGATGACGATGGTCCTCAGAGCAAACCTCAACATCAGAAGCCACCATGCAATTCGAAGCCAAGAAAGGGACAGCGTACAATTTTGAGTGCTAGCGATAAAAAGGAACTGAGACGCAAAAAGTTGGTGAAAAGGAGTAAGAGTAGTTTAATCAATATGAAAGGTCTCGTACNNNNNNNNNNNNNNNNNNNNNNNNNNNNNNNNNNNNNNNNNNNNNNNNNNNNNNNNNNNNNNNNNNNNNNNNNNNNNNTACAGTTATCTAGTTGAAGATTTACATTCTCAACTCCTGACAAACTTGAACATACCCATTGATACTTCGCATTTCTTTTGGTTGGTTACATATTTCCTGAAATTTGCCGCTCAACTTGAACTCGAT
>Perm_DSN_contig_1223
TCAGCATATAATAAAATAAAAATATGGTGTAGAAACAGTGTGAAATTTCAGTTCTTGATCCAGATACAGTCAAATTATCAGATTTTGGGTAATTATGTAATATAGATCATCTCTTGGCATCCTCACTTTCAGCTGTTACATTTAAAAATTGCTTATCACAATGATTTAATATTTGTNNCACAAATATTAAATCATTGTGCTGTGCAACAAACAGGCTTGCGTTGGCGGCATACGAAGGAATGGAGCCCGCCTGGTATTTGCCCTGGCAGGCAAGAGCATTTGCCTTGGCACGCTTAAGCAAT
>Perm_DSN_contig_1224
CTATTTGATCTAGTCCTCTCCACATCGTCATAGGAATGACGAGCGCCACTATTGGTTTGGAAACTACGATGTTGTCTTACATTATTTTGATTTTCGTTGTTTTTCGTTTGTGGAGTGGTGGCATCCACATGCCTCGCTAGTCTAGTTGATGCNNGCCAGTCTCGAGGAGGTGGAGGAGGTGGATTTACTTATGACTGCCGGCTTCGAGCTAGTGCTGGCCATAATTTCTGATGATGATGATGGTGCTGCCGCGTGTTGTCTTGATGTCTGTACACGCCGTTGCCTTTGGTTGGTAGCCGCCATAGGCGATTTCGTAGAGGCAGATGATGATGTTGCCATTGCCGAATTACTGCTTGAGGTTGTTGTGCTGACGNNNNNNNNNNNNNNNNNNNNNNNNNNNNNNNNNNNNNNNNNNNNNNNNNNNNNNNNNNNNNNNNNNNNNNNGAAACTCCTCTACTCTGTGGTAATGGAGAAGATGTTGCAGACATTAATGATGACGAGGCCTCTTCCAGTGTTGTCTTTGTCCCCGTTGCTGCCACCACGTATAGAAGCAACACCACAGCTAGC
>Perm_DSN_contig_1225
TGCTCAACGTTTTATTCACTTCATTGGTCATGGTGAAAGTATCATGATTTTGACCCCCAAGCGTACTACTATTCTACGAGTAGATTGGAATGGTCATATTGTGGGATCATTGCATGGTTTCGACAAGAGTGTTGGTGGCATTTCACATGTCTTGGAATTCGATGATCATTTATTATTGGGATCACCATTTAATCGTTATTTGGGCCGTGTGGCAAATCCCAAGCCAGCTAGCAAGCAACAGGGACACAATGTGAAAATCAATAATGTACGTTATGAGGGAGTAGGAATTGAACCAGCTGTAAAGCCACCAAAGGAGGCNNNNNNNNNNNNNNNNNNNNNNNNNNNNNNNNNNNNNNNNNNNNNNNNNNNNNNNNNNNNNNNNNNNNNNNNNNNNNNNNNNNNNNNNNNNNNNNNNNNNNNNNNNNNNNNNNNNNNNNNNNNNNNNNNNNNNNNNNNNNNNNNNNNNNNNNNNNNNNNNNNNNNNACCACTACGCCAAAGTCTACAACTACGGCCAAGCCTAGTACAACGACCACATCGGCTCCAAGAAAACCCTCGGCCAGTACAACACGTACACCTCCCAAAAAGCCAGCTCCTGTCGATGAAAACATTCCCCGTGATACACCACCACCAAAACGTGAAAACTTGAAAGTGATCAATAAACACGGAGAGCATGTTGAGCTCTAAGCATCTGGAGA
>Perm_DSN_contig_1226
CAGCCGATTTTCCATAAGTGTCCAGGCAACGATGGTTGTGGTCATATGGTAGGAATTGACGTTCGACTATTTATCAGCTTGGACCATTTTTCTTATTCCACCGGATTACGTTAAGAATTCTGAGGATAGGCAATCGCCCGATTTATTAGCCCGGCTTGAGACTCTCAGGGGTGAGAGTTCCCCACGTGAATTGTAGGGCTGCACATCATGTTCGTTCTCGAAGTCTCGTCGACCATGGTGGTTTGTTGCAGGCTATAATTATGCATATGTGCATGGCTGCCGGTATGGTATGGCCACGGCCATAGGGTCACAATGGAAATTCGATTATTTTTATTTGGCGTGCCCAGATTTTTATGGGTAAATGATTTTGGCAAATGCGACAGTTAATTTTTGTGGCGATGGGCGATATAAATGAGGCGAAAATACAAATTGCTTTCAATTAAGAAAGGAATTGATTTTCGGCTTGTGTAGT
>Perm_DSN_contig_1227
CTGATTCTAAGAGTGAGGATTTAGCTACCGCTATCCTAAAGCGCAAGGATCGCCCAAACCGTTTAATTGTCGATGAAGCTACCAACGATGACAACTCGGTTGTGTCTCTTTCGCAGGCAAAAATGGACGAATTGCAATTGTTTAGGGGAGACACGGTCATATTGAAAGGAAAACGCCGCAAGGAAACTGTGTGCATTGTGCTTTCGGATGACAGCTGTCCCGACAGTAAAATCCGAATGAACCGTGTAGTACGTAACAATTTATGTGTTCATCTTTCGGACGTTGTTTCGATTCACCCTTGTCCCGAAGTGAAATACGGCAAACGAGTTCGTATTTTACCAATCGATGATACCACCGAGGGTATTACCGGAAATCTATTTGAGATCTATTTGAAACCATACTTCTTGGAAGCTTATAGGCCCATTCACATGGGTGACATATTTATTGTACGAGCTGCTTTGAGACCTATTGAGTTCAAGGTGGTTTTGACTGACCCAGAACCATACTGTATTGTCGCACCAGAAACGGTTATATTTTGTGATGGTGATCCAATCAAAAGAGAGGAAGAGGAAGAGTCCCTCAATACTGTCGGATACGACGATATTGGTGGATGCAGGAAGCAGTTGGCTCAGATTAAAGAAATGGTGGAGCTTCCATTGCGCCATCCTTCTCTTTTCAAGGCTATTGGCGTAAAGCCTCCACGTGGTATTCTCATGTACGGTCCACCAGGTACTGGCAAGACATTGATTGCGCGAGCAGTTGCTAATGAAACCGGGGCTTTCTTCTTTTTGATTAATGGACCTGAAATTATGTCGAAATTGGCCGGTGAATCCGAGTCAAATTTACGCAAGGCCTTTGAAGAGGCAGAAAAGAATTCTCCAGCTATAATTTTCATTGACGAAATCGATGCTATCGCGCCAAAACGTGACAAAACTCATGGCGAAGTGGAACGGCGTATCGTCTCCCAATTGCTAACACTTATGGACGGCATGAAAAAAAGTTCTCATCTAATTGTTATGGCCGCAACTAATCGTCCAAACTCAATCGATCCAGCCCTTAGACGTTTTGGTCGTTTCGATCGGGAAATTGATATTGGCATTCCTGATGCCACAGGTCGTTTGGAAGTTTTACGCATTCACACAAAAAATATGAAATTGGCNNGGCCGATGATGTGGATCTGGAACAGATCGCTTCTGAGACTCACGGTCATGTTGGAGCTGATTTGGCATCTCTCTGTTCCGAGGCTGCCATGCAACAAATTCGTGAGAAGATGGATCTCATCGATCTGGAGGATGACAAAATCGATGCTGAAGTGTTGGCCTCCTTAGCTGTTACAATGGAAAACTTCCGCTACGCTATGACCAAGTCGAGCCCATCGGCTCTGCGTGAAACTGTTGTGGAAATTCCCAATACAACATGGACCGATATCGGTGGCTTGGAGAATGTTAAAAAGGAATTGCAAGAATTGGTGCAATATCCAGTTGAGCATCCTGACAAATTCTTGAAATTTGGCATGCAACCAAGTCGTGGTGTTCTCTTCTATGGTCCTCCTGGTTGCGG
>Perm_DSN_contig_1228
TATTTTTACATTTTTCTCAAAGATCTTCCAATGTAAAAAAATACGTCACAAAAATTCTAAAACGAATATTTAGAGCACTGCTTTAGTACAAGCGTTGGGGTGGGCCCATGGATGACTTGATGTGCAATGAGCGGACGTTTTGCCAGTTCTTCTTCAACAAAGAGACCAAGAAATTAATGGACAAATGGATATTTTGTACCAACTCATCGGGTTCCATGTTGACATGACCGACGGCAACAGACAAACACAACACTTTCTTCATTTGGAACTTGATGGTAGATTTGACTTCTTCAATCTTACCCATCATGGATTCTTGATGGGACAAAAGACCAGGGAACTTGCCAGCCTTGTTCAAACCGGGACCCAAGAGACGGGGAATTTGTTTGATCAAGGATTCAGAAGCCAAGAAAGCATCATAGGACTTGGCCAATTTCTTGACCAACTTCTTGTTCTTATTCAATTTCTTCAAAGCTTCAGCATCCATGCATTCCACATTGTTGGCTTTGGCTTCATCACAATGCTGTTGATCACCCAAGACGCATACCTTCATTTTTGGGCGGGGGATGTGCTTCAATTTGACGGTGCCGGAGAAACGCTTGTCCTTTTGGGGATCGTAGTTCTTCAAACCGATTTGTAATTCCACGGTTTCCAAGAAACCACGCTTCTTC
>Perm_DSN_contig_1229
CTTTCGTCAAAAACATGATAACATTACAAACTAACAAACAACAACAACAAACTACTTGAAGATAATAAACAAAACTACCAATGGAAAAAATCTCAATTTAAAAAAATGTCCCGGCTTTGTATATGGAAAACAACCAAAAAAATTGTTAAATTCTCATCTCTCAGGATGTTGTAGTATAGACCAGAANNNNNNNNNNNNNNAATGCTATCCCAAAGTAGTTCTGGAATACATAACGTTGGGGAGAAGAGTTGGAGACTACTCAAACAGAATAATAATGGTCAAATCAAAAAAAACCTATAAAACTATAAAAACAAACCATAGACATTTGTGGCAAAATATAAAAAAATAGCAATAAAAATGGCGGGTCAAAAATATCAAATTCAAAATGCTGGAACATGGTGTGATCGCC
>Perm_DSN_contig_123
GGTTTGGGGCTTCTCACGGAAGAAAGGTGGATATCCTTCACGGCGGGTCTCAATATACGCCTCAGCTTCGGTGTATTCATCCAAGCGAGGTCCCAACTCAGTACGCAGCCGACGAATGCCGTATGAGTCTTGGGCCGAGTACATGCTAATGCGACTGCGTGTGCGTTCGTCATCGATTTCTTCGTCCATGATGTCGGTGAAGCGACGACGTTCACGAATGATGGGCAAAGACCAATCTAAGCATTCATCGGCTGCGAACGAGGGGGAACGGCGGTGAGCCACTTTCATGTATTCACGCAAGCGTACAGGGAAGCTGACGTCACGTAATTGCAGCAAATAGGTATCAGGTCCATATTGATAGTGGCTCTCCGATTGTATAATACCCAATTCATAATCAGGATGCAAGAATTTCGAATATGTCTCCACACGCTTGCTGCGTATTCTGGGCTCTGGTGTACGTTCGGGAGTGTCCTCGGGAGTATATACCATACCGGGAGGATAGACCATTTTTGAAGGATGAGTCCAGCATGTACTCAAACGCCGGCGTCTGAAATAGTGTTTGCACGAGGCATTGGCATACCAATCCCTGAAATCGTTATAATAGTTCCTCAAACGATCGGTTTTAATGAGATATTCATCTTCGGAAGCCTTGCGGTCCAACATAAAGAACCAAGGATGTCTCAAGGCAGTCTTTACATCCATACGCTCCTCGGGACTATAGACAAGTAAGCGTTTAATGAAATCACGACCATCATCAGAGATATGAGTCCAAATGGAATCGCTAAAGTCCCAATGACCTTCCTTGATGCGCTGCAAAGTTTCACGATCATTGGAGCCGCGGAAGGGATTAAAACCAGAGAGTAGAACATAGGTGATGAGACCCACACTCCACATGTCATGAGAGAAGCTAACGCCCTCCTTGTTAACAACTTCAGGCGAAACATATTCGGGCATACCATAATCCAAGGTAGTCAAGGCATGGGTATGAATACGACGGGCCAAACCGAAATCAGAGATTTTCAAAAAGTCTCCACCTACCACCGAGATCAAAAGGTCCTTGATTGTCAAACCCATATGGCCCACACCAGCCTCATGCATATGCTCCAAACCCCAAAGGGTCTGTCTAATATAATTGGCTATGTCACGTTCTCTAAAGTAGTCACGTTTCAAGAGATTATCACGAACCAATTGACCACCTGCCGCCAATTCCAAAATCAAAGTAACATTCCTGTCCAAGTCATAGGCATCATGTAAACGTATCAAATTCCTATGGTTCAGCATGTTCATCATCTCCAGTTCATTCAACATGAATGGACGAATTTCCGATTTGCCATACATAATCTTCGCAGCATAATTATCACCTGTGGCACGTTCTACAGCATGGTAAGTAATACCTTGAGTACCACGACCCAATTCATCGCCAATATCATATTTATCCTCGAAACGGAAGTTCTTGGCTCGCACATAGGGATGTCTGCCGTAGGTATTGAAGATGTAGGTATCTTCGTTATCTTCAATGTGGACCATAACCGACGAGGTTACTGTACCAGCTACATTGCGGGCACTAATGGAATACAAGCCACGATCCTTAAGGATAACATCACTCAATGAGAGAATATATACATTTGGTTCCAAGAAACGCATCTTAATGCGTGTCGATTCGGCCAATGGTTGCCAATCTTTGTACCAGCGAATTTCAGGATGTGGCACTCCCACAATATGGGCCTCAATACGACCATTCTTGCGGGCCATAATAAAGGTCTCCTCGGGGCGCTTAAGGAAACGAGGATGTTCAGCAATTTCCAAACGTACACGTTGGCGTGCTTCACCATGTTCATTGGTGGCCACAGCTTCATACCAGCCAACATCACGATCCAACATTTTGTTGACGAACAATGTTGCTTGGCCATTACGAGTGTAACTGTAATCAAATCTGCCGCCAGGTTCAATAAGCATATCATCGAAGTAGTAAGTCATCTTGGGCTTAGGATAACCATACACATACCAGGTAAGTTCAGCATTATGGCCCTTAACACCATAAGAATGTTCATTTTCACGACGCAAGAATTGTGGAGCTTGAGCCAAACCATCATGAGGAGGACATTCAATATCAAAGTCCTTGGGGAAGTAAGGAGATGTTTCCGGTCTAAAATCAACACCAGGAGCCAAATAAGTATAGCTCTTAGGAGAATCAGGCAACAATTTCGATCTATAGGTCTGAGCATAAGGACTGGGATCGCTAACACCAAATTTATTCTCAACACGAATCCTGAAACGATAATCTCTGAATGGTTCCAAATCCTTGATGTGACAAGCACAGCTACGGACACCAGTGCGTACAGTTCTCCAATCACCTTCGGGCAAATCCATCATCTCTACTTGATAGGTGACTGGATAGCGGGGCATATTGGGAACCGAAGGTCTCCAGGCCAATTGTAAATAACGATCGGTCATCTTGAGAATGATAGGAGCATCGGGCAAGGGATTAGGAACACCGGTATGCTTATATTTCTTATAGTCACGATATTGATCGGCAAGGGCACCTTGCATGGGACTGTCAATGGTGTCAAACATTAATTCTGCTTCACACTGATCATCACCATGGGGATTGAAAACACGACAACTGTAACGACCCACATCCGATTCATCGGCATTCTTAATACACAAACGCATTAAGCCATTGCCTTCGGTTTCAATGTGGATACGATCGGTGGGGAAAAGTTTTTGGCCATTTTTGAACCACTCAACCTCGGGTCTGGGATAACCAGTGGCCATGGCAGTGAATTTAGCATCCATTCCAGGATAAATATCACAATCACCGATTTTCTTCAAAAATACTGGAGGCTCCGAGCGGGCATGTTTCTTAATTTCATTGACAACATCCAAGCGTCCTTGAGTAATATCCTTACCCTCACGATTGGTGGCAATGCACTTGTAAACACCCTTATCACCATCACCACAATCCCTAACGGTCAATGTATGATGATCACCATCGTGTTTAATGTAGTACTTATCGCCATCCTCGATGGGTTTATCATTGCAATACCAAGCCAGCTCGGGATAGGGAACTCCGGATACGCTAACCGATATTTTGGCATCACCACCGTATACTTGCTGTTGGTCGGTAATCCTTTGTGTGAATACGGGCTTCTTGTAAACCTTACGGACATTGGCATTACATTTGGAAGTGTCCTCACCCAAAGGATTGGCCAACAAACAGCTGTACACACCCGAATCGGAAGTCTCTGCAGGATTAATTATCAACCCGACATGTTTGCCATCACAGGTCATCAAAATACGTTCACTGGGCTGCAGAGGAACACCATCCTTGCTCCAGATAGTCTCAGGCATGGGATTACCCAAGAAGGGTGCTGAGATCGACAATTCTTGACCTTCGTCGGCATTGGCATCACGCAGAGATGAAATAAAACTGGGAGCTTCTTCAGCAGCATTTTCATCGGTAACTGGAGCCACAAAGAGTTTAGCCTTAGAGGCAGCACTGCCCTTGGGATTAGTGGCAATGACTTCATATAGACCGGAATCAGCCACCGAAGGTTTTTCAATGATCATGCTATAGGTGTGATCAGGATTTTCCAAGAGGGCATGACGTTTGTCGGCCGCTGAAATTTCTGTGCCATTGTGGAACCATTTAACCTCGGGTTGAGGATAGGCCAAAACCTTAACGTCCATTTTAACGGGGAAACCTTCAATGCTACGAGCATCCTTCAATTCAGCAACAAATTCTGGTACAGTTTCCTTGGGCAAGACTTGGACTTTGGAAACGCCCACCAATTCACCGCCCTTGTTGCTGATGACGCACTTGTAGATACCAGCATCTTGGGGTGTGGTGGCATCAATAGCAATACCAATTTGACCATTGGGATTATTGATGAAATTAATGGCCTTGCTGGGATGTAATTGTACACCATCTTTGTACCATTTAATTTCGGGAGCAGGGAAACCATTAACCTTAGCATTCAATTTCAAGGGTTCGCCAACTGTGAGTTTTTGATCTCCAATGGGTTCTACAAATGTGGGACTCAATGGTTTAGGTGTTACAGCTACAGCACACAAAGCCACCTTCTTGCCATGTTCATTGGTAATGGCCAATTTGTAAGCACCCGAATCGTTGGGTGTACATTCCTCGATTTCCAATTTGCACAAACCCTCAGGAGTGGTGGTGATTTTAATATGTTCACTAGGTTTAACTTCCTCATTATCCTTGAACCATTGGATAACAGGCAAAGGACTACCATCGACAACACATTGCAAAGTCAAAGGTTCAGTTTGATGGACCTCCTTGGTGGGTTCCAGATTCTTAACGAACATGGGAGCCATATCCAAGAGAGTGAGTTTGAAGGGACCCTCAGTGGTACCAATATCATTGGTAGCCACGGCAGCATACTTTCCAATATCGCTCATTCTGAAATGCAAAACCTCTAATTCACTGGCAATTTGATCACTGGCCACAACATTTTCCTTAATGCGATATAGATTTTCACCACTAGCCTTATCGGTGGCTTTCTCATCAATTGCTTTGCCATCCTTGGTCCATTGTACCTTGGGCAAGGGAACACCATGGACAACAACTTGGGTTAAGGCAGGATGATAGTCGTGGACCACCTTATCCTCAGGTGGGGTAATGAAGGTAGGCTTCTCAACATGAACATTGAGTTTAAAGTCCTGGGCTGTGGTACCCTCATTGTTAACCGCTGTCAAGGTATAGGTACCCACATCGTTCGATGCCACCGATTGGAAGACCAAACGATATTTGTTGGCATCAACATCGGCAATAACTTCACAATTTTCATTATTGCACAAATTCTCGTTGCCACGGCTCCAAGTGACTTTAGGCTTAGGATTGGCCTTGACCACAACATCAAAGCAAACAGTTTGACCAGGCATGCAGCCTTGATCCTTGAGACCAATAATTTCAGGTTTCGATAGGACATCAGCATAACAGCCAACATTAACTTTGCCAAATTTATTTTCCAATTGTAATTCATAACGGCCATTATCCTCGTGGACAGTCGAGTCAATATTTAATGTGCAGGTATATTCCACCAAGCCATGTTGCAATTCCTTCTTGTTCACACTCAATTTTATGTGTTCATGATTACTGTCAATTGGTTTACCATCCTTAAGCCAAACCATTTTGGGTTCAGGATCAGCAGTGAAGACAACTGGCAAACTAAGGGGTTTACCCTTATGTGTACTAATGTCACTGAGGCCCTTTTTGACAATGGGTTTGCGATATTCAGCAATGCCTTGCAAGGAGAGAACACCTTGATGGGTCTTCTCACCCACTTTGTTCTTAATGACAACTTTATAGGTGCCAGCATCTTCCAATTTCAAGGATTTCTTTTCCAAACGATATTTATCTCCTTCCACAATAAGAGCTGTATTGGCATCCTCTTTAATTTCCTTGCCATCCTTATACCAAATGGCTTCTGGTTTTGGTATACCATGAGCAATGACTTCATATTTCAAAGGCACCGACTCGAAACTATTTTGTTCAAAGATATCAACATGATCGATTTCAGGTTGAGTCAATACATTAACCTGGCACTTGGATATACTTTCGCCGACATTATTCTTGGCCCGTACTTCATAGACACCAGTATCCTGGACTTTGCACAAGTTCAAGGTCAAGTTATATTCCTCATAGCGTTTAGAGTCATGGATGATCTTCAAACGAGCATCAGCTGAGCATTCTTGGCCATTCTTATACCATTTGACTGTGGCCTCAGGTTCCGAATAGATTTCAGATTCCAAAGTGAAGGACTTACCTTCTTCAACTTCAATGTCCTTCAATTGTTTCTTAATCTTGGGTTTGCAGTTCACAGTGACCACACATTCCTGTTGCAATTTACCATAGTCATTCATAATGACCACACTGTAAGTACCTTGCAAAGCGGTAGTGGCCTCTTTCATGATCAATTTGTATTCATTGCCGCCATCTTCTTGACGACGGAACTCCTTACGCTTCTCATCGATTTCAATGCCATCGATGAACCATTTGATTCCGGGTTTGGGATAGGCATCAACGGCCACATTCAATGTGACATCGGTATCACCCTCGGTAATTATGAGGTTCTTCAAACTCTTGGTAATCTCTGGAGTACATTTGATCAGCAATTTTGTCTTACTAGTTGAGGAACCATGCTCGTTCTCAGCCTTGACTGAATATTCACCAGCATCGACCCGTGTCACTCCAGTTATTTTCAGAGTGTAGGCATTGCCATCGGAAGATACCGAATATTTGGTATTCGTGACATTGATTTCCTTGCCGTCCTGGTACCAGGTTAACTTTGCGTCAGGGAAGGCATCCACGCGACAGGTCATAATAACGGTTTCCTTTTCACCGTGAATGTATTCCTCTTCCAAAGACTTGACAAATTCAGGCTTGGAATGGACTGTTACATTCCAGTATTCTGAGGTTTGGCTCAACTCATTGGTAGCCCTCAAGGAGTAGCTGCCAGCCTGAGACAATTTGATTTCCTTAACTTCAATGGTTATCTTCTCGGTACTCTTGCCCACATTCACTGCGGACATCTTAATGTTCTTCTCCTCGGTAATGTCCTTACCATTGTTGGTTAGATTCAAAATGGGTTTGGGACTACCCTCAACCTCTACCTCAATTTTAACAGTCTCCTTGACATGGCAGACAACATCCTTGACCTTTTTGATCTTCGGTGGTGCCTTAACGACCAAGCCAATCTCTGAAGTGTCTTCACCCAATTCATTCATGGCATGAATGGTATAGATGCCAGCATCGTCGGTGGTGGCGTTCTTGATCAACAGAGACATGCTCTCATCACTCTCGTACAAGAACTTGTGGCGATCATCCAATTCAACCACCTGGCCTTCGTGTTTCACCTGGACGGCTGGTTTGGGGAAACCCTTGCATTGCATTTCCAAAATGGCAGTGCCTCCAACGTGCGTATTAGCTTCACGGTGCTCAATGATCAGGGTGGGCTTCTCTGGTTCCCGATATAATGTTTGAACAGATCCTTGAACCGAAAGCTCAGCACTGCAGGAGACACTACCAGTAGAGGTTTGTGCAACACAAGTATAGATACCAGCATCCTCGGGTTTGACATGTTGGAATACCAGGGCCAAGGAATCTTCGTCTTCGCCGAACAAAACTTTAAAACGTTCTTCGGGATCAAATGGAGCACCATTGCGTTTCCAGGTAAATTCGGGCTTTTCACCAGGCTGGAGAATTTGGCCAGCCAAAGAGCCGAAGGGATTTTTGTCCTCCACGGTGGTTACTTGAGCCTCGCAAAGAGCTTCACCAAACTTATTGACAGCCTTGCATTGATAGGTGCCAGCATCTTCCTTCATGACTTCATTGATAACCAATTCATAATAGCCCAAGTAGTCCTTCTCTCGTACAATATGAATACGATCGGATTCTACGATTTCCTTGTCATCCTTAAAGAATTGCACCTTGGGCTTGGGATCGCCCATCAATTTGATTAAGAAGCGGAATTGGGTAAATTCCAACATCTCGGCATCCTTAAGGCTGCAAAGGAAGACAGGAGCCACATTTGTTTGGCTTTCATCGTGACCGGTAACTTGACCTACGGCCAATTGAGCGGTGCAAGTGGTAATTTCGGCGCCAGTGCTAGCCTTGGCAGTATAGGAACCAGTATCACGTTCACTGCAATTTTTAATGTCCAAACGATATGAATTCATTGGAGCTTCAGTTTGCACAATGCGATCGGCTAATACGTCATCCAAGGGTTTGTTATCTTTTAGCCAAGTTACTTTGCCGGGTTTTTCTTTGTATTGAATTTCAAAATGGGCAGGTTCGCCAGCAAGATTTTCAGATTGAATTTCAGTTGTTTGCGACTGACTGACAGCAGATGAAGAGATCTGCTCTTTAATGATTACCTCCTCCTGCTGCTGCTGCAGCTGTTGTACTTGAGAACTTTCTATGGCCTTGATGCTGGATTTTTGTTCGGTTTCAGAGATTCTCTGAGTGTCAGTCACCTGTGGTTGTTGTTGCTGTTGCTGTTCGGTGGATTGTTTGAATTCCTTGAGTTTAGCCTCAATATGTTGATTACCCTCGGAAGATTGTTTTACACCTACAGTCTCGATGGATGATTGTTGTGTTGTTTGTTTCAATTCCTTGAGTTTGATCTCTAGGGATTTGTCTTTTTCGGAAATTTGTTTTATCTCTGAGGTTTGTTGTTGTTGTTGTTGAACAAGACTCTGTTCTCTTATGGCAACAGACTTTTCCAATTCCTTGGTAGCTTCGAGTGTCTGAGATTTAACAGATTCCTCGGATGTCGGTGTTTTAGGTTCAGGGGTTTTGGCCCTAGGTTCTGGCAATACCTTAGGGCCTTGGGGTTCGGGACTTGTTATTTTCTTGGTCGTAGAAGGAGGTTCCGTTGGCGTCTGAACTCTTGGAGGTTCAGGACTTGTAATTGGCTTTGGTGGAGCCGGAACTTCTTTGGAAGGCTCCGCTGGTATTTGAACAACAACCTCGGTTTTAGTATCCTCCGATGAGCTAATATTCTTTTGATGCTGTTGATCTACAATCTTATCATCGTGAACCACAACCTTTTGTTGTTCCTGGATAGATTGTGATTGGGTTGTGGTGGTTGTGGTCTGCTGACCACCTTCGGTCTTTTGAGTTACCTGTCTTACAACTTCAGATTTATGTTGTATTTCAGATTGTTGTTGTTGGTGATGATGATGGTGTTGATGAAGTTGCTCCTGTTGTTGAACCACTTGATTCGAAGCTATGGACTTTTGTACGGATTTCGTTCGATTGTATAACTCTATGGATTCCTGCTCCAAACGTAATAACTCCTGATATTCAGCCTGATAGCGTTCCTTTTCCTCTTTGGTTAGGAAATAATCTTTGGCCACATCCGAAGCCTTAACACTTGAATCGGGATTATAGGCCTCAGCCTTTTGGGGTAAACCCAATGTGGTATCTTCCAAAACTTGTGTCGAATCTATGCGTATATCATCGGCTCGATGTTCCTGCCACGTTACATCCTTATCCAGATGCGTACATATTTCCGCATACCATTTCTGTCGCAAATTCTTATCGTCCTTATGGGGCTTTAGGCAAATCGGTAAATTATGACTATCCTTGGCATTCGGTTTGGCTGTAAATCGTATTAGATTCTGACCGGCATCCTCTTCCACCTGACACTCGGGCAATTTTATCAGATCCTGTAGCACAAAAATCGATTTGTCGTCGCCAACCTTTCGTACCTTACAAATCAGTATGCGTGACTTGAAGAGAAAGAGATAACGTTCGTGGGCCTTATTCTCTTTGTCTAGCACCGTCCACCATTCATGGAGTAGCAGACGTCCGATTTTACTGATATTGCCGCGATATCCTTCAATGCTATTTAGAAATGCGCTATCATAGGCTCGGCTGGGAACGCTAAGCATTAACTCTAAAGCCTTTTGGATATCTTTGATATTTTCTTTTAAGCTCAGTGAAAATTTAAGCAAATCCTTTAGTAATAATTGATAGTCGTTAATTCGTTGTATGGGTAATTTCAAATGTTCACTTAAAGTTTTTTCGTCGTTATATCTAGTCGAAATTTCCTGGAAGAATGTAAAAGCCTCTTTATTCGATGCCAAGTATTCTTGTGCTAAAGGTTCGGTTTTGCAATATTTCACATGCATATCAAAATCGCGTTCCAATCGCAAGAATGTCTTAACGACCATATTCGGTTTATCCTTATAGTATTGGACGCCATCATTAAATACTTTATTGTGAAATTCGGCTATTTGTTGGAAGTTTCCAAATATTATGTCCTTGCTATCGCGAACTGTCCTTGGTGCACCAGCACCATCTACAGCCTTAAGATAACGATCGACTACATTTTGCAAATCTCTACCGAATTCCTCCTCTGTATCTAAAAGTTCTCGTATAACAGCCTTCTTTTGGAAATCGACACTTTCCTTATCGTTGCCATTCAACATGGACGCTGTGGAACTATCCTCTAAAATATTTCGAGGCACCCAACCCTCTTTGGCATTATCACCAAAAACTCGTACCAACCATTTCGCCGTGGCATTAGGATCGTTACCGCTTTTTTTAACGCTACTCTCAGTGGTCTCTGTTGAGGTCTTTAGAACCTCAACAATATCACCTCGTTGAAGGGTAACGGAATCGGAAGCCTCTGATTTGAAATCCTGATTAACAACTAATATGTCAAATGTNNNNNNNNNNNNNNNNNNNNNNNNNNNNNNNNNNNNNNNNNNNNNNNNNNNNNNNNTTTCTTCGTTGTTTACACTCTCGTTAGATATTCTTTTTGTTTGTGTGGTCACTTTTACTTAAATTTCTTACATTTCATATTTCAGTAATAATTTCATAAATTCACGACAACGAGATCACAAAC
>Perm_DSN_contig_1230
CCATACCATCGACATTGTCATTGCCTTGATCTGTATGGAATTGATAGCCCGATTCTTTAGAAGTGGCTGAAACAGAGGGTGATTCACGCATAGCATCGGCTAAATCTTCTTTTAATCGTGTATCGCCATGTGCTACAGAATAATCCGAATCCAAATGATCATGACGGAAACGATCCATTAATTTAGGACTTTGCTCAATGCTACTGTAAGATCCTGATTCTATGAGCACAGGTACAGCACTCGAACGTCCCGCAGCTGTAAGGGGCATATTTAATGGGCTTGTATGATCGGGTTTGGTTGTAGAAGTTGTTGCTTTATTGGTACCAATTTCAACAGCCTCAATATCCACATGACTTAAATTTGACCCACTGGGCGTATTGTAGGTTTTGAAAACAAATTGTGGACCCATCCATAAACGTCGATGGGGACCAGCATGTGTTACAATNNNNNNNNNNNNNNAGCCATGAATCACCCCGGTCATCAGAGTCATCATATTGTCTAGTACTATCGGTTAACATGCAGGAATTACGATTTTTAACCAACCAATTGTCCAACGAAAGAGGTGGTGTTATCTCTTGAGATCCTTCCTTACGACGTCCTAAATTCCATTGAGCTTTAGCTTCAACTTCCAATTCAATGGGAGTATCATCACATATCTTTTCTTTGGCAACATNNCGGAATTATCCCTACTTGAGGCAAGTTTTGTATCCAAATCATATTGTATTAGAGCTCCATGGCCGGCCATTACAAACAGCGAGTCCACAGCTTTGCGTTGCATACGATGCGGTGCTTCTCGCGTTACATTCGGTGGATCCAAAAGCCATGATCGCGATTTTGCAAATATAGCACATACACTCAATGGCTTGCCACTATCATCCGACAATGAGGATAGCCTTTGTCGCTGAGATCCCGAACCCTGTGAACCCGCACCAGATTTTCCACTTGCTATTGTTGCAGATCCTGGTGGTGAACCGAGTGCAAAGGGTTGCCGTAACTGAGCCAAAGGCATAACCACAGTGGGCCTTGGATAAGGTGGCAATGTTGGATTATGATACGGCTGCAATGACAATGAGAACGTCGTGCTTTCCGAATGTGTTATTGGCGAATTGGAACGACCCTCAGCCGACAGGCCCGCCGAACGATGGAATCGTGATAGTTTATTAACAACATGCAATGATGTATGAGTTCTCACACCCATGGGTCCACCATAGGGGGTGATGGGGAAAACATGTGTTGTGCCACGCAATGTCGATACGGCCACCCAACGTGAGTCCAAAGAGAATGCTATATTTTGCACTTTGGCACTGGTATCACCACGATGTAATACATATAAATGATGTACTGCTGCCAAACTGGATCCTACGGGGTTTGGTTGTATGCGAAAGACATGAAAATCATGACCTCTACGATCGGCCGTAACCAAAAGCATGCCCGAATTATCGAATTCCATGGCTACCAAAGCTTCTGAGTGGGCCAGAAAATGTGCCACAATGGGATCTGTACCAGCCGATTGTGAACTGGACATTGGTATACCAGATGTAGGACTATAATCCCTCAAAGGGTTCTTTATATCTATTATGGTTACAATACCGGATTGCTTCGAATCAGGTCCCATCCCCGAATCAAAGGATGGGTTCTTTGAACCAGAGGTACTACCTGTAGTGCCTGTTAGGCCAGCAGCTACTTGTTCACCCAATTCCCTTAGACCTTTAACCAAAGATTTGGATGCATTTAGTACTGTGGCCGTATAACTAGCCACACCTTCGC
>Perm_DSN_contig_1231
GTGAATTTTTCTGCAAGGCAAAAAATACGATGGCCGCCATAAATAAATTGTCTATTTTGAGCCGTGCTATGTGCACTGGTGCTCAGGCGGTGAAACCACCAATCCAAGTTTTCGGTTTGGAAGGCCGTTATGCCACCGCTTTGTATTCGGCTGCCACTAAGATGAAGCAACTGGATCAAGTAGAAAAGGACTTGCTTGCTTTCCAAGCCACCTTGAAGAAGGATAAGAAATTACGCGAATCCGTTGTCAGTCCCATCGTCAACAAGAAAGTTATGGGTACTGCTTTGAAGGAAAGTGCCGACAAATTGCGTTGGGCTGCTGCCACCGGTAATTTGTTGAACCTCATGGCCAACAATGGCCGTTTGAGCTCTTTGGATGGTGTTATCAATGCCTTCAGTGTTATTATGGCTGCTCATCGTGGTGAAGTTGTTTGCGAAGTTGTCTCCGCCAAACCCTTGGATTCTGCTCAAAGCAAGCAATTGGAAGGAGCTTTGAAGTCTTTCTTGAAAAGCAATCAAAGCTTGAAGATTACCTCCCGTGTTGACCCCAGCATTATTGGTGGACTCATTGTATCCATTGGTGATAAATATGTAGACATGAGCATTGCCAGCAAAGTCAAAATGTACACCGATGTTATTTCCTCTGCTGCCTAAGGTGTGCCCCCGGCGAATCCTAGAATTCTCTTAGGCCTTTTTC
>Perm_DSN_contig_1232
GAAATTCATTCCAATTGGAGGAATCTTGAGAAAAACAAGTGAAAGCAAATTTCTATAAAACCCTGCAAAAATGGCCATGTCTGCAGCTCAAGCTCATAAGGAGCATGTCCTAGCTGTTTCTAGAGATTTCATCTCACAGCCCCGTTTGACCTACAAAACTGTATCCGGTGTAAATGGTCCATTGGTCATTTTGGATGAAGTGAAATTCCCTAAATTTGCTGAAATTGTCCAATTGCGTTTGGCTGATGGTACTGTACGCTCTGGTCAGGTTTTGGAAGTCAGCGGCTCCAAAGCTGTCGTCCAAGTGTTCGAAGGCACATCAGGCATTGATGCTAAGAACACTTTGTGTGAATTTACTGGTGATATTTTGCGTACCCCCGTATCAGAAGATATGTTGGGTCGTGTCTTCAACGGTTCCGGCAAACCCATCGACAAAGGTCCCCCAATTTTGGCTGAAGATTTCTTAGATATCCAAGGTCAACCTATTAATCCCTGGTCTCGTATCTATCCCGAAGAAATGATCCAAACTGGTATCTCTGCCATTGATGTAATGAATTCCATTGCTCGTGGTCAAAAGATTCCTATTTTCTCAGCTGCCGGTTTACCTCACAATGAAATTGCTGCTCAAATTTGTCGTCAAGCTGGTTTGGTTAAGGCTCCAGGCAAATCTGTTTTGGACGATCATGAGGACAACTTTGCCATCGTATTCGCTGCTATGGGTGTTAACATGGAAACTGCCCGTTTCTTCAAACAAGATTTCGAAGAAAATGGCTCTATGGAAAATGTGTGCTTGTTCTTGAATTTGGCCAACGATCCCACCATTGAACGTATTATTACACCACGTTTGGCTCTGACAGCCGCTGAATTCTTGGCCTACCAATGCGAGAAACACGTATTGGTCATCTTAACCGATATGTCCTCTTATGCTGAAGCTTTGCGTGAGGTCTCTGCCGCTCGTGAAGAAGTACCCGGTCGTCGTGGTTTCCCCGGTTATATGTACACCGATTTGGCTACCATCTATGAACGTGCTGGTCGTGTTGAAGGTCGTAATGGTTCCATCACACAAATTCCTATTCTTACTATGCCTAACGATGATATTACCCATCCAATTCCTGATTTGACTGGTTATATTACTGAAGGTCAAATTTACGTTGATCGTCAACTGCACAACAGACAAATTTATCCTCCAGTTAACGTATTGCCCTCATTGTCACGTTTGATGAAATCTGCCATTGGTGAAGGTATGACACGTAAGGATCACTCCGATGTCTCCAATCAGTTGTATGCTTGTTATGCCATCGGTAAGGATGTACAAGCCATGAAGGCTGTCGTCGGTGAAGAAGCTTTGACACCCGATGATTTGTTGTATTTGGAATTCTTGACCAAATTCGAAAAGAACTTCATTTCACAGGGTAACTACGAAAATCGTACCGTCTTCGAATCATTGGACATTGGCTGGCAATTGTTGCGTAT
>Perm_DSN_contig_1233
GAAAAAGGAACTCAAATGATCAATCGTATTGCTGAAAGAGAACTTAGTCGTCAGAATCGTTCAAGTTCTACACCTCAAAGGGAAACAGACTCTACGGGAGATGCCAAAGAACCATCAGCCTCTGGGGTAGACCCCCTCTTGCCACCTCTTAAAAATGTTGCCTGCTCTAGCATTGTGGGAGNNNNNNNNNNNNNNNNNNNNNNNNNNNNNNNNNNNNNNNNNNNNNNNNNNNNNNNNNNNNNNNNNNNNNNNNNNNNNNNNNNNNNNNACTGCGGGACAAACCACTAAACCCGCTACTCAGCTCTTATCAACCCGATCAAAATCAGCCCGTCTACAAAGTGTTAGTGCTAGTAAACATTGTGATCAGAAAGAAGAATCATTGGAAGATATGGTTAGGCGTTTGNNNNNNNNNNNNNNNNNNNNNNNNNNNNNNNNNNNNNNNNNNNNNNNNNNNNNNNNNATAAGACTTCACCAACAACACAAGTAAATGAAATGCCTGCAGCAAATGAAAACAAATGCCTTACCATTCAGGAAATTTCCACCACCATGGAGGACTCTATGGTAGCCGATGAGACTTCCACTCCTGCTCCTCCCACTGAAGCTGATGATGTTACTTCTGGC
>Perm_DSN_contig_1234
TGAAAATCGTAATGAACGTAAACTATTTATTGGTATGCTAAATAAGAAGCTGAACGAGAACGACGTCAGAAAACTATTCGAAGTGCACGGAGCTATTGAAGAGTGTACGGTTTTACGTGATCAGAACGGTCAAAGTAAAGGGTGTGCCTTTGTCACCTACGCCACAAAGCATTCGGCGATATCAGCGATAAAAACTCTAAATCAGAATAAAACTATGGAAGGCTGTACCTCACCATTAGTGGTGAAATTCGCCGATACCCAAAAGGAAAAGGAACAAAAGAAAATCCAACAAATCCAAGCGAATCTATGGAATTTGGCGACGAACATGAATATACCCCTGGGACAAACAGCGACAACGGTCTCGACGCCGACCATTATGCCAAGCACACCGCAGCAGGCCAGTCCGGTATTGGGAGCTGATGCCATAACACCAGNNNNTGCAGCTGTTGCAACAATTGCAGGCAGTGGGTCTACAACAGCAACTATTGCAAGGTCTTGGTGCACAAACCAATACGGCGGATAGTGCTGCGGCAACCGCAGCAGCAGCAGCCGCTGGCCTTCTACCTCCAATGACTGTACAAAATTTAGCTGCCTTAGCAGCTATGACTCAATCGTCATTAACAAATACGGCCAGCAATCCGGGAAATGCTCAGTTG
>Perm_DSN_contig_1235
GTTAGTTCCACATCACAATCTTAGAAACATGAAATTCTTATTCGCTGTTTTGTGCACTTTGGCTTTGGCCTTTGGAGTCCAATCTTCGGTCTTGCCTTGGGGATACCCTCAAGTAGTAGTTGGTGATGGTCATGCTTCATACACTGCTGTTTCATCTCCATACGGCGCATGGGGACCTTGGGCTGGAGCTTGGGGACCATGGGCTCATGGAGCCGCTGTAGATGTTGCTCCTTTTGCTGGTGTTCAAGGTACCTATGTGGCAAAAACTCGTGGTGCTGTTCACACTGCTCCCTTGGAAGGTCATGTCAACTCAGTAGCTAATGTTAATGTTGCTCCTGCT
>Perm_DSN_contig_1236
ATTTTCCATGTCGACTGAATTATTCGACTCCTCTTCCAATAGCAGCAATCCATTGAATTTATATTCTTTGGGTCCAAGCGCATTGTTTGCCACTTTTGCATCGAACAACAGTAATACAACAACACCCATCAACAGTAANNNNNNNNNNNNNNNNNNNNNNNNNNNNNNNNNNNNNNNNNNNNNNNNNNNNNNNNNNNNNNNNNNNNNNNNNNNNNNNNNNNNNNNNNNNNNNNNNNNNNNNNNNNNNNNNNNNNNNNNNNNNNNNNNNNNGAATAACAGCAGCAGCAGCATCAATCGGAGTGGAGGCACTGGTGGAGGTAGTAGTAATGTTATGCTGACAAATGCCATATCGATACCAAGGAGTAATAATCCCAATCAATTGCATAATCCCTATACGGACGATATATTGCATCATCCGTCGTCCAGTCCTTTTTTTAAGTCATCTCTTGCAACATCAACAATTAGGACTAAGTCAAGAACANNNNNNNNNNNNNNNNNNNNNNNNNNNNNNNNNNNNNNNNNNNNNNNNNNNNNNNNNNNNNNNNNNNNNNNNNNNNNNNNNNNNNNNNNNNNNNNNNNNNNNNNNNNNNNNNNNNNNNNNNNNNNNNCAGCAGCAGCAACATCATCTGCAACAACAGCAGTCAGCACAAAATGGTCAATTATCTGGAGGCGGTGGTGGTCTACTCACTGTCTCCATGAATGATTATTCCGATTATGGCTTAGATGCTTTGGACTCAGCTTCNNTTCTCTCTCACCCACACTTTTACAGGATGTTAGTTTAAGTGCAGCAACTCAGAGTCTAACACCAGGCCATAATTCCGGAGCTTCGATCAATTCACCATTCTATAATCATGATCCTTCATCACCTATGAATATAAGCCAGGGTAATGGTAGTGTTAATGGTTTAGCCGGTAGTATTGGTACAGGTGGTAGTGGATCCCTTAATATATCCTCTCTCAATACCGATATAAA
>Perm_DSN_contig_1237
AGCACAGTATTGCTAAGACAACGGCAATAGGGGCATTGAAACTCGGTGTTAGGCGATGAGGGGAATATTTGCAAAGGATGACGTCTAGGGCGTCGTATTTCTTTCGATTCCTCATTATTGAAATANNGCATCACATGGCCACAGCTGCTTGTGTGTATGGAGTAAGCGTAATTCGATTCAGGCTTTAGGACCTTGGACTTTTGCACAAAGGCCGAATAGACCAGAGTGGGACCATCCTTACTAACTACGGCCTCTTCAAAGCACAATATACAATTGTACTTTTCCTCTTCGGGTTGTTGTAAACGCCTTTCGACACCCAAACATGCGGTAGAATTATAAGCCACAGCTCCTTCTAGANNNNNNNNNNNNNNNNNNNNNNNNNNNNNNNNNNNNNNNNNNNNNNNNNNNNNNNNNNNNNNNNNNNNNNNNNNNCCGCATTAGAGGTCATGAACTTGTTTTGTGCCGATTGCATTTGTGCCAAAATTTTAGCTCGCCGCTCAGCAGCCAAACGTGCCCTTTTCTCCTTTTCATGTTTCTCTTGTTCGGCTGATGTTAATGTAGTCTCGCCAC
>Perm_DSN_contig_1238
ATGAAAGCCAAGGGACAGTTGAAGGAATACGAGGTCATCGGCCGCAAGTTGCCCTCTGAAAAGGAGCCTCAAACTCCTTTGTACAAAATGAGAATCTTTGCCCCCGACAACATTGTTGCCAAATCCCGTTTCTGGTACTTCTTGCGCCAATTGAAGAAGTTCAAGAAGACCACCGGTGAAATTGTCAACTTGAAACAGGTGTACGAAACCTCCCCCACCAAAATCAAGAATTTTGGCATCTGGTTGCGTTACGATTCCCGTTCTGGTACACACAACATGTACCGTGAATACCGTGACTTGACTGTTGGTGGTGCTGTCACCCAATGCTATCGCGATATGGGTGCCCGTCATCGTGCTCGTGCCCACTCCATCCAAATCATTAAGGTTGAAGCTATTGCTGCTAGCAAGACCCGCCGTGTACATGTCAAACAATTCCACGATTCCAAGATCAAATTCCCCTTGGTACAACGTGTCCACCACAAAGGCAACAGGAAGTTGTTCTCCTACAGAAAACCAAGAACCTACTTCTTGTAAGNNNNNNNNNNNNNNNNNNNNNNNNNNNTGTGTGATGAAGTTGACTATGACTATGTGGGTTTTACTACAATTTCGTTTTTTTATATTCTAAGACTATGATGAATGCGTCAGTGAAACACACAGTGTTTAGTTTGGAGGTAAATAAAAGAAGAAAA
>Perm_DSN_contig_1239
ACTTGTTTTCGCGCACAACTTATCAACGAATTTTATGTTAGAAATTACAAAATAATAGCTTTTGGGTCACTGGAACCAGGGAACTTTTAATGGTTCTTGTTCCATTCTTCGCGTTCCTCACGCTCCTTGATGACTTCATTCAAATATGGTTCCAAATATTTAACATCATCTTCGTATTTTGTCCATTGTTCCTTTGGCAAAATGGTCTTGGTCATGGACAAGTGCAAAGCACGCATGATACGGTAGTTGCGTTCATCGTACAAGTTACGAGGTAGACGACGAATAGCTTCCTTGACATCTTCATTTTCGTACAAGCAATCGTCGCGATGGAGACCATATTGGTTGAATCCAGACAAGTTATATGCCCATTTACCCAAGCTGGAGAAAACCATGGGACCACGTCGTGCAATGTAACCAGCCATTGTATTTATTTTGTAAATTTCCTATTTGATTGAAAATTTCTTTCGAAGTAAGTGCTTTTTACAGCTGAGCTCTAGAAATTCTG
>Perm_DSN_contig_124
CCTACTTATTCACTTGGGAATGCTAAGAATACACATTCTAAGATATAATAATTAGATTTTAAACAACAAGCCTAAGTTGTAAAAATGAAAGCGCCTTCCGTATGCAGGTCAATCACATACAAAAACCACCCTTCCGTCNNNNNNNNNNNNNNNNNNNNNNNNNNNNNNNNNNNNNNNNNNNNNNNNNNNNNNNNNNNNNNNNNNNNNNNNNNCTGCAGGGCAATCACAGACACAAACTTTTTATATAAACCAAAACTTTTAATTTAATCTAGGTATTTATCCTAGTCACTATTCTTCGTAGTGTTATAAGGTGAACCTTATATGTAAATTAACGCGGAAACATTAGCAAATGATATTAAATGGAAATGGTCTCCCTAGGTTTTGACTCCCTAGCATTTAATTAGAAGAACATTTGTGNNNNNNNNNNCACGCAAAAGCCGTACCAATTGTATGATTTCTTATATGGGTTACATCATAATAAACTCATATACGAGCTAAACTCGTTAAAATTAAATTTCAGATACGTCGATGGCGATTAAGTTACATTCGAACACACGTGCGTGCACTTCTGATCTTATACATAAAAATATTAGGCGAAAGGAAACCTCTTTAGGGATTACGAATAGCCAACTACAAAGATGAATACAACTCAACAAAATAAACTAACAATCCCCAACTTGATGACAACCAACGCTCCTCTTAGTTTACAAGCATTATGCAAACATATGATTAGAACTAAGAAAGAATTTAAGGCAAACGATTTGGACATTCAACAATTGATAAGTTATGGTGTTTTGAAGAAAGATGAAGTTGATAAAATCAAAACTGTCAAAGTTTATGATGCCACTCAACCTCTTATTTTGAAATACCATTTTGTTGAACCCCTGAAACGATCTTATACATTTAGTGCTCCTACAATGATCTTAGCACAGTATTTTATTGAACAAGATGAAGTAGAAACTTTGTCTGAATATTGGATGGGTCACTATTCTAGAATGTTCTCATTTGAAAATCGCAAATTTTGGAGAAAATTGCTTTTGAAATTCGAAGGTTCTAGATATTGGTATAAAGTCTTCTGGGAACTGTATAAGGACTGCATATTTGATGATGGCGATTTTCGCTCTTTTAGAAATGTTAATCGTCGAATCACAAGTATGAAGATTGATGTCACACCACAATGGTATGATCATTTAGTAAAAGTGGGATTTCCTACATTTTACAATATGAATTTCCATGATAAATATAATTTGATTAATACGCTTATGCAATGTGGTGATGTAGAACTTAACCCAGGCCCTGTCATGTCTAGATTTATGCGATATAACAACTCGAGCATAAATAAGAAACATGAAGCTCAGGGTATCGTTGACGAAACGCGCCGTCTAAATGATTTCCTAACAACTCAATTACCTACTATTATTAGTAGTGTTCAAAATTTAATTGAGAACAACGAAATGTCTATAAATCGGAATATTTTCTTTGCTGATGCTAAGATAAAAGAAGATTTACAGATGTTAAACGAAAATACGGGAAATGTTTTAGACAAATTACGGAATATGCAATCGAACATTTTAAAAACATTAGTTCTAATTTCAATAATTGGAATAATGTCACATTTAAAATGGTACAAAACAGCAATGCTAACAGGAATTATTACTCTGTTTTCTTTGTTCGGAATTCCCGAACAATTAGTAAATCAGATTAAGAGATTCTTTGGACATGAAGCACAAATTTTCACATCAGGTGAATCTTTAGGAGCTTTGATTGGTAGTATCATTTNNNNNNNNNNNNNNNNNNNNNNNNNNNNNNNNNNNNNNNNNNNNNNNNNNNNNNNNNNNNNNNNNNNNNNNNNNNNNNNNNNNNNNNNNNNNNCGTGGTTTGTCAGGAATGATAAATATCAACAGAGATATTGGAAAAATTTGGAAAGAGGTTCAAGAATTTGTCATAAAACAAATAGATCCTAAACCAGAAGGTTTTCTTAGTATGGAAGACGAAATGATTCAATGGATGAAAGATATCGAACATTATATTGATATTATTGTTAAAAAGAAAGCAACAATAATAAACGAACAAATAATTAAAATATCTGGTCTATTGAAACAAGGTTTACGTCTCCGTCATTGGGCTTTTACTAATAAGTGCGGTCCAGAAGTATGTAGGAATATCTCAAATTATATAAGAACCGCAGAACAATTATATAATTATGCAGATAAGAATAATACATTAGACGGTGGACAACGACAACGACCTCTTTGTATAGTGCTGTTTGGTGAATCTCAAATTGGTAAATCTGGTTTGATATATCCTTTAGCTCAAGACTTATGTTTTGCTGCAGGATATAGAAAATCCAGTGATATTGATGAACAGATTTATGCTAGACAACCTGAGACTGAATTTTGGGATGGTTATAAAGGTCAATTCATAGTAGTACGAGACGATTGTCTTGCTGCTGTGGATGATGTTTCTAACCCAAATCCTGAATTACACGAAACTATACGAGAGATGAACGACTTCCCATATCATTTACATATGGCTGCTTTAGAAGATAAAAATTCTTTTTATACTTCCAAAGTAGGTATTATGACAATAAATGATATAAACGCACCAATAAAATCTTTGACTTATCCTGAAGCTTTTTATAATCGAATCTCTGATAATATGTATCAGGTTACACCTGCTGAACCATTCAGGAAAATTTTAAAGCTTGAAGGTAATAATGAAAAGATTTTATTGGATATTGACAAAGTACGAAAACGACTTGATGAGTTATCCGAAGAGGCTGGTTACCGTGTTCCAATAACAACTGAGATTTATAATTTTATAAAATATACGAAAGTTGTTATTGCAGGAAAAACACAATTTAAACCGGATCCATCAGCCAAAGTTCTTAATTACGATGAATTCTCTGCTTTGATGTGTGCTCAATTACAACAAAAGCAAGATGATTTCCAAGTAAAGAAAGAATTTATGGAAAAACGACTCAAGAAAATGATAGCTGAAGTTGGAAATGATGAAGACTTCTTCGATTGTTATGCTGATATAACGAACATTATCTCTGAAAGAATTTGTAATGGTGAATCACTTTTAGATATAGAATGTGATTTATTAGATTCAGACAGAGCTGATGAATATTTAGCATTTAAAAACAAATCAAATGAAGTTCAAAATTCATTTACAAACAAGCTATTATACTATTCCGAAACGATGTTTGACAATGCTGTTTCATCTATTAAATCATGGTTTAATAAATGTAAGCAGTCATGTCAAGCAATTCTCGATAAGTATCCAGCATTAAAATATATTTTTATGTTGGGTACAGTAGCAGTATCAATGTTTGCCATTTACAAGTGTTTTATCCAAGAAGAAAAGATACCGCATTTTGTGACTGGCGATGTTATTACTGCTGAAGAATATGATCGAAATTCAAAATGGATCGGTCAACAAAAGAATTTATCTTTCAGTGAACGTATGAGTTACTGGAAGTCAAATTTATTGATGGCTAACCCTGATGAACGAGAAAGTATTCTTAAAAACACGGAGAGTGTACCGTTTCATGTGAATGAAGCGATGCAATCTCCATCGAACGGAAAAACAAAGAATTTACAAAAACATATTATTGAAGCTATGCAATCTCCTTCTAATGGTAAAGACAAAAATTTAGTCAAACACAAAATAGAAGCAGGTGCTTTTCATGAAAGTGAAGGTTCTGTGGATGTAAATGCTGTTGAAACTGCTTTTACCATTATGAAGAATAATTTGTATAGTATGACATATGTTAATGATAAGGGAAAAGATATTATTCTTGGAANNNNNNNNNNNNNNNNNNNNNNNNNNNNNNNNNNNNNNNNNNNNNNNNNNNNNNNNNNNNNNNNNNNNNNNNNGCACCTTTATCAACAAAATTAAATCTTTCACGAATTAATTATGCTGAGAAGGTGTACAATAACATGTCTACTTTCGAATTGCGTGAGTTAGTTAATGCTGATGGTAGTCTCAATCGTGCTATCCAAATTAAATATGGAGAACATGAGTTAGATGCCATTATCTTTAATGTTTCTACGCATGGAAATAGCGTGTTGCATAGATCTATTCTCAAACACTTCATCGAAAAAGGTGAATTAGGTCGTTTGAGAGGAAATATGCAAGGTCTTCTTTTATCGTATCATAATGATAATGGACAAATAGCTAAAGTGATTAAATCACTTTATGATGTACACAATTATGAGCAGGAACTACGTATTAGCGTAGAGAATGAATCATATATACATCGAGCTGGTTATCTTTATAATGGTGATACGATGAAAGGAGATTGCGGTGGACCACTAATTATAAAATCCAACTCTCTTACTCGTAAGATAGTTGGTATTCATATTAGTGGTTCGGCAGGAGAAGGCTATTCAGCTAAACTTTATCAAGAGTTGTTACAACAACATATTGATGAACTTAGCAGAAAAGTCGAAGATACCCATAGAGTACATTGTTTCTTACATATTGATGAAAATATGTTAAAAGATGACAATGTTACTCTACCAGATGGAGTATTTAACGAAATAGGAACGCTAAAAGTTCCATTATATCAGGCTTCTAGAACAGTTCTAAAACCGTCTTTGATATATGGAGAAATTAGTGAACCTATAACGAAACCAGCACATTTGCGACCCTTTGAAAAAGATGGTGTTTTAATAGACCCAGCTTACAAAGGATTGGAAAAATGTGGTGGTATAACGCCTCTAATTGATTCCAATTTTTGTAAAATGGCTCGTAATTATGTCCAACATAAACTGTTTATAGATCATAAACACGTTGGTTACGATACATATGCACGAGTTTTAACTTATGAAGAATCAATTATGGGTACCGATGATCTATATATGTCCGCAGTATGTAGATCAACATCACCTGGTTATCCATTTAATAGTGATATTAAATATAAAACGAATAAACCAGGAAAACAACAATGGATGGGTAGTGGNNGTGAAACTTTTGATTTCACATCATCCTCTGCTTTACAATTGAGAAATATTGTACAAGAGTTAGAGGATAATTGTGAGAAAGGAATCATTACTGGCGTTGTTTGTGCGGACACGATGAAAGATGAGCGTCGACCTATCAAGAAAGTTGATGAAGGAAAAACGCGCATGTTTTCGGCTTGCCCAATGCATTTTGTAGTGCTGTTTCGCAAATATTATTTGGGATTTGCAGCATTCATAATGCATAATAGAAATAAAAACGGTATAGCTGTTGGTACTAATCCTTACAATGAGGATTGGGATCAAATAGTTAGACAAATTTCTATGAAAGGTAAGCGTGTGCTTGCAGGGGATTTCAGTAATTACGATGGCTCTCTTAATACTCAAGTATTATGGTTAGTTTACGAAATTATTGAAAACTTCTACAAGCAATATGACAAGAATTACAGTGATAAGGATGCGAAAATTCGTTATTCATTGTGGCTACATATAGTGAATTCTATTCATGTTTATGGAGACACATTGTATCAATGGACTCATTCTCAACCATCTGGGAATCCTTTTACTGTGATTATAAATAGTGTTTATAATCTTTTAATTCTTGTTATAGGTTATCTGGNNNNNNNNNNNNNNNNNNNNNNNNNNNNNNNNNNNNNNNNNNNNNNNNNNNNNNNNNNNNNNNNNNNNNGTTGTTTATGGTGATGATAACATACTCAATATAAGTGATTATATTAGTGATGTTTTCAATCAACAAACTTTAACAGATGCATTAAAGCTTGTTGGCCATGAATATACAGAAGAAACGAAAGATGGGAAAATGCATCTCTATAGAAATATAGATGAAATTAGTTTTCTCAAAAGACGATTTGTGTTTGACAATGATACACTTCATTATGTTGCTCCTTTAGATAAGAGCGTCATTTATGAAATGTTAAATTGGGTAAGAGGAAATTCAGTGGATTCTGTATTTCTTCTTAAATCAAACATAGAGACGGCACTTCGTGAAATTAGTTTACATGGTGAGAAAGAATTCGATGAATTTGTATCTCGCCTATGTGCTAATGACAAAGTGATGCGTCTGGTTCAGCCATATGTCCCAACATATGCTGAAGTGCGTTGCGCCATAGAACATATGGATGCAATGGGCGGTTTTGCCGCGTAGACCCAATCATGTGATCTTGCAATATCAAATAAATTTGTGATGTTAAATTGATATTGCACTGCTATGATTGGAAGAAGGTTGATTATTTAATCTTACTTCCAGGATGCCTTGAAAGCAGCCCTTTCAAAATCCAGGAACCATCACTCGGTTATATGTTATAAGTGACGCATATAACTTAAATTTATCACTTGCCGAATCAACGAACGAAAGTGCTGTTGCAGCTTTAAATGTGACAAACGATGAAGATTCAAGATACAACGAGGTGAAACAAGTTGTATCCTTCAATAATCAAGGCCAAACTGTTGCTGATGAAGCTCTTGCCAAGCAAGTTGACTTACCCAAATCTTATTTGGATATGACGATTGCTAATGATAAGATGCACACAATCAACAACTTTTTGGAACGACCCATTCGTATATGGGCTGGTCAGTTTTCGACTAGCAATACTCAGGATCAAGTTCTTTATTCAGGAACTTTTCCAGATATATTGTTATCTGACCCCATGTACAACGAAAAGATTCGCGGTTTTGTGGGATTGAGAGCAAATGTTGAAGTAACAGTTCAAATAAACGCTCAAAAATTCCAACAAGGCCGATTAAGATTGCAGTATTTGCCCTACCAGAAATATCTTGGTAACAAAACGACACTTATTAATTCCACTTTAACAGGAATGACTTCGTGTCCTGGAGTTGACATAGATGTTTGTGGTGGTTCAAATCCACAATCTAGAATCGCACAAGCCACATTTGTTATCCCTTATGTATCACCACATGCATACATAAATTTGATAACAGGTCATGGCACAATGGGACAAATAAACTTATTTGTTTATAGTCCATTACTTTCAGGTTCAGCAGAATCTCCTAATTGTGAAGTCACAATTTGGGCAAGATTTTTAGAACCTAAATTGGCTTTCCCTACTAGTGCAAAACCATTCTTTAGTTCATCTACAAGAACACACGTTGCTCAAGTTAGGGGTGAAGCCAAGAAACTCAAGAAGACTGGTGTAATTTCCAATACTTTAGGTAGTATTGCTGAAACATTACACACAGCTTCAAAAATTCCTGTAATTGGCTCATACATGGCTATCCCTGAGTGGTTAGCTACTAGTGGTGAAGCATTATGTAAACTATTTGGTTGGTCAAAACCAACAATGCCAATGGATACAAAACTGCGAACTACTAATTGTATGTCCAATTACAATGGTCAGGATTCAAGTCACAAAATGGCTTTGTCTGCTGACAACGAAATTGACACTCCAAGTGGAATTGGTGGTACTGATCTTGATGAAATGGCTTTAAGCTCTATATTCAAGATTCCAGCTTACTGGCAACAATTCACTTGGAATACGTCACAAACATTTACAGATCAGATCCTTTGGACTGACGCTGTAACTCCTCTCAAATTCTCACCAATTTCCGGCACAACTAATGGAATCAATATGACTCCTGTTGGTTATGTCGCAAATTGTTTTGGATTATGGCGTGGCTCTTTGATATATACTTTCAAATTAGTTAAAACTGGTTTTCATGCTGGTAGATTACGTGTATTTTTCGTACCGTATGAATCAGCAGCAAATCTAGTGGCAGGTTTTGCGCCTGCTAACGAAATTGAAAAGAATTATCAAATAGTCATTGACATTGAGGAGAGCGACACATTTTCATTCAAAGTTCCTTATGTAGCTACTAAACCCTGGTTTAATACGACATCATTAGGCACCGTGAGTGGAAATATCCCAACGAGCACAGGCTACATTGTAGTCACTGTGTTAAACGAACTCAGAGCAGTAAGTACAGTCTCATCTTCCATAAATATTTTAGTTGAAATATCCGGAGGTGATGACTTGACTTTTGCTTGTCCACAAGCCCCTCTATACCTACCTGGTACGCCTACTGTTGAATCCTCTTCAAGAATGATTGAACACGAAGCACAAGTATTTGGTACAGCTGTAGAGGTGCAACGAAACGAAGCTCAATTGTTATACGACCCTGATTCTATAACCAATATTGATCCGCTGACGAACTGGTCACCAGAGGCGCATTGTATTGGAGAAAAAATAGTTTCAGCACGACAATTGATAAAACGAACGAATTACGTAGGCTCCATAGTTGAAAATCGAACCAACTATAACCATGCTGTTAATAAACAAAATAATAACACATTGGGAGTCATAAATCCATACGGCATGAAGTATTCTTCTCCAGTTTCTGGAATAGATTACATAAGTTATTTTAGTTATTTATACGCTTTCTTCAGAGGAGGAATGCGTATCAAAATAGCTTCTATAGCTCAAAGTGCTGATGGACTTTTGCCAGCCGCAGAAACACCTGCTGGTGTGTGGATGTCAAAACCGTATTCGACGTCTAACATCTTCGTCAAGATGTTCAATGCTTTAAATCCTTTGATGACAACTATTGTAACTAGAACTGCCAAAATGAACAATATAATTGGCAAAATTGGATGTAATGGATTGCAATTTTCAGGAAATAACATAAATGTAGCTACTGATATGCATCCATTGTTTTCAAACGCTAGTTCGTCTTTAGTTGTCTCAAACAGGATAGAAGGAATGACAGAAGTGGAAGTACCGTATTATAATTCAACACATATAACACCTTGTGTTGATAATGGTGCTACCTCTTCCATGTTTCCGGTGATTTCACAAAGTGAAGCAGAAGGAGCTTATCCTTTGCCAGTGTTGGTCTTTGGTACTATCCCTTACAATACCAGTTTCCAACTCTTGCAACAGGATTTAACTCCCGAAGTTTTATCTACAATGGAATCATCTACACAAACAACGTTCCACATCTATCGACAAGCTGCGGATGATTTCAGTTTTCATTACTTGATAGGAATACCAACAATGATATCTGAAACATCCACGAACATTGGAACCTTCGTTCCTGCAGTTCCATAGTGCGTCATACAACGTATTATGGCTGTAGGAATGCTCACTCTGACCCGTCCCTTAAACCCAGGCGGTATATACTACTACTCCAAGGAGTAAAACTACGAAACGGATCGAAACAAACTCATATAT
>Perm_DSN_contig_1240
AAAATTTGTTGCAAAAAAATCTAAACTAAATGTTAACGAGAGCGTAACCAATTGACATTACGACACAAAAAGACGCAAAAACGTCGTCGAAACTATAAAAAATACAAAGTCAACAGACGTCAACAGTCANNNNNNNNNNNNNNNNNNNNNNNNNNGTTTTTGAAACAGCAGTGCTTTGTTATTTTTTTATCACTTCTGGTGCAGTTTAATGCTGGTCAAGGATTATATTCCATTATTGCACCAAATACATTAAGACCTAATACACAATATCATGTAGCTGTAAGCATACATNNNNNNNNNNNNNNNNNNNNNNNNNNNNNNNNNNNNNNNNNNNNNNNNNNNNNNNNNNNNNNNNNNNNNNNNNNAGATGATACATTTCGATATACCAGCCCTGAAAAGTGATCGCTATAATCTCACTGCAGAAGGTCTCACCGGTATTCGTTTTACCAATGAAACGCAATTACATTTCGATCCTCATCAGTTTA
>Perm_DSN_contig_1241
ATTGATTAAACTCATTTGCTGATTGGTGTGGACTATGTGGGTACAAGCTCCAATGAGCAAATGAGTTTAATCAATCAAACCAAATCGGTCGTTGAAAGTGCCCAGCAGTTGGTGCAAGCAGCTAAAGAATCTGCAGGAAATCCTCGTGCCACACATGCCCATCCTAAACTGGATGAAGCCATAGAAAATACACGTGAAGCCACACAAGAGTTAACCCAAACAGTCGAAAAAATTAACGCGGAAACTGGTGTTGTAACCGGACTCATGGAACAAGTAAAT
>Perm_DSN_contig_1242
GCTGAGTGTATGAAAAGCAAATGAGAATCCAAGGCAAATAATTGCGCCAACAAAAAATGCTCCAAAAATTAACTTCTCCTGAAATTGTATTTCAACTGATGGGCGAGACAAGAAGTAGCACGCCACCCCAATGAATGCAACACATCCCAACAAATGTGTCCAAATATTGCCGGTTTCAGTGTGCAAACGAAAAATGGACTTAAAACATGCACTAAACGAGGGTAAAGGAGGTCGGTGACCACGATGTAAGAAATCATTGTCTTGTAACCACTTCGGGAGGTTTTTGTAGTGACAAACTTTCCAACTGGCTTCCCAAACTTTGCGAACGAATTCTTCGGCTTGCTCAGCTGCATTATGTGCTAACGCTCCCAGATCAATTTCGTCTGACAAAACACCAGCCTTCAATACTTCCGTCATCTCAGCTTCAATAAGTTGGGTATCTTCTGGAGTTGACGGCAATGGACAACCAGCATCATCTTCCTCGGCTAAAACATCGTCATCCTCTCCCAATAAATCCAAATCGTTCGCACTCAATGAGTCGTCGTGTCCCCATCCACGGCGTTTACGAAGAATCATTTTAACATCGGCCGATATGAATTCATCATCGTCATCACTTCGTACGCCCAACTCACCTTCGCTGACTTTCTTCTCATTACGTGTATGAAGTGGAGAATCGAAGTCACTCAATGGCTCATGAGTTTGAACTTCTGCGTAATCCGACAAGGAGGTATTGCGGTTTAATAAAATCTTTGAAGATTCCATATCCATTTTACCGCAGTTACTACTTATCGCTTCGTCTCTTATTAATATTTGTGAGTGGTTCAAATGTGCCTGATGACGG
>Perm_DSN_contig_1243
TGAGAATTCAGTACCGGGGACATTGTTGGAAATAGTAGATGGAATTACAGCCAAAGGAATACAGAATTCAGGGAAGTTACCCCGTTGATCAGCGATTTGTCCGCAAGCATGATAAGCCTCAAAGCCACCAATAATCAAAAGACCTTGAATTTTGAACTCCTTAAGACGAGAAGCAATTTCATTGAATTTGCATTCGGGCAAAGTACGNNTACGTTTGGTACCCAAAAAGGCTCCACCTTGGCCTACCCAACCGGTGACATCGGACCAACCCATTTCCTTAATATTACCAGCAATTAAACCTTCAATACCATCGTGTATACCGAAAACAGTATCACCACGATAAATGCAATTACGCACAAAACTA
>Perm_DSN_contig_1244
ATAAAACGCAAGTATTAGCGAACATGAGGAAGACTGTAAGTGAAGATTATCACGATGTGCAGACAGTTCTGCCAATTCACAAATCACAAAAGACAGGAGTTTTGAAAGAGTCTGCTGCAACGAAAANNNNNNNNNNNNNNNNNNNNNNNNNNNNNNNNNNNNNNNNNNNNNNNNNNNNNNNNNNNNNNNNNNGCCCTTGAATACCAAAAAATGACAATAGAAGCACAGGAAATGTACAAATCATCAGCTCCTTCTGAAACGCCAGACATAGTAAAGTCTTCGTTGCCGAAAGACGAAAACCAACCCATCCTAAAAAAGTTTGGACCACCACAACGTCATCATTATGTACCGAACTCTTATCAGAGTCCTCTNNNNNNNNNNNNNNNNNNNNNNNNNNNNNNNNNNNNNNNNNNNNNNNNNNNNNNNNNNNNNNCAGCGATTTGCGTATGTTAAATCAATTCTTAAGACAACGCAACAGCACGCAACCACATCCAGCTCACAACCCACAGTTGTGGAAACACCATCAACACCTCAACCTGACGATGATTACATACCAAGGAATATNNNNNNNNNNNNNNNNNNNNNNNNNNNNNNNNNNNNNNNNNNNNNNNNNNNNNNNNNNNNNNNNNNNNNNNNNNNNNNNNNNNNNNNNNNNNNNNNNNNNNNNNNNNNNNNATCAAATCGTAAACTTGCAAAGTCAGCACACAACAGCGTCAACGCACAAATTTGCCCCGCCACCAGCCAATGAGCTGAGACGAACCAAGTCAGGACACACACTATCGTTCCCAAAAATGTATGAGGCTCGCGTTGACAAGACCGAAGCAACGGAGAAAC
>Perm_DSN_contig_1245
TACTACTCCACGTCCTACGGGCACTACTCCAGGTCCTACCTACTTGCCTCCAACAACAAAGCCCCCAGCACCCAAAACAACTCCACGTGTTGTAACCACCAAGGCTACAAGGCCACCAACACAGGCAACACCCCCAGTCACAAGAAAACCACCATCACCGGCAACCACAAGTGCTCCACGCACAACCACTAAGCCGCCCGTGACAACTCCCCG
>Perm_DSN_contig_1246
ACGAAGAAATGGAAGAAGAGAATGAACGTAAAATGCTGGAAATCGAACAAAAGCTTGAGGAGCATATGCGTTTGTCAGAAGCGAGTGATGAACTCACCGACAATGAACGTCAATTAATTGCCTCAATTAAGGAACGTGGTGGATTTGCTGAACAACGTGACGAAGCAAGTGATCAAAAAGAAGCCGAACTTCTGCAACGAATATTGGCTGCTCGCGAACAATTGGGCGAAGAATCTGAGGAAGAGCAAAGTCAAAAGCTTTTCGATTTCGAGCGTGACAAGGAGAAGAAACAAANNNNNNNNNNNNNNNNNNNNNNNNNNNNNNNNNNNNNNNNNNNNNNNNNNNNNNNNNNNNNNNNCAAATGATGGAAGCTGTACAGAAACGAGAATTCGAATCAGGTCTAGAGAGTGTCCCACAGACACCAGTCGTGGAAGAATTGTGTGTAAAAAAAATGATACACCCTTTGGAAGATGAGACGTTATCGGGCCCAGTTTCACACCGTGTCAAAACCCAAATGGCTCAGAATCGTGACGACTCATATTCAAGGTCAAGCAAATCTCTTCTATTTCCGGGCATATCAGATGATGCCTCTTCAAATGAACCCATCTCCAGTCAACAATCTTCATTCAGTAATCAACCCTCGGATGAGATTACCACCGGTAATGAATCCCAATATCCCCAAGTGGAACGTCAAGAGCCCGAGGGCGAGGACACAAATGTTTCCCAAAACTACTCAGACGATTACTTAAGGTCTCTGGATGGTATCAAAGGGCGACCATTGTCACGAGAAGATCGTTCGGGTCGTCGTATTGCCTTCAAGAAACGTCGGTCCAGTGGCAGCTCCAATTCATCCCGTGATTCCCGTGCCTCTCGTGATGAAGAACTAAAAATGTTTACCTCTTTGGAAGAAGAGGAAATGNNNNNNNNNNNNNNNNNNNNNNNNNNNNNNNNNNNNNNNNNNNNNNNNNNNNNNNNNNNNNNNNNNNNNNNNNNNNNNNNNNNNNNNNNNNNNNNNATATGAGATCCGGTGATGAAAGTCCCCTTGAACGTCTGGGTGAGGAGAATGTAGATCCTTGGGGTGAAGTAGTTCGAGAGCCCTACAAACACACAGAATTCTGGAAGAGGGAAAAGGCCATGTCTATCGAAGAAGAACGTGAATTGGAAAAACCTTTGTCCAGCGAAGAAACAGCTTATGATACCGCCACCAATCTGCCAAGTGCTTCCTCCTTTGAGGAGGCAACTCAAATTCAAAATGAGAAAGCTTTAAGCAATCTAAGGAAGAAAGATAACCGAGATGATGGAGCGGACGATACAAAGAACCAGGCTACAAAGGAAGAAGAAACATCCAGAAGTGATACCAATGAAAATCTTCAAACCTCCAGTACAACGAGAAAAGAGGCTTCCCCTTCATCCTCGACATCTTTACGACGTAGTCCTCGCGTTGAAGAAATCGATCAGTATGAAGAACGGTGGAATGAATCAAATACCGGAGCACCAAGCTCTGCGGGTAACACACCAATGATTACGGTAGATAAATCTCAAGATTTTGGGCCTTGGCGTGATCAGTATGGTCTGATGATGGAGGGTTTGAGTGATTTCTATGATTTTACAGCATCGGTTAATCCATCACGATCACGATCGACATCCCGCAATCCATCACCGTCCAGCACAGCCCCTAATACGCCACAGCCGAAAAATGTATCCTTTGAAATGAGCAAAACTGGAGCAGAATCTGGTCAATCGGTGATGGATGTCTATGACGATACTAATGCCTTGGATGCCAATGAATTGAGTAGGGAAAATATAGGCAATTTTTTGGATTCAATTCAAGAACAACAGCTACAGAGTGTAAATAGTGAAGATACCTCTGAGGTTTCAGTGAATTCATTGAATACCCATTTACAATATGTCACGGATGACCACCCCGAAGAAAATGGGCCACAAATCGCCATACCACTTTTAAATGTAATTGCCGATTCAGATGATAACAATGTGGAAATGCAAGAGAGCAACGGGGACGACATGAACTCTCTAGTTGCCAATCTGCGTTCCCAACGTATTGGCTCCTCTTCGCGGTCTCGGTCTAAATCACCTTTGCCAACTCCACAAAATATACAAAAAAGCTTAGATTCACGACGCTATAAAATGATCAAACACAATGAGGACGTCTTGGAAAAATTAATTGTAACGAATTTATTGCCCGAATCAACGGAGCCTACAAATGACACACTTGAGTCCTCCACGGTTGACAGAAGTAGATCTCGGTCTCGGTTGTCCTCAAATTCAAGTGACGAGACTGATTCCCGAAGATCGCGTTCAAAGTCACCACTCCCAACTGCGGAAAATATTCAAAGAAGTCTGGAGACGCGACGTCATAAAAAAATTCAAGAAAACGACGAAATTCTGGAGAAGTTAATTGNNNNNNNNNNNNNNNNNNNNNNNNNNNNNNNNNNNNNNNNNNNNNNNNNNNNNNNNNNNNNNNNAGATAATGATGATTGTTCCAAAGAAGCTATGAGTTTATTAGTGGAGAATTTAAGAAGAGAACGAAGCAGATCTCGATCACGTTCGCGATGCCGTTCACCCTTACCAACTGCGGACGCATGTGATGACCACTTCGACNNNNNNNNNNNNNNNNNNNNNNNNNNNNNNNNNNNNNNNNNNNNNNNNNNNNNNNNNNNNNNNNNNNNNNNNNNNNNNNNGAACCAGATTCCTCCAGAGAAAACGACGATGAATACTCCCGTGAAAATATGGACTCTCTGGTACAATCTTTGCGGGTAAATAGATCACGTTCTCGTTCTAAAAGTCCCATGCGTTTGCCTACAGCTGAAAATCTGAGTAAAAGTTTAGAGGCCAGACGCAGCNNNNNNNNNNNNNNNNNNNNNNNNNNNNNNTTCAACAACAACTGGAAGAAAGAGCACGAACCCCAGAACCCCCACCATTGACAGTGGAGTATGTTTACGAGTTTGTGGAAGCTCCAGACGAAAACCGAGAAAGAATGTCTAGATCCCGAACTCCTTCTCGTTCACCATCGCTGGCAAAGAAACCTTCCGAAGCCACGGAAGGTAACCCTTTCTCTCGCNNNNNNNNNNNNNNNNNNNNNNCAAATTTTCATGTAATGCTTAACCTGGAAGGTTCTCAAAATAGAACTCTTTCCAAAAAATCGGAAGAACGTGAATCATCGTTAGCCGACCGCCAAAAGCAGTTGGATGAAGAGGCCTTGGATAAACTGAGGAACGCATCCGAAGAAGTTGAACTGAGAACTTTGTCACCACCCAACACTTTGANNNNNNNNNNNNNNNNNNNNNNNNNNTGATCTTCTAACCGACCTTCCAAAGGTAGAGCAGCGTAAAATGATGCGCTGCTCACCCACCACTCCCGATTATGATCGTACCATATCACAAGAAATGAAGGATGTCGAACGCATCAAACAAGAAATGTTGGAAAGTGGATTTAAGCGTTCGACATATGTAGGTGAATCAATGGATTTTGTTGGACGCGNNNNNNNNNNNNNNNNNNNNNNNNNNNNNNNNNNNNNNNNNNNNNNNNNNNNNNNNNNNNNNNNNNNNNNNNNNNNNNNNNNNNNNNNNNNNNNNNNNNNNNNNNNNNNNNNNNNNNNNNNNGCCATATACAAGATTTGGTTTTAGCCGAGTTAACCGAATCTAGTGAAGCAAGAAGTACTGGCGCCATTCGAAAAACCCCCAGTGGTGAAGTATCCATATCTACTGAATCTACAGATGGAACATCTATTGATCCAACATCGGAATATGAAGAGATGAGGCGCAGAAATGCCGAGTTTCGTCGATCGGCCAGTAAAAGCCGTTCCCCTTCGGGAGACACTGAACTGGCAGAACTGAAAGCAATCGATGAAGAATCTGCCAGACGCGAATATC
>Perm_DSN_contig_1247
GTGAGATCACTGGGTAAGGAGACTTCGGTGCAGGTGAGATTACGCGTTTTTGCGGCGCGCAATTCAGTGAGTAGGCGCTGTGAAAGTTCATTCACTGCGGCCGCATCGATGCTATCACAGTCAATTTGCTCCTNNNNNNNNNNNNNNNNNNNNNNNNNNTGCTGATGATGGTGATGATGCTGTAAATGATGATACTGGTGGTGATGACGTTGATTTTCTTGTTCCTGTGCGTTATTGCTCAAAGATCTTGACCAACTTCGTAATCTAGTGGCTGTAATGTCATTATAATGCTGATCGTTGAATTGATTTTGCACAGTTAGCACTTCCATATTCTGCTGATCGTAAC
>Perm_DSN_contig_1248
CAGCAAATTGTTTTCGATTATCGTGTTGTCTACCTTATAGTGGGCTTCGCAAAATTCCGCAATGCGAGAGCAGGCCTCTTCGATCATAGCTTTAGGCACTGTCAAAACAATCCGAATGAAATTTGGATATTCAAAACAACTGCCGGGTAAACAGAAGACACTTTGTTGATTCACCAATTCTTGAACGAAATGTGTGTCATCCTTGAATTCAGGAAATTGGTCGATATTAATACCAACCATCATATACATAGCGCCAGTAGGCATAACTGGATTCAGACCACGTATTTTCTTTAGCATGCCCCATGCAAGATTAGCATTCTCCGTTAAAATGTCGATGACACTGTCAAAGAAGCTTTGAGGNNNNNNNNNNNNNNNNNNNNNNNNNNNNNNNNNNNNNNNNNNNNNNNNNNNNNCACACATATTTTTCAGACCTCGTGTTGCTTCAGCCAAACGATTTTCGCGGTCATGAATGATAACCCAACCTGTTCGCCATCCGGGTACAAGGAATCGTTTAGTTAGACCACCACATGATAGGACGGGAACATTTTTCGACAAAGCACTAACAGCATAATGTGTGGAACCGGGAAAAACAAAATGTTCATAGACCTCATCTGCTATGATTGGTACATAGTACTTTTCANNNNNNNNNNNNNNNNNNNNNNNNNNNNNNNNNNNNNNNNNNNNNNNNNNNNNNNNNNNNNNNNNNNNNNNNNNNGCGGCTGTGTTTTCATCAATCAATGATTCCATTTGTTCCAAATCAGCTTCCCATTGCTTTTCGGGTAGGAGATCATAGTAACGCACTTGTATACCCAAGCCCTCTGTCAATGTTTGATATAGACAAAATCCTGGTNNNNNNNNNNNNNNNNNNNNNNNNNNNGCCAGAGCCAAAATGGAATATTCCAGTGCCGATGAACAACCACTAGTCATGCAGATATTTTCTGGTTTTATTTCCTCCGAACTTTGATGAGCACAATATTTGGCAATAGCTTTTCGGGCACTTTCATGACCCTGTGTGTGTGCATAGCCGTTGAATTTGCCGCTTTCGATGGAGTGTAAGACTGCTTTCATTGTTTCATCGGCAGCCTTGAGATTGCCAAAGGTTGTGGGATCACCAATTGTTAGCGGTATCATTGGCTTAGCTGGATTTGGTTGAATTTTCAAAGATTCNNTGCGCCTGGTAATTAGATCGTTCTCCTACGTTATGATGGTATTTTTAGCCAAAGTCGGAGTTTTGATATTCCATGATGTACGCCCTTTGTTATTTGAATTGGCGTTAGATGAATTGTTATTGGTATTGCTATTATTGCTGCTGTTATCAATGCCGGTTGCAACCATTATCACAAAATTTCTTTTTTAATAAATGTCCTTTTTTCAAAATCACTCTTATTCTTTAAAGAATTTTCTTAAAAAAAAGAAAGTTCTTTTT
>Perm_DSN_contig_1249
GCGGTTATTAAACAAAATGATACCATGGCAAAAGTTCGAATATCGAGTTTTGATTTGATATTGTGTGTGGACTTTATGCTTAAGTTAACGGAGTTCATTAAGGTTCGCGAAAACGATGAAAAAGTTNNNNNNNNNNNNNNNNNNNNNNNNAGAAGAGCCCGAATCTTTAGTTGTGGCCGCAAGTGCACCAGCAACGCAACAGCAATCAGGACAAATACGGACAATGGCAAGTGCTGCAGCTGCTGTCCGTCAAAATACTCAAGTTGACGTGGAG
>Perm_DSN_contig_125
TAAGAATCAAATGTATTTGTTGTCACTACTGCTGTGAATTTTCAGAGGCTCATACTATTTCTGCGAGTTTAAGTAATAAAAAAACAGAAATATGCAAGGTCTAGGTATCCAGAGTATTAAGAAGAACCCAGCTCTTATTCCCCTGTACGTCTGTGTAGCGGCTGGCGCTGCTGGTGCAGTATATTATATGCTTCGTTTGGCTACTAGAAATCCCGATGTAACATGGAATCGCACCACAAATCCCGAACCATGGCAGGAATACAAAAATAAACAATACAAATTCTATTCTCCAATTAGGGACTACAGCAAGACCAAGTCTCCTGCGCCCAACTATGAAGATTAAATCGTTTAGTATGGT
>Perm_DSN_contig_1250
CAAAATAAAACAAATGTTTCATTTGGTGGAAGAGATTGGTCGTAATTTGGATAAGCATTTATGTTCATTAACTGATGTATCAAGAGTCCACGAGGTTAAAGAAATCAATGCCCTCTTTACAACAGATGTTATAGCCTCCATAGCTTTTGGAGTACTTGCAAATAGTTTAGAAGATCCCAAGGGAGAGTTTCGAAGAAATGGAGCCCGTGTATTTGAGTTTACATATCGACGAGCTGCAGAGTTCACATCCATGTTCTTTGTTCCTCAACTGGTGAAGCCATTACACTTCAAAACATTCTCCTCGCAGACAAGCGATTTCTTACGAAAGGCTATGACCCACGTTATTGAGGAACGCATGAAATCTACCATGCATCGTAATGATCTCATCGATGTTCTAGTGAATTTCCGAAAAGAGGCAGAAAAGGATCCCACACATTTTGCAAATAATATGGATTTGGTCATAGGGCAGGCAGCTATTTTCTTCACAGCTGGATTTGAATCTTCCTCTGCAACTATGTCTTTTAGTCTCTATGAACTTGCCAAGCGTCAAGACATTCAATCACGTCTGAGAGAGGAAATACGTTCTGTATTATTGCAGAGTGAAAATGGTCAGCCCAGCTATGAACAAATAAACGAAATGAAATTTTTACACAATGTTATATTGGAAGTATTGAGAATGTATCCGCCATTGCCTTTTCTGGACAGAGAATGTACAGCAGCACAGGGATATTCACTTAAACCATTTTTTGATTTTACTATACCACCCGGAATGCCTATTTATATACCAGCCAGTGCGATTCAAAGGGATGAAAAGTATTTTCCAGATCCCGATCGATTTGAACCTGATCGCTATAATCCTGAGAATAAGCTATACAACAATCTTATGGCCCTTATGCCATTTGGAATTGGACCTCACAATTGTATCGGAGAACGTTTCGGGTTGCTGCAAGCTAAAGTGGGACTCATTAATTTTTTGCGCAATCACTATGTGACACCATGTAAGCAAACACCAGTTGAAATGAAATTAAGTCCCAAAGCTATAATTATCCAG
>Perm_DSN_contig_1251
TTTGGGTCAACGTTTCAAGAGTTGGAAAATTTTGGATCCATATCTTGATACAAAACCATCTGTGAATGCTGTAGAAGATATCCTGAATGGTTTCAGTAAGCAACAGATCGATGTAACAACAAGTTTTGAAAATTGGACTACGCATATAACGGAAAAGCGTGAAGTTGAAACTATTCTGGAGACGATCATGAGTCAGAATGAAGAGACCGCTGCCAAAACTTCAAATGTGGATACTCAACTATATCCGATTTTCACAACACCTTCGGAAGATGCCAAACATTTACACACCATAACCGGGGAGAAGCTGAAAGTGGTTCTACAGGATATTGATCAGGCACAAAATGAAATACAAGAGCGGGTCCATACAACCCTCAATATACAAACAAAAGATCCCGAGGCAATGCAGAAAATCGAGCAGGTTATCTCGAATTTGCGTACACTTAAATCTAAACTGGACGGCATCAAATACGACTACAAGACATTGGTGGAGAGCNNNNNNNNNNNNNNNNNNNNNNNNNNNNNNNNNNNNNNNNNNNNNNNNNNNNNNNNNNNNNNNNNNNNACAGAACTCCAATGAGGCCATTGAACGTTGCATTGCCGAACATGAGAAATTCCGGGATGTTAGTATGGAACGTTTCCGTTCCCTCATCACTCAATCGGAGATCTTGATAGATCGTGTTAGAGCCCTAGAACCGGCGGGAGCCAAAGAGGTGGATACCGATCGTATTTT
>Perm_DSN_contig_1252
CCTGAAGGGAATATAACACCTGAAAGAAGAAAAACAAAACAGCCTTTGCTTTATATTAACAAATACATAATTTGAATATGCATATAAACAATTCTGGAATATTAACTATTTAGTTGTCCTTCTTCATTCTGGTGGAGGTCATACGATAAATTATAGAATCGCGTCCAGGATCCATTGATCCAATAGCGTAACAGATAGCCAACAAGGCAAATCCGAATGTAACCATGAACCACANNNNNNNNNNNNNNNNNNNNNNNNNNNNNNNNNNNNNNNNNNNNNNNNNNNNNNNNNNNNNNNNGGTGTATCACGTTTTGAGCGAGATTTCTCCGATTTGTTGACAATGGAAACGACCAAAGCTTCATTATTGTTTGCCTTCTGGACAGCAGTATTCAATTTCTTTACAGCATTGGTATAGAGATCCAATGCCTCATTCATGGCTTCGGACTTCTCNNNNNNNNNNNNNTCAGATGACAAACGCACCGCAATAAAATTGCATGATTTTGGCATATTAGCCAGATTATCGGTCATAGCATTTATATAAGCAATAGTTTGTACAAATTGCTTATCAGCCGAATGCAATTCAGAATTCAAATACTGCGTTTTAGCCACAGCTTCAATATTTGCGTTTCCAAATACGCTTTTGTAGGCAGCAACACCTTCTTCGAAGTCTTCAAAATCGAAATCACAAACAGGTTCATTGTCGGCTTCCAATTGAGCTGAGACACCATTCAAGGCTTCGCGAACCGAGTTGCCCTGAATTTCGTAACTTTTTCCAGCTCCAGCAATTTTAGAATGAGCGACACCATTCAATGAGGCTGCTACAACAACTTTGGGCAAATTGAAGGGATCAACAATGGTCAAAGCCGACCATTGGGCGTCTCCAGCTACAGCATTACCCAATGATGCATAAACAACATCGCCAATGTATTGACTCGCCAGTGGTTCATTGCCCTTGAAAGACAAGGATTTAGG
>Perm_DSN_contig_1253
GCTTCGTTAAACGTAAGCAACGCCTTGGGCGGCACAACGTCTTCAGCTACCAACAACTCCGCTAGTGCAACCGGTGCCAACGCAAACAACACCAACGCAACGGCAGCGGCGAATAGCGGAGGTGGTAATACAACAACCACAACGTCATCCTCCAATAATGCCAATAGTAATTCACATGGCGACTCGGAGAGCGATGACAGTGAGGTGGGACGCCTGCAGGCTCTATTGGAGGCCCGCGGCCTGCCCCCGCATCTCTTTGGTGCGTTGGGACCACGTATGACACATATTTTGCACAGGACCATTGGCAATAGTAGCACATCAAAAGCCCAACAATTGCTGCAGGGCTTGCAATCACACGATGAGAGTCAACAATTGCAGGCAGCCATCGAAATGTGTCAGATGTTGGTCATGGGCAATGAGGATACCTTGGCCGGTTTCCCCATAAAACAAGTGGTGCCTGCTCTGATCACACTATTGCGTATGGAGCACAATTTCGATATTATGANNNNNNNNNNNNNNNNNNNNNNNNNNNNNNNNNNNNNNNNNNNNNNNNNNNNNNNNNNNNNNNNTGCTGTGCCTGTATTTTTGGAAAAGCTTCAAGTGATCCAATGCATGGATGTGGCAGAGCAAAGTTTGACAGCTTTGGAAATATTGTCGCGGCGCCACAATAAAGCCATACTACAGGCCAATGGTGTTTCGGCCTGTTTAACCTACTTGGATTTCNNNNNNNNNNNNNNNNNNNNNNNNNNNNNNNNNNNNNNNNNNNNNNNNNNNNNNNNNNNNNNNNNNNNNTTTGTGTCGGAGAGCCTGCCGCTTTTAGCTCGCCTACTGGCTCAGCAGGACAAGAAGTGCGTTGAAAGTGTATGCTCAGCATTCTGTCGGCTTGTAGAAAGTTTCCAGCATGATCCCAAGCGCTTGCAGGAGATTGCCAGTAAAGAATTGTTGAAAAATTGCCAACAGTTGTTGGTGGTGACACCGGCCTTGCTCAATTCTGGCACCTTTACCGCTGTGGTCAGAATGCTCAGTTTGATGTGTGGCAATTGCCCCGATTTGGCAATTTCATTGTTGAAAAGTGACATCGCCTCAACCCTATTGTATCTTCTAACCGGCAATGCTGAACCATTACCCAAATCTGCTTCTACCCATGTAGATCTTGTGTCTCGTTCGCCCTCANNGTACGAGATAACTTGCTTGATCGGCGAGCTTATGCCTCGCCTTCCAACAGATGGTATTTTCGTTGTTGACGCTCTACTGGATCGACCCACAATAAATACCCAAGACCAAGTGCAATGGCAATGGCGCGATGATCGAGGNNNNNNNNNNNNNNNNNNNNNNNNNNNNNNNNNNNNNNNNNNNNNNNNNNNNNNNNNNNNNNNNNNNNNNNNNNNNNNNNNNNNNNNNNNNNNNNNNNNNNNNNNNNNNNNNNNNNNNNNNNNNNNCGGGAACTACCAGACCAGTTCAAAGGAAAATCAATCCCAATTATAGGCCACCACCGAATACTGCATCAACATCAACTGCGGGCCAGGACTTATCAGCTTCGGCAGTGGCTTCAGCTATATCTGCACTGAGTACGACTGTTGCCGCNNNNNNNNNNNNNNNNNNNNNNNNNNNNNNNNNNNNNNNNCTTCGTCGTCGGCACCCTCCTCTTCATCATCATCTCAAAAGAGACGTGCTTCTGTTGATGCTCGTATAGCCTGCTTGAAGGAGGAACGCGGCCTGGCAGCAGAATTTATCAAAAACTTATTCAATGTTTTGTATGAAGTGTACAGTTCGTCGGCTGGTCCCAACGTACGTTACAAATGCTTGAGGGCTCTACTACGAATGGTCTACTATGCNNTGCCTCGTCCGAATTGCTAAGCGAAGTGTTGAAATATCAACTGGTATCGAGTCACATAGCTGGAATGTTGGGAAGCAATGATTTGCGTATAGTCGTGGGTGCCCTGCAAATGGCCGAAATACTTATGCAAAAATTGCCAGAAATATTCGGCACTCACTTCCGTAGGGAGGGTGTAATATATCAAATAACACAACTAACAGATCCAAACCACCCCATATGTTCGAATCCATCGCCCAAACCATTGGCCACCAATATGTCTGCCAGTGGATCGCAAAGTGCACCAGCTTCAGCATCTAGTTTGCAAGTGAATCCCTTCTTTATGGACAATGTGGTGCCGCACCAAGGAAGTACCTCGGCATCAGGAACTCCAAATACATCAAAGCCCGNNNNNNNNNNNNNNNNNNNNNNNNNNNNNNNNNNNNNNNNNNNNNNNNNNNNNNNNNNNNNNNNNNNNNNNNNNNNNNNNNNNNNNNNNNNNNNNNNNNNNTCGAATAGCTCTCAGAAAATACCCGTTAGTTCTATTGCTATGAATATCAACACATCCAACTCAGCGGCATCGGTGCAACAGCATTCTGGGGAAATTCAATATCATTATAGCTCTTCAGCTCCTGCACCCCATACGCATTTGACAACTCATCATCAGCCGCAG
>Perm_DSN_contig_1254
GGTTTATCAGCCAACTCTCCATTCAATGTTAGCCACATTTGTAATACTTGTTCAAGATGTACCCAAGTTTCCTCCAAATGTAGATCTGCCAAAATACAATCAAAAACATTCTTAAACATGNNNNNNNNNNNNNNCCACAATTATATTCTGGTCCCGACACATATCAGCTACATAGTCTGGCCAAACTGCTACTTCGGGTGATGTTGTCTTAAATTCACTTGCTGCTATCTGAGGCAATGAGGAGTACATATCCAAAGAGGAGACTATTGTTANNNNNNNNNNNNNNNNNNNNNNNNNNNNNNNNNNNNNNNNNNNNNNNCGTGAATCCATAGCACTCGATATAGATTTGCAAAAATAGTTGACTGTATTTTTGTTCATATTGCTGTTATCCTTCTTCGCCACAGATTTGCTACGTTCCATTACATCGATATCATTAAGAATATCATCAAATTCTGTATCCTTCTNNCTCGCATTCAATAAGCGATGGTAAATAGGGATATTTAACACCATCTGAATAGGGAATTTCGTTACTGGTTGATTGTGAAGAGCCCATATTTTGAGACATATAGAGTGATGCATAATCAGCAAACAAGTCCTTAGATTCTTGAAAACCATCCATTGGTCTTTGACCATCATTGGTGGGTGTTGCATCATTATCCTTGTAATGTCTATCAGCATCCAAGAGATCCTGTAAAAGACAAGTAATGGCATGGACAGCCCAAGGCTGTTGTTGATCATTCCACACAGCCATACGAATAAGNNNNNNNNNNNNNNNNTTCCAATTGATTGATGGTAATTATTTTGGATAATTGAACTGCTGGTCGACAAGCAGATACCAAACGAGCAATTACTTTGCATGTTAGCAAAAATTGATCCATGTTGCATGTAAAGTCCATTTCCAGCAGTAATGCTATTAAACCTCGTATAACAATTAATATATTATTAAGTCTTATATTCTTAA
>Perm_DSN_contig_1255
GAAATATATTCCATGGTAGAAAACTACCTAGCTGACTTAAAATTCTGGATGTTGGAAACTCCTAAACTGGGGTTAACTCATGATTTAGCCAATAGACTGGAGGAGTCTATGGCCCAGGCCATTGCAGCGGTGAAAACATTACTACTGGATTATCAAAATGACAAAACTTGCATTGCAATAGCATCACTTCAGGCATCCCTAGAAAATATCTTTAATATTTTATCGACGATAAGGGATACAAATCTA
>Perm_DSN_contig_1256
CTATTTGAAACTCAAGGATCTTATATTGGAGAAAAAGTCCTTGGTGAAAGAAACTAATCGCCTGAAAACATTAAACTGCCATCTGGACTATCGCCTAAACGAACAGGAGAAACGCCTGAGTGCCGTTAGTCTGGAGTTGACAAAAACTTGGCATTTGGTTGGCAAAATGCAACGTCAACATCGTCAATTGCATACCCAGGAGCAGATCCTGCGCTACCAATTACAACAGAAGCGTCGTCTCTTGCACGAACTGAAAGATGAGCTGGAGTATTGTCGCCGCAAGTGGCAGGCAGCTCGTGCCAAAAACGATGAAAGTCAAGAGCAGTGCAATGATTTACGACGTGAATTTGCCCGANNNNNNNNNNNNNNNNNNNNNNNNNNNNNNNNNNNNGATTCGGGTGGCCCAGTTTCGGATGAGGAACCAATGATGGGCATTGGGCCATTGGATGAGGCAGAGGGAGCTGTTGGTGTAAGCCCAAAGGGTGGCCTTGATGCTGAGGATGATTGTGAGGAGGAAATGAATGTGACCTCCACATCTGCTGGAGCTTGTGTCAATTATAGGCGTAAACGTTTGAGGGAAATGTTTGAGAATACTCGGAAAATTAAACGTATGCAAAGCACATCTCCTGGTCGTGCTAATGGCAATAATGCTATGGACAATATGGAANNNNNNNNNNNNNNNNNNNNNNNNNNNNNNNNNNNNNNNNNNNNNNNNNNNNNNNNNNNNNNNNNNNNNNNNNNAGCTGGTGGTGGTGAAGCATATGGCGGTGATCCTTCTCTACTCAGAGGTGGAATATTGGAAAACATGGGGTCGTCTTCTTCTCACCCCAGGGGAGCTATACCCAAGACTCGGTCCTCGAGG
>Perm_DSN_contig_1257
TGTACCGGGGATGTTTCTTCAGTACATCATGAATGCCTAAAACGTTGGTTAGTAGAAAGTTGTAGTACCTCCGAAGCTCAGTTGTCCTGCAAAGTATGCGGCTTTCCCTACGAAATAGAAAAAACCAAGAAACTTGACTGGGAGAAAGGATTTACTATACAGCACTGGTCCAAAACAGTTNNNNNNNNNNNNNNNNNNNNNNNNNNNNNNNNNNNNNNNNNNNNNNNNNNNNNNNNNNNNNNNNNNNNNNNNNNNNNNNNNNNGTTATGACAGTTGGCATTGCCGTACTAATTGGCTATGTGTGCATTAAATGTTTGGGCGAAAACACTGTGGTAGCTTATCAAAAGGCAAAAGTAAGCAGCATCAATATTGTCACAAAATCTGAAATGGAG
>Perm_DSN_contig_1258
TTCTCTTGGGTTTGCCATCCCCAGATATAGTTTCAATAACTTTTACTTCTTCTGGAAGTTCCTTAACTTGTTCAGTGTGCTCTTCTTCAACTGGGATTTCCTCTACGGTGACTGTAGTTTCTGGTTGCTTGTCATCCTCTTCGATGGTCTCAATCTTTGTGACTTCTTGTTTGTCACCCTTGACCTTCTTGATAACACGTGTGCGAATCTTCTTTCTCTTGGGTTTGCCATCTTCAGAAATAGTTTCAATAACTTTTACTTCTTCTGGAAGTTCCTTAACTTGTTCGTGTTGTTCTTCTTCAACTGGGATTTCCTCTACGGTTACTGTAGTTTCTGGTTGTTTGTCATCTTCTTCGACGGTCTCAATCTT
>Perm_DSN_contig_1259
TTGACACCTTGAGCTGTTTGCAAAGCATTTGGATGAGGCACAACAACAGAAGGCTGAGTTTGTGTAGCAACTTGAACCTGTGTCGACTGCTGCTGTTGTTGTTGCTGCATTAATAATTGCTGTTGTTTCTGTTGTAAGACCTTTTGACTTAGAACTTGCTGAGCCAGGGCAGCCTGCTGTTGCAATAATAGATTCTTATTTGCTGCTTGTTGTTGATGCAATTGTTGGTGTAGTTGTTGATGGGCAAGTTGCTGCTGTTGCATAAGGCTTTTAGCTTGTGACAAATCCTGTAACATTTGTTGTTCCTGCTGTAGCAGCTTCAATTGTTGTTGCTGTTGCTTCTTTTGGTCCTGTAATTCCTGATGATGTAATTTCAAATGTTGCAATTGCTGGGCAGTCGCAGCAACTTCATCTTCCAAATGATCATGTTCTTGTTGCTGGTGTGTCAATTGTTG
>Perm_DSN_contig_126
GCTAAACAACCCCAATTGGCTCCTCGTTTCTATAGCGCCTCCAATTTGGAATTTATCAAAACCGAATTGGCTGGTGAGAAAAAGAACGTTGCCGTAATTACCCTGAATCGCCCCAAGGCTTTGAATGCTTTATGCAATGGTTTAATGAAAGAATTGTCTAGCGCTCTTGATTCCTACGAAAAGGATGACAATGTTGCCGCCATCGTTATCACTGGCAGTGAGAAGGCTTTTGCCGCTGGTGCCGATATCAAAGAAATGCAACCCAACACTTATTCCAAGTGTATCATGGGTAATTTCTTGAATGATTGGACTCGTGTTGCCAAATGCCAAAAACCCATTATTGCCGCTGTTAATGGTTATGCTTTGGGTGGTGGTTGTGAATTGGCCATGATGTGTGATATCATCTATGCTGGTGATAAGGCTAAATTTGGTCAGCCTGAAATTGCTTTGGGTACCATTCCCGGTGCTGGTGGCACCCAACGTTTGACCCGTGTCGTTGGCAAATCTAAGGCCATGGAAATGTGTTTGACTGGTAATATGATTAGTGCTGCCGAAGCTGAAAAGACTGGTTTGGTTAGCAAGGTAGTGCCATCCGATCAATTGGTATCGGAAGCTGTTAAATTGGGTGAAAAGATTGGCACTCACTCTCAACTGATTGTTCAATTGTGCAAGGAAGCTGTTAACACTGCTTATGAGACCACATTGCAAGAGGGTTTGAAATACGAAAGAAGAACTTTCCATGCTACCTTCTCCACGGAGGATCGCAAGGAAGGTATGACTGCTTTCGTTGAAAAACGTCCTGCTAAATTCAACAACAACTAAGACGTTTACCACGAACTGTGTGAGACCAACATTTAATGTTGGCCAAAGGAATAATGAGCATCGTAGCGCTATACCAGTAATGC
>Perm_DSN_contig_1260
CTAATTACGTGTTTTCCATCTGTAATAATATGTATTTGCAGTGATTAATAATTCGTTATGGAAAAGTTTCCTTTGAAGGGTAATCGTGAAATTGCTGCCGAGGGAAACAGCTATATAACAGCGTATCAGTCAGTACTGAAGAAGGCAAACGGGCAAACAGGTAATAGCGAAGCTAGCAATCCTGACCACCCACTAGCAGCTCCTTCTAGTGCAGTAACAACGTCTTTNNCACCAGAAGATGATGACGAAATGATCGACATTACACCGAGATCTAGCCCCGGCGACGTCGCGCATCAATTAAATACATACAGTCGCACTAGTACCGCAGATAATTCCGACATGGAGAGAGAACGAGGCAACTATCACAATCAACAACAACTAAATAGTGGCAGTCATCAAAACCAACGTTCACATCAACATGTGCCAACTCACAATGCTTTTGGAGATTCTTTAGATGCTGGTTTGTCATTTTACGGATATTCAGAACCACACGACGATATCCCAGGTATTGGACAATACGATGATTTTCATACGATAGACTGGNNNNNNNNNNNNNNNNNNNNNNNNNNNNNNNNNNNNNNNNNNNNNNNNNNNNNNNNNNNTTATGGGACTTAGTTAAAGGAGCCCATGATGCATGGTCTGGTTGGTTGTGTGTGTTGCTGGTAGGAATTGCAGCAGGCTGTGTTGCCGGTATGGTGGATATTGGAGCGAGTTGGATGTCAGATTTAAAGCATGGTATTTGTCCACAAGCCTTTTGGTTTAACCGGGAACAATGTTGTTGGCCCACAAAACAATCTGTCTTTGAAGAAGGCAACTGCTCAACATGGAAGACTT
>Perm_DSN_contig_1261
GTTTAACTGGAAGCACCAAGCCGCAAAGCGGTGGTGCTGGCGGAGGTAGTAGTGGCGGCGGTGGTGGTAATAATCGCTATAATAATAGTCATCGGAACAATTCAGGCAATTCGGGTGGTAACTCAGGTGGAGGCCATAGGAAACAATCTCGTAATACCAACATGCAACTGCAACAAGCTCCTCAACNNNNNNNNNNNNNNNNNNNNNNNNNNNNNNNNNNNNNNNNNNNNNNNNNNNNNNNNNNNNNNNNCGGCGGTTTAGTGAGCGTATTGCCAGCAGCTATTGTCGATCCGCATCAACAACAACCAATGGCACAACAGCATCAAATGCAACAGCAGCCACCACAAACGACTACAAGTCAACAGCAATCTGCTCCGCAGCAAGGCAATACTTCTAGACATTATTCCAGCATGAAATCGAAT
>Perm_DSN_contig_1262
CTGGTGGCGCCCAAGGAGTTACCATTGGTCAAGGAAAGAAATTGAGTGAGGAAGAGAAGACCCGTCTCGAAAAAGAAGATGACCAGGTTGAGTCGGGAGATGGATCTCGCATTCACACTATGCGTGCTAATGAGGCAGCCAATGCTCAAATTGGTGGTGGTAGATGGCAATGGAATTGGAACTCCACTACCACAACCGACAACGATGGCCACGTTACCACAGTGACTATGAGGAATGGTTCTACTGTCAATTATGGTGATGGAAGACTACCCCAAGGTGCGTACAGTGGTGGCCAACAGCATTATGGCAATTACTATCAACAACAAGGTGGCAATGCCCAAGGTCAAAATATGGGCAGCCAACAATATGGCAGTTATCAGCAACAAGGAGGATCCGGAAATGTCAATNNNNNNNNNNNNNNNNNNNNNNNNNNNNNNNNNNNNNNNNNNNNNNNNNNNNNNNNNNNNNNNNTACGGCAACATATTCAAATGGCCACACCTCCTCGGGGTGAGGGACACTATCAAAGCACTCACTATGTTTCCGGCCAACCACAAAGGACAAGCTACACTTATTCCTCTTCTGGCGGTAGTTATCCCCAACAGCAACAACAGCAATTGCATCATCAGCAACAACAGTATGGTGTTGGCGCTGGAGGTGCTGGCTACAATGAATTCTCCCAGGGAGGTGGAGCCGACTTTGGTAAGATAGCTGCTGGAGGTGGAGGTTTCCGCACGAATACCATGGATCTTGGTACCTTGAACCGTGGCAATGTTGATGATGAAATTAGAGGTCGCAGCAATCCCGCCCAAGGTGGTGGTTACTCCTACCATTATTCCTCTTCTGGAAGTCCCCAAACACACACCATCTATCAGCAATCATCCGGAAGCCCCCAAACACACAACACCTATCAACAATCATCGCACTCCTCGGGAACACCTCAAACACAAAGCAGCTATCACCAGTCATACCATNNACCATTCATCGTCGGGATCTCCCCAGACGCATGCCAGCTATCAGCAATCTTCCAGCAATTTCGATAACAAACCTTACTATGGCACCGACTACTATGATGATCTCTCCGATCCAATTCAATTACAACATAGCCCCAGTGGACCCCACAGCAGAACGCGTCGTGATGAACCTGAAGAAATCGGCCTTAGCTCACCTTGTCGGGCCACTAAATGTGAAACTCTACGCTGTGTTGCNNNNNNNNNNNNNNNNNNNNNNNNNNNNNNNNNNNNNNNNNNNNNNNNNNNNNNNNNNNNNNNNNNNNNNNNNNNNNNNNNNNNNNNNNNNNNNNNNNNNNNNNNNNTATCACATGTCACTAAGCTACCCAACATTGGTACACCCACCGATGACATAATAAGGACGCATGAGATCTACTATAAGGCCGTACCAGAACCAACCCCGGTACCAGATGTAGTACCATTATGGGTTGTCGTATTGGCAGCT
>Perm_DSN_contig_1263
AAATATCGTTAAAATTTTGCGGTTATCAAACAAGAATAGGAAACGTTAAACTTTCAAAATGGATATGGATTCATCTCTTGACATGGATCTAATGTCAAGTGGAATGGTAGAGTCGCTTGACCTCTTTANNNNNNNNNNNNNNNNNNNNNNNNNNNNNGGAAATGATGTCGCCAGAAATGTTAAAAAACTTTTTGGATGACATAGATCAAGAACAATTGAACAATGATTTGCTCACAACCATTGATTGTCCCATGGATGGACAAGTTATGAAATCAGAACATTCGACACCAGAGCAACACATAAAACAGGAATCNNNNNNNNNNNNNNNNNNAACATCATCACAATGAAATGGGTGGATCTCCGTCCTATAAGCCGCTTTTATCATCCGATCCTCTAATGGCATCAAACTTTAGTCCAGTGGCCAATATTTCAAGCCCCTCGCCATCTATGATATCAGCGGGACAGAAGACNNACGGCAACACCCATGGCCATGGCTAGGCACAGTCAAATGTCAACACCTGTGCCCCAACAACATTCACCCAATCTTTTACAAAGTATGGATAGCACTCCAAATTTAAACAACACTGGAAATTTAATTTTGCAAAACAATAGTGTAACTGCGGCAAACTCCCTACAATTGGGTCACATGGATATGAATAATCAAATATCGGCTTTACCATCTANNNNNNATGCAACAACAGCAGCCACAGTAAATGCCAACAATAATAATACGTTCATATTGCAAACGGCTCCAACTACAACTAACAGTGTGTCGACTAATATAACTCACGAGAAGAAAGTACAAATCCCGCATAATAGCAATGGTGGAGTAAAAATAAGCCCAGCGTCAAATATATGTACGCAACAACAGCAATTTGTTAAGAAGTTTCAAAGTATGCCACAAATTTTGACAGTACAAAATATTGGCAATTCTCAGAGTATCGAAAAACCACAGGCCACAACAACAGGACTACAAACAACTTTAAAGTATACTTCGAATCCACATAATCTACAGCAGCATAATGCAGGACAACCACAAATGGCAGCACAACCGCCTCCCCAAGTCATCATTCAAACTAATCCCGTTATGTATACCACGGCAAATGGAACAGCAATCTTAGCATCTCATATACCCGTCGTCTTAGAACCTGTCACTTCCCTGGCACAAGTACCCTCTGGATCACCATCACCCACACAATCTTCAATAACTACAACACCTTCACAACCAGCGCCCACAAGTAACACTACCAATCCTCCGGTCTCGACAGTTCCATCTGCGGTGGAAAATAAACTACCAATTAACCGTTCACCACTGCAGCAAGGCCCACCCAAAGTCAAAGAAGTCAAACGTTCCGCCCATAATGCTATTGAAAGACGATATNNNNNNNNNNNNNNNNNNNNNNNNNNNTGAACTTAAAAATTTGGTAGTTGGAGAAGCGGCCAAATTGAACAAATCGGCAGTTTTGCGTAAATCCGTCGATAAAATACGTGAACTTCAGCGTCAAAATTATGAATTAAAAATGGAAGTACAGCGACTACAGGGCGAGCTAATGTCACGCGATGGATCTAAAGTTCAAGATTTATTGCACCCTGTTCAAGGGAAGAAACGAAAGGGCTCATCTATTGAGGGCTTAATAATTTATGGAAAAGAGGCTTCGCTAATGACTCCTCCTCGCAGCGATGACTCCGATCCCTCATTGTCACCCATGCATTCTGATTCTTCAATGCCACCATCACCCTACGATGGATCGAGTTCAAGTACNNNNNNNNNNNNNNNNNNNNNNNNNNNNNNNNNNNNNNNNNNNNNNNNNNNNNNNNNNNNNNNNNNNNNNNNNNNNNNNNNNNNNNNNNNNNNNCCCTTTAAGAATTTCATGGGATCTTCAGTTTTGGGCAACAATTATATGTTCGATGATGATGATCTGGTGGGCCAAAGGAAAATATTATCGGTTGATGATGAAGATTCAAATGCAGCTATATGGGGTAATTCTACATCCACTTTAATTTTATGGACAATGAATATATTGGTTATGTTAATGTGTATGGTTAAACTGTTGGTATATGGAGATCCATTGTTAAGCTCTGAAACTCAAGCTTCAGGTGCTTATTGGAAATGCAAACAAGTGGCTGAACAATATTTTGCAAATGGAGACTCGAANNCGAAGAATGCTTATTCAGAATATTTACGTTGCTTGCATATTTTTGGAATATCTTTGCCCACAACACGTCTGGAATCGTTTACACTGGCTTCTTGGCAATTTATACGTTTATTTTTCCATCGTATTTGGATTGGACGTGTTCTATCGCGCAAGGCTGGCGGTCTATTTTGCAGTGAGGAACNNNNNNNNNNNNNNNNNNNNNNNNNNNNNNNNNNNNNNNNNNNNNNNNNNNNNNNNNNNNNNNNNNNNNNNNNNNNNNNNGTTTAGTTATGTCTTTGTATGCCATTAATATGACAGAAGTTGCTTCTCATCTGCTTACTCCAAATGAGTTGGCCAGCATCTTTATAACTTCAGCCTTGCGTGTCAAACGTAGCTATCCCAAATATTTGAAATTCTTTGGTCGTTACTTTATTAGTCGTGCCAAGAATGAAAATTCAAAAATTCGTGACCACACAAGAGAAACCCATTGGCTTTTCACATCGTATGGCTATCGCTACTTTATAACACATGATTTCGATTTTGTGGACAATGAAAATGAGAATCCCAATGTTACCCTCTTTGCCACTTTAAACAATCC
>Perm_DSN_contig_1264
CAACGCAGCACCGGAGCCTACGACACCGACAGCTATACCGCAAAACAAATTAACCAAACCAACGGCAAGACCAGCTCCAAACATCACGTATCCGGCTGTCCAATTATTATTCATCACAGTCTGGCTGGACAAGGCAGTCTGCATTTTGAATGACTCCAGTAGACCAGATAAAACAATGGCAGTAATAAGGCCATAANNNNNNNNNNNNNNNNNNNNNNNNNNNNNNNNNNNNNGTCTTGATGCGTGGAGCTTTGACACCACCACCAACTATACTGGTACCAGTTGTGTGTATACCCAAAGCAGCGCCAACCACAGATAATGCTACGGCCAAACCAATTCCCAAGCAAGCCCACATATAGGGCGAACTAGATGCCAAGAACCATCCTACGCTTACACGTTCACCCTTGCCAGTGAAGACGTGATAAAATATCAGCACAGTACACACGGCTACAA
>Perm_DSN_contig_1265
TAGTATATTCATCTTTGGGGGTATACTTACGTTCGGGAGATTTACTTTTAGGACGATTTGATTTTGGCTCGCTTTTCGGGCGATATATGTTTTCAGTAGTGCATTCATCAATAGGTTTTTGTGAGTTTGATTGAGGGTTAGCTTTGTCTTCTGTTGGACGGAAATTGTCACGTTCAGGAGATTTGNNNNNNNNNNNNNNNNNNNNNNNNNNNNNNNNNNNNNNNNNNNNNNNNNNNNNNNNNNNNNNNNNNNNNNNNNNNNNNGTGGTTGTGATGGCGATTGTGATCTTGGTCTATCGTCTTTTTCTGGGTACCCACGTTGTGCAGTAGTCCGCGAATGAGGTGATTCAGGTTTACCACTAGTTGTGGGATACTGGCGTTCAGGCGAACTACGATGTGGACTTGNNNNNNNNNNNNNNNNNNNNNNNNNNNNNNNNNNNNNNNNNNNNNNNNNNNNNNNNNNNNNNNNNNNNNNNNNNNNNNNNNNNNNNNNNNNNNNNNNNNNNNNNNNNNNNNNNNNNNNNNNNNNNNNNNNNNGACGGTGATTGTGATATTGGTTCATTGTGTTTATCGTGTGGTACTCCGCGGTGTGGACTTGTCCTCGAATTGGGTGTATAAGATTTGTCAACATTTGTTGTGGGATATTGATGGTCAGGTGTTCCCCGAGAAGGACTGACTTGTGGTATACATGGAGACATATCCTTAGCTCCAGGGATGTGTAGTTCCGGACTATTTCTTGAAGGTGAAGGACTTTGCGATTTCTTCTTGATAACCGATGGTTTNNNNNNNNNNNNNNNNNNNNNNNNNNNNNNNNNNNNNNNNNNGTACCATTGATATTTTCTTGTGATGGATATTGTATTTCAGGAGATCTACGTTTTTGCTTCTCAACGGTCTGCCTAGTTGGTGATTGGGATTTTGGAATACTTGGCCTTTTCGTGGCTTTATCCTCCGAAGGATGGTGTTGATCGTCTGGTTGTTTCGTAATTTTGCTGACTTGAGGTTTAGCTAGAGCTTCATCTAAATCAGATCGCTTAAGAGTTTTNNNNNNNNNNNNNNNNNNTCGGCTTTGTGGGGAACTTTGAGGGTTGGGAGGGTGTTAAAGATTTTCTTGGACTAGAGGAAGGAGACGGTGTGGATTTTGGACTTGGTTTAGTTTCGTGAGGTTGTTTAGGTCGTTTTAA
>Perm_DSN_contig_1266
TCTGAAGATATGGGTAACAATAAGAACGGCAACCAAAAACCTTCTACAGAGACGCAGATTGAAAATCCCCGAAAAAGCTTAAAGCTACAGAAAATGAGTAACGGGCAGTTAGAGAAACGTGTCTACAAAATTGTTCTCACTGGAGGACCGTGCGGAGGTAAAACCACAGGACAGTCTCNNTGCACATTTTTTGAAAATCTAGGATGGAAGGTGTTCAGAGTACCTGAAACTGCTACGGTTCTACTCAGTGGTGGTGTAAAGTTCTCCGATCTCACTGAAAAAGAAGCCTATAAATTCCAGGAGAACCTGATAAGGACTATGATACAGATTGAAAATACATATTTTGAACTAGGCAAATCGAGTACGCGCAACTGCTTGATTATTTGCGATCGTGGTGTTATGGATGCTAGTGCATATATCTCCAAGGATAAGTGGGAAAAGATGATGTCGTCTAACAATTGGAATCCCATTGAAATGCGGGATAATCGTTACAATCAAATATTACACCTAGTATCAGCAGCTAATGGTGCCGAAGAGTTCTATACAACAGAGGAACACGCCTGTCGGTCTGAAGGTGTGGATATGGCTCGCGAACTTGACTATAAATCTGCTGCAGCCTGGGTTGGTCATCCGTATTTCGATGTCATTGATAACTCTACAAATTTTGAAACAAAGATGAATCGGTTAATAGAATCTGTTTGTCAAAAAGTCGGTATTGACATTGGTGATCGTTTATTGGCCACATCGAGAAAGTTAAAATTTTTGGATATCTCCAAGGATAAGTGNNTGCCACCGGACTCCGAGTTTCCACCTTTCCAGGATTTCGATGTCGAACATCAATATTTACAATCTTCTGGACCGAAAGTGCAGGCTAGACTACGTAAACGGGGCCAAAATAATCATTGGAGCTATATTCATACTATTCGTCGACCTAATGTCC
>Perm_DSN_contig_1267
TCAGCTATTAACTTAAGCAGAGTTGGCATTGGGGCCACGGCGACGACCGAATCCAGATACGGTGTTGACGAAACGACGGTTGTATTGGATGCGTCTCTTAGCACGGCCGGTCTTCTTCTTTTTCTTTTCTTGCTTCTCAACCTTGGGGGTTTGACCCTTTACTTTACCGGCACGAGCCAAAGAACCGTGCACTTTACCACCCAACATTGGGATGGTGATGTCCAATTCAAAGGAGGACAAAGCAGAGACGGCGGTTTCGTTGGCCAAAGCATTGCCTTCGCAATTCAAAATGATCTCCTCAGTATTGTAGCCATGGAGTTGGGCAATATGAGCCTTAACGGCAGCAATGGTGACATCTTGTTGGACATCGATGGTCTCAACGTTTTCCAAACCACGTACAAACAATTGCATGTTGATGTGCTCTTGTCACTTGCGTGAGGATTTTTCGAAAAAGAAAG
>Perm_DSN_contig_1268
CTAAGATTGAAAAATTCGCCTTAATTAATGAGTGGGTTGGGCATGTTGTTGAGCCGCGGGTTTTTGTTGTTGCTGCTGTTGAACAGGAATATTGTTATGCTGTTGTTGAACAGGTAAATTGGGCTGTTGTTGCGGAANNGCGGAATGTTATTGTTTACGTTTGGTTGTTGAGGATATTTATTTTGTTGTTGCATATTGTTAACCACTGGTTGGGGTTGGATATTGTTCACTATTGGTTGCTGTTGGGTATGCGATGCCGGATCATTCTGTTGCGGTTGGT
>Perm_DSN_contig_1269
AAAAATTAGAAACTGATTGGAAAGTAATATGAGTAATGCTATTAACCAAAATGGCACAGGTCTAGAGCAGCAAGTTGCTGGTCTGGACTTGAATGGCGGCAGAGCTAACAATAGCAGCCCCATAACAACAAAAGGTTCTCTNNCTCTCTTCAAGCCAAGCAAGCGTTTATGTGCCACCACAATTAAGAGGTGACACAAATTTTGCACCCAAAGCTTCAAATTCAAACGATTCCCGTTACGAATCCCGAGGCGGTGGAAGCAAATACGATAACAGAGGCGGCGATCGTGATCAACACCAACAACGAGGTGGTGAATTTCGTCGAGGAGGCGGTGGACGTAACTTTAATTCACGTGGAGATCGCCAAAGTGGTGATTTTAGCAATTTTAGTGGCCNNGCCGTCGCGGAGGTGGAAGAACCGAGGATAATTTGAACGGTGATAACGAACCAAGACGTGGTGGAGACGATTGGAATCGCGGAGGAGGAAGATCTCAAAACAATAGAAACTTTGACCGCCGAGAAGACGGCGGTGGCAATAACTATCGCGGTCGTGGAAGTGACAGACGCAATGGNNNNNNNNNNNNNNNNNNNNNNNNNNNNNNNNNNNNNNNNNNNNNNNNNNNNNNNNNNNNNNNNNNNNNNNNNNGAACAGCAGCAAGGTGGTGGAGGCGGCCGATATGGCGGCCGCTGGAATGATGAGCGACGTGGAGACATTGATTACACCAAATTGGGGCCGCGCGATGAGCGCCTTGAAGCCGAGTTATTCGGCGTCGGTAATACCGGCATCAATTTTGACAAATACGAGGATATACCCGTGGAAGCGACGGGCAAAAATGTCCCAGCCAACATCACATCCTTCGATGACGTGCAGTTGACAGAAATTATACGCCATAATGTACAAATGGCTAGATATGACAAACCGACACCGGTACAAAAGTACGCGATCCCAATTATTATAAATGGACGCGATTTG
>Perm_DSN_contig_127
AAAAAATAATAATTATATAAAATTCTTTCGGGTTCGAACAGCATATTAATAACGAAAATTTTTTTACGCTAAGTGCTATCTACAGCTAAGCCATGGAAGACGGTCATGCTAAAACCGTCGAACAGGTATTGCAAGCTTTTGGCACAGATCCTGAGCGTGGTCTTACCCTCGACCAAGTAAGAGAAAATCAAAAGAAATATGGCCCCAATGAATTACCTACCGAAGAAGGCAAATCCATCTGGCAGCTCGTTTTAGAACAATTCGATGATTTGCTCGTCAAGATCTTGCTTTTGGCCGCCATTATTTCATTTGTATTAGCCTTGTTTGAAGAACATGAAGATACCTTCACTGCATTTGTAGAACCTTTAGTTATTTTATTGATTTTGATTGCTAATGCCGTTGTCGGTGTATGGCAAGAAAGAAATGCTGAATCCGCTATTGAGGCCCTGAAAGAATATGAACCTGAAATGGGCAAGATTGTCCGTCAAGACAAATCAGGTGTCCAAAAGGTTAGAGCGAAGGAAATCGTGCCTGGAGATATTGTAGAAGTGTCTGTGGGTGACAAGATCCCAGCAGATATTAGACTTACACATATCTACTCGACCACCTTGCGTATCGATCAATCCATCTTGACTGGTGAATCGGTTTCTGTTATCAAGCACACCGATGCCATTCCAGATCCCCGCGCTGTAAATCAAGACAAGAAAAACATCTTGTTCTCTGGTACCAATGTTGCCGCTGGTAAGGCTCGCGGTGTTGTTATTGGCACTGGTCTTAAGACTGCCATTGGTAAAATCCGTACCGAAATGTCCGAAACCGAAGAAATCAAGACCCCATTGCAACAGAAATTGGATGAATTCGGTGAACAATTGTCCAAGGTTATTTCGATTATTTGCGTTGCTGTCTGGGCTATCAACATTGGTCACTTCAACGATCCCGCCCATGGTGGTTCCTGGATTAAGGGTGCCATCTACTACTTCAAAATTGCCGTTGCTTTGGCTGTCGCCGCCATTCCTGAAGGTTTACCCGCTGTCATCACCACCTGTTTGGCTTTGGGTACCCGCCGTATGGCCAAGAAGAACGCCATTGTCCGCTCCTTGCCCTCTGTTGAAACTTTGGGTTGCACCTCTGTCATTTGCTCTGATAAGACCGGTACATTGACCACAAATCAAATGTCCGTTTCCCGCATGTTCATCTTCGACAAGGTTGAAGGCAGTGACAGCAGCTTCTTGGAATTCGAATTGACTGGCTCCACCTATGAACCCATTGGTGAAATCTTCTTGAACGGTCAACGCATTAAGGCTGGCGATTATGACGCTTTGCAAGAAATGGCCACCATTTGCATCATGTGTAACGACTCCGCTATTGATTACAACGAATTCAAACAATGCTTCGAAAAGGTTGGTGAAGCCACCGAAACTGCCTTGATTGTCCTCGCTGAGAAAATGAATCCCTTCAATGTCAGCAAGGCCGGTTTGGATCGTCGTTCCGCCGCTATCTGTGTCCGTCAAGAAATTGAAACTAAGTGGAAGAAGGAATTCACTTTGGAATTCTCTCGCGATCGTAAATCCATGTCCTCTTACTGTGTACCCTTGAAGGCTTCTCGTCTTGGAACTGGACCCAAATTGTTCGTTAAGGGCGCCCCTGAAGGTGTCTTGGAACGTTGCACACACGCCCGCGTTGGCACCAGCAAGGTCCCACTTACCAGCGGATTGAAGGCTAAGATCCTTGCCTTGACTGGCCAATACGGTACTGGTCGTGACACTTTGCGTTGCTTGGCTTTGGCTGTTGCCGATAGCCCAATGAGCCCCGAACAAATGGACTTGGGCGACTCTACCAAATTCTACCAATATGAAGTCAACCTTACCTTCGTTGGTGTTGTCGGTATGTTGGATCCCCCACGTAAGGAAGTTTTCGATGCTATTGTCCGTTGCCGTGCCGCTGGTATTCGTGTCATTGTCATCACTGGTGATAACAAGGCTACCGCTGAAGCTATCTGCCGTCGTATTGGTGTATTCGCTGAGGATGAAGATACTACTGGCAAGTCCTACTCTGGCCGTGAATTCGATGATTTGTCTCCTGCTGAACAAAAGGCTGCCGTCGCTCGCTCTCGCTTGTTCTCTCGCGTAGAACCCCAACACAAATCTAAGATTGTTGAATACTTGCAAAGCATGAATGAAATCTCTGCTATGACTGGTGATGGTGTCAATGATGCCCCCGCTTTGAAGAAGGCCGAAATTGGTATTGCTATGGGTTCCGGTACTGCTGTAGCCAAATCTGCCGCTGAGATGGTATTGGCTGATGATAACTTCTCTTCCATTGTATCTGCCGTTGAAGAAGGTCGCGCTATCTACAACAACATGAAACAATTCATCCGTTATTTGATTTCTTCCAATATTGGTGAAGTCGTTTCCATTTTCTTGACTGCTGCTCTTGGTCTTCCCGAAGCTTTGATCCCCGTACAATTGTTGTGGGTCAACTTGGTTACTGATGGTCTACCCGCCACTGCCCTTGGTTTCAATCCTCCAGATTTGGATATCATGGAAAAACCACCACGTAAGGCTGATGAAGGTTTGATTTCTGGCTGGTTGTTCTTCCGTTACATGGCTATTGGTGGTTATGTCGGTGCCGCTACCGTTGGCTCTGCCGCCTGGTGGTTCTTGTATGCTGAAAGTGGTCCCCATCTTAGCTATTGGCAACTCACCCATCACTTGTCCTGCTTGGGTGGTGGTGATGAATTCAAGGGTGTTGACTGCAAGATCTTCTCCGATCCTCATGCCATGACCATGGCTTTGTCTGTATTGGTCACCATTGAAATGCTTAACGCCATGAACAGCTTGTCTGAAAATCAATCTTTGATTGTCATGCCCCCATGGTCCAACATGTGGTTGATTGGTTCAATGGCTTTGTCCTTCTCTTTGCACTTTGTCATTCTCTACGTAGATGTTCTTTCCTCTGTGTTCCAAGTGACACCATTGTCCGGCGATGAATGGATGACTGTGATGAAATTCTCTATTCCTGTAGTTTTATTAGATGAAACACTTAAATTCGCTGCTAGAAAGATCGCTGACGTTCCTGATGTCGTTGATACATCCAAGTGGTAAGCAGTCCAGCCTCAAGCCAACCAGGTCATCTGTCGTCACCACCTTCACACCAACTACTATGTGTACTACAAAGAAAAAACAAGAACAAACTTCCTANNNNNNNNNNNNNNNNNNNNNNNNNNNNNNNNNNTGTGTATATTGTTTTAAATCTTTCTACGTTTCGTTACGTTATGTTACGTTGCGTTACGTTTCGTATGTATGTTATGTCTCGTACTTGTAACTTAGATAAATTGCCCGCCGCACCAGTTAAAACAAAATCCCCCAATTTAAGGAATAAAATGAATTTATTTAAAC
>Perm_DSN_contig_1270
GTCCACTCGTATATGCTATTTTGAAAAGCCAGTGATTGGCAAAGCATAAGGAAAATGCGTAGGGGTACCTTGGCTTTGTAAGCGCGATGAGACCATAAACGGTGAACTCCAGCGGTAATACCCATTCCTCCCATGAATAGACAAATGTAGGATAGCGCGAATTCAATATAGGCATTTTCCGCAAAAATTAAATATAGGCCATACAGCGCGGAACTATGTAATATAATAAACAGCAAGATATTGTGCCAAACTATTTCCACTTCGTAGGGTTTTTTGTTTTCGCCATCCTGCTTGTTAATGGTACTGGTTTTCACAATCCCGCTGGTTGCCGCTGGGTTTGTAGACGCTGTAGAGTTTATGGCTTTGTTGTTGTTAGAATCTGTGTTGGTAATAGCGGTTTCAGCTAAAATGAAAGTACTTCCTATTATATTTGGCGCCATCTTTGAAATATATTTTGTAGAAGTTATCCTTTTAGCGGCTATTTGTTTGTTGGCGATAACGCTGTGAGCAATTCGTAATTCGAAGAAGAAACACTTTCTGCGAACGATTGCTATAGGCAATGTCTGTT
>Perm_DSN_contig_1271
CAAAAGAGAAATTCTCTTAATCAAGCTACGGAATTTTTCGAAGTTGTTGAAAAGATTGATTGTGAATATCGCGAGATTAGCTATTTCTACAATAGCGTCTCAAATAAAATTCCCTATCTACGAGATCCAGTGGAGGCCTCAAATTTAGTCAATGATATTGAGAAATATGTCAACGAGCGAGAAGCTCCATTGCNNCGTGTGAAATTGGAAAATGCCGCAAAATGTACTCATGATATGAACAAGGTGTCGCAGTTGTACAATGATGTCATGACGATATTCCAATCATTTATGAAACTAAAATCGGACATTACTATAGTCGCAGAACGACTGAAAAACGAAGAGCGTTCTCGTGAGCAACGTGAGCGTGAAGCACGTGAACAGGCAGAACGGGAGAAGGCAATACGCGAGGCTGAGGCTCGGGAAAGAGCGGCTCGTGAACAAGAGGCACGTCTGCAGGCATTCAGAGAGCAAGCAGAACGTGAACAAATGGAAAGGGATCGATTGGCTCGCGAGTTGGCAGCTCGCGAACAAGCTGTGCGTGAAGAAGAACAACGTTTAATGTTGGCCCGTGAACAAACAGCACGCGAGCAAGCAATGCGTGAGCAAAAGGCCCGTGAAGAAGAGCAAGCTCGCTTGAAAGCTTTGCGAGAAGAAGAAGCTCGTTTGCAAATGGTACGCGAACAAACTGCTCGTGAACAAGCCATGCGTGAGCAACAGGCCCGTGAAGAAGAACAAACACGTCTGCGTATTATTCGTGAAGAGGAGATACGTTTGCAGACCTTGCGAGAGAAAACTGTGCGAGAGGAAGAGGCTCGTATTCAATCGTTGAGAGAACAAACCAAACGCGAAGAGGAATCCCGAATGTTGGCTCTTAAGGAACAAATGCAACGTGAGGAATCTCTAAAACGTTTGCAAAACGTCCGAGATCAAATCGACCATCAACGCATAGTCACTGAAAATATCCGCAAGGATATTGAAATTAATCACATTTTCACTGAAATCAAATATTCTTCACCGGTGTTTGTGAAACCCCTAAAAGATGCCATCACACGTGAAGGCGACAAGTTCACCTTTGAATGTGAGGTTACTGGTAGTCCAGAACCCTCGATTGAATGGTACAAAGATGGTATTTTGATACAAAATAATCCNNNNNNNNNNNNNNNNNNNNNNNNNNNNNNNNNNNNNNNNNNNNNNNNNNNNNGCCGATTCAGCGAGATTCTCTTGTAGAGCTTCTAACCTGGTGGGTAATGCAACAACCAATGCCACATTATCGGTTCGTGAAAATATTGCCGAGGCTCAGATGATTGCTCCACGTATTGTCCGCTATTTGGCAAGTGGTAGTGCTAAGGAGGGTTCCTNNNNNNNNNNNNGAATTTTCTTGTATTGTAACCGGCAATCCTTTGCCCACCGTCCAATGGTACAAGAATGACAAATGCATTGATGACTCACCCGACTATGTCATCAGTTACAATAATGGTGAAGCCAAGTTGCGTTTCGA
>Perm_DSN_contig_1272
CTCAGTTTCACCAAAGTAGTCTACAAAAAAACAAAAACCAACAGAATGGTCTACACAAATCGTACAGAGAAATGCATTTCCTCCCAAGACAATACTGTAGAGAAATCAGGTTCTAAATTCCAGACTCCCAGNNNNNNNNNNNNNNNNNNNNNNNNNNNNNNNNNNNNNNNNNNNNNNNNNNNNNNNNNNNNNNNNNNNNNNNNNNNNNNNNNNNNNNNNNNTACAACAACATGGTGCGTGACAGTCGTGACAAATTCAATAGCATGCATTTTAATTAGATTAGTCTCTCCAACTACCTCATATGGTTGTCTACGATTGTTCTACCCACCCATATTGTATTTAGGCTAAAAATAGTCATCAT
>Perm_DSN_contig_1273
CGTCCTGGTGACCGTGGACCTCAAGGAAATGTTGGACCTCCTGGTGCTCCCGGAGAACCTGGAGAAAGAGGCAGTCCTGGAAATCCTGGTACACCTGGCGAGCAAGGATCTGCTGGTGTACCCGGTGAACGAGGTNNNNNNNNNNNNNNNNNNNNNNNNNNNNNNNNNNNNNNNNNNNNNNNNNNNNNNNNNNNNNNNNNNNNNNNNNNNNNNNNNNNNTAATGGGTATCAAAGGTTCACAAGGCAATAGTGGCCCACAGGGTCCACCGGGAGAACAAGGCCAACCAGGCCCTATAGGATTGACTGGACCAAAAGGAGCTCGCGGTGAAACTGGTCTGAGAGGAGAGCCAGGATNNNNNNNNNNNNNNNNNNNNNNNNNNNNNNNNNNNNNNNNNNNNNNNNNNNNNNNNNNNNNNNNNNNNNNNNNNNNNNNNNNNNNNNNNNAAGGTAATGCTGGTGAACCCGGAAGAGCAGGACTACCAGGAAGTCCAGGTCTTCAGGGGCCACCTGGACAAGAAGGTCAAAAAGGAGAAACCGGCAATGATGGTCCTCCAGGAGCACCAGGAAATCCAGGACCACAAGGACCTACAGGAGATCGGGGCATTCCAGGATTACCAGGACTNNNNNNNNNNNNNNNNNNNNNNNNNNNNNNNNNNNNNNNNNNNGAGGATTAAGAGGCCCCATTGGAGAACCAGGTCAACAAGGCAAGCCAGGCAAAGATGGCCCTCCAGGCCCTCAGGGCTTAGTAGGACCCCAAGGTAACCCAGGTCCAGCAGGAGAACAAGGTCCAGTTGGAGCAGCTGGTAAACCAGGACCACCAGGTATT
>Perm_DSN_contig_1274
CCCGAATCACAGCCGTTTTCAGGCTCAGAAGAAATAATTTTTGCTGAGGAAAATTCAACATTATTTGGGTGAAGCATAGCTGTCCTGCATAAAATGGCTTCGATTATCTTAACGAGGAATGTCCAGATGGCAAAACAACATACAAATGGAGCTTTGGGTGTGTTGTGTTTGCGCTCTGCCAACTATTCCAGTGATAGTCCACGTCCATTAAAAACCACCAATTTGAGTGCTATGAAACGCGGTACCGGCGGCCGAAGCAGTTTCAATGGAATTGTAGCCACGGTGTTTGGTTGCACCGGTTTCCTGGGACGTTATGTATGCAACAAATTGGGTAAATCTGGCACTCAAATGATTTTGCCTTATCGTGGTGAAGATTCAGAAGCCATTCGCTTGAAAGTATGCGGTGACTTGGGCCAAGTATTGTTCCAATTCTATCATTTAAGCGATGAGGAGGCTATTCGCAAGGCGGTTAAGTACTCCAATGTGGTCATCAATCTTGTCGGGCGCGAATATGAAACTAAAAATTTCAAATTCAACGATGTCCATGTTGATGGTGCACGTCGTATTGCCAGAATCTGCCGCGAAATGGGTGTTGAACGTTTGATTCATGTATCTGCTTTAAATGCTGACCCTAATCCAAAGGGTCATGTTATTGAAGGTGGCAGCAATTTCTTACGTAGTAAGTACTGGGGAGAACAGGCTGTACGTGATGAATTCCCTGATGCTACCATAATCAGGCCAGCTGATATCTATGGCTCAGAGGACCGTTTCTTGCGTTATTATGCTCACATCTGGCGTCGTCAGTTCCGTTCTGTACCATTGTGGCATAAAGGTGAACGTACCGTCAAACAACCCGTCTATGTTTCCGATGTGGCTCAGGCAATTTTAAATTGTGCTAAGGATCCTGATACTGCCGGTCAAGTTTACCAGGCTGTTGGACCTAAACGTTATCAATTGAGCGAATTGGTCGATTGGTTCCATCGCATTATGCGTAAAGATGCTGAATGGTGGGGCTATCAAAGATACGACTTGCGTTTCGACCCTACCTTTGTATTGAAAACCAAGCTCACAGAAATGATTTGCCCTGGTTCTCCCGTAGGTGGCTTGCATCTGGAACGTGTCGAACTTGAATGCGTGACTGACAAGGTATTACAAAATGTACCAACATTGGAGGATTTGGGTGTACAATTAACACCAATGGAAAACCAAGTGCCATGGGAATTGCGACCATATCGGGCTGCCTTGTACTACGATGCTGATCTAAACGAATTCGAAAAACCAGCCCTTCCCAAAACAATTTCACCACGTGAAGAGCAAAGAATTAATGCATAAAATAATCCCAAAGGCCACCATAACAGCGAAACAAATAAATCTTCCCGTCGTTTAAGAGGAAAACGCCTGCGTATTCGTGAACTACTTTTTTTTGTTTTGGTGGTGCGTTCGTTGTGGTATGGTGTATTTAGTGAAG
>Perm_DSN_contig_1275
AAATCGTTAACGAACCCCCAAAACGACAAACACCACCATCATCTCGACTATAAAAAAATCGTTAACGAACCCCCAAAACGACAAACACTACTCTCGCGCCAAATAATGATGAATTCTAATTAAGTTGTTCGTTCATTCATAAAAAAAGAAATCCCTTCCACAAAATCGTAAACAAAAAAATTGTGCGTGCCCAGTTATTGATCGATATACAATTAAAAAAAAAAAAACAACAAAAAAGTGTTCGGTCGGAGCAGGGATTGAACCCACGACCCTTTGCATGCAAGGCAGACATGCTA
>Perm_DSN_contig_1276
TGACTATGTGGAAATTCGTCAATATAATGAACGCAATAAACTATTGGGTGTTTATTGTGGCAATCAATTGCCACCATCAATAAAATCGAACATGGAGGTTCAGATAATATTCCACAGCAATGATGATGTAGTGGGTGAAGGTTTTATGCTTAACTATCAGTATGCTAAACATAATGAATTGAATGGTACCACGGGTGTTTTAGAATCTCCAGCCTATCCTAGCAAATTCCATAGTCATAATATGTACAGTTGGCGCATAACAGTGGATAAGGACTACGTTGTTTTGCTTACCATCAAGCATATTGTGGATACAGATATGCCCTTTATAAAGTTCTACGATGGCTATTCTGACATCGGTGTTCCCATAGATTACAGCAAGAGTCACATCATACAATCCAACACCAATATACTGTATCTCACGGCCTATCGAGGACCTTTCCAATTCGAATNNNNNNNNNNNNNNNNNNNNNNNNNNNNNNNNNNNNNNNNNNNNNNNNNNNNNNNNNNNNNNNNNNNNNNNNNNNNNNNNNNNNNNAACAACAATAATTTGGTATTTAATTCTCCTGGTTTTCCCAATGGATATGGCCCGAATTTGAAATGTAATTGGATTCTGATACCCGAAGAACCATCGCAACATGTCGTTTTGAAATTTCTGCGAATTAATTTGGAAGA
>Perm_DSN_contig_1277
TTACGAAATTGGAGAAGGTGGGACGTCATATAAGCTCCATTAATCAGGAAGATGTCCAGGAAGCTTTGAGAAATCTGAAATCTCCCACAGATGTGCCCGAGAGGCTTTGGAGTCCCCCGCGTGAAATANNNNNNNNNNNNNNNNNNNNNNNNNNNNNNNNNNNNNNNNNNNNNNNNNNNNNNNNNNNNNNNNNNNNNNNNNNNNNNNNNNNNNNNNNNNNNNNNNNNNNNNNNNNNNNNNNNNNNNNNNNNNNNNNNNNNNNNNNNNNNNNNNNNNNNNNNNNNNCAACAACAACAACAAATCATCACAAAAATCGATGTCACAAAAACCTAAACCCATACAGAAAATCTCCAGTCGTTTGGCCGACAGATTACAAATATCCCGAATGCGCTCAACATCTAAGTCACAACCCACCAGCGTTACCACAACACTAGCAACAACAGCACCACGAAGAACACCCAGTGCTTCTGGAGATAGATCTCGTGCTACTCGTTTACCTAATGGTTCATTGGTCCAGGGACCAGCTAGTTCAGCAGCTGCAGCTCATATGAGCAACTTTACCAACAATGCCATACGGAGAGCTACATCTCTACGTAAAACATTACCGACATCGGAATCACNNNNNNNNNNNNNNNNNNNNNNNNNNNNNNNCGTAGTAGTTCGCGTAATAGTTTACGGTCCTCGCGTTCATCTATAAACAGTGCTACGTCTACGAACACAGTGAAGCGTATGCCTTTGGCTGGATCTAACGGCAAGAATTCTCCTCTTCAGACAATGTC
>Perm_DSN_contig_1278
GGATTAAGTGGAAGTTCGCCACCAGGATCTGTAGGAATTGTTGCCAACCAAACGAAAAAGGCATTGGTCGGTAATAATGGAAGGAATTTGCCAAATGGTTCTCTGCTTGGTTCCAAAAACAACCTAAGCAATAAAGCACCATCAAATGGCCAAGGAAAAGTGGCAGATGTATCGAGGCGCAAAATACGTGAACGCCTCATACATTTGTTGGCCTTGAAACCCTTCAAGAAACCCGAACTGTATGCCCGTCTCCAAAACGAAGGCTTGGCCCAAAAAGAACGCCAANNNNNNNNNNNNNNNNNNNNNNNNNNNNNNNNNNNNNNATAATACGTATAATTTACGTCGTAGTATGTGGAATGATGTTGATGAGAATTGGCCGTTTTTTACGGAACAGGAAATACAACAATTGAAACGACGTAAGCCTCAGAATCTAACGCCACCCAATAGCTCTGATGCTGGCAGTTCGATATCGGGACAAAGTCCGACTNNNNNNNNNNNNNNNNNNNNNNNNNNNNNNNNNNNNNNNNNNNNNNNNNNNNNNNNNNNNGTGAGCAGTAATGGTCTGAATGGCTTGAATGGTAACAACAATGGCGGTGTCGGTTTAAAACGTGCTAGTCTAGAACCAGATTTATATGATGGGGCCTTAACACTGGCTGGGCAAAGTAAGAAGCAACGTATTAGCCATTACAAGAAAG
>Perm_DSN_contig_1279
TTCCTTTAACTAATTCCTCAAGTACAGCCTCATGTTTCTCAATTTCGATATACATTAATGTAACCTGCACTGAAAGATCTTTGGTTTTTGTCTTTGGGGCAGCTATACATTTCTGAACGATGCCAGACATAACATCACCAACCGTTTTACCAGCATGTCCGCAATTTTCTACAAAAATCAAAGCAGCNNNNNNNNNNNNNNNNNNNNNNNNNNNTCGCGTTCGAGTCCACAACCATTTTTTTAATGAGTCCAAGAAATTTCATCCATTCTGGCGACTTTTCGTCATCGATTTCTCGGAATATTTTCGCTGCTTCCTCATAGCCATCTACTCGAGCCTTCCACAGTTTGTGAACGCAACGTTCATCAACCG
>Perm_DSN_contig_128
AAAATCTTTATTTCTTTGCAGATAAAGTAAACGAAAAAACTACCTGCTCAATCATACAAACATTTCACTGACTACCTTGGTACTCAACAGTTCTCTGATAATTGGAAGGAATATTAAAATCGTCAAAATCGTATTGAAAACATTTAAAGTGAAGGCAAAAATACTGCAAATATTGACAATAAAAAACGTAAAACTGCATAAGGAAATTGCTGTGCTATGTCCTCTCCTACAACGGTCTCATCCGCCCATAAAACAAATCCTCAATTATCACAACATAGTAGACAAACATCGCACGAAGGCCATAAATCGTCACAGCAAAATCCAGCAGCAGCATCCTCGTCATCTAATCCTCAACTTGATATAACAAAAGAGGAATACCAACGCATATCTGAGNNCTGAGGCCTTTAAGAAGGAAGAATTTCGTAAACTTTTCCTAGAGTACATTGAAGAAATTCAAGATCCCGACAATCGTAAACGCTATGAGGAAGAGATTGTACAAATCGAGGCAGAGCGTGGTGTAGACGTTTTNNNNNNNNNNNNNNNNNNNNNNNNNNNNNNNNNNNNNNNNNNNNNNNNNNNNNNNNNNNNNNNNNNNNNNNNNNNNNNNNNNNNNNCATGTGGGCAAGCCCAGCAGCCAAGTATGTGTGAATCAGGGCACTGGACAAAAAGGATTGAGTTGGTCAATTCCTATGGCCCAAGCACCGCCACGTGATGATTTGGATAACAATAAGAAACGGTGTAGGGCCATAGGAATNNNNNNNNNNNNNNNNNNNNNNNNNAAAGAATGCTGCATTCCACAAATGTTTGGTGGATACCGCCTTAGATGCTGTGGAAAGGGAATATAAGGTCACCTTAGATCGCATAAATATAAAATTTCCCAAAATGCAATACAAAGGATTGCCAAGACCCACTGTGATACGCAAATTGGCTGTGAATCCGCCAGCCGAGACGGAAGAACCCCATCCTCTCGAAAATATCTATCCAGCCAGGCCCACTGTTGACTCTGGCAAACCAACAGTTCTACCCATGAAAACAATGGACTGTGGAAGTCAATCAAATGACAAAAAATCCGAATATAGCACTCCAAAGTACACGTTGACACATCGTCACGATGTAGATCTCAGCCAATATACACACGAACTAGATGCTAAACTGCATGCCACCATGCCACGCGAATTAGTTGTGGACATTGAACTGCCACTCTTGAATTCCAGCAATGAATGTCAATTAGATGTAACAGATAAAACCGTATTTCTGCTCAGCGATCGAAAAGGAGCCAAATATCGTCTGAATGTTGACTTACCCTTCAAAGTAAATGAGAAGGATGGCACTGCCAAATTTGATACCGACAGTCGGCATTTGGTTATAACACTGCCAGTGGTTCAACCATCTATAACAAAACAAAGGGAG
>Perm_DSN_contig_1280
GCGCTTACTGTTGCAGGACCTGCAGTTGCAGTATTTGTGCTTCTTGTTGATGCTGGGTTCGTATTGGCCGCACTTGCCACAGAGCTGGGAATGTCTTTCTCCTTGGAAGCTGATTTCTTTTCGCGTTCCATACTCGTATTGCTGGTTCTGACGTTATCGTCGTCGGTTTTCGTACTGGATACGCTCTCCTTGCGTGTATGTGGCTGTAGTTGCTTTGAGGGTGTGGTCGACGAAGAAGTTTTCTTCTCGGCTTCATTGGGCTTCTTCGGTTGTTGTTGTTGCTGTTGGGGTGGCGNNNNNNNNNNNNNNNNNNNNNNNNNNNNNNNNNNNNNNNNNNNNNNNNNNNNNNNNNNNNNNNNNNNNNNNNNNNNNNNNNNNNNGAAAGACCAGCACTCAGTGCCATTTGGTTCTGTTTGGTTTTGTCCAAATCGGAAACGTTGGCGTTGTCTGAAGATTCGGAAGTACGTTTCATATCTTTCATGTCGTCTTGGTAACTCTGACGACCATATTNNNNNNNNNNGCCTTTGTCCACCGGCGGACGATCGACCATCATTGCTGCGTCTATAGGAAGATGATGTTATGCTTCGATCCCCTAGGTTGCCGCCACCACCACGTCCTCTTCGAGAAGGTTCTCCTCGTGGTGCAAAACCACGATCGTCACGGTCCGATGTGCTACCACGACCACCTTGACCACGATCACGATCACGGTCACCACGATCATTTCCCATTCGTCCACCTCCATCTTTACGTGGAACTTTGGGGCTGCGTTCGGATCGTCTACCACTGCTGTAACCACCATCGTCCATCATATCATCGTCCTCATGATCCATGTAGTGATCATCGGAACTTTGATAGCGACCTCCCCTGGAATTACTGCCTCTTTGATTCCAA
>Perm_DSN_contig_1281
CTCCTCGTGGTCGAGGACGCGAGGAAAGTTTGAGGGCAGCAGTGTCCAGTGATCATGATGTTAAAAAAGCCCGTCAAACTTGGCTATTGGAAGATGGTGATCCTTCTGAAGGTGGCTTTAATCAGCGTAATGGTCCCTGCCAATCATCACTCAATGATGGNNNNNNNNNNNNNNNNCAAACAAAAGTCTCGAGGCAAAAAGCCTGGTATTTTACGAGGCATTGGTTATATGTTCCGCTTTGGTAAAAATCGTAAAGATGGCGTGGCTCCAGTTGATAATCACCAACCGGTGACAAATAATGCTGCANNAATGAAAGGACTCCTGCCAATAATCAAATACCTTCAGCTGCCTTGGCGGCTATGGAACGTAGTGCTAAAATGGCACCGCCTGCCTATCAACCTCCGCCGCCATTACCCCCAGCAAATGCCAATGGTACTGGAG
>Perm_DSN_contig_1282
CAATGCTTCTATCATTACGAAAACATATGCAGGTCCGCTGCCACTCAATGCCGTAATAGGATCTATTAAGCCTTCGGGGACTTCTTCGCAGGTTCCAATGGATTCCAAAAGTTTCTTGGTATTTTCTGCATCAGTGTCCGTGGCTTTGGTGCCACGAACGAATACTGAACACCCTGCTTGCACAAGGGCTGGAGTATTGGGCATTAC
>Perm_DSN_contig_1283
TTGCGGTTGTGACTGAGTTGAGTTGTTCATGTGTCATTGTGGATTCAAGTAAGTTTTTCTTATCCGGTAGTATGGTTTTTGGCATGATTCCCTCACTTTCGAGTATTAATTGTGAGGCGTGTTCGTGTGCCAACGAAGATTGAATTGTAGGGTGAGCTTTGTGTTTGGGAATGTTTGTTGGTTCAAGGACTTGGTCAAGTGAATCGCTTGTAAGGTGTGTAGTGCAAATGGGTGTGTGCAACTCATTGGGTGCCATATTTTGTGCCGAACAGATGGGAGCTTGTGAGTTTATGTTTAGTGAATCTGTATGTTCATAAGAG
>Perm_DSN_contig_1284
GAGAGAAATAAAGAGTACAGAATCGTGCATAGTAACAGTAATATACAACAACGAGCGAGCAAGCAATAACAGCTGCAATACAAAAACAACAACAAACACCATACTGTTTGCAAATCGAGAGAAAAAACAGTGTTNNNNNNNNNNNNNNNNNNNNNNNNNNNNNNNNNNNNNNNNNNNNNNTGCTTTTATTTACACATCTAAATAGATATTAAATTAAAATATTCTTCGAATCGCCGCATAAAACAAATATAGAAAATGTCTGCCATTAATTCTGCGAAACCGACAACAAATGGTGCCAACGGCAAGTTGAAGCTGTCCTCACACGTTAAATATGAGCATTTAGTTGCAGGTGTTTCTGGTGGCGNNNNNNNNNNNNNNNNNNNNNNNNNNNNNNNNNNNNNNNNNNNNNNNNNNNNNNNNNNNNNNNNNNNNNNNNNNNNNNNNNNNNNCAATACCGTGGTTTAGGCAGTGCATTCGCCACCATTTTCCGGCAAGAAGGTTTTCGTGGTCTCTACAAGGGTGTAACACCAAATGTTTGGGGTTCTGGATCATCATGGGGTTTATACTTTATGTTCTATAATACCATTAAAACATTTATCCAAGGTGGCAATACCACAACACCATTAGGACCATCTATGCATATGATGGCNNNNNNNNCTGGAGCATTAACTTTAGTTTTAACCAATCCTATTTGGGTGGTTAAAACGCGTTTATGCCTACAATATGGTGAGGTTGATGGAAAATCTGCAGAATATCGTGGTATGGTACATGCGCTGGCGCAAATTTACAAAGAGGAGGGCATAAGAGGCTTATATAAGGGTTTTGTTCCTGGCATGTTGGGCGTTTCTCATGGTGCCATANNNNNNNNNNNNNNNNNNNNNNNNNNNNNNNNNNNNNNNNNNNNNNNNNNNNNNNNNNNNNNNNNNNNNNNNNNNNNNNNNNNNNNNNNNNNNNNNNNNNNNNNNNNNNNNNNNNNNNNNNNNNNNNNNNNNNNNNNNNNGGATCACCATCACAATTATGGAGGAACTTGGGATTGTATTAAACAAACATGGAGGTACGAACGTATGCGTGGTTTTTATAAAGGTCTTGTGCCCTATTTAGTGCATGTTACACCAAATATATGTATGGTTATGTTAATATGGGAAAAAT
>Perm_DSN_contig_1285
ATCGCTAAGCGGTATAAAAATAATGCCATGGAGAAATTGGCCACTAGTCTAGCAGCGGAAACTTTGAGTTATATATCCACCAATGATTTAGTGCAGGGAGCAGTTCAAGAAGCATGGCGCCAGGCCCAAGAAACTGTTAATGCTGAATTGGTACAGTCTGAAATTGCTCACATTATGATGCGTAATGCCGAGCGATTGGAGAATTC
>Perm_DSN_contig_1286
AAACAAAAATGCCCGAAGCTCGCAGTCCCATGGCAGCTTTCGCTGACTCCCTGTATAACATGATTGATGGTCCTGTAACATGGTTCAGAGAAAGCATTGTGGAACCAAATCAACAGAAATATGCCTGGTATCATCAACAATACCGTCGTGTGCCCACTATTGATCAATGTTATACAGACGATGTAACTTGCCGCTTTGAAGCAGATCAACAATTTCGTCGTGATCGTATGGTGGACAATGAAATTGTAACCATTTTGCGCCAACGTTTTGAAGATTGNNNNNNNNNNNNNNNNNNNNNNNNNNNNNNNNNNNNNNNNNNNNNNNNNNNNNNAAGCTGCCGAAAATTGGTTTATCAAATATGGTGATTTGGGTGGTTACACCAATGCCAAAGCTGCCTACATGAAACAAAAACATCGCATGATTTGGGAACGTCGTCATGGTCCTGTAGGAAGTGCCAAGAAACACGATGGCGAAGAAGCTGACCATTAGGTTTAAAGGTGCTCCTTATCACGTATATCAATTATCGTGCTCTNNNNNNNNNNNNNNNNNNNNNNNNNNNNNNNNNNNNNNNNNNNNNNNNNNNNNNNNNNNNNNNNNNNNNNNNNNNNNATTCAAAAATTTTCTTATTAACCTAAGGAGTAGAGTATTTTGTTGGGATCGAACGAACAACATGCCATCGGAAACCATTATTAAGTCAGCCAACAAAAATGTTGTCATTATTAGAATAAAA
>Perm_DSN_contig_1287
GGTGATTTTTAAATTTGCCATCGCTTTACTTACTGTCCATGAAACGGAATTGCTGGCCCGTGATAATTTCGAGGAGATTATGGATTATTTGAAGACCGTCGTACCAAAAATTGATGCTAAGACAATGGAGAAAGTTTTGAAAATGGTATTCACTTTGGATATCAACAAACAATTAATGGAATATAATGTTGAATACAATGTACTGCAAGAGGAGATAAGTTCCACAAATCATCACTTGGATATGTTGAATCAAGAAAAATCTCGAAATCAACATTTGGAACAGCAATTACAGTTTGCTCAATCATCTATAGTGCAATTGGAAAGACACGCTCCTCACAACAATCGCAAATAACCAATTTACAATCGNNNNNNNNNNNNNNNNNNNNNNNNNNNNNNNNNNNNNNNNNNNNNNNNNNNNNNNNNNNNNNNNNNNNNNNNNNNNNNNNNNNNNNNNNNNNNNNNNNNNNNNNNNGGTACGCCGGGTTCTACAACAGCTGGATGATCTCGATAGGCAACGACGCCGTCCCTTATTCACAGAACGTAAAATAGGCAAATCAATTTCAGTCAATAGTCATTTGGGGTTTCCACTCAAA
>Perm_DSN_contig_1288
CGTTTTGTTATTATTTTTAAAAGAAAACACGCAATACTGACGACTAGATCACAACGACGGCTATGACGGAAAACGAGCCCCTAAATGAAAAATCCGCAACAAATGGAAAAATCGTAGCAATAGACAATAGCCGGTTAAAAAGCGGTAGTTTACCTACAAATGGAAAACACTTNNNNNNNNNNNNNNNNNNNNNNNNNNNNNNNNNNNNNNNNNNNNNNNNNNNNNNNNNNGGAGCTAAGGAACCACCAGATGGAGGAATGCGAGCTTGGTTGGTAATGATCAGTGCATTCCTGTGTAATGGAGTAATATTTGGAATCATCAATACCTACGGTGTCATACACAAATTGCTAACGGAACGTTTAGAAGAGCAGGGTGATACTGAGGCATCGAGTAAAGCGGCCCTGGTTGGTTCGCTAACTATTGGTACCACATTCCTACTATCGCCTGTAGCCGGTTGTTTGACTGATAAAATCGGATTACGTCTGACCACATTGATTGGAGGCATTCTGTCGTCCGGTGGTTTATTACTCTCATCATTTTTCACCTACAGTACTGGCGCATTGTACATTACCTACGGAATAATGTTTGGTCTTGGATCAGCGTTGGCCTACACACCGACCCTGGCAATATTGGGTCATTATTTCAAGCGATATTTAGGCAAAGTAAGTGGCTTTGTGACGGCGGGTTCTA
>Perm_DSN_contig_1289
ATAATTCTCCATAGAGTGAAAGTAGGCTATAATATATCGATTACTTGCGGATTGAACGTATACCACCATAAACTATCAACGGTTGTTCAAAAAATGTTTTTAGTAAACCATCATTTGTGCGAATTTTTGCAGTTTTTGGTACAACAGCAATCTATTCAATCACATGCATCGCATCAATTATTTTCTACAATTTTCATAGTTCTTCGAAAATATATTGACTCTGGGCTGAAAAATTTTGCAGGATCGGGAAAAGGTTTTACGCTTTGGATACCTTCGTTTATTATTCGCAATTCGCCGATTCGATAACTGAACAGTTCTTGGCACAACTTCTCCACACTCAATTCAGAATACGAAGTCTCAGTATTTAATGAAATCTCTCATCAACATGATCCACTTAGTGNNNNTTCCAGTATAAATGAATTAACAAAAGACTTTGTTTCGTAAGTTCATTCCAAAGCTTTGGAGTTACTCTTTGCCACACACCATTAGAACAACATCCTCAACTCCAGTAAATTTAAAATTAGCAAGTGTACTATAAGTGAAAAGGGGTTTTTGGTTGTTGGTTTGCTATATGCGGATGAAAAAATGAAATTTCATTTCAATTGAGTCTCTCGATTG
>Perm_DSN_contig_129
AAGTGTTCTGAACTGCAAATTTACGAAAATCCGAAGCTAAGCTACCAAGTTACTTAACTAAGAAATTTTGAAAACGACAGACTGGGAAATTCTATGCCGGCCTCACAGCAATTGTAAACCGTCGGGAAGCTTTGGGTCAGAACGGCGGCGTACCACCAATCATCGCCAGAAACGCCCGACGAAACAACGCCTAACTGTGCGTCTCGACCCGTCGTCGATGCAACAGAAGGCCGACACATGAATTTCAGCACCAAACATCTGTCAAAGCAAATTTATGTTGGGAGAGTGACGGATGGCCACTGAGCAGATCTGCAAACACTAATAACGGTCTAGCGATCAATGTCCAGCTACGTGCCATCACAAACAGAAGACACACAACGCACTTAACACCGTTAC
>Perm_DSN_contig_1290
CACGACCTCCACGTCCACGGCCACCGAAACCACCCAAACGACGACCATCATTGAAATTGAATTGAATGTCCAAGACGCGTTGTTGTCTTCCAACACGTTGGGGATACATGGCAGGGTCATATTCAAGTTCTTCTTCGCTTTCATTGCCTCCCTTCTTGCCGGCAACCTTGGTATTATTCAAAACAACCATTTTCTTCCATTTGGTAGTGTCCTCACCNNNNNNNCAGCTTTGCGAATATTGAATTGTGGTTTAGCGCGTTGTTGCTGTTGGGCCTTCCATTCGTCCAAAGTCAATTCCTTAACTTCCTCTTCAGCGGGAGTTTGTTCAGTTGCCTGTTCATTGCCAGATTCATCACCCTTTTCAGCAGCACTTGTATTGCCATTATCCTCGGAATTGCTCTTGTTGACATCTTCGATAGTTTCCTTAACGGATCCCCAGTTGTGAGCGCCAGCGCCATCACGTTTGTCAACAGCTTTAACACCAGTTCTATCCGAGCCAGATTGACGATCAAATTCACGCTTGCGATTGCCTCCCTCGAAATTGCNNATTGCGAGGGGCACGATCGCGTGGTGGACGATCACCACGATTGTTAAATTGTTGGCCACCTTCGCCTCCAGCATTGTTCTCGCCTCCTTGGCGCACGTTACGACGGTTATTGCGTTGTTCACGTGTTTCTCCATTTTGTTGTCTAAAGTTGACATTGCGTTGTTGTTGTTGCCCTTGACCACCTTCACGTGCTGACACAGCCTCACCGTTATTGCGTTTGCGATTGGCGCCAGCGCCACCAGCAGCAGCACC
>Perm_DSN_contig_1291
GGACACCATTTTTAACGGCCCCATCGGCCATAGCTTCAATAATGGTATATACGAATGCAGGCCCGCAGCCACTAACGCCAGTGGCAGCATCAATCATAGATTCGGGTACTTGTTGGGCAATGCCTAAAGAATTCAACATCAAATGAACCTTTTCCAAATCCTGTTGAACTACATAGGAACCTGGTGTATATACANNGCAACCTTCGCCCACTTGCATGGGCGTGTTGGGCATTGTGCGTATCATTTTAAGGCCATCGATAAAGGAAAAGTTCTCTTCTAGATCATGTATATTTACCCCAGCCAATACGGAGACAAAAAGTTTATCTTTATCTTTGAGAGTGCGTACATGATTATTACGAAGATGTATAGCACATGGAGCTAATATATGGGGTTTNNNNNNNNNNNNNATTATATCCGATTTATCAAGAGTTTCGTTATTATCATCAGAAGTTGTGACTCCAATATCACGCCAACGTTGTAAATTCTCCAAATTTGGTCCTGAGACATAAACTTGCCCGCTTTTTACAATGCCTCGACTTATAAGACCAGAACCAATGGCAAATGCCATATTACCACCTCC
>Perm_DSN_contig_1292
CTCCTGCAAACCTGGTGGATCGTCACAATCGTTCGACCTTACATGTTGCATTCCCGAATGTATGTACTGGGTAGCACCGGCCAAATACCGGTCGGTTACGGCACCAAATGTACCTGCATCCATGGTATTGCTGCTNNNNNNNNNNNNNNNNNNNNNNNNNNNNNNNNNNNNNNCGATGACGATGTTGGGTGAGACGACTAAGCATTTCAAGGGTAAATTGCAGCTCGGTCTCGGCAATAATCGATGTAGAGCGCTCATCGGTCAACAAACGTTCCATTAACGTTATGGCAAATGTTACTGCTAAAAAGTTGTTGCCATTATCCATGCACTCACGGAGCAGTGCATCAAACTGGGGTACATTTACAANNATGTGATGTTATCAATAATTTAATGGCTTCCACATTGTAGCGGGCCTCCTCGCGAATATCGAAAACACATTTGGTAATGGCGCGTTCTGTGGCTGGCGCCCCAAAAGTATTCTGCAGCAGAGTTAGAATGCGCAGATGGATATCACGATAGAGTTTCATTTGTTCCATGTGNNNNNNNNNNNNNNNNNNNNNNNNNNNNNNNNNNNNNNNNNNNNNNNNNNNNNNNNNNNNNNNNNNNNNNNNNNNNNNNNNNNNNNNNNNNNNNNNNNNNNNNNNNNNNNNNNNNNGTGCATTTTTCCTGCTTGTAATTGCAAGTTGTTGTTGTTCACACAACTATTGAGGAAAGCCTCCATTTTGCTGGCCAATTCCGCGTACATCAAACCCATTTCATCGGTTGGGAATGTGGGCGGCATT
>Perm_DSN_contig_1293
GATTTCTAGTGAATTTCACCCCCACCCAATTGGGTGAATATTTGTTGAGCATATGTTTTGGGGGTACACCCATTACGCCAAGACCATTCCGTTTGCAGTGTTTGAGCGGCAGTGATTCCAACAAGGTACGAGCTTTTGGGCCAGGCCTCGAGAAAGGTCTGGTTGGACAACCGGCAGAGTTTATGATCGACACTCGGGGAGCAGGCCAGGGTGGTCTTGGTGTGACCGTGGAAGGTCCTTNNNNNNNNNNNNNNNNNNNNNNNNNNNNNNNNNNNNNNNNNNNNNNNNNNNNNNNNNNNNNNNNNNNNNNNNNNNNNNNNNNNNNNNNNNNNNNNNNNNNNNNNNAATGAACGCCATATAAATGGATCACCATTCCAACCGATTATATTCCCCTTGCCGAATCTCAGCAATACACGAGTTAGTGGTATCGGCATACAGCCACATGGTGTCATCATGAATGAAAA
>Perm_DSN_contig_1294
CATGTTTTCCAACATCGAGATATTCTCATTTGTTTCTTCGGCATAAGATCTCAATCTCTCCATTTGTCGTATCAATTTGGCCTTACAAGACAGAGACGGTTTCTTCTGGGCATCTTCATCCTCCTTATAGGCTGCATTATTGCATTCCTTATCATTGTAGTCAATAATTTTGATGGTAATTGCAACAAGCTCATCAACATCATCTACAATAGTGGATAGACTGTCCAAAGTCTTCTCGCCACAAACTTCAACCTTGTAAATAAACTCGGCAAAAGTATCCTCCACATCGTAAATAACATCAGCTATACAATTGACACCAAGTAGATTTTCTGTTGCACTAGCCACAGAGTGGGTATAGGATACCTTGTCGGCCCAACAAATTCCAAAAATTGAGGCCAATAGAATAGTGATTGATAGTTTATAGTCCATTTTTTG
>Perm_DSN_contig_1295
CCTGAATACCAAAGCATAGGGCAGGTCCATAATGATATGGCTACATTGGTGGGGCGCATGAAAAATCTTACTACTTTCATACAGAACCAGAACGAACTTTCAAATTTATTAGGAGACGATGGTNNGGTCCAGAAATTCTTGCTGAACAAGAAGTTTTGCACCGAAAGCTAGAATCTTTGAGGGCTCAAAGAGATGAAATGCGTAATCTAGTGTCAGAATTACAACAAGTTAATGAATCGGCCGAAGAAAGTGCTAAAGAGGCTAGAAAGCGTCAATTCGAACAAGAGAAGGATATAGAGGAAAATGATCACGAAGTGGCTGGCTCCAATACAAAACCGAAGAAAACCACCAATGTAGAACGTGAAGTTCCAGTGGAGTTGACTCGTAATGTGCCCATTGAATTAACCCAACGCCCTCAACGACAAGACCATGCGAACGGCCACAATGATCACTCGGAGACAGAAACCGATATGGACGAAGATGAACGTAAAGAAACCTCGGATTTGATACAGCAAAAAATGGCCGACGTTGCAGCAATGAAGGCT
>Perm_DSN_contig_1296
CATGTTTAATCTAGCGCGTAGTACACAAATTAGTGCTGCTAAGCCTTTGATGGCCGCCACACTGAAAAATGCTGTCAATGCGAATAATCTCATGACAAAGTCACGCTATATTAGTTCCGTAGTGCCAAGCACTAATTTAAATGATTTCCAAACCCAAAACGAACCTGTATTCGAATACAAAAAGGGATCGCCAGAACGTAAAGCTCTTGAGGAAGCTCTCAAACGTACCGCTGCGAAATGTGAAGAAGTTCCCATTGTCATTGGAGGCAAAGAAATTCGTACCGATCAAGTGGTGCATCAGGTTATGCCACATAATCACCAACATAAATTGGCCAAATTCTACTATGCCGACAAGAAAACAATTCAGAATGCTATTAAAACCGCTGTGGAAACACAACCCAAATGGGATCGTGTACCATTGAGTGAACGTTTGAAGATATGGGACAAGGCAGCTGACTTGATGGCTGGAAAATATCGTCAAGATCTGAATGCAGCTACAATGTTAGGTCAAGCTAAAACTATTGTTCAAGCTGAAATTGATTCAGCTGCTGAATTGATCGATTTTATAAGATTAAATTCGTTTTTCTTAAAAGAATGCGCTAAATATCAACCAATTAGTGAAAATGTGAAAGTGACGAAAAACTCGATGCGTTACAGAGGTATTGATGGTTTTATTGCTGCTGTCAGTCCTTTCAATTTCACCGCCATTGGTGGTAATTTGGCTTATACACCAGCTCTAATGGGCAATGCTGTTTTATGGAAACCTTCAGATACTGCTGTCCTTTCCAACTGGCGTATTTTCAACATTATGCGTGAAGCTGGAGTTCCCGATGGTGTCGTCAATTTCATACCAGCTGATGGTCCTGTATTTGGTGATACTATTACCGCTTCGCCACATTTGGCTGGTATTAACTTCACAGGATCAGTTCCAACTTTCAACCGTTTGTGGAAACAAGTCGGCAACAACATTGATAATTACGTCAATTTCCCTCGTCTAATTGGAGAGTGTGGTGGCAAGAATTACCATTTCGTACACCCCTCAGCTGATGTCCAGTCCGTTGTCACCGGTACAATTCGTTCCGCATTCGAATTTTGTGGCCAAAAATGTTCGGCCTGTTCCAGGATGTATGTTCCAGAATCTTTGTGGTCAAAGATCAAGGACGGTTTGGTTACCGAAGCTGGCAAATTGAAAATTGATGACGTCCAGAACTTCGCTGCATTCACCTCAGCTGTTATTGACGATAAAGCATTTAAACGCATTACTTCGTATATTGAACATGCCAAAAAGAGTCCCAATCTAACAATTTTAGCTGGTGGTACTTATTCCGATGCCAAGGGCTACTTCATTAATCCAACCATTGTTCAAACAACTGATCCCAAAGATAAAATTATGACTGAGGAAATTTTCGGACCCGTTTTAACTATCTACGTGTACAAAGATGCTGATCTTCAGAAGACCATGGATTTGGTGCATACAACAACACAGTTTGCCTTAACTGGAGCTGTGTTTGCACAGGACGAATCATTCTTGAAACATGCTTTGGAAGAATTCAAAATGTCTGCTGGTAACTTCTACATTAATGATAAATCAACCGGTTCAGTTGTTGGTCAACAACCATTCGGTGGTGGTCGTATGTCTGGAACAAACGACAAAGCCGGTGGTCCCCACTATGTTATGCGTTGGACAACACCGCAAGCAATTAAGGAAACATTTGTACCGCTACGTGATATTGATTATCCATATATGAGAGAATAAGCAGTTAGGTCTCGCTATTATTCCTCAAAGACACATACTATATAAAAGGATCTATACCAAGAGGAATCTCATTACAACAATAATAGTAATCTTTATTTGATTGATAATGGAAATGGAAACACCATTTATTATCATATAAAATGTATGTATG
>Perm_DSN_contig_1297
CAATTCCTGTTCGTCTTATTACGTTTGTCAAAATGGCCAAATGAAAGAAGAATTTTGTAAGGTGGGATTTTACTTTAACTCTCAAACAAAACAGTGTGAAGAAGATCTCCATAACAATTGCTGGCCCATATGTCAAGATGGAGATGTTAAACCAAGCGAATCTTGTTCAGTTTACTTCAACTGCAGCCATGGAGCATGGGAGATAGAATTTTGCCCGGAAGGTTACTACTTCGACCATCAANNATCAAATGGAAAGATGTGAGCGGGATCTTAATCACTCGTGCTGGCCTCAGTGTCAAGAAGGTGAAATGACCGGAAACCAACAAAATTGTTCAGCTTATTACATTTGCTCCGAAGGAAGTTTGCTGGAGAAATTCTGCGATGTTGGATTCTATTTTAATAACCAAACAAAAAAATGTGAAATCGATACACACCACAATTGTTGGCCATTATGTGTAGAGGGCGATAGTTCGGAAAGTGATTCCTGTTCTTCTTATCTCATCTGCAGGAATGGAGCATGGCAGGAAGAATTCTGCAAAGAAGGATATTATTACAATGGCCAAACAAAGCAATGCGAAAAAGACAATAACAACATCTGCTGGTCTCAGTGTCATGAAGGAGAATTTGCTGTAGGCAATTCTTGTTCATCGTACCTCACTTGCAGCAATGGCAGTTGGNNNNNNNNNNNNNNNNNNNNNNNNNNNNNNNNNNNNGAATCCAAAACCTGCATATACGACCTCAACAATATATGTTGGGATCGTTGCAAGGATGGCTCAATACTGGCAAATGAAAACTCATGTTCTTCTTACTATAATTGCACCAATGGGCTCTGGAATCAAGAATNNNNNNNNNNNNNNNNNNNNNNNNNNNNNNNNNNNNNNNNNNNNNNNNNNGCCGGATGTTAATAAAATATGTTGGTCAAGATGTCCAGAAGGTGGTATATCGGCAATCTCATGTGCCTCCTATTATATCTGCAGTAACGGAACTTGGATTAAGGACTCCTGCAATGAAGGCTATTTGTTCAATGCCCAAATAAATAGATGTGAACCGGATGTAAAC
>Perm_DSN_contig_1298
AAAAAAAATAGAAGAAAAAATGACGTCTGTGGAACCAAATGTGAATCGCTTGCAAAATTTCAAAAACAAAGGCAAAGATCAAGAGGAAATGCGACGACGACGAAATGAAGTCACAGTGGAATTGCGCAAAAACAAACGTGAGGAAACTCTCCTTAAACGACGCAATGTCCCCAATATGGACTCAAATACAGATGAAGATGATCAGTTGCCAAATCAAATCAATTTGAAGAAATTAGCTGAAGCCGCTGCTGATTCAAGGGATCCCGAACAGCAATTGGCTGCTGTGCAATCTGCTCGCAAACTGCTATCGTCTGACAAGAATCCACCCATTAATGATTTAATAAAGAGCGACATTCTACCCATATTGGTTGAGTGCCTCAA
>Perm_DSN_contig_1299
AAGCAAGCGGATGATACAAATTCACACCTTCATCATTTCCATATCCTCATCCATAACGCCTTCCTCCAATTTCTTCTCTAATTCGCGAGCATCGACATAAGTGATTTCCTCCTCGGGCAAATCTTGTTCCATTAGTGCAGCCTCTTCAGCTTCCTCCTTGGCACGTCTTTCCTTTAGACCCGCAGCAGGAGAGCGAATAAGTGAAATATTGCGTTGGACGTCCTTAACATCCATTTGAATTTCAACCTCGCGACCTTTGCGTAAACGTTCCATAACAAATTGTCCTTGGCGCCGCTCTTTGATCTCGGTAACCTTTTTGATGGCATCCAAAGTCTTTTGCCACATTTCTCGGTTGTATTTGACTGGCACATTGCGACGCTTCTCAAACTCGAAACTGGGATCAATGGACAACTCCTTGCCTGACGCCTTACGATGGGCTTTGGTCCAGCGTACCTTACGTGGATTCTTCTTCCGTTTGAAGGCCTTGTGACATTTTCCACGGCAAAATTTGAAAATCTTGCAGTCGTTTCTCACGAACTGTACTCCATGCCCAGGATAG
>Perm_DSN_contig_13
TAAAAAAGAGCCCTTTTTTGAGGAGGCATAATTCAAAAGTAAAAGCTTTTTCAATAAAACAAATATACCATGGAATTCGATTCGAAATGTATGCGAGTTATTGGCACAGCTGCCGTTTCCATTGTTGGCTACCAAATCATTACAAAGTTCCTGCCTTGGCTGTACATTAACATAATTGGTCCCAAATTATTTGGACCTAAGGTCGATGTTCGTCGCATGGGATCATGGGCCGTTATCACTGGTGCTACAGATGGTATTGGAAAAGCCTACACCAAAGCGTTGGCCAAGAAAGGACTAAATGTGGTACTCATCAGCCGAAGCCTTAGTAAATTGGAAAGTGTTGCTAAGGAAATTGCCGATGCCTATAGCGTTGAAACCAAGGTTATTGATGTTGATTTCACTGGAGGCTCTGAAATTTTTGAAAAAATCAAGAAGAACATTCAAGGATTGGATATTGGCGTTTTAGTGAACAATGTTGGCATGAGCTATTCCCATCCTGAATTCTTTGTCGAATGTATTCAAAATGATCCTAAATTTTTGCGCGATATTGTTTCTGCGAATGTTCATTCGGTGACACATATGACTGCATTGATATTGCCAAGTATGGTGGAGAAGAAAAAGGGTGTAATAATAAATGTAGCATCAACAGCCGCAGTAATACCGAATCCACTACTAACAGTATACAGTGCCACAAAGGCATTTGTGGATAAGTTTAGTGCTGACTTGCAAACTGAATACCGCGCTCGTGGCATCTACGTTCAAAGTATACAACCCGGCTTCGTTGCTACAAACATGTCAAAAATTCGCAAAGCGAATACATTCTCTCCCTCACCTGATACATATGTCGCTTCAGCTTTAAGTACATTGGGTATTGCTGAACGTACCGCAGGTTATTTGCCCCACACTCTAATGCAAAGCGTAATCAATGGAATAGGTTCGATATTCTGCGAGCAATTTGCTAGCCAGTTGGTATTTTCGAACTTGCTCAAGACCCGTCAACGTGCCCTACGTAGTCTTGCGAAGAAGCAA
>Perm_DSN_contig_130
CCAGTTTCCTTTTGTTTTTTGTTCATTAGAGTACGGTAATTATCGATATTTTATTATTATTTTTGTATTTCTTCTCTAGAATTTCATTTTCTCTTAAAACGTGTTTATTGTATGTATGTAATACGCATGTGCTATTTTGAAGATACAAGCTTTGTGTGTGTGCTGTTCTGATGAATCCTGGATGCAACAGCCAGCAGCAACAAGAGCAATAAATTCTGGTAGGTGTTGTTGGGGCGATGACACGCAAGTGAAGGGAGCTTATAATTTGTCGAGGTATTGGGAGAGATCGGGGAGACCATCCTTAAGACCCTTACGTTTACGGGTGTCTTGGACAATGTGGTAGGGTTTGCTGCCGATTTCACATGGGTCACCAGGCAACACTTGCCAATGATCGAACACACATTGAGGGAAAGCTTGACCACCGGTGTTGGNNNNNNNNNNNNNNNNNNNNNNNNNNNNNNNNNNNNNNNNNNNNNNNNNNNNNCGAACATTGGGGTACCAACAACTTGGGATTCTTCAAAGACATGACCACGACGTCTATTCAAGACACCATAGATACCACCGACAGCAACTTCGGGACATTGAATTTCACACAAGTAGACAGGTTCCATCAAACGTGGAGAAGCGGTAATGGCTGAAGCGTACAGACAACGACGAGTGGTTGGAATGATTTGGCCACCACCACGATGGATGGCATCAGCGTGCAAAGTAACATCATAAATGTTGAAACGGACACCACGCATATTTTCATCGGCCAAGATACCTTCCTTGGTGGCCCATTGGAAACCAGCAACAACGGAATCCTTGATTTCGTTCAAGTATTGTACAGATTTGGTACAATCCAAGATGAAGTTGGGACCAGTACCGTCGGGACCGAAACACCAGATCTTACGGGCTTCAGTTACATCATAATCGTATTTCTCAGCCAAATAACGGGCACGGATTTTGAAATCGTCCTTGGAGCTGACATCACCGTTATCAATATCTTCGGGCAAACCATCGGGCATGGGAGTGGCCTTCATCAACAAACGATTGTGCTTGTTGGGTGACTTGGAGAGGCACATTTGGTTCGATTCTTCGAATACGGTTTCACGGTAAGATACAACAGGGTCAGACTTCTTCAAAGGAATGCAAGCGTGATCTTCTTCCAAATCCTTCAAGCAAATTTCCAAATGCAATTCACCGGCGCCGGCAATAATATGTTCACCAGATTCTTCAATGATACATTGTACCATAGGATCGGATTTGGCCAAACGTTTAAGACCTTCGACCAACTTGGGCAAATCGGCAGGATTTTTAGGTTCAACAGCCACACGCACGACAGGGGATACGGAGAATTTCATAACCTTCATGTTGTGGGCATCCTTGAAGGTGGTGATGGTACCGGTCTTAACCAAGAATTGATCAACACCAACCAAACCGCAAATGTTGCCAGAGGGAACATCTTCGATGGCTTCAACATAACGACCCATCATCAAAATTGTACGTTGGATGGCCTTTTCGTACAAATCTTCCTTTTTGCCAGGGATGTAGTTGGGGCCCATGATACGGCATTTTTGGCCAGTGGCGACCTTTCCGGAGAACACACGACCGAAAGCATAGAAACGACCCTTGTCAGAAGTGGGTACCATTTTGGAGATGTACATCATCAAAGGACCATCGGGATCGCAGTTCTTAACAGCAACGGCAGCCTCATCATCATGGGGACCTTCGTACAACATTTCCATACGGTATTTTTGGGCCACAACAGGTGATGGCAAATGGATGGCAATCATCTGAAGTAGAGCTTCACCAGCAGGCAACCAGGTACGCATAACAACCTTCAACAAGGCTTTACCGTCCTTGTCCTTATCTTCATGCTTCAAGGTAACTCCAATCTTCTCCAACAAAGTGGGAATTTCTTCCTTCTTGTAGTTCATAATAGCATCGAACACCTTGTAGATGGGGTCCAAGATGTACATACAGAAAGAACGCTTGTTGTCGGCTTCCTTTTGCTTTTGCCATTTCTTTGTCTTGGCATTGAAGAAGTTTTCACCCCAAAGTCTGTTCATTAGCTTGACAACATCAATCTTGAATTTCTCGGCGTACATTTCGGAGAATTGTTTAAGGGTAAAGGCCCAACCGTGCAAACCAGAACCAAAACCGACGGAACCCTTGGAGGGATCGACACGTACTTCACCCATTGGACCACCATCGTCATTGTAGGTGGCAATAATGACGTTCACGTTTTCAACAATACGTTGGAAAGTTTGGTACAATTCTTCAGCTTCCAATTGCAATTCCAACAAAGCACGGTCCATCTTGTTCATGAACAAAATGGGCTTAATACGTTCAGCAATGGCTTGACGCAAGACAGTTTCGGTTTGGACACACACACCAGACACACAATCGACGACAACCAAAGCGCCGTCAGTGACACGCAAAGCAGCAGTGACTTCAGAGGAGAAATCAACGTGACCGGGTGAATCGATCAAGTTGATCAAGAAACCCTTACTGTCCTTCTCACGTAAATCGGGATTGGTAATGAAAACCACATCCTTATCTTCGACCTCGAAGTACATAGAAATGGCAGTTGACTTGATGGTAATGCAACGTTCCTGTTCATCCTTACGGGTATCGGTGAAACGGGTTTCACCAGCCTTGGCACCGGCAATAATACCAGCCTTTGACACCAAGGAATCGGTCAAGGTGGATTTACCATGATCGACGTGAGCAATGACGGACATGTTACGGATATTCCGCTTCTTGTCCATCAAAGCACGGATTTCATCGACGGTGAAGTTGACCATTTTGGATGTTTATTGATTTTTCCTGACCAACTTTAAAAAACACTACACGCCTGCAATGAGACGTTGCGAGAAA
>Perm_DSN_contig_1300
ACTTGAACATCATACTTCGCGATTAAGTGAACGGTGAATTTTTAAACGCCACTCGAACGGAAGATCATAGACAATGTTCAAATTTAAATTATTACAGATTGTTGCTGCTATAGTCCTTCTAACGGTCTCATTAGCCTGGGCCGGAGATATACAGGGAGCTGCAGAGACTGTGGATGTACCACCCGAACATCGTGCTGCTCCACCTCAACCTGCTGCTCAACCTCCACCACCGGGTCAGTTTCCAGGCCAGCCTGCCTTCTTTCCACGTGCTGCCTTTCCTCGTCCGCCTGTTGGAGGTGTCGGTCCTA
>Perm_DSN_contig_1301
AAAACTTCAAATTCGGTATACGTGTCAACATATCAATTAAGCATTCCGTAGACAAATCGGTGGCAGTTATATCCAATTCTTGCAGGGCACATTTATCCCAATCAGCTTGCATAACGAATTCCGATTTCAAACTGGTACCATTCATGAGCAAGCATGTTAAACGTTTCGAACNNNNNNNNNNNNNNNNNNNNNNNNNNNNNNNNNNNNNNNNNNNNNNNNNNNNNTAGACATTCCAATTGAATGCAATTCGAGCTGAGGGCATCAATGTGAGAGTCGTCAATGAAATTGATGCCATACAAATTGATGACACGCAAATTAGGAGTAGCCGATTTGAGTTTATGGACATTGATAACTTCATAGATTTCCTCTTCTTCCTCT
>Perm_DSN_contig_1302
GATGAAGAAGAGGAGGAAATGTCCGAATTAGGCAGCGATCAAAGTGAAGAAGATAAATCGAAAAAGAACAAAAAACCGGCAACTCCTGCGAAACCTGCTAAAGCCAATAATAAGACTCCTCCAAAANNNNNNNNNNNNNNNNNNNNNNNNNNNNNNNNNNNNNNNNNNNNNNNNNNNNNNNNNNNNNNNNNNNNNNNNNNNNNNNCAAAGCTTCATTCCCCACGGATGAACAAATTCGTGCTTATGTTAAAGAAATTTTAGATAAGGCCAATCTCGAAGAGATAACCATGAAAACTGTGTGCAAACAAGTATATGCTAAATACCCA
>Perm_DSN_contig_1303
CGAGATGCTATGATGACCGGCCAGGCAATAAATATAACAGAGAACCGTGCTGTACTTCATATTGCATTGCGTAACCGTGGTGATGCGGAAATTTCGGTTGATGGGAAAAATGTGATGCCGGATGTTCGGGCTGAATTGAGTCACATGAAGGAGTTTACCAATCAGGTCATCTCTGGTGTATGGCGAGGTTTTACCGGCAAACAAATAACGGATGTTGTAAACATTGGAATCGGTGGCTCTGATTTAGGACCACTTATGGTTACTGAGGCATTGAAACCATACTGTAAAGGCTTGCGTTCCCATTTCGTATCAAATATTGATGGTACTCACATGGCCGAGGTCTTGAAGAAGGTTAACTATGAAAGTACTCTATTTATCATAGCATCAAAAACTTTTACCACCCAAGAAACCATAACAAACGCTACATCAGCTAAAAATTGGCTGTTGGAACAAACTAAAGATCCCGCTGCCGTTGCAAAACACTTTNNNNNNNNNNNNNAAGGAAAAAGTTACAGAATTCGGCATTGACAGCAAAAACATGTTTGGATTCTGGGACTGGGTTGGTGGTCGTTATTCTTTATGGTCGGCGATTGGTTTATCAATTTGCTTATCAATTGGTTTTGAGAATTTCGAACAACTCCTTGAAGGAGCTCATTTCATGGATAATCATTTTAAAACTGC
>Perm_DSN_contig_1305
GAATGTTTCAGATAATATAGTACTTACTTTCGCAAAGATCTGCGCGGGTAACACTTGCCCCATAGATGCCTCTATGGGTGGTATGGTGGCCCAAGAAGTTTTGAAGGCATGCAGTGGTAAATTTACTCCCATCTATCAGTGGTTNNNNNNNNNNNNNNNNNNNNNNNCTGCCAGATTGTGGTGTAGAGGAGGCCGATGCCCAACCAATTGGTTCCAGATATGATGCTCAAATCGCCATATTTGGCAAGAAATTCCAGGACAAATTGGGTGATGTTAAATACTTTATCGTTGGTGCTGGCGCCATTGGTTGTGAACTGATTAAGAACTTTGCTATGATTGGTGCTGGCGTTCGCAATGGTCAACTTTTCATCACTGACATGGATCTCATTGAAAAATCGAATTTAAATCGCCAGTTCCTTTTCCNNNNNNNNNNNNNNNNNNNNNNNNNNNNNNNNNNNNNNNNNNNNNNNNNNNNNNNNNNNNNNNNNNNNNCAAATGAATCCCGATGTTAAAGTAACCGCTTATGAATTGCGTGTTGGAACTGAGACTGAGAAGGTATTTTCTGAGGAATTCTACGGTCAACTCGATGGTGTTGCAAATGCTTTGGATAACATTGATGCNNNNNNNNNNNNNNNNNNNNNNNNNNNNNNNNNNNNNNNNNNNNNNNNNNNNNNNNNNNNNNNNNNNNNNNNNNNNNNNNNNNNNNNNNNTGCCATTCTTAACGGAATCGTACAGCTCGTCGCAAGATCCTCCAGAGAAAAGCATACCCATATGTACATTGAAGAATTTCCCCAATGCCATTGAGCACACTTTACAATGGGCCAGAGATTGTTTCGAGNNNNNNNNNNNNNNNNNNNNNNNNNNNNNNNNNNNNNNNNNNNNNNNNNNNNNNNNNNNNNNNNNNNNNNNNNNCAGCCATTGGAAATTTTAGAATCGGTCAAGGTTGCTTTGATCGATGACAAACCCAAAGATTTTGCTGATTGCGTTAAATGGGCTCGCCTCTATTGGGAAGAATGCTATGCCAACCAAATCAAACAATTACTCTATAAT
>Perm_DSN_contig_1306
AAAAAAAAGAATAAATTAAAAAATGCCGGTTGATATTAAAAATGTGTTGGTGTGCGATGCAGTTGACAGTGCCTGTGTAGATCTTTTGCAAAAGAATGGCATTAATGTCTCTTATAAACTGAAATTACCGGTGGATGAACTCTGCAAAGAAGTCAAAAAATATGATGCCGCCATAGTAAGATCAGATACAAAAATAACACAACAAGTGTTAGATGCTGGAGCTGGAAGTCTGAAAGCTGTAGGTCGAGCAGGTGCCGGTGTGGATAATATTGATGTGCCAGCTGCAACAAAGAACAAAGTCATTGTATTGAACACTCCGGGAGGCAATTCAATTTCAGCCTGTGAACTTACTTGCATCCTTATTGGCACTTTGGCACGTCCAGTTACACCCGCTGCCCAGAGCATGAAAGAGGGTCGTTGGGATCGTAAGCTCTACAGTGGATGTGAGTTGTATGGCAAAACTTTGGCTGTTTTGGGTCTGGGCCGTATAGGCCGTGAGGTTGGCATACGCATGAAGGCCTGGGGCATGAGAGTCATTGGCTATGACCCCATTACGACACATGAAGAAGCTGCTGCTGTGGGTATCGAAAAGATGACACTGGAGCAAATTTGGCCTTTGGCTGATTATATCACTGTGCACACACCATTGATACCAGCTACACGAAATTTGATTTCGGCCGATACTCTGGGCAAATGTAAAAAAGGCGTTAAAGTTGTCAATGTGGCACGCGG
>Perm_DSN_contig_1307
AAAAAGATCGATGATGTCATAAATGAGGCCTCAGATCATCACCATAACTTTCGACAGCTTCACTCTGAGCATCCACCTTCTTCGGTGGGTTTGTCATCACATTCAGAACAATACACATCAAGTTTCACCCCAATTGGATTAGCCGCCGCGGTAGATGACTCAAATGTTAAACTGTGTCTTGNNNNNCACCACTGTGCATTAGTCCAAAAGAAATGGTTACCAGTAAAAGTTGCAATACTAATGACGAAGCTGCACAAAGTAGCGAAGTTTGTGGCGCTGATAACAAAAATGATGGCGGTGATGATGAGGAAAAGTATAGTACTGATTCATCTCGACAACGGTACACATCAAGTCAAACGGTGACGGCAGGTGGAAACGAGACACGCGTCCCAAACGATCAAGAAGATAATGACGAGTCAATATCATCATCGAATGGTGGTAACACAATGACAACATCTGCCAAACAATCGCTCGCTTTTACAATCGATAATTTTAATGATAAGGAATGTGATGCCACCGTTCAAGCAGCCAAATACAAGAGTATGATGGAACGTTTCCAAAATAGACATCGGCGTGGTGCCTCTATGTCTAAATTAGAGAATGATGATTCAGGCAAGGCTCAGNNNNNNNNNNNNNNNNGTCTAACAAGTTCTCAATCTTCAACACCATTGACAACAACTCGATCGTCTGCCCGTAATTCAATGGCAAGCAGTGAGGAGAATAATGTAAATTCACTGGATTCGGAAACGACAACAACGCAAAAGGTTAAAATGCGTGTGCGTGATCGTAGCACGTCCCGTGTACGTGATGCTGCAAAACGTCATAGTTGGTCACCACGTTCAAGCACAAATGAAAACAGTCCGCAAAATCAACATATGCAATCATCAGCGGTTCCTACAACGACTCCATCAGCACTTCCACGTAAAACTACGAAACTTACAAGTAAACCGACGNNNNNNNNNNNNNNNNNNNNNNNNNNNNNNNNNNNNNNNNNNNNNNNNNNNNNNNNNNNNNNNNNNNNNNNNNNNNNNNNNNNNNNNNNNNNNNNNNNNNNNNNNNCCTCAACCACCACTAGCAGACTTCAAACACCTCAATGCTGACGCTGATGACATCAGCGAAGCGGGCACATATACGTTGGATGGTGATAACTATACAGAAGAACAAAAAGATATTATGAATATAGATAAGCATGGCCAAATTATAACAGAGGCTGCGCGAAGAACGAAATCCCGTCCCAAACAGTTGGATGACAATACTCCAACACTGAAACAACGAGCAACAATCGAATCGAAAAGGTCCAACAATGTATTAGAGGTCAATTATTATCATGATACTGATGAACCCCAACATATAACAAGGCCTCGAACCAGTACGGCGCCGTCCGATTTGATTATGGGTTCCCATCAATCGGCTGGAGCTTATTTGGAGAAAATCAAGTCACGAGTATTGAGGAACATGAATGCTACCAAACAAATGGATGCCAAACAGGAAATGATGAAGACGAAATTGTCCAATGAGGACGAAGACAACGAGGCTGATACCGGCTGTTTTACCAGTGTGACAACCAGCGGAGTTCTAGCAAAACAACGAACACTTGATGCCCANNNNNNNNNNNNNNNNNNNNNNNGACATCTCAAATTGATAGTTCCGAATATGTTAGCAATGAGACAAAGTTGAAAACATCTTGTACACCACCATCCTTTGCTAGTGGTTTTACCGATCATCAGAAGGCCGAATACCGTTTAAATGTTTTCACAAATCAAAAGGATGCTTCACAAAAGTTTGCGGCTACGCGGAATCTAATAGAAACTCCACCAGAGACGCCAACGGGTTCACAGCCTCCATCAAAATTAAGTGAAGTTGCTGTTTTGCAAACGGCCCAAACAAAACACGATTGGATACAAGAGTGGGCTCGCAATGCTCGTGCCCGTAGTTTGGCAAGTGATAGACACAGCACTGGGTCCAGANNNNAGGTGAATAACGATATGCTGATGACGCGATCGTACACCTGTGCCGATACAGGCAATGATTCCCTAACGGACGATAGTCTATATAATGCAAACTGTAAGCAATTCAATGCTAAACTCAATCGAAC
>Perm_DSN_contig_1308
ATAACAACAACAATAATAATGACAACATAACTGATTTAAATTCTTACAAGAAGACAAACGAAGACGAATTATCCATGAATGTTGAGCCAAAGCAAACAATTATCACCTGCAAATATTGGGCCACCAGCACAAATGGCACTCAAGCCTCAATGGATTCGGCTGCTGCAGCTATGATGCTTTTAGCTGCCGCTGCAAACAAAGACCATGTTGGGGGCATTATGACAGCCACCACCACAACGTCTACTAATTACGACGATACCAATGATGAAGGTATCATGCTGGAGGATGGCG
>Perm_DSN_contig_1309
AATATATTGACTAACCATTTGGATGTTGGGCACCATTCCACTACCAGCTCCGCCGCCACTACCACCTGTGGGCGCACCACTACTACCCGCTACACTACCAGTCTTATTCACCGCCGATGCTACACCACCGGATGAAGCAGCTACAGCTGATGATGTACTAACACCACCACTGACACCTGAAGCAGTCGCAGCACTATTACTATTCACATTGCTGCTATTGCTACTGCTGTTAACACCACTTCCACCAACTCCGCCAACACCACTGCCGCCACTAACAGACTGCGAGACCACATTCGATGCGGCATTATTTGCAACACTGCTATTCGAACTGCTGCTGTTGGCATTGTTGTTAGTATTTGTCACAGCA
>Perm_DSN_contig_131
GTAAAACTTACGAATCATGCAAGAGTTTTCAATCGCTTGAATTTTCCCTCAGCCACCCTTTGTGACCTGGAACACTGGTAAAACCATCTGGTTTGATAGCGCAAGCATCCTCAAAGAAACTGACAACAGCAACCAAACGATTGTTATAGACAGCAGGGCCACCGGAATCTCCCTTACAGATTCCGCTACCGTTATTTATTCCTTGCAAACAGATAGCACCTTTGGGAATATAATTTAAACTTTTCCTACATTTCTCTTCACCCAAAGCTTTTGCCATGTTAAATTTCAAGAGGGGTGCCAATTCTCCACCTTGCATGGTACGTCCCCAACCAGAAGTTGAAACTTCGGCACCTTCTGGTGGATCTTCGGTAGCGATTTCTATAGCTTTTACATTATCATTGAATTTCAAGGGTTCGGCCAATTTCACTAGGGCAATGTCATGTTGATAAGGCCAATAGCTGGGGTTAGGTTTAACTTTGGTAACATTAACCAATTGGCCACCTTCATAGGGCGAAAGACTTCCGGCTCGAACAGCTAACATATCTGCAGGAATTGGCTTATTATAGTATCCATGGACAACACAGTGGGCTGCTGTTACTATATAATATGGCGATATGATGGCACCACCACAATGATGAGAACCAGTAGCAAGTAGGGATACCTGATAAGGAAATTGACCCAGTTCAGCTAAACCGCCACCAACTATACGTGATTGTGGTTTACCCTCAACGGCCAGCGCCAACAAAAGGCATAGCAGGGATGAAGTTTTCCAAATGTTTTCTGAAACCATTATCGATTGTCAGAATTG
>Perm_DSN_contig_1310
ATTCATTTAATGAAATAATTTACAGGGATTCTTTCAATTACAATTGGTATAAAACTATGATTGGCTCCACAAATTTCTGAACATTGACCATAAAATAATCCTGGTCGATTAATTAAAAAATTTGTTTGATTTAAACGTCCAGGAGTTCCATCAACTTTTACACCTAAAGCTGGAACAGTTCATGAATGAATTACATCAGCTGCAGTTACTAAAATTCGAATTTGAGAATTTATAGGTAATACAACTCGATTATCAACATCTAATAAACGAAAACTATCAATTGATAATTCATTTGTTGGAATTATATATGAATCAAATTCAACATTTCTAAAATCTGAATATTCATAACTTCAATATCATTGATGACCAATAGCCTTTAATGTTACTGAAGGATCATTAATTTCATCTAGTAAATATAATAGTCGAAGAGAAGGAAAAGCAATAAATAGTAAAATAATTGCTGGTAAAATTGTTCAAATAATTTCAATAGTTTGTCCATGTAAAAGTGGAG
>Perm_DSN_contig_1311
GTATAGATTTGGAAAATATTGTCTATTATAAAGACGAAACCCATTATTTTGTAATGACCGCCAAGAAACATAGTCTTATAGATAAGGGTGTCATCATGCAGGACTTTGCTGACCCTGCTGAATTGTTGGCTCCCGTCAATGTAAATACTGAGAAACTNNNNNNNNNNNNNNNNNNNNNNNNNNNNNNNNNNNNNNNNNNNNNNNNNNNNNNNNNNNNNNNNNTTAATCATTATGGCAAACCGGATGTTGCCATGTTTGATTTTACCTCAATGTTTGCTGCCGAATCATCATGTCGCGTTATAGTACGTCATGGTTTTAGACTGTTACAGTGTCTGGTGGGTGATAGTCTGTTGGAGCCTTTTTGGCCCACCGGTTCAGGTTGTGCTCGTGGTTTTCTCTCCAGTATGGATGCTGCCTATGCCATTAAGTTGTGGGCCAATCCTG
>Perm_DSN_contig_1312
TCGTTTAGTTCTGTTGATTTGCGTTTGCTGCTATTAGACAACTGAACTATCGGTGATGGGTGGGCATCAGTTATCCGGGATACGTTTGTAACCGCCAACCGATGGTTGTAGGTTTGCAACAGAGTTTACACTTCCGAAGGAGGATTGTGAGGCTGATGTATACATTGGAGAAAAGCTGTTAGTATTGTCGAAGATGGCTTCGTCTGGATGATAGCTTGTGGAAGTTGTTGCAAATGTTGTGTT
>Perm_DSN_contig_1313
GCCGCTTATGCTCACTGTGATGGGACAGCCTGGGACAGGCATTTTATTGAATGATACATTGATGGTATGCTCACATGCTTCGGTGGGTACGAAGGATACGGAGAATCTTGCGCTTCCTTGAGGNNNNNNNNNNNNNNNNNNNNNNNNNNNNNNNNNNNGTCCTTTCGCCGATATAGTGATCTCCAAATTTCCCTCTCCCGCATCTCCAGCATCGACGGTAAACTGCACTGGGCGACCGACTGTACCACGCGAAACACTACCAACAGCCACTTTAGTTGCATCATATGATTTTGCCAAGAACGGTNNNNNNNNNNNNNNNNNNNNNNNNNNNNNNNNNNNNNNNNNNNNNNNNNNNNNNNNNNNNNNNNNAAATTCTGCTGTAAAGCCTGCATGTATATCTCCGGTAACACGAACCGGCAATTCACCATGTGGACCTCTTACACTAACAGCCAATTCGGCAGCACCACCACCACTTACTGTGATGTGAAACGAAGCAGGTCTATTCACAGGAATCAATTCCAAATTCGA
>Perm_DSN_contig_1314
GCTATGACCACTTTGGGATCGAAGATTGTCAATAAATGTCATCGTCAAATGGCAGAAATGGCTGTTGATGCAGTACTCAATGTGGCCGATATTGAGAAGAAAGATGTTAACTTTGAATTGATTAAAATTGAGACTAAAGTTGGTGGNNNNNNNNNNNNNNNNNNNNNGTTAAGGGCGTTGTTGTAGACAAGACCATGAGTCATGCTCAAATGCCCAAGACATTGCGTGATGTAAAATTGGCCATTTTAACCTGCCCATTCGAACCACCAAAGCCAAAGACCAAGCATAAGTTGGATGTCACTTCTGCCGAAGATTATCGTGCCTTGCGTGAATATGAACNNNNNNNNNNNNNNNNNNNNNNNNNNNNNNNNNNNNNNNNNNNNNNNNNNNNGCCAATGGGGTTTCGATGACGAAGCCAATCATTTGTTATTGCAACACAATCTGCCTGCTGTCCGTTGGGTTGGTGGCCCTGAAATTGAATTGATAGCCATTGCCACGGGTGGTAGAATTGTACCACGTTTTGAGGAATTGACACCCGAGAAATTGGGTTCAGC
>Perm_DSN_contig_1315
CCCATATGAGTCTCGGAATTAAAGTGTAGAGAACAACTATAAGTGAAGGACAAATCGATAGCGCTCATCATTCACGTTTGTAACGAGACCACCATTGAAAATGGGTACAACTGGAATGGCTATGAAGGCGCTGGAAGCGTTGCAAAATTCCCCACTAGATGAACGAGTTACAACGAATCCTATATTGGGAAGTCCTTGGGTGATGGTTGGTAGCATTATTCTATACCTACTAACAGTAAAAGTATGGGGACCCAGGTTCATGGCCAACAAACAACCATACAAAGTTGAACGAATTATGATGGCCTACAATATTGTGCAAATACTCCTGAATCTTTTTATATTCTACGAAGCGATTCGATACTCGTATTGGCGATCAGATTTTAGTCTCACATGCCGACATGCTCCAGATGATATGAGTCCAGAAAATTTGAAATTGGCTAGGCCGATAAGATTGTACCTTTTTTCAAAGTATTTGGATTTCTTAGATACGATTTTCTTTTTGCTGCGCAAGAAATTTAATCAAATCACATTTCTTCATATTTACCATCATTCAATTATGGTTTTTGTTGTCCACAATTATGCAGCACATTTTTATGGTTCTCATGCAACATCAACCGGT
>Perm_DSN_contig_1316
ACCATAACCGCCATCTCCACCTGGACTACCGGGACTTCCAGGTCTGCCACCTAATCCGCCTTGTCCACCCGGGCCTCCATATCCACCTGCTCCACCTCCGGCACCACCACCACCACCTCCTGCTCCACCACTACCGCCTCCAGCACCGCCACCATAGCCGCCGTATCCTCCTGGACCAGCAGGTTTTCCACTTTGGCCTCCTACTCCACCATGTCCTCCAGGTTTGTTGCCATATCCACCAGCACCACCTCCACCTCCTGCACCA
>Perm_DSN_contig_1317
TCTTGACCGAAATCTGGGAAGAGATAAAGGAATTGCGTAAAATCGAACATGTGGAAATATTGATACAGAAATACAATGAAGTTCTGGCCAAGTTGGAATGGGTTGCCAAGGAATTGGAATTGGAGGCGCGTCTGCATAAGCTGTATGCTTTAATCTTGAACAAACTCANNNNNNNNNNNNNNNNNNNNNNNNTGCTGATAAATATCGTGAAGCTAAAACGAAATTCATATTTGATCCTGAGGCTGGTATTATGAATCTGGAACAGAAATTACCTATGTCCTGGCATGCCTTCAATGAAACGCCCCGATTTGAAGAAATTCCCGAGTTTAGAGTTATGGCCAAAATCCACAATGTCTTAAGCAGCA
>Perm_DSN_contig_1318
AAATTGATGCCGAAGAAAATAGTGCCAAATCTTCCGAAACCAGCCCTGTGAAGCCAACAAAACCAGCGTCGACTACAACAACGGAAACACCTGGTTCCAAACCATTTGTGCGTAAATGTAGTCTACAGGATGAATCTCCACTCANNNNNNNNNNNNNNNNNNNNACAGAACGTAGAAAATCTCGTATTCTAGAGACAGCAGAGAAATTCCAACAAATGAATGCAGCAGCAGCCGGAGCTAATGAAAAACCAAAAAAGATGGTTATACCAGGAGTCAGTGTGGGCAGCTACAAGAAGGAATATGAACGTAAAGCTTCAACTGGTGGTACAACCGCAGGTCAACTTACCGCTGGTGAACGACGTGCTCTTGAAGATGTTGCCGCCGCAGCGGCAGTAGCCTCCGAGAATGCTGCTGCTGCTACGGCTCAAGAAGAACTATCCAGTACTGAGGGCAATGTTGAAGGTAGTGACTCCAAGGCCTCTGTATCATCATTCTCACTGGAAGATGCNNNNNNNNNNNNNNNNNNNNNNNNNNNNNNNNNNNNNNNNNNNNNNNNNNNNNNNNNNNNNNNNNNNNNNNNNNNNNNNNNNNNNNNNNNNNNNNNNNNNNNNNNNNNNNNNNNNNNNNNNNNNNNNNNNNNNNNNNNNNNNNNNNNNNNNNNATGCTATACAACCAGCAACTCAACAAGGTGTGGGTGATAATTACTCGAATGCAGCTCCTGCCGGTACCATGAAGACTTCTACAGCTTCGATTACTTTGAAATCGGCTACCCTTCCACGTCGTAAACCTGAGNNNNNNNNNNNNNNNNNNNNNNNNNNNNNNNNNNNNNNNNNNNNNNNNNNNNNNNNNNNNNNNNNCACCGAAATGCAACATCCTATTGCTGATTTACGCAGTGCACCACCACGTGAAGGTCCAGTTCCTTATAGTCCCATCAAGAATATGGCCAGTACCCGCGCCTCTAGTTTAGAACCCAAAGAACACATTATACACATACAAAAGCCTCCNNNNNNNNNNNNNNNNNNNNNNNNNNNNNNNNNNNNNNNNNNNNNNNNNNNNNNNNNNNNNNNNNNNNNNNNNNNNNNNNNNNNNNNNNNNNNNNNNNNNNNNNNNNNNNNNNNNNNNNNNNCCATTAAAAAGAGTCCACGTGAATTCATCATACCCATTGCCGTTGAAGGTGGAGGCTTTATAACACCGCGTGAGGGTAGCATAGAACCTTCTGATTCGGGGAATACAGCTGCAACAAGCACATCGAGCAGATCAACGTTTGGTAGGCTAAGGCCAACGCGTCGTATTGGATCCTTACTTAGCGAAAC
>Perm_DSN_contig_1319
CATGATTCAATCGATAACTCATATTGTCCAGCTTTAAGCATAGCTGCAAAGCTTGTGGGAGAGATGTAGGCTCCTTTACGCTCAAGAGCCTAGGGAGATCCCCTCTTAAACCTCTTATAAAAGTNNNNNNNNNNNNNNNNNNNNNNNNNNNNNNNNNNNNNNNNNNNNNNNNNNNNNNNNNNNNNNNNNNNNNNNNNNNNNNNNNNTAGATGTTGATAGACCGCTTGGTAATATTCAGCTTTAGTGCGGTGGCCCTGCGTCATTGTCGACATCTGGTATTCAAGAGTTCCAATGTCCCTCTTGTCGGAATAGTGCATCATCAAGCACTTCCTTATTTGCGTCCATTCTAAAGGCGNNNNNNNNNNNNNNNNNNNNNNNNNNNNNNNNNNNNNNNNNNNNNNNNNNNNTGTTCTAATTGTATGGAGGATAGCATAGTATCGCGTCGTTCCTCTCAATTGCTTAAATAATTCCAACACTCGTTCAACGGACTTCCGCCAGGAAGAGAACTCCCCTGGTTTTCCCGAGAATTCCCTGATTG
>Perm_DSN_contig_132
GGCCTTGAAAATTATCAAGAATGTAGAAAAATACCGTGAAGCTGCTAAGCTGGAAATTAATGCTTTAGAGAAAATCGCACAAAAGGATCCAAACTGTGAACACTTGTGCGTTAAAATGATAGATTGGTTCGATTATCACGGACACATGTGCATTGCCTTTGAAATGTTAGGTTTGAGTGTTTTCGATTTCTTGCGTGAGAACAACTACGAACCATATCCATTGGAGCAAGTTCGACATATGGCCTATCAATTGTGCTATTCTGTGAAATTTTTACATGATACTCGTTTAACGCACACAGATTTAAAACCTGAAAATATTTTATTCGTTGATTCGGAATATACCACACATTATAATCATAAGATTAATCGTGAAGTGAGACGTGTAAAAAATACCGATGTTCGTCTAATCGATTTTGGTTCTGCCACATTTGATCATGAGCATCATAGTACCATTGTATCAACGCGTCATTATCGTGCACCAGAAGTTATACTCGAATTGGGCTGGTCACAGCCTTGTGATGTGTGGTCTATTGGCTGCATTCTCTTTGAATTATATCTGGGCATAACACTATTCCAGACCCATGACAATCGTGAACACTTAGCCATGATGGAACGTATTCTAGGACAAATACCATATCGTATGGCACGCAATCATGTTCTTTACAGCAAAACCAAAACAAAATACTTCTATCATGGTAAGTTAGACTGGGATGAGAAATCATCGGCTGGACGTTATGTACGGGATCATTGTAAGCCATTGTTCAGATACCAAATGTCCGATGCAGAGGATCATTGTGAATTATTTGATCTAATTAAGAAAATGTTGGAATATGAGCCATCACAGCGTATTACGTTAGGTGAAGCTCTACGTCATCCAT
>Perm_DSN_contig_1320
ATTGCTTAAGCGTGCCAAGGGCAACGGGGAAGCAGCTGTTGGCAAATACGTTCCTGGTAGTGTAGTTGGCGCTGGTGCCGATGCTGCTCTCTTTGTGGCCAACCATGCCTACTAAACAAAGTCTCTGCATTGGATCAACAAGCATTGGGATTAAATTGTTCGGCAATATAAATATTAAGTAATGCATAATTATTATACTTTAGACTATTTTTATTTTGATGGAGTCAAAATGCAACATTAATTATAATAAATTAGCTGGGATTTAGAAATTATATCTACACCAAACCGCGCAA
>Perm_DSN_contig_1321
CTCAAATTTGTACAATTCACCATAACGATGTTCAAATTCATCACCCACATATTTCATGGTGCCGGCAAACAAACGACCCTTGGGATCACATTTGCCATCATTGAAACGATTATCGTTGAAACGAGCATCACCCTGTTGCACTTCGAATAGAGTCTTTATAACCTTGGCAGTGGGAGAGACACCATCCCAGGTGATAACNNNNNCCAGCTCCTACCACAAATTGATCGGTTGTACCCTCGACGGGTATAATGAATCCAGCCAAGGTTTCATTTTCGATTTGTGCCTTGTAAACTTTGTTCTCATTGTAGTCGTAACGATAGATTTTGCCAACATGAATATCAACATAGTACAAACTTTGTCTGGCTACATCCCAATGGGGTCCCTCACCCAATTCAGCGTGAGAG
>Perm_DSN_contig_1322
TGCTGCTCAAATTAGAAAATGTTTCTCAAAAATTTATTTGCAATGATGGTAATAAAAAAAAACATTTGAGAATATCACCCGCTTAGATTTTGTTAAATGCGGCAATATCAACAGATTGTACAAAATCTTCGAACTCTTGAATCTTTTCAGTCAACAAATCAATAGAAACCTTGTCATCTTCGATGACACACATGATTTGCAATTTGTTAATACCATAGCCGACTGGAACCAATTTGGAGGCACCCCACAACAGACCATCCATCTCGATCGTTCGTACATGTTTTTCCATTTCTTTCATGTCGGTTTCATCATCCCATGGCTTAACATCGAGCAACACGGAAGACTTGGCAATTAAGGCGGGTTTTTTCGATTTCTTGGCGGCGTAGGCGGCTACACGTTCTTCGCGGATTCTGGCTGCTTCTGCGTCTTCTTCTTCATCATCTGAACCGAATAGATCGACGTCATCATCGTCATCGGCAACTGTGGGTTTAGCGCCGGCAGCTTGTGGAACAGGGGAACCGCCCCATGTGGCCTTTTCGGACGATTCGAAGGAGGCAATATGTTTGTACCAACGTTGAACGTGGGGGAAATCACCGGTAGGTGCTTTTCCTAAGGCTTCGAACACAGAGAGGTCAGCTTTGCTGGGTTCATAACCACTGATGTAGCTGTTGTCGGCCAAGAAATTGTTCAATTCCTTGAGTCCTTGTGGGGTCTTAACATCGCCGAAAGCCATTTTATTGTATATTTCAATTAATCTCTATATTTTAAAACAAATCCACGTTCCGCCGCCAAC
>Perm_DSN_contig_1323
GGAAATGCTGCACATTGTCGGCTTAGAACGGGTCGCTGAGGAGTTAATGGGGCGCAGGAAATGGAAGCAATTTCAAGGCACATTAATGCGAACCCAATTAAATTCCGACCAATTTGTTGCNNNNNNNNNNNNNNNNNNNNNNNNNNNNNNNNNNNNNNNNNNNNNNNNNNNNNNNNNNNNNNNNNNNNNNNNNNNNNNNNNNNNNNNNNNNNNNNNNNNNNTCGAAGATAACCACCGCATTGAAGAAATCAACAATCAACAGGAGTTAAGAGATAAACATCACACAACAATAAAACAGGAAGAAAGGGATAAAGAAAAACAAACGCTGGAGAAGAATTTAAATAAAGCATCACAAGAGCAAGGTGAAGAGAATTTATGTAATAACAATAA
>Perm_DSN_contig_1325
AGCTAAGGGAATCGCTAATATTTTTTGATTACGCAATAACAACGCGTCCGTCGTATGTGTTATTGCGATACCCCGTGAATGTGCACATTTAAGATTTTTGTGATCAGCAACGCTGTCCATATGTTCTGCGTAAGCTTTTGCCCGCCAAACATTCTTATACTAATCAATTCTTTACAGAACATCAAGTGAAGCTCAATTTTGCTAAGGGAAT
>Perm_DSN_contig_1326
AAGTGTAACTTGTGTTATCGTGTCAATGAGTTGCCTGAAGACTTCCAATTTGATCCAGCTACGAAAACATATGGTGACGTTACACGTCGTCCAGAAGTACGTTCAAGTACAATAGAATTTATAGCGCCTTCAGAATATANNNNNNNNNNNNNNNNNNNNNNNNNNNNNNNNNNNNNNNNNNNNNNNNNNNNNNNNNNNNNNNNNNNNNNTGGATACTTGGAGAATGTGTGTGGAATGTTAACAAAGCACTTGGACGATATGCCCGGAGATGCTCGCACGCAGGTGGGCTTCATTGCTTATAATAGCAATGTGCACTTTTATAGCATGGCCGNNNNNNNNNNNNNNNNNNNNNNNNNNNNNNTCAACCACATGAAATGACTCTTTTGGATATTGATGATCCATTTTTACCGCGACCCGACAATTTGTTGGTTAATTTGAAGGAATGTAAGGAACTTGTTAAAGACTTGCTTAGTCAATTGCCGAATCGGTTTGCCGAA
>Perm_DSN_contig_1327
AAACCAGACACCATGGAAATTCAACAAATGAAGGCCCAAGCCAGAGAGGAGAAGAATGCCAAACAACAGGAACGTGAAAAACTCCAATTGGCTTTGGCTGCCCGCGAACGTGCCGAAAAGAAACAACAAGAATACGAAGATCGTCTCAAGCAAATGCAAGAAGACATGGAACGTTCACAAAAGGACTTAATGGAAGCCCAAGAAATGATTCGTCGTTTGGAAGAGCAATTGAAACAATTGCAAGCCTCCAAGGATGAATTGGAATTGCGCCAGAAGGAATTGCAANNNNNNNNNNNNNNNNNNNNNNNNNNNNNNNNNNNNNNNNNNNNNNNNNNNNNNNNNNNNNNNNNNNNNNNNAATGGAAGTTCAACGCATCCAAGAAGAAGTCAATCAAAAGGATGAAGAAACCAAACGTCTACAAGACGAAGTCGAAGAAGCCAGACGCAAGCAGGCTGAAGCTGCTGCTGCTTTATTGGCTGCTTCCACCACACCACAAC
>Perm_DSN_contig_1328
TTCCCCCTGAATCTGGGTCAGTTGGAGTTGAGACAGGCATTCGTAACAGCAGCAGCAGCAGCAACAACAGTAGCGACAGCAGCAGTCACATAGCCCAAGAAAGCAAAAACAGCCTACCACACANNNNNNNNNNNNNNNNNNNNNNNNNNNNNNNNNNNNNNNNNNNNNNNNNNNNNNNNNNNNNNNNNNNNNNNNNNNNNNNNNNNNNNNNNNNNNNNNNNNNNNNNNNNNNNNNNNNNNNNNNNNNNNNNNNNNNNNNNNNNNNNNNNNNNNNNNNNNNNNNNNNNNNNNNNNNNAGTAACAGAAGGAAAAAAAAAAAAAAAACACTGTGTAAAAATCAATTGAACGAAGACCATCAACGGGCGAGTGATAAAAAAATTGGATTAGCCAAAAAATTCCATTGAAATCTCAAATCTCCTCTCAAATATATAGAGTCCTGATCCACATCTCCGAGTCGAGACGTAATAATAGTNNNNNNNNNNNNNNNNNNNNNNNNNNNNNNNNNNNNNNNNNNNNNNNNNNNNNNNNNNNNNNNNNNNNNNNNNNNNNNNNNNNNNNNCCAAAATAGAGCCAGGCAAACAGTCAGGATAGCTTTCAGGCATTCAGCCAGGCACATAATCAACAAGAGAAAAACATAGAGATCCCCATATACTAACACACTACCACACACACACACACACATCGTCTGATTTGGAGGAAAGAAGACATCCATCCCATCCCATCACCACCATACACGGTTACCACTACAACTACTGTCCCACACATTTGGTNNNTGAGGTTGTGAGGGAGACTTTGATTTGTTGCCGCAATAGATTTTCTGAAGTGTGCCATCGCGATGGCTGCTCCTGCAGCCTGTACGCGTTTCTCGGACAACTATGACATCAAAGAGGAGCTGGGNNNNNNNNNNNNNNNNNNNNGCATTTTCCATTGTGAAACGTTGCGTTCAAAAATCCACAGGCAATGAGTTTGCTGCAAAAATAATTAACACGAAAAAATTGACAGCTCGCGATTTTCAGAAATTGGAAAGGGAGGCGAGAATTTGCCGGAAATTGCATCACCCGAATATAGTGAGACTGCACGACAGTATACAGGAGGAGAACTATCATTATTTGGNNTTGGTATTCGATTTGGTTACTGGTGGTGAATTGTTCGAGGATATTGTGGCCAGAGAATTCTATTCGGAAGCAGATGCATCACATTGTATTCAGCAGATATTGGAATCGGTCAATCACTGCCACCAGAATGGTGTGGTCCATCGTGATCTAAAGCCGGAGAAC
>Perm_DSN_contig_1329
ACAGAAACCCAAAGTGGCCACCTTCTTTGGCTGTGTAGGCAATGATGATTATGCCAAAATTTTGGAAGAAAATGCCACAAAAGATGGTTTGAATGTGAGATATCAATATAATCAAGATGTACCCACAGGAACTTGTGCAGTTTGTGTAACGGGAACACATCGTTCCTTATGTGCAAATTTGNNNNNNNNNNNNNNNNNNNNNNNNNNNNNNNNNNNNNNNNNTTGCAATTAGCGGAAAATAAAAAATTATTGGAAGCTGCAGATTATTATTATATATCGGGATTCTTCCTTACCGTAAGTCCGCCCAGCATTATGGAAGTCGCCCGTCATGCCCACAGCCACAATCGAATGTTTATGATGAATTTGAGCGCT
>Perm_DSN_contig_133
ACCTTCATCTTGCAAGCGTTTGATTTCCTTCTTAATCCATTCCTCAATCTCTTCTACACGTACTTGATGTTGGTTGGCAGTGGCATACAAATGGGTTTGATCTTTTTTGATACGTTCCTCCAATTCCTTGATGGAATAGTTGTTTTGTTGAATCAGTTGCATGATACGATCACGTTCAATGGTTTGCCAATTGTTCAATTGTTCCTGGATTTGTATCAGTCCCATACTTTGTAAACGTTCACCCTCCTTCTTGATCCATTGCTCAATTTCGGAAATCTGGACATTATAGGTGCGAGCCAAATCGGCCAATTTACGGCGATCATTCAATAGTTTCTGCTCAAACTCCTCAATGGTGAGACGATTGTTTTCCACCAACTTGAATATTTGATCACGTTCGGCCTTTTGCCATTCCTGAACTTCTTGAACCTCCAAATTGTATTTAGCAGCCAGTTGATTTAAATGACTTTGATCCGTTTTAATCTTCAACTCCAATTCTTGTACCGTAGCTCCACTTTCNNCTTTCCTTACGTTGCCATTCTTCCACTTTCGCGGACAATCATCATTAGACGCTCTCTTTCCTTACGTTGCCATTCTTCCAGTTCCTTCTTGATTTCGGTAAGGAATCCCTCATTCTTCAATTCACCCATTTCCTTTTTTAACCAAGCCTCAATTTCATTGACCTGAACATGATAGGTACGGGCCAAATTCTCCAAACGTTGACGGTCATTGATGATTTGCGTTTGGAATTCCTCAATGGTAAGATCATTACGTACAATAAGTTTCTTGAGATTTTCTCTTTCACGCAATTGCCACTCCTTGATGCCTTGCTCAATCTGAATCTGGCTTTCCTTTTGCAAACGTTCCAATTCTTGCTTTTGCCATTTTTCCAATTCCTCAATGCTTACATGGTATTTGTTGGCTAAATTTTGTAGGTACACACGATCTTTGGCCATTTGACCATCGATATCGCCCACAGAACCCTGATGCATTTTCACCAGATTTTCCAAACGGCTACGTTCGGATTTTTGCCAATCAGTAATGCGAGTCACTTCATCACGAGTTTCGGTAATAATGCCACCCAATCGGGCCAACTCTTCCTTAAGCCATTTCTCCATTTCTTGGACATTTCCCTTATAGATCTTGGAAATATCCTTCAACTTCTCTTGGTCCATTTTGATGGAGTTATGCAATTGATCAATGGTGGCATTGTGTTGGCGAATCAATTCTTCCAAACGAGCCTGTTCGGTATTGCGAATCAAATTATCACTAGGGATATTAATCATGGAATGATTTTGATCGTTGAAGTAAACGTACAGGCGGTCCAATTCCTCAATTTGCCAATTCTTCAACTCCTCCACACTAATGCGATATTGGCGGGCTAATTGGGCCAATTTTTCCATATTTTCTCTCTGCCAACGTTCTAATTCCTCACGGGTAACACTGTTTTGATGTATCAACCAATCGAGACGGCCACGTTCCATACGTTTCCAGGCTGTGGCATCATTGGTTTGACCACTATATTGGGCCAAGAGGTTTTGATAACGCTTCAACTCTGTGCGATGGAATTCATAGATCTCCTCAATGGTGGTGTGATAACGTTGAGCCAAAGCCAAAAGACGATCTTCTTGTTGGCGTTGCCAGATTTCCAAACTTTGTGGTGTGGTATTGCCAGAGGTCAAGAACCAAAAGAAGCGTTCACGTTCCTCACGTTTCCAATCTTCATCACGAGGCACCGACCACTCACCGAAAGGACGTTCTGTATCATATACCAATTTTCCATCTACCCATTTTTTGTGGCTCTCGGAACCGGAGATATGAGTCCCTGAACCATCTTTAAAGATTGTCTTATTGACACGTTGAACAGTTACTGTAGAACCCGGTCTATAGGATCCTGGTTGATATGTTCCAACATTGAAATTTTCCACATCAGAACCGAAGCTCGTTTCAACAGGAATATGAACGGGACCACGGCTAGTAGAGGCATGGGAATTGTCAGCCCAATTGTATTCAACATTAACAGCAGGACGATAGCCTACAACTGTGGGTTCCATATTTCTATTGGCCCAATCGTAAACAGTCTGCTTACGTGTCACAGTAGTAGTGCTTCCACCGGGAACATAACTTGAACCAGTTGGTACATAGCTGGAACCAGTATTATATCCAGTATTCGTGTAACCCATATTGGTGGTAGCATAGCCACCAATTGGAGTTGCATTTGAGGTAATGATGGTACGATTTCTCTTGACCACAGTTACATAGGGATTTTCAAAAGTTCCGGTACCAGTAGTCTTATGGGCCTCAGTCACATTCTTATGGACAACATATGTTTTGCCATCAATCACCTTAACCTCAGTGGGGAAGTTATAAGTTTTGACATCATCAAAATTACTTAGATCACCAACCACGGGGAAACCACCTCCCAAATCCAAGGTTTGTTGTTGTCCGTTATCTACAACATAGTAACGGTAAAGAATTTCTGAGGATTTCCAATCAAAGAAATTGGGTTGTGAGACCAATTGGTAGTTAAGGGCTCCGCTACGCATATCATTAACCAATTCTTCACTTTGCAAACGGCAAATGGCATCCAATTCTCCTGAAGTTTTACCAGTTAAACTGATAATACGTTCCGACCAAGGTGTATAGGTGGTACTGTAGCCATGACCGGTACCTGTAGACATACTACTATATTCCTGCCTTAAACGACCGGCAAACTCCCTAATTTCCGTGAGATATTGTTGAGCCCAGGAATTTAGATTGCAACATCCCGAATAAGAAGTAGATGTTGCTGCAGATGATGCAGAGGAAGCTTGACTAGATGTATAGGCGGCACTGCCGCCACCATATGATCCGGATGAACCATATGAACCGCTGCCATACGAGCTTGAGCCATATGTACCCGATCCATAACCACTAGAACCGTATTGAGCATATGATCCAGAACCATAAGAACCAGCTCCACCATACGAACCAGTTCTACCATAAGTGTAAGCGGTACTCCATTGTACCAAAGCCACTAGCACCAGCAAAAGGCTAAGGCCTCTCATTTTTCGAATGAGTGGTTGTGTGTCTAAAGAGAGCTCTAATGCGAAGAGTTGTTACTCTGGATATTTCGTATTTCAATAAATCCTAATGAACAATGTTTTTTGAACTTCTCTTTTTAGACCCGCAAAATATTCTTTACAATCCTAG
>Perm_DSN_contig_1330
CTTATCCCCAAAAGAAGGTAATCACATTCAACAAACATACCGAGGATTTCGATTTCTATGTTCATTATGGAGATTTGAAACATTTAAGCTCAGTGGAACAATCATACTTGGGAGGATTGAAAATATCCAAGGTAGANNNNNNNNNNNNNNNNNNNNNNNNNNNNNNNNNNNNNNNNNNNGGAAGCCAAAGGCATAAAGGCCTTCTTTACTTTGGATGAGTCTGGTTTGTTCCGATGCACTGGTGTTGAGTATGTCTATGAAAAGCAAAAGGTGGAAACTGAAGAGGATGATGAGGGAACTTTAGCGAAA
>Perm_DSN_contig_1331
GTTGTGCCACGGCAGCGGCTGTTGCTTTTTGCAGACCCAACATAGACGGTGTACCATTTACCGATTTACTGTTTGTACTTGTGGATGTTAAACCATTCACTGCATTACCGACACCATTAAGACCATTACTGAGCATAGGCGTATTATGATACGGCGAATAAAAATTTGGCGATGAACTGATGCGTGTTGGAATGAATTCAGGTGATTGCTGTGCTACCATATATGTTGCAAGTTTACTTTCAGAAGGTA
>Perm_DSN_contig_1332
TACGCTTAACCTAAAGGGCGCAGAAAACTAAAAATTATTGTTAAAGAAAAAGGCCCGCATTATCGCACGCATATTAGTTACTTGCTTTCAGGTATTTTTTAGATCATAGAGCCAGTGGGTTTTTNNNNNNNNNNNNNNNNNNNNNNNNNNNNNNNNNNNNNNNNNNNNNNNNNNNNNNNNNNNNNNNNNNNNNNNNNNNNNNNNNNNNNNNNNNNNNNNNNNNNNNNNNNNNNNNNNNNGCGAAAGGTGATATGAATTCACTGTCAAATGACAATGAGCGAGCCATCAGCGCCAGCGAGTTGGCAGTCATCTGTAATTTGACAGGATCTGTTACACCTTCAACCTCTTTTAAAACATCCAGCAATAGAGTTTCGGGTACATTATCGAATACGCCATCAGTGGCAACTAAAATAACATCGCCCTCCTTTACAGGGAAACTCAAAGTATCTGCCGCANNNNNNNNNNNNNNNNNNNNNNNNNNNNNNNNNNNNNNNNNNNNNNNNNCTGGAAGGGTGTATTAAAATAGTGCTGCTGCTCTTCTGACTTGTGAATAATTTCGCCTTTTCGGACTACTATGAATCCACTGTCTCCAATGTTAGCTGTATAAACAGTGCTGTTCTCCCTATTTAGCACAAGAACGCAAGCCGTACTGCTTCCTAGTATTGGTTTCTTTTGCTCCAATAATTCGCAGTAGCTATATGCTAGGAGATTAACTGGCCTTTGCGGGTTAAAGTTGACACAGTGAACGAGGCGTTCGCATGTCTTCATGAGGAAGGAAGAAAATTCGCCAGGATCTATGCCATAACTTCGCCATCCACCTACACCATCAGCAACACCTAGAACATCAGATGTCGCAGTGGAGGTCTTAAACCAGGA
>Perm_DSN_contig_1333
CGGGGAATGCTTTATTTAGGGGAACAAAATTGTGTACGGATTGTTGGGCTGGTGCCTTGTCCTTTGGAGCAGCTGTATTATTTTCTTGAGATTTCTTAGATGTTTCACTGGCAGTATCAGTGGATTTTTTGGAAGTTTCACTGCCATTGAAAGATTTATTTTGTTGAGATTTCTGCTGTTGTTGTTGTTGTTGTTGTTGTTGTTATTTGCATTTGCCACAGGCTTCTGTGAAAATCCTTGTGGGGCATTTTGAGGCCTTTGTTGTGTTAGTGTTTGAANNTGTTGTTGCTGCTGTTGATTCTTGTGTTTATTTTGGAATCTTGGCGGAGTATTGGAGGATATTGATTTATTATGACTATAATTACTAGCCGTGCTTCGTTTATCACTTCCTATGGAATTATTGGAACTGGGCAAATGTTGTTGTTG
>Perm_DSN_contig_1334
GGTTTTGGAATTTCGGTGATATCTTTTGTGGCTTATACGATATATTTAGCACAGGTAAGTCAACTTGCGTATCCGGTTGCAGATTACCGGCCAACATACGAATGAATGTAGTTTTTCCAGTACCATTCTCACCAAGTAATACCAAAATTTCAGAATCACTGAAGTGTCCCTCTTGAACAGTAAGAGAGAAAGTGCCCAATGTCTTTTGCATTGCAGGATAAACATAATGATTCATTCTCTTAATTTCTTCTTCCGTAGCTGACTCTGAGACCTTGAATGTTAGAGACTCCNNNNNNNNNNNNNNNNNNNNNNNNNNNNNNNNNNNNNNNNNNNNNNNNNNNNNAGCGCACTGAAAAAGGCATAGTAACGACACCGTAGCATCCGGGCACCCCATATAGGCAACATATAAAATCGGACAAGTAATCCAAAACTGACAAGTCATGCTCAACTACGATAATAAACTTTGTAGGATGCAAT
>Perm_DSN_contig_1335
CCTCGCTGTAATGCCAACGTGGATGTTTCTCACTGCAATCACCGGTTTGCTTAGGAAGCGAGCAATAGTCTTTGTGGACTCCCGGTTGACGACAATGGTAGTTGCAAGCATGTTCTGTGGCATAGTTGTTCTTGTTGCCTTTGCAGCCTCCGTATCTGAATGGACGGCATNNNNNNTCGGTTTGGTTATCATAGAACCAACGTTCAAAGTTACCCTCACATGGACCTTCATCAACAGGTTGATCGCAGGGTGGTGTGGTCTCACTAACTGAACACAAGGACTGGCATTCCTCTTTGGTATCGAAACGATTGTTGGTACCGAAGCAACCACCATATTTAAATTCTTCGCAACGGCCACGATCTGCATCGAAGTACCATTTGCTAATGTGAGCCGTGCATGGACCAGAGCTCTTGGGCAGATAGCAGGCCTCTTTTCCTGTGTAGTCTTGACAGGTCGCTTTACAGTCACCTTCAGTTTCGAAACGATTTCCATTTCCTTCACAGCCACCATACCAGAACTTGGCACAAGCTCCATAGGATGTATCAAAGAAGTATTTGATGCTGAAGTTTCCACATGGACCGGTCTCCTTGGGCAAGCCACATGATTTCTGTGGTGGCTCCTTGACATTTTCGCAACCTTCGAATTTATCGCCTTTGGCCTCTGTAACACCATCTGGACAACAACCATGTTTACTTTCCAAGCAAGTGCATCCTTCGAAATNNNNNNNNNNNNNNNNNNNNNNNNNNNNNNNNNNNNNNNNNNNNNNNNNNTCCGTTTGGGAGCAATGGCAACCATAATGATGAGGGCCTTGAGCAATGGTGATTCCATCAGGACAGCAGCCGAATTGCAAGGTATGACAAGCACATCCCTCAAACTTGGGTCCTTGAGCTGGGGTAAGTTNNNNNNNNNNNNNNNNNNNNNNNNNNNNNNNNNNNNNNNNNNNNNNNNNNNNNNNNNNNNNNNNNNNNNNNNNCGGGGCAACAACCGTAGGGAGCATATTTACAATCACAATCTTCAAAGTTGGGGCCTCGAGCACTGTTAATGTTGTCGGGACAACACCCATAAGGCGAATTCAAACAACAACCTTCACCCAATGGACCATGGGCTGGTGTCTCCTTGTCAGGGCAGCAACCGAATGGTTCTTCAGCACATGCCGGACAGCCTTCGTTATTGGGACCAGTAGCTGGAGTACGGCCATCNNATCGCGGCAACAACCATATTGCGAAGCCCTGCAATCTCTGGGATCAATTTCGGGTGCAACAGCGCAACCCTCAAAGTTGGGACCTGTGGCCGCCGTAACACCATCTGGGCAACAACCGAATTCACCAAATGCACATGATTTAACTGTTTCAGGTTCCTCTGTGGCTTCACTTGCAGAACTATCAGTTGAGCCTTGCATATCTTCAGTTTGACTTTCCATTGTTGATTCT
>Perm_DSN_contig_1336
TGATTTTCCAGGACCTGAGATAACCTGCTGCGCTGCGGGAGCAGAATATGTCTTCTGAGTGCTATAAGTTTGTTGTACTACTGGAGCGGAATAAGTTCTTTGTGCAGTATAGCTTTGTTGGGCAGCTGGAGCTGCAGAATATGTCTTCNNNNNNNNNNNNNNNNNNNNNNNNNNNTGAGCGGTGTATGTTTGCTGTCTAGAAGGTGCAGATGCAGTATAGGTTCGTTGCACAGTCGGTGCAGAATATGTCTGAGTGGTGTAAGCTTGTTGACCACTTGGCGCAGCAAAAGCTTGTTTACCACCGGTCGAGTAACCACTTTG
>Perm_DSN_contig_1337
GTAAGGACTTTAAGGGTTGTGATAATGTGTAGGTGGTTGTCCAGGAGGTACGTAATATTGAGCTGGCTGTGCTTGCGGATATGCTGGTGGATATCCTGGTGCAGGAGGTGGTTGAGATGGAGGCATAACAACAACTGGAGTTTCAACATCGCCGAAACCAGAAATATTGGCTGACTTTTGGCANNNNNNNNNNNNNNNNNNNNNAGGACGAAGCGAATGATGGTGATGATGCGGCGGTGGTGGTGGTGGACAACCGTGCGGTGGAGGAGGAGGTGGAACCATTATCCAATTTTCTATTGTTCACTTAAATATGCTTTATGTTCTGA
>Perm_DSN_contig_1338
TATTGGCCTTGTCGGCTTCATACCTTTGGTACGTTTTTAGTCTCTATTATTTCTTTTGTTTTCTGTGCGGTCTCTAAAACAGGTTTTTCCATTTTGTTGGGAATATTGAGTTCCCTGGTGAAGTCTGAANNNNNNNNNNNNNNNNNNNNNNNNNNNNNNNNNNNNNNNNNNNNNNNNNNNNNNNNNNNNNNNNNNNNNNNNNNNNNNNNNNNNNNNNNNNNNNNNNNNNNNNNNNNNNNNNNNNNNNGCTGGTTCCGGTTTTGGTTCTTCTTTTGGTTGAGCAACTGAAGTCTTCCTCAGTTTAGGGAATTCTTCAATTGGTTTTGGCTCGTCAATCACCTGTTCTGGAATGTCTTTGTTATCCTCGGGAGCAGGTTTCNNNNNNNNNNNNNNNNNNNNNNNNNNNNNNNNNNNNNNNNNNNNNNNNNNNNNNNNNNNNNNNNNNNNNNNNNNNNNNNNNNNNNNNNNNNNNNNNNNNNNNNNNNNNNNNNNNNNNNNNNNNNNNNNNNNNNNNNNNNNNNNNNNNNNNNNNNNNNNNNNNNNNNNNNNNNNNNNNNNTGGGTTCTTTAGGCTTAGCTTCGACAGATTCCTTTTTGGCCTCCTTGACTTCAGTCTTACTTGGCTCCACTGTTTCTTTAGGCTTGCTCTCAGGAATTTCCTTTTTGGCATCCTTGGCCG
>Perm_DSN_contig_1339
TAGGTGAATAATGGAATTGGTGATAGAGAAATTGGCGAATAGAGGCCTTGTATTTCTCTAACGAGCTGCTGTTATTTACTGAGGATGGGTATCAAGATATACTGGAAATGAAAGTGATGATCAACTGGAGATGAGATTNNNNNNNNNNNTTTACATGAGCTGGGTGCTATCTGAACAACGACAACATCTTGTGCACTATATGATATCGCTCACTCATCATCTTTGGCTTGTGAACTATGCCGACAATAGAGGTTGCGGTTTAATGAACGGTTCCCTAACGGACAAAAGTACGAGCACTGAGGAGCCCTCCTCTCGCCTCAGGTGCGAATTCTGCTGACTGTGGGTCGAGCCCGCAATAGAACTAAAGAAGTATTCGTTCTCTGCTTAGGTGAATAATGGAATTGG
>Perm_DSN_contig_134
CCGATCCAAAATGTTCAAGAACCATTTGGAAATGATTGGCCGCAATGAGAGCCCCAGCAAGAAGGCCAAGTTCTGGCAATCTTATATCAGATCCTTGAAGGGATCTGAGGATATCCGTGCCCATGAGACTCCCAGGGCCGGTCGTCCATACAGCTCATACTTAGATGCTCCCTCCACATTCAGGAGCATCTATGAAGAGCCTGCTACCGCNNNNNNNNNNNNNNNNNNNNNNNNNNNNNNNNNNNNNNNNNNNNNNNNNNNNNNNNNNNNNNNNNNNNNNNNNNNNNNNNNNNNNNNNNNNNNNNNNNNNNNNNNNNAGCGTGCCTGGAATGATCATTTGAAGCGTATGCAAGAAATTGAACGCAGATACCCATCCCGTTATGGTTTGTATCTTAAGGACAAGCCCTACACACCAAACGCTTTGGTGCCCTTGGAATATGAGCCAGAGGACAAATTGCTC
>Perm_DSN_contig_1340
TGAACTTTTGTTCATGGACGAAGATATTAGTGATCCATTAGATAATATTGTTGCCAAGAAGAAAAAGCAGGTTAAGACTGCTGCTGCTACGGCAACAACGGCGGCGGGAGGCCCTGCTGCTGGAGCCACTGGTAATAAGACAACGAACAAAGGCCAGGCTACCAATCCGAATGCCAAGAAATCGACCAACCAAGCTGAAAAGGAAAATAAGCCCATGAACAGGAATGATAGCAAGAAACCTGGTGGAGCTGTAGCCCCAGGTGGTGGCTCGGGTAAACAAGGTGGGGCTGTTGGTGCTGCTGCTGGTGGCGC
>Perm_DSN_contig_1341
ATCCATTCTCTATTTGTCGACCAGAACCGAAATCACCACCACCGGCACCAGGAAATCCATGCCAGCCTTCGCCTTGTGGACCAAATAGCAAATGCCGTGAGTCTAATGGTCTGGCTGTTTGCTCATGCTTGGATGCTTTCACCGGTGCCCCACCAAACTGCAAACCTGAGTGTACCGTCAACGCGGAATGTCCTCAGAATAAGGCATGCCATAAATTCAAATGCGCTAATCCGTGTGCTGGCACCTGTGGCATCGATGCTAAAGGTAATTAATCACAATCCA
>Perm_DSN_contig_1342
AGATTTGGCCTGGGCGGTTGCTTCATCGACTTCTTTGCGTACTTTGGTGTCTATGGCCTTAACTTCGTCGGTGGTTATTAGACCTTGTTCGATGCACATCTCCTTGAATGAGGTAATAGGATCACGCTTTTGGCGCACTTCTTGAATTTCTTCGCGTGTACGATAGCTAGTGCCAGGATCTGACATGGAATGCCCGGAATAACGATAAGTGTTAGTTTCCATTACTAAAGGACCGTTTTTGTTTACATAGTCAATAGCGAATTCTGTGGCACTACGAACTGCCAAAACATCCATTCCATCAACCCAGATTCCCGGTAAAGCATCGCCCCTAGTATAATAGTCAGTGTTGGATGACGCGCGTTCAGCACTAGTACCCATACCGTAGTTGTTATTCTCACAAACGAAAATTACGGGCAACTTCCACAAATAAGCCATATTGTAGGCTTCAAAAACTTGGCCCTGGTTAGCGGCACCATCACCATACAAAGCCAAACACATGCCGCCATTTCCCTTGTATTTGCAAGCCAAAGCTACACCGGCTCCCAAAGGAACCTGTGCTCCTACAATACCATTACCTCCATAGAAATTTGGACAATACATGTGCATTGAACCTCCTTTTCCTTTAGCACATCCACTTTGACGTCCAGTCAATTCTGCCAATACGCCCAAAGGAGATACACCCATCAAATAAGTCCAGCCATGGACACGATAAGCAGAAATAATGTTGTCCACATCACGCATAGCAGCTCTCATACCCACTGCACAAGCTTCTTGGCCAGAGTACAAATGACAGAAACCCCTAATGATTTTTTCTTTGTACAAATTGCCAGCAGATGTTTCCAAGCGACGAATGGTCTGCATTTGCGTGTAGTATTTAAGTGCTTCATCTTTCGTTATTTTTACTGAAGTTTCGGGCCCTTGCTCCAAACGATGCAATTTGTATGGCCTCTGAACTTGAACAGTCGCCTCGGTCGCATAGTTATTCGATTTTTG
>Perm_DSN_contig_1344
TCCTGATCGATTTAATGTGATGGCAGTCTCAATTTCTTCTTTACTTTGATCCTTATCGCCCCAACCCCAAATGGGGTGGGTGCCATCTCCAGTCCGTTTTACACGATTCTTGATAACTTCTGGTGAAACAGTTTTTAAATCATAAGCCCAGCCGATTTTGGCAAAGAATCTTATAAATGCTGTACTCCAGTTTAAGGAAAAACCAAATTCGGATGTTCTAAAATCCCATGGGAACGCATGATGATAATTATGCCAACCTTCACCAAATGTCACAATACTGGCAAATTTATTTTCTGCTGGTTTATAATCTTTGTCGTAGGGTTTGTTACCGTACATATGGGATAAACTGTTGACTGTACCCGTCGTATGTAGACTAAAAATCCAACGAAATACGCCAGCGACGAAATAACCGTTCTGAATGGTTTCGTTCCAAAAATACATTGGTATTATAGTAGGTACAATGAAGCAAAATAACACCGACAAAATAATGTAATACTTGTGTTGAAACATAATTAGATAATTATTTTCCAAATCTGNNNNNNNNNNNNNNNNNNNNNNNNNNNNNNNNNNNNNNNNNNATCCAATCTGTGAAAAAAAGAATCCGCGGTTGGCATTATGGGGATCAGCATTCGTTTCGGTATATTTATGATGGACCCTATGATCACGCACCCAGTGATATAAAGAAAATTGTAAACTCATCGTCTGCATAATTATTAACATTATTTGTAAAGGCCATTTGGCTTTGAATGAACGATGCGAATATAGACGATGGGATCCAACTGTGGTTCCAATGGTGCCCAATACGAAACACACAAAAGCAAAAACATTAGTCTTCCATTGAGCTGATACTAATGCCAGATAGCCGCCATAAAATGCTGCAATATGTGATACACCGAAAAATAATACTCTAAGCCAAACAATTTGTAATTTTTCACAATCGGCAGATGTTAAGGCTGCTATGTCTTTCTTCAAGGCTCCATCGGATGTTTCTGCTTCATGTTCGTATAGAATGCCTGTTGTGCCACTATTGTCCTGAGAAAATTGTTCGTAATTTGCTGTTTTGTGGTGTGGTGGCATTTTTTTCTGCAAACTTTTTTGGCGATATTTTTTCCAAACTTTAGACAATCCCGGTTTGGGCTTTAAAAAATATTTG
>Perm_DSN_contig_1345
GTTTGCTGTGTGATGTGCCGGGATTGGCGTCTTCGAAATACTGTTCGATGTCTGGACTAAATTTGATTTGTGGTTTGGCACTGCCACTGGATGACTTGGTAGACTTGGTGGTTGTTGTTGATGATGNNNNNNNNNNNNNNNNNNNNNNNNNNNNNNNNNNNNNNNNNNNNNNNNNNNNNNNNNNNNNNNNNNNNNNNGGCTCCGTTTGTGTTGTGACGTCGGTGGAATTGGAGCTGCCTGGGACGATGTTGGGGACACACTGTTGTTCTCCACCACTCTCGTTGCATTCGTTGTTATTGGTGCTCCGGCCCCTATTGTTGATTGTCCCCCGCTGGCCACTTGTTGTTGCTGCTGTTGATTTATTCGTTGTGTCAGCATACTTAGATTTGAGGGCGGTGACATCTTCTGCAGATGGCCTCATCGTTGTCATCGATGGCGATAACATCCCTGTGGTTGATGTTGATGTCG
>Perm_DSN_contig_1346
CGGTAACACCCGGATTCTTTGAGAATATTTAATGAAACAATGGCATTTCTTCGATACTACATCCATGCCAGCATGGTTTTCGTAAGGGCCTATCGACTACTACGAACTTGATGGAATTTACTTCTCATGTTATTAATCAGTTTGTTGTTGGGAATCAGACTCATGTTATTTATACGGATTTTAGTAAGGCTTTTGACCGGGTGAATCATAAGATCTTGTTATATAAGCTGGATAGGATTGGATTGGCCAGTGCCCTTTTGGCTTGGATTTCGTCGTATCTTGATTGCCGTACGCAGATTGTGTCTTTTGGTGATTCCTATTCAAGGTGCTTTGATGTCCCATCAGGTGTGCCTCAGGGTAGTCATTTGGGGCCTGTCTTATTTTTGTTATTTATAAACGATTTACCTCAGTCCGTGGTTAACTCTAGGATTTTGATGTATGCTGATGANNNNNNNNNNNNNNNNNNNNNNNNNNNNNNNNNNNNNNNNNNNNNNNNNNNNNNNNGATTGGTGTAGGGTAAATCTGATGGATTTGAACTTGAGGAAATGCAAGTTTATGCGATTCTTTAGGTCTAGGCCTATTGATGTTCGGTATAGTATACGGGGCTCGTTATTGGAAGAGGTTGAT
>Perm_DSN_contig_1347
CACGAATATTGCTAAACCATTTCAAATGGGACAAAGAGAAACTTTTAGAAAAATACTTTGATGGCAATACAGATGAATTTTTCCGTGGTGCACATGTTATAAATCCTTTTAGTAAACCTGCCAATTCTAATAAGCAAAAGAATTCAAAAACCAACACAGNNNNNNNNNNNNNNNNNNNNNNNNNNNNNNNNNNNNNNAGATTCAATGGCTGGCCTAGAATGTGGTCATCGTTTTTGTTTAACATGTTGGCGGGAATATCTTACAACGAAAATCATTACCGAAGGTCTTGGCCAGTCAATCTCATGTGCCGCCCATGGCTGTGATATTCTGGTGGACGATGTTACTGTTATGAAACTGGTGCACGATGGTCGTGTACGTGTTAAATACCAACAACTGATCAC
>Perm_DSN_contig_1348
AAGAAGGAAGAAGCCAAGAAGGAAGAATCCGAAGAAGAGGATGACGATGATATGGGCTTCGGTCTTTTCGACTAAAGTCGTAAATGCACCAAGTCAAATAAAACCAAGTTACCAATATTATTTTGGTATCCTAGCTGTAGAGATTACGCATTATGCCATGCACCACACTTCCATCGATTGCGTTTGTGGCATCATATATTAACCAATGGATGTTTTCCGACGATCTTGAAAACCATCTTTTTACTGTGATTTTTTTGCTCGCACAAGTTCAATGAATTATTGTCGCGGTATGACAAACCCAATGGCAAGTTGTTG
>Perm_DSN_contig_1349
TGAACGGGAAAATAATGTATACAAGGCTAAATTGGCCGAACAAGCAGAACGCTATGATGAAATGGTTGAGGCTATGAAGAAAGTTGCCTCCATGGATGTTGAATTGACCGTGGAAGAACGTAATCTTCTATCGGTTGCATACAAAAATGTGATTGGCGCTCGTCGTGCCTCATGGCGTATAATTACCTCAATCGAACAAAAGGAGGAGAATAAGGGTGCCGAAGAGAAATTGGAAATGATCAAAACCTATCGTGGTCAAGTTGAAAAGGAGTTGCGCGATATATGCTCTGACATTTTAAATGTTCTCGAGAAACATCTCATTCCATGTGCCACCACAGGCGAAAGCAAAGTATTCTACTACAAAATGAAAGGTGATTACCATCGTTATTTGGCTGAATTCGCCACCGGCTCGGATCGTAAAGATGCGGCTGAAAATTCATTGATTGCCTATAAGGCAGCTAGTGATATTGCTATGAATGATTTGCCACCAACACATCCCATTCGTTTGGGTTTGGCGCTTAATTTCTCGGTATTCTATTATGAAATTTTGAACTCACCCGATCGCGCCTGCCGTTTGGCGAAAGCAGCATTCGATGATGCCATTGCAGAACTGGATACATTAAGTGAAGAAAGTTACAAAGATTCCACACTTATTATGCAACTGCTTAGGGATAATCTCACATTATGGACATCGGATATGCAAGCCGATGGTGATGGTGAACAAAAAGAACAAATCCAAGATGTTGAAGATCAGGATGTGTCGTAATTTAAGTAAACCCCGCCCCAAAATCCTTTAAAACAAAAAAACATACCCCCTAAAATACTATTTGCATTTCTTATTTTTAAACTACAACAACAACAAACAAAAGCAACTGTTCTCCAGTTCTTACACCAACACCACCACTTCAAAAATAAAACAAAAAATGCTACCAAAATTCCCCTCCTGAAACAACAATCAATTCATGATTCAAGGCTCTCCTACATAAAGAAAGAAATTCTTCGATTCGGATATACACCGCCGCCATCATCCTCTTCCC
>Perm_DSN_contig_135
GTGGAACGTTTATTCGCTTGTACAAGAAGTTGTGGCCACGTGCGTTTTCTTCTTTTCTATAAATACAGAGCCATGTCTACAGTCGAAGGATACAAATTGGGCAAGTTAGTCATCGAGGGTAAGACTAAGCAGGTATATGATCTCCCTGCACATCCTGGCCATTGCTTGATTCTGAGCAAGGATCGTATTACTGCAGGAGATGGTGCCCGTGCTCACGACTTGACGGGAAAAGCTGAAATTTCCAATACCACAAATGGGTTAATTTTCCAAATTCTAAACGCCTCAGGCCTCAATACTGCCTATGTTAAACCGGCTGGTCCCAAGGCTTTTATAGCGAAGAAATGTACAATGGTACCAATTGAGTGGGTTACAAGACGTCTAGCAACTGGATCATTTCTGAAACGCAATCCTGGTGTACAAGAAGGCTACAGATTCTCACCACCTAAACAAGAAACATTTTTCAAAGATGACGCCAACCACGATCCTCAATGGTCTGATGAACAAATAATTTCGGCTAAATTCAATTTCAATGGCTTATTAATAGGTCAAGACGAAGTTGATATCATGAAGAAAACCACGGTATTGGTGTTTGAAATATTGGAGAGAGCTTGGGCAACTAAGAATTGTGCCTTAATCGATATGAAAATTGAATTTGGTGTAGATCAGCAAGGTAATATTGTTTTGGCCGATATCATCGATTCTGACTCTTGGCGACTTTGGCCTGCTGGAGACAAACGTCTAATGGTCGATAAGGATGTCTATCGCAAATTAGTTACTGTTACCGATGAGTCTCTGGACACAGTAAAACGTAACTACATATGGACGAGTGAACAATTGAAGGACATTATACCAAAAAATGATCACCTTGTGGTAATCATGATGGGAAGTGCTTCCGATAAAGCTCATTGCGAAAAGATCGCTGACTATTGTAAAATGTTTGGATTAAATGCGGAATTGCGCGTTACATCAGCTCACAAAGCTCCCGAAGAGACCTTGCGTGTAATGCGTGAATACGAGAGTGTCATGAGCAATCTGGTATTTATTGCTGTGGCTGGCCGGTCCAATGGCTTGGGACCCGTGCTTTCGGGTAGTACTACATATCCTGTTATTAATTGTCCTCCAGTTAAAGCAGAAAATATGCAAGTTGACGTTTGGTCCAGTTTAAATGTTCCTTCCGGTTTAGGCTGTCCAACAGTTTTGTATCCAGAAGCGGCTGCCCTCCATGCAGCCCAAATATTGGGTCTTCACAATTACTTGATTTGGGCGAAATTGCGTACAAAACAGATGCATAACTTCATTACATTGAAGAAGGGCGACCAAGAAGTTCGCGGTGTTCGCAATGCCTAATTTCTTTCTTTTACCATGGGTCTATTATTC
>Perm_DSN_contig_1350
TTGCCTTCACCCAACATAGATCCATACGATTGTTATGATCCTAGTGTCCATTCGGGTACGCTAAAGGGACACACCGATGCCGTTTGGGGCTTAGCCACAATGCACAGTAACATCGTCTCGTGTTCGGCCGATGGAACTGTGAAACTTTGGTCACCTTATAGTAAAGAACCGNNNNNNNNNNNNNNNNNNNNNNNNNNNNNNNNNNNNNNNNNNNNNNNNNNNNNNNNNNNNNNNNNNNNNNNNNNNNNNNNGCTTATAATAGCGCCCATTGTATTATATATGATACAGAGACCGGCAAACAGATTATAAAATTGGAAGCAGCTCAAGAAATGTCTGGCAACACGGGGAAATTTATAAACAAAGTAATCTCTCATCCCACATTGCCCATTACCAT
>Perm_DSN_contig_1351
CAGGGGTAGGAGAAGAGTGTCGGAGTATGTTGCGATTGTTGTTGCAGAAATCCCTATTTACAGGGGTCATCAGATATGGAGGTGATATAGAATTATACAACTAGCTTATGTCCTGTGTCAGTGAGAAATGTTTGTTTGTTGTTTATTAATGGGTACCGGGGGCTGGAGCCACATTCACAGAAGTGGCGGAATTCAAATGACCAGCTAAAGGAGCAGTATGGACAGCACCACGAGTCTTAGCAACATAAACACCGGGTCCGTGAGCACCATGAGCATGGCCTGGTCCTTGACTCAAGGAAATGCCAGGATAACCTCCCCATGCACCATGACCGGGTAGTCCCCAAGGAGCATGAGCACTTAGATCAACAGCAGCATGACCTCCCCATGGTCCAGCCCATGGACCAGCCCAAGCACCATGAGCTCCCCAGGCACCAGCCCATGGGCCTCCC
>Perm_DSN_contig_1352
TTTTGGTCATTATGACCACATTAGCAATTTTCCCACACGGAAAGGCTGGACAATTCTATAGCACTAAGGATCAAACTGTATTGTATATTGATTCAGAATTTAAGTTTAATTGGCAAGAAGCTAAAGATGAATGTATCAAACGAAAAATGTCCTTAGTTACAGTGGATTCCGAGACGAAGAAACAACAATTGCAGGATGTCATTAAATCTCTAAATTTGGTGGATCATTTGGGATTTTGGATTGGTGGTCATAAAAACCAAGCTGGAGATGAGTTTGAATGGATTCACAATCATGAGCCTTTTGAATATACCAACTGGCAAAAAGGTGAACCCAATAATGCTCTGAAATCGGAAGATTGTTTAATGTTCTATACTGACACTTTAAATTGGAATGATTTTATCTGTAAAAGAAAACTGGGTTATGTATGCGAATATATATCCTCCTCTAATAAGGAAACTGTGGAAGCTGCACCTATAACTGAAGGTCCTCCAGTGATAGGTTCTACATCCCAATACAAAAAGTCATTAAATACAAACGTTAAGGGTTTAGAATGGACAACAAAATCCGGAGAACTTGATACTACCGAAAGTCCTATAAGTGAAGCCCTTAAGAATTCCTATGATGTGGAAGATGATTCCAATTATGATGAATCATCTTCGGAAATGGTTGACTGGAAGGATATTCATCTGAAAGAATCATATGATAAATTGAAATCACAACAAAATAATCAAGAAAAATTAGAAATTGAATTAAAGAAAATGAAGGATGAATTGCAATCTTTAAAGACAAGCTTTGATCTGCATATACAAGATACCCGANNNNNNNNNNNNNNNNNNNNNNNNNNAATTAAGGATCAGGCAATGTTGTTACGAGTTCACCAGTCTAAATGGTTAACCTCTAAAGGTAACGATTGTACCATGAAAAGCAATCATCTATTGAATGAGATCAACGATGAACTTTCCCAAGTTAAAA
>Perm_DSN_contig_1353
AAGAAGGACAAAAATATATAGAAAGTGTTCAAGAAAATAAAAAATAAAAACTGATCGCCCAACAATTTAACTAAATTCAAAGTTAGCGAGTGTCATTTAAAAAATTTTAAAGAAAAAATTGCCATTGTCTTTACTCTGGTCTTATGTTCAAGGCATAAAAACGGCTGTCTAAAACTAAACACCGAGGTGTCTTCATTGGTGCGATTTGATTGAGGACACAAACAGTCGCCATGACATCGCACCCCTATTACAAGAACCGCCTGGGGCTAGATTTAACTGAAACGCAATACGAATCTTCAACAGCAACACGCCGTCGCAGCCATAATCAGAGTAGCAGCAACCACCACCAGCATACGTCGCAGCATTACGAGCATCGCAGTCAACATGCATCACCGACCCATCATCATCACTCACCGACTTCTCCAGCTCGAATCTCGATATCGCCTGGTGGCGCATCGCTGGATCATTATGGCGACATAAGTCCGCCTAAGAAGGTCAAGGCCCA
>Perm_DSN_contig_1354
GTTGTTGTTGCTTATACATCTTCTTCTTCTTCTTCTTCTTCTTCTTCATTATCTTTAGATATTCGCTTTTGTTGTTGTTGTTTTTGGTATTATTATTGGTATTATCATAAGTTTCACATTTCATTTATGCTGCTCTTGATGTTATGGTGTCCGTGCTTCCGATTCTTCTTCTGCTTCTTTTACATTATCATCATCATCTTGTTCTTATGTTTTGTTGCTGCTGCTGTTGTTGTAATAAATAGTAAATAGTTGTGGTTGTTGTTGTTGCCATCGACAATTGTTGTCGAGAGCCTAGACAGTGTGTCGTCGTCGCCTTCANNNNNNNNNNNNNNNNNNNNNNNNNNNNNNNNNNNNNNNNNNNNNNNNNNNNNNNNNNNNNNNNNNNNNNNNNNNNNNNNNNNNNNNNNNNNNNNNNNNNNNNNNNNNNNNNNNNNNNNNNNNNNNNNNNNNNNCCGAGGCGCTGCGATGGAAATGGACATTCTGCCATTTGCTATCGCGTTTATGCCAAACACGTGTCTCCTCCGACTGATGGGTGTGGGCATGGCCCTGTTTGTCAATATATTGAGTTAAGCG
>Perm_DSN_contig_1355
AGATGATGGTTGCGGCTGTGGTTGTACTACTACTTCTACTACTACTCGTAGCTGTGGTTGTTGTCGATGGCAATGCATGCACATACATCATCGATTTAAGCCGTGTTGTATGCAACAGACCATTTATCACCAACAGACAGTAGAGAAAATAACGAATTAATCCCGTGTTGAGAGTACACTGACAAGGGCAGTGTGCAATGCAAATGAANNGAAGTGCAGAATTTGCTTTTATTCACACAACAATAGCACCCAGATGAGCGAGTGTACGAGTGAGTGTGTGTGTGCGCTAGTCCTATGGCAAATGTTAAGGCAAATGTTACTACGAGTACTATCTCTCTGTTAACACGATATGTTATTTA
>Perm_DSN_contig_1356
ATTCACCACAAAGAACAATACGGGATTGGACACCTTTACCGCATGGAGAGGAACATTTGCTCCACTCAGATGTAAACCATTGAGTACTGCACTTCTTCGACTCACAGGGTCTGGTAGTTAAAGGAACTNNNNNNNNNNNNNNNNNNNNNNNNNNNNNNNNNNNNNNNNNNNNNNNNNNNNNNNNNNNNNNNNNNNNNNNNNNNNNNNNNNNNNNNNNNNNNNNNNNNNNNNNNNNNNNNNNNNNNNNNNNNNNNNNNNNNNNCTGGTTTTTCCTCAACACAGTCCTCATCACTCAATACCTTCTTGCGACCGTTTTCTTCAATGTAGCATGTCACCTTGCGTGTCTTCTTACCTTCACCACATAATTTGTCACAGGGAGTCCATGGACCCAAATGATATTTGGGACAATTTTTCACATCACGATTACATTCCTGCTGATCGGCTGGTTTATTACCAACTTCCTGTAAGCAAACAGAATCATCCTCCACAGTACGCTCTCCAGAAGGAGAGATACGCACACAGGAAACATTACGAGTTTGCACACCATCGGCTCCGCATCCTTTCGAGCATTTTCCCCATTCCGTCGTATCCCAATGGGGAGCACAAGGCTCAGAACCACACTCCTGAGTTTCAGCAGGTTTTGCTTTCTGGTCACATAAACTGGGATCAACCTCCTCCAAATTGAGACGATTGTTACATGTAACAGTACGACTTTGTTTACCACCTCCACAAGATGCGGTGCATGGTCCATATTCCATATGGGTCCAGGTATATACATCGGGTGTACTCGAACTCACTGACTGTGGTATACTATATTCGTAGTCAATGCTAACATTTCTGTCTTGTACCAACATCACGATATAAATGGGNNNACCACGACATGTGAGATGATCGGGGGCAGCAAAACCAGTAGGTTTACGTTGATAATTCCACCAAGAGCCAGCAAAGAACATCGGTCGCGGGAAGTCAATACGCCAGTTGCCATTGAGATAATAGTGACTAGCAAGGTTTCTACNNNNNNNNNNNNNNNNNNNNNNNNNNNNNNNNNNNNNNNNNNNNNNNNNNNNNNNNNNNNNNNNNNNNNNNNNNNNNNGTAACCACTTGCCAGATTGCTTGTGGTGAAACGATCCTTCAGAGTTCGACATGTTGTGCCATCACCGCCACATTTACGGCAACTGTCTTCCTTGGCATCGGAACCCAACATCATATCACAACCCACAGGTTGACACTGACCATCCACGCACACATTCAAATCCTTATCATTACAACGGGTTCCATCGATCACCTTTGCTTTG
>Perm_DSN_contig_1357
CCTCAATACACTTGCGACTGTGCATTTACTGAATGTTGGCAATTACGGCACGAGTAAAATCTTGAGTTGTAGATTGGCCACCCAAATCCTTGGTTCTGACTTTACCATCCATAAGCACACGATGCAGAGCATTGTTGATTCTATCGCTANNCGCTAAAGCTGGGCAAGTTTATGTGACGCAACAATTTAGTGCCACACAAGAACATAGCAGTGGGATTGGCAACATTCTTGCCGACAGCCTCGGCGAAAGTGTGACGTGCACCAGGCTCAAATACTACAGTATCAGCAGAGTATGAAGCACCAGCAACAACACCAGCACCTCCCACCAAACCCGAGGCCAAGTTATCAACAATGTTACCATATAAATTAGGTGTAACCATTACATCAAACTGATGAGGATGAGATACCATTTGCATGGTAGTATTATCGACAATCATTTTTTCAAATTGTATACGAGGATATAATTTGGCCATTTGTTCGCATGATTTTAAGAACAAACCATCGCCCAATTTCATAATGTTGGCTTTGTGAACAGCTGTAACCTTCTTGCGATTATTTTTGGTAGCATAATCGAATGCAAACTTGGCAATGCGCATAGATTTTTTGGCAGTGATAATCTTTAGGCACTCCACAATACCGGGAACAGATTCATGTTCCAATGCAGAATATTCACC
>Perm_DSN_contig_1358
GATGAGATAATCAAATATGCCAAGCGTTTCGAAGATGAAATTACTTTGGATTCGTTGTCAAGGGATCAATTGGCTGCTTTGTGTAAAGTTCTGGAATTGAATACAGTGGGCACCACCAATCTCCTGANNCCTGAGATTTCAATTGCGTATGAAGCTAAGGTCTTTGGCGGCCGATGATCGTGTTATTGCCCGCGAAGGTGTTAACTCTTTGGATTTGTGGGAATTACAACAGGCTTGCAAGGCGAGAGGTATGCGAGCCTATGGTCTGACCCAAGAGAAAATGCGTACACAGCTACAGGAATGGATTGATTTGTCACTGAATGAAAAAGTTCCCCCCACTTTGCTATTGCTGTCACGCACAATGCTTATCTCTGACGATAGCATAACCACCNNNNNNNNNNNNNNNNNNNNGTTTTGCCAGACTCATTGGCTGCCCAAACGAAGGCTGCCATTGGCGAACGTGAGGGTAAAATCGATAATAAAACCAAAATTGAAATCATCAAAGAAGAGGAACGTAAAATCAAAGAAGAACGTGAGGAGGAACGTGAAGAGGCCAAAGCCAAGGCTGCCGAACAGGTATTGGAAATTGCCGATAAGGCTCCAATTATTGATGTCACAAAANNATTTGATGCTGCCCAAGTTATTAGGGATTCTGCTAAACCCATAATAACTGTGTTATCGGCTGCCGAAGAATTGGCTGCCCAAAAGGTTGCTAGCAAAGCAGCCTCTGATGAGGAGAAAACTCTTACATCCAAAGATGTGGAATTGCTTAGTGAGGCTTTGAAATCGCTATCGAGTGACAAGAAAATGGTGGTCGAAAAAGAAACCATTAAAGATCTCAAAGAAGAATTGGAAGAATACAAAGAAGATGTGGAGGAATTGCGTGAGGTTCGTCAGGTGGTCCAGGAGCCCGTTCATGAGAGTAGAGCTGCCAAAATGCTATTCAANNNNNNNNNNNNNNNNNNNNNNNNNNNNNNNNNNNNNNNNNNNNNNNNNNNNNGAAACAAAAAGCTACCACAATTCCCACAGACATTAGCCCTGAGGAGCAACGTAGAATTGAGCAGGAGGCTAGATCTAGAGAACAAGATATTGTGCAAATTGAAGATTTGGTGCAGACCATCAAAAAGTT
>Perm_DSN_contig_1359
CTCTGGCATGCCCCACATTTGTTCCTATGTTTCGTCGGTGATATTCTGTTACATTGCCGATAAGTTACTACATCGAAATTACATGACATTGACAAATATAAGAAAACTCTTTACGGCTCTCTCTCAAGTTGTACCTGGTGTGCTGATCTTATTTATTGGCTATATAGATGATATAGTTCTGTTATTGGTTCTATGGTTCATCACCGTTTCCTTTATAACGGCATCGTATGCTGGAGCAATGGCAAATATAGTGGATATTGCACCAAATTTTG
>Perm_DSN_contig_136
GCAACTTCAAATGTGCTCACACTGGCCAATAGGGCCAAATCGGCAACAGTCAAGGTATCGCCAGCAGCATATTGATTACCCTCCAAGAATGTATTCAAGAAATCGAAAGCAGTTTCGATTTTCTTAAACATCTCCGGATCGGCCGGGGCCTTAGCGAATACTTGGGGATAATAGTAATCGGCAAAGCTCTTATACAATGTGCCCATGTCGAAGTACAAACGTTGATTGATCACAGCCCGTTTCTTGGGACACTTGGGGAAGAGGGAATCGGTTTTGCCATATTTCTCAACCAAATATACCATAATAGCACGAGACTCCCACAGGGCAAAATCACCATCGACCAATGTGGGNNNNNNNNNNNNNNNNNNNNNNNNNNNNNCTGGTTTCATGTGTTCACCAGCTTGAAGATTAAGCAATTTCTTGTTTAGCTCAATGCCCAAGGCCTTTGCAGTCATCAAGACGGAGCGGCATGGAGCGGAACCGGGCAAATAATAGAAATCCATGGTGTGAGGTTTTTGGCTTTTGTGCTGCTGGGATGTTGTACACTATAGAGA
>Perm_DSN_contig_1360
GCGGTTGCAAGGTAATCGGTTTTATGTGTTCACTCATTTCGGGTATATCTCTTTCCAACATTAGTATGGCCAAATTGTCACGTAGCTTTTCGGCATCAAACGTTGCCGGCTGATAACTGTGTGTCACACTATAAATCAATGTTTGCTCATGCTGTTGATAACGTGTCATAGAGCCCAAAACCACTTTTAATTCGGATGGATGATAAGGCTTATTGTCATCATAATTATATACACAGCTTGCCGTTGTCAAAACTACTGATGGAGCAATCAATGCCCCGGAACACATATGACCGACCCCATATTGTTGATCCTTTTCCTTTAAACGTATGGACGCATGATATTTCGTATTGTTGATCGATGCTTCAGTGCCATTCAAATCAT
>Perm_DSN_contig_1361
TTTGATTCTTCTTGAGGTTTTACTTCATCTGTTTTTGGAGTGCTGGCTTCGACTGCTGCTTGTGAACCAGTAGCTGATTCCATTTTACCGTCTTTGGTATCCTGGCCTTCTTTGGAAGTTGCTTCTTGTGTATTCTTGACCTCATTTTCGGATTTCGTTGGAGCTCCCGATTCAGTTTGTGGGCTTTGGGCTGGTTCTACAACGATTTCACTCTTTGTTTCATTTTTTTCTTCAGTTGTAGAAGGTTGAGCTGGTTGTGTTGGCGAAACTTCTGTATTGGCTTCTGCCGATGGAGTTTGTTCTTTC
>Perm_DSN_contig_1363
CTGAAGGATACACTGTACAATTGGAATGCAAAGTGGAGGGTGTACCACGTCCACAGATAACCTGGTTCCGTGAGACTGCTGTCATTAAACCTTCCCAAGATTTCCAGATGTTCTACGATGATGATAATGTTGCCACTTTAATTATTCGTGAAGTATTCGCTGAAGACGCTGGTAAATTCACTTGCGTAGCAAAGAATGCAGCTGGATTTACTTCAACCACCACTGAAGTAATTGTTGAGACTGCGNNTCAGACAATGCTTCAGATCGCAAGAGCATATCCAGAGAATCATCTCTTGCTGATATCTTGGAAGGTATACCTCCCACTTTCTCGCGTAAGCCAAAGGCTCAATATGTGGATGAGGATTCGGATGTGATTTTGGAATGTCGACTTGTTGCTGTACCCGAACCGGATGTTGTTTGGACCTTCAATGATGAGGAAATCGACTCAAAGGTTACTAAGAATGTTACCATTGTCACCGAATCTGACATGCACATGTATTGCACTGTAGTGCACATAAAGAAGGTCAAGAAACATCAAGAAGGAACATATGAAGTTATTGCCACCAACCGTGAAGGCGAATCACGCTTGCCAATCATACTTAAGGTTCGTACAAAGGACAAGGAACCTCCACAAGTATTAGAACCTTTGCGAAACATGGTTATACGCGAAGGTGAAAGTGTAGTCCTTACCACGCAAATTGTTGGAAATCCTTCCCCCAAGATTACCTGGTTCAGAAATGGAAAACCTCTTAA
>Perm_DSN_contig_1364
CAAAAGGGTAGCACTGGACTCCAGGGAAAAATTTTTAATCATCTTTCTTATGAAATTGCAAAAATGAGCCTTCACCTCACGAATGCTGATATTGTCTTTGTCCGTCTCGGCCAATAGATACTGCATGGCTCCATCAATGTATTCCACAAATGTCGCATGCAATGACNNNNNNNNNNNNNNNNNNNNNNNNNNNNNNNNNNNNNNNNNNNNNNNNNNNNNNNNNNNNNNNNNNNNNNNNNNNNNNNNNNNNNNNNNNNNNNNNNNNNNNNNNNNNNNNNNNNNNNNNNNNNNNNNNNNNNNNNNNNNNNAGCTTCACGGATGTAGGCAACAAGTTCCTCCATTAAATCTTTGAGAGCATCGTGATTTATCATTCCCAAAGCATTTACAGCCGCATCACGCACATCGGCTACCTCACATCGTAACAAAGGTACCACCAATTTGTATAGGGCTTGGGCGAAGCTGTCCCCAAGGCAGATTTGTCACTACGATCGGCATTGAGCGAGTCTGG
>Perm_DSN_contig_1366
AAAACAAAGACTGTTTCTAAAACCGTTTGGGACTGGACTCTGATCAATGACAGCAAACCCATTTGGACGCGTAAGCCCAACGATGTTACCGAAGAAGAATACAATGAATTCTACAAGAGCTTAACCAAAGACACTAGTGAACCTCTAACCCATACACATTTCATTGCCGAGGGTGAAGTTACATTCAAGAGTTTATTGTACATTCCTAAAGTTCAGCCATCAGAATCGTTCAATCGTTATGGTACCAAGTCAGATAATATCAAATTGTTTGTCCGTCGCGTATTCATTACCGATGAATTCAATGACATGATGCCCAACTACCTGAATTTCATTCGTGGTATTGTTGATTCGGANNNNNNNNNNNNNNNNNNNNNNNNNNNNNNNNNNNNNNNNNNNNNNNNNNNNNNCAAAAAGAAATTGGTGCGTAAAGTCTTGGATATGATTAAGAAGATCAACAAGGAACAATACGAGAAATTCTGGAAGGAATATTCAACCAACATTAAACTCGGTATCATGGAAGATCCCAGCAATCGCTCTCGTTTGGCTAAACTCTTGCGTTTCCAATCATCGAATGGTAAAGATGTT
>Perm_DSN_contig_1367
TGATGACTCGCTTTTACATTTCCAAATTCTACAAATTTTCCCTTTCACTAGTGAGAGCAAACGTATGGGAATTATTGTCAAGGATTCCCAAACTGGGGAAATTACCTTCTATCTGAAAGGAGCTGATGTTGTAATGCAGACGATAGTACNNCAATGATTGGTTAAGTGAGGAGTCTGGCAATATGGCCCGAGAAGGTTTGCGTACTCTGGTAGTGGCTAAAAAGGTTTTGACCGGAGAACAATACAACGACTTTGAGACACGTATCAATGCGGCAGGAAGTAGTAAAATAGACAGAGCGGCAAAAGTGGCTGCAGTTGTAGAATCCCTAGAAAGGGAAATGGAATTACTATGCCTAACAGGTGTTGAAGATCGTCTTCAGGAAGGCGTTAGACCTACTTTGGAACTACTAAGAAATGCTGGAGTTCGTGTGTGGATGTTGACGGGTGATAAATTGGAGACGGCTTGCTGCATTGCCAAGTCTTCCCAATTGATTGGTCGTAATCAGGGGCTCCATGTTTTAAGACCCGTTAAGACTCGTATCGATGCTCACTTGGAACTTAATCAATTNNNNNNNNNNNNNNNNNNNNNNNNNNNNNNNNNNNNNNNNNNNCGAGTCTTTGGAAGTTTGTCTACAATACTATCGCGTGGAATTCTTAGAATTGGCCACTGCATGTCCTGCAGTGGTCTGCTGTCGTTGCAGTCCCACTCAAAAAGCTCAGGTAGTGCAATTAATACAAAAACATACAGGAAAACGCACATGTGCTATTGGCGATGGTGGCAATGATGTCAGCATGATACAACAAGCC
>Perm_DSN_contig_1368
GTTACGAATGTGTTAAAACAATGCACGGACATGATCACAATGTGTCGTCCGTAGCTTTTGTGCCAGCTGGTGATTACGTGCTTTCAGCATCACGTGACAAAACCATTAAAATGTGGGAAGTAGCCACAGGATATTGCGTCAAAACATTCGTTGGTCATAGGGAATGGGTACGTATGGTACGTGTACACACAGAAGGAAATATTTTTGCATCATGCTCAATTGATCACTCAGTACGGGTTTGGTCTATAAATTCAAAAGACTGCAAAGTTGAATTGCGCGACCATGATCACACAGTTGAATNNNNNNNNNNNNNNNNNNNNNNNNNNNNNNNNNNNNNNNNNNNNNNNNNNNNNNNNNAAAAGGGCCACCATCAAGGTCCATTCTTAGCTTCTGGATCAAGAGATAAAACCATTCGTGTATGGGACGTAAGTGTTGGTATTTGTTTGTTCGTCCTTGCTGGCCATGACAACTGGGTACGCGAATTGGCTTTCCATCCTGGAGGTAAATACTTGATATCAGCCAG
>Perm_DSN_contig_1369
GTGAATGCTAAAGGTTGTAATGCTGTTCGCCATTGTATTCAAACTGTATGGGAAAGTCATAGTGTACCCGAAGATAATGATTCCATTTGCCAAATATGCAAGGATATGGTTACACAAGCACGCGATCAATTGCGCAGCAATGAAACAATGGAAGAATTGAAAGAAGTTTTTGAAGGTTCATGCAATTTGATTCCTATCAAAATTGTGAAGAAGGAATGTTGCAAGTTGGCCGATGATTTTATTCCTGAATTGGTTGAGGCATTGTCATCACAGATGAACCCAGATCAAGTTTGCTCTGTNNNNNNNNNNNNNNNNNNNNNNNNNNNNNNNNNNNNNNNNNACCAAATACTACAGCGGTGCCTTGGAGGGAACCTTACGCGAAAGCGAAGAAGATAAGAGCAGCGAAGAAGTGAAAGCCGTAGCCCACCCAACAAAGAAAGCTTCATTGACATGTGGAAATTGCTTTAACGTGGCCACAATGATGACAAACAAATTCGAATCTACCAATCGCGATGATATTTTGGAAAATCTGTTACATTTATGTGGAGGAATGTCTTCATTTTCCGACGCTTGTTCAAGCATTGTTTTGACGTACTTCAATGACATTTATGATCATATGAAGGAAAACCTGCAACCCGCTGGTGTGTGCCATCTATCAGGTGTATGTGCCGCCAAATATCACCAACATCCCGAAGATCCCAA
>Perm_DSN_contig_137
GAATCTTACTGAACCTCAAAGAGCTTTGCTGGGTTATATATCAGCAGGTCAAGAAGTATTGTCACGAGCCGATGAGGAGCTGAGAACAAAGGCTCAAATTCAAGAACTAGGCAATGATTTACGATCAATTGAATGGCGTGAGAATACTTTGGATACCTCGAAACAAGCCGTCACTAGTCATGTGGCCACCATGAGTGCTGCCACTGCCCAGATTATTACCGCTACTCATCCCGATGAAGTGGATACTGAGGCTATTTCAGCTTCTGTATCCCAAATTGCCCAGACCATACCACAAGTGACAAAGGAAGTGCGTTTGATTGCCGCTTTAATGGAAGATGATACCAGTGGAGNNGCTGGAGGCTGCTCGTAACCTTTGTAGCGTTTTCAGTGAGTTACTTAAAGCTGCAGAGCCCGAAAGCAAGGAACCAACACAAAATCTTTTCAATGCCGCTAGTCGTGTGGGCGAAGCTACTACCTATGTTTTGAGTACTATTGCCGAAGAGGATGTACCCGAAAATCGAGATTTGCAAGATATGCTTCTATCGTTGGCTAAAGCTGTGGCCAACACCACTGCCGCTTTGGTTCTTAGGGCCAAATCCATCGCAGCCAGCTGCGACGATGTCGAATCTCGTAATCGTGTCATAGGAGCCGCCAGTCAGTGTGCATTGGCCACCAGTCAGCTAGTTGCCTGTGCTAAGGTCGTCGCTCCAACTCTGCACAATGCTGCCTGTCGCGAACAACTGGAGGGAGCAGCCCGCAACGTTGCCAGGGCCGTCAATAGTCTCTGCGAAGTATGCCACGAGGCTACTAATGATCCACAATTGAAAAATGATTTGTTGGCTGCTGCCCGTGATGTTTCGAAGAGTTTGAGTGATATGCTGGAACACGTAAAACTAAGTTCCAGAGAATATGCCAACCGGTCTAGTCAAGAAATGAGCCCTGTCGAGAATGTTATCATTAGTACCGACATTTTGGTTTCTTCTCACGATCCCCAAGAAATGGTTCGTCATGCCAAAACATTGGGTCAAGCTACAGCTCAACTTATTCAAAGTATAAAGGGTGAAGCCGATCAGCAACAAGATGCCGATGTTCAAAGGCGTCTCTTATCAGCCGCCAAACAGTTGGCCGATGCCACCGCTAAGCTTGTGGAGGCTGCCCGTCTTTGTTCCGTTCATCCCCATGACACGGATAATCAAAATGCTTTGAGAAAAGCAGCTGAGGAATTGCGTGAAATCACGACCAGTACTGCCAATACACCTGCCATTAAGCGGAATCTCATACGTCGCTTGGAATATTGTTCGAAACAAGCTGCTTCCGCAGCAACACAATGCATATCTGCAGCACAAAATGCTGTACAACACAGCGATGATCATCAAACCAAAGAGTCCCTTCTCCAAGATTGCAAACGAGCAGCAGATACAATTCCCCGATTGGTCACTGCAGTTAAAACAACACGCAGCAATCCTGATGATTACAACGCCCAATTCAATCTGATTGAAGCTGCTGAACAATTCATTGAGCCTGCCATTCAAGTGTCGCGTTCTGCTAGAGCCTTGCAACCCACAGTCACCGATATTCCTGCTGCAACACAATTATCCAAGAGTGCCTTATATTTGGGTCAAACTGTATCCGAGCTTAATTCGGCAGCTTTGAGAGCACGTGAGGCNNGCGGCGGTCAGGAGTTGCAGTCCGCTTTGGAAGCTGTTCGCAACTTGCATAATGTGCTAGAAGACACACGCAATGCTGCTCAGACCGGTACGATTAGACCCCTTCCTGGTGAAACTGTGGAAAATACTGCGCAGCAATTACGTGTTTCCACCAAAAATGTGGGCATTGCTTTGAGTCGCCTCATATCATCGGTGCTGCAGGGACAACGTATGTACGCTGGTATCGCAGGTCGAGACACAGCTTTGGCTTTGGGAGATTTCACAAAGAGTGTACATGGAGTGGCCGCCACCACTAACAATGCAGCCGTGATTGACTGTGCAGATGAAGTTGTCCTAAGCTCCGCCCGTCTTATTGAGGAAGCCCAGAAGACTTTGCAAAATATGGGTGACCACACGGCATTGACACAAGCTGGTCGCGAAGTAACCGAAGCTCTGTCGAAAACTGTTGAATGTATTCCTGGCCAGCGTGAAGTGGATCAAGCCTTGCGCAATGTTAGTGAATTGAGTGAAATTCTGTCGATGAGCGAGTTTCCACCATCAACTCGCAGTTACACCACTTTACAAAGTGAACTTAAGCAAGTGTCAGAGAGCTTGAGTGCAGCTGGTGGTCAAATCGTCCAAGCTTACAACAGTCCAGCCAAGTTGGCTGAAACCAGCAACAACTTCGCTGCTAATTATAGAGATTTGCTCTCAGTTTCAATGGAAATGGCTGGTCAAAATCCAGAGGAAGTTGTGCGTTCGGAAATGATTGATTGTCTCCGCAATGTATCGACGCAATCATGTTCTCTCCTTTCTACTGCTAAATCGATTGCGGGTGATCCAGGGCAACCCAATGCCAAGAATCTATTGCATGCTGCTGCACGCAGTGTTACCGAAAGCATTAATAAATTGGTCGATGCCAGTATACAATCTGCGCCTGGTCAAAAGGAATGCGACAATGCTACTCGCAACATCGAGGCCTTGAGAGTTATGTTGGACTATCCCCACGAACCTGTCAACGACCAGGGCTATTTCGATTGTGTGGAAGCTGCCACAGCA
>Perm_DSN_contig_1370
TTGCAATTGAAAACTCACCTCAATTGTGTTGGCACTAAATCCACTACGGCTCCACTCAATATCGATACACAGAGACCAGGCAACATAACAAACAAAATAAAACTAACTACAATAGCTATGGGTTCCATAAGCCAATGTAAAATGATGCCACAGATAGCGGATATAACCAACAGCAAGATAATCGTTAGCTTACGGCCTAAAGGATTTATGATAGAGCCCAGAACAAAATAGGCACCCAAATAGACCAAACCAAATGTAATGGAATCGATGTAAGATTTTCTAGTTATCGTATCATCACAGACTGTGTCAGTTCCATTGGAAGCCTGTTGATCTATGGACGCATCGATAACCTGGCAAATACTCATTCTTGTATCTTCATCAACGGATCCCAATTTATTTTGAATTGCTGGATACCATAGACCCATACCAGAGTTAACAAAGAACACTCCNNNNNNNNNNNNNNNNNNNNNNNNNNNNNNNNNNNNNNNNNNNTTGGTATCCACCCACATCTGTTTCATTATCTGACCAAATGACTTTGATGTCTGTATCAATTTATCCGTTTCCATTGGACTTTCATCGTACATCTTGTGGACATTTAGTTCAGCCAATGTTTTTCCCGTATTCAATTTTGCTATCCAATCAGTTGCCTTAAAGGCTTCGTCATATTTTCGTATGGTCATAAGAATTCTAGGACTATCGGGCAGACGGGTCATAATAAGGATTGAAATGAATCCTGGTAGAATATTGAATATGGTTAACAAACGCCATGGACGGAAAGTAAAATCATCGGTTATATCCATAGACCAATCCATGGATAATAATAGCCAAGCTACGGCGGGAACATATGTCATGGCCAATGCTACAAACATACTGGTGAAATTGATGACCACTGGTCTGTGTCGTATGGATACAAACTCCCCCAAATAGGCATAGGTTGTAGAAGATGCTCCAGCGATAAATACTCCCACCACAAAGCGGAGAAATACAAAAAACCAATAATTAGGTATAAATATCGATATCAAAGATACCAGATTACCAATGAATGTAGTGTACACGAGAATCGGTTTTCTGCCATACATATCACACAGATATCCCCAAACATATGATGAACATAAAATACCAATAAACGCCGCGCCACTCATAATAGCC
>Perm_DSN_contig_1371
CAAGATGCCGCCAAAGAAGGACGCAAAATCGTCGGCCAAACAGCCACAAAAGACACAGAAGAAGAAGGAAGGTAGCGGTGGCGGCAAAGCCAAGAAGAAGAAGTGGTCTAAAGGAAAAGTCAGGGATAAGTTGAACAATCAAGTTCTCTTCGATAAGGCCACCTATGAAAAATTGTACAAGGAAGTGCCCCAATACAAATTGATCACTCCCTCTGTAGTATCTGAACGTCTAAAGATCCGTGGTTCTTTGGCTAAGCGTGCTTTGATTGAATTGCGCGAGAAAGGTTTAATTAAACAGGTCGTGCAACATGCCTCTCAAGTCATTTACACACGTGCCACCAAGGGTGATGATGCGTAAATAAATCGTACCTCCTAAGACATGTTTACATATTTTTTGTATTAAATGACTTAAAAG
>Perm_DSN_contig_1372
GCAACAACTGGATCTGTTGGTGGTAATAAAATGCGTTCTGATCGTGACAAGTCCGAGGAAATAGAGATAACTTTTGATTCGAAATTCGACTCAACACACTGTTCAACATTTGTGCATCAAATATTCCGTTTTGTATCCGATGCACTTTTAAATAAATTTGTGCGAATATTTTTGTTGGAGACGAATATAACGTCGATCAGATGGCAGGCCCATTCGTTAATATATGCAATCTATGATTACGCCAACGNNNNNNNNNNNNNNNNNNNNNNNNNNNNNNNNNNNNNNNNNNNNNNNNNNNNNNNNNNNNNNNNNNNNNNNNNNNNNNNNNNNNNNNNNNNNNNNNNNNNNNNNNNNNNNNNNNNTATAGCACAACGTTTGCCAGAATTCACTGAAAATGCTGTTGAAGTTTTGAGGCAACAAAATGATCTGCTATCGAAGCATCCCAACGCTTCCATATATACAGCTCTGGAGCAAATTCTACA
>Perm_DSN_contig_1373
AGCGGTTTTAGTGATTTTTTTCTGTTGTGTGTACCACAATTCTTGCTGAGTTGGATTTAAGCAACATTAACGTGAATGAACTGCAAAGTCAATTGCCCGGAGAACTGCCAAAAACCAATCTTACCTTTGAGGATGCGAAAACATTGATTAAGGATAAATGTATTAACCAGGCCGGCGAGAAAAAGGGTACCGAGGCATATCTCAAAGTGGAAGAATCGACGATCACATTAGCTGAATGCCTTAATGGCATCATTAACTTCACGGCCATACAGCAGGAGATCGCTGTTGCCTCTCCCAATGGAGATCTTGATAGTGTATTCAACAAGTACTGTGCCAAGAAACCCGAAGCCGTTGCCTGCGTTGAAAAATTCAGTGACAATTTAACCCCATGCTTGGACGAAGAGGAGCGCGAAAGCCAGATCGTTGNNCGTTGCAATGCGCATAGTGAAAAGCCTATTGAACTTTGTGTGTCATAAAGATGGAGATCAAATCGCACTTTTCATAGCGGAAAAGGGACCTGAATGCTTGGAGGCCAATAAGGACGGAATACAGAACTGCATCAATAGCACATTCTCCGGATATTTACCAGCTGAGGGCATAGACAACATTAAAACTTTACCTAAGC
>Perm_DSN_contig_1374
ATTTCCAATGGGCATGCAAACAACATTCATGAGACATCCGGTGACGATAATAGAGTAGAAGAAATCAATGACGTTAACAAATCCCAAGCAACGGCCGATGATAAACGTAAAATGAGAGACGGAAGTGCTGANNNNNNNNNNNNNNNNNNNNNNNNNNNNNNNNNNNNNNNNNNNNNNNNNNNNNNNNNNNNNNNNNNNNNNNNNNNNNNNCCCCAGTGCTACCACACCACCACGAACATTCCAAACACGATGATGAAATGCCAGAACCTCAATCAATATACTTGGAAGGCGCATTGGCTCATGACTCGCAAATTTTGGTTGCCGATGCAGAAACCAAACAGGAAGAAGTTAATGATGCTGAACTCAA
>Perm_DSN_contig_1375
CCCACCAGGACCTCCCTGTCATCTTCCTGAATGTTCTGGAAAACCACCATGTCCGCCGTTCGAATCGCCATGTCATCCACCAGGTCCTCCATTAGAACCTCCATGTCATCACCCAAAACCCCCTGCCCCCNNNNNNNNNNNNNNNNNNNNNNNNNNNNNNNNNNNNNNNNNNNNNNNNNNNNNNNNNNNNNNNNNNNNNNNNNNNNNNNNGAAAAACGCAAAATACCTAAAGCTCCTGTTAAAGTAAAAACCAACAAAGGAAAAGTTCCAAACGCACAAATTAAAAAATCCAGAAAAAAGATCGTTGGCAGAAAACATGCTCCAACAATGCCTAGAAAGGCTGTTCAGCTTGCCATAGCGCGTGGAAAGAAGTTTAATTGCTCCGATCCAGGTGTATGTGCTAAACAACCTGATGNNNNNNNNNNNNNNNNNNNNNNNNNNNNNNNNNNNNNNNNNNNNNNNNNNNNNNNNNNNNNNNNNNNNNNNNNNNNNNNNNNNNNNNNNNNNNNNNNNNNNNNNNNNNNNNNTTATATACGAGCTTAATTCAATGAAAAAAATCCAAAAAAAAAAAAACATATAGTTGTTTAGCAACCAAACTTATATACATATTCAGAACCAAGTTATTTCGGTAGGTGTAGAATCTATAGTAAATAAATGCCAG
>Perm_DSN_contig_1376
TTTGTCTACAGTGATTTGAAATTCTATTGAAAAATTAAAAATAGCACAATGAAATTCGTTGCTTTTTTGCTTATGGCTTTATTTGCCCTTATCTCTTCCTCCTTGGCTTTGAAGCATGAGGATTGTGGTTTGCAACACTCTAAGGATGGCGAAGGACAGACCAAATGCTTAGCGTTTTTCCCCTCTTGGTCCTATAAAGCTGATACCAATGAATGTGTCGATTTTGTTTATGGCGGTTGCGGAGGAAATGCAAATCGTTTCGGCACCAAAGAGGAATGCGAAGAAAAATGCAAAGAATAGAGAAATGGATTGTAAATAATCA
>Perm_DSN_contig_1377
ATAAAACCCATAAACCCATATTTGGTCCTTTAAAAGGTGGGGAAAGAAGTTCAGTTAACACGCTTGTTTGACAGGATATCCAAAATACTTTGGACAACATCTGTGCTGGAGTTAGTTCCACCCAAATCTGGAGTCCTAATTCCTCTATCAACAATGGTCTCGTAACTGGCTTCCTGAATAACACGAGCATGATCTTTGTGACCCAAATGATTCAACATATCGATACTGGCATTAATCATGGCAAGGGGGTTGGCAATATTTTTACCAGCAATAGCAGTACCAGTGTTACGAGTACCAGGTTCAAAGATGGCATAATGATCTCCATAATTTCGGCCAGATAATAGACCAGCTCCACCAATCAATCCACAGATAACGTTCGATACAATAGTACCATACAAATTGGTCATGTTCATAACATCAAATTGATGAGGATTGGAAACCAACTGCATGCAAGTATTGTCAATGATCATGTTGTCGTGTTGCAATTCTGGATATTCTTTGTGCACCTTCTTAGCCACTTCCAAGAATAAACCATCAGACAACTTCATTATATTGGCCTTGTGGATTGTTGTAACCTTCTTGCGGCCATTCTGGCGAGCAAATTCAAAAGCATAGCGGGCAACGCGTTCAGCATTTTCAACTGTTACGACTTTCATGCTCTCTACTACACCACGCACTGATTCATGNNNNNNNNNNNNNNNNNNNNNNNNNNGAATCAGAACAATATCAACATCCTTATGATGAGCGGGAATTCCGGGTAGAGATTTACAATGGACGACATTGACAAACAAATCGAGTTCATTGCGAATAGCTACGTTGCGGGAGATTTCAGTCAAGGTTTGTGATTTGGTCTCAATATTGCCCTTAATTGCAACACCATTACGTTTAATAGATGTAATAGCGTATTCCAAATCATCGTTACCCTCAGTAGATGGATCAATATCAATTACTTCGAAGTCGATGGGAGCACCACAGTAAGCAAAGATTTCCCGCACGTAACCCATGAGTTCTGGACCAATTCCACCTCCTGGCAGCATAGTCACAGCATGTCGTCCACCATATTGAGCACTTGGAATATCTGTCACCGTNNNNNNNNNNNNNNNNNNNNNNNNNNNNNNNNNNNNNNNNNNNNNNNNNNNNNNNNCTTTGGTTACCAACATAGGATAGCTACGACATAGGAAGGGTGTTTGGGCCTTCATTAACCTTTGTGCTAAACGTACTGCCATTTTGATATAATCCTTGTTTAATTTAATTTATTTTAAGAAAATCGTAC
>Perm_DSN_contig_1378
CAAACAGCCAAAGCCCTCCGCTCAAGAAATCACAGCACTGGCTGATAGTCTGCAGTTGGAGAAGGAGGTGGTGCGGGTTTGGTTCTGCAATCGAAGGCAGAAGGAGAAACGTATGACACCGCCCAATACAATGGGAGGTGATATGATGGACGGCATGCCGCCAGGTCATATGCATGCCCATGGAGGCTATCATCCCCACCACGATATGCA
>Perm_DSN_contig_138
CATCTTCTTCACACCTCACGAACCTTGGGGGGTCACCCAAAACAAGGAGTAATAACTAATTTTTTATTTTTAAACCATTGTCATTATTGTCGATAACCTAACGCTATACCATGCTGATCATGCGGTATAACCTACAATCAGTATTGTCAGCTGCGATCATCTGCTGGGTTGTGCTCCAAGTCAACACCGAAAGCCCCGCACGGCCTAAATTACACAAGACCCTGGGAGTAGTCATCTCACCCACAGAGGCGATTTATCCGTCGGAAAGTGAATGGGTTCATATGATAAGGCTTGAAATCCCGTGCTTGCAGGCCATAATCAAACAGGATGATGCAAATAGTCTAGCAGACATGTTATCCATCCTTCAATCCATGAAAGATGTGGTGCCTTCACTGAGGAACAAAACTAATGACCAAACTCGGATTTCAACCTTAGTCATGGCGTACCGATATATCCGCCAAAAGAACAGACGACTAATATCGGCTCTTAAAACAATGCAAAGCAAAACTCAACACGTATGGGGCATTTTTGACAGTCGAGTGTGTGAACAATCTATCCTATTCAAGGATGAGGCTGCACTGAATGATGAAGAAATACCATATGATCGAGAGAAGCGTTCTATAGATAAAACTCAACCACACCATAGTGTCTATAATCTCCCTGGAGTGACTCACTTAAGTGTTACACACCATCACTATAATGATCCCGTACAAGTGGGTAACTCTATTCCCCACGTGGACCAACATGATGAACCATACCGTGCAAATCAAGTCATTCACCCCCGACCTGTTTATTCTTACTTGACTACGACATCCACTCAGCGACCGAGAACGAGCCCACCTCTTCAACAACGATCAAGAGAGATATACTCGGATGACCACTATGATAACATGGATCAGGAACTAGCTGATGATCCAACAGCTGCTGGGAACTGGATTCAATCTTGTGTCATCCCACATCTTCGAGAGGATTCCTCACAATATCTAAGACTCTGTCGTTCCATCCCGTCTGATCAAGGTAAACACGAAAAGTGTAGCACCTTCAACGTGGGCGGAATCTTTGATCAGATTTACATCCCAGGCCGGAGACGCAGAGGCTTGTGTACGGCTTGTGGACAGTTCTTCGGCTGGCTATATGGTCTAGCCACAGAGGGTGATGTTAAATCCCTCCTAGAGGCAGTGAAAGGTGATTTCCAGTCCGTTGTCACCAAGGTTAATGAAGGGCTATCTCAACAAAATGTTGTTATTTCCACACTGAATGAGACTATGCGTACTATGTCCACAGTCCTATCCCATTTATCGAATCAAACCTCAAATATCAAGGATTACACAACTCAGATGACTCAGTCCCTTAAGGATGTCCAAGAGGAGCTGACCGTAAGCAAATATTTAGACAATTTCTCAGACGCAATAGTTCTCATGGGTATTCACATGGATTCCCTCCTGACAAGCTTACATAATGTTGAGAAGTGGTACCAGCATCTTAAAATGTCCACAGTCCTATCCCANNNNNNNNNNNNNNNNNNNNNNNNNNNNNNNNNNNNNNNNNNNNNNNNNNNNNNNNNNNNNNNNNNNNNNNNNNNNNNNNCTCGTGGGGGCGCCTCAAGTACTTGCGAAACAATATGGTATCTGTGGCGACCGTGGACCACAATATCATCCTTACCATCCGGATCCCCATCATTAAGAAAAGCACAGGGCTAACTTACTGGAGAGTTACAACAGTACCTCACCTATTAGCTGCAACATCGGCCTTATCCAGTAAACCATACCCGGGAACAGAACTACGGATTACGAAGCCCATTGTGGTGTTGGATTCAACCAATGATCGGTGGACAGAACTCAGCATAGTAGAGGCCAATAGATGTTGGGACAGATCTGACCAGGTGTGTGACGGGTCAGTTGTCTGGCGAAAACTAGATTCACGAGCCTGTATACCATCACTTATTCTTACCTTATCTCCAGAAGAGGTTGGGCTGAGTTGTCCTGTTCTGTTGGAAAAAATCCATAACGATATCTATGCGGCACCTGTGGACAAACAACACTGGCTGGTATCCATCTTTACGCCATCAATAACCGCTTACCAGACCTGTATCGCCAATTCTATAGAGACCACATCAGAGGTAGCACTGAGTGGCTTAAACTTGTTGGAGATTCCAGCAAAATGCTCTGTCGTTGTTGGAGACATTACAATGCAAGGATATTCGTATACCTACAGTAATTCTAAGGCAGTCATTGACTTAAGTGGTGGAAATGTCCCGGACTTAAATATGACACAGGAACTCGCAGTAGTCTTCAAGAAGATCAGATCTGCCCTTGTCATACCACCTACCGCAAACTTGACCCACTTATCTGTGCCTCAAATCAACAACTCTTTGTTCGAAGATGGTTTAGTGACATTGTCAGTCCTGAGGGACAAACTATCTCACTTAGATGAAATACAACTCCTTGATTCATCAGACTCAAAAATTTCAAGATTTGAGCACGCTTTCAAGAACCAGCATTCAGTCTCACTCCCGTGGTGGCTAAAGCTGTCGTGTGGATTGGGAAGTGTTGTGGTCTTGATGGTTATCGTGGGATGTGTTAAACGGCGATTCTGTGCTCCCTCTCTGGCCACTGGGATGATTGCTCTTAGTAATCCCGGTCGATCATTTGCTCTCTCTCTCGACCAAAACAGTACAACAACATTAAATAGTACGTCCTTCGTGGAACTTCTGCAGACACTTCACTCTGGGTGGGGATCTACATACCATTCAATGTTAGCCTCAGTCTCCTTGATACTCATGATCCTCTGTATGTACAAGATACATCACCATATGTATCCCCTGATTAGACGATTCATGGTATCTAATCAGGTTTTCCCCTTACTAGCGAGCATGACCCATCACCCGGGAGAAGTCCCCATCACGATCACCATTTTGTGTAAAATTCACCACCTATTCCATAAGGAAACTACTGCTGAGTTTGGGATTCAAGTGGGAACATTGCCCTATCCAGCCACCCAGTGGTATTTAACCGAAGATTGTATTATTCAGTATGGTATCAAGCAGATCATCAACCGTAGATGGGGCAGATTCAAACTTCAATTTGTATGGGACCGTATGTGTATCAAATCGGCCTTAGTAGATATTGAGACATGTCAGGCTATGCCGCATTATGGCTCTGTACCTTGGCCGGATGTTACGTACCAGCTAGGAAATGCCTTAAGGTGGGACTGGGTCTCCATCCAACCAGTTTCTGTGACCACCATCGCTACAGGACAAAGCCACTCTCGGCGGGTGATGAAATCATATATGGCTTATAATTAAATAATCCTTGTTAAGTAAGCGGTGTACCCCTTAATCTCTACACTAGTGTGTATAGACTATATAACCCCTTAATCTCTTTTATCCAGTGACAATTCCAGGTGCATAAGGCCTGGTTTACGTAATGGTTTAAAAATTGGAGGTCAGTCTTACAAAACCCTGTTATGTCATTGCCTCATCCTACTAACTCTAAAGCTGGGCGATCGGCTAAAGCCGGACAGATGACCTCAGTTCAAGCTTTACGCCAGAATGCTATCATTGAGTCCAATCCGGAGCTCAAGGAGCAAACTTCGTTGTCTCGCCAGATTACGGCATTAGACCAGAAAGTGGATCGATTAGAGAGATATCTAGAAACTATTCTGCAGTTGCTAAATGAGATGCGAGGTTTAACTGCAGCCGGGCGCCTGCAACCAACATCAGTAATTCCCGATCCTAGAGGTCCCAGTGGAGCATCCGCACCACCACATTCGGAGATTTCTCTTCATAAGTTCTTGTAAGTCAAGACCAAACAAATAATGGGGCTTTCCCATAAAAAACCAACAACTTCTGTCTAAAGTGTTTTAAAACATTATAACTTTACTTTAGTAATTGATTTTATTTGTGAGGAAAGCCAAACTACCCTACCAACATGTCCGGATTATCGAGTTTCCTAGAAGCTAGTCGGATACGGGCTGCGGCCTCCGTCCGATGTGGCCTTTCTCCTCTCACGGCAATGGTGTTAACAAGCTCTTCAAAAGGTCTCGTTGAGAAATCTGGAGTATTCTTGTTAGCTTTCAGCGGATTACGAGAAGGTAATATCGGATGGACTACAGCCCGAGGTCTGATTGCCATGGCTCGGCATATTTACGACAACGAACCAGTTTATCAGACAATGGAGGACCACGAAAAAGATTGTCTGTACTTTGGAGCTCTAACAGCTCTGTGGTCAGTACCCGAGACTACGATAACTGATGAAAATATCATGAATGCCAGAAGCAGAATAATAAGATCCTTGCGGCGGATTCCACCAAAGCCTGCTGTTGTCTCAGCTGCCATAGCACAATGGATTCACGTTTACCAACAACTGGAGCCAGCATACTATCATCAAGCTGCACATATATTCCCTGTCAATTTAAGTCCTGGGATGTCGGACGCGATTGCCAGTGTAATTGTTAGCGGTTGTCCTACGGCTAACCATCCGCCTAATGTCCAGATGACAGCCTTGACAGCAGAGCAAGAGACTGCCTTGCGTGCAGCTCCTAATCAAGCTCATATTAATTCGATCTGGTCACGATTACCGGATAATTCCATTTTAGCCTTTTTCAGTATATGGGGCATGGCAGATGAAACTTTTGCCCATGATCAAATACGTGCGATGTTTACCCAGATAGCTACATTGGGTAAGTCCTCTTTCACCGAACGCTGGGTCAATTCACGATGGGAGAACTTGTTAGCCGATGATTCGTCATTGGCTAACACCGAACCTGTCAGCCGAGAAGTTCTTCTAGCGTATGCAACCAGATTCCAAACTATAGCCAGTGACAAGATCAAGATTGCCGGCTTGGTCCACAATTACCATCTTGCAAAAGCAGCCAACATGACATCTGTTATGAGGATGATCGAGCAATCGAAAGCCCCTCATGTGGGAGGTCTTACAGCCCTGTGTGAGATGACCCGGAAATACTCTGTTGTCACTTACACTAGCTTGAAGGCCACCTTCGGTGAGAGTCAGGTCAATGCAGTAATCAATTTGGCTGCGCAATTACTCTACAATCCATACTGTTCAATGTCTGGTCCTCCAATAACCCAGGCATTTTATGCAGATATAGCCTATGTGGCAGCTGACCTCATGTACAACACCAATCGACGAGGTCAAGCCAAATATGTAGTACCAGCAACCCAACATATGACAAAATCAGTAGCATTCCTGAAGGCCTACGCAGCTTCATTAGCATCCATCGAAGCAGCTCAGGGATCGGTGGACACCACGTTGGCCAATCTCATAACTTGTTATGGGTACCGTACCATGTCCAATGATGATGGCACCATTACTGTAACTCCCGGTGTAAATCCGAATAATATGGACGGAGATGACGAGGCACGTGTCCTAACACATGCTGAGATCCCGGGCTTCATTGAGTCTGTCCTGGGGGAGAGAGACCGTGCTTTCAAGCAGTTAATGACAGCGTTGCAATCGGCGTTAGCCCAGTCCCCTATGGATGATGTGGTATTGGAAGGTAACAATTGGGCCCATCCGGTATTGAACACTATCCCCTTGTCTCCCGAAATATCCAGGGCTCTCAGTGAACTCGGTGTTGCAGTTAGTGAAGATCTATTGCGCCCAGTCAACTTAATTGACGATCCCAAGTATGCTAACTATAAGATAGGGGCTGTACCTTATTTACAGACTCAGCATTGCCATGTAGTCGTACCACCTGGAGCTGCTGCTCCTCCAGTTAATCCACCTCCGCAAGGACCTCGTCGACAATAAAATTTCTTTATGCATTTTTGACTAACCAATTTCATTCATATTATCTTTTGATCCTTTATACTTTTCTTAGTTTGTAAGTTATTCAACTTTATAAAGAGTTGTACCAGTGAATTGTCCTTTTATGTTTTTATCATATACATGTATCCATGTACTTTTTATACTGTATCCACTTTATGTTCTGAATAATACAAGAAATGGGGGTTCCCAAATAATCAATCATTAATCTTATGTTTTAAAAGATTAATCTAATTGTGTTTCGATGGAACCTAAATCCTGCGTTTTTCCTCAGAGATTCTCAACCAGTATCACGAACTTCTCCTACGTAGAGAAGTTTGATACTTGGTTGAATCTGGGGTCCTGGGCAAAGATTCTAGATCATATGGATCTATGTAGCAAGTGGGAGGAGGTCCCAAGACAGTTGATGTCACCGATGCTAGGTAGTCTTGACTTGGCCATGATCCAAGCCAGGAACCTGCCTATCGAGAGTTTTAGAGCCTATATCGTGTCACCGATACTGCCATCTCTGATCTTGTTGAATGCGATGAATAGACCTAGCTCGGTATGCCATATCTCCAGTCGAGATATGCGCATTTACCATAAAGTTAGTGATCAATGTGCTGCCAATGTTTTCTACCTCCAACTGGGTCATCTTCGATCTTGCTTAGGTCCTCATGCTCTGGATACTATCATGTCATATGAGAAAGATTGGGCTCCTTTGATCAAAGGAAGCACACCAGTACTCTTGGGCTTAATGAACATTTATGAAGACCTATTACTAGTCATCAACATACACAAGCAACTAGTCTCTGTGAGGTCACAGAGAGACAAGAATCTGCAAGCAGAAACTATCCTAAAACTCCCAGACCAGAAAGAACTTCGTTTGCCATCTCTCAATGCTAGTGTAGTGGTGTACCCTTCTTTCATTGTGATGGAGTACGAAGGCCAAACCTGGCTTTGCCCTCTGCCTTACTTCTTGGAAATCTACAATAAAGTGTCAGAAACCATATCACTTTTAAAATACGCTCAAATACAGAGCAAAACAGTCTATGATAAGTCTTACATAAAGCACGTGGAGTCATTTCTGACCCACATCGCCCAGAAAGTTGTAAGACAATCATACTATGGGGGGACGCATCAAAATATGCTAACTCGTCTAGAGACTCTGGAGCTGGATAACCGAGGGTTTGTATATCTGAAAACTATGGAAGGGCTCGGAGTTGCGGAACTAATAAAAAGATCTGATGAAAAACTGGGATGGGAAAACACGTCATTGGTGGAGACACTGTGGTCATCATTATACAAAGAGCGGTTGACCTCAACCCCAAGCTGGACATTGAGTGATACGTGCCGGCTGTTCGCTAAATTTGACTCGGCACAATTGGCAGGTATATTAGGGGTTGTAAAATTGGCAGGGCATCCCAGCATCGAGATTGAAAGAGGGTTGGAAAAACTCTATCAGCGCACCCACAGTGAGATAACCATAGATCCCGTCCGCTGCCAGAGAGCACGAGCTATCATGACACGGGATATTGTAAAAAATTTCTATAAGACACATAACTCTTACCCAAAATTCCAGATGGACACTTTGCAAGAGGCATTGCCACTATATCAATTAGTGACGCAACGTATCCCCATCACGGATCCACTAGGTGTTTCCTTGTGGAGATCAATAACCATAGAGGACTGGATGCAAGTTAGATTTGACAAAAATGCGGAGTTTGATGAAGTAGATAATCAGGTCATGCTATTGAAGGATAAGGCTCTAGGTTACCGAAGATCCAGAGTGTTAGAAAGCATCATTTGTAACACATCTGATGATAACACTACTCACCAAAAGAAGGATCACAGACGGGCACTCCTGGCATTCCTTCTCGATAGTAAATTCGATAAAGGATTCAGAAAGTACCTAAGTTTATACATGAGCCAGGACAATTGGACAAGGGCGGTGCTGGATTACTTAGTCATTAAGCTCACAGCCAAAGAACTGGAGGAGAAACCAGAAGGTCGATATTTCGGAGCTAGTCCCGCGTATGAGAGAAACCGTCGAGTTGTTCAGGAAGCCAATAACATGGCGTTCATGGACAAATATGTACCTGAACAACTTCTGACTCCGAACGAATTAACCATCATCAAGAAAATGTATTCCTTCAGGTCCTTGCACACTGCTCACCCTGATTGCTTGATACTTAACATAAGCTTTGATTTTTCTAAGTGGAACAACAACATGCGTCATGAGTCGGTAGACATTCCAGCAGGGACGGTGCTCGATGATTGGTTTGGAGTCAATCTCTATTCAAAAACTATGAAAGCCTTCGAGCATATGTTAGTTTACTACAATGATGGTGTCACATCCCGCCACTGGGTTGGTCAGAAGGGCGGTATAGAAGGATTGAATCAAGCCACATGGACATTCACATTTCTTGGAGGACTAAAAGACGCCTTGGAGAGCTTAGGCTATATTTACCACATCACGGTCAAGGGAGACGATGTTAGATGTGCATTGGTAATTCCCAAGCGCAGCTTGAACGCATTACTACCACACGCCACACTCCAGGAAAGAGTAGAGACCATCAAGACCAACTTGATGAACGAACTGCAGAGACTGTGCTCAGCCATGGGATGGGAGCTCAACCCTCAGGAGAGTTTTGTGTCCATGTCATTGATCGCGACAAGTAAACAATACCAGATACATGACACATGGCTCCCAACAGATTCCAAGAAAATTATGAAATTGGAAGCATTATCAAATGTGGCCTTCCCAACAATGGAGGATATAATATCAAACATCTATTCGACAGCTCATTCCACATGTGCACAAGCCACTGTAGCCTCCCCAGCATACATTGTGGCAACATGGACTGCTTCACGGTTTCTATACCGTTGCTATCACCCTTATAGGCAACACAACCAGATTGAGGCCGATATTACGGCATCTCTTTTATGGCCACAGATTATAGGAGGTATTGGAGCTCTCCCACTCCAGACTTTCTTTGTGCGAGGGGAGAATGACATGCTGAGTGTATCCCTCTCTATGGTCACTTATGTATACTACAACCTACCCAAATCAGATCCCGTGAGACGACGACTTGGATTTATCCTCAGACAGAAAATTAAGCGTGATAGTGACCCGGTCATGTTGTTATCAGATCCATACTCGATAGACATTGATTGTCCACCAAGACCAGCTAGTGTCATTAAGTCTAAAATCCGGCAGCAGTTACTGAAATTCTGCAAGCAACCTGAAATCCTGAAACTATTGAGGCCCGGGGGGGATAAGCAAAGATCCGCATTCATTCGAACTCTATTCTCATTAAGCCCTTACTATGCCAAGATAGCAACAGCATTATGGGAGTGCAGCCCCTTCTATTTGATTGAGGAGATACTAGCTAAGTTCCTTAACAGCTCGTCTATCATTGGGTTTTTAACACAGGGCCAGAGCTTCCACGTCTTCTCTCAAGGCGGTCAAAAAATTCTCGAGATGTTATCCAATTTGAGTCAAGAAAGGTTAATGTACTGGTTTAATGTGTTGGATGGCCACCATATTGCCAAACCAGACAAGTATTTTGGACTAGTTGGTGTGGATGAAGTAGAGGGTGAACCCTGTAAGACTTGGTTTGCTAAGACTTTAAGAAATAGGGCTTGGGCTAAGGACATTCGTGGCTTGACTTACCCCAGTTTGGTAGACCAGGTGAAGATTTACAACACAGAGGACGTGGCTCTGCTACACAGAACAAGAGGTTGGGATCCTAGAAATACATATAGTCAGATCTGTCTGAAACACCTGCACGCAATCCCTCAGATTGATACAGATTCTCATCATTTCTCGAGTGTGAAGGATAATCATCCTTGGCTGGGTTCCCAGACTGCTAGCAGTGTCACTCTTCCTTTTCAATCTGACAACATAGCATCACCTAGTCTTAGGAAGCTTCGGAGATTACTGACCTTATTGAGTTCGGCTAATATCTTTGGCCCTACATTTGAAACTGTGATCACAAAATTACTTACAGCGTATACTGACATCCCATTAGAGCAGCTAAAGGTGCTCTGCCCGGATGACGGAGGAGGCCATTTGGCTCATCGCACTCCAATCAACTCATATTCTCTCACCACCATGCCTAACTACAGGCCAAACCTGTCACAATTGGTATGTATTAACAATGAAAACATGGATATCTTGAAAGTGGACAATGTAAACCGGACCATGAACTTTGCCGCACGTCACTTCTTCCTAATTCCCATGGTATTATGGCCACTACAACAATCCTCAAAATTAGATCCCTCTTACCCACAGATGTTCTATAGCGCTTTTCATCATGACAACTTGGTAGAACAATTCGTATTATGTCCTCATTGCANNNNNNNNGTTGATGATGAACCGGTAGAGTTTGAGATCTGCCCAGAGTTTGAGATGGATCACTTTCTGAGATTTTCCATTATCAGTTGTAGCGAGGCAGAGAATGCAACACTGGAAAAATCGGTCGTCGACGTGATAAAGAAAGGTGTGATGTCTCACATCCATCGTATGGGTCTGAATGCTGACAACCCTATTGTTGTCCAGAGTGCTGTGATGGCAACTTTTCAGAGGTTACTATCATCCATGGCTAAATTTAAGAGTCATATGGCTTTAGAGGGTGTGGTGAATGTTCCAGACGGGGAACTTATGGATGTGTTATCAGTTGGGGTGGGGGTCGCCTCGATATCAAAGCATGGCCTGTCGATCTCTGTGCTTCGAAGCTGCAAACCAAGATTTATCGTTAACAGCCTATTGAAGGAAGCCTATTGGCACGCTGTTCGAGTTTCTTACTCATATGACCTACTCTATAGTACATCACCTCTAGGTCAGCTAACTTCGCACCATTATGAAGATTTCGCTTACTTGTTCCAACAGATTGCACAAGCTGGGTTACTCTCTGCCCTTAGCAAAGCTGCCGAGACACCAACCTCAGCAATTGAGAATGACGGGTACCCTTACTTCAAATTGATGTTTAGGCATGGATCTGAAAAGTCAGGTGTCATAGCATCAGCTAGTTTCTTTAGCAGTGTGTGGCCCATGTTCAATGTATGGTTGGCTAATGCACAAATACCTCAACACATCCTTTGTCCGCTAATTGAAGGCAAGACAATAGACGATATTATTACTAAGATTGAAGCACATCAAAAAACTGTGAAAAGTCTGAGTTTCCATATTGTGCACCTGTCAACTGTGACTCGGCATGGCTCCACTAAAACAGCACTTCGGCAACTACACCAAGATTTAGCCGAGGAACTCAGGGATGACACAATATCAGGCTACAGAAAATGCCTGCTCATCGTTGAGTGGTTGGCTGAAACTCATGCTGAAAGCCTCCTACGAATTTATCTTCTTGTCACTATATACCACTGGTTATACAAGGTAGAGTTGACACACGAGACTCTAATCCCACCAGCTCAATCTCACAACTCGATCATGGTGGTTGATGTGGACCCTGACCTCCTAAATCTGTATCTCGAGGGTTTAGCCCCACCCATGAGTTTAGATACATTTGAGGATGGCCATAAAGGTATGATGTATATTTGCCGCAATATTCCAGAAATCAACACAGCCAGTTTGCGGGATACCTTATGGAGTTTCATCCATGAGGATGCCTCTCGGTTGCTACAGGGCAATGAGAATTATCAAGATTACCTGCGAGATGTCGTATCTAACGTCCTGAGAGTGTTGCAACCCTTTCTCTCTGTCGCACCATTTGTGTCTTGTATGGAATTAGACAGTGCTATCATCAAGGATTACAGAAAGAATCTAAGTGAACAAATAATCGAACAAGAATACCCCGCGTTGCAAATGCAACCGTTAACTCGAGCCAACAACGTAGATGCTGTTATTCCTTACATAGTTCGGAGATACTGCACCCTGGATCACAACCCTGTTGCACCCTCAGTGAATTACTCACCCTCACACTGGAAAAGAACAGGTTTGTCCGAGATCACGCATCAAACACTACAACAACTTGAAGCTCTACAAAAAATCTCCATCCCCTTATCGAATCGTAAATTCATTACGATCGATCTAAGGAACTGCTTCAAGATCTTCGGCGGTATCAATAAGAGTTCCATTAAATATCTTGCAGTTCTATATGAATTGGGGGCTATTCCTTGGATAGCATCCCAACGCAAACCCATCGGTGTTTTCCTGGGTGACGGAGGCGGGTCATGCTCTAGATTGTTTACATCCCTGTTTGAGCAAGGTGAGTGTGTTATGGTATCTCTTCATATTACAGACAGTAGCACAACCCGTAATCTGGATCACTTTAATGCTGACTGCCCAGCAGAATTGCAGCCCTCTGTCATGGAAACTGACCAAAAACTGAGAATCCATTACCAAGGTCTCTACCCAGGGGACATCACGATCCCAGGAGTGCAGAATATACTTCTGGATATGGTTCGACAGTTATGCGATCATCCATGTCTGATTATCGGGGAAGCAGATCTACCCCCCAATGCAGCTGCGATGCTGGACATTGTTACTGCATACTTAACCATATTTGATCATTGTGGAGGACCAGACACGTTATTACTTATAAGGCTGAATCTGCATTCTCATCAATTCCCTATCCAAATCCTTCTGTGTCTTAGACAGATGTTCAATCATTTCCACGTTCACGAGGTATCAACGTCATCTGCGACTCGAAATGAAATGATTGTGAGTATGAGCGGGCCTCGACTTCTCAAATTAAGTGAGATTTTCAAGCAACAGACTGAGCATACTTACTTGGATTATACTCCTCCTGTCTACCTTCAACAACTTGTGTTAGAAACAAAATTATGGATGATAAGTAAATTATCCCTGATGACAGGTGAAGTGTATGATCATACCTTCTTGTCACAAGATTATCTGGCAGGTTCTATGATAAATAGCTTGCCTCTTGCCCCCGTGAACTCGATATTAGAGAAGCCTATGTGGATATCTTTGGTTCCACGATTACGAGGTTGCCCGTGCCAGATCTATGCCTCATTCACCAGCTCTGTACAGAGTCTCAATTTATCTAATGAGATGTTGCTACGAAGATCATCTCTACCTCCAAATCTGCACAAGTTACGACATGACTATGATACAAACTCTACACTAAGACAGGCAATGATCCGAGACATAATCGCTACACTTACATTGAGTGTGCTACTGTCCCTACCTCAGTTCGAGGTCACCATAGATATGATAGAATTCACGTTGTCTAATATCCCAGCCCACCTGGAGAGATTATTCGGACGATCAAATCATGTAATATGTGAGTGGAAGAATGCAGGGTTGTTTATCCGATCCCTTACCGATGACACCCCGCCCTTAAATGTAGGTCCTATAGTCCAGTCATCATTAGACATTTATCTCAGGTTCTCATGGTCTATTATATACCAATTGCAAAAATTGAGACAAATACCCCTATCTGAGTGCACTGATTCCGTATGGTTCTGGCAAGTGCCGAATAACCCCCATCAATGCTGCAAGGATTTCGTGCATGACTGGGCGAACGATGGCATCCCCTCATGGCCCACTCTATCACATAAAATGGCACCTACATACGTATTTTCTGCTCGCGACGGCATTGCTCCCGTGGTCCTCAATGATAGCGCCAGACAGTTGTTAGCTGAGGTCCCAGAATTAATCAACCCAAGATAGCAAATAAACCTTCGTCACTACTTTTAAAACACTACTTTTGTGCTGATCTTGAATGGTTTGGTTAGTGTATTTTTTCTTAGCCAT
>Perm_DSN_contig_1380
CGACTACAAGGTACAGATCCAGAAGATGTTATTAAAAATGCTTTTGGTTGTTTCGATGAAGAAAACACTGGAGTATTGCCAGAAGATCGTCTACGCGAATTGTTAACAACAATGGGTGATCGTTTCACAGATGAAGATGTTGATGAAATGTACAGAGAAGCTCCTATTAAGGGTGGCCTATTTGATTATATAGAATTCACCAGAATNNATTTTAAAGCACGGTGCTAAGGATAAAGATGAACAATAAATAGCGATTCTACAATGCCGACACATTCCCCCAACGTATTATACCCCCTATACATATAACTATCGAAAGTGACCCACTCCAGTCATATATAACATCTGTACATGTACGATAATATAAAATCCCCTCATATATTGTGTCGCTTAATTTAAATAATTTTTATTTCTG
>Perm_DSN_contig_1381
TGGCAACGAAGGCGACGACGAGCACGGTATAATAAGATACAAGAAAACGCGCGGGGAGCCATCGGCAGCACATACCAAATACTATACCTACCTTAAACTTCCCCCCGGCCATATACATACACGCATAGAAAAAATAAACGGGAAAAAGAAGAAGAAGAGTTATAAGAGGAGGCAAGACATTGTGTACTACTACGGACGGGAGTAGTACCCTCACATATCACCACAGCAGCATTGTGTCAGCTGTGTGTGCTCCCCATATAACAAACAGCTGATCGGAGTAGCCAAAGCCGTTGCATTAGTGTTTAGAGTGTGTGTGCGTGTGTATTTACTAGAGATTTAACAAATGGCCACCATAGATGGACGACCCGCGCAATATGGGATATCTCTTAAACAGCTACGCGAACTCATGGAACNNNNNNNNNNNNNNNNNNNNNNNNNNNNNNNNNNNNNNNNNNNNNNNNNNNNNNNNNNNNNNNNNNNNNNNNNNNNNNNNNNNNNNNNNNNNCGAAAACCGACATCGAACATAGACGAGAAACTTTTGGCTCGAATAGTATACCACCGAAACCTCCGAAAACATTTTTAACTCTAGTCTGGGAAGCATTACAAGATGTAACCCTTATTATATTAGAAGTAGCTGCCCTAGTTTCTCTTGGTNNNNNNNNNNNNNNNNNNNNNNNNNNNNNNNNNNNNNNNNNNNNNNNNNNNNNNNNATCACTATGGATGGATTGAAGGTTTAGCTATTTTAATATCCGTTATTGTGGTTGTTCTTGTGACGGCCTTCAATGATTACTCCAAAGAACGGCAATTCCGTGGTCTGCAGAATCGCATAGAGGGCGA
>Perm_DSN_contig_1382
TCAACAAATTGTACAAAGGCTTCAACAGGAAGCCGAGCGTCAAGCAGAAGAGCGTAGAATGAAGATGGAATACGAACGTATGGAAATGGAGAGAAGAGAACGAGAAAAGCTAGAACATTTACGCCAACAACAACAACGTGAACGACTGGAAAAAGAACGGTTGGAAAGGGAGTATTACGAAAGAGAGAGATTGGAAAAAGAACGTTTGGAAAGAGAGTATTATGAGCGGGAGATCAGAGAACGTAATGAAAGGGCGGCAGCTGCTAATGCCGTTAATGTCCCCAAACCCATCCCCATTAACGAATTCAAACATGCTCCACAATCTGTGTTTAGACCTATCGACAATGGCGAACACAGTCCAAAACCCATCTATAGACCAATACCACAACTACCCACAGGTCCCCACAGTTGGCAAGCTCCATCGGCGGCTTCTGTAGTATCGCCCAGGTCAAATCCTCTGTCACCGAATAGCCACCATCCTAAACGGCCTGACGATTCCTTCATTACATCACCTCCACCATCTTCGAAATCTCCAATTGGTTTACCTTGGGCTTCCANNNNNNNNNNNNNNNNNNNNNNNNNNNNNNNNNNNNNNNNNNNNNNNNNNNNNNNNNNNNNNNNNNNNNCAGTAATGGTCCCTTGTTGCAAAGGCATCATTCTCTGCGTTCGTCGAATATTAACGTCTCACAAAATGATGACTATAAGAACGACCATCACTACCCAATGCAACCGATCCATACAGCGCTCATCGTGATTTTAAAGTGGAAAACACGTTGTCATCGTATGCACCGCCTCCACCTACCAACATTTCGTTTGTTTACAACAATCGGACTTCGAAGCCGACATATTTAAGTTATCCTTGCTTGCCCACAGCTGTCTCTGAGTCAGATAGCTATCGCTCTCGTGAGGATTCTTTAACTAATCCCCAAGCGGTTCCATTGATTCTAACAAATGCAAATCCAACATATGAGCCGCCACACCAGGAACACGTGATGCAGCAGCAACACTACGATATCATGAGTCCCAGCAACAGCATTAGTCCAAATGTACATGCCCTACAACAAAATACCGACTATACTGATGATGACCTCGACACTGAAAATCTTATGGAATATCGGGCTGTTAGCAAGGTAATGGCTAAGCCACAATCACAAACCGCTGTTACTGTAGGTCGTAGAACTGGTCATATGAGTGATGACGAGGTATACGGTAAACATTCAAAGGAGGCAAAGAGTCTTTTGTCTACCATGAAAAATATTGGAAACTCCTCCAATCGCGATAACAAGCGTCAACCGCGAGTCACTAAACGTCCCGAAGCTGTTGTATCACCAAAAACGTGTCTTTCTCCCGACGGACGTTCCTATCAAGCCCCCATGGTTGAACCTCTATTTCCGGNNATATAACTAAGTTCGAATCGAATAGAAAACCAATGTTTGATAATCAAAAACAACAAGCTACACCAACTCCCTACAACCCCAATGCTTCATATGGGCAACCTAAAAAGCAACCAGCCATGTATAAGAGTTTAGAAAACTTGGCCAAACGTATACCCGTGCAACCTACGTCTACTAATCCAAGTCCCAAAGGATATAGTCCACGTCAA
>Perm_DSN_contig_1383
AGCAAACGCCATCAGGACCAACATTTTATTCAGGTCACCATCAACCACCATCGGGAACTTCTCATTTACAAGCTCCACCGTCGCAGAATCAAACTCAGCAAGTACACTTTTTCCAAACCTATCAGACTGCAGNNNNNNNNNNNNNNNNNNNNNNNNNNNNNNNNNNNNNNNNNNNNNNNNNNNNNNNNNNNNNNNNNNNNNNNNNNNNNNNNNNNNNNNNNNNNNNNNNNNNNNNNNCAAGTCCAACCTCCTCCCGGCGCAGCACAATTGACGGCTGGTCCTCAAATTAATCCAGCACCACGTTATCATCATCAGTCACAAGCCGCAGGTCTTAATCATCCGATACATCAGGCGGCAGGTGGACNNNNNNNNNNNNNNNNNNNNNNNNNNNNNNNNNNNNNNNNNNNNNNNNNNNNNNNNNNNNNNNNNNNNNNNNNNNNNNNNNNNNNNNNNNNNNNNNNNNNNNNNNNNNNNNNNNNNNNNNNNNNNNNNNNNNNNNNNNNNNNNNAACCCATCCCCTCTCACAGCAGCAGCACCATCACCACCAACAACAGCAGCAGCAACAACAAAATTCCCATACATTAAGACGTAGTTCACGAAGCAAAACGGGTTCTTGTGTCAGTTCTGTANNNNNNNNNNNNNNNNNNNNNNNNNNNNNNNNNNNNNNNNNNNCAGTAGTGGTGGAGGTATTATTGCAAACCGTACTGCTGCCACAAATAACGCAGCCAGCTTACCCGTAGTTGTAGGCCACCAATTGTTAACCGCACAAACACAACAGGTAGCGGGAGCAAATCACGCTGCCTCCACTAATCACCATTCCCACCCGCATTTGCATCCACAAGCGATACCCCCACCTCACCTCGCCCCTGGCGGAGCAGTTGTTGTTGTAGCACAGCAACAACCTCAAACTCACTTATTGCATTCGGCAGCGGCTGTAGCAAGCCATCAGCACCACGTTGTCTTGCCACCACAAAGGACCACAGTGGTTCAGCCAGGTTTCCTGTAT
>Perm_DSN_contig_1384
ACGGGAACGGCTCTACTTTCTTCGGGCTGTTTTGCTTGAGCTGCTTCAGTTTCCGTTTCTTTGAAAACGGGAACAGCACGCATTTCAACATCCGCTGGTTTTGTGGGAGTATTTGTCTTTTCCTCCTCTTGAGCAATATGGGCTTTCAGGTCAGCACTTAATTGAGCAAAATCCATAACATTCGATTTATCCAAAGATTTTGNNNNNNATGCTGTAGAAGTATTTGGGGTTGAAGGAGTAGCATCAGCTGCAGTTTCTGGTGTATTTTCCTTAGAGGGAGCATTCAATTTGATAAAAGATTCAGATACACTGTCACTTTCGCTGTCACTACCCAAATCACTGATATCCAATAGACTATTGACAGCAGCCTCAGGAGTTTTCNNNNNNNNNNNNNNNNNNNNNNNNNNNNNNNNNNNNTGTTGGAATTGCTAGACTGTTGAGAAGATCTGCGTATATTCTCAGCAATGGGACAATTTGAAGTCTCACCACCCTCAGCGGTATCCATTGGATCCAGCATCTTGGCAAACATATCATTGAAATTGTTTAGAATTTCCATACCACCTCTCA
>Perm_DSN_contig_1385
GCAACAACAACAGCAATTGCCAATACAACGTGATCAGCAACAGCCGCCACAGCAAATTTTGCAAAAACACAAACAACTACAACAACTACAGCAGGACTACAATCTCCAGCAACAGCAACAGCAGCAATTGCAATTACAACAAATACAAAAGCAACAGCAACAACAACAGNNGGACGCCACAGTGCAACATCAACTACAACAACGGCCAACATTGGGGACGGCTGTGATAATCAGCCCTACTACGACACCAGCGGTAATGTCGATTGGAGCAGGGCAATGGGAACCGGTGGAACTGGTGCATACCTTAGCGGCGATGGATCTCTCCCAACAGCTGGCAGTGTTATTTATAACGCTGGCCAAAGTCCTGCAAACGCCCGAGGGC
>Perm_DSN_contig_1386
AACAAATTCTATTTTGTTTTGTGCGCGCTGCTCGAGTGTTTGTTATAAACAAAGAGGAGAAATAGTACCCTGTACTACTCGGGTCATAGAGATTAGAAAATATGCACAACTCGTATAATTCCTTAAAGCAAGTGTCCGATGGTGGTGCTAATAGCAAAAGTCCGGTGGCGGCAGCGCCTCCGGCCAAACNNNNNNNNNNNNNNNNNNNNNNNNNNNNNNNNNNNNNNNNNNNNNNNNNNNNNNNNNNNNNNNNNNNNNNNNNNNNNNNNNNNNNNCCCGTCCATGACAGCATATACAGGACGGGATTCCTGGTGTCGTTTATGATGCGTAATGATATGCACTTAGCTATAGTGTCCATGACAACTCCAGCAACAAATGTAGCGTTATCATCCACCAATGCTGGTGGTGGTGGTGGAAGTGTTATTAGTGGTGGTCAGAATGCCACNNNNNNNNNNNNNNNNNNNNNNNNNNNNNNNNNNNNNNNNNNNNNNNNNNNNNNNNNNNNNNNNNNNNNNNNNNNNNNNNNNNNNNNNNNNNNNNNNNNNNNNNNNNNNNNNNNNNNNNNNNNNNNNTTGGTCGGAAACCGTACAATCCCTCATTACAAGTTCCTTCTTTCATTGCTATGTTCTATCGCAAGTTTTTGGGGGCATTGCTACCCAACATTTTGGAACGAAGAAAGTATTTGGCTGGTCCNNNNNNNNNNNNNNNNNNNNNNNNNNNNNNNNNNNNNNNNNNNNNNNNNNNNNNNNCCCATGTGTGCCGATATACATTATGGACTACTTATAGTCCTGCGTTCCATTCAGGGATGTGCATCGGGTCTGACATGGCCAGCCATGTATGCTGTCGTGGGATATTGGATACCTTTGATTGAACGCTCACGTTTCATGTCCAGCTTTCAGGGATTCAGCATTGGCA
>Perm_DSN_contig_1387
TTCAAACACGCTACAAATTTAAGTTGTTGTGCCATTATATCAATTTTCTTCATTTTTTGGGTATTGGAACTTGGGTCTTCTCTTATTTTTGGTGAACTGCAACTTCTTTCTTAGTGACCTCATCTTTTTCATCAAGAATGGCATNNNNNNNNNNNNNNNNNNNNNNNNNNNNNNNNNNNNNNNNNNNNNNNNNNNNNNNNNNNNNNNNNNNNNNNNNNNNNNNNNNNNNNNNNNNNNNNNNNNNNNNNNNNNNNNCGGTTACTTGATTTTCCCAGTCAATAATTCCAGTGTTGATAAGTTCATTGCCAATATTACCCGGAGATTCAATTTCTTCAATTTCCGATGAATCAGTAACTTTTGTCGGCAGCTTATTCAAAACCTCCAAAGCCAGAGCAGGACACCCAGCCTTGAAATGCCCATGGGCTGTTGTAAAGTACAATTGCCTCTCTATTGAACTAATAGAATCTTCAATTTGAAGCTGCTTATCATTGGTCTTTGTCACTACATCTCCAGAGTAACTGAAACCTGATAAAACCACGTGTGATGTTTTTTTTTCTTGAGCGGACAACGCTAAGTTCTGCCGCACAAGG
>Perm_DSN_contig_1388
TTTGCAAATGAGACCGGCTGCCAACTCGCTGCTCTTTAAGGCAGCATCCCAAAATCAAAAGCTTCCCTCGATGTTACCGATGTCTACACCACCCATGGTCAACAGCAATAACTCAAGCCCAATGACTGGAGGATTTGGCAGATTAGGAGGTAGTGGCAAGGATATGCAATTGTCCAATGCCCAATATCCTTTATTGGGTACACCAACAACTCATCTTTCANNNNNNNNNNNNNNNNNNNNNNNNNNNNNNNNNNNNNNNNNNNNNNNNNNNNNNNNNNNNNNNNNNNAGGAGCAAGCAGCAATAACATGGAGAAAACCTTGAAGAGTACATCTTCGAATCCGGACTTTGCTAAGAACTCATCTAATTACAGCTCATCCACTCAACAGAGAGCTTCTGAAGGCATTGATCAAAACGAAGANNNNNNNNNNNNNNNNNNNNNNNNNNNNNNNNNNNNNNNNNNNNNNNNNNNNNNNNNNNNNNNNNCAACAGAGAAAACTGGTGCTAATGGAGTAGGATCATCCGCCAACAACAATAAACAGCAAAAGAAGGAAAAAGCTTTCAACAAAGATGAGGTGCTCAAGAAAACTGCCAGCTTTATCAAAGATAAATTCTTCTTTGCTAAGGGTGAGAATTGCGAAGAAGAAGAGCAAAGGCTTGCCGAAGTTGTTAACGCTTTCTTGGAATTGAAAGTGCCCGAAAAGTGCATGAAGGATGTTTGGATCAATTGCATATTGGATGTGCTGGAGAAGGCTGACGAACACTATTTAGAACGAGTTTTGCNNNNNNNNNNNNNGAAAGCAAATCAATTTGAAGGCCAACATCATATTGGAGGTCTTCAAGCAAGTCGTCAAAAAGATGAACGAGAGAGAAGCTCTAAATCCACGCATAACCACATTCGTAGCTATACTCTTGGCCAAAGGCACTGTAGGCGAATCTGGCCTTTTGAAACTCAACGATATTGCCAATTATACCGACAATGGTCAACACTATCCATTGTTCTTGTTGGTGCTTCAACAGCTTTGTAAGATCATAGGCAAGGACC
>Perm_DSN_contig_1389
ATTGCAAGTATGAAGCTGGTATAAGGGTAGCAGCTAAATTCTTTTGATCATTAGACAACTTATTAAAATCCGGTCTTAGGACACGACGTCTTATAAAATTCTCCTCATTGAAACAGGGAAATTGTAATGGCTTATTGCCTAAACCATCATCTCCGAGGGGTTGTGAACGTTCTATGTCTTGCATTTGTTNNNNNNNNNNNNNNNNNNNNNNNNNNNNNNNNNNNNNNNNNNNNNNNNNNNNNNNNNNNNNNNNNNNNNNNNNNNNNNNNNNNNNNNNNNNNNNNNTACTAACGGCAGTATTAGCTGTTGGTAAATTAACCTCAAATGGTTGTGGAGGCTGCTGGCGATTTTTACGCTGATTCCCCTTTAGCTTTATTTGTTGTTGCTGTGGTTGTGGAGGTGGTGGCTGTGAAAGCTGTTGTTGGGAAGGCTGTAGTTGCGTTTGTTGTTGTTGCTGTTGTCCTATTGATGTCGACGCCGAGGATTGGCTTTGCTGATNNATTGGTTTTGCTGATTCTGCGATGACGTTTGTTGTGTTTGTAACACAGGAGGTGTTGGTGGTTGCTTTTGGGGTGGTGTTAAAGGCATTATATGGGACACATCTAAATCGAAGTGTTTACGTTGTTGCAATTGCTGTTGCTGCTGCTGGTTNNNNNNNNNNNNNNNNNNNNNNNNNNNNNNNNNNNNNNNNNNNNNNNNNNNNNNNNNNNNNNTCCAAAACCTGCTTGTAAATGGAAAAGACGGGATTTCGCTATTAGAGCCTCCTGTTGTTGGGCACTCAAGGAATTAATGTCAATGGCAGCATATTCTTCATTACAAGCTTGAACTTGATTTGGTGAACCAATCACATCGTTCGATGAGGTCGTAGTAGTCGATGGTGTGACCATTTGCGATTGATCTTCAAGATATTCGGTANNACCCGTGGTGCCTGTGGCATAGGGCTGTTGTTGGAAAATTGGATTTGAAGTGCGTACAGCTTCGGAAACCTCATGTATACTTGGTGGAGCACTGAGTTGTTGCTGTTGCAATTGAAGTTGTTGTTGCAATTGTTGGTGATGTTGTTGCAA
>Perm_DSN_contig_139
GTCAATTCAATACTAGTTGACAATGAAGTCTTTAATTGTTCTCAGTTTATTTGTGACCTTCGCATGGGCTGGCCTTATGCCTGCTATGCGTGGCCGTCTTCCATTTGTGCCTCGCATGCCTTTGAAAGAATTAGAAGGCCGTATTACCAATGGTGAATTGGCCAAGCCTGGTCAATTTCCCTACCAAGTTGGTCTAAGCTTGGTCTTTGGAGATTCTGGAGCCTGGTGTGGTGGTACCTTGATTTCCGATCGTTGGGTCTTGACCGCTGCCCATTGTACCGATGGTGCTGATGGAGTTACTGTCTACTTGGGAGCCATCGACATCAAGAACGACAAGGAGGAAGGACAACAAAGAGTTTATGTTTCCAAGGAAAACATTGTTGTACATGCCGAATGGGATTTCGAAACCTTGAACAATGACATTTCCATGATCAAATTGCCCGTATCCGTTGTATTCAATGATCGCATTCAACCTGCTTCATTGCCAAAGAAGAATGGTCAATATGCTTCCTATGAAGGCGAATATGTCTGGGCTTCCGGTTGGGGTAGAGATAGTGATGC
>Perm_DSN_contig_1390
GCCAGTATGAATGCTGAGCAAAAATTGCAAAATATGAAAGCTACTCTGTTGGAAATTGAAGAGAATCTTGCCGAGAAACGCAAAGAAAGCAATCGCTCTGATAGCTTGGAAGAATTAAGTGCCGNNNNNNNNNNNNNNNNNNNNNNNNNNNNNNNNNNNNNNNNNNNNNNNNNNNNNNNNNNNNNNNNNNNNNNNNNNNNNNNNNNNNNNNNNNNNNNNNNNNNNNNNNNNNNNNNNNNNNNNGTTATCGCCAACTCAAACGTTTGGTTTCACGCAGTGTAACTTTAACAGGCTCTCTGGCTGTGGGTATACCCGAATTACCCACAATACTGGAACATGAGGCTATGGTCTTTGAGTCAACACATNNNNNNNNNNNNNNNNNNNNNNNNNNNNNNNNNNNNNNNNNNNTTCACCAACTGATGAATCTGCAGTGCCAACAACAAATAGTTCAGATGAATCGACCACCACAACAACACCATATCCTCGCAACAACAACAACAACAGCAGCAGCAGCAGCAGCAAAATGAAACAATTAGCTGTCTTAGCATTGAAAAACTATGGGAACAATTGGATAAGACCAGGGAGGAGAAGAAACAATTGAAACGAATCATAAGANNNNNNNNNNNNNNNNNNNNNNNNNNNNNNNNNNNNNNNNNNNNNNNNNNNNNNNNNNNNNNNNNNNNNNNNNNNNNNNNNNNNNNNNNNNNNNNNNNNNNNNNNNTGCAGGCTTTAATTAAGAAACAAATATCGCGTTGAGAATTATGAATTAGGGGCGCGTTAAAATTAGTAGAATGAACGATTGATTGCTTGAAATGAACACAACACACACACACACCCACACAACCTGAGCATCAGTGCTCACATACTGCTTGTGAAGTACACGCGTACACGCAGACATAAACCGACATCCCATTATGCCAAAATGTATGCGTAGCCCATTTATGGGTGGCTGGCTGGATGGGTGGGTGTGTGTTTGGATTGGTTGGCTGGTTAGTTGAGAGACTAACTGAGTGAGAGAGTGTAGTAGAACAGTTATAGAGATTGGCAGAAAGCTTTTAGTTGAACAGCTTCATATGAATGGCCATAGAGA
>Perm_DSN_contig_1391
AAGTGAAGAGGGTCATACCCATAACAATGAAAACTCTATGAAATCCCTAGAAGACAACGAAGATCCCTACCATGCCCATATACTCTCAGAGAACCATGATCGTTTAGCTGAACATGAGGACTATCAAATGATTTCTAGCACTGAAGATTCCATGGACATGTCATCATCACCCATGACTTCTTCCTCGACAACTATGAGCCCAATGCCACGCGGATTTGGAGAGACCCACACCGATGAAATTGTTGTTAGCAATGAGAATGAAGCCACTGCCAAGCCCACCATGCTGCATAATGATGTTGCGAATGAAACCAACAATGAAGGTAGGGCTCGGGCAATAAACATAAACTATGAAGAAAGCTCAACATCTTCTGCACCTGCCGAACCTATTATCAGCATTGTGGAAGGACAGCATATGCACCCACACGAAGACCATAACCACGAACACAGCCACCAAGACCATAGTCATAGTCATCAAATGCTCCATGAGCANNNNNNNNNNNNNNNNNNNNNNNNNNNNNNNNNNNNNNNNNNNNNNNNNNNNNNNNNNNNNNNNNNNNNNNNNNNNNNNNNNNNNGTTGACTCCTCCATTTCGGCCGAAGATGATTTGTCCCATCTAAATTATCATTATAACTTTGTCACCACGGAGAGAGTGCATGACATGGATGAGCCGAAAAATGCCGCCATTAATGATTTAAG
>Perm_DSN_contig_1392
CTACCAGCAGCAATGTTATAAATAAAACTGTTATACAACATCATGATAGCAAAACATCGAAAAATGTTATCCATCATGATACCAATAATAGTGTCAACCGTATACATGGCCAACAAAATGATAACNNNNNNNNNNNNNNNNNNNNNNNNNNNNNNNNNNNNNNNNNNNNNNNNNNNNNNNNNNNNNNNNNNNNNNNNNNNNNNNNNNNNNNNNNNNNNNNNNNNNNNNNNNNNNNNNNNNNNNNNNNNNNNNATTGCCAGCAAAATGACAACCACTAGCCAGAAGACACAAAATGAGAGTTCCTCTACCACGGCAACTACCCTTAGGACAGTAAATCAAAGAAATGGTAGTGGTTCGGATATGAAGAGTTTAATAAGTGGAGGCAATTCACCTCGATCAGTCGACACCTCTAGGTCTGGTGGTGAAAATGGTCATATTACAACTTCCAAGACATCCAACACAAGCTCCAATATAACCGAAAGCAATAATGCCAATTCCTCCACAGCCATGACCAGTGGCAGTAAACAATTCCATCATCGTAGAACAGAATTCTCCTCAGAGTCCAATGTGGCCAATACCATATTGCAACGTAAAAATGCTCCAGCCGAATCCAATCAATTTGGTAGTCTAACATCGAATGCCAAAATCCA
>Perm_DSN_contig_1394
AAAGAACTCATTCGATGGGAATTTGGGTATAAATGGGTCTCCCCATCGTAGGGTGCTTCAGGCAGGTGTTCCTCCACAAATACAGTCACCCACAACGCCTACGGCCCAGTCAAATGATGAATCGATGTCANNNNNNNNNNNNNNNNNNNNNNNNNNNNNNNNNNNNNNNNNNNNNNNNNNNNNNNNNNNNNNCCAACTTCCAGAACCTGTATACACCCCCGGCGGCTCGACATAGCTATGGTCTTAGTCCTGTGCCTCCGCAAGAGTCATCCATGCAGCCAGGACATCCTATGAAGAAGTCAGCCAGTAGCAATAATTTCGGACAGGCCTATAGTGATTACGATGATAACTTACAGTATTACATAAACGACGAAGATGATCAGTATGATATGGCAGGAGAGGAATATTATTCCAGTGGTGGTGACGATACTAACGAACCAGGATACTATGATGACATTGAAACTGAGAATAGTATCCCCCTATCCAATACCCGGTATAATAAAGCTTTATTGATGCGTATCGAACGTAGTAAACAAAAGGTTGCTGCAAAGCCCCAATCCGCTCCACCAACCAAGGCTGCGATGTTAANNTAATAGCTGGAGGCGGTGTAATGGCATGCCCCAATACTCCTGAGTTACCTCGAAGAAATGTTAAAAGTGCCACCACCCGGTCCAGTGTGACATCACAACGCCAGTCTATGCCACGGGACACTAGTCTAAGTCGG
>Perm_DSN_contig_1395
TATAATAATGTACAACTTAGGGAATCAGAAAAATATCATATGGTAATAGAGGAGAGCGAGGCTTTCCTTTATATATCAAATATTAGTTTTGAGGATGTTGGCTACTACACTTGTAAATTAATAAACGAAATCGGTATGACTATGACCAGGGCTAAATTTGATATTTCAACCACATCGACAGTAGAGACAGAGGAGACTACAGCCACCACCAAAATCACAACCCGCAAGGGCAAAGGCAAAAAGAAGGTGGTGAAAAAAGTCTCAGCTCCAGTGGTAATAGTCGCCCAGCCCTATTGTTCGTCCAGTGAAGATGAGGCAGAAACCACCACAAGCACTACAGTGGTCACCACAACTATAGTGGAACAGCCCGCTGTGGAGGTGGAAACAACCATGGAAGTAATTAAAGTGAGACAACCTGTTTCCATTTTGGTGGAACAAAGTGGAGTATCCGAGGTTATGGAAGTCAAAGATAGAGCACAAGCAGATGCTGAGATGACAACGACCATTGTGGAAGAAGAAACCGTTTACGAAACTGTGACCAGTTCTGGCACCACCACTACAACGAGTACTACGACAACCTATATGGAAGTCAGTGAAT
>Perm_DSN_contig_1396
AGAAAATGGAAGGCCGTTTGTCCACCAATCCCGTCACTTTCTATTTGTACACCAAATCGAACCCTAGTGGTGTTGAAATCAGTGCTACTTCCAAATCTATCAATGCTTCCCCCTTCGATGCTAGCAACCCCACCAGAATCACCATTCACGGTTGGACTTCCAGCAAGGATGATTATGTTAACTATGGCATCCGCAATGCCTTCTTGGGCAAGGGTGCTTACAACATGATCACTGTCGACTGGGGCCGTGCTCGTTCCGTTGATTATGCTTCCTCCGTTCTCGCTGTTCCCGGTGTTGGTGAGAAAGTTGCCAAATTGGTTAACTTCTTGGTGCAAAATCATGGTTTGAAATTGGCCGATTTGGAAATTATTGGTCACAGCTTGGGTGCCCATGTTGCTGGCTACACCGGCAAGAACATTGTCAACGGTCAAGCTCACACCATTATCGGTTTGGATCCTGCTCTCCCCTTGTTCAGCTATGATAAGCCCGCCAAACGTTTGTCCAGCACTGATGCCTACTATGTTGAATCCATCCAAACCAACGGTGGCACCTTGGGCTTCTTGAAACCCATTGGCAAGGGTGCTTTCTACCCCAACGGTGGCAAATCCCAACCCGGATGTGGTGTTGATCTTACCGGTTCCTGTGCCCACAGTCGCTCTGTTATCTACTACGCCGAAGCTGTTGAAAAGGACGATTTCGGTACCATGAAGTGTTCC
>Perm_DSN_contig_1397
ATTGGTTTCAACGTCGAGACTGTAGAATACAAGAATATTAGCTTTACAGTGTGGGATGTGGGCGGTCAAGATAAAATTCGTCCATTATGGAGGCATTACTTCCAAAATACACAAGGTCTCATATTCGTCGTTGACAGCAATGACAGAGAGCGTATCGGTGAAGCGAGAGAAGAACTAATGCGTATGTTAGCTGAAGATGAGCTCAGAGATGCAGTTTTACTTATATTTGCTAACAAACAGGATCTGCCAAACGCTATGAACGCTGCAGAAATCACCGATAAGCTCGGTCTACATTCACTACGAAATCGCAATTGGTATATTCAGGCGACGTGTGCAACCAGCGGCGATGGTTTATACGAGGGTCTTGATTGGTTGTCCAATCAACTTAAGAACGCAAATCGCTAAATGAAATTCTTATTTTTCTTTAACTTAGCATCCGCAGCAGCAAAAAAGAAACAACCACAAAATCAAC
>Perm_DSN_contig_1398
AGGGACACTATTGTGGTCGATAGTTTCTTTTCGGAAATACGTTCATATTTCTGTCGTTTGTTGGCCGCTTTCAGTCCTTGCCAGGGCAGTGCGCCCAAATTGAAATACATTAATACGTAGCCCAATGACTCGAGATCATCACGCCTTGACTGTTCGATACCTAAATGTGTGTTTATGGATGCATAACGTGCTGTGCCCGTAAGATTCTTGTTTTCCCGATATGCTATGTGTTTCATTGATCTGTTATCACGGAACTTTTTCGCCAGGCCAAAATCGATTATGTACACCAAGTTACCCTTCTTCCCC
>Perm_DSN_contig_1399
TTCCGATAGGACTTGGAATAGCAGATAAGCATTTTCTAAAATAAAAAATGGCCAAAACAAAAGGTGAGAAGCGCAACAAATCCGCCATCAATGAAGTAGTCACCCGCGAGTGCACTATTCACTTGTCCAAGCGTGTGCACAACATTGGCTTCAAGAAGCGTGCTCCTCGTGCCATTAAGGAAATCCGCAAATTCGCCGAAAAGGAAATGGGCACCAATGATGTTAGAATCGATACCCGCTTGAACAAGCACATCTGGTCCAAGGGTATCCGATCCACTCCATTCCGTGTGCGTGTACGCTTGGCTCGTCGCCGTAATGACGATGAAGACTCTCCCAACAAATTGTACACATTGGTCACTTATGTTCCCGTTGCCACTTTCAAGAACTTGCAAACCGAAAATGTTGAATCCAATGATGATTAAATGCTTCGCTTGGACACCGTCCATTCCAAAGTGTATTGCCAGTTGGGGCAATATGTTGACTTTGTCTAGGATTTGATAAATTGTTTGTTCTAAAACGG
>Perm_DSN_contig_14
GCTTCTGCGAGGTCGGATTGTGGAATGGTCTGAGGCTGGGGGTTCTGTGCGACGGATTTCCTAACGTTGACGGAACGTCCGCACTAAGCTTGCCGTCAATATGGGTGCCATGGAGGAGTCCGAGGCATTCAGGTTGGCTAAGGAGGGGTGTACCGGGCCAGGGGTGAAAACCAGCAGCCAAGAGTCCCCGCGGTAAGCAGTAGTGGGATAGCGTACCGGAGTGTGGTGCCAT
>Perm_DSN_contig_140
TTCCTTTCTATATGGATGGGTAGTTGAGGTTTGTAATGGTGTTGGATATTTGCAAAGAGGATAAAACCATCAAGCAGCCGATTTTTTTTTGCATTTGTATTAAATTAGCATTATTCAACGGTGTGTAAACTCTGTTTTGTAATCCTTTTCGTAAAATTCAAGGTACGTATGAATTACTGGTTTTCTTTACGCTTTGTGTCTCCAAACAATTTAGAGGGGTTTAAGTCACGGGTTTTAACGTAGGGCATCCTAGGCCAAGCCCAAGTCACTGGTAATGAGCATTCATAGTTAAAGTTGTACAATTGCTCTTCCAACCATTTACGTTTGTCCTGAGGTTCGGGATAAGTTGAAGCCAGACCTTTGTCATAAGCACACTTGGTAACGCCAATAGCAATACGCATAGAGATTTCTCTAATCGATGATAGGGGTGGATATAACGAGCCACGTTCCAAATCAGCATCTTCAACATAATTGGCAAGTTCTTGGGAGGCAATGAGGAACATATCATCGGGTATGTGATGTGTACCGGTGGCAATTACACCTAAAGCTACACCAGGGAAGATGTAGGCATTGTTACCTTGACCGGGATAGAAGGTTTTGTTGTTAATTGTTACGGGTGGGAAAGGTGAGCCTGATGAGAAGATCACACGACCCTCTGTATTTTGATACGCTTGTTCGGCAGTACATTCAGCTTTACTCGTGGGATTTGACAAAGCGAATACAACGGGACGTTCGTTGTTAGCGGCCATAGTTTGCAGGATTTTGGGTGTGAAGATACCAGCGGCGGCAGAAGCACCAATCAATACATTTGGTTTAACTTTTGTAACAATTTCTTCTAAATTCTTCATGGGTTCAACTTCTTTAGCATAGTTCTTTTTGTGGCCTTCAAGGTTGCCTTCTTTACGAGTGGTGGTCAAAAGACCATCAATATCAACCATCCAGATTTTACTGCGAGCTTCCTCAATTGGTACACCTTCAGCAACCATAGCTTTCACTACCAAATCAGCAATACCAATAGCAGCTTCACCAGCACCGGCAAACAAGAATGTATAATCAGTAAATGACTTTCCAGTGATGCGTTTACTAGCATATAAACCAGCTACTGCTACAGAGGCAGTACCCTGAATATCGTCATTAAAGGTACAATAAGTATTACGATATTTATCGAGGAACCTAAAGGCATTGTGATTGCCAAAATCTTCAAATTGAATTAAAACGTTTTGACCATAACGTTTAACGGCAGCTTGCATGAATTCATCAATGAAATCATCATATTCTCTACCAACAACACGTTTTTGACGAAGACCCACATAGAGGGGATCCTCAAGGAGATCGATGTTATTTGTACCGACATCAACAAGAATGGGCAAACATTGATGGGGTTTAATACTAGCGAGGGCAGTGTATAAAGCCAATTTACCGACAGGAATACCCATACCGCATGCACCTAAATCACCCAAACCGAGAATACGTTCACCATCGGTAACTACAATAGCACGGACATCGGGCTCGGGCCAATTCTTAATAACATCAAACACATGACCACGATCATTAATGGTGATGAACAAGCCACGAGGTCTACGGTAAATCAAACCAAATCTTTGACATGCAAGACCCACAGTTGGTGTATAGATGATGGGCATCATTTCCTCAATGTTTTCGGAGAGGAAACGGAAAAATAAGCGTTCATTACGATCTTGCAAGTCACTCAGGTACAAATACTTATTTAAAGCTTCACTATAACGATCAACTGCAATTTTGCACAATTCCAATTGTTCTTCTTGAGTTTTGAAACGAGCAGGTTGCAAACCATGGATACCCAAGACTTGACGCTCTTCGAGGGTGAAAGCCAAACCTTTATTTAGACGGGGATCTCTGATGTGATCAATACCCATGACTTGTGAGGGACACAAAATATCACCGACCACTTCATGGTATTCACGTACTTGTGTGTTATTAGCTACAGCAGCTGATGATGTTGTAGGATTTGTGACTGGTT
>Perm_DSN_contig_1400
TGTGGCTAACCGTTCGTATGGCGAAGTGCAACGCTATCGCGAAGAACATGAAATAACCATTCGTGGCACTGCTCCCAATCCTATACAAGACTTCAGCGAAGCTTACTTCCCCGATTACGTCACAAAAGAAATCCGTCGCCAAGGCTACAAAGCACCCACTCCCATTCAAGCCCAGGGTTGGCCCATTGCCATGAGTGGTAATAATTTGGTTGGTATCGCTAAGACTGGATCCGGCAAGACTTTGGGCTATATCTTACCTGCTATTGTGCACATCAACAATCAACAGCCTTTGCAACGAGGTGATGGGCCCATTGCCTTAGTTTTAGCTCCCACTCGTGAATTAGCCCAACAAATCCAACAAGTTGCCACCGAATTTGGATCGTCATCATATGTACGCAACACTTGCGTATTTGGCGGTGCCCCAAAAGGCGGACAAATGCGTGATCTTCAACGTGGTTGCGAAATTGTTATTGCCACACCCGGTCGTTTGATAGATTTCTTGGCAGCCGGTGCAACAAATTTGAAACGCTG
>Perm_DSN_contig_1401
GTTCGGGAATAGGCGCTGCTGCTGCTGTCCATTTTGCGGAACTAGGATGTAGCCAATTAACTATCGTTGGAAGAAATGTCGACAAATTAAAAGAGACCTCCAATAAAATTTTGGCATTAACTGGAAAGAACCCACTTGAAATTAAAGCCGACATGGCCAACGAAAAAGNNNNNNNNNNNNNNNNNNNNNNNNNNNNNNNNNNNNNNNNNNNNNNNNNNNNNNNNNNNNNNNCGTCCTTGAAACTGGAACCATTGAAAACACATCGTTGGAACAATATGATCGTGTAATGAACACCAATATACGAGCTGTATATCAGTTGACTATGCTAGCTGTGCCAGAATTAATTAAAACCAAAGGATCCATAGTCAATGTTTCCAGTGTCAATGGTATACGTTCATTTCCTGGT
>Perm_DSN_contig_1402
ATTGAATTACCAGTACGGGGTTTCCAATAACACTAACAATGTGCAAATTATAAGAAAATCAACGATAAAATATCGGAGGAAAACATATTAAACGACGTCTACGTCTTAATTTTTCACTCTCTGAATGTTCATTGTGTGGAAGNNNNNNNNNNNNNNNNNNNNNNNNNNATAACTGCTGCTGATTCGTAGTTGTCTCCGCTGCTGCTGTTTTCGTCGTCGTCGCCAACATCAACCATCATCACCACGACCACTGGCCAACAAAACGATCACCACCAATACCGCTGGTGTCTGTCCCTTGTGATTTTTTTTTGCCATTAAGTGTGTGGAGTAACTTGGCCAATATTCTTATGAGACCTCTCGGCATATTTGCAAACGTTGTCGTTGTCGCAAAGTGTCATTGATTTGACAAATAGAAGTTTCAAGGCAGACAATAAGGCAGAGTGTGATTCAGTGGAGGTAGCAGGGGAAAGTGGTGTTGTCCCGTATTTTCACGGCCGTATAGTGCGTGTCGAACTAGCCAGCCAACAAACAATCCCTGCCTAGCAGTTTCGTATACGGCAAAACAGTTGTCATTTTCTTNNNNNNNNNNNNNNNNNNNNNNNNNNNNNNNNNNTGCAAGTATTAGGCCCTTAGACGGCAATAAACGATGGTGAGCACCAATCTTGTGGTGCCAGTTGTTTTGTGGGGGCCATCGGCCCCCACCCATTGCGTTTCCAGCGTTTTCCTATCCGATGATCAGACAACTTTGGCAACAGGTTGTTACGATGGTCAANNNNNNNNNNATGTCTGTGGCATGTGGAGCCCGTAACCTTGAAGATGTCTCCACGTTGCCTATTGGTTGGTCACACAGCTCCAGTATTGTGTTTGGTGCGAGCTTCCATATTGGTAGACTGCAACTATTTGGTGAGTTCTTCAGAAAATGGTGAAATGTGCACTTGGGATATGACCGATGGAAAATGCATGGAGTCCGTCAAATTGCCTCAGGTCCATACACAAATACAAAGCTACCATACAGCCAATAGCGCTGATGTTCGACTCTTCTGTATTGGCTATTACCCCGAAATAATGGNNNNNNNNNNNNNNNNNNNNNNNNNNNNNNNNNNNNNNNNNNNNNNNNNNNNNNNNNNNNNNNNNNNNNNNNNNNATCAGCACTGCATGTCTTGAGACCAATGCGTCGTAAAGACGATGTGGTATTGGCCATAACTACCACAGGCACTGTTAAAGTGTGGACCTTAGTGGGAAATGAGAATAAGCATGCTGAGCCCATTTATGAAAATGAATCGAAAGAAATCCGCTGTCTNNNNNNNNNNNNNNNNNNNNNNNNNNNNNNNNNNNNNNNNNNNNNNNNNNNNNNNNNNNNNNNNNNNNNNNNNNNNNNNNNNNNNNNNNNNNNNNNNNNNNNNNNNNNNNNNNNNNNNNNNNNNNNNNNNNAGGTGGTGATTTTATCAGTTCAGATCGTGTTATGCTTTGGACAGATGAGGGCAAGGGATACCTCTACAAATTGCCAGCAAATTGCATACCAGACAACAAGGAGTTCCATTCGAAAAGTGTCATACGCGA
>Perm_DSN_contig_1403
TGTGGATTGGGTTAAAGGACAAATGAATTGGTGCATGGTCAGTGCCAGTAATAAAAATGCTTCATTAACTTCGGACATGGAAACTACTAAACGTTCTTTGGAAAGGCATTATGACAATGATTTTGAAAATAAAATTAGTAACTGTGAACCATTCTCAGTGAACGGGTCGATGCCAATGAATTACACCTTGTGTCTGGTTGATGCTGTTTCCGAAACAGATGCCTATACTCTACGCAATCAAAAACAATTCTCCAATGAATTAGAATCCGCCNNCCGCCAAAAATTTAGCTAAAAATTATATCAAAACTCTTCAGGAATGTACTTTTGGCGTCCATAATACCACTATATCGATCATTTCCGAGGCTAATACTCGCATTGAAAAGTGCATTCATGTCACGGATGACTATCCCATTTGTGGTCGTTACTTTTGCTACGATATATATCGTATTCCTGCGGCAAGTATAGATCCCAAAA
>Perm_DSN_contig_1404
GCGAAAAATTATGCAAAGTCCTGCCGAAATACAACGACATCCCTCAAACTGTGGCGAATTTGATCACCCAAGGTATTTCGGTCAATTCTGCCTATACGTCCAGTATTATGCCCGGTCCTCCTCCAGATGAACTANNNNNNNNNNNNNNNNNNNNNNNNNNNNNNNNNNNNNNNNNNNNNNNNNNNNNNNNNNNNNNNNNNNNNNNNNNNNNNNNNNNNNNNNNNNNNNNNNNNNNNNNNNNNNNNNNNNNNNNTTCAATTCTGTGCGCAAAAGCATGGGTACCGTGATTCCTAGAAGCAATGGTGGTTATCGTCTCTTTAGTAAAGGTGCTTCCGAAATTATGTTGGGCAAATGTAGCTATATTTTTGGCCACA
>Perm_DSN_contig_1405
CATGAAGGCGCTGGTATCGTTGAGAGTGTCGGAGAAGGTGTTACCAAATTTAAGCCGGGCGATCATGTTATTCCCACGTACATTCCCCAATGTGATGAATGCAAGTTTTGCAAATCGGGAAAAACTAATTTATGCCAAAAGATTCGTGTTACACAGGGTCAAGGTGTAATGCCCGATGGAACTTCACGATTCACGTGCAAAGGTCAAAAGTTATATCATTTCATGGGAACTTCAACA
>Perm_DSN_contig_1406
CTAATGATGGAGGTAGTGACATGCAATGGACAACTACAGCTACTGAAATATCACCATTAGCCTGTTCATCAAATACGACTACAGCAGCAGTAGTCCCATCATCCTCAGAGCCATCAAGTGGTGGTATTGGTCTCCTGTCAAATCTAGAATTGGGACGACGACATAGTCTACAGTCTCGATTTAAACATGAATCCTATAAGGATGAAGCACCAAGTGGC
>Perm_DSN_contig_1407
CTGGTATAACTCCTCGAGCAGATGTCAAAATCGATGATCTACGATTGGGACAAAATATTTTACCTTCAACATCGGAGGTTCATAATTTGCCAGGACATGAGGTGGGACCACCGCTGTTATCGGCCGTCATATCAGAACCAAATTTAACGGGAATGCCTTCTACCATATGCAATTCGGTAAATTCTTCGCCACAAGAACAGCAACAGCAGCAGCATAGATCACCTCAGAAAAACAATCAAATGCATACACAAAATATGTCCCAACATGGTAGAAAAACTCCGGCAAAGCAAAGTCGCACTACTAGCTTCTCCGAAGACAGTGAACAACAGCAGCATGGTGATGAGACTTCCGTTTCTTCGGCAGCCCCTAACTCTTCCTCGACACCAAAGGAAAAACCAAAGCTATCACGAGNNCGAGAAGATCGTAAAATGGAAGCCATTTTAAGAGCAATTGAAAAAATGGAACGTAACCAACAGCGTAAGCAGGAACAGAAACAAACGAAGAGACAAAGTTCGGGTAGCCATAATACAACACCGACATCACCCAATAAAACCTTCGAGTCGGGTGACAGTTCCGGTA
>Perm_DSN_contig_1408
TTTGAATGGTGTTTGCCATTGCAACGATGGCTGGGGTGGTTGCAATTGTAACGACGTAGATGAAAACGAGTGCAAATCACGTCCCTGTGATGTATTTGCCCACTGTACCAATACACTCGGCAGTTATACNNNNNNNNNNNNNNNNNNNNNNNNNNNNNNNNNNNNNNNNNNNNNNNNNNAAGATATCGATGAGTGTCAAGATCCACAAATAGCTGCACGTTGCGTTGAAAATGCCGAATGTTGCAACTTACCAGCACACTTTTTGTGTAAATGTAAAGATGGATTTGAAGGAGATGGTGAAGTATTATGTACAGATATTGATGAGTGCCAAAATCCAAATGCTTGCGGTCATAATGCTCATTGCATTAATTTACCCGGCAACTATACATGTACCTGCCCCGAAGGCTACTATGGCAATCCCTATGATGGTTGCCTCGACATCGATGAGTGCGCTCAGCCTAATGTTTGCGGTCCCGGAGCCATATGCACTAATCTGGAGGGCAGTTATCGCTGCGACTGTCCTACAGGTTATGATGGTGATGGCCGTTCAGAAGCTGGTTGTATTGACTATGATGAATGCGCACGCTCTCCATGTGGCCGCAACGCTCAGTGTCAAAATACTGAGGGTAGCTTTAAANNTTGCCAACACCTTGTCAAGTTACCGGTGATTGTCCGATCAATTCCTATTGTTCGGAGAATATCTGCAAACCTGCATGCGTTTTGGATACCGAATGTTCTGGAAATGAATTATGTCAAGGTGGCCAATGTGTTAATCCTTGCTCTCAACCTCAAGCTTGTGGCATGAATGCATTGTGCTCCATTGATAGTCACTTCAAACAATGTTCATGTCCTGCTGGGTTTACTGGAAACCCTGAAGTGGAATGTGNNNNNNNTAGCCTGTAGCACTGACTTGGAATGTGGTCAGGGTTATAATTGTCGCGATGGTATGTGCTTCCCACACTGTGGTAATGATCAAGATTGTGCCCTAAATGAGAAATGTCTGAAAGGCATTTGTATGCTTACTTGCCGTGTTGATAATGACTGCTTTTTGGGCCATGTTTGCCTACACAACAAATGTGTCTTTGGCTGTCACACCGACGACGATTGCAGTGCTTCCGAATCTTGCCGAAATGACAAATGTATTCATCCCTGTTCGGAAAATCCTTGCGGTCCCAATGCTGCTTGTTCCGTTTCCAATCATCGCGCCACCTGTAGTTGCCTTGATGGCATGGTTCCAAGCCCCACAGCTCAAGTGGGCTGTGTACGAGCACCACCTCAGGAATGTGCAGAAAATCGTGATTGCTTCAATGGTTTAGCCTGTTTTGAAGGCGTATGCCGACCTCTTTGTGCCGATGACCAGGGTTGTCTATCCANNNNNNNNNNNNNNNNNNNNNGGCGTTTGCAAACCTTTGTGTCGTCGTGATGATGATTGTCGCAATAGCGAGGTGTGCTTGGGTCTCACTTGTGTGGCTGGTTGTCGTTCCGACCAAGGTTGTCCTGACCATCTTTCATGTGTTAATCAGCAATGTGAAGATCCTTGNNCGACGCTCGTGCTTGTGGAACCAACTCTCTATGTTTTGTCGTCAATCATCAAAAGAGCTGCTCTTGTCCCGATGGCTTGGTCGGTAATGCCGAAGTATCCTGTAAACCTCCTATTACGATCTGTTCTTCTAATTCGGACTGTCAATCGAATCAA
>Perm_DSN_contig_1409
ATTTTGACGGATCTAGGCTTGGCGCAAGGGTAACAGTAAAGTACTAAAAATACACTTTACAAAACCGGTGAATCGAGTTTGTAATAAAACACATTAAATTTGTTTGGAAACGTTACAGCGAAAACATGTTTATCGAAGACGATGCGCAAATGGAAAGTTTCTGGATACAGAGCGCGATTGGAGCAATAAAAGCTATTGCGTTTGTGTGCGATATCATCACATTACCGGTGTACTTGGTGTTACAAAGACCATGGAAACGCAGGCAGGAAGCAAAACGCGTCAAGGCAAAAATAGTATCCAACGATGAATCAACCTTAACTTATAGGACTATTGAACCACCTAGAGATGTCCATATTAAAATGTTGCAGGATAACATAGATACTCTCGAAAAGGTTTTTAATTACGTTGCTAAAACACATTCGTCAAAACGTTGTCTGGGCACACGGCAAATTTTAAGCGAGGAGGACGAGGTGCAACCTAATGGGCGTATTTTTAAAAAATATAATATGGGGGATTATAAATGGAAAAATTTTATTGAAACTGAGCGCATGGCAGCAGCGTTTGGACGTGGATTGCGCGAATGTGGTCAAGAGCCTCGGAAGAATATTGTTATATTTGCTGAGACACGCGCAGAATGGATGATAGCAGCCCACGGTTGTTTCAAGCAGTCTATGTCGATTGTTACTGTTTACGCAACACTGGGAGATGAAGGTGTGGCCCACTGCATAAGTGAAACTGAAGTGACAACTGTAATTACATCGCACGATTTGCTTCCAAAATTTAAACTGCTACTGGATAAATGTCCTCAAGTTAACACAATTATATATATGGAGGACCAATTGCATAAAACAGACATCACAGGTTTTAAAGAAGGTGTCAAGATTATTCCCTTTTCACATGTTACACGAATGGGTCAAGATAGCAAATTTGAGGGTGTTGCTCCTAACGGCAATGATATAGCGATTATAATGTATACTTCTGGCTCAACCGGAACGCCAAAAGGGGTGTTACTTTCACACAAAAACTGTATTGCTACAATGAAAGGATTTTGTGATGTTGTACCGATATATCCCGATGATGTTTTGATTGGTTTTCTTCCCCTGGCCCACGTTTTCGAATTGGTTGCAGAGAGCGTTTGCTTAATGACTGGGGTACCAATCGGCTATTCCACACCACTGACATTAATAGATACCAGTAGTAAAATCATGAGAGGTTCTAAGGGAGACGCAACTGTGTTGAAACCCACATGCATGACAACTGTGCCACTCATTCTAGATCGCATCTCAAAAGGTATTAATGATAAAGTAAATTCCGGCTCCGCTTTCAAAAAAGCATTGTTCCAATTCCTGNNNNNNNNNNNNNNNNNNATCAATACAAAGTTAAATGGACTAAAAAAGGGTATCAAACGCCACTGGTGGATAGATTGGTGTTTAAAAAAGTTGCAAAATTAATGGGAGGTCGGGTTCGTATTATGATGTCCGGCGGCGCACCTCTTTCGCCAGATACACATGAACAAATAAAAACATGCTTGTGCGTTGATTTAATTCNNNNNNNNNNNNNNNNNNNNNNNNNNNNNNNNNNNNNNNNNNNNNNNNNNNNNNNNNNNNNNNNNNNNNNNCAATATGGACGTGTTGGTGCCCCCCTGACAGTATGCGAAATACGTTTAGTCAATTGGGAAGAAGGAGGCTACAGGGTGACGAATAAACCGTATCCTCAAGGTGAGGTTCTCGTTGGTGGCGAATGTGTATCGATGGGATATTATAAACTTCCCANNNNNNNNNNNNNNNNNNNNNNNNNNNNNNNNNNNNNNNNNNNNNNNNNNNNNNNNNNNNNNNNNNNNNNNNATACATCCAGATGGTGTACTTAAGATTATAGATCGTAAGAAAGACTTAGTTAAATTGCAAGCCGGAGAATATGTTTCATTAGGTAAAGTGGAATCGGAGTTGAAAACGTGTCCATTGGTAGAAAATATATGCGTATATGGAGATCCAACCAAGCAATTTACAGTCGCATTAGTTGTACCAAATCAAAAACACTTGGAAGAACTGTCTATACGTCATGGATTAGAAGGAAAATCGTTCGAAGAGTTGTGTTCTAACCCTGTAATAGAAAAAGCAGTTATTAAGGAAATTGCAGAACATGCTAGAAAATGTAAACTGCAAAAGTATGAAGTACCCGCCGCTATAACTTTATGCAAAGAAGTTTGGTCGCCTGATATGGGACTGGTGACCGCCGCTTTCANNNNNTTTCAAGCTCAAACGCAAAGACATTCAAGATAAATATCAGCATGATATTAATCGTATGTATGCCTCATGAAACTGGCTAAAAAACTAGACGAAGCTCACACACTGAAAATATATACTAGAG
>Perm_DSN_contig_141
GTCAAGAGTTTCTGTGATTTTATACAATATACTAAATTTTAATTGTTACTGATAAATCTCAAATAAACCAAAATGAGCTCTGCCGAATACTATCCATTCAAGTGCACCCCCACTGTATACCCAGCCGATCCCTTTGATCCCGTCGAAGATGCTGCCATTTTGCGCAAAGCCATGAAAGGCTTTGGCACCGATGAAAAGTCCATCATTGAAGTTTTAGCCCGTCGTGGCATTGTCCAACGTTTGGAAATTGCCGAAGCTTTCAAAACATCATATGGCAAAGATTTAATTTCGGAATTGAAGTCGGAATTGGGTGGCAAATTTGAGGATGTTATCATTGCATTAATGACACCACTGCCACAATTTTATGCCAATGAATTGCACGATGCCGTCTCGGGATTGGGAACCGATGAGGAAGCTATCATTGAAATTTTGTGCACATTGTCCAACTATGGTATCAAGACAATTGCCCAATTCTATGAACAAAGTTTCAATAAATCCCTAGAATCAGACTTGAAGGGTGACACCTCAGGACATTTTAAACGTTTGTGTGTGTCCTTGGTTCAAGGCAACCGTGATGAAAATCAGGGTGTGGATGAAGCTGCCGCTGTTGCCGATGCTCAGGCTTTGATCGATGCCGGTGAAGGTCAATGGGGTACAGATGAATCCGTTTTCAATTCTATCTTAGTTACCCGCTCGTATCAACAATTACGCCAAATTTTCTTGGAATATGAAAGTCTTGCTGGTCATGACATTGAAAAGGCCATTAAACGTGAATTCAGTGGATCTGTTGAAAAGGGCTTTTTGGCTATTGTCCGTTGTTGCAAATCCAAAGTTGATTACTTTGCCGAACGCTTGTATGATTCCATGCATGGTTTGGGTACAAAAGATAAGACTTTGATTCGTATTATTGTCAGCCGTTCTGAAATCGATTTGGGTGACATCAAAGAAG
>Perm_DSN_contig_1410
GGTTTTTCCACTTCTTCTTCTTCTACCATTAAAGCTGAGGTGACAACTGCTTGGACAGCGGCTATAGGTTCCTCGATTTTCGATTCTTCTTCTAAGGTCAATGAAGTAACAACAGCTTGTACAGTAGNNNNNNNNNNNNNNNNNNNNNNNNNNNNNNNNNNNGGGGGCTGAGGTGACAACAGCAGTTTGCACTGAGCTTTCACTTTGAGGTTCCTCAACCATAGCTGAGGTAACAACGGCAGCCTGAACAGGGGTTTCATTTTGGGCTGATGATTCTTCCACCATAGCTGAAGTAACNNNNNNNNNNNNNNNNNNNNNNNNNNNNNNNNNNNNNNNNNNNNNNNNNNNNNNNNNNNNNNNNNNNNCCAGCCACAGCTTTGTTAACCTCTTCAATGGCTTTGTTCACCTCTTCTTCTTCTGCATCATCATGACCATTTTGTACAACAGGAGCAGCTTCTACTACCTCTCCGTTTTTAGGTTCTTCCACTATCTCTTGGGCTATTTCCTTCAATAACTCATCCTTCTGCTCCTC
>Perm_DSN_contig_1411
TTTTTTTTGATAGAATGATGACGAATAAACTTTCTTTTCGTTTTTTCGTATAAAGCAGTTCTCTCTATTCTTGTTCTTGTTATATTTTACTTAGCTCTTCTTCTGTTTGATTTATATTCTCTCTCTTCGGTTTTGCTGTTAATCAGATATTGTCCACAGAGTCAGCATCGTCATCTGAACTGATTTCATCACCAAATTCAATATCCTCATCGAAACCATCCTCAACAAAGGTGACAGTGTCATTAATACGCACAGATTCGGGGAATTCACCATAGGTCTTCAAGTTTCTTGCTTCATCGGATGTGTATTTGAGAATAACATCAGCTTTCGAATCTTGATAGTCACGGAGACCAACCATA
>Perm_DSN_contig_1412
TAAATCTCCTATGTCCTTTAGCAAAGGGAAATTCTTGCAGTCTTTGGTCATTCCACGGGGCCTCCAGCCAAAGCCTATCCATGTTGTACTGTTCACTTTTAATACCACTTCAATTTCCTTTTGCTCCGCCAAAATTCGCCAATATGCTTGTAGTCTGGAGACATTTCTTTCATGGAGTAGGCTGACAAATCCAATTCAGTAGTCTTGTATGGCGACCTTTTATTACAGCCTGGACCAAACCAACCGAAATTACAGAAGCACTGCTTACGGGGCAATACAGAACCTTCCAAATCNNTCGATACATTTTCCTTGGATACCGCAGTCTGTATTGCTCGAACATTCATCCTTGTACTGACACTGGGGACCATAGTAATTCTTCTCACATTTACAACGTGAAGGGAAGTATTTGCCATTGCCCGAACAGGTTTCCTTGAACTCCTTGCGTGTGGTAATATCAACATCGGCACATGACCAAAACAAATAATCCGTCGACCATTCGTCCGCTTGACGAAGTAAACGAATTGTNNNNNNNNNNNNNNNNNNNNNNNNNNNNNNNNNNNNNNNNNNNNNNNNNNNNNNNNNNNNNNNNNNNNNNNNNNNNNNNNNNNNNNNNNGTGGTGTCAAGTCTAGCATGGGCCTTCCCAATTCATCCAGCAATTGCAGGCGGAAGCCACCCTTGTGAGGATATGCTAGGTGCCACGTAACATTAAATGTAGAGCCGGCCAATAAAGAAGTTCTTATTGAACCTCTTGGCATTCCACATGGACCCTTGGTTCGGGCATTATCCAAAAAATCTAAA
>Perm_DSN_contig_1413
TAATTTTTAACAAAAAAACAAAAAACAAAGAAAAAAGACGACTGGCCAACTCTTTGTTTTCTGTCGTGGACCACCATTTTGAAAGAGCCGATACAATCTGTCACTGTGTGAAGAAGGAAAACGAAGAAGAAAAAGAAAACAGCTGCAGTAATTCGTGTATAAAACAACGAGAAGAAGAAGAAGCAGTTAAGTGCATTTGAGAGAGAAAGAGGAATAGTGAGTTATTAATATAGAGAAGAGAGCAGTGCAGTTGCATTGACGATTTGCTTGAGTTTGCCAGTATTTGGATAAAGGGGAAAGAGCAAAGCTGTAAGGGGAAAAAAGTGCATTGACGTTAACGTTGTATTCCTATAACCGCTACAAAACCCATACATATAAACAAGTAGAAGGTGACAACAGAAAAAAAGAAGGTTGCTGCTTTTCCCTAACTGGTTATTAAACTCCCACCCATCATCCGCCGCCTGCCTTACTCTCCTTCAAATTCGCAAAGAAGACCCCAATAAAAGAAAGGAGCACAACAAACATACCGCCACAGAAGCAACACATTGTAATATTCGTGCCG
>Perm_DSN_contig_1414
ATGCAGTGACTATGCACTTCATGGCATCCTCGCGTGCAACGCAAGCGTTGTCCGAAGTATATGTTCCCAACAACTCGATCATAACTTTAGCTGAAACCTCCAAGTTGGTGTCTTTAGTAACGTCGTGCAAAAGACGGTATAACTTTTGCATTTGTTCGGCCGAGGGAGGACAGTTGGCAAACTGTGTCTTAACTTGTTCAACGCCGGTAAAAACTTCCATAACATGGTCACATTGTTTGGCCACTTGTACCAAACGGTAGTATACATGGTAACGCAAGGGCGAGGCAGTATCGAGGTTATTGAACAGACGCCAAAGTGACTGCAAACATACTTTTGTCAGTGGTACATTGGGAGCTTTAGTCATCTTCTCACAATAAGCCAAAATGATGTTTTCACCACGATCCAGGGAGATCGTAATCATTATGGACACAATGCTGTTCAATATGCAGTCAATTTGTGCTGGCTCCCCATCTTTGAAACACACATCACAAACTCCAATGATTTTATGCAAATCATCT
>Perm_DSN_contig_1415
CAAAGAAGGTTCATGGTTCATTTGGTAAATTCTGGAAGGGTCTTAAGAAGACTTTCACTGGTGACTTTGTTGTTGATGAAAAGGCTGAGGAGCACAAAGATGGTTTCACTGCTTTGGCTAGAGAATTGAAGAATGCCTTACGTCCCGATGGTTACTTGTTGGGTTTGACTGTCTTGCCCAATGTCAATTCGTCATTATTCTACGATGTCCCTGCCCTTGTCAATAACTTGGATTATGTTAATTTAATGGCTTTCGACTTCCAAACACCCGCTCGCAACCCCGAAGTAGCAGATTTCCCTGCCCCCCTCTATGAATTAAGCGAACGTAATCCTGAAGCCAATGTCAACTTCCAAGTTCAATACTGGTTGAATAATCACTGCCCTGCCTCGAAAATTAATGTCGGTATTCCCGCCTATGGTCGCTCCTGGAAATTGACCGAGGATTCTGGCCTCACTGGTCTTCCACCAGTAATGAAAACCGATAAGGCTGGTCCAGCTGGTTTGCAAACTCAAGAAGAGGGTCTCTATAGCTGGCCTGAAGTTTGCGCTAAATTGCCCAATAATGCCAATCAACATTTGAAGGGTGCCGATCAACCTTTACGCAAGGTTGGTGACCCTACCAAACGTTTCGGCAACTATGCCTACCGTGCTGCTGATGACAATGATGAAAATGGTCTTTGGGTTGCTTATGAGGATCCCGATACTGNNGCAGCCAACAAAGCTGCTTATGTTAAGGCTAAGGGTTTGGGAGGTGTTGCTCTTGTTGACTTGTCCTATGATGATTTCCGTGGTGCTTGTTCCGGTGACAAGTATCCCATACTTCGTGCCATCAAATATAAGTTGTAAAACAT
>Perm_DSN_contig_1416
AAATTACTCAACACCATCGATGTGAAAACGGAAGATTCGGAAAAGCGTTTAATTGAAGAATTTGAATCGGAGCGAAGGCAGGCTCTGGTTCAACGGGACAAAGAATACAATATTAACGAGAAACCCTTGGATTTGATGAAACCACCACGTAAAGGTAGTGGTGCCAGTAGTAATTCATCGAAACTTGCAACTCCTTGCAACTCTATAACACCACCCTCTAAACAAGGTTCCCGTCGTAGCTCACAACAAAG
>Perm_DSN_contig_1417
GAAAAAATGCACATATCTTGGTGTATCAAATGGTCTCAATTATCAGGCTCTGTATAAGGAACCGGAGCAAACATATGATATTGAGGCATTAGTGGTGGTTTCCTTTGAGAAACTTCCAGATCCTGTGACAACAACTACTACGACGACAACAACAACCACGACGACCACAACTACCACTACAACTACAACAACTACTACAACACCAAAACCTACCACCAC
>Perm_DSN_contig_1418
AAGATCTCTGCAAGAAGTTTTTATTTATAAAAAAATTCTTGAAAGGACATCTTTATACATCTGAAGATCAACAATCTAAAGATATCCGAAAACCGGGACCAAAAATACACAAATTAATTGTAGTTCGATTAGTGGAATCGTAATTAAATAACAAAATAAAATGAAATTTGAACTCTCCATTTTAATTGTAGCCTGCGCTGCCTCCATGGTCCTGGCTAGACCTCAAGATCCCATTGCCATTGTTAGTCAAGAATCTAATATTGAACCAGATGGTTCATATAATTATGCCTATGAAACCGCCAATGGCATTAAAGGCGAAGAAACAGGCACCCTAAAGAAGGCTACATCTCCCGATACCAGCGATGTCATCATTGCCAAGGGCTCAGTTTCATATACCTCACCTGAAGGTAATCTAATCACTTTGAACTATGCTGCCGATGATGAGAATGGTTTCCAACCACAAGGAGATCATTTGCCCACTCCTCCACCAATTCCACCAGCAATCCAAAAGGCTTTGGATTACTTGTTAAGCTTGCCTCCTTCCAAACGTCGTTAAGCTGCAAACGCTGCAAATTTTTC
>Perm_DSN_contig_1419
GTGAATGCGGGAGTACCATCAAGCCTGTGTTTCTCCGGAGCATAATCACCTGGTGCTGGCGTATCGCTAGGCTTTTGCAAATTATGACGTCCAGCCATGGTGAAAGCGGGAGTACCATCCAATCTATGNNNNNNNNNNNNNNNNNNNNNNNNNNNNNNNNNNNNNNNNNNNNNNNNNNNNNNNNNNNNNNNNNNNNNNNNNNNNNNNNNTCCAATCTATGCTTCTCGGGAGCATAGTCTCCAGGCGCTGGAGTATCACTAGGTTTGTGTTGATTATGACGTCCAGCAATAGTATATGCAGGAGTTCCATCCAATCTATGCTTCTCGGGAGCATAGTCTCCAGGAGCGGGGGTGTCACTTGGTTTCTGAAGATTGTGACGTCCAGCAATAGT
>Perm_DSN_contig_142
GAAACATTCACTTCAGTGTTGAGTTATACGACGAGTGAGTTATGGCCTTTAAACTTAACCTAGTTTTGGGTTTCTGCCTAGTGGCAGTGACCTTGTGTTCGGGAGAACGTGCTCGCTATGACAACTATCGTGTCTATACGACTAAAGCTTCTAGCCCTGCCGAATTGGAAGTGTTGAAGAAGTTGGATAGTTCCAGTGATTCCATTATGTTCCTCGACTCTATACATTTCTTGAACAAGCCCATTAAGGTTGTTGTTGCTCCCCATAAGATTCCTGATTTTTTGGAAATTATGGGCTCCCATGAAATCGAATACCAGCTGATGGATTCCAATTTGCAAAGCCATTTGGAGAATGAAGAAGATGAAGTTGCCAAATCGGATCCCACTGCTCGGGCCGTTAGCTATAGCTGGACTCAATACCATGAATTGGATGATACCTACAGATGGATGCAACAATTGGCTTATGAATACCCCGGGGTTGTTACATTGATTGAAGCTGGCAAAACCTATCAAGGACGTACCATTTTGGGTGTTAAAATTACAAAGAGCAAATCGGAAAAGCCNNNNNNNNNNNNNNGCTGGTATTCATGCCCGTGAATGGATTGCTCCTGCCACCGCCACCTATATCGTCCATCAATTGCTGACCTCCGAGGAGGAGAGTGTTAAACAAATGGCTGAAAACTATACCTGGTATGTGGTGCCCCATGCCAATCCCGATGGTTATGTCTATACCCACAAAACCGATCGTATGTGGCGTAAAACTCGCAAACCCTATGGCTTGTGCTTTGGTGCTGATCCCAATCGCAATTGGGGCTTCCAATGGAATACCGTTGGAGCCAGTAATGATCCCTGTACCGATACCTATGCTGGTCCCGAGGCTTTCTCTGAAATCGAAACTCGTTCCTTTTCCGAATATCTTAAGACTTTGGAAGGAAAAATTTCACTATACATCTCATTCCATGCCTACTCGCAACTGCTCTTGTATCCCTATGGCCATACTGGTGAATTGCCTGAAAATCACAAGGATTTCGAACGTGTTTACGATGTTAGTGTTGCTGCTGTTGAAAAACGTTATGGTACCAAATACACTGGAGGTAATATCTATGATGCCATCTATCCAGCCGCTGGTGCCAGTATTGATTGGGCCTATGACACCATTGGTACCAAAATGACTTTCTGCTATGAATTGCGTCCATCGGGCAATAGTATTTTGGTTGGTTTCAAATTGCCTGCCTCTCAAATTATTCCCACTGGTGAAGAAACTTTGGACTCCCTTACCGCTATGGTGGAAGAAGTTCAAAAGTTGGGTTATTTCAAAAACTAATTGAGTTTGAAGTTTACTGAGAATGAGTATTTTGAGTAATTTGTAAAAATTGAATAAAAAAGTCCTTGTATGTTG
>Perm_DSN_contig_1420
CTACAGGAACGTTGTATTACCATAATTGGTGATAAGGAAAATAATAAGAATGCCTGCAAAATGATTCTCTCGAAAATTGTTGAAGATCCACAATCGGGTACGTGCTTAAATGTCTCGTATGCTGATATTAATGGACCGGTGGCCAATTTCAATCCAACCGGTTCGCCATATGCAACAAATCAGAATGCCATTAATTCGAGCACAGCCTCGTTAAATTCCACATTGGGCACAACCATCGGTGGTGCTGGCTCCGCTGCTGGTCTCCTAGTCAATGGTACTGGTATTAATTTGTCATTAAATCTGAGTTCACCAAATCCGGCACCAAATCTAGCTTTAGCCACACAATTGTTGGAACACATTAAGGTCGCTTTACGCAGCTCCGGTTATACTGAAACTGCAACCACAGAAGTTTGTGCTGCCTTGGGCGTTTTAGCCAAATACGGTGTACTCGGCATGGGTGTCGGCCTACAACATACCAATGGTGCCCACACAACACTCGGTAGCTATTTGGGTGTCTCC
>Perm_DSN_contig_1421
GTCTTATTGTTAGCAATAATAGTGTGTGTAAAAAATATCCATTTTATATTTGGGATTAATCCCTTTAGACGCGATAAGAGAAATGGCGATAACGAGAGCCACCAGGCAAAACACCGGATGTGGTGGATGAATAGCTGTATCCACCTGGTCCACCCCCTAATGTACTGGATCGCTCGGTGGTATAATTGTAGCCACCGGGTCCGCTGCGTGATGTAGTTTCATAGGAAGACTCATAGCGTTCAGGTCTAGAGTAAGGGTTGCTGGAATCATAATTGCTCTTCTCCACACTGGATTTGTATGAGTAGGAGTAGTCATTTGAACCCCGTGTACGATGAGTGCCAGGAGCAGCGCTGACCAAATCATAGCGAGGAGTCGAAACAGAGTACGAGGTTACCACAGGTCTGGAGCTGTAGGTTCTACGGGTAGTATATCCACTTTCGTAAACCATTTTCGTTCGATTTTTTGAAGTTTAAATTGAATTAAATTTAGTTACACTATGCCCACTTTGATGGTAATTCGATTTTTCGT
>Perm_DSN_contig_1422
AGCTGCTGTTGTTGGTGGTATGGTGTTTTGTTAAGCCAAGGATCTGAGAAATAGGGGTTCGGAGCTATCGTCCTCTATTTACTTGTGGGCAATGGGAATCATAGTCTCACCAGCAGTAAGAGCCGGCAAAGGAGCGTCAACAGTGAGTACACCATCCTTGCTGAGGGATGAACGAATCGATTCAGGATTTACACCTTTAGGCAACAAGAATTCACGATTGTATTCCCTGTAGACGCTCTTTGTGTCGGATTTCTCTTCGTGTTTAGCATGGACCAGTAATTTCTGATCAACAGTCTTGACAACAATTTCTTCGGGGGCATATTGGCTGACATCAAAGCGCAATTTCAAAACTTTATTATCACCATCTTCCTGAATCAAAGNNNNNNNNNNNNNNNNNNNNNNNNNNNNNNNNNNNNNNGCGGAGAGGGCAGAGTTTGTTGATTGGCTGGTGCTTTCGAAGAAATTGGCCTCACGATTCATCAACTCATGGCGGAATTTGGCCATTTCCTCCTCCATTTTCCGCATCTCTGAGTCGAAACGCTCCCTAATACTGCTGAACTCTGTATCGATGACGCTGAAATCGCCCAATTTAATTGGAANNNNNNNNNNNNNAATCGGCCATTTTTGTTGTTTTATATATTGTTTAATGTATTTCTTGTAAAAAAAAATAGAATCGCACACTAGAATTTCACACAGTTCTTTTTTGACCACTTCGGCTTCTTGTTAATTTCTAA
>Perm_DSN_contig_1423
CTAACCGGTAAATGGAAAGCCATACTACAAGCTAGACCAGCAGGCAATACTAGATACAATGGATGGACTTCAATAGCGAGAGCCATTTCCATTAGAACGGGCACCATAATACTTGCAATGGCTACATTAGAGCTAAATGCTGTCAGGAATACCGCAATCAAAATAACAACCAACAAAAGCACTGGCAATGGTAGCACTTTTAAACCTTTCAACGATTGACCAATCAAATCGGACATGCCACTACGTTTGGTGCCTTCGGACAATGCAAAACCACCGCCCAACAAGAAAATCAATCCCCATGGTACTTTCGATTGAATTATTTTCCAATTGATCAAAGAGGGTGTGGGTCCTGTGGGCAAAGGCAAGTTTTTACGATTGCAGCAATAACGTAAAAAGGCATAGTTGGCTGGCAGGATGAAACACATGACCACAACGAAAATTGTGGGCATGGAATTCTTGATTTTCACTGCGTTAAGGATATCGGCCCATCCAACGAAAATGCCAGGCGAGCGTGTAAAGTACAATGTCACCATAATAATGAATAAAGCCATGACTTGATATTCGTGAATGCTCATGGGACCCAATTCCTTGTAACGTTGATCGATGACTTTTTTAGCCACACCTGCTCCCTGTTGGCCTAGTTTAACTTCTTCAGCTTCTTTACTCTTGGGCCGGAAGAGACCCATGANNNNNNNNNNNNNNNNNNNNNNNNNNNNNNNNNNNNNNNNNNNNNNNNNNNNNNNNNNNNNNNNNNNNNNNNNNNNNNNNNNNNNNNNNNNNNNNNNNNNNNNNNNNNNNNNNNNNNNNNNNNNNNNNNNNNNNNNNNNNNNNNNNNNNNNNNNNNNNNCCCAAAGATGAGGCATAAGCAACACCCAAATAGTAACATATTGTGATCTTTGAGGGGCTAGGGGATGAATCTTCTCCAGTCTTCTTATTGTTGCCTCCTCCCACTATTTTGTATTCAGGTTCTGTGGTCATTTTACATAAACCCTGTGCTTGTAATTCTTCCAAAACAGCTTGA
>Perm_DSN_contig_1424
GGGTATATCCTTGAGGTATTTGTGCAAAGCCAAAAGGACCATGCAGACGCCCATTCCCAAGGCTGATATTAGGCCAGATCTACGACGACCCCATTTCTCCAGAATATAACCCATGGGGCAAGTGGTAACCACACGAGCCACACCAATCATAATGGCACACATGAAGGGATCAATGGTAACACCAGCTTCCATGGNNNNNNNNNNNNNNNNNNNNNNNNNNNNNNNNNNNNNNNNNNNNNNNNNNNNNNNNNNNNNNNNNNNNNNNNNNNAGACTTCAGGTAATTTTAAGGATTTCGTAAATGGAGGTTTCTTTTCACCTTCGGCCAATTGAATATTCTTTTGCAGCACATTAAATTCAGCCAAAACTTCAGGATGGGTTATAACATTTTTCTTATCCAATCCCNNNNNNNNNNNNNNNNNNNNNNNNNNNNNNNNNNNNNNNNNNNGGCCAATTGGGTGACTCTGGCATGGGAATTACACAAATTAAGGCCACAATTTGAAAGGCACAACATATCATGGCTGTCAAATGCCAGTCATCTCGTATGAAATAACCCAAAATATAAATCAAGGTAATACCAGCTGCCACAGATANNNNNNNNNNNNNNNNNNNNNNNNNNNNNNNNNNNNNNNNNNNNNNNNNCTGAATATACACCCACAGGAGCACTGGAAAGGCCACTGGCAAGACCGACAAAAAATCTAGATACCATCAATTGTATGAACATAGAATTTTGATCCTCCTGACTGGCAAAAGCCATTAGAATCCAAGATATCAAACCTAAAATATTCATTGTGTACATG
>Perm_DSN_contig_1425
[truncated: 1,709,355 more chars]
