# Supplementary material for: The assembled transcriptome of the adult horn fly, Haematobia irritans
Source: Data Brief. 2018 Jul 2;19:1933–40. doi: 10.1016/j.dib.2018.06.095 (PMC6141423; doi:10.1016/j.dib.2018.06.095)
Supplement: Supplementary file 5 — Supplementary material [file mmc5.zip › SupplementaryFile4_PermethrinPBOTreatedKilledAdultMales.txt]

>PermPBO_1_(paired)_contig_1
CGCCACTGCTGTTTGCATCGGGGATAATTTTTCTTAGTGAAAAAAATGGCTGAAGTTGCTGAAAACGTGACCGAGACTTTCGAGGAGCAACCTCCAATTGAAACCGAGGGTGCTGAGACCCTTTTGGAAACCAATGTTGTTTCCAACACAGAATTGCCCGAAATCAAATTGTTCGGTCGCTGGTCCTGTGATGACGTGACCGTCAACGATATCTCGTTGCAAGATTACATCTCCGTCAAGGAGAAATTTGCTCGCTATTTGCCCCACTCTGCTGGTCGTTATGCCGCCAAACGTTTCCGCAAGGCTCAATGCCCCATCGTAGAACGCTTGACCTGCTCCTTAATGATGAAAGGACGCAACAATGGCAAGAAACTCATGGCCTGCCGTATTGTTAAGCACTCTTTTGAAATCATTCATTTGTTGACTGGCGAAAATCCTTTGCAAATCCTTGTCAGCGCCATCATCAACTCTGGCCCTCGTGAAGATTCAACCCGTATCGGTCGTGCAGGTACTGTCCGCCGTCAAGCCGTTGATGTATCTCCACTCCGTCGTGTCAATCAAGCTATTTGGTTATTGTGCACCGGTGCCCGTGAAGCCGCTTTCAGAAACATCAAGACCATCGCCGAATGCTTGGCCGATGAATTGATCAACGCTGCTAAGGGTTCTTCTAACTCCTATGCTATCAAGAAGAAGGATGAATTGGAACGTGTTGCCAAATCCAACCGATAAACGCTTCATGTTTCCTTATATACAATATGTTGTATATATGTTTACACGTTTTATAAGTAAATGAAAAGATAAATAAAAACATCTCTAAA
>PermPBO_1_(paired)_contig_10
GTGGCCGCCGAGCAATCACCAAATAGCGTTGTTAACCCCGTAGTAGTTGTGCCGAATTCCGAGTCATCGTCGAGAGTTAATACGGATACTGGCAAAGAAGAATCCATCGAGAAGACCACCAACTACTCGAAACTACCGCTACTTTCACAAGTCGATCTGCATGATTTGATGCGAAATGTCAATGCAATAAACGCCGTCAATCATACATTACGTCAGTCATTTAACCTACAACAACAGCAACATCACCATCAAAAGTCACCCTTGTACAATTTACAACAACAATCGAATTTTCATATGGATTTTTCAAGCATGAACGGCAACAATAGTCCATTAAAAAAGGTCCCTCGTGATCGTTTGGGTCTATGGGGCACAGGAGGCGATGTCGATGTTCCTGGTAATATTTCCGGTTTGCAACGTCTGCAGCATAAGAAATACAACAAGGGTTTGGCATTCAGTGTTGAAGAACGTCAACTCTTGGGCATACAAGGCCTTTTGCCAGCCAGAGTAAAAAGCGAAGAGGAACAGGTACAACATTGCCTATTGCTTCTAGATCGTTTGGAAAATGACCTGGATAAATACATGTACTTAAACAACTTGGCCGAACGTAATGAGCGTTTGTTCTACAAAGTTCTTGCCTCGGATGTGGCGAAGATGATGCCTTTGGTTTATACACCCACTGTAGGTTTGGCTTGCCAAAAGTTCAGTTTTATATTCCAATATCCCAAGGGAATGTATATAACCATCAATGATAAGGGGCATGTCTATGAAGTCTTAAGGAATTGGCCGGAAACTGACATTCGCGCTATTGTGGTGACCGATGGTGAAAGAATTCTAGGATTAGGTGACTTGGGAGCTAATGGTATGGGCATTCCTGTTGGAAAGCTATCTTTGTATACTGCATTGGCTGGTATTAAACCTAGTCAATGTTTACCAATCACCTTGGATGTCGGCACTAATACCCAAAGCATACTCGAAGATCCATTGTATATAGGATTGCGACAAAAGCGTACCACTGGTCAGGAGTACGATGAATTCATTGATGAATTCATGCATGCTGTGGTACGCCGTTTCGGTCAAAATTGTCTCATACAATTCGAAGATTTTGCCAATGCCAATGCTTTCCGCCTCTTGGAGAAATATCGCAATGATTTCTGTACCTTCAACGATGATATACAGGGAACTGCTTCTGTGGCAGTAGGTGGTCTGCTTGCTTCACTGAAAATCAAGAACACTCAATTGAAAGAGAACAAAATTCTATTCTTTGGAGCTGGCGAGGCAGCTTTGGGCATCGCAAATCTGTGTCTCATGGCTCTAATGAAAGAAGGTTTAAATGAAGCCGAAGCAAAAGAACGCATTTGGATGGTTGACAGTAAGGGCTTGATTGTTAAAAATCGCCCCGCTGGCGGCCTTACCGAGCATAAATTACATTTCGCCCAAGATCATGCACCCATTAACACTCTAGCCGAGGCTGTGGAAACCCTACAGCCATCAGTACTCATTGGCGCCGCTGCTATCGGTGGAGCATTCACCAAGGAAATTCTGCAAAGAATGGCCGAATTCAATGACATGCCCATTATTTTCGCTTTATCCAATCCAACCAGCAAAGCCGAATGTACCGCTGAAGAGGCCTACAAATACACAAACGGTAAATGCATCTTTGCTTCGGGTTCACCATTTGACCCAGTCGAATATAATGGAAAGACTTTCTATCCGGGTCAGGGCAACAATTCCTATATTTTCCCTGGTGTTGCATTGGGTGTTCTCTGTGCTGGTATGTTGACCATACCGGAAGAAGTGTTCCTGATGTCAGCTGAGCGTCTAGCAGATCTCTGCGAGCCTGAGGATTTGGAGCGAGGAAGTTTGTATCCACCATTAAAAAAGATCACCGAATGTTCGGTTGAGATTGCGGCCTATATTATGGAATATGCTTATAAGAATGGTTTAGCCACAGTGCGACCCGAGCCTGAAGATAAGCGCGAATTCATTAAATCGCAGATGTACGACTTGCACTACTCTTCGTCCATACCTGAAGTCTATAGCTGGAATCATAAGCTATAAATCATNNNNNNNNNNNNNNNNNNNNNNNTACAAGGATCAGAATGTACAAACAAATATTTTCATTACTATTATCTGAATGTTATTAAATGTTATTTAAACAAACCGGCAACAACAAGACAACAAATCACTCATAGAAATATTAATACCTAATAGCTCATTAATTGGATATCATCAAATTGGCA
>PermPBO_1_(paired)_contig_100
ACGCTCACCTAGATCCCACAAAAGGTGTTGGTTCATATAGACAGCAGGACGGTGGACATGGAAGTCGTAATCCGCTAAGGAGTGTGTAACAACTCACCTGCCGAAGCAACTAGCCCTGAAAATGGATGGCGCTGAAGCGGGCCACTTATACTCCACCACTGGCGCAAGTGTTTGGTGCCAGTGAGTAGGAGGGCGTGAAGGTTGTTGTGCAGCTCGTGGCGTGAGCCAGAGTGAAACGGCCTTTAGTGCAGATCTTGGTGGTAGTAG
>PermPBO_1_(paired)_contig_1000
ATAATCCTTCCATAAGCACCAATATGCCAACAGTTAAAATGGCCCAGAAAGCAAATACAATGGTCAACATAATGCCACCAAACCAACCCTGTTGCTTCAGACCAATAGACAAGACCATATTCCATAATACTTCAGCGAGTTGAGCATGAGCCAATGACAAAGCCCACAGACGCAAATAGGATGCTGTATGCGAAACAGAACCTAATACATATTCAATTGTATGAATTCCTTGGTGGATGAATATCTCGGACATTTCCTCTTCTTCATGATGGGCACCTCCGCCATGCGCAGCAGGTTGACCATTAGACATGCCAACTTCAGCATCACTGCCAGTTATTGGTTGCACATTAGGATTTTTACGTTGCTTCATGATCTGCAATGGTTTGCCCAATAGCATAACGGGGATACAAGCCAAGGCTACGAGAACGAAAACAACTTGGAAGAAGTGTTGTCCGGCGAACATGTAAACCTCACACTTTTCTGGTGGTGGTTTCGGTGTATTGAACAACACCATAACAATGAAGGTGATTAGAATAGATGGAGCACAAGAAGCCGAATAAGGTGGTGGATTTGTAGCTGCATAACGATTCCATTTGATGAACATCAACAAAACCATATAGAAGAATAAAAACAACAAGAAAATCAGCTGTGGAATGAACTCAAAGATTAAGGACAAGCGATTCTTAAAATATGTATGGTTATGATAAGACATTGCAACGCCAAAAATCATATGAATTACACCGAATATTATCGAAATTTTCATTTTGTATGCATTTTGGAATATAATTTTATTTGCTCCAGCCACCTGCCAAATAGGATCCATGCCAAACGGATATGGAGTGCCACTATAATCGCTTGTTTCCGGATTTAATTGTAGATATTTATTCTCCAAGACCGTAGATTTATTGTAATGTACCTCCCAATGCGAACCGAANNNNNNNNNNNNNNNNNNNNNNNNNNNNNNNNNNNNNNNNNNNNNNNNNNNNNNNNNNNNNNNNNNNNNNNNNNNNNNNNNNNNNNNNNNNNNNNNNNNNNNNNNATTATCGGTCTTCTGGGCAGCCAACCCCTTTTCTTTTCTTATCATCCAGAGGCCAAACAAGGCCATAATGGCACCATGGCCTAAATCACCAAACATAACGGCAAATAAGAAGGGAAATGTAATTATGGTGTATGGGGCCGGATTCATTTCACGATATGTGGCCACACCATAGGCATCGATGAGGGCTTGAAAAGCTTTGGTAAACTTATTGGTGCGATTGTAAGTTGGAGGATTTTCAAATGTCTGCATACGGTTTAATATAGGCGGAACAGATGAACCCGATCTCTCTGTGCCACGACGCAAAGCCAATTGGATGGTCTCAATATCCAATACAGGCACCCAACATTCGGCAATCAAACACTTTTGAGTCACATCCAAATTGAACAAATTCAAAGTGTGATAGATGGCTTTAATTTTGCGTACTTTGACGAACCAATTTTTAAGATTTTTGGCAGCAGCCACTAAAACACGATGACGATGATCCTGTGTTTGCCCTAAAACCGTATTAAGATCTTCAATGCGTGTCATTACGCCCATTGCCATTTCACGACGATCGGCTGGGGCCTCGGGACATGGATAAAGTGTAGCACGAAAGCCTTCACAAATTTTCTTAACACGTGTCTTCAATTGATCACCTTGGAAAAAGATGATGAACACAGATTTGTAAACCTGATCNNATTACACCGGCAACAAAACCCAATTTCAAATTTTGTCCTGGTTGGCTGGCGCAAGAAAACATTACCACGACAGGCACGCCACAACATGCGTTCAAAAGCTGGTAGTTTCTCCCGTGAAATTACACCGGCAACAAAACCTAATTGCACAGGACCCATAGAGTGGCCAGTGCGAACTTCGTCGGTTATTAAAGCACGTGTCATCGATTCAGTAGTGGTATTAAGGCCACCCTCTTGCTCGTCAAAGAAAACTTGGGTTTTACGTAGAATATGCTTCAATTCGGTAAGCTCTAAAAAATTACGTTTCAATGCCTCAGCGTTTTGATTGACCTCACGCAACTCATTTTCCAATTTTTCAAAAGTGNNAAGTCAATCATTTCTCTGGGCTGGGGAGCTTCTGGACTTTCACCTGTGTCTAACATGGGGATGCCATCCTTTTTGATTTCCTTTTCAAGATATCTTAGCTTACGTTCCATTTCATCACATCTCCTTACTTCATTCACAAATTTTCTTTGGAAAGCATTAACATCAGGATTTAGATCTCTANNNNNNNNNNNNNNNNNNNNNNNNNNNNNNNNNNNNNNNNNNNNNNNNNNNTTTGCAGAAACAACTGACAAAGCGTCATTTCCTCACTGCGAAACAGGGAACCCATTTTGGAGTGACGCCTTCTTCTTCTTCTAGATCAATGTAGCGAAAAATAAACCTCTGTTTATATGCAAGCCAATGGGTTCTGCCTGAGTTTTTAAAACTAAATTAAAATAAAT
>PermPBO_1_(paired)_contig_1001
ATTGGATCAAAGTTATTGGCATCAAATGTAGTGATGGTCGAGAGCATCTCATGGTCATTGTAAATCGTGAAAAGTGGAGTTCGTCCCGTACCATTTGTTGACTTAAAATCATCCATATTCAAAAACTCCAAGCGAATCCTTAAGCCTTTGGTAACTTTGATTCTCCAACGGCAATGCATAGGGAAATACGTTCTTGTAGGGAGGTGCATAGTCAAGTGTCCAGAATCGCCAGTTATGTCTTGCATACAGGTGCCACTCAGAAAATTATATTTGATGGAAAAACCATGGTGTTGGGTATTCTTGGCGAAGGTATGGAATCTCACTATGGTCCTACTGACATCCAAATCTATTTGAGTGCCTTTTGTAGTATTGCCGTAGACATATGAAGGTGGTATGACTACATTGTCCATCCCAGATATGGGTATAATTTCCAAATAGTCTTGAGACTTGGGGTGGTTGACATCAAAGGGCAGATCCATGTCTTGAATAATTAAGCGAATCTTTCGTTCAACAGGCAATGAAATGACATAATCACACTGACTAAACGATGGATAAGCACCCGTATGTGGATAGCCTGGTGACATTATGGAACCACTATTGCTGTTGTATGACCCCCCACATTTTACAATGGATATTTTGGCCTTAAAACCCATTCTTGGTTCTGCAATATCGGTCAAAT
>PermPBO_1_(paired)_contig_1002
ACTTAAACCTCATCACTTTGATTCATTTTGAGCTCATTCAGGGTAGCATTAAATCTAGGCCATTCATCCCTTGATGGTTGGGCCAAATGCTCTGCCACATCGTAGACATACAAATGGCCACTGTCATCTCCAACCGTGACATGATGACCATTTGCCATCCATGAAACACGATTGAGAGCAGGNNNNNNNNNNNNNNNNNNNNNNNNNNNNNNNNNNNNNNNNNNNNNNNNNNNNNNNNNNNNNNNNNNNNNNNNNNNNNNNNNNNNNNNNNNGGAGACCAAGCCACATCCATAACATAATCGGAATTATCTTCGAATGAGTAGAGAGGCTTGGTATCTTTCAATGACCACAATTTGATTGTCCAATCGATGGATGAGGTAAGGAACAAATGGCCAAAATCAGGTGATGATTGATTATAATGAGTTGAAATGCCAGTAACAGGTCCGATATGCTTTTCAAATGTTTCATTAACTCCCGATCTTAAACCATGACGAGATGCCGAGTACACGTAACCATCTTCACTACCCATGACCAAACTATTAATCTCATTTGCCGGAAAGGCCATACATGTAATGGCTATGGGTTTCTTTTGACTCTGTTGCAATTCTAATGTATCCTGAGGTTGTGACAACATATCCAAACTCCATGAACATAATTTGCCATCGGATGAAATTGAGATNNNNNNNNNNNNNNNNNNNNNNNNNNNNNNNNNNNNNNNNNNNNNNNNNNNNNNNNNNNNNNNNNNNNNNNNNNNNNNNNNNNNNNNNNNNNNNNNNNNNNNNNNNNNNNNNNNNNNNNNGACCGGAATAGGTACCTCCCAATATTAGATTGGGATTGAATTTAGCAAAACATGTTGACATAACAGCACTTTGACAATGGAAAACATCTTCGGGTGTTTGTTTTTTGAATTTCGTATTCCATACCATAACAACGCCATCAGGTTCATTTGGACTTTCCTCATTATTGTGATATGAAGCCGCAACCAACTCGGGGAAATGTGTTGACCAATCCATGCAAGTAATACAACGATTTTTCGACCAGCGATCATCATAGAAGACACGATTCAATGACAAACGTGCATGAGATTTTTCATCATTAGCTTCCTCATTGTCACCTCCTCCAATATAATCCAAATATATATCGACATTCTCTGAAAGAGCCCTTTCCATAAAGCGTCCAGCCTTCAATACAAATCTTTGGAAGTCCTCGGATAAAATAATCATTTGTTTTTGTTCTTCNNNNNNNNNNNNNNNNNNNNNNNNNNNNNNNNNNCCTCTTGCTCTTTTTTCTGTTCCATAGGCGTTATGGCCGGGGCAACATCTTTCACTGTGGGCAGACCATGGGTCAAATAGCCAGGTGGTAACTTCGAAGTGAATCCATCCATATGTGGTAGAGAACTCTCTTCGTCATCTGNNNNNNNNNNNNNNNNNNNNNNNNNNNNNNNNNNNNNNNNNNNNNNNTTCATGACCGCCAGAGCTTTGTGTTTGCGTTTGTTTTGAGTAGGTAAGAGTTTCTTTAGGTGGAATGTTAGTGGCTTGAACACTATAGACGCTCAAGTTCAAAGGCTTCTTGCCAGCACTGGTTCCATTCATATTTGTTTGCAAACTGACATCTGGTGTCTGAGTATTGGAATTATCAGAATTCAATGAATTAACCGAAGACAAAGATGTAAGGACTTCAGAAACTGGTGCA
>PermPBO_1_(paired)_contig_1003
GGCCAAAATTGCTGGTTCTGCAGAATCTGGATTTGTCCAACAATCAAATCGAATATATTCAAATGGATGCTTTGCTGGGATTCGATTCCCTAAGAACTCTGATATTAGCCAATAATAGTATACACCAATGGGCCGACATAAATCCCAGTGGTNNNNNNNNNNNNNNNNNNNNNNTCAAAATGCCATTAATCTACAACGTTTGGTTTTGAGTGGAAATCAATTGAATACTTTTACTACAGATGACCAGCAGAAAGTGATTGTTAGTGAATCATTAACACATTTGGAATTGGAAAATTGTGGCATTACCAAGGCAGGAGGAGATTTACTGATACAAAATATGCCAAATTTGCAAAGTTTAAATTTAAATAGCAATCCTTTAAACTCGGTGGGCTCGCTACCTTCAAAAACTCTAAGAATATTGGAAATGAAAAATTGTAATTTACAAAGAATACCCAGATCTTTGCTGCAAGGTTTACCCGCATTGGAATCCCTAAAACTGTCTTGGAATACAGCTTTACAAGTTGATACCATGAATCGTTTGGAATCATCCACACTCAGTGATTTGGATCTCTCCTACTGTAGTCTCGACGAAATAGATCTTTCAGCATTACCCAGTCTAACGCAATTGCAATTAAGTGGAAATATGATTCGTTCTCTAACAAGCCATACATTTGAGAATAACACAATGTTGCAGGTGATTAGTTTATCCCGCAATTCTCTGCGTACTTTGGAAGCGGAAACTTTTCAGAATTTGAAGAGTCTTAACTCATTGGATTTATCGTATAATGAAATAGCCCGTTTGGATCGTTATCTCTTTAGGGCCAATGATAATTTGGCCACATTGAATTTGAGTCACAATCTCATAGAGAAAATCACAAAATTGGTGTCGAATTCATTGCGTGATATTAATTTGTCTTGGTGTGAAATTATACAAATCGATGGTACAGCATTTTCCGGTCTTTCCAGTTTACAAAAATTGGATTTATCCAATAATCTAATTAGTGATATTCCCTCTGGCATGGGTTCGAGTACTTTGCAGAAATTGGATTTGAGTTATTGCAGATTGTCCGCATTACGTAATACCACTTTCCAGAATTTTCCCGAGTTGGCTCAATTGAAATTAAATGGAAATCGATNNNNNNNNNNNNNNNNNNNNNNNNNNNNNNNNNNNNNNNNNNNNNNNNNNNNNNNNNCGATAATACATGGATATGCAATTGTGAGGATATGACATTCATCGAATTCCATGATTATCTCACAGCAGCACCTGCAAGGATTAAAGATCGTAATAGCTTGCGTTGTGCCTCGCCTCCAATGTACTATGGCAAAACTTGGGAAGCCGCTTGCGGGAAAGACTGGATACCCAATCAGCGTTCGAGTAGTGCCGAAAAAGTTTGGTCCACCATTGTCCTAAGTATTTTGGCAATTGGTGGTTTAATTTGTCTATTCACCTGCTTCCAAAAATATATGGAATGGAGAAGGAAACGACTGGACCAGGAAGAATATCAAAGGAATCAAGATGAAATGAGATCTATACGTGATTTGAATAGACGTATATTGGATGAAGATGCCAGGCCTAATGCCCCCAACAATTTCGAAAACAATCTACTGCCCTCGTATGAAGATGCTTTACGTATGCCCAAACCTGTGCGTCCGGTTAAATCAATGCTTGATTTAACCACGGAAACGTCACGACGAAAAAGTCGCCTTAAAAAATCTCGTACAAATCCTGAAGAGGATATCTCGGAGGGTGAAGAGCCAGAGTTGGATTATCGTACACGTTTTCGCAGCGAAGAAATGCTTTCGAATCGTGACAAAGAACGTGTGCAGCAAATCGGACCGACACGCAGAACAGGCCCTGTTGTCTACAATCCATTTGGCAGTAGACTCTTTGCCACAGAAGACTCACGTTTTCCGCCCGCCCATTTGAAATCGCAAAATCTACAGAGTGCTGAAAAAATTGGAAATTTCCAAAGCTATGAAAATAGCCCATATACCAAACGTAAACCCAAAATAGCAGAAATTCCTCCCTTCAAGAGAGCTAGCCTAAGGGCCGACAGTGTAGAATTTCTTACAGATCCTGAATTTGATGCGGTCAGTAAACCGAATAGTCCATTTGCCCAGCGTAAACCTAAAAAGGCTATGGCACCTGGACCACCACTTACACCAGCTGTGGAGGATTATTTTGCTGATATACCCAGAGCTAAGAATAAGGACTCACCACAAGGCAGTGATTTCCATATGATAATTGAGCCCGATATTCAATCACTGAAGGATGGCAATTCATCGTCCGATTCAAATCCCGAAATTGATCTAATCAAGGGTAAACGTAAGAAATTAAGAAATTC
>PermPBO_1_(paired)_contig_1004
GACGCTGCGGCGCGCTGTTCAGACGACCAATAGAGTTTAATACCTTACTAAAAATCAACCATGATGGGATGCCCCCTAATTAGAGATATTAGAGTGCTCTATGCATCGTCACTTAATAAGGTGATCGTGTGTCTGACTGGCGACTCGTGCTCGACNNNNNNNNNNNNNNNNNNNNNNNNNNNNNNNNNNNNNNNNNNNNNNNNNNNNNNNNNNNNNNNNNNNNNNNNNNNNNNNNNNNNNNNNNNNNNNNNNNNNNNNNNNNNNNNNNNNNNNNNNNNNNNNNNNNNNNNNNNNNNNNNNNNNNNNNNNNCCGGGTCTTGCTTCTGTCATCAACATTCTTGGTGACCTCTTTCGCATGCTTACTAAAAACGAAGTGGCAATCGTACGTCACACCAAACATCTTAGGATTCTTGTTAGTTGGTATACTCTCGCCATCTTCAACACT
>PermPBO_1_(paired)_contig_1005
ATGAAAACTACGTTGTCTACTTCCCCAATTTCAATCTAACCATGAGAGATCCTGGAAATTATGGTGAACTTGCCATGATCACTTTGCCCAAGTATGTACAAGCTCGTTTTGTGATTTTGGGTATTGTCAGCTACATGGATAACGCCTGTTTGAAATTCGAATTGATGGGTTGTGAAGAGCCCAAGAAGGAACCTCTACTAGGCTATGACTATGGCTACTCACCTTGCGTAGACAACGAGCCGCCAATCTTCCAGAATTGTCCTCAACAACCGATTGTAGTGAAACGTGATGATGTGGGTGCAATCTTGCCAGTGAACTTTACAGAGCCCACTGCTGTGGATAACTCAGGATCCATAGCCCGTTTGGAAGTGAAACCACAGAATTTCAAGACTCCTTCGTACATCTTCCGTGACACCGTTGTCAAATATGTCGCCTTTGATTATGACGGCAATGTGGCCATTTGTGAAATTAACATCACTGTTCCCGATGTAACGCCACCTTTGCTACAATGCCCTCAGAGCTATGTTATTGAATTGGCCGATCGTCAAGACCGTTATACTGTGAACTTCAATGAGACCCGTAACCGTATTAAGACTTCCGATGAATCCGGGGAGGTGCGTTTGACCTTCAGCCCTGAAAGTGCTATTATACCCATACGAGGATTTGAAAATGTTACCGTTACTGCCACTGATAGATTTGGAAATAGGGCCTACTGCAACTACCAGGTCTCCATACAAGCATCACCATGTGTTGATTGGGAGCTACAACCGCCGGNNNNNNNNNNNAATCAATTGTCTACCAGGCGATAGGGGAATTGAGTGCATTGCCACTTGTAAACCAGGATTCCGTTTCACTGATGGTGAACCCCTGAAGAGCTTCTCTTGTGAGACATCACGTTTGTGGAAACCCACCTCTGTGGTACCCGATTGTGTTTCTGAAAATACCGAACAGGCTGATTACCAAGTTACCGCTACTATAACTTATCGCGCCAACGGAGCAGTGACCCAATCGTGTTTGGGTAAATACCAAGATGCTTTGTCCCAAAACTATGCTGGCCTCAATCAGCTATTATCGCAACGTTGCTCCGCAGTCAATGTCAATATGAATGTAACCTTCTTGAAATCGGTACCCAGTCTGCAGGAAGNNNNNNNNNNNNNNNNNNNNNNNNNNNNNNNNNNNNNNNNNNNNNNNNNNNNNNNNNNNNNNNNNNNNNNNNNNNNTGCGGTTCAACATTGAATTTGATCTTCGATTTGAGTGTTCCCTATGCCAGTGCGGTTATCGACTCGCTGCTGAATATTTCCAACATTGGTAACCAATGCCCACCTCTTAGAGCTTTGAATAGCAACATATCGCNNCGCGCGGTTTCACATGTAGCGTAGGTGAAGTTTTGAATATGGATACCAGTGATGTACCCCGCTGCCTCCACTGTCCAGCTGGTACGTATGTTGCCACTGGTCAAAATGTCTGCACGAATTGTCCTCGAGGCTTCTATCAAAACCGTGATCGTCAAGGTACTTGCTTGCGTTGTCCTGCCGGTACTTACACCAAGGAGGAAGGTACTAAATCCTTGAACGATTGTATTCCTGTTTGTGGTTATGGTACCTACTCACCCACTGGTTTGGTCCCCTGTTTGGAATGTCCTCGAAACTCATATACTAGTGAACCACCCACAGGAGGTTTTAAAGATTGTCAGGCTTGTCCACAAAATACTTTCACTTTCCAACCGGCTGCTTCCACAAAGAGTTTGTGTCGTCAGAAGTGTCCTCCTGGTACATACTCCACCACTGGTTTGGCCCCTTGTTCGCCATGTCCCATGAATTTCTATCAGAACAGTATTGGAGCCCAGACATGTAATGAATGTGCCACAAATATGCGAACTGATGCCCCGGGAGCAAAGGGTCGTGAGGAATGTAAGCCCGTAGTATGTGGAGAAGGAGCTTGTCAACACGGTGGTCTATGTGTTCCCATGGGCCATGGAATTCAATGTTTCTGTCCTGCTGGCTTCTCCGGTAAACGTTGTGAGATCGATATTGATGAATGTGCCTCCCAGCCCTGCTATAATGGAGGTTCTTGTGTAGACTCTCCCCAAGGATATCGCTGCGAATGTCCTCCTGGCTACTCGGGTATTAACTGTCAAGAAGAAGCCAGTGATTGTCGCGAAGACACCTGTCCAACACGTGCCATGTGCAAGAACGAACCTGGATATAAGAACTACACTTGTCTCTGCCGTAGTGGGTACACTGGTGACCAGTGTGATGTGACCATAGATCCCTGCACAGCCAATGGAAATCCTTGCTCGAACGGAGCCAATTGTCGGGCTTTACAGCAAGGTCGCTACAAATGTGAATGTCTGCCCGGTTGGGAAGGTTTCAATTGTGAAATTAACATTGATGATTGTGCCGAGAATCCTTGTCTCTTGGGATCGAACTGTACTGATTTGGTTAACGACTTCCAGTGTGCCTGCCCACCTGGTTTCACCGGCAAGCGTTGTGAGGAGAAGATTGATTTGTGTCTGGCGGAGCCCTGCAAACATGGTACCTGTACCGATCGTCTCTTCGAACATGAGTGTGTCTGTCATCCCGGTTGGACTGGTCCAGCCTGTGATATCAACATTGATGACTGTGAAGATCGTCCCTGTGCCAATGATGGTGTATGCATCGATTTGGTTAATGGTTACAGCTGTACTTGCGAACCCGGTTATACAGGCAAGAACTGCCAGCATACCATTGACGATTGCGAATCGAATCCTTGCCAGAATGGAGCCACTTGTGTTGATCAATTGGATGGCTTTACTTGCAAGTGTCGCCCAGGATTTGTGGGTCTCAGTTGTGAAGCCGAAATCGATGAATGTTTAAGCGATCCCTGCAATCCTGTGGGCACAGAACGCTGCCTGGATTTGGACAATAAATTCAAGTGTGCCTGTCGCGATGGTTTCACTGGTGAATTGTGCGAGACCGACATCGACGATTGTGAAAGCAATCCATGCTTGAATGATGGCAAATGTACTGACCGTGTTGGTGGATTTGATTGCGAATGTGAAAATGGTTGGAGTGGTTTGCATTGCGAGAACCAAATCACAACCTGTGATACCTTATCGCCCTATCAAAATGATGACAACTGCATTGATCTGTTCCAAGACTATTTCTGTGTATGCCCCAGTGGTACCGATGGCAAGAATTGCGAGACTGCACCGGAAAGATGTATTGGTAACCCCTGCNNNNNNNNNNNNNNNNNNNNNNNNNNNNTACCTGTCCCATGGACTATGCAGGCATTGGTTGCCAATATGAGTTTGATGCTTGTGAGGCTAATCTCTGCCAGAATGGTGCCACTTGTATTGATGTTGGTGAAGGCTATACTTGCGTGTGTCCTCAAGGTTTCAGCGGCAAGAACTGTGAAGAGGACATTATTGACTGCAAAGACAATTCCTGTCCTCCTGGAGCAACTTGTATCGATTTNNNTGTCAATGTCCTTTCAATATGACTGGTGAGGATTGTCGCAAGACCATACAGGTTGACTATGATTTGTACTTCAGTGATGCATCGCGCTCTACTGCAGCCCAGGTGGTACCCTTCTATACAGGAGAGGCAGCCCTGCTGTTTTAAGCAACNNGAGAGGCCACGAGCATGACTATTGCCATGTGGGTTCAATTTGCCCAAAAGGATGATACTGGAATTTTCTTCACTTTATATGGAGTGGAATCACCAAATATGGCTAGTCATCGTCGTCTTATGCTGCAAGCCCATTCAAGTGGTGTCCAGGTCTCATTGTTTGCCGATTATCAAGATGTGTTCCTATCCTTTGGAGAATATACCTCGGTCAATGACGGTCAATGGCATCATGTGGCCATTGTTTGGGATGGTATGAGTGGTCAATTGCAATTGATTACCGAAGGTTTGATTGCCAGTAAGATTGAATATGCCCAAGGACGTACCTTACCTCCATACTTGTGGTCTGTCCTTGGTAGACCTCAACCAGACGATAGTAAATATGCTCTCTCCTACACGGAGAGTGGATTCCAAGGAACCCTGACAAAGGTTCAATTATGGGCTCGTGCTTTGGATACAACATCAGAGATACAGAAACAGGTACGCGATTGCCGTTCGGAACCTGTACTCTATAATGGTTTGATATTGAATTGGTCCGGTTATGAAATCACTGTGGGTGGTGTAGAACGTAATGTTCCTTCGATGTGTGGTCAACGTAGATGTCCCAATGGTTATACTGGACNNAATTGTCAACAATTGGAAGTAGACAAAGAACCTCCTGTAGTGGAACATTGTCCTGGAGATTTGTGGGTCATAGCCAAGAATGGTAGCTCAGTAGTGACCTGGGATGAGCCTCATTTCAGTGACAATATTGGTGTAACCAAGATTGTGGAACGTAATGGTCATCGTCCTGGAACAACTCTTCTATGGGGATCCTATGATATAACCTATATAGCTTCAGATGCTGCAGGAAATACAGCTACCTGTAGTTTCAAGGTTTCATTGTTGACCGAATTCTGTCCTCCCTTGGCTGATCCCATTGGTGGTGTCCAAGTCTGTAAGGATTGGGGTACTGGTGGACAATTTAAGGTTTGTGAGATCTCTTGCAATCCAGGTTTGAGATTCTCNNNNNNNNNNNNNNNNNNNNNNNNNNNNNNNGAAGGTTTCTGGCGACCAACTCCGGATCCCTCAATGCCTTTGGTATATCCATCATGTTCACCTTCTAAACTGGCCCAACGTGTATTCCGCATCAAGATGTTGTTCCCCTCAGATGTCCTTTGCAACAAAGCTGGTCAAGGAGTCCTTCNNCTTCGTCAAAAGGTTACTAGCTCCGTCAATTCGCTCAATCGTGATTGGAACTTCTGTTCGTACTCGGTGGAGGGTACTCGCGAATGTAAGGATATACAAATCGATGTGAAATGTGATCACTATCGTGGNNNNNNNNNNNNNNNNNNNNNNNNNNNNNNNNNNNNNNNNNGTCAAGCTAAGGATGGTGGTGTATATGTATTGGAAGCTGAAATCCCAGTCCTTAACGATGAAGAAGATCCAGATCCAGGAGCACGTCAAGGACGCCAACAAACTGGCGGTGATACATACACGCTGGAAATTTCTTTCCCGGCANNNNNNNNNNNNNNNNNNNNNNNNNNNNNNNNNNNNNNNNNNNNNNNNNNNNNNNNNNNNNNNNNNNNNTTTTGGAGAAACTCATTTTGGAAGATGATCAATTCGCTGTTCAAGATATCCTACCCAATACTGTTCCTGATCCAGCCTCTTTGGAATTGGGCTCAGAATATGCCTGCCCTGTGGGCCAGGTGGTCATGATCCCCGATTGTGTTCCTTGTGCCATTGGTACCTATTACAGTACTGCGAATAGTACTTGTGTCCCTTGCGAGCGTGGCACTTATCAATCCGAAGCTGGTCAATTACAATGCAGTAAATGTCCCATCATTGCTGGACGTCCTGGTGTCACTGCTGGTCCTGGAGCTCGCTCTGCAGCCAGCTGTAAAGAACGTTGTCCCGCAGGCAAATACTTTGATTCCGAAACAGGTTTATGCAGATCTTGCGGTCATGGCTTCTTCCAACCCAATGAAGGTTCATTTAGTTGTGAGCTTTGCGGTTTGGGTCAAACAACGCGCTCGGCCGAGGCAACCTCACGCAAAGAGTGCCGTGATGAATGTTCTTCGGGTATGCAATTGGGTGTCGATGGTCGCTGTGAACCTTGTCCTCGAGGTACCTATCGCTCCCAAGGAGTGCAACCTTCGTGTGCTGGTTGCCCATTGGGTCGCACAACACCTAAAGTCGGTGCCAAATCTGTGGAAGAATGTACCTTGCCCGTCTGCTCACCTGGTACCTACCTCAATGGAACTCTCAATACCTGCGAAGAATGCCGCAAAGGCTATTNNNNNNNNNNNNNNNNNNNNNNNNNNNNNNNNNNNNNNNNNNNNNNNNNNNNNAATTACCGGCGCCACTTCCAAATCAGAGTGTACCAATCCTTGCGAACAAGTCGCTGAAGGTAGACCCCACTGTGATCCCAACGCCTATTGTATATTGGTTCCCGAAACCTCCGACTTTAAGTGTGAGTGTAAGCCTGGTTTCAATGGCACTGGTATGGAGTGNNNNNNNNNNNNNNNNNNNAGGCAATTGTGTCAAGGATCTCAAGGGTACACCGTCATGTCGCTGTGTGGGTTCATTTACAGGACCCCATTGTGCTGAGCGTTCAGAGTTTGCTTATATTGCGGGTGGTATTGCCGGCGCTGTGATCTTTATTATAGTCATTGTCCTATTGATCTGGATGATTTGTGTGCGTTCGACAAAGAAACGTGATCCCAAGAAAATGCTATCGCCTGCC
>PermPBO_1_(paired)_contig_1006
ATTGAAGAAAACCTGCAACCATAAGCAGCGAGCAGCGTTTGAGCTGAGATAAGTTGACCCGATTTCTACGTTTTTGTTTTTGTATTCTATCGCCGCCTCGAAGTAAACACATATAGAAAATGAACAACAAGGCTGACGTCAACAGACGGGTTTTGACTATCCAAGCCAAAAAGAAGAGGCACAAGCCAAATAAGAAACGTGGAAAAGCGAACGGCAATTCTGGTTGTGGCCAACAACAGCATATGTCTCAAAATGAAATAAACGATGCAAACCCAACACCATCTGATGTTATTAACAATCATCTCCAGGATGACACAAATGATTTAAAGTCGCNNNNNNNCAGATGTTTGCGGCATATCACCAAAAATATCAAAATCATTTTGTGCTGCACCCTCGTCAAGTGGTTCAAACTCTTTGGCCGGTAATACGCCCATAACAGGATCGTCCAATACCTTAGATGAATCTACAACATACATTGTTGGCACAAGTACATCGGCAAACAAATCTTCGGCCTTTATTCATCCAACAGAAGGTCCCANNTTCCCAATGACGAATATTTGCCTCAAGAAAATTACTTGGAGAATTCGAATGATTATTTGATGTACTGTCAGGTTGAACAATATTTTAATGATCCCATTTATCAAGCTCACTACATGAAGGAACAACAACGGCTACGGCAGGAACGGGAACAACAGCAAGAAGCGCAGCAGCAGCAACAACAACAAATTTATCAATATCCACCANNGTAGTTCTTCCAATGATTCTGAAGAATCAGAATTGAATAGTGAAAATGAGGAACAAGAATTAAAAGAAGATTATTGCAAGGGAGGCTATCATCCAGTAAATATAGGAGATTTATTCCAAGGTCGCTATCATGTCGTCCGAAAGCTAGGTTGGGGCCATTTCTCTACTGTGTGGCTATGCTGGGATTTGCAAGAGAAACGTTATGTGGCCATTAAAATTGTAAAATCAGCTCAACATTTTGCCGAAACCGCACGAGATGAAATTAAAATACTCAAATCCGTACGTGATTCAGATCCCAACAATCCAAGGCGGCAGAAAACCGTCCAATTGTTGGATGACTTTAAGATAACGGGTGTAAACGGAACACACATTTGCATGGTGTTCGAAGTTCTTGGAGACAATCTTTTAAAACTTATACGTAAATCCAATTATCGTGGCATACCCATTGAAAATGTAAAAACCATAACACGACAAGTGCTCGAAGGTCTAGATTATTTACACACTTGCTGCAAAATCATACACACCGACATAAAACCGGAGAATGTGCTTTTGTGCNNNNNNNNNNNNNNNNNNNNNNNNNNNNGGCTAACGAAGCCACCGAATTGTACGTTATGAATTTTAAGATGTATCCATCGTTTGTTAGTCGAGCTCCTAAGGAATATCGTGAGCCTCAGATTACGGGCAAGATGAGTAAAAACAAGAAATGGATACTCAAAACGAAAGCCAAAAAACGATTAGAGCTGTTCAAAAAGCAATGGGATTATTTAGAGCAAAGTGGCTCCACGAATGAACAAGATCCCAATCAAATGTCGAATAATATTAAAAATGAAGTTGAAGCCGGAGTTTCTACAGCAACTGGAAAATGTTTACAGAACGGCGATGCATCTGATGTTGATAACGACGAAGAATATGACCTGCAAGATGATACTGCTGAAGAGAAGGCCGCTGACGGAGACGCGGACGATGATGACGAGCATGCCGTTGAAGATAAAGCGATCGACATTAAATCCAAGTCTAACAAATCGAATAGTGGANNNNNNNNNNNNNNNNNNNNNNNNNNNNNNNNNNNNNNNNNNNNNNNNNNNNNNNNNNNNNNNNNNNNNNNNNNNNNNNNNNNNNNNNNNNNNNNNNNNNNNCAGCAGCAGCAGCAACAAAATGATAAAGCCATTAAACCTACTGCAGCTGGAAATTCAACAACATCTTCGAGTAGTGGCAGTAACACGATTAAAGGAGAGCTGAATGATTCAACGAGCAGTTCGTCAGTTACTTTAAAGGGACAGATATCAAATGCCTCCGACTGTGGACCCAAACAAAAGAAACAGCAACAGGGACAGCAGCAACAACAACANNNNNNNNNNNNNNNNNNNNNNNNNNNNNNNNNNNNNNNNNNNNNNNNNNNNNNNNNNNNNNNNNNNNNNNNNNNNNNNNNNNNNNNNNNNNNNNNNNNNNNNNNNNNNNNNNNNNNNNNNNNNNNNCGCGAGTGCAAAAAAGATCCCGCCTTGGAACCTTGTGATTTTGATGTTAAGATTGCTGATTTAGGTAATGCCTGTTGGGTCGATAAACATTTCACAGAAGACATTCAAACACGGCAGTATCGTTCTTTAGAAGTAATATTAGGTGCCGGTTACGACACATCAGCTGATATATGGAGTACTGCCTGTATGGCCTTTGAATTGGCTACCGGTGATTACTTATTCGAACCTCATTCGGGTGATAACTATTCAAGGGATGAAGATCATATTGCCCATATTATTGAATTGCTCGGTCCCATACCTCCTCATATAATATTCCGAGGGGCTTACGCAAAGACTAGTTTTAATCGCAAAGGGGAATTGCGTAATATCACTGGTCTCAAACCCTGGGGTCTGGTCGATGTCCTACATGAAAAATATGAATGGTCACTGAGTGAAGCCGAAGCATTTGCCGAATTCTTGAAGCCTATGCTACAATTTGATCCTGCTAAAAGGGCTACTGCTTCTGAATGTCTAAAACACCCATGGCTAAGGAGATAAAATACACTGTCTAGTCCCTGCCACCAACTCCAGTTCCCCGATGACCACGAGCAAAACATACCGATCGTCTCCTCGTCAGCATCAACTACAACACCAATCACTAACACGCATAACACTACGACGAACTCAACATCACCGCCACAACCTTCATCTCCTCCCACATGTCAACAACAAAGACGCTTATTGCCCCGTTTATCATTGCAACCTCCCATTGATAGCGAACGTTTGCTAACGGCTACAACGATGCCGTCATCGTCGACCAACTCATATTTACGCTCTCCATCTATGCCCGCCGCCATACCATCTGAGACGAATCTATTTTCTCCATCAACCAATAACAGATCTCCTTCACAGTCGTTAATGTCATCAATTTGGCGCTTATCAACTTCGAAATCGTTATCACCACAAGCGGTTAATCCTGCAAGAACAAATGCTGCGCAAAATTTGTGCTGGCGCAAAACAACTACATGGCGTCGCATTTTTAAAAAGAAATGAAGTTTCATTATGCAAAAC
>PermPBO_1_(paired)_contig_1007
AAAATATATTTATATATAGTTGGTTGCTTGATTTTTGTTTTTATGTGTGGCTATTGTTGATGTTGTGGCATAAACGCACTTTGTGTGGGTGGTAGATGCGGAGGATGTTTACATAGAACCACAATCACTGACAACGATCTTCTTGCTCGTCTTGCCCGATTGAGAACCATAGCCTTCGATTTGTTTAACAACATCAATACCATCAACAACTTGACCAAAGACAACATGCTTGTTGTCCAACCAAGCGGTCTTTACGGTACAGATAAAGAATTGAGAGCCGTTGGTATTGGGACCAGCATTAGCCATGGACAAGATGCCGGGGCCGGTATGCTTCAAAGTGAAGTTCTCATCGGCGAATTTGTTGCCATAGATGGATTTTCCGCCAGTGCCATTGTGATTTGTGAAATCACCGCCTTGGCACATGAAGTTTGGAATGACACGATGGAAACAGGAGCCCTTGTAACCGAAACCCTTTTCACCAGTGCAAAGAGCACGGAAGTTCTCAGCGGTCTTGGGAACAATATCGCTACGGAGCTCCATGACAATGCGGCCCAAAGGCTGACCATCAGCGGTCATATCAAAGAAAACTCGAGGCAGACCCATTTTGCTTGCGAAACTACGTACACGAAATCCAAACTGCAACTGATTCGTAATGGCGCTGTTGAAAACGATAGGTCGCGCTGCGCCAACTGACATTTGACGGCAGCAGCGTGCCAGTGTT
>PermPBO_1_(paired)_contig_1008
CTTGGCTAAAACTGTCTTTTAATTATTGGCAGCAACGGCATCTGTTATTGTGGTAACGGCGGCGCCTGTGGTGGCGGTGCTAGTGATTGCGTTGGATGAGGGTAGCGTCATTGTCTCTTGCGTAGACATTGGCGTCATTGGATCCATATCAAAGAAGCTATTCAATGGATTATTATCGTCCGATACGGGAGTATCGAAATTCTGTTCGGCACTAATTTCATAGTAGGCTGGATTTATTTTATTCTGTTGGCCATCCATGGGATTCGATTCAACAACTTCTGTGATCTGTGGCCAATTCTTATAGAATTTCAAATCATACTCAATTTGCATATAGCGACGATTTGAAGTACGCACATCACGGTCACGACGTGCTTGGAATTTTTTGAATAACAAATACTCCACCACTAAAGTTTCAATGACTATGTGTGCCACAAAAGCAGCGGCCCCATACACCAGCATCCAATAGCGGAATCCCATTTCGGGTGGTAGGATTAATTGTAGGAATTCTGACAACCANNNNNNNNNNNNNNNNNNNNNNNNNNNNNNNNNNNNNNNNNNNNNNNNNNNNNNNNNNNNNNNNTTGGACCATATGGGCCGACGATAGGGAGCACCTTTGGAGAATACAAAAGCTAAGATGATATATTGAAAGCTCGATATAGCAAACATTGTGTAGTTTTCCCAACAGCCCAGATGTTCATCACTGCTGTGCACAAATGGCTCGAACCATTCTTGTTGATGTACATGAAACCAACCTGCCACTTGGAATGCAATTACCACCAACAAATGCAATACTATAGACGCCAACGGTGTTAGCGATATCAATGATGACAGGGGCACCTGTTTGACTAGTGGTCCATTGAATGATTCCGTTTTACCAAAGAAAAATGCAAAAATTGATATCAAACCCAAATCTATATACAAATACTGTTTGTCAGTTAAATTCGAATCGATGGAATACAAAATCATAACCGATATGAATTGCACCATGGAGTAGGCAGCCATATACTTGAAAATGCCAAATGAGGTAACCAAAGCAGCGCGTCCCTCTTTTATAACATTGGGTACAGCTGCAATGGTGGGGTTGCGCGAGGTAAAAGGCGAGGCAATCGAAGATTCAGTCTCACTCAACGAAATACCAGTATGGGCTACTTTTAAGGCACCACAGTCGTTAGCACCATCTCCGCACATGGCCACGCAATAATCTAATCCTTGCAATTCCACTATCAGCGCTTGTTTTTGTTCTGGTGACATGCGTGCATAAATAACCCCACGTGTTAAAAAATTCGATAGCAATTCAGGATAATGCTCTTTAACGATTTGCCAGGTTTTACCGACCATGGCAAAACGGTAATTATCACGCCATTGCTTATCCATTAGANNNNNNNNNNNNNNNNNNNNNNNNNNNNNNNNNNNNNNNNNNNNNNNNNNNNNNNNNNNNNNNNNNNNNNNNNNNNNNNNNNNNNNNNNNNNNNNNNNNNNNNNNNNNNNNNNNNNNNNNNNNNNNNNNNNNNNNNNNNNNNNNNNNNNNNNNNNNNNNNNNNNNNNNNNNNATAGTTAATTGTATCATTGGTATTGGATGAGGTCAAAGTGCCATTGGTTTTACCATTTGTTAATGAGGTAGAGGCACACGAAGCACTGCCCAAGTCCAAGGTATAGTAAAGCTCATAGCTATTATGATCGGCCGCTTCTTCGCAAACTTCAGCACCAGCCTTGTGACGAACATTTACTGTGACCACAGCCTGATTGGAACTAACTATGCCACAGTCTCGAGCTACACTTAAGGCGGTTAAAATGTTATCACCCGTGACCATAATGGTGCGTACATTTGCCTTGGTTAAGGCTCCTATTACATCTGTGGTATCGGGTTTAAGGCGATTTTCCAAAACCACAAATCCCAAAAATTCCAAATCACTTTCAGCACTTTCACGAGGTAAACGCTGTACTTTGGTATAATTAACTTTGGTACTTAGAGACTTATAAGCAAGGGCTATGACACGATATCCTTGTTTGGCAAACACCGACAATTGTTGTGTAAAATTATCCGGTATACTTTCCGGTTTGCACAGCTGCTGCAGCATCTCAGGAGATCCCTTGCAATAGACATTGAAATGTTTCTCACTCAAACGTCGCGTTATCACCGACATTNNNNNNNNNNNNNNNNNNNNNCGCGTACTATGCCATGATCATTGACAGCTTCACCATTTAGCAAACCAACATCTGAGAGTAGATCATCCACTGATGATTGGCGTTCAACCATTTTGTGGTCGTGGACATCCATGGATTCCATTTGGATTTTTGGTGGTCGAACAACAGTTGGATGAAGCAAACCATATTTTTGATTATCCGGTACACCTTGGGCATCTTCCAAAATCCAACCAGTTGATTCGAACATTTTCAAATCCAAAGGATCACCCATCATTTTGTTGTTCATAATGGTAATTGAGTGACAAGTAACCATGCCAAAAAGAAAATGATCAAAGGGTAAGCGTTCGATTTGTTTAATAGGAATTTGAAATTGACTAGTAGCAGATTTAGGCACAACACCCCACATATCGAGGCCATCTTCGGTTAAAGTTCCTGTCTTATCGAAACAGCAGCAATCTATGCTGCCAGCAACGTTTATCGATCTTGGGGATATACAGTAAATNNNNNNNNNNNNNNNNNNNNNNNNNNNNNNNNNNNNNNNNNNNNNNNNNNNNNNNCGCCGGAGGCACAACAATGGTAATTAAATCCAATGATTCAACAGCTATTTTAACGGGATCAACTCCCCTTAGGATCTTACTGACTAGAGTATACACGAATCCAATTAATGCAATTACACCCAAAAATTCTATGAACTTATAAGAGTCCTGCTCAAATTTATAATCAACTGGTGGTGGATATAAAATTGAACGTATCAAGCCACCTTTGGCCGTTATATTACCCGTATTGATGACAATGGCCAGAACCTTTTCAGAGCCAATGTAGCGCGTCTGGATGACTTTGGTGCCGCAGAACAGTGTGTGGCGTGCATGTTCCTTTTTATCAAAGATAACATCACGTTTGGAAGGCAAGGGCGTTTTTGTAACTGGCACACTTTCACCCGTAAGCATAGCTTCGTCAAGGATACAATTGCCGGACAACAAAACAGCATCACATTGCATGGTACAACCACTCGAAGGTATTTCGATAATATCACCTGGCACCAGCCTTTGAGTTGGTAGCTCCCGCACTTCACCTTTTTCACCAACAATCAAGGCCGTACCCGTATTCTGCACTGTCTCACGNNNNNNNNNNNNNNNNNNNNNNNNNNNNNNNNNNNNNNNNNNNNNNNNNNNNNNNNNNNNNNNNNNNNNNNNNNNNNNNNNNNNNNNNNNNNNNNNNNNNNNNNNNNNNNNNNNNNNNNNNNNNNNNNNNNNNNNNNNNNNNNNGTACTTCTAAAAACAGCAACGTTTTCAAATCCTTGTAAGGAATGGTTATTTCATTCGGTCCATATACTAAGCGTCTAGCCATTTGCTCTTGGTTATTCAAACCATGTTGTTGATGGAAATATGCATTCGATATGTCGACATCTAAACCTTGAAGTTTGTCAAATGTTTGTGTTTGTGCATTCCAAGCGTAACGTAATTGTTTGCAGTTGAATATACGGGCACTTGTACAATATTTAAATTGTCCAGTGGAAAAATGCATTGACAAATGGAAGTTTCTTTCATCAAGATCGGTCGTTGTTGCATCAACACTATTTAAACCATTTGCCAAAGTTGCTTTATTCGCTTGCGGCGTGCCTGATGATGATTGTTTATTTTTTTTAGCCGCTTTCATCTGCTCCTGCCTCAAGGTATTTATATCCAAATTCAATATCTGTTTAACGTAGTACATTTTATGGTTGCCCTTGTAAACTTCTTCCACCAAAACTTTGTCGGCTTCTTCCAAGCTGCAGATCTTATGTGTTGCCATCAAATACCAGTGTCTCCACCAATGCATTATCAAACGCAATAGACCGCCGGTCAAGCAAATGCATAGCCAACAGAGAGCGGTACGCATAGATGACCGGCGGTAGCCTGTTATTTTCATTTCGTCATCTTCGTTCGGATTTAATAAACCAACACATGGTTTTTTTATATTTA
>PermPBO_1_(paired)_contig_1009
GGCCACGGAGGTGGTAAAGGACGTGGAAAAAGCTCTGGTCGTGGTGGTTCAGGAAAAGGTCAGGATTCTGGAGGTGCTGTTCACGATTCCGAATCCGGTAATGGAGGTGGCAAAGGCCATGGATCTGGAAAAGGTAATGGACGAGGATCTAACAACGGACATGGTAAAGGTCATGGATCGGGATCTGGTTCAGGCAATGGAAGAGGTCGTGGATCTGGAAAAGGTAGCGGAGCAGGTTC
>PermPBO_1_(paired)_contig_101
CTCCGGCCAAATGCTCCGAACGCATTGATAATGAATCGATTTTTTCCACCAATTGTTGATATGGACTCAATGGTTGTGTGCCCATAACAACATGACCCAATTTTGAATCGATCTTGGCATTTAGACGAGCATTACGAATAAGGTTGACAATCCAACATTCAGCTTCGGCGGGATTCATATTCAATTTATCAGCCAACATGCTAATTGTAATACATTGATGGATGCGACAGAAAGTCTCGAAGATCATTAGACGAGCATCTTCAACAAACTCATTGAGGCAGGCAACAATGAAGAAGTCATTAAGAATGACCGTTTGGCATTCGTGTAGTTTGAGACGAGCACCTTCGAAATCGAAATTAACATATAGGCACTCCAAGAATTCGGTAATGGGATCACGGTAAGTATACGATTCCTGTTGAATGACTTTGATAAGATCCTTAAGGGCATTGCGGCGAGTGCGGTTGATAATAACAGCGGTGGCCAAGTAACGCATGATATGGGGACACATAGTTTGTATAGCATTCAAATACAAAGGTTTGTACAGGAACATTTCAATGATTAAATCGCGGCCCTTGGGGTGATTGAAGAAAACCAATACAGACCAATGAATGAGCCAAGTCCTTTGTTGCAAGGCTTGAATGGTGGAAAAATTGGCATTGTCAATATAATCACGCAAGCGGGTTAAGTCTTCCAGGGCGGTATTCCAGTTCAAAGTTAAAATTTCGGCGGCCAATTTACCCCATAAGACATTTAAGTAGTTCTTGTCATCGGGCGACATAACAATTAAGCAGAAATAAAGATATGAAGTCGATTCTTGGTAGTTACCACATTCATATAAATATTTAGCCAACTTATAAGCACTTTCTAAATGCTCTATTTTGAAGTTATAGTCCTTTTGCAAAGCATTGACGAAAGTTTTGGTGTCCTTCATGCTTTCACCATTCTTAAGGATATCTGTTGCCTTCATGAGGGGAGCAACTTCATTTTGCAACATTTTGAGAGTAGCCAAAACCTCGCCCTTACGCTGTACTAACTCTTCTGGCATTTCCTGGCTCAAACCCAAACGTTTGCGTGTGTCCATGGTGTAATCAATCATGTTTGTCTTATTTACAGTTTCCAAAATGTATTCCAATAGCTCTTTTTGATCGTAGATCTCTTTGCCACATAAAAATTCCAACAATGGAAATGTTA
>PermPBO_1_(paired)_contig_1010
CTGCTTCCGGAGGCGCTGCCACTGCCATAGCGGTCTGAGTCATCGGTAGCTCGTTGACGGGCAGATGCTGAGGTAGAGCCACCATAGCCACTGCTAGCTGCAGTACTACTGCTTGAGGGTGTTGCATAGGATGAGGAGTTCTTGGATCCGGTATCATCACGAGAACTACGTCTCGAGTCGAGACGATCGCGATACGAGGATGTGGCAGAACTGCCAGCCGAAACGCCAGATGTTGCAGCACTCGATGAAGGTTTATTGCTGCTATTGGTCTTCTTGACATCGACTTCTTCATCTTCAGACTCTTCGGTGGAGGTTTCCTCCTCACTACTCGAGTCTGATTCGACTTTACTTTTTTCGGCTGCTGGAGTGCTGTGCTGTGGCAAGAAACGACTTACGAAGGGTTTCTTTTCGGTGGTCGTAGCCGCAGTTGTTGTTGACGAGGCTCCAGTAGATGATCCTGCTGCTGTTGTTGATGTCCTATTGCTAGATCTGGCTGGACTTTCACGTGATACTGAATAGCGGGCCGTCGATGGTGCTCGACCGGCAGCTGCCGAACTAGCAGAACTTTCAGTGGAAGCCGTCGAATCACTGCTTCCCGAACGGGTAGTCTTCTTAACGGCGGCCACTTGGGCTGGTACGGGAGCTGCTGGTTTTGAACGATCGACTGTTGGCCTTTCCGGTTCCGTGGCAGTCGGCGTCGTGGTAGCTGATGTAGACGAACTGGGCGCATTTTTGTTCTGACGCTTAATGCGATTAATTTCATCATCTTCGCTCACCTGCCTTTGTGGTGCCGGTGGGGTAGCGGCAGTTTGCTTGGGCCTTTGCATCGATGCCTTCTGGGCCTGGATAGCTGCTTGGATGGCGGCCTGGGCTGAGGTGTCGACCTTCTTCTCCTTCTTCTCTTTGCCAATGTCGGCCAATCTTTGAATAACGCGGGCACAATCACTCAAACGTATGATACCACTCAATTGACCACGGGAAGCATCCTCACCATCGCGCACCTTGTCCTTGAGTTTCTTCTCCTCTAGACGCTGTTGCTTTTGCTCTTCGGTATCGGAATCATCATTCTGATGCGAACGCACAAATCGTGACCGGAAACGTGACTTTCCGGTACGAGATGAGGGTTCGTTATCGTAGTCGTTTTCACCATAGTCGTAATCACCACCACTGCGACCATAACGGCTGGACGTACTATCACCATAGCGATCGTTGTTGTTGTTGTTCACACGAACAGGACGTTCGCCAAACTTACGGCCTCCTAGGACCGGCTCATCATTATAGCCAATACGTTCCTCTTGTTGGCGGAATTGCGTGGCCAAGCGATGATCACTCTTGGATCGCATAAGACCTGGTTGCAACGACGAAGGTGGGGCCAAATGCGAACTGCCTGACATACCACCAGCATTCGAATGGGGAGTTATATTCAAGTCACCAAATGTGGCCAAATTCAAGACCAATTGATTGGGATCAATTGACACAAGGAAGCGGACCCGGCGACTATAGTCGGAATTTTCATATTCGAAGTGCCTCAAGAATTCGACAGTTTTCAAAAAGATCTCCTTAGTGTCCATCAACTCGCAATCGTCCCATTCCACAGTCTCGTTCATGTACTTGTCGACAATATCGCAATTGCTATTGATATTGCTGATCTCACCATCGAGATTTTCCTTGAGGGTATTCAAGTTACGCAATTCGGTGGTAAGGTAACGATCAATCTCTTGTTTCAATTGATCGGCACGATCCTTAATGGCCTTGGTGATGCGTTGATAGATTTCATCGATTTCCTCAGTGGTACTGGCACAATTTGTTTGCAGGCAAACCATGTTCTTCTCAATCAGAGCCAAAGAGTCCTGAAGGCGATGTAAACTGCGACGAATCTGTGAATTGAAGCGTGTAATTTCACGTCTCAATATGTCCATGTGAGCACTTTTACAATCATCGCAGATCTTCTTCTCACAATGGGCACATGGATTCAAATAGGATTTCTCTGAGCACACACCACATCTTTCCATAATTTGACCAGATGTGGGATCTGGTAATTCACCAGTAATCTCGATGTGCAACTCAAGAAAACGCTGCAGTGTCACATTGGTGGGAAATGCCTGGACTCCATTGTAAGGGATGCGATGTTCGGCACGACATTCTGGACATTTTACCTGTCGTCGCACATAATCGACCAGACCCTCCATACAGGGTTCCATACAAAATGAGTGTTGACATGGCAGCAATTTCGGGATGCGATAGCGATCCAAGCAAACGCAACACGTTAACAATTGTTCAAATTGTTCCATNNCCATTTTTTACTTTTATTTTGTTGAAGTATAAAAATTTTTGGTTTATAGACAGCCCCGAAGGGCGTCTGTTTCTTTGGAAGACCTCTGTTAACTGGTTTTTTTTAGTTTACAGCCTTGATGAAAATCCTTAGAATCCTTGAATTTATAGCGTAATTGTCTGTTGTGATTGAAACGCATTAGTAATGCGTTTCAATACTGCTAATTAAGCGGAATAATCCAATTGGACTCCACGTTTTTCGTTAAGTTTTATGATATCCGAGAAAAATTCGTAGTACACGTTTAAGGTTCAAGTCGATATTAATAGACCCCGAAAAAAATTACACTTGTCTACCGTGCACACATTCACCAACTGATTGCAGTGATAATACAC
>PermPBO_1_(paired)_contig_1011
GTAAAGAAGTCATAGAAACAAGTCAAATTGCAAATTGTTCTGTAAATAAAAAAATTGTTAAACAACAAAAGTTATATACACAAAATGAAGTTCCAATATAAAGAAGAACATGTTTTCGAAAAACGTCGGGCTGAGGGTGACAAAATCCGCAGAAAATATCCTGATCGTGTACCCGTGATCGTTGAAAAGGCCCCCAAAGCACGAATTGGCGATTTGGACAAAAAGAAATATTTAGTACCTTCCGATTTAACTGTGGGACAATTCTATTTCTTGATCCGTAAACGTATTCAATTGAGACCCGAAGATGCTCTATTCTTTTTTGTAAACAATGTAATTCCACCAACATCTGCCACCATGGGTTCCCTATATCAGGAACATCATGAAGAAGATTATTTCCTTTACATTGCCTATTCCGATGAAAATGTTTATGGTAACAGACGCTAAGTTAAGCATTTAGACCTTTGCTATGGAGTGTGATTTAATTAAAATAAAACTGAAATTTACGAAAAACAAATGTATTTGAAGCACGTAAAATTACAACAAAAAACACGTTTAATTGGTTTTTTGCTTGTAAACA
>PermPBO_1_(paired)_contig_1013
GAAATACTTTGTTCTTTTCGCTCTTTGCGTAGCTGGTGCCAGCGCCTTTGTACTTCCTGAGGAGGAACGTGTCAATGGTGAAAATGGTTGGTATGTTCCCCAAGCTGATGGATCCTTTGAATGGTTCGATCTTGATGAAGCCGAATCCCTTATGAATGAAGCTGAAAAATTGGAAGAACGTTTGTATAGCAACACTGTGACCTTCTACNNNNNNNNNNNNNNNNNNNNNNNNNNNNNNNNNNNNNNNNNNNNNNNNNNNNNNNNNNNNNNNNNNNNNNNNNNNNNNNNNNNNNNNNNNNNNNNNNNNNNNNNNNNNNNNNNNACTTCCAGCAAGGATGATTACGTCAATTCCGGTATTCGTCGTGCCTACTTGGACAAGGGTGATTACAATATGATCACTGTTGATTGGGGCCGTGCCCGTTCCATTGACTATGCTACCTCTGTTATGGCTGTTCCCGGAGTAGGCAAGAAAATTGCTTCCTTGGTTGATTACTTGGTTGAACACCACGGTTTGAAATTGGAAGATTTGGAAATTATTGGTCACAGCTTGGGTGCCCATGTTGCTGGCTACACCGGCAAGAACATTTCTAAGGGTCAAGCTCATGCCATTATTGGTTTGGACCCCGCTTTGCCTTTGTACAGTTACGATAAGCCCGCCAAACGTTTGTCCAGCACTGATGCCTACTATGTTGAATCCATCCAAACTAATGGTGGCACCTTGGGCTTCTTGAAACCCATNNNNNNNNNNNNNNNNNNNNNNNNNNNNNNNNNNNNNCCGGATGTGGTGTTGATCTTACCGGTTCCTGTGCCCACAGTCGTGCCGTCACTTACTATGTTGAGGCCATTGAAAAGGATGACTTTGGTACCATCAAGTGCGAAGACTACAAAGATGCCGTCGATAAGAAATGCGGTGCCACTTTCAGCTCTGTCCGTATGGGCG
>PermPBO_1_(paired)_contig_1014
CAGTCGTTGAGGCGGTTCTCAAGTTTTGAAGTCTTATCTAAAAAAAAGTTTTAAGCAAAAATGGCCTGCTGGGAAGGAAAGAAATACAAATTGGAGTCTAGTGAAAACTTCGATGAGTACATGAAGGAATTGGGCGTTGGCCTAGTACTACGCAAAATGGGCAACACCGTCAGCCCTACTGTCGAATTGAAAAAAGATGGCGATGTTTACACTTTCACCACCTCATCGACTTTCAAAACATCTACTATTACTTTCAAACTAGGAGAAGAATTCGATGAAGAAACTTTGGACGGTCGTAAAGTAAAGTCTATTTGCACATTAGATGGCAATACTCTAACCCAGGAGCAGAAGGGTGACAAGCCATCTACCATTGTGCGCGAATTCACCGATTCCGCAATGACCACTACCCTTACTATTGGCGACATCAAGTGTGTTCGCGTTTACAAAGCTTGTTAAGCTCTCGATAAATGCCTTCTTCATTATGGATAACACTGACCATTTTTGCATGGAGACCTCGTAACGACTGAGATCATTTCCAATTGTTTTTTATTTAAGTTCCAAG
>PermPBO_1_(paired)_contig_1015
GTTGACTACAAATCACTAGTGTTTGTTCAAGAGTTTGACACTACCAGCAGAGAAGAATTTTCATCTCGTGTTTGTTAAAGCCCAAATTTTTAGTGCAAAAAAATGTTGAACCCAACCAAATTGCTGGCCCGTAATGTTTCCAAGTTCATGGTCAGGCACCACAGCCATGGTGGTATTCCCGGAGAGAACTTGCCCTTCAGCTTGAACAATCGCTACAAGTTGACAGCAATTTTCACCACCTTTACCGTTTTGGGTTTTGGTTCACCATTCTTGATCGTCAGACATCAACTCTTGAAATCTTAAATACCAAATTTTAGATTAAACGAGTTGCGTTTAAGATAGAAGCGATAATGATTCAGTCTAAAAGTATGGGGTGAACTATATAAGATGTAAAGTTAAATACGAAATATAACAACAAAATAAAAAAAAAAAATTCGG
>PermPBO_1_(paired)_contig_1016
ATTTATGTCATCTTATAACACCAAAAAAGATCCTTGCAAAGCTAATGCCTGTAGAATTCAAGCTTGTTTGAAAGAGAATAACTATCAAGAAGAGAAGTGTCTAGAGGTACTTGAACAAATGCGTTTATGTTGCTTGAAGTGGCATCAAACATCCTTGTGTTGCTCTGGAATCGATNNNNNNNNNNNNNNNNACCCGATACGTCTGAAAAGTCGAAATAAACACTACTAGCTTCTGTGAGGGAATAATAATGCAAACTCCTCCGCCTTACAAACCACCACAACAATTGCAAGACGTTCTCAATAAACAAGCCACCCAAAGAAAGCGAACTGCCCAGTTACCGAAACGTAATTGGATTCAAAAAAATCCACGAACCTTCCAATTGGCATTCATAACATCTTCATTGCTGCTTTTGTTCTCAAGGCCATTGTACGATATTTTCTGTGAAACATCACTTCCGGACGCAGATTCCTTTGTTTACGAAAATCGCCGCAAGTAATGGAATCAGTGCGTAAAG
>PermPBO_1_(paired)_contig_102
GGTCGACGCTCATCTTTCATTGTGTCCGCACAAACAACACCGGTAATGATTCCTTTCTCACAATTATCCTCTAATTCTTGTACAATATTTCTCAATTGTAATGCAGAGGGTGATGTGAAATCGAAAGTTTCACCACTACCCATCCATTGTTGTTTTCCTGGTTTATTTGTCTTATATTTAATATCGCTATTAAATGGATAACCAGGNNNNNNNNNNNNNNNNCTGCGGACATATATAGATCGTCGGTACCCATAATTGATTCTTCATAAGTTAAGACTCGTGCATATGTATCATAACCAACATGTTTATGGTCTATAAACAATTTGTGTTGGACATAATTACGAG
>PermPBO_1_(paired)_contig_1021
TTTTGTATGTAAAAAGTGAGCAATAGTCAATGCTTCGAATAGCACGTGTTTAAGGGTTAACTAGAGGTCATAACAACAAAAAGTGTCTAAGGGTTTAGAGGGAATGGAGTCATTGGAGTTCTTCGAATATTAGAGAACAATTTTAAAATTAACTTTTTCACTTGGAACACAAATTNNNNNNNNNNNNNNNNNNNNNNNNNNNGCGGAGGAGGAGGAGGAGGATTCGAATCTTGGGGGGTGTTTATTTGTATGTTTTGTGGTTTAGTAATACATTAAGAGAAACAGGTACATTGATAACATTTAAAGCTTCATATTGAGGTATATTTAATTCTTTGTTTTTNNNNNNNNNNNNNNNNNNNNNNNNNNNNNNNNNNNNNNNNNNNNNNNNNNNNNNNNNNNNNATTTAATGTCTGCTATGAATACTAATATGCGATAGTAGTTAGTGCAAATAGCAAAGAGTGAGAGAGTAAGTTCAAATAGTACTCATAAATGGTTTAATTTCAATTCTTTTGTCCAATCAAAAAAGAGTATGTACTTGAATTAATTTTTCTTTACATTAATAGAATATCAAGTTTGTTTTAACTATTCCCAATATATGGAATTTTGNNNNNNNNNNNNNNNNNNNNNNNNNNNNNNNNNNNNNNNNNNNNNNNNNNNNNNNNNNNNNNNNNNNNNNNNNNNNNNNNNNNNNNNNNNNNNNNNNNNNNNNNNNNNNNNNNNNNNNNNNNNNNNNCAAATAGCTAACCATAAAACACAACATTATACCCATAAATCCTCCCTTTTGTGAGTCGCCCGCTGATCCAGCATCTTTAATACTTCCATCACCTACTAATGTCGATTGTTGTGATTGTTGCAATTGTTGTGAACCTTCGGGCATATTTTGTATAGGGGCCATTGGAGGNNNNNNNNNNNNNNNNNNNNNNNNNNNNNNNNNNNNNNNNNNNNNNNNNNNNGGTGCTGCTGCTGGTGGCGCCGGAGCACATGCATATTGTACTACTTGTGTTACTTTTGTTGGATCATTTGGATCGGTAACATTAACGGGTACTTCCCAACAGACTTGTGGTGGAGGTTGTTGTGGATTTTGTTGTTGATCTGGCATTGTTCCTGGCATTGGTGTAGTAGTATTCATATCGCTTGGCATAGGGGCCAAAGGAGCCATTGGGGCCATTGGTGCTGCTGCATTATCATTGTTTGTTCCTGGAGCTGGAGTTGCTCCTCCAGCAGTAATAATTGTAGCGCCATTAGCATCGGTAGCATTTATTGGTTGTCCAGTATTGTTGATGATAATAACACGATCGCCTCCACCAGCAGCATTACCAGCAGCTGGAGCCTGTTCCACAACTCTGGTATGAGTGGGTGTCAGAGCATGACCCAAAATAGCACCGCCTAAACCACCTGCGAGAAGACCGGTACCGAATCCTAAACCAGATGATGATTGTTGTGGTGGTGATGATAATAGGACAGCTCCTGCAGGTAACGAACCTCCGGCTGGTATATAACTAGTTCCTGCAGGAACACTTCCAGGATAATAACCTCCAGGTTGACCATGATATCCACCCATTGGATAACCTCCTGACATAGGATATCCGCCAGACATGGCATAACCAGGTGGTGGACCATTTACTAAAGTGGAGCCTGCCGGCATTTGTTGTTGCGGATACGAAGCTTGTCCATAATGTGTTCCTGTAGCTTGATTATAGTTTGGAGGAGCAGCTCCATAGTTTGGAGGAGCAGCACCATAATTTGGTTTTTGATATGCTGGCGGTGGTTCATGCATATTAGTATGAGCTCCACCAGCTACATTACTCGACGAATAGGCTGGTGGTGGCCCAGCATGTTGTTGGTTTGTATTCCATCCAATAGGTGGGGCATTTCCAGAGGAAGGCGCACCATTAACGGGTGGGCGATTAGGTTGCGAATTATAATTAGGATAACTTAGTTTTGCTTGGTCAGCGTGAGAATTTCCACTGTTGGTATTATATGTCGGTTTTGTCACACTATGAGTATCTGGCTGTCTACGTGTTGTACCTCCGCCAGATGACGTTTTACGACCTGAACCTCCCAAGGTTCTTTTGCCTTCGCTCAAGGGTGAAAAAACAATGCACAATAATGCACAAACCACCAAAATGGTCACACAAATACGTGGTGCCATTTTTTTTTACTTCACGTTTGTTCGAGAAGTTTTACTATGTATTAACTTTTTTTCAAACTACTATTTTTGTCTTCTTCACTTGATTAAGGTTGAAACGACACTAAGAGGAGCTTTTGTTTTCTCACTTCGAATGGACAAGCAAAGCC
>PermPBO_1_(paired)_contig_1022
GCGAAATACTCGCTCTTTCCCCATCACTACCAACTAGTGATTTTTTCATCGTTGCCGTGATCCGTGCGTGGAAATTACGAAATTGTAGTCTAAATAATTCTTTTTAAAAAAATCCGCAAAAGTAGATAAAAATGGCTTCGGTCTGTGGACGCATGGCTATCCGTGCCGCTGCACGTCAAAATGTCACATACACTCCAGTTCGCTTCTGCAAAATGATGAATGATCCCATGGAACACGCTACCGGTATTGAAAAGCGTGAATTGTTGGCCAAGGCTGCCGGCAACGATAACCCCTTCGACATGAAAGTGTTCAAGCGTGGAGCTGGCACCAAGGAGAACCCCAATCTGATACCTTCCGCTTTCGACGCCCGTATTGTCGGCTGCATCTGCGAAGAAGAACAAACATATGTTCAATGGATGTGGCTGCAAAAGGGAACACCTAAACGCTGCGAATGCGGTCACTGGTTTAAATTGATCGAAAAGGCTGCTGTCTAAAGAGTGGTAGTTTGTTTGTAACATCCTTTAAATACCTAAAGTTTCGTTCTGTTTTCAAAGATATTTAAGTAAAAAGTAACCTTAAACACCAATAAAATATCGACTGGATTATTTCGAAATGAACACCCAACAACTACAACATAAAAAGGTTACTTTTTCCTTTTGTGAATCTAGGAAAGAAACAAACCAAATGTGCAACATGGCCATTATTTAGTAAAGTGAAAGAACACGCTTGTTATGTTTAAGCATAAATAAAGTAAATATCAAAACGAAGTTTGAGAGATTTATA
>PermPBO_1_(paired)_contig_1023
TAGATTTCATTAATTATAATGGTGGTGGATAGTCAACGGTCAATGCAGATAGACTAAACCATTGCGGTTCAGAATTTATTCGACAGGTACAATACGCATAGTGTTGGTGAAACCGGCACCCTGTTTCCAACCAGTGACAATAACAACTTGGTCGCCAGTTTTAATGAAACCGTTCTTTTTACCGACTTGTACACCAAATTGAACACGAACATCGACATCCTTGAGCCAGTCAGTTAGTGGAGGTTCTTTGTAAACGAGAGGAACCAATCCTCTGTATAGATGAGCTTGTCTAGCTGTTTGCGAGTGACGAGTCACAGCAATGATGGGACATCTAGGACGATATTTGCTTATGAGGTAAGCAGATTTTCCAGTAGTCGTTATAACAACAATGGCTGCAGCCAATGACTTGCTAGCGGCTTCAACAGCGGCAATAGCTGTAGCATGGGCAGCATCCAAAGTGAACGACTGGGTTGCACGTACCAAATCGCTAAATAGATTTCTATGCCACAAAGCAGCTTCTGCCTCTTTGCATGTCTTTGCCATGGTCGACACACATTCCAATGGATATTCGCCCTTGGCAGTTTCTCCGGACAACATAACACAATCGGCTCCATCAAGGACAGCATTGGCTACGTCTGAAATTTCAGCGCGAGTGGGACGAGGCTTCTTGATCATTGATTCTAGCATTTGAGTAGCGCAAATTACGGGTTTACCAGCCCTGTTGCAACGGGAAATAATGGATTTTTGTGCTATGAATACCTTCTCTGGTGGAATTTCAATACCCAAATCGCCACGAGCGACCATTATGCCATCGGAGGCAGCAATAATTTCATCCAAGTTGTGCATGCCTTGTTGATTTTCGATCTTTGATATGACTTTGATGTTTTTGCCATTTTCGCCCAAAACGTTGCGAATTTCTGTAAGTGCAGCAGCATTGCGAATGAAAGATGCGAATATGATATCAACACCCTGCTCAACACCGAACTTCAAGTCAGACTTATCCTTTTCGGACACAGCTGGCAGATCAACGGGTACACCAGGCAAATTAACGCCTTTCCTGGAACCCAAACTTCCTCCGTTTTCAATTTCACATGTCAAGGTGTCACCAGTAACTTCTTTTACAATCAAAGAGATCAAACCATCATCAACATAAACACGATTTCCAGGCTTGACCACTTTAACAATGTTCTCATAATCTACAAAGACAACGTCTTTGTTGCCCTTCTCGGCGTACTGCTTATTGGTTGATAGTTTAATAGTTTCATTCTTTTTCAATTCAATTTCAGCAGTTCCGCTGCCCTCGATTAAACCGGTACGAATTTCGGGACCCTTTGTATCCAATGCAATTGCAACGGGGTATTCATAACCTACTTTTTCAGAGTAATTTTTGGCAGCCTGACGAACATTCTTGACTGTCTCGGCATGATATTCATGAGAACCATGGGAGAAATTCATGCGAGCGATATTCATAACCTACTTTTTC
>PermPBO_1_(paired)_contig_1024
GCCGCCGACGAGGATATTTTGTCAGATAAATTTATTGAAATCGTACGTTCGAAAGCGAAAACATGGACAGTGGGTAGAAATTTCCATGAATCTGTTCCATTGGCACATATTCATCGATTGATGGGTGTTCATCCTGATGCCCATAAGTTTGCGCTGCCCGACAAAAAACTGGTCCTGGGTTTAGATGCAGTGGAAGGAGCAGGAGAAGACCTACC
>PermPBO_1_(paired)_contig_1025
CAATTTGGTGGTGAACAATTTGCAGTAACCTGTGCACAAATCATTCCATTGTTGGTACAAGTGGTTAACGATCCCAAGAGTCGCGAACCAGAGAATATAAATCCCACAGAAAATGCCATATCAGCTGTGACTAAAATTCTGAAATACAACAAATCTGCTCTACAAAATGTCGATGAAATCATTAATGTTTGGTTCTCATGGTTGCCTGTTACAGAAGACACCGATGAAGCCACACATATTTATGGTTATTTGTGTGATTTAATACAAGGCAATCATCCCATTATTTTGGGTGCAAATAACTGCAATCTACCACGCATTGTCTCAAAAACGCTTGGGCTATAATTGAGACAATGCGTGGTAGA
>PermPBO_1_(paired)_contig_1026
TGAGAATTAAGTCCTAAATTTAAGCGATCGTTATTAAGGGCATCTGTTCCAAAACCAACGTCTTGGGATAGAATGCCATCCATTTGGGATATTTGACCAAAGTCTTGTGATAGTTCCGGTTGTTGTGAAAGACCCCCAAATACATTCTGACTCATTTGTTGCGACATATTTTTTTGGGTCAAGATGGCCGATGAGTTTTGTGAGGCGGAAGCTGATGCTGCAGCGGCCGCAGCAACATTTGATGCGGCATTTGTTGTTGTCGTTGCAGCAGTTGCACTTCCNNGTTAAGTTACGTCCCTTGCCAGGGGCCTTGGATGTATTCTTTGCTGCAATATTATTCGATGGTAGAGCATTGAGAGGTGGAGCTCCTGTACGCCTGCCCTGTTTAGCTGCTGCTTGAATGGCTTGTTGATGCTGATTATAGAAACGTGGTGGTATATTACTCATATTCATGAACATGCCAACTGGTACAGGCATATTATTCATGGCGGCTTGAGCTCTTTCCGATGATATGTAGGATATGGAGTCGTGTTGGAAGTTATGCCATTGCTGATTATTTGAGGTATTATTCAGCTGATTGTTGCTCATTTGGTTCATGGTGTGGCGCTGTGATCCTGGAGCACCAAATCCTCCACCTCCACCGCCTCCACCAGCTTGGGGATTGAAGAAATTGGTTATATGGCCGGCGTTGTTCATCCCACCGCCCATATTATGCNNNNNNNNNNNNNNNNNNNNNNNNNNNNNNNNNNNNNNNNNNNNNNNNNNNNNNNNNTTGGAGGTAGTTGTACCAGTGTAACCGAATTGACCGGAACGATCATAAAAGGATCCTGGTATAATGGCTTCTCTGGCATCTGCCATCATGGTGCTCATGAAATGGGCTCCCATATTTAAGGTATTTACCAATTTTTTGNNNNNNNNNNNNNNNNNNNNNNNNNNNNNNNNNNNNNNNNNNNNNNNNNNNNNNNNNNNNNNNNNNNNNNNNNNNNNNNNNNNNNNNNNNNNNNNNNNNNNNNNNNNNNNNNNNNNTTGGGTTGCCCACAATAATGGTGCCATACTTGGAACGAGTGAGAGCGACATTTAGACGCCTGGGATCGCTTAGGAAACCAATACCTTGTTTTTCATTCGATCTGACACATGACATTATTATGATGTCCTTCTCTCTGCCTTGGAAGGCATCGACACTGGCAATTTCTATCTCTTGGTAGAGTTTTGAGTGTAAACTTCCTTGGTACTGCATGTACTGAACCAAATAGGCTCGTTGTCCTTCATAGGGAGTAATTATGCCAATCTGCTCTGGCTTCACACCAGCCTTAAGGAAACGTGTTGTGATCTTCTCCACATTTGCAGCCTCAGTGCGGTTCAGATATGAGGTGCCCGATCCTGCAATCTCCTCTTGACCCTGGGTTACCAAAAAGAACATTGGACGGTCTGGTTGAGGCCAGGGGAAATCAATTTTCAACTTTCTGTCTTCGGCGCACACGCCGTTCTGTAAGGAANNNNNNNNNNNNNNNNNNNNNNNNAAAAGTTTGAGGGGAATTGCGATAGTTCAGGGTGCATGCGATATTGAACTTCCAAGCGGAATGGTCGTATACCCAAAACCACCAGACGCTCAAATAAACTTTGGGAGAGGCCAGCACGAGCAGCTTTTTTACACATAACAACTGGTCCCAACTGACAGTGATCACCAACCAGAATTAGCTGTTTAGCCCCCAAAACAACTGGCACCATGCATTCCGGCTCGGTGGACTGCATCGACTCGTCAATGAGTATTGACGTAAATTTAATGCGCTGCAGACGCGCATCGCCGGCACCGACACAAGTACAGCATATAACATCGGCGGCTTCCAGTAATTGATTTTCAGCTGTTCTCTTTAGGGTGCGATAGCGTTTCTCATCTGCCGATGACAACTCGCCCGTTTCGTCCTTCAGTTGTTGCAACTTTTTCAATTCAATATTTGTCTCCATGTTTCTGATTTGGTTGTGGAGAGCCAGGAAATTGACCGGGCTATCAATGGCTTCACGTGATTTGGCACAAACGCGAACTACCTTCAAATTAGTGCGATGTATTTTCTCAGTCAATTGATCCACGGCTGTATTACTAGGGGCACAGACTAGAACCGTACCACCATGCTGTTTCACCAGTTGATAGACAATAGTGGCCGAAGTGACTGTTTTTCCGGTACCTGGAGGGCCTTGGATAAGACTCAAAGGTCGTTGTAAGGCATGCTTGACAGCATAGACTTGTGATCGATTTAGATCTGGTAGATTAGGAGCGCTGTACAGCTTGGGGGGAGGGCCACGGAAAACAACTTCATCGGACCCGTCATGACGACCATGGCCTAACAGGCGTGAGTATATGTAGTTTGAGACCGAGTTTCGGTCAAGGGCAAACATCTTTAAAGCTCTGCGCATACGATCAAACGATGTACATTTCCATATGAAGTCCACGGCAAAATTTGAAGTGCATTGTATTGGAGCTTTGGCCGATGACTTCAATTCGAGACCCACATCTTCACCGAAATTATCGGGGACTTTAATGACATGACCAATAGCATCCCAGGCCTTATGTAATTCGCCTACATATCGTAAACGTAACTCATCGCCATGCATTAGTTTCATGTCTGAGTCAGTTTTAGCCAAAGTGAAATAGGCTATGGTCTTTTTGTTTAGGCCAACGTCCCAACGAACTTCTATGCCCTCTTGAGTTTGGGATTCCTTCAACTTTTTGTCATACTCTGCCTCAAGCATTACCAGAGGAGCGAATATTTTCTCATATTGATAACCATCCTCATAGCGCAGTAATACCTGAGAAGGCTCTGTGTCAATGCCAGGTTTCTCCAGATCTTGAAATGTTGCCTCAATATTGTCCTTCCACAACTCCTCCAATTTATTTATCTGAGCAGCAGATATTTGCCTGGCGCGCAGTTGTTCTTGTTCGGTTGGTACTTTTACCAACCAGGGCAAAAAGGAACGGTCGGATATAAGCGGTTTCCACTGGTCTTGATCCCAATTCATGTCTTTCAATGAGTTTTGGGCAGCACACGGCTGACGGCAAAGCAACACCACCACCGAATCAGCTTTAGCTGGTATAAAGCCCAAGACGAAAACATTACGCACACCGCATGAATAACATTCCAATACGGTTTCACCTAGCGGTCCTTCCGAATGTAGAGTTACTTCACGATGTTTGGCTCGCACCAAGTGATTAACAATATGTGAACCCGAAGTACTTCCACGACCATTGCAAAACCATTTTTTGCAATTGTTACACATTACCACCGTTCCAGGATCATGGATGCCACAATATTTACATGCATGGTTGGGTAAAACATCAACGGGACCGAGGGCATTATCTTCATCCTCTTCTTCGAACTGTAAATCGGTTGAGCCATTGGCGGTGCCCAACTTTGTTTGAAGATCCAATTTACGACCAAATGTCTGTGAAGATATTCCCACACTTCCCGACACCAATTCAAGTTGCGATTGAGTTTGGGAAGCTAATGTAAGGTCTCGGTAATCAAAATCAGATGCCTGAGTACCTCCACCGATCAAGTCATTCTCCTCTGTATCTAGAAATGTTAAATTCTGTGAACTCGGTCCATAAGCATCAACCGAC
>PermPBO_1_(paired)_contig_1027
TTTTGGTGTGAAATAAAAATCTGACAAGATGGGTCGTATGCACGCTCCTGGTAAGGGTATTTCCCAATCAGCTTTACCCTACAGAAGAACCGTTCCCTCATGGTTGAAACTTAACTCTGAAGATGTTAAGGAACAAATCAAGAAATTGGGCAAGAAGGGTTTGACTCCCTCCAAAATTGGTATCATTCTTCGTGATTCCCATGGTGTTGCTCAAGTCCGTTTTGTCAATGGCAACAAAATTTTGCGCATCATGAAATCTGTCGGTCTTAAACCCGATATCCCAGAGGATTTGTACCACATGATCAAGAAGGCTGTTGCCATCCGCAAGCATTTGGAACGTAACCGCAAGGATAAGGATGGAAAATTCCGTCTTATTTTGGTTGAATCCCGTATCCACAGATTGGCCCGCTACTACAAGACCAAGAGTGTTCTCCCTCCCAACTGGAAATATGAATCCAGAACAGCTTCCGCTTTGGTTGCTTAAGTTCGCTAATTTTCTACAAAGGGGACAGTGTTTTAAGTTTTTTTATATTTTAAAAATATAAAACGTGCATAATAAACAAAATAGGATGTGAATTGTGGAA
>PermPBO_1_(paired)_contig_1028
CTGTTTTAAATCATTGAGTTCGCAATATTTCAAAACTCGACCATTTATGGCATTTTCTCTTAAAATAGGCGATAGTTTGGCTAGAGCAGGTTTTAAATCTTCCACACGTTCGACCAGGCTAATTACACCTTCCACAGTGAGATCAGAGAGTTTTGTTTGTAGGATATCATCCCCAAATGATTCAATTGGTGAATTTAGTAACGGCGTCATTGGTGGCTCAGTGCTNNNNNNNNNNNNNNNNNNNNNNNNNNNNNNNNNNNNNNNNNNNNNNNNNNNNNNNNNNNGGACCCATTGGCGAAGGCATATACGTGGTCGGAGTTGGAGGCATGCGTATCGGATGCTGTTGTACACTTGGACGATTTTGTAAGACAACAGAGCCTTCATCTTCGATGGATTGTTGATCCTCTTTAAGAACTTTACGTAAATATGGATCCAAGTTAATGGTAAATGGTAGAAATATACGCAAATCAGCCACTAATAAGTCGGATTTATGCAATTGCAAAAATGCATCCAATTTACGTTCATCACGATCTAATTCCAGGAGAGGGGCAGCTTCACGCAAACATGCCAATTTTGGGCGTACTTTTTCGTAAACTGTTTGCAGGGGCACACTATCATCGAAGNNNNNNNNNNNNNNNNNNNNNNNNNNNNNNNNNNNNNNNNNNNGTTCGGTTAAATTAATCCAAGAACTTAGGCGATACCAACTAAAATCAATTTGGAATGCCTTCAGTAAACGCACTGTTATATAAATGACATTCATCAAACGTCTCATACTACGGGGATTTACATCACTAAAGTAATCATCGGTCAACATAATTTTGGACATATCCAATACGCCCTNNNNNNNNNNNNNNNNNNNNNNNNNNNNNNNNNNNNNNNNNNNNNNNNNNNNNNNNNNNNNNNNNNNNNNNNNNNNNNNNNNNNNNNNNNNNNNNNNNNNNNNNNNNNNNNNNNNNNNNNNNNNNNNNNNNNNNNNNNNNNNNNNNNNNNNNNNNNNGCTTAGCCGATACTGAGTGACCTAAAGTTGGCATATCATCACCCTGCATCTCACCATAGTTGCGTTTAAAAAGCAATGCTGTCATTTGCGCCCTTTGCACTTTACGTAATCCAGAGTTCTGTAAATATACAGGTAGATGAACCAAATTCCTTAGGAAATCATGGCCTCCTATACCGCCCTCGGTAAAAAGACGACGACTATTAGCCTCTGCTGCTTTGGCTATGACATGAGGATCTACAGCTATAAGCACCACAAACGGTCTATTTGGTGAAGAGAGCAATGTCTGTATGGCATTTAAGACGGAAAGAATACGTTCCGTATCACAGGAATCTAAGGCATCAACCNNCAACTAAGCGACTTTGTTGATTGGTAAACGCATCAAGGCATTTGATCATATCGGTCATCAGTGCCACTTCAGCTCCCAAGGCAGTGAGGGGAGCTCCTTCGCTCGAACGTATAGTACGTTTCAGATGACGTCCTTGTGATGTGAAAAGTGCACCAACCGCTTTGGCCAAGACATGAAGATTTGTACAGATAATTGTAACTAGCACAGCACAGATTACATAGATTGAGACCAATACACTATTGCCATCCNNCCACACTAGATCCATGGGCAAAATAGGCTACGACCAATGAAATTCCTGCAATCAGTGTAAGCAGACCAACTTCGAAAATTACCACAAGGGGTACACAGCACATGCGACGCCAGCGCCAGCCGGATGTTACTTTCAGGGGCTTAGGACGAAATGCTCTATAGAGGCGAGTTGAGAGCCAACCATAGTGAATTTCAATGGCCTCGAATAGGGAGGCCAGCATATGGGNNCAGCTCCCTCGCCTGTGGGCGAAGCACTGCTAGCTTCGGCAAAATGGAAACGCACAGGTTTTGCTTGTGTATCCGCCTGGGCGCCAGGTGGATGACAAAAGGCCACTTGGAAGATCAGTCTTAAACGTCCAATACGTTTTTGTATCCCATGGTCAATGGAATAGGCCCAATACATATCCATTTGATAGTTACAATAACGTATTATGGCAAGCAGGAGATAGGTAAAGGCCAAAAAGCAAACACCAGCTACGGGGCCCCATGTGAAGGACCATGTGGAGAGGCCCACAATGGTACCTAGAATCANNAAATGAAAACATACCAAAAATAGCAGGCCAGCTGTTCGTATTGGAGGTTCGGCCCATTGTCGGGCAAAGTTGGTCATTTCATCTCTTAGCTTGTTCAGCAAGAATGACTTGCCACTGCCCCATTTGGCATAGAGACCCACTGTTATCGGCGTAGTCAAGGTGGGTTCACTCAGCACATCAGCCAAAGCCGACGAGTATAATTCATAGCCCAGCATACCTTCGGAGTCTTCATTCGTATTCAAACGTCTCGAGCCAAACACCTGACCCAAAATGGTCTTCTGATGGGCCGTATCAATGGCATACGGCGTCTCTCCAGCCTTATTGGCTCTGTACAGTAATTGACTGTTTTTGGGATTTCTTAGCAAAGCTTCCACAATAGCTTTGGATCTGGCACGCATTGCTATATGCAGGCAAGTATCACCACGTTTATCACTAGCACCCACCTTGGCTTTACGATCTAATAACATTTGTACTATTTCCAAATTACGATTGCGAACCGCTCTCAACAGAGCGGTATCACCATCTTTGGTAGCTGCTTCGAGATCAG
>PermPBO_1_(paired)_contig_1029
AAGCAATTCAATTTGTAGGTTCCTATTTGTTCACTTAGGCTGCTTTTTATTTTGTTGCTACGATTTAGTTATATCTTGAGTTCCGAGCTGGAACGAACATAGAAGGCGGGTTCGGTTCGTTTTTTCTACGTTTCGTTGTTCCACCCGATTACTGTCTTCCCCAATACTATTAATTAAGATATGATATAGTAGAAACCGCGGTAGCATTTAACTTAAAGAGAATTATATACACATTACCGCAGATTTGGGTTCATATAACAATATTTGACGAAATGAGCGACAAAACCGTAGAAGAAATAACAGGTGGAGATGAGCCGTTCCTAGGAACTTTGGACATAGTATTGTTGGTAGTTCTAATTGCAGGTGCAACATGGTACTTTATGCGAAACCGGAAAAAAGAAGAAGTGCCTATTCGTTCATATTCTATACAGCCCACAACAGTTAGTACTGTGTCATCAGCAGAAAATTCATTTATAAAGAAATTGAAAGCTTCTGGTCGGAGCTTAGTGGTTTTCTACGGTTCCCAAACTGGAACGGCAGAAGAATTTGCCGGTCGTCTGGCAAAAGAAGGTATGCGTTATCGCATGAAGGGCATGGTGGCAGATCCAGAAGAATGTGACATGGAGGAATTACTTCAAATGAAAGATATTGCAAATTCATTGGCTGTTTTCTGTCTGGCCACGTACGGTGAAGGCGATCCTACGGATAACGCGATGGAATTTTATGAATGGATAACCAATGGTGACGTAGACTTGACTGGATTAAATTATGCAGTATTTGGTCTCGGTAATAAAACCTACGAACACTATAATAAAGTTGCAATCTACGTCGACAAACGTCTAGAAGAATTGGGAGCAACAAGAGTTTTCGAGCTTGGACTTGGGGATGATGATGCAAACATTGAAGATGACTTTATCACGTGGAAAGATCGGTTTTGGCCCTCCGTGTGTGATTTCTTTGGAATCGAAGGTGGTGGCGAAGAAGTGCTCATGCGTCAATTTAGATTATTGGAACAAACTGATGTACAACCAGATCGTATCTATACTGGTGAAATTGCTAGATTACACTCAATGCAAAATCAAAGACCTCCGTTCGATGCAAAAAATCCATTTTTGGCTTCTGTAATGGTTAATCGGGAATTGCATAGAGGCGGGGGCCGGTCATGCATGCATATTGAGTTAAATATAGAAGGGTCAAAAATGCGTTATGATGCTGGCGATCATATTGCCATGTACCCGATAAACGATAGAGATTTGGTCGAAAAACTTGGCAAATTATGCAATGCCAATTTAGACACTGTATTTTCGCTGATTAATACTGATACAGATAGTAGCAAAAAACATCCATTCCCCTGCCCAACTACTTACCGTACTGCGTTAACACATTACTTAGAAATAACTGCCATTCCAAGGACACACATATTGAAAGAATTGGCAGAATATTGTACGGAAGAAAAAGAGAAAGAATTTTTGCGCAGCATGGCTTCGATTACCCCTGAAGGCAAAGAGAAATATCAAAACTGGATTCAGAATTCATCGAGAAACATTGTGCACATCTTAGAAGATATTAAATCATGCAGACCTCCAATTGATCATTTATGCGAATTGCTACCTCGTCTTCAACCGAGATATTATTCCATATCATCATCTTCCAAGCTCTACCCAACAAATGTGCACATTACTGCAGTTTTAGTTCAATATGAAACCCCAACTGGCCGCATTAACAAAGGTGTAGCAACCACATATATGAAAGCAAAAGATCCATCATTGGGTGAAGTGAAAGTGCCAGTTTTTATACGGAAATCCCAATTCAGATTGCCCACGAAATCGGAAACTCCAGTTATAATGGTGGGTCCAGGAACTGGTTTAGCACCCTTTAGAGGTTTCATTCAAGAGAGACAATATTTGCGAGACGAGGGTAAATCTGTGGGCGAAACTATTCTATATTTTGGATGTCGCAAAAAGAGTGAAGACTTTATATATAGAGAGGAGTTGGAGAAATTTGAGGCGAACGGAACTTTAACTTTAAAAACTGCTTTCTCGCGAGATCAACAAGAAAAAATGTACGTCACTCATCTTATTGAAAAAGATGCAGATTTGGTGTGGAAGATAATTGGTGAACAAAAAGGACATTTTTACATATGCGGGGACGCTAAAAATATGGCTGTGGACGTTAGAAATATTCTAGTTAAAATTTTATCAACCAAAGGCAATATGAGTGAGGCGGATGCTGCGCAATATATTAAGAAAATGGAAGCACAGAAACGTTATTCCGCTGATGTTTGGAGCTAGACAAATTTATAGCCG
>PermPBO_1_(paired)_contig_103
GCCTGCTTCTATTCTATAAACAACAAAACGAAATTATTCATGCAGGTTTCCTCCGATTTATAAGAGAAAAGGGGGTGTTGCTAAGGTCCTTTTATGGTTCAATTTAGTACATTGGCTGCCTTTCGATTTGTGATGCAAAGAAAAAAGTGGACTTTGACTAGCNNNNNNNNNNNNNNNNNNNNNNNNNNTGGATATTCGAGATAATAAGAATTTCTCCTTTTTTGTTTTTGGGGCACACCTTCAGATCTCTCCACTTGCTTATTTTTTAAGAAATTATTGATGACTATAGATTTAGATTTATTTAATGGGATGATTTTCAGCAGGATCATATAGATATATACTGGGAGTCCACAGATTGGAAGGATTTTCCCATGACCTTAGATCGGTATTGGCATCGATGTTTGCCTTCCATGGCAGAGATTTACATTTGCTTTTGGCCTTTGGAGATTTGCAAAAGAGAGCTAAACTCTCATCACTCATACTAATGGGTTGAGCAACAAGGGCTATTTTATGAAATTTCGTAATATCGACATTGCATATTACAGCCGATTCATGTCTACTGTGATAGAAGCGATTACTCAAATGGCCATCCACAAATAGCTCATACCCAGCGATACCATAACAGTCGTGGATAATCCACTTTACATACAAAGATGATGAGCCCAGTTCTTGAACATCTAGGATTGTAACTGGAAAACTCTTGCGGGAACATACTTTCGGTTTGGGTTGACATATATTCTGAATAAGATGGTTTTTACACCGTGCATGTTCCATAGCTTCCAAATCCATTTCAATGGAATCAATGAAATATTTAAAATTTTCTAATCTTGTTGGTGGTCCCTGCTGCCTGGATTCTGCCAATGTTGAACAAGTCTTTTCACCACTGTGGAGTTTTTCTTGACAATGACAGCAATCACAAGGTTCTTTGTGACTTCGGTTTTTATAACGTTCGGCCATTTCTTCTTTTTCCAATTCATAGTCACTATCAAGTGGTTCATTGGCAATAGAATCTTCTTGGTAATATTCATCAACTCTTGGACTTAAGTCTTCTGGCATATGTAAACGGCCGGAGGTCTCTTCTGCTAGGTTAGCAAATATGGTTTCGGTATAGCGTTTCATCTCTTCCAACTGTTCCAAAGTCTTAATATCACGAACACGAGAATATAACTCCTCCTCTATAGATTCAATATTGTTTCGAAGGGGATTAAGGTCAAAGGCATCTGCATGACTTTGATCCATTTGATAATTGTTAATTGACTTATCTTCATCAAGTTTGGGATTGAGATTAGTTTCCATTTCCTTTTCCTCTACATCGTCACCTTTATCAACAAATACAAGGTCATTATTATTATTCATCCATTGATCATTTTCCGATATATCCATCATAACTTCTTGCAACTCTCCCCCACTGTTCTCATTATAATTTAGTTTTGATTTTTCAATTTGATTTCTTTGCTTCTCCTCCTCAGGATTTTCCATTGGAGATTCTATAGAATTACATATGCAAGCATTGGCGGCATTTGTAATTGGGGTAATAGGGCCTCCCAAATATGTAGGAGGAAACATAAGCAATTGGTTTGCAGGTGATGGCAAAGGTAAAGCCAGGCCATTTGCGGCAGCCAAAGCTGCCACATATTGGCAACAACAATGATGATGTTGCCATGGTGATGTAATTGAATTGTGATGGGGAGTTGTTCCCATAGTTGTTTGATTTTTGGAACATCCACAGTCGTTATCCTCCACTGTATTGGAATTGGTTGCTCTCATTCTAGGAGTCATGATCAAATCTGGCTTTACATCCTTACAACTACTGTCATCTGTTCGAGGAGATTGCGATTCACTCGATTTGTCTTTGTATTTATCTAGAAATTCCCTTAGTTGTGAACAAGGATTACATGGTTTTACATTGTCTTTGTGGTTACGAAGAAGTACATCACAATTGGATTTCAATTCCATGCTGTCACCCATTGCCGATAATGTTGGTGATTTCTTTTGACTTGATTTGGGATCATTAAATGTTCTCATATCCTTTTTAGCTTTAATGGCATCTGTGAATAAATGCACCATTTGATGGAGTAAATTCAAGATATTCTGATATCGATGATTAGATGGAGTATCAGAGAAATCCCTTCCACTTGAGGCTGAACTACAGGAATAATATTGAGAATTTTCATTAGGATTCGTAGTTGAAATTTCTTGGTTGGGTTGAAGACGTTTTGGTTTCGGCACAAGACCGGATACATCAATTGCTTGCGTGTGTTGCGGACATATCCTTAGAGTATCGTTAGCTACATATTTCGAATTTAATATTAATCTTAGAGGATAATGATCAGAGGTTGTACTGGAAGAGCTGCTGACAGTGGCGTTTTCACAGGTACTCTCACTGCCAGCCGAACAGCGTTGGGAGGAGCTTTCTTCATCTGGTGGTGGATTCGTATGGAATATCCATGTGTATTCCTCGGATTCTGGAAGACTGGGGCCGCATTGGCAAATGACATTGAATGCTGGTTTATTATTTATCTTAGCAGAGAGATGTGGTGAAGAATTTGGTTGTTTTGCAATTGTGGGGCAGGAAGAAGTTTCGGGGGGTGTACTTAAATTCTCGTTATTTCTGTCAAAATTAGTTTCGGAGGTCGCTGTACTTTCTCTTCATCAGATGTTTCACCATGTAATAGAGTATCGGCTAATTTCTTAACATCACGGGCCACAGTCTGAAATTGTTTTTGGGTTGGTAACATTTTCTCACATTCAGACATATGCCTCAAGGCATTACCCAAACCTTTGCTAGCGGTTTTCAGATCCTTAACATCTTCACGCTTGAAACGTTTCGTTGGTGTGTCACCACCCAACTCATCGGCCAGACTATAACCTTCTGAACGTTCTAGACGTTTTTCCAACTTTTGACAGATCTCATCCTTGGTGCGAATCTCATCGGTGAGACATCGTACCTTCTCCTCACAGTCACGGTGGGTTTTATGCAATGTTTCAACCTGCAACTCCAAAGTGGCCACCTCTTCTCTCAACTCACCATTGGTGACCTCAATGTGTAGGTATTCCTTTCTCAAGTCGAACATTTCATTTCGAATGCTATCCAATTCGCTCTTGGTTTGAAGTTCGGTCTCCTGCTGCAGCTTACGCATGAAGGTCAGTTCATCGACGAGACCCTTGTTGCGTTTCTTCTCCATTTCCAGAGTCTCAGTCAATGGTTTCTGCTGTTCTCTCAACTGGTCATGTTGCTCCTTGAAGCGTTCAAATTCACTCACCAGACACTGGTGGTCCTCGAGCAGCTTCTGATGTTCCTTGGAAACTTTCACCAGACATGACTTCAGGCCCTGTTCGGCCTCTTCCAATTGGCATATCTTCTCATTGGCCGACCGAGCATCCTCCTTCAGACAGTCTTGCAATTTTTGTATTTTCTGTTTGAGGCTCATTTCCTTCGCATGGAATTGTTCCTCACGTTCTTTGTACTCACGCTCGATATCTACCCAATGGGAATCGGCCGATTCCATGGCTGCATAATGGCGGCTATTCAGTTCCTTGATTTGATGCCGCAAACATTTGACCTCTTCCTTGAGGTATTGAACTTCCCTTTCGTGACCCTTGCATATCTCCGAGTTGCAAACAAGAGGATCGGCCATTTGGGCCTTGATCGGACTTTGGGGTACAGCAAGATTTAGAGCGGACGTACTTGTACCCATGTCTGACTTTCCGTATGTGGCTCGCTGCTCCTGCGGTATAGTGCAGGCTGCCGTATTGCAGACCAATAGCACTGGCAATAGGCTGTGTAAAAATTCAAAATTCTCTTTGGCCTTCTGTTTGTCTTCCTCGAGATGGCGGATATTTGTCTCGCTGGTCGCAAGATCGTCGCGTAAAATTAAACACTCCGAGTGACAGTCTTTGTACTTGGCACTTAGTGCCTCTCTGGACATCTCCAGCTCAACGTTACGTTGGCTGAGTATTTCCAATTCGATTTCCAATCTCTGGAGCCGAAGTCTAGTGTCGTTTTCGGCCTCCTCGAATTCGCACTTCTCCTCTTCGAGAGTGCAGTTCTCACTTTCCAAAAATTCAACGCGTTCTCGCAATTCCTTCACCTCCTTTTCGAGAAGAATTTCGCGTTGCAAACGTTCGGCCAAATGCTTCGCCTGTACGTCTCCAGAACTCTCATAGATTAGAACTTTGCCCTCGAGCAAAGCCACACGGTCTTGGTAGTACTGCAGGCGCTTTTGATCACTTAAGCTAGATGAGGATGGATGGTGAAGTTGGTGTGGATGCTGATTCTGCGAGGTGATATGGGCAGGTACGTGTTTTGTGGGTGTGCTCTGGGGGTGATGTGAATTATTGCTGGCTGAAGAACAATCTTCAAAGTCCGTCTGAGTGCAAACGCTATTGTCCCCAGAATCGCTTAGGAAATCGGACTCGACAAAGACACCGCTCTCACTGAGACTGTTGTTGTGCCAGTGTTGTGACCTTGTTTTGCGAGGAGAATCCGTGGGTGTATTGTGCGGCACCGTTTGTGGACTGGATGGGCCATGCGAATAGCTTGCGGAGCTATTATATGGCTGGACAGTGGCAACAATGCGGGTTGTTGCTGCACCAGTGGTTGTGACTGATTTTGGTGTCTTTTCGCCGTTAGACCGAAGACTGGACAAGGGCGATGATGATGTGCTGCTATATTCCGAAATGCGCGATTTTACCATATCCATACTACTGGCCTCCTCACTGGATGTGTTGGCAAGCAATGAATTGGGACCGCTACGTGGTGTTAAGGCATCCAATTGCTGCACCAAATTCAGGACCTGTTGCAGGCAATGCTTCTCGTCCTCCTCGAGTGTGGTCTTTTTGAGTAGATCACCCAAGCGACGACACAACTCCTCGTTCGTTATATCGATTAGGTCATCGTGATGGCCCTGACTTTGTGGTGAAATGATTCCGGAGTCCAGTTGGACACTGTTAGTGGTGCTGGTATGACTGTTGCTACCGAATAACATCTCGAAAGGATCGGGTTTCGGTGGAGATCTTTCAGCCGAACAGGACCACACATTTTGATTGCCTTGTGGCACCTCCGAGGCGGGATTAGTTTGAAGCGACCACTTGTCACTGCTATTGTCCTCCAATTCGAGTATTCTAAATTCCAACAGCTCATTTTGTTCCCGCAAATCGTTTTCAGTTTCTTCCAGACTCCTTATTCTCTCCAACAATTGTTGATGTTTTTCGTTGTTGGCATTATGCTCAAGTGCTGCACTTTCCAAATCGATTATCTGATCTTTGGCTACATTCAATTCTTGGCGTAGTTTCTCATTTTCCTTTTGCAGAGAATCGACTTCCTTTTGTAGTTTTTCGATGTCACTACTATAGCTGCGAATCGTTTGCCAAATATCCGTTGGTTCCACACCACTGGCCGGTGGTTGGGGACTTATGCTGGGCGGCGCTGAGGATAATGCTGAGTCAGAGTCCGAGTGACTGTGATTATGCAGATCCGTTTGCTTAGCTTCTTCCATGGCCTTGGTATTCAAATGCTGTGTCAATTCTTGACTTAGATGATGTTCTTCCATATTATCGCTGACGTCATTGGATACTACTGCAGGTGTTGATGCTGGTGGTGTCATCTTTTCATTTGCATTGTTTACACGATTAGATGATGCCGTGATGAGAAGGCGGTCAGTATCACTGGCCTCGGAGGAGGAAGAGATGCGAGTGGCGGTACTGTCGTTGTTGTGATTCGATGGAGCTTTGGTGGTTGTAAGCAAGGTAGCAAATTGTCCATTCTCATTAATTAGATTCATGCAATCATTGTGTACTTCAGGTATATCAAGTGCTTTCAATTGTTGATGGATGGATTTCAGGGATGCTGAGAGATTGCGTTCACGCTCATCATTAGCATTATCATTATTTCTGGTTGTGAGTATTTTAGGTGATCTCTGGAGATTCGTTGTGACATTTTTTGTGTTATTAATCAGCTCAATATTCTTGAGTTTAGAAATCTCATTTGAGTTTTCCGTTTCATCCTGTATTTGGCTATTGGAGCTTTCCTCCTTATTCTCTACCTTGGCAGAGTCGTCATCACCACATTTTGGTGATTTGGGTTTTTGTTGTTGTTGGTCCTGGTTTTTTGCAGATTGTGGTTTGGCTTTGCCATCATCAATGCCACAAGTCGAAGCAGGAACTGATGTTTGATTTTGATTATTTTTATAAGTCGTAGTAGTAATTGTTGTATTATTATTATTAGTAGCATTGTTATTGTTGCTGTTGTTATTATTACTATTCTTTGGTTTTTTATTTAAATTAGGCGTCGTCGTTTTGTTCGTTGAATTTGTTTGATTATTGGTCGTTGCATTTCTGCTGGTTGTAGAAGAACTCTTGGAGTTCTGTAATGTTTGTAAATCCTTTTTTAATTGCCCAATGCTGCGTTCTTTGGTTTTTATTTCCTCTAGCAATCGTGAAATTTCAATTTTGGCAGATTTCTGTATATGAGTCAATCGGATTTCATAAGAATCTTTTAATTCGCGTATATCAGCTGCTTTTCGTCTATCAGCGTCGCAATTAATCACTTTTTTTTCTTCCAGAGCCTTATTGGCTTCTTTTAGGGCATTTACTTCGTTTGTCAGTCTTTGGATTTCATAGTTCACGAGACCGCCCACAGCGGTAGCGGTTTGTGGCAAGTTTTCGGCATTGGAGGCTGAGTTTTGCTCACCTCTCTTGTTAGTGCCGTTTTTCTTTAAATGTTCGACAACATTTTGTAGCTTTTTCACCTCAGTTTTCCATTTTCTAGTTTCAGCTTCATTTTGAGCTCTTAGCACTCTTACAGCTCCCCTTTCAGTGGTTAAGTTTGACTTGAGTTCATTGATTTCCAAACGCAATTGCTCGGCCAAAGCATTTAGCTTCTGTATGGTCTGAACATTTTCCTGAAGCTTACGCTTAAGTCTTGGTGGAGGTGGTACGGCAGCTACAACTTTGGATCCATTAGGCTCGCTGGCATTGGCTTTATTTGTATTATGAGGGGGTAAAGGAGGTTTGGCAGCAAGTTTCTCATGTTTTGCACCGGTATTAGAGGAACGTGGTGTAGAATGGCTGACTGGCGGCCCTTGACTGTGGTCACCAGCTGCATTTTGATTTTCCTTTATATTCAACTTTCCTCTGCAATTCAAGTGAATGCCTTCGATGCGGGTTCGTTTCTCTTGATTCACAGAATCTGTAACTGATGTTAGAGAAGACGAAAGTGTTTTCTTACGTTTCAGTTTATTTTTTGGCGAATACACTTCCTGCCATTCATCGGGCATACATTTCCCCCTAAGCCGACCAGCGGCACTGTTCTCTTCCTGCATTTTCATTTGATTGGTAAGATCGTAAAATTTCTGTTGTCTGTTTTTGACCATTCTGTAGTTGTCACTGATGTGTTCGGCTAATTTGGTCATTAATTCGGCTTCCCTGCTATTGGGCTTGACAGGCGAAGCCTTTGTTGTATGGGACGATGTACTAGAGGTCGTTTTTAATTGATCTGCCATTTTTCTATGTGGTAATTCATACAAACGTCCTTCCTTTGTGAGGGGTTCGTATGAAGTTCGTTAAAAATGATGAACGGTTTCGTCCGACCGTTTTCTCTTTAATCTTGCGAAAGTTTTCACTTTCTCACTCTCTGTTAGATATTCGAAAGCTTTCCTTAAGCTTTTTGTCTCTTCAATTTGGTTTTGCTTGTCTTTGGTGTATCTTCTTTAATGTAAAAAAGATTGTCAAGCATATGCGTGTATGTGTGTGTGTGGTGAGTATGAGTTCCCTCTTGAGTGAGTGAGTGGGTCAATAATATAAACAAATGTTGTTTGGTCTGTGCAATATGCGCAATTCAATTCAATATTTTCAATATTGTCCGCTTTTATTTATGTTCTCCTCTTCTGTATGGCACTTCGTTGGATTCTTTTTGTGGTGTTTAACGACACTTGTTGAATCCTGGTATAGATAATCCTTTCTTCTTTTTTACACAGTTTATATCTGTAGCTTTTTTTATCACTTGTTGTTGTTGCCTTAATCAATTAAATAATTGACACTTTTTTCATTTGACACTTTTTGTTGGTGTTGATGACACTTTTCCAACCACCAATTCAATTCACTTATGAGTGTTTCATCAATTCACATACATATGGTACATACATATAGTACATATGACATCAAAT
>PermPBO_1_(paired)_contig_1030
TTCTAATTGCTTATGTTGTGTCTGTTGGGTACCATTGGGTTGGGATATATTTTTGGAATCGGATATTTTGCCATAACTATTCAATGGGCCATTTACCCAACGATCAGCCTCCAGACGTCCTGTTAGCAATGCACCTGTATCCGGATCAATTCTTTGCCACTCACGCACCTCACGTTGGAAAGGAGATCTGGCACCATTTGNNTGTTGCTGTTAGCGATGTGGAGTTGATTTGTTCCGATGTATTGGCCACTGCCGATGGAGCAAATAAACGCAACTCTTTTTGTGAGTTGTGACCATTTACCGATGATGCTGTGGTCATGATTTCCATAGTTGCGAATTTACATGTAAATCTTATTGCAATAAATTTCAGCTGCCTTTCTCACAATTCCCAAAGATTCTTTCTCTATATCTTCGATGAGCTTACCTTAAGCTCGACTCTTGATTTATTTTATAGTTAAAAAGTTTTGTGTATTTCCTTAAGGCTTTTTAATTTCACTAACCAATGTGAAGTTATAATTTAT
>PermPBO_1_(paired)_contig_1031
CTTCTTTGTTGTCCCACGCATGATTGTTGCTGGCATTGTTTGTAGATTTCTTTTTATGTTTGACGGGAGGATTAGTACCCTGGTTAACAGTTTGTACATTTTTTGGTTTACTAGTATTTGAAGATTGAGCTTTCACNNNNNNNNNNNNNNNNNNNNNNNNNNNNNNNNNNNNNAAAAGTTGAATGTTCAAATGAGCACAGATTTCCAAGCAGACTTGCGAGCAATATCTCACTAGATCTTGAGTACCCCAGATCAATGAGAACCACAACAACCAAATCTCTGGAACGACACAATTGAAATATTGGTTGAGGAACAACAACGCAGGTCCCAATAAAGACCAGTCCAAATACTCCATTTCAGCTTTTGTCATATGGGCAATCACCAATTTATTGGTTACTTTGGCTGCCACCATACCAAATGCCACAATATAGAGGGACGAATGTTCAGTGAAAATATTTTCAGGTGATTTTTGAGCAATAATAAATGCGGGTAGCACCACCAATGTCAACGGTATGCTTGGTGACAANNNNNNNNNNNNNNNNNNNNNNNNNNNNNNNNNNNNNNNNNNNNNNNNNNNNNNNNNNNNNNGACCATAAACCACAAACTAATGTCATGAGGCATAATGTAGACCATAATTCTAAATTACCGAATATCTTAGTCAACCAAATTTCAGGACCAAAGAAAAATGATATTATATGTATACCCATAATGGTAAATTGAGCTTCGGTCACATCGATTTTACCAAATCTAAGAGTACCCGATACATAGGTTTGCCAATGAGCACAGTAAAATAAACCTATAGCACAGAAACACTGGAAAAATAACCAATTAGGATAGTGACCCAATTGACATGAAATACATGCTGACAATGCTACAAACACTGTCGATATCGAATCACATCCATGATCGAATAATTCACCCAATGGTGATGATGTATTTGTTCGTCTCGCCTGTTTGCCATCGATTGAATCTAAACTTTGATAGATAAATAAACCCAGGGCACACAGTAAACATGTCCATCGTGGGGGTGGAGCTGTGCCTTCGGGGGCATGTGCCACTAGTATCAATGTTGTAAGAATATTCACANNNNNNNNNNNNNNNNNNNNNNNNNNNNNNNNNNNNNNNNNNNNNNNNNNNNNNNNNNNNNNNNNNNNNNCTGAAGCCATGGGTCCATTAAACTAGAATTGGTGCAATTGTATTTATGTTCGGACAATTTCTTCAATTGTTGTGGCGATAGTATGCGTTCTTTGTAGGCCATTTTTGGTACTGGTGTTTTTTGCAGAGGTTATATCAAAAAAGAACAAGAACAACTTTGCAAATTGGAGAAGATTTATTTAGCAAAAAA
>PermPBO_1_(paired)_contig_1032
AGGTTCAACATCAAAACTTAACTCCTTATCGGGATTATAGAAACTATTACGGGCTTCCTGTTCGGCCATACTATTATCCAGTTCTTCCATGGCCATTTGTAATTGGCGCCATCTTTTGGCTTTGGGTTGTTTGATAACTCCCGAAGTTTTCGCTTCACCTTCTTCCTCTGAATCACGAAGAATATCTCTTTCAGTTTCGATACGTTTACGTTTCTCCTCAAAGGATATACGTTGTTTCTCCACACGCAGTAGTGGAGTACTGGTTTGATTGGCTCCCAGACGTAATTCCACATCAATATCTTCTGCTTCCTCGGGTACAGGTCTTGGTGAGTCGCAGAGAGAACGTTTCGATTTGGAGCGTTTAACTTCTTTGCCCTCAGTTGTATCAATACGCATGGATGAATCCGAATCTTCGGATAAATCAACAATCTGCACAGTTTCTACATATTCGGGAACAAAAGGTTCTACAGATTCCAAAATATTCACAGTGTCCACAATTTCACCCTGTTGAGGTTCCAATTCGGACAATTGTACGGACATTTTATCATTGCCTATATTTTTCACTTTAATTTCCACCATTTGAGCTTGACTATCACCAGATGATTTTCGTTTGCTTGGCTTGGCAGGTGGAACATCAGCATCAGGATTCATAGAAATCTGTGAGAAGAGAGCACTCGATTCAGCAAGACGGAAGGTTTGCGGTGGTAATAAATCGGGCAACACATGCTGCTGTTGGTGTTGAGCCACTGACTGTGGATGTGGATGTTGGCCCACCACCACCACCATCCCATCATTTGTGGAACCCACCTGAGTATTGTTTTCTGGCCTTTCTGCCTGTTGATTCGTTGGAGATGAACTATCGTTGACTTCCTTAGTGGGTGAAGTGGAAGAGGGTGTACGAGCTCTTCTTTGTCTTACTGTATCACTGACAATGACTATTTCGGTGTCATCCTCTTGTGTAGTAGCTTCTGACTTTTCACCTTCCTTGTCCATTAGGTTCTCCAATGATGACGTGGTGATTTTGAATCGAGTTTTTAGGGTATCCACTACAATAGCAATGACTTGTTGTTGCAATTTTTCAATTTCCGGATTTGATGGGACATTAATCTGCTTTAAGTCATGCTCCATAGCTCTTAGAGTATCAAGTGATATATTATCTAGATTTTGTAAGGTTGATTTCATTTCCGTCAAACGTTTGATCACATCAGCACTGGTCAACTTTAAGTAGGCGGCCTTAAGCTCGTCTATACGCTGTCTGGTATCTTCCATGCACACTTGATCGCATGATTTACTATACTCTTCATAGATATCTTCACATTTTTGCAAAATACTTTCGTATTCAAGGAAAACCGAATTACGATCATGGATCTCTTGGGGAGTTTCAAATTTCCGATTTAGTTCTTCGGCCACATCGAAACAATCTTCCAACTGCTGAGCTAATTTTAGNNAGACCTTCTAGGAATATTTTCGATTGTGTGACATTTTCACCCAAAGCATTGTAGAGATGTTTAAGGGCATCGATACGTTGACTTAATTGCTTGGGAGATTGGGTGAATTTATCCTCACACACTTTGCGGCCAGTTTTAATGGTACTCTCAATTTCCGATTTTATTTCACTAAGTGTTCGATAGATCTGCTGGCATTTTTGATATTGAACATGAACAGTAGAGGGTCCGGCAGTGGCCACATCCAAAACCAATGTGGATCTTTCCACATTCCTCAACTCGGCAACGGCCCGATTAAGTCTCGACTCAAAGGCTGGCTGAGGAGCAGTACATTTGTTCAGTTTCAATTGGCAAGATTCGTAACGCACTTTTAGAAGATTTAATTGATCCTGAAGACGATTGGCAGCTTCTGTTTTACCATTGCGTTGATGTTCGCCTATGAGATTTTTGATTTCTTGAAAACATCTCCGATTCTCTTCAAACTCTTGAGCTAGCTGTTGGAAATCTTCGGGAAGATCTTCTATGGTAACATCATTCTCTAAATGTTCACTGAGAATCTCATCGACCCTTGTAAGCCAGGCCTCAAATTGTTCGACACATTTCTCCGATTGTTTGGCCTCATTCACCTCTTGCTCTAGAATTTCGGCTCTTTGCTTTGCCTTCTGTTGCANNNNNNNNNNNNNNNNNNNNNNNNNNNNNNNNNNNNNNNNNNNNNNNNNNNNNNNNNNNNNNNNNNNNNNNNNNNNNNNNNNNNNNNNNNNNNNNNNNNNNNNNNNNNNNNNNNNNNNNNNCTCCAAGTCGTCTAATTCTTCGATGATTTCTTCAGCATCGGCATTTTCGGGCGAGGAGCGCATTTTATTCTCCAAACGATCCAGATAGCCAGATTCAGAAACCATGAATTTTTTAAATTCGCCAAGTTGTGTAGAGATATGTTCCAGTAGGCCACATTTCGTATAGACCAGTGTGGTAACTTCCGTCCAGCGGGCATTGAGACGTGTAAACTTTTTGGCCAGCAAATTATATTTCTCANNNNNNNNNNNNNNNNNNNNNNNNNNNNNNNNNNNNNNNNNNNNNNNNNNNNNNNNNNNNNNNNNNNNNNNNNNNNNNNNNNNNNNNNNNNNNNAGGGCTTGAAATTTCGATTTCAAATGGAATAGTTCATTAGAGTTAAGGATTTGGGAGATGGGAGTTTTCGGAGTATTGGAAGCTAAATCGTTAAGCCATTTCTCGGTGTGATTAAGCCTCTCGAAAATTNNNNNNNNNNNNNNNNNNNNNNNNNNNNNNNNNNNNNNNNNNNNNNNNNNNNNNNNAAAGAATTCATTTAGGTCCTTGATTTGGGCCATTAAATGCTGGCGATGTTTGGGCTGGGCATCTTTAATTATGATTTCACTAAAATTTCGGGCACTTATCACATCAATTTCCAATTTTCTGAGTTTCATAGAACTCTGAGCTTCCGAATTTTGCTTGGAGTTATCGTCTTCCTTTAGGCTATTTTCCAATTTACGAAGAGCTGCCATTATGGTATTGTATTCAGCATTGAAATGATTCAAATTCTCTATGGCTGTGGTTTGTTTTATAATTCGTTCACTAATTTGCTCTTGACCCTTAAGCCATTTCTCTTGAAATTCCGAGTTTATAGAATCAGGTCTACGTTTCTTGATCATTTCGTAATCCCCCACCAGGGAGTCCAATTCATCATTGAGATGATTAAGACTTTTCAGCCTCTCTTCCATGGGTTCCAAAGAGTCTACCACCACTTGTACTGTGGGTATTTTCTTAAGGAAATTTTGTAGATTTTGAAATTTCTTATGGATCTCATCGACACCTCCCTTATCTTGTATCAAAGTAATGATGGCCTTTTTCATATCATTCCAGGAATCGTGAAATATATTGAAATCATCTTTCCATTCTTGCAGATCATCGGATAAGGTAGTCGTTGCTTCTTTGGCTTGCTGTATCTCCGTCGATAGAGATTCCATGTGACTTAGGCGTTGCTGCAAATCACCCTTGGAAGCTGATTGCGAATGTTGTTTATACCAATCTCGTGAATCGGCCAAAACCAATTTGAATCCCGTCAAATTGTTATAGAATTTCTCTTTCTCCATCATTTTAGAGCAGGCTCGACTTTGTGACTCCAAAGCTTCTCTTAGTTCCTGATATCTTTGTTCGATTTGCCTTATCTGTGAAGCTTCCATGATCATATTGCGACTTACATCTTCTTTCTCACACAACTCGTAAAGGTCTCTTAATTCACTGGAATTCTCTAAACGCGAAGCTACT
>PermPBO_1_(paired)_contig_1033
TCGAAAGGCTTCTTCAATTCAGTAATGCCTGAAGCATAATTGGGTATTTCGAATTGCAGACCTTGGGCACTTATCACTTTGCGGCCGTCTGGTGTCTCAATGGGCTTTAACGATTCAATCGGATTGCCATAGCTATCAAGAGCTTTCTTATCATCTGCGCTCACTACCGTTGCCTCAACAATGGGCGGCTGTAAATCTACAGGAAATTGCGTTACAAGTGAGTCAAGTTTTGCTGGTGCTCCATAAACAACATTGTTATTCCAAATTGATGCAGCTATTATCACCAGTGTTGTGAACAGCAGCCGATTGCTTCTGCCGCTGGGCATGCGCAAAAGGGTTTTTCCATTTGGCGATGGCAAGTGATGGTACAGCATAGGCTTAGACATTGTTGGCTAAGATGTTAGTTTGTTTTCCACTTCTTTTCGTTGTTTGCTTGCACTTTTATCTGCGATAGTTGAAAATTTT
>PermPBO_1_(paired)_contig_1034
ACAAATAGAGAAGACTTAATTGGAAAGAAGACAAAAAGCATTGTCTATCATAGAACATAGGGTTAAATGAAGCCACATGTAATTTAGACTGGAATGGTTTCGTGCAGCCAGGTTCTGTTTCCTCCTTCCGCGAAGTCAGCTGCTGTATGATCGACGCCACGTAATACCCATTTGCTGGTAAGTAGACCTTCAACACCCACTGGACCTCT
>PermPBO_1_(paired)_contig_1035
GCACTTACTCCTCATCGGAATCACCATCCGATGAGTAGCCAATTTGTTGATGATGTCTATTGCGTACAAATGGGGCGGTTATTACTTGCGCTATACGACGATAGTGATTAAGCCATTCTTCTAACATTTGTGCAACTAANNNNNNNNNNNNNNNNNNNNNNNNNNNNNNNNNNNNNNNNNNNNNNNNNCAAACCTCCATCCGTGACACAAACATCAAGCCATTGACGCATTATAGCTTCTTCACGACCCATCTCAGACTGTGTTAGAAAATGTATTGGTAACAGTTTTGATTCGCAATCCATTAAAGGCAAGTATGTAACATCTTCGGGTTCGTCTCGTCTCAGATCTATGCGAGCGTATGGCTCCATGGGTACCAAAGCACTGAAGTGGCCCNNNNNNNNNNNNNNNNCCAAGGCAATGGGAGATTTAATGCAAAAATTTTGATCCCAAAATAGGGGCAGATACAATCCTTCAAATCTAGCAAATCCAATATCTTCGCCCCTGAAGCTCTTAACATACTTTACACCGTACACTATAATAGGTCTCCTCAGAATATGGGCTAATGCAAATATATGTAATTGTTCTAAAGAAGCCCCTGGTTGGCTGGCTAATGATAGCAAAGTAGACCAGTCTNNNNNNNNNNNNNNNNNNNNNNNNNNNNNNNNNNNNNNNNNNNNNNNNNNNNNNNNNNNNNNNNNNNNNNNNTAAAATATGGGTGCACATTGATGTAAACTATCGGCCAATGCCCGTCGCAATATATTGTCTCTATCAAATACTCCCCAAGTGGCTTGCATAGCGGAATCTAATAAACAATCACCAGCACTGCGGTTCCACAATACCATCAAACGTGAACCAAGTCGGGCCGTAATTTCCAATGACCAATTTAAGGCCGGTGGTGGATTTTCAAGTTGTTTTTGGGCATCACGATCCAGAAGTTCTTCATACAATTGCTCTTGTATTGGCAAGGGTAACTCCTCTATTTCAGCCGGTAGTAAAAATGTAGCATGTTCCTGCACATATGTACATGGGAACATCGATTTTCGCATACGAAGGATATTGGCAAAATGCCGACGTATATCGGATGCCAAGTCAGGAGCAACATACGATGGGACTCTCTTAATTCCAGGACCTGAACCCGAAATTTGTGCTAACAACATTGGCAACATCTCTTCGCGATGGAACCGTATAGCCAAATGTATCAGAGTGTGACCTACATCGAAAGCCGAATTTCGATTTAAAGCCGCTATTTCTGTACTGGTTAAGGAACGGGCTGGATTACCACCACACGATAGATATGCCTCAACCGCACTGTAGTTGTTTTCCACCACACCAAGACAAGCATTTAGCCACTGCCAGTCTACTTGACGACGAATTTGTCGTATTCGACGTTCCTGACGTTCTTGAATTGTATCACAGNNNNNNNNNNNNNNNNNNNNNNNNNNNNNNNNNNNNNNNNNNNNNNNNNNNNNNNNNNNNNNNNNNNNNNNNNNNNNNNNNNNNNNNNNNNNNNNNNNNNNNNNNNNNNNNNNCACCTCCTCCGCTGGCATTAATTTCAATATTATTGCTGGCAGTGGAAGATGAGCTATTACTATCACGAGGATTACCGCACATGGAACATTTGAGACTTTTGGGGAAATTTTCATAAGTACAAGTATTGCAGGCCCATTTTTTGGTGTAACTTGGTAGCTGTGGATTGGTTGAGGTGGATGAGGAACAGGTGGAGGATTGTATTTGAGAACTTATATTGGCGAGATTGTTGAGATGTAGGGTTGAGTCCTCCACAGGACTCAGACGCTGGGCGGCTGCAGCTGCCGCACCAGCACTGGCGTTCATTGCTGCATTGCTTGCATTCATTTCTGCATCGATATTCGTTGCAATGTTCAGTTTACTTAGCCTCTCTTCTAGGTGGTGGTATTGATTGCTACTCGCCTCCCCTGTTGGACATGCACAGTCAATGATAGATTTCGGATCAATAATATCGCGTTCTAAAATTCTTTGCGACAATATGGGGGACGACCGCTGAGTTACTACTGAGGTGGCACCCATATCCCTTGAGGGACTGGTGTCCGATGTTGCATTTCGCTTAGTGTAGCACTGGACACAACGTACGCTTCGTGGCCAATTTTTATAAGTACACAATTTGCATGACCATTTGCAATCAGATTCTGTAGTTGCCAAATCATCCGTATTATTTGCCATATCTTGCCGCGAACAAGCTATTAAATCCTTCGGCTCTGTTTCAATGATATCAGCCATAGCCCCATGGGTTTCGACATCAGCCTTATAAGACGTTTGAGGAGGGCTCATTCTAAATATATCCTCATTGACCATTGGCTTAACTCCCTTGCACATAGTGCATTTTATGGCAGAAGGAAAATTTTCGTAAGTGCAATAGTCGCAAACCCATTTTTCTNNNNNNNNNNNNNNNNNNNNNNNNNNNNNNNNNNNNNGTCTTCCGCACGAATGAATCTACAGTGTTCTCACAGACAGCAGCAACTGCTTTTTCAAAGCTGGAGCTGTGTCTCTGATAGACTGTTTCCCCTACTATAGATCTTCAAGAAACAAGCTCTCTTCTGTTATTAGTAAGATTTTTAAGGTCTTCATCCAAAAATTC
>PermPBO_1_(paired)_contig_1036
ACCCCAACTCCAGCTCCGGTTGCACCAACTGCAGTAACAGGACCTACTTCCACCATCACCACCACCACCAAATCACCTTCTTCTAGCAATATTCCAATTGTAGATAAGAGTCTAATTAATAGCAACAACACCTACAATCCCGAAAGCAACACGACCACTACCACCACCACCTTCAATACGGGTACTAACGACATGTCCTCGACCATGGCCTCTTCAGGGCCAAGTGTTCAACCAACATCAGAAGCCTCCAGTAATGGTGTGGGCGGTGATAAACCCTTCGAATATGTAACACTAACGGGTAATGTTATTCGTAGTGTTGTGCCTCCGGGTAAGGGCACTAATGTTAATTACAAGGTCAATAACCAAGGTTATG
>PermPBO_1_(paired)_contig_1037
TCCACTATTGCTCGAAGCATTAGCTGCCAAACAATTATCATTGGTTGATTTTACAATACCACCACCCATTGTCATAAATTGACCACCTGATCCAGCAGTTTGTGTTGGTAACATATTAGCTATGTTGTTATTATTACGAAAAGGTTGTGATCTGGCTCGGGTATGCCGTAAAGGATTTTCAATTTCCACATTAGCACCGCCAGATCTTGAATTATGCTGACGTCGCATGGCCTTGATTTGATTCAATTTATCACCCTGTGTCTGAGCATTTTTCTTCTCAATGGCTGCCTGAGCCATTTTAACCGATGAGGCTATGGTTGGTCGTTGAAGTGCTGTAGTAGCTGGTTCATATGCTGAAGGTTTTTTCAATTTCTTTTCCGAATATAGTGGAGACCCCACACCGGTGGACATTGTATTGTCATCGTTATTAGTCTGCCCCAATCATTGTCACTGTTTCATTATTATTTGTGGGTGGAGTTCTTCGCGCACTTAGTATTTCTGCAGCCAAGGGCGACATACCGAATCGAACAGCTGTTTGTGCAAGCACTGTTGCCGACGAGGTTTTATAATGGTCAGCCATCAATGTGGGTGATTTACGCCTTCGTGACAAAATAAATGTACTATTGATATTCGATGTCGTCGAATCCTCTTCGGTCTCTGTGACATCATTATCATTGTCACTGGCACTTGTGGGCGGTGTTATGGCACCGTCTTTACTCATCAATATTCTTGAGCGGGGAGTGGACGTTGTCGTCGTCGTCGTCGTTGCTAACGTGGTGGTTGTCGACATTGGCTTATTGCCATTTTCATAGGAATCCAATGAGTCCAATTGATTGGAATCACTTTGATCCTCATTCAAATGCATGGTATCGACTTTTTGTGATATTCCCTTGACACGGGTCATCAAGAGTTCAGTATTAGTCTCGTTAACAAGTAACTGGCCAGCAGTTAGAGGACAATTCTTATAGACCATGCTATAGATGCCATATTTATGAACAGGTGTCTGGGCACTAGTGCGCTTGCGCAAACGTTCACCCTCAGACCAAAGCCAAGATTGCTTATCTTCCATCCATTGCTGTTGATGACCAATAACCGAACCTGGCCTACATAGACGTAACCAAGCTATAGCTTCCAGAGCCGAAAAATTGTAATGTTTCATGATATAGGCGCCAATCAAACTGCCAGTGCGACCAAGACCAGCTTTACAATGCACTGCTATGGCACCCTTTGTAGTCTCACATATTTGCAAGAATTTCTTTAAAATCAAATCACTAGGTGTACTTCCATCTATGAAAAAGAGATCCTTATGATCGAAACCAGCATTTTCAAAACTTGATGCATGATACACCTTGGCATTCAAACGGATAATGGTGGTGACATTATTACTGCGAAAGTATTCAAAGTATGTCTCGGGCGAGTGACAGGGATATCCATTTGGTAGTGTTTTCGATTTCTGATGTGGCCCACAAAATGCTATGAATTTTTGTGGTACAATCCAATTGAAATCACCATTCTCTACACGTTCATAGTATTCATATTCCTCAGCATCGAAATCCTCAAAGTTGAAGAAACCAGCCTTCATGGCCTTCGAGACAGCATTTAGACAATCGATTAATGAAATTTTATAACCACTGGGCCCATATGAAGCATCACAGAAACGTGTATAGGCAGGTATATCACCCATAACCAGAGGCCTATAGGCCTCTTCAGGGGCTTTGTTTAAGTAGATAATCGAAAAGGCTCCAATTAAGTAGGCTGCATTNNCCCTCTTCGCTGGATTCATGGACGTATAATGTATAATTTTCTTATTGGCCAAAGTTTTATTATTTAATTTGGCATTTAGCTTTTGACAATAACGATAGAGCATGCAAATATTGAGTGGACCAAAGTCANNNNNNNNNNNNNNNNNNNNNNNNNNNNNNNNNNNNNNNNNNNNNNNNNNNNNNNNNNNNNNNNNNNNNNNNNNNNNNNNNNNNNTCGCTGTATTTCAGAAGCCGAAGCCAACAAATCATTGTTGTCATCATCCAACATTTTGCTGCCGAGATGTCTGTTATTCCTGGTATTAAATGGGAAGGGTAATGCAACAGTTGGTGCTGTTACCTCAGGCAATCGATTATTGAGTGTCGATAAAACCAATTGAAAATAACAATTGCGACGATGTTAGTGCGGCAAAAAGATTAATAGCCGCAATAAAACTTGACGTCATATGAACGATGAAGTTTGCTACAATGGTTGCGGGGTCCAAAGAGATTGTAGGTGGAGATCTCTATAATGATATTTGTTCACGTAACACGGTATATTTGGATATTTTGAGTTTAATTTTAGATTACGTTATTAATTTTCTACGAAAGTTAGAGGTTCGA
>PermPBO_1_(paired)_contig_1038
GCCCCGAGGCGGCGGCATTAAATGTTGGCATTGGCACTCTACTACTACTGTGATCCGTAACATCGACATTTGTTCTAGTTAGGCGATCGGGCAAATCGGAGTAGACAGGTTTATGCTCTAGACGCATGGTTGCCTCTGTAGTGCAACGATGCTCAGTTATAATCTTCGACTCTGATAAGCCATGCCTATCACTTGCATTGGTGCTCTCACTTCTCAGTGACTCAAACGACAATGGTTGCTTGTTAAATTCAGTGGTGAATGCATCGG
>PermPBO_1_(paired)_contig_1039
GAAGAGGGTGTGATATCATCCTTAGTAGTAGTCGAAGAAGGTGTGGTATCATCTTCAGGAGTGGTTGAAGAAGGTGTGGTACCGTTGTCCGGAGTAGTTGAGGAAGGCGTGGTATCACCCTTAGGAGTGGTTGAAGATGGTGTGATATCGTCCTTAGTNNNNNNNNNNNNNNNNNNNNNNNNNNNNNNNNNNNNNNNNNNNNNNNNNNNNNNNNNNNNNNNNNNNNNNNNNNNNNNNNNNNNNNNNNNNNGTCTTCTGACAAGGAGGTGTGGTAGTATGACAAGGTGGAGTTGTAGTCTGACAAGGAGTTGGTGATATAGTCATTGTCTCATGATCACCATGACGAGAATTGGGTAACTCAAGATCGTATTTCGTATCGACATCAGCAT
>PermPBO_1_(paired)_contig_104
AGAAAAGTGATTTATTGGAAATGTTTAAGTACAACGAGTTCAAGTGCCGTATTCTTAATGAAAAAGTAACTACTGATAAAACAACAGTTTACAAATGTGGTCCATTAATTGACTTATGCCGTGGACCACATGTTCGCCACACTGGCAAAGTAAAGGCACTGAAGGTTACCAAAAATTCATCTACATATTGGGAGGGTAAATCCGATGCCGAAACACTGCAGCGTGTCTATGGTATTTCTTTCCCTGATCCCAAGCAATTAAAAGAGTGGGAAAAATTACAAGAGGAAGCTGCTAAACGTGACCATCGTAAAATTGGCAAGGAACAAGAATTGTTTTTCTTTCACGAGTTGTCTCCAGGGTCATGCTTTTTCCAACCACGCGGTGCACATATATATAACACTTTAATGAATTTCATTAAGGCGGAGTATAGGAAGAGAGGTTTCCAAGAGGTGGTAACACCTAATATCTACAACTCAAAATTGTGGATAACCTCTGGTCATTGGCAGCATTATGCCGAAAATATGTTTTCATTTGAGGCTGAAAAAGAAACATTTGCCTTAAAACCTATGAACTGCCCAGGACATTGCTTAATGTTTGATGTACGCAATCGTTCATGGCGTGAATTGCCCTTACGTATGGCAGATTTTGGCGTTTTGCATCGAAACGAATTGTCTGGTGCTTTGACTGGTCTCACAAGAGTACGTCGCTTCCAACAAGACGATGCCCATATATTCTGTGCTCCTGACCAGATAAAGAGCGAAATGAAAGGATGTTTAGATTTTTTGCGTCATGTATACACAATTTTTGGATTTTCTTTTAATCTGGTACTCTCGACAAGACCGGAGAAGTATTTGGGAGAGTTGGAACAATGGAATGATGCTGAAAAAGCTTTAGCAGAATCTCTCGACGAATTTGGTATGCCCTGGAAGGAGAATCCCGNNNNNNNNNNNNNNNNNNNNNNNNNNNNNNNNNNNNNNNNNNNNNNNNTCTGAAAAGGGCCCATCAGTGTGCTACAATCCAATTGGATTTCCAACTTCCAATCCGTTTCAATCTGAACTATATTGCCGACGATGGAGAAAAGAAACGGCCAGTAATTATTCATCGTGCTATTCTTGGATCAGTTGAGCGCATGATTGCCATTCTCACAGAAAATTATGCGGGTAAATGGCCATTCTGGCTGTCACCTCGGCAGGTTATGGTTGTTCCCGTCGGTCCACAATTTGATGAATATGCACAATCCGTACGTGACCAACTACACTCTGCCGGTTTCATGGTCGAAGCCGATTGTGATGCAGGTGATACGATGAATAAAAAAATTCGTAATGCTCAATTAGCCCAGTTTAACTTCATCTTGGTTGTTGGGGAAAAGGAACGTACTTCGAATACGGTCAATGTACGTACACGTGATAATAAAGTCCATGGTGAAGTGTCTATAGCCG
>PermPBO_1_(paired)_contig_1040
GATGAAGGTCCCGAACGATATTTTCGATTTCAAACCGATAATGGACAATTTCGTAAAGAGAAAAGACTACAAGATGGTACAGTCATAGGTACCGAAGCTTGGATAGATGCTGCGGGTTATTTAAGAATGAAAGATTATATTGCCGATAAACAAGGTTATCGTATTCTAAAGTCGAAANNNNNNNNNNNNNNNNNNNNNNNNNNNNNNNNNNNNNNNNNNNNNNNNNNNNNNNNNNNNNNNNNNNNNNNNNNNNNNNNNNNNNNNNNNNTGGCAAAAATGGTATATATGGTAACAATCGGCCGAATAGTATATCCAATGATGGAGCAAGTCAACGAGTGTATGTACCTATAGTGCAAACACCGGCACCCACAGTTTTACCCACTACCACTGAGAAACCCATAACNNNNNNNNNNNNNNNNNNNNNNNNNNNNNNNNNNNNNNNNNNNNNNNNNNNNNNNNNNNNNNNNNNNNNNNNNNNNNNNNNNNNGATAATCATCTGGAATCACCACATCGATCTCAAGTACTAATACCCTCAATAGAAATGGCTCCTCCCTTAGAGAATAGACGCCGCCGCCCTATTAGACCCATAGCCGTAGCACCTATCAATCNNNNNNNNNNNNNNNNNNNNNNNNNNNNNNNNNNNNNNNNNNNNNNNNNNNNNNNNNNNNNNNNNNNNNNNNNNNNNNNNNNNNNNNNNNNNNNNNNNNNNNNNNNNNNNNNNNNNNNNNNNNNNNNNNNNNNNNNNNNNNNNNNNNNNNNNNTGCCCTACGATGTCAATGCTCTGGAAGGAGGATTATTGCCACCCTTGCCCCCACTTTATCAACGCCGCCGTGTACCCGTTAGTCAAGGTGGCTATGGCACACGTCTGGTAGCTCCCGATTATAATGATGTCACTGTGACCCGTAATGGTTTCCGTTATGTTCTACCTCATCAGTATCACGAAGAAGAGCAATTGAATGAAAGTAAAAAAGCCGGCAGTTTTGGTTATGTTGATCCCTTTGGCATTAGACGTGTGGTCTATTACAATGCCTCGCCGCAAAAGGGTTTCATACATCGAAATCATAATCAATATGTTGGCCTTGGTGCTACACCCTANNNNNNNNNNNNNNNNNNNNNNNNNNNNNNNNNNNNNNNNNNNNNNNNNNNNNNNNNNNNNNNNNNNNNNTAGGACAACTACCATTAAGGTTTATTTATGACATTACCAAACTACATATTCATCAGCTCTAATACACCTACACCCTAACCCCCCTCTCATGCTCACACATATCTCTTTTTTTTTTGATAAATATTACTCGTATATGACCTTGAGAAGCTAAATGGAC
>PermPBO_1_(paired)_contig_1041
GGGAGTTGGATCTTGTTGGCGGAAGTGGTTCGACAAGTGGAGCAGGATATTTTCGTAGGGGTTCTTCCATTTCATCAGAGTGCGTTGGTGATGCTCTTGTCGAGTATGTTATGGACTTTTTATTTCTATCTATTCGANNNNNNNNNNNNNNNNNNNNNNNNNNNNNNNNNNNNNNNNNNNNNNNNNNNNNGGTGGAGGAGGTAATGGAACCACTACTGAATTTAAACCAAATGGTGAATTGGACCTTGTGGGTGTGGGAGGTTCTACTAACGGGGCCGGGTATTTACGTAGAGGTTCGCATGTTTCTTCATTCAGGCCAGGTGATGTTCTCTTCGAAGATGTTTTTGTCGGTTTATTGCTGCCAATCGCTGNNNNNNNNNNNNNNNNNNNNNNNNNNNNNTTTAAGTCAACAGAATTTAAATGTTCTCCTTTGGTTGCTGCCGAAGGTGCAACTAATGCTTTGGGGCATTTCCGAATGGCCTGTGACTCTGATGTTGGGTTTGGTGTTAGACAACGGTTATCTTGGGGTGAGGATGCTCTTTGTCTAACACATTCTGTTATATTTGCCGCAACAGCATTTAGACCGAATGGTGAGGAAGCACGTTTGGGTATGTGTGGCNNNNNNNNNNNNNNNNNNNNNNNNNNNNNNNNNNNNNNNNNNNNNNGGTGGTGGCGGAGGAGGAGGCGGCGTCATAGATTGAGTTCTTGCACTATGCGGTTTACTTTGTGTGCGTGATGATTTTGAAGGCACCGTTGATTGCATTTCAACGTGGCCACTTCTGCACTTCTCCATG
>PermPBO_1_(paired)_contig_1042
ACAAATAAAAACACAAACATGTCTGCCGCCACAGAACAACAAAATAACGGTGATGTTGCCATCGAGAAAGTTGCCGCCGATGCAGTCAAAGATGATTTAAAATCAAAGAAACCTGCAGATAGCAAACCAGCGGCGGCTGACAATGGAACAGCGTCAAAGGATGGAGCAAATGATGATGCCGCACCCGCTAAAGAACCAGTTAAAGGAACAAAACGGCCTGCAGAAGCTAAAAATTCAGATTCNNNNNNNNNNNNNNNNNNNNNNNNNNNNNNNNNNNNNNNNNNNNNNNNNNNNNNNNNNNNNNNNNNNNNNNNNNNNNNNNNNNNNNNNNNNNNNNNNNNNNNNNNNNNNNNNNNNNNNNNNNNNNNNNNNNNNNNNNNNNNNNNNNNNNNNNNTGCGAAGACGATGATGAAAATGATGATGGTTCGGGTTCTGATGATCAAGCGTAATGTTAATGTAGTAGTCAAAAACACTTAAATTTATTGCAAACAAAAGAAGAAATTCAACAACAAAACCGAAAACACACTAAGA
>PermPBO_1_(paired)_contig_1043
CAACGAAGATATTATGTCAAGTACCAATCCTGTTGCCAAGCGAATATTTGATATTATTCAGGATATATTTGACTTGTTGGTTCTTCTCATACAAATCATATTGGATATATTTAAGACTACGATTGATAAGATTTTCCCCAAGGAATTGAAAGATGTTAGTGGAGAAATNNNNNNNNNNNNNNNNNNNNNNNNNNNNNNNNNNNNNNNNNNNNNNNNNNNNNNNNNNNNNNNNNNNNNNNNNNNNNNNNNNNNNNNNNNNNNNNNNNNNNNNNNNNNNNNNNNNNNNGTAAGAAAGGCCAAAAATTTAAACAAAGGAGTAGTACACAGTTACATCTGTGACGTGACGAACCGCCAAGCCGTACTAGAACTGGCATCCAAAATCAAACAAGATATAGGCCCAATTTC
>PermPBO_1_(paired)_contig_1044
TGCAAGAAAAGTGACGAGTGTTCCATATTACGCTTTGCTAAATTCTTGCAAATTTTAAATAAGCTTCACAGTTACATGATGTCTCCATTGCAATCATGCCAGTCGCCTTCGACAAACAAACGGCNNNNNNNNNNNNNNNNNNNNNNNNNNNNNNNNNNNNNNNNNNNNNNNNNNNNNNNNNNNNNNNNNNNNNNNNNNNNNNNNNNNNNNNNNNNNAGAAGAAATTGAAGAGCAACGATTGCAACAACAACAACATCAGGCAAATCAGTCTCAATCTTCGATGGCCACCACCAAGGAAGGAATTATGGCATCACCAGGACTAGCTATGTCAGCATCATCANNNNNNNNNNNNNNNNNNNNNNNNNNNNNNNNNNNNNNNNNNNNNNNNNNNNNNNNNNNNNNNNNNNNNNNNNNNNNNNNNNNNNNNNNNNNNNNNNNCGATGATGGCGGTGGTGGTGGTGGTAATGCTTCATCTGGGAAGTGGTTCCAATATTGTTGATGAGAAATGGATATTTAATCAGTTAATTAAATTCTCGTCACAAAACACCAATGATGATCCCCAACAAATAGTGAAAATCCTTCTGGAGATACAATCGGAAAATAANNNNNNNNNNNNNNNNNNNNNNNNNNNNNNNNNNNNNNNNNNNNNNNNNNNNNNNNNNNNNNNNNNNNNNNNNNNNNNNNNNNNNNCAATGTTGCAAACATTTCGCAATAATTGCATCCAATATAATCCGCACATTCACTACATGCGACCGAATCCATTAGCACGCGTTTCCCTTGCCCAGCTTATGACACGTATACGCGAGCAAGTTGCAGAGGGTTGGNNNNNNNNNNNNNNNNNNNNNNNNNNNNNNNNNNNNNNNNNNNNNNNNNNNNNNNNNNNNNNNNNNNNNNNNNNNNNNNNNNNNNNNNNNNNNNNNNNNNNNGTCGTGACTGTGGTAGTGGTAGTAGTGGTGGCCACCATTGTCATCAGGTCATACATTTGTGTGAGGCTGTAATCGTATTAATGGAAAACATTAAACAAATTGAGGTGACGGCCCTAATTTACATCGAATCGAAATTCATTGATAAATTCTTAAGCGAACACTTGTTGCGGCCGGAG
>PermPBO_1_(paired)_contig_1045
TTTTAATATAATATTTAATAATATTTTATTGGGGTGATATTAAAATTTAATAAACTTTTAATTATTTAAATCATTAATTTATGAATAATTGATCCGTTATTAACGATTAAAAATTTAAGTTACTTTAGGGATAACAGCGTAATTTTTTTGGAGAGTTCATATCGATAAAAAAGATTGCGACCTCGATGTTGGATTAAGAAATATGTTTAGGTGTAGCAGCTTAAATAATAAGTCTGTTCGACTTTTAAATTCTTACATGATCTGAGTTCAAACCGGCGTAAGCCAGGTTGGTTTCTATCTTTAAAAAATTAAAATATTTCAGTACGAAAGGACCTATTGGAGGGCA
>PermPBO_1_(paired)_contig_1046
GAATGATCCTGGAACAATCTTCTACATTTATATCACGCCAACCACGTTTGAATTGTCCTAGTTCTAGAATCTCAGACCAACGACCCCATCCAAAAGATAATAAACCCTTTTCGACTTTGAAACATTCGGATTTAGCCCAATTGCCATATTGGATCTCCTCCAAACCGAGGGCTGCCAAGGCATCGCGTTCTCTTGGCACATACTCTTCATTTGCTTTCCTATCACGACCACGTTCACGTTTCTCTTTACGTGATCTTCTAGTTGAGCGCGAACCAATACCACCTTCTTCATCGCTATTCTCATTGGACGATTCCTCGGAATTCATTTCCATGACATCTTCATGACCATAACGTTTAATTTGTGTACGTCGCCTAGGCTCTGATAATACCAAATCTTCAGTTTCATCACGTTCACATGCCTCGGCATCAATATCGGCCTTTTTCGCCCATTTAGTCCAAAAATCAGGATCATCAATTGTAATGTCGGAACGATTGCCCGAGGCGGCAAATGAGGCCTTTGAGAATGTGGAACCTTTTTCCGATTCCATTGTAATGACCTGGGTGCGACGCTTGAGTATAGAATCAATATCTTCCTCACAAAACTTATCACCGGCATTATCGTCATCCATGACAGCACCATAGGCTCCCTTTTTCAAAAGATCTTCGATTTCTTTTTTGGTTAGCTGTTTGTTGCTACCATCTTTGGAATTTTGGGTATTCATAGATTGGAGAACTGCTTTATCGAGACCCAATTTCAGAGAAGCCTTATCGAACATTTCTCGTTCATAGGTATTGCGGCAAAGCAGACGATAGATTTTCACCATTTTACGTTGACCAATACGATGACATCTAGCCTGGGCCTGCAAATCGTT
>PermPBO_1_(paired)_contig_1047
GAAAAATGGCACAAAATACCAAAAGCAATAAGAACAAACAAAACAAACAACAACCTGCTGCTAAAAAGAATGTTCAAGAAAAGACAGCACAACAAAAGAAAAAACAAGCTGCTGAAAAGAAAAAGGGCTGTGGATGTTGCAAGTGGACTTTGGGATCACTAGTACTCATTGCGTTGATCGCTGGAGCCTTATACTATGATACCGAAGTAAATGGTAAGGGTGTCTTTGCCAAATCTGCCACTGGCAAAGTTTTGCAGAATGCTGGCATGTTGCCACATGTGGAAAAGGCCTGGTACGCTACAATGAGTACAGCGGCAAAGGGTTACAAATGGGCGGAGAAGACACTGCCACCCTACACTAAACCATTCTGTAAATTGGCCTGTGATGTAACCAAATTATTACGCAATGCAGCCTGTAATGCATTTACAGCAACAAAGGAAGTGGTCGTTGCAAAATTACCAGTCGCTGCTCAATTTTTGGAGCAATATGTACCCGGTTTGCCCCAGAAAATTGAAAACACAGCAACTACAGTTAGGACTGCTTCTGCTGACATGTGCGATAAAGTGGTTGCTTTCTTCAAAACTCAAGTGTTGGTAGGACGCTTCTCACCTGAAAATTTGAGCAAAGCCTTAAATCAAACTCAAAATTTGGCTTTGGAGTACTACAATCAATTCCATAAAAAGGTTGATGCTTATGCCAAACTCAAATGATTTCCTCAAACTTCGCGAATATCACTCTAAACAAACCAATACATTCACATTAAGCGCTCAATACCAGCGAACAACATCAGCAGTCACATTTGTAAAAAGAAATCAAACGAAGCTAGAGGAAAGAAGTGTAACATGGATTTAGAGATAATCAACCAGTCAATCGCCTACAGCCATATTTTCAAGGAATAACTTTCACCACAACATCATGTTCTCTCG
>PermPBO_1_(paired)_contig_1048
TGGGACGAAATACTCTGTCCTCATTTACCATCCTGGTGGTTTTTGGTTTGGATATCCACCCTGTTGATTAGCAAAACTACCTGGATAGGTGCCATAATTACCAGGTGGAGGTCCTTGTGGGAATCCTGGATATTGGTAGCTTCCTGGGTAAGGCAGAGTAGCATAAGGATTAAAGCCTTGTGGCATTGGTGGTGGAACGTAAGCGGGATACGGTACATTAGCTCCAGCTCCGTAAGGCATAGGCATACCTTGTACTGCTTGCGGGTAAGGCACATTTCCCTGTGGTGCTGATGAAGGAGCAGATGATGGAGTTGAAGGGAGGTCTGTACCACTTCCCGATGTTGATGCATAATGTGATGGTAGAGGTGGTGTTGGTCCAGCTCCTTGACGGCTTGATTCTGTTGTTAAATCTTTTAGCAATTCTTCCTTTTCGGTTTTGCGAGCAAAACAGAAATCGGATATTTTGTTNNNGAAAACAACCAAGAGTTCTGTTAAGTCATTGTAGAACTTGGTGCCTTCTTTGAGATTACCCAACAATTCAATGAAGCTGTCATAGGCTGTAGCCAATTCTTGGCATAGAGTGTCTCTCGATGTACTACTTGAACCAGTTTCTGATACAAATTCGCTGTGAGCTATTTGAATATCGGAAACCAGNNNNNNNNNNNNNNNNNNNNNNNNNNNNNNNNNNNNNNNNNNNNNNNNCGCCGATGCGTTTTAGTGAGAGAGCTGGTTCGTCAATTGCTCCATCTTTGCGCAAAGCTTCCAAGAATTCGTTTTTCATATCAAATGTTGCAGATTTTAACTCTGATTCTATAACATCACGTTCGGCTTTAATAGTTTCTACAGATTCCATTAATTCCTTGAGTTTTTGTACGCTGGCACNNNNNNNNNNNNNNNNNNNNNNNNNNNNNNNNNNNNNNNNNNTGATCAATAGGCAAAGAAAGCAATTCAATGCCTTTCTGGTTCTTTTCGAATTTCTCACGCACTATTCTATCGGCGGCTACAGCATTATTAATAACTTCACGATATTTCTTAGAGTTCGTACGGAACACTTCCCCTAATTTTTCGGACGAAAGACGAGTCCATTTTTCTTTGAACTGAGAACGCAATAGATTGTCCGAATCACGTTCCTCGTCCAGCATCCTTTCGGTTTCGTCAAGAATTTCACGGTTACGGTTGAGAAGTTCGGGCAGTTCTTTCAGATGTCCATTAATGGCTTCAATGCCTCCCTTTTGGCGAACTTCATTTGATTTCTCTATCAATGATGGGGGCACACCTGAACCACCATCCGTACTTTCAACTGCCGCTGGAAGATTAAGACTTGCCAATACTCCATTCAATGTTTGTGTAGCTTCTCTAAGCTTCATAATTTCAGCATTTACGATTTCATTCTTGCGCATATCGGAAGCCTGTAAAGCACGATGCAATTCTACAGGAACCAAACCCTTGAAAACATCATCAAAATCTTTTGCCATAGGAGAAGACATGGCCAATGGTTTTGCCAATTGGGCTTTTCCGGGAGATTGCAGAGCAGTTACGTCTGGTATCATTTCATTATAAATTAGATCATTATCTTTTACGGATTCGGCTAAATTGCGTTTAGCTTTATTGAAATATTCTTCCAAATACGTTGGATTATTGGAACGGGTTTGGGCCGATTTGAAAAGATCAACGGCGTTGCGCAAACGTGCGATTTCCTCTCCAATTTTCTTGGCAGCACGGCAAACCAAACTTTGATATAATTGAGTAAGGGCATGGAAGCCGGCTTGTTTGCCAGCGACATTGGGTATCCATTCCTTCTCCCATACATTTCGAACAGATTCCTTTTGCATGGCACGCAATACATCGGAGTAGAATTCTTCGNNTTCGCATTGGCAGCATAGTTTTGCAATTATATTTTCCTTCATATTATCTTTTATTGCCTTCATTACAAAGACTTCTTGTGCCTGCGATATCATTAATGCCTGCAATACAGCCAAAGTATCTTGATTTAGATCCGGCGTGGGCTCTGAAGGAACGGCTGCTGGTACAGCTGCCTTTAAATGTTGGAAAACCACAACGGCTATTATTGGCCAGCTCAAATACCTTAAATCGNNNNNNNNATCGCTGTCCGTAGGCTGCATAGCAGCAACATTTGACTGGAGAGCGGCAATATTGAACAGTACACATACCTTCTCATAGGCCAGTGAAGTGTGTGTTAGACTAATACGTCCTCCAAATATGGTGCCCTTATCAAAAGCATCCTTCCATTTGAATGGAATCTGTAATTCATTAGCTGGTATCTTGGTCTCAAGAGCACAAATCTGATCATAATAAGCATAGACAATCTCCAATGAGGATTCATATTTTTCAAAGAATTTCCATATGGAAGCATTACGTTGCCTGGCAAATTGTTGAACAGCAGATTTATAAGATTCTTTTGCCTCTGGCGATGCTCCGCTATATGTACTCTGGATTAGATTGTTG
>PermPBO_1_(paired)_contig_1049
ACTTAATCTTTCAACAATCTCAATTCGATTGCATATGAAACGGTTCATCTCTTCCCATATCGGTAGATCCTTATGAGTCTTAAGAGACTGTTCCCAAAGGGCTACAGTTTCATGTGGCAATCGAGAGCAAACTAAATGGACTATTATGGGATCCCAGCTATCCACAATGATTGTCTGAGAAGTTAGAGAGGTTAAACAATCGGTCACGATCCCTACAAGCTTTTGCACCCCATCAGTCTCACTTGTCAAAGTAGGTACATCANNNNNNNTTTTTAGTTGATTGTCAACTAATACACGTCTGTTTTCGTACCTTTCGGTGAGTGCTGCCCAAGCAGTGAAGAAGTTTTCGTTCGTCAAGGGGTACTTATTAACAATACCAGATGCCTGCCCCCNNNNNNNNNNNNNNNNNNNNNNNNNNNNNNNNNNNNNNNNNNNNNNNNNNNNNNNNNNNNNNNNNNNNNNNNNNNNNNNNNNNNGTGGGCCATTGCTCATATCCACCATGGAATATCTCGGTATCACAAGGTGGAAGTTTCACGCATGTATACTTAGATTCTCCTTCAGAGATGTCAAACTCAGTTTCACCCCTACTATTCGAACCCGAATGAACTTGGG
>PermPBO_1_(paired)_contig_105
TCGTGAAGAGCTGAACGTTTTCAAGTCGGTATCGGGAGAACACCCCAATTATAATCGAAAAGACAAAAAAAAATCAAATAGTAAAAAAACATCTGCTTTATCTCACCCAATCAAGATGTCACAAGTCTTTCGCGCCGTCCATCTTCTTAAAAATGTTCCCTTGCATCAGGCCCCAAGAGTGGCCTCACTTCACCTTAGCTCTTCTTTACGGGCCGCAAGCTATTTGATCGATTCCCCACAATACTCATTTTTAAAAGACATCGGTTTGGAACGTGAAAATCCTGGTGTATTTACTGGCTCCTGGAAGGGATCAGGTGAAGTTGTTACTTCAATTGATCCTGGTACAGGTAAAGCTATTGCTACTGTCCGCACTGGTACCGTTCAAGAAATGGATGAATCAATTAAGGCCGGTGTTGAGGCGTACAAAGAATGGAGTAAAGTTCCAGCACCTGTGAGAGGAGAAATTGTCCGTCAAATCGGAGATGAATTGCGTAAATATAAGGAACCTTTGGGTAAATTGGTTAGTTTGGAAGTTGGCAAAATTTACAGTGAGGGTCAGGGTGAAGTTCAAGAATTCATCGACATATGTGATTATGGTGTGGGATTGTCTCGCATCTATGCGGGTCAAATGATAAACTCTGAAAGAGCTGAACACACAATTTTGGAAGCCTGGCGTCCATTGGGTTTGGTGGGTGTGATTTCTGCCTATAATTTCCCAAATGCGGTATTTGGATGGAATGCTGCCATTGCTTTGACTGTAGGCAATAGTGTTCTATGGAAGGGAGCTCCTACCACAGCCCTAGTATCAGTGGCCACCACCAAGATTGTTGAAAATGTTCTGAAGCGCAACAATCTGCCTCCAATTACCACCTTGTGTCAAGGTGGTGCAGATGTGGGCCAGAAATTGGTTTCAGACAAACGTGTTAAGCTGGTGTCATTCACGGGCAGCTGTCAGACTGGTCGCAATGTTGGTGTGGAGGTACAAAAACGTTTCGGCAAGGTCATACTTGAGTTGGGAGGAAATAACGCTCTACTTATCAATGAAGATGCCAATCTTAAAATGGCTTTAGATGCTGCTCTATTTGGTTGCATTGGCACCACCGGTCAGCGATGCACCACCACACGTCGCATTATAGTCCATGAGAAATTGTATGACACTTTCGTCAAGGAGTTGACCGGCAAATATAAACAAGTTTTGTCTCGCATTGGTCATCAATTGGATGCCAATACGCTTGTGGGTCCCGTGCATTCCAAACAAAATATTGAGGGATACCAAAACACCATTGCCGAAGCTGTCAAACTTGGTGGAAAGGTAGCATTTGGTGGTAAAGTTATTCCCCGTGATGGTTTCTTCGTGGAGCCCACTGTCATCACTGGTTTGGCCCATGATTCACCGGTGGTACATCGTGAAACTTTTGCCCCTATTGTTTATGTGCTTAAGGCCCGCAACATTGATGAGGCCATTGAATGGAACAATGAAGTCGATCAAGGTCTATCATCGGCCATTTTCACCGAAAACATGTCTAAGGCCTTCAAATGGATCGGAGCCCAGGGCTCAGATTGTGGTATTGTCAATATCAATACCACCACAAATGGTGCTGAAATTGGTGGTGCCTTTGGTGGTGAAAAACACACTGGTGGAGGTCGTGAATCTGGATCCGATGCTTGGAAACAATATTGTAAACGTGCTACCATAACCGTCAATCATTCGGGAGAATTGGCCTGTGCCCAAGGTGTTGTCTTCAATGTAGAGTAATATGCAGGTTATTAGTTTCTCCCCTAAAGTTTTGAGTACATTTAAGTTTTCCCCTTTCCTCTCCCAGAGTTGTGAGCTTACAAAAAAAT
>PermPBO_1_(paired)_contig_1050
GTCGAATCGTTTACAATGATTTAAGCAATATTGCTCCAGAACATTATACAAAGCATATCACCACAAGATTAGCTGAAATTAAAGCAGTTCAAAGTCCGGCAGATAGATCAGCATTTATACANNNNNNNNNNNNNNNNNNNNNNNNNNNNNNNNNNNNNNNNNNNNNNNNNNNNNNNNNNNNNNNNNNNNNNNNNNNNNNNNNNNNNNNNNNNNNNNNNNNNNNNAATCAACGCACAGGCTCATTTATTGGTGAAGTTGCCTATAGAAATTCATTTGATTGTTTCAAAAAGGTTATCCGTCATGAAGGTGTCTTAGGTCTGTATCGTGGTCTTTTACCCCAACTTATGGGTGTAGCCCCAGAGAAGGCCATTAAATTGACTGTGAATGATTTGGTTCGTGATAAATTCACCGATAAACAGGGTGTCATACCAATGTGGTCTGAAGTTTTGGCTGGTGCTTGTGCTGGTGGCTCACAAGTGGTATTTACAAATCCTTTGGAAATTGTGAAAATCCGTTTGCAAGTTGCTGGTGAAATTGCAGGCGGTGCAAAAGTTAGTGCCTTATCGGTTGTCCGGGAATTGGGTTTATTTGGTCTCTATAAAGGAGCACGTGCCTGCCTATTGCGTGATGTACCATTCTCTGCTATCTACTTCCCAACCTATGCTCATACAAAGGCAATGTTTGCCGATGAAGATGGCTACAATCATCCTCTTACCCTTTTGGCTGCTGGTGCTATTGCTGGTGTCCCTGCTGCCTCTTTAGTTACTCCTGCCGATGTGATAAAAACCCGTTTGCAAGTAGTGGCACGTTCAGGACAAACAACCTACAATGGTGTCTGGGATGCTACCAAAAAAATTATGGCTGAAGAAGGTCCACGAGCCTTCTGGAAAGGAACAGCCGCCCGTGTCTTCCGTTCATCACCACAATTTGGTGTTACACTAGTTACCTACGAGTTGTTGCAACGTCTATTCTATGTGGACTTTGGTGGTTCACATCCTACTGGCTCTGAGGTTCACAAAGCCAAACCCATTGATACGCCAAGCAATGTGCGCATTAATGCCGATCACATTGGTGGTTATCGCGCTGCTGTACCTCTTCTAAATGGTATCGAATCGAAGTTTGGTCTATTTTT
>PermPBO_1_(paired)_contig_1051
GCAAGTGTTTATAGTGATACAATCAATGCGAATGTTGATTCGTTGGCATTGACGCCAACCGCAAAATCGAAAAGTAAATATCATAGTGCTCATGTCAACAATTCGCCAAATTCATTATCGGCCAAGTATCGTAGTTTGATAATGATAACAAAAGATCAAAATCAAATGACAAAAGAAGAGAGTGAGAGTGTGGAAGATAATAACGGTAATATTGAGAGTGATCATCAAACGGAAGATAAAAGTGAAATTTTGCAACAAATGTCAAAAATAAATGAAAACAACAACGACAATTCCTCATTGGAAACGGAACTACCATCGTCTAGTTCTCCCTTATCATCTGTAGATTTACTTCGTGATGGTCCTGAAAGTCAGGTCATAGATGAGGACTACAATAAAAATCGTCGTCGAGAATTTGTCCTAGATCCTACNNNNNNNNNNNNNNNNNNNAAAAAAATCATATGCCTAGAAGATGGCTTGGCGGATGATGACTCCTGGGTAGAAGAGCTCAGCGATCATGGTGGTGAGGCTATAGTCGATGAAGATCTTCCCGATGAGGATGAGGATACCACACCAACAGCCACTGATTCTGAGGATGGTGATGATCCCCATGCCATGGGTATGTTTTTGGATCGTGAAGCAGTACTACGTGGCTATAATCGTACAGCCATTGATTTTACCCTGCACACCATTGTCGAAGAAAGTTGTGAGGAAAGTGAGGTTGCATCGCTACGCAGCCATACTGGGGAAGATGATTTCGATGATACCGAACGCCGTAGGCAAAAACATTTGCAACATCCTCATCGTCTTTCTGCCTCAGATTTGGAAAAGTATTTCTACTTTGGTTTGGCAGATGGNNNNNNNNNNNNNNNNNNNNNNNNNNNNNNNNNNNNNNNNNNNNNNNNNNNNNNNNNNNNNNNNNNNNNNNNNNNNNNNNNNNNNNNNNNNNNNNNNNNNNNNNNNNNNNNNNNNNNNNNNNNNNNNNNTTGGAGAAATATTTCCTCTCCGACTTTATGGGTTTCAATGGTGGTGGCGAGAAAAATGCCGACTCCGATGAAAGTGGTAGTGTGGGTAGTGATAGTGAAGGTCATCCCAGTCCCAGTCAACGTAGAAAACGTCTATTACGATCTCGCACCACACCTAGATCCCATAATTCTTCTTTGGATAATTTACTTATGAGTGATGCACAGGCAAATGATTCCTTGGATAATACCTTAATCACCTCCACCAATCAAGACATCATTGATTCTTCCGAATCGGAGAATTGCGATGAGACTGTTTTGCATAACAGTAGTGCCTCGGAAAGGACTTCTGATGGTACGGATACTATGAAACGTAAAAAGTTAAGAAAACGACATGATTCCTTGGATGAAAAGAAACTACATGATCCTACTCTACTACAGCCGAACACAGAAGATAAGTCGTCAAGTCTAGAATGTCGAACTCCCACACCCAGTTCCATGCAAAATGCTCAAACGAAAAAACAACAACATCACTCAAGGGATAGTGGTTTTGTGGGTAGCAATGACGATCTGCTAAAATCGCCAGAAAGCGAAAATGCTCCTGCCACACGTAATAAGTCGCCCAATGCCCTCGAACAAATTTCGGAAGATAATGAAAAAATCATTACTCCCATACCTACTGTACGCTTAAGTATAGTCGCGGATAATGCAACACAATCATCTACGGACCCTGTAAATAAAAAACTTTCTCNNNNNNNNNNNNNCGGCTAGTGTAGCTTCCTGTAATTTGTCCCGTAAGGACAGCTTTAATAATTGGAGTTCTGATGAAGAGACAAATCTCATGATGAGTAAAATGAGACAATTCTTCAAAACCCTTGTGGTGGCCACCGCCAATGCTCAACAACAAAACTCGGCCAATAATTCTAAATCGACTACACCCAATCAAACTACTCCCATATCGGTACGTCGCATGAAATCGCGCCCAGCCACATTGGCCTATTTCGAAAATGAATTAACGCGTCTCATGAAAACGGTTCCCGGTATAAATGACGAACAAGTTCGTGAAATTGTCGAATATCTAAGTAGCGAAGATACATGGTCGGATTCCTATGATTCGTCGGATTATACCAGTTCGGATTTGGAAGGTAGCAGTCAACGCAGGAATGAGCTCAAACAACAAATTTCGGCCAGTTGCCAACAGATAATTAATAAATTCGAGGTGGATGAGGAAGGTGATCGTGGCGATGGTGGCCTCTTGGATGATGTGCGAAGTGTCAATCCAGATACGGCGTTGGTCTATCAGAAATTGGTAGCTTCATTTTCGAAAATGGCTGTAGAAAATGCTTCTGCATCGGAAGTACGAACAGATTCGTCGGTCAATGTGGAAGCGAATGAAAACTCATCTACGCCTAGTGGTGTGGGTGGTGGTAGCTCTAGATTACCAGCAGCAACAGCGGTAGAAGAAGATCGGATTTCCACAGGCAGCACTCGTAGTGCCGAAAGATCTCCACAACTCTTTGCCAGAGTTATGCAGCATATTGGAACACGTCTAGTGGCCCTTATGCATGAAGTTAGCAGTGGCAATGATTCGCATGGCACCAATTCGCCCATGCCTTCTCAACGCTATAATCCCCACAAACGCTTGCAGGCCAAAATATCGGCTACCACCACCGAAGATGAAGAGGATGCCCCAATGGAAGATCGATTATTGGGACCCTCAAGAACTCCACAGTATTTACATCCATCACATGCCTATATTCATCACCAACTCTATCAAACTCCTTCAAGGAACACCAGTAGTAGTAGTAGTAAATATACACAGGACGAAGCCTATAATTTGGCACGTAGTAAATCACATGACCTCTTGTTGGACTCGGCTTCAACATCTTTGCTGACAACACCAAACAACAGCAGCAGCAACAACACGAGCAGCGGAGCCAATAGTGGGCAAACACACAGTGCTTCGGCCCATATTCGACCACATCATCATCAATCGAGTAGCGGCGTTAGTGATACCGCCGGCGAGGAGTGTGGCGTGGCTAGTGATTATGAGCGCTTTTCATGGCGTGGCAGTTTTGAGTCGGCATTACTGGCTAATGGCGATTCCAGAACAAAACTCTCTCAACTTGACCGTGACAACTCATCGTCTGCGTCCGCTTTGGCAATTGCAAAGCGTCGTTCTGCAGGTGACCTGTTGTTCAATCATAAAAGTCTGAGTCGTGAACAATTGGATCGTGTACGTTCCTGTGGCAGTATTGGAGGTGGTGATGAACATCATCATGTCTTGGAGTCTTCACCGGCCAAGCCATGGCTATCTTCATCGAATGATCCCAAGGATGTAAGGCGATCCAGTGTTCCGGATGCCATATACGAGACCGACAGTTCCACATCCGATGATTGTGAGACTTTTGCCAGTGCACGCTCAACATTACCACGCAGTTTAATTGGAGTGGCTCAAATGTCAACCACAAATTCATTACCTCGCTTACCAACCACCACCACAGCTGCCGCAAGTGCAGGGGGAGCCAGCAACAACACATCATTCAGCAGTAATTTGGGTGCGACAGCAAGTTCAACATCAGCTTTGTCCTCAGGTGTGTCCGCTACTTCAACACCCATATCCAAGTCGCAAAACTCGTTGAACTTTACCCCCACAAATAGTGCGAAGAGTGCACGCTATCGGCCCACGGGTATGAAACCCCATCTCAGCAGTTTTGGCTCAAACAACGCAAAGAAGTCTACGCAATCTCATTCGCAGACATTGCAGCAGTTTTTGTATCCTAAACGTGATGCACGAAAACGTTTAAATATGTCCATGGAAGAAGCCAAAGTTGCCGCTGAAGAGTTAAGTCGTTCACCTGTTATGGGTCATCGAAGCCATGATCCGGCATCTAGTCCTTTACAATCACGTGGCTCAGGGTCCAGTGATAATTGGCCTCAACAATCCGATGAAGATATTGATCGTTTGGTGGCCATGCATCAAAACCGTAGTAGTTTGAGTTCTTTGGGTGTACGCTCTGATTCCATGGCCAGTGTTTATTCTGGAGCTGGAGAGGGACGCTATGGTACAGTCGTTGTTAAGGGTCAAGTGGAGTTTGGTATGCAATACAATTACAAACTGGGAGCTTTGGAAATACATGTGGTGCGTTGTAAAGATTTGGCTGCTGTCGACACAAAACGGAATCGTAGTGATCCTTATGTTAAGGTGTACTTACTTCCCGACAAATCCAAAGCTGGCAAACGCAAAACCAAAGTCAAAAAACATACCCTAAATCCAATATTCGATGAGGTTATGCGCTTCCATATGCCTGTATCAAGTCTAGAATCTCGTACTCTATGGTTAACGGTGTGGCATTCAGATATGTTTGGACGCAATGATTTCCTGGGTGAAGTTAGTGTGAATCTACAAGGAAGAGTATTTGATAATCCACAATCACAGTGGTATCTATTACAGGAAAGGAGTGAACCATTCGATGAAGTGGCCACCTATCGAGGAGATATTGTAGTGGGTCTCAAATATGTACCTCCAGAAGGTAGTAAATCGAATTTTATGCGTTCCACAACCTCCAACAGTTCAGGTGGCTTACGCAAATTTGGTAGTATTAAATCGGTGGCTATATCGAAAACAGATCGTTCAGCCAAGGGTGGACAATTGCATGTGTTGGTTAAGGAAGCCAAACATTTGANNNNNNNNNNNNNNNNNNNNNNNNNNNNNNNNNNNNNNNNNNNNNNNNNNNNNNNNNNNNNNNNNNNNNNNNNNNNNNNNNNNNNNNNNNNNNNNNNNGTTCCACCAACCCCAGTTGGACTTATACCTTTGTTTATGAGGATGTCTCATTGGAAGATTTATCCGAGAGGGCTTTAGAATTAACCGTTTGGGATCATGATCGTTTGGCGAGCAATGAATTTTTAG
>PermPBO_1_(paired)_contig_1052
ATATGATCAATACTGCCACCGACGACGACGACACGTTCATTGCTATCCGATTGACGACTTGTATTCAACGAAGGTACCTCACTACTGACTGCCAAAGCTGATGTTGGACTAGACTGCAAAGCAGCTGGTCGTTTGGTGGTTGACACCGTATCNNNNNNNNNNNNNNNNNNNNNNNNNNNNNNNNNNNNNNNNNNNNNNNNNNNNNNNNNNNNNNNNNNNNGCCGTCGTAGTCACATTCAGCCTGGCCCGGCAGTTGTTGGTAATTGTTGTCATTGGCAAATTGGTGGAGGTGGTGGTTTTTATGGCTTTTAAGCTGATATTGACGCTGGTCATTTGCCCCTTTACTCGTATGCGCAGTGGCAGCACTGCTAAGCTTTNNTCCACATTTAATAAGGTTTCCAAGCTACCACCATTCGTAGCATAACCGGAAGAGGTGGAACAATGTGATTGTGTCATACCCACCAAGGAGTAGGTGGATGAACTTAGATCGGGTGCCGATGACTTAAAACCCGTACCACTACCACTACCATGAGCTGCCAATTTTTGGTAAGTGGCTGNNNNNNNNNNNNNNNNNNNNNNNNNNNNNNNNNNNNNNNNNNNNNNNNNNNNNNNNNNNNNNNNNNNNNNNNNNNNNNNNNNNNNNNNNNNNNNNNNNNNNNNNNNNNNNNNNNNNNNNNNNNNNNNNNNNNNNNNNNNNNNNNNNNNNNNNNNNNNNNNTTGAGTGGTCAATTCATTGGCATTCCAATAGGGATAGGCTGACATGGGCACTGGAATGGGTACTGGTACTGGTATGGGAACATATTGAGGTTGTGCATTTTGTGGAAGGGAATCAAAGCGTTGATTCGGTTTTCNNNNNNNNNNNNNNNNNNNNNNNNNNNNNNNNNNNNNNNNNNNNNNNNNNNNNNNNNNNNNNNNNNNNNNNNNNNNNNNNNNNNNNNNNNNNNNNNNNGGAATCTGGTCTTTATGCGTGCCTTCATGCTCATTTGATGTTGGGGACGGGTAGCTGTCGAAGATCTAGTCAAATATCCATCAGAACTGGAACTCTCGCCTTGCATTAGGAATTCTTCATCGGTTCCCGTGTCACTTTCTCTTACCCGAGGACAAAACAGTAACTGCTTGCGATACATCAATGGCGATTCCATAGGTGAGCCAGTGCTATCACTGGACTTTAAATGGTCTCGTGAATGTCTGCGACGTGTCACCAGGGGCGAACCACAGGGCGAATATAGGACATGTTTGGTAATACTGGTACTTATCATCGATGGCTCAAAATAGTCCCAATCGCAATCATCTATGGCAATACTACTGCAGTTATGGGTGGACGATGAACTGGTAGAGCTACTATCCTCGTACTCATCCTCATCGCGACACGACGAAGCCGAATCGGCTGAATTAATGAAAACCAATTTGAATTCATCCGCTTCCATATTATATTGTCCATGGTTGATGGTAATCGATTTGAATTCCAATTCTGAAGATGTCTCCATGGTATCGTAGGTATCTTCTTCGGCTGCCTTCTTTTCTTGGCGCCTTTGTAAAACGACTTTCTTAAAAAGGACAGCTGCTGCTTCAACAGCA
>PermPBO_1_(paired)_contig_1053
CGGGTTTTTCTAAATTAAACCGTGAAAGAAATTAATAGAAATACCGTTAAGAGAAAACGTTGAAATAAAAGAATTCTTGTAAACGGAAGGAAAATGGAAACTCAAAACACAACTCCAGCAGCCGAGGCAGCCACTACCAATGGCGGCAACGCAACTCAAGAAGTCTCGTCCACAACTCAATCTGTGGAGCCGACCAAGCGTTCACTTCGTGTACAAACTTGGAGGAAAATCCGAGATGAAAAACTAAGTGTTCACAACGGCATGATATTTAATCGTATACCCACCTTCGTGGATAGTGACAAGGCCGTTAATTTGTTGGCCGAAACTGACGAGTTTAAGAAAGCCAAGGAGATCAAAGTTCAAATTGATCGCGCTTTGAATGGCGTTAGATTGCAAACTCTGTTGGCCGGTAAAAACTTATATTTGCCCAGTACTCGCAATTCCAAGGCATTGTATTTGAAGGTAGATGTACCAGCTGATGCCACCGATGAGAAAAAGAATGAAATACTTAATGTTAGGGATTTGAATGAATATCGCAGTGAAATTGGCTTGGAAAACAAAGTGGTCTTCGATATGGTNNNNNNNNNNNNNNNNNNNNNNNNNNNNNNNNNNNNNNNNNNNNNNNNNNNNNNNNNNNNNNNNNNNNNNNNNNNNNNNNNNNNNNNNNNNNNNNNNNNNNNNNNNNNNNNNNNNNNNNNNNNNNNNNNNNNNNNNNNNNNNNNNNNNNNNCCAACAAACATCTTCCATAAACACGATGCACCAGTTGATTTGATTGTAACACCAACCGAAGTAATACGTGTTGCCAAACGTTTACCAAGGCCAGCTGGTTTGTATTGGGAACTATTGTCCGAGCGTCGCCTCAAAATTGTACCTGCACTTGAATTGTTGAAAGAAGCTCAGGAAAAAGAGGGAAAGATTATCACTCTTAAGGAAGAAGATACCGATATTGAGCAAGGTCGTATACGTCGTCGTTTCAATTCACGTCGTCGCTTTGGTGGACGTCGTTTCCAACGTCGCACTGTGTCACAGAATAATGCCAATGATCAACAACAGGGTGACAATGGCCAACAACAAAAACGCAATCCCTCACGTAAACGTCGTTTCATCAACCGCCGCAGACGTCCAACAAAGTCCGAAGGTGACCAATCTGGTGTTGAATCTAAGAGCCAAGAACGCAAATCTGGTGGTGANNNNNNNNNNNNNNNNNNNNNNNNNNNNNNNNNNNNNNNNNNNNNNNNNNNNNNNNNNNNNNNNNNNNNNNNNNNNNNNNNNNNNNNNNNNNNNNNNNNNNNNNNNNNNNNNNNNNNNNNNNNNNNACATGGAAGGGTAGCTATGGTCGTTGCTATTTGCACTTTGGCAACCGTAATGGCAAGCCCAGCACTGAGGAGGAAATGAATAAAGTGCTCGAATCTTTGAACAATCTTTCTTTAACCATTACACCCCAAACTAAGGCCGAAGGTGCTACAAATGGCGAAGAGGGAGCTAATGCATCAAATGCACCTGAAGCTGATGCCGATAAAACTCCCAAAGTTGTTAACCTTAATGTGGAACTAATCAAGTATGATAAATCAGCGAAGAAGAATGCCGATGGTGGAGCTCCAGGGGCCGCTGCCACTGTTAACGGTGGTGAAGCAGCAGCTGCTGGCGGTGATGCTAGTTCGGCCCGCATTGAGTCTGTCGATACCACAACGGTATAGTGTGAGATGCGAGCTGTTTTAAAACGGCTATATTTTTGGTTTGGATATTTGGAAGCGTGCATTTTAGCATCAAATGGAGAAATATTTTTTTAGCGTCAATGATAACAATCAACTCTCGAAATGAAT
>PermPBO_1_(paired)_contig_1054
CTCCAATGCGAAATTTAGGGAACGCTCCGATTCGAATAGTTCTCACAAAAGTGGTTGTGGCTTTTATGTGTCGCTCGATGATGTGGAGAAAAAATTACCCAAAGAAAAGAAATCTTCTTCGGGAGGGCTTGACTCACAGATGAGTAAGTCATTCAATGCCCCACCACCCTCGGCTCGATTCTTNNNNNNNNNNNNNNNNNNNNNNNNNNNNNNNAACTACGAACGTTTTAACCAAAAGAAGAACAATACTCACAGCCTCAGTCTCATGGGGAGCAGATAAAACCGCAAACCACCAAAGGGGAAGAGGAGACGACCAGCACTGCCTCAGCGAATAGCTCACAGAAAAATATATTTAGCATGTTCATCGATATAGGAGGAGGAGGTAGTAATGGTGGTGGCGATAAGAGACCGACTAAACCTTTGCGCAAAGAACCTTTTAGTCTGGCACAAAGGCTAAGTACCTTTTAGTCTGGCACAAANNTGACTTCGCAACAACAAAAGAAATTAGACGAGGCTACAATGAAATCGGCCACCAGTTCCACAGAGACATTAATGTCTAAATCAAATCAAAATAAAATTTCTAGCGAGAATGGTAATGGTGGTGGTGGGCAAAGCGACCATAAACCGTTCGTTTTGACNNNNNNNNNNNNNNNNNNNNNNNNNNNNNNNNNNNNNNNNNNNNNNNNNNGGCTGCCATACGTAGGCTATCCATGCAACAAAAAGCCCAGCACGAGGCCAACAAAAGACATTCGTGGGGTACCAATGGTAATAATGGAATAGGAGGTTCCGCCGTCGCCGCCACAGACTATAAACGTTCCATAAGTTTAACCAATAATGGTGATTCCAAAGACTCTGGCAAAGGTCTGATGAGTATCATTGATAAATTGCCCATAATATCAAAGACATCATCACTATCGATAGACAGTTCCATATCACCGTACGATGATTATACAGGCTCCAAATCAGAATTAAGTACAAGCTCGGGAGGTGAACGTGATGAAGAGAATGGCATGGCAACAAATCCCCATCAGAATCGTATAAAGAAACGCCGTCGAGATGTCGCACTTAATGAGACCTTTGACAAATCCAGTTTAGCTTCCATAACCGATGGTATTTTGTCTAAGGATCTATCTCCTCTATCCACTACGGATACAGATGATTTAACCTTTCAACAGGATGAGGAGATGGCGGCACGTGAGGCTGAAGAAGCATTGGCCCAATTGCAAGCTACCCAATTGCCCTCACAAAATATTCCCACAACATCTACGGGATGTAGTGCCTCCAGCATAGCGTCGACACGTATGTCCACCATTATTATGGAGACCATTGTAGAGGCCAAGGAAACCTCCTCGCCCAAGAAGGTGGCACAAAATGTTAGCATGGATTCCCTGCAGGCTACCATAGAGAAACAGAAAATGCTCTTGGAAACAGTGACTGAACATGCCGAGACCACAACGGCCAATACTTTTGTGAAACTTTCCGACATGGATAAACCACCACCGGTGAATTTGAATCTAAAATCTCCTGAACGTATGTGCTCTAGTGTGGGTGGTGGTNNNNNNNNNNNNNNNNNNNNNNNNNNNNNNNNNNNNNNNNNNNNNNNNNNNNNNNNNNNNNNNNNNNNNNNNNNNNNNNNNNNNNNNNNNNNNNNNNNNNNNNNNNNNNNNNNNNNNNNNNNNNNNNNNNTAAGAAGTCTTTCGAGACTCTTTCCCAATTTTTCCAAAGAAATTTCCAATTCTGTACCAAATGATATGACCCTGGACAATATGGATTACATACAAACCGATCTCAGTAATGATTCCAGTTTGGCATCAAGCATTAGTCGTTCTGGTATGGATGAATCTTCGATATCTTGCCGGCAGCCGCGACGTTTGGGTGAAGATCTCTTGAAAATGTTCCTGCAGGAAATAGCCACAGATATGATAGTCGAAGTGCATGGACGACGTATAAAAGCCCACAAGTGTATATTGCGATCAAGATGTCAATATTTTGCAGCCATGTTGGCTGGCAATCAATCATCCAGTGTGGTTTCGCTGCAGGGATATTCCTATTCAGCAGCACATTTTGCTTTGTGCCATATCTATTCGGGAGCCTCACNNNNNNNNNNNNNNNNNNNNNNNNCTTTGGCTGATCTTCTGGGCCTTGAAGGTCTCAAGGAGGTTACAGCTCATGCCTTGAAAACCAATTATTGCCATAATTTCCATAAACCTTGCTCGGGATGTATTGATGGAATACTGCAGGTATTGCCAGTGGCTTTGAATCATGCCTTGGATGATCTCTATAGGAAATGTTTGAAATGGACTTGCCGCCATTATATGAAGGTATGGCCCACCAGGCAATTCGCCCAATTGCCATCGGATATTTTGGGTAGATGTCGTCAACAAATTGTGGCCAATTTGACCTCCGAATCAGTTTTGAATACCGTCTTAGATTTCGATAATCTCTTGGCCCAATTGGCCACCTATCGTTGGGGTGGTATATGTGAAAATTTGGTACGCAATATTCTCGATGCTGCCTATGGTTATATAGCTGATCATTTTGCCAGTCTAATAGCTAGCGATTCTTTCCTTTCATTGGGTCACGATCGCAGTTGTCAAATACCCCATCTAGAAGGAGTTCTTCTAAGGACTGCCTCCAATCTAACACCTGATCAGGCTTGTCGTAGTTATCAAAGGATAACACGTCTTAACACTGTCCTACAAGCGAAAGTTATACAAAT
>PermPBO_1_(paired)_contig_1055
GGAAGGTGATGATAAAGCCGAATCGGAGTTGCGTAGATTTTCACCAGCCCGTAATAGTATTGCTGAGAGAAGACGTTTGTACGAGTTACACTCGAAGAGCACCACTGAGGAAAGAGCTCAATCGCCAGTACCATTGCGTCGTGAATTGTCTAAGGTTGATTCTACTAAGAGCGGATCGATTGATATTAAACGGACCTCGGTNNAAACTCTTAGAGGAGAAACGTAGAAATGTACCCTCGAAAGAAGTTACCGATAATGGTTCATCAGCAGCAGTCATAAAGAAATCTGCAACTGAGGCTGCCATAACTACTTCGACCAAAAGAACATCCACTGTTTTTGGCAAAGTCTCTAAATTCCGGCATTTGAAAGGAACTCCTGGCCATAAGTCGACACATATTGAAAATTTGCGTAATTTGAGCAGACAAATTCCCGGTGAATGCAATGGTTTCACTGCCAATCACGAACGTGTAGCAGTACCATTATCGGGTCCCGGAGGTAAAATAGCCATATTTGACCTTAATAAACCAGGACGTTTACCTGATGGTGTTATACCCTCACTGGTGAATGGCG
>PermPBO_1_(paired)_contig_1056
CGTGGCGTATGGTTTAAATTTTCTTTATTGGAAGACCACACACGCGAACGCAAACATTATAAAAATGTTGGTAGCTGGAAAATTTGTAACAATACTTTTGGGTATGGCCCTAACAGCCTTTACCGTATCTACAATAGTTTTGGCTGTGCAAAAATCAAATTTAAAATCGGAATTACAGGAGACTAAAGACAAATTGGAATTATTAGAAGAAGCTCTGAAGACAACCACAACCACNNNNNNNNNNNNNNNNNNNNNNNNNNNNNNNNNNNNNNNNNNNNNNNNNNNNNNNNNNNNNNNNNNNNNNNNNNNNNNNNNNNNNNNNNNNNNNNNNNNNNNNNNNNNNNNNNNNNNNNNNNNNNNNNNNNNNNNNNNNNNNNNNNNNNNNNNNNNNAATATTGAAACTGGAAATTTCTCTGGCCAAGTTGTTATTTCCATAGATTGTGTCGAGAGTACGGACAAAATTGTCCTTCACTCCTTGTATCTGAACATAAACAATGTCTATGTGACTAACGTGGGTAGTGGTACTAACTTTGTTAAGAATTACGAATTGGACAATGTTCGAGAATTCTTGATCATAGAAATGAATGAGGTTATTGCGGCACCACGAAAATTCCAATTGGGTATAATATTTGAAGGCAGTATGACAGATAAAATTGTTGGTCTCTATTCATCATCGTACACAAAACCGGATCAAACAAAGAAATGGATTGCCACATCGAAATTTGAACCCACGTATGCTCGTCAGGCATTCCCCTGTTTTGATGAACCTGCTTTGAAGGCAACCTTTGAAATTACTTTGGTTTATCCTAATGACGGTGGTTACCATGCTCTGTCGAATATGGATATTGCTGAGGAACAATTCCAAGATACCCACACCGAAGTTCATTTTAGCAAGAGTGTACCCATGAGTACCTATTTGGCATGTTTCATTGTTTCCGATTTCAAGAGTAAGGATGTCAAAATCGATACTAAGGGTATTGGTGAGGAGTTCGATATGCGTGTCTTTGCTACTCCCGAGCAGTTGGATAAAGTTGATTTTGCTGTGGATGTGGGCAAAGGAGTTATCGAATATTATATCGATTACTTCCAAATCCCTTATCCATTACCTAAATTGGATATGGCTGCTATTCCCGATTTCGTTTCTGGTGCCATGGAACATTGGGGTTTGGTAACGTATCGTGAGACATCTTTGCTCTATGACGAAGCTGTAAGTTCGACAGCAAATAAGCAACGTATTGCTAGTGTCATTGCCCATGAATATGCTCATATGTGGTTTGGTAATTTGGTAACCATGATGTGGTGGAATGACTTATGGCTAAATGAAGGATTTGCTAGTTACATTGAAAACAAGGGTGTTGAAGCAGTCTATCCTGAATGGAAAATGAGAGATCAATTCATTACCGGAACTTTACATGGAGTTTTATCATTGGATGCCACTTTGGGTTCTCATCCCATTATTCAAACTGTAGCCAATCCAGATCAAATCACTGAGATTTTCGATACCATTACCTATTCGAAAGGATCCTCGATTATTCGTATGTTAGAAGATTTTTTGGGACCTGAAAATTTCCAACATGCCGTTACCAATTATTTGAATGAATTCAAATACAAGAACGCTGTTACCGACGATTTTCTAACCGAAATCGAGAAACTCAATTTGGGCTTTGATGTTAAGGCCATTATGCGTACATGGACAGAACAAATGGGTTTGCCAGTGGTTGAGGTGCAACAATTATCTGCCACTCAATATAAATTGACACAAAAACGTTTCTTCTCCAATCCCCAAGATTATGAAGGTACCTATAATGATTCACCTTTCGATTACAAATGGTCCATACCAATTACCTATAAGACTAGTGCCAGCGATGAGGTTCAACGTGAATGGTTTTACTATGACCAAAATGACCTTACCATTACTTTGCCCAGTGCTGTGGAATGGATTAAATTTAACTTTGATCAGATTGGTTACTATCGTGTTAATTATCCCATTAGTATGTGGGAAAATTTGGCTGATAAACTCATCGAAAATCCAAATATCTTTTCGATTGGCGATCGTGCTTGCCTACTCAACGATGCCTTCTCCTTGGCCGATGCTACACAAATTGAATATGATCTTGCCTTGGATATGACTAAATACCTAAGCAAAGAAGACCAATATGTTCCTTGGAGTGTAGCTGCCTCCAAATTGACTTCACTCAAACGTACCCTAATGTTTACCGATGCTTTTGTCGACTACAATAGCTATTCCCGTGATTTGATTGCACCCATATACGAATCAGTTGGTTGGACTGTGGGCAGTGATCATTTGCAAAACCATTTGCGTGTCACTATATTGAGTGCTGCTTGTTCTTTGGGCTTACCCGCCTGCTTGACTAAAGCTTCGGAGGAATTCACAAAATGGTTGGAAAATCCAAGTGTACGCCCTCATCCTGATGTACGTGAAACAATTTACTACTACGGTATGTTTGATTCGGGCGATGAGAAGAATTGGAATCAAATGTGGGAATTATTTGTGACCGAAGAGGATGCCAGTGAGAAGTCTAAGTTGATGTATGGCTTGTCTGCTGTTCAGGTACCATGGATTTTAAGCAGATACATTCAACTGGCCTGGAATCCCGACTATGTACGCGGTCAAGATTACTTCACTTGCTTGCAATATATTGCCGCCAATCCTGTCGGTGAACCTCTTGTCTGGGAATATGTTCGTGAACATTGGGAGGATTTGGTCGAACGTTTTGGTTTGAATGAACGTTATTTGGGTAACATGATTCCATCGATAACCGGACGTTTCTACACCGAAACTAAATATGAAGAAATGACATATTTCTTTAATAAATATCCTGATGCTGGTGCTGGTACTGCGGCTCGTGTTCGTGCTCTGGAGACCGTCAAAAATAACATTGCATGGCTGGATAATAATCTCGCTTTAGTACGTGATTGGTTGTCG
>PermPBO_1_(paired)_contig_1057
GTGATAACAACAAGAGACAACAACAATTAATGTGCAAAGTACCTTTCGTACCAAACTGAAAATAAAACGAAGAACAACAAATCTAAAATATATCAGTGAATATTTAAAATCTGGTTTTTTGTTTTCGAAACTTGGATCTGTATTGAACGAAAAATTTTAAATAAAAATGTCGTTAGCAAATGGCAACGGTGTTGTGCATATGGAAAATGGAAATTCAAATTCCACACTAGTATTCTTTGTCAATGGAAAGAAGGTCGTCGACCCTAATCCCGATCCAGAATGTACATTACTAACATACTTGCGTGATAAGTTACGATTATGTGGAACAAAATTGGGTTGCGGTGAAGGTGGATGCGGTGCATGTACCGTTATGATATCGCGCATGGACCGCCAAAGCAATACCGTTAAGCATTTGGCAGTAAATGCCTGTTTGACACCAGTTTGTGCTATGCATGGTCATGCNNNNNNNNNNNNNNNNNNNNNNNNNNNNNNNNNNCGCCTACATCCAGCTCAAGAACGATTGGCTAAGGCTCATGGTAGTCAATGTGGATTTTGTACACCTGGCATCGTAATGTCAATGTATACTCTACTCAGAAATTCGAATCAGCCATCGATGAGAGATTTGGAAGTCGCTTTCCAAGGAAATTTATGTCGTTGCACTGGTTATCGGCCCATTTTGGAAGGATACAAAACATTTACCAAAGAATTTGCCTGTGGAATGGGTGATAAGTGTTGTAAAGTGAATGGAACGAAATGCGGAGGAGGAGATCAAAATGGNNNNNNNNNNNNNNNNNCCATCGTCAATGAGTGAATTTGTTCCCTTAGATCCTAGCCAAGAACCCATATTCCCTCCAGAGCTACAACTGAACAAACATTGGGATACGGAATCTTTGGTCTTCAAAAGTGATCGTGTTACCTGGTATAGGCCATCGTCAATGAGTGAATTGTTAAGACTGAAAGCTCAGTTCCCTCAAGCCAAGCTTGTGGTTGGCAACACTGAAGTTGGTGTGGAAGTAAAATTCAAACATTTCCTTTATCCCGTTCTAATCAATCCGACAAAGGTGGACCTTATGACTGAGATTGTGGAATCTCCGCAAAGTGTCTATTTTGGTGCTTCGCTGAGTCTGGTGGAGATCGAAAAGTACTTGAGAGAACGTATTGCTAAACTTCCCGAACATGAGGTTAGATTTTTCCAATGTGCTGTTGATATGTTGCACTATTTCGCTGGTAAACAAATCCGTAGTGTGGCCTCCTTGGGTGGCAACATCATGACCGGTAGTCCTATATCTGACATGAATCCGGTTTTAATGGCTGGCCTGGTGAAGTTGAAGGTAGCCAAGTGTGTGGGTGACAAAGTACAATATCGAGATGTGGTCATGGATCACAAATTCTTCACCGGATATCGTAAGAATATTTTGGAACCTCAGGAAGTTCTTATGGGTATTCATTTCCCCAAAACTCTACCCAATCAATATGTGGTGGCCTTCAAACAAGCCCGACGCCGCGATGATGATATAGCCATTGTCAATGCTGCTGTTAACGTCACCTTTGAAGGTAAAACGGATCGAGTACAAAAGGTTTGCATGGCCTTTGGAGGTATGGCCCCCACAACAGTGATTGCTGTGCGTTCCTGTGAAATGATGGTTGGCCAGAAATGGGATAGGATTTTAATGGAACGAGTCATAGAAAATCTCTGTGCCGAATTACCTTTGGCTGCCTCAGCCCCGGGCGGTATGATTGCCTACCGTCGTTCCTTGGTTGTTAGTCTGTTCTTTAAGGCATATCTAAAGATTTCGCAGCAGTTGATGAGAGATGGAGTATTGCCCAAGGATTTCCTATCCAATGATGAGTTAAGCGGTGGAGACGTCTTCCATACTCCGGTATTGAAGAGTTCACAATTGTTCGAGAAGGTTGTATCCACCCAATCTAAATGCGATCCCGTTGGTAGACCTCAAGTCCATGCCTCCGCTTACAAACAGGTTACGGGAGAGGCCATCTATTGTGATGATATACCCCACACTGAGGGCGAATTATACATGGCCTTGGTATTGAGTACCAAAGCACATGCTAAGATTTTAAATATCGATCCCTCGGAAGCATTGGCCATGCCAGGAGTTCATGCCTTCTTCTCGAGCAAAGATATAACAGCCCATGAAAATGAAGTTGGTCCGGTATTCCACGATGAAGTTGTTTTTGCCACAGATAAAGTATACTGCCAAGGTCAAGTAATTGGTGCTATCATTGCTGATAATCAGACACTAGCCCAGAGAGCTTCGCGTAAAGTGAAGGTGGAATATGAAGATATAGCACCGGCTATCATCACCATCGAACAAGCTATTGAACACAAATCCTATTTCCCCGGATATCCTTGGAGTGCCCAAACAGGTGATGTAGAGAAGGCTTTCAAGGAAGCTGAGCATGTTTATGAAGGCACTTGCCGCATGGGTGGACAAGAGCATTTCTATTTGGAGACCCATGCCTCATTTGCGGTACCCAAAGATTCCGATGAAATCGAATTGTTCTCTTCCACGCAGCATCCGGCTGAAGTACAAAAACTCGTTGCGCATGTACTTTCAATGCCAGCCCATAAAGTTGTTTGCCGTGCTAAGCGTCTAGGAGGTGGTTTCGGTGGAAAGGAGTCCCGTTCCATTTCGGTAGCATTACCATTGGCCTTGGCTTGCTATCGTTTGAAACGACCCATCAGATGTATGTTGGATCGTGATGAGGATATGATGATCACGGGTACAAGACATCCTTTCCTATTTAAATACAAGATTGCCTTTACTTCCGAGGGCCGTATCACCGGTTTGTATGTGGAATGTTATAACAATGCTGGCTGGTCCATGGATTTATCATTTTCCGTTATGGAACGGGCTGTCTACCATATTGAGAATTGCTACAAGATACCCAACATCAAGGCCATTGGATGGGTGTGCAAAACCAATTTACCCTCCAACACAGCCTTCCGTGGCTTTGGTGGGCCCCAAGGAATGTTCGTTGCGGAGCATGTAATACGTGATGTGGCCCGCATCCTGAAAAAGGATCTTCTGGATGTAATGAAGCTTAACTTCTATAAGCCAGGCGATAAGACTCACTACAATCAAACACTGGACACTTTCCCCATACAGAGATGTTTCGATGATTGCCTCAAACAGTCCCAGTACTACAAGAAGAAGCAAGAAATTCAGGAATTTAATCGCAATAATCGTTACCGCAAACGTGGTATAACTGTGGTGCCAACCAAATATGGCGTGGCCTTTGGAGTGAAGCATTTGAATCAAACCGGAGCCTTGATTCACATTTACACCGATGGCTCTGTTTTATTAGCCCATGGAGGTGTTGAAATCGGTCAAGGTCTACACACCAAAATGATTCAGTGTTGTGCTCGAGCCTTACAAATTCCCTTTGAATTAGTTCACATATCTGAAACAGCAACGGATAAGGTACCCAATACCTCACCCACAGCTGCCAGTATGACATCCGATCTTAATGGTATGGCCATTTTGAATGCTTGTGAAAAGCTCAATAAACGTNNNNNNNNNNNNNNNNNNNNNNNNNNNNNNNNNNNNNNNNNNNNNNNNNNCAACAAGCCTATTTGAGCAGTATAAGTCTATCGGCCACAGGCTACTACAATCTGGACACTGTCGATTATCATCCCATCAATAATCCTAACTCACAACTGTACAGTTACTTCACCAATGGTGTAGGTATTACTGTGGTCGAAATTGACTGCCTAACTGGTGATCATCAAGTCATTAGCACCGATATTGTTATGGATATTGGTTCGAGTTTGAATCCAGCCATTGATATTGGCCAAATTGAGGGTGCTTACATGCAGGGTTATGGCTTATTTACATTGGAAGAAATGATTTATTCACCTCAAGGTACTATATACTCCCGCGGTCCGGGTATGTATAAAATTCCTGGATTTGCTGATATTCCCGGAGAGTTCAATGTAACCCTGTTGACCGGAGCTCCAAATCCCAGAGCTGTATATTCATCAAAGGCCGTTGGCGAACCACCTTTATTTATTGGTAGCGCTGCTTACTTCGCCATTATGGAAGCTATTGGAGATGCTCGTGAAGCAAATGGTTTCAGCAGAGAATTTAATTTGGAATCCCCCGCCACTGCTGCTCGCATTCGTATGGCTTGTCAAGATAATCTAACTAAATTGATTGACGTTGCAGCTCCTGGTACATATACTCCTTGGAATGTCGTACCCTAGATGGATGACCATAAAATACATACAATGTTCCTTAAATTGCAACAAACTAATTTTAACACTATATGACCTTGGTCCAACAGCATTTATTATTAGTTATTCCATATACAAAGATATTT
>PermPBO_1_(paired)_contig_1058
ATCTGCTGCGGCTGTTCTCAACAATAATAATATGTCAACACTAAATATGAATACGAATAATCCTAGTACTAATAAGACCACAAATAATAACAATAATAATTATTACAACAAAAATCATAATCATCAGATGCCAATACAACACAAGACGCCTGCTGCCAATAATAACAATGGAGTGGTTGGTGTGGCCGCAGCAGCTGCGGCTGCTTCCAACAAAATTGGCATTGGAGCAACAGGTGTAAGTCATCAGCCACAGATGCGCGAACAAATTCCTGCTGGGACTCCACTATCGGCTCGTCTACAGCAATTGCAACATCCGCATTTGCAACACCAACAACAGCATATGCATATGGCTGCAGCAGCTCAGCATGGTAATATGCGAAGTATTATGATGTCTGGACCAGTTCAACCACGTATGCCACAATCCATTGGTAACTTACGATCAATGATGCAAGGCATTCATGTACAAAACAATCGCATTCCTTTTACGGGTCTTCATTTTTCCCAACCACAACAACCACATCATCAGTCATTAGTCACTGCCACACCCGCCAGCTACAATGGTTTGCCTGGTATTATGCCAAACTCTGTGCCACAATTTAATGTATATAATGCACGCTACCAAAGACCTCCACCACCACAGGCACACCAACATCTTTCGCACCAACAACAATCCCTCAGTACCATAAGTGGTGTACCCCATACAGCGACTGTAACAACTCCACTTTCACCGCCAAGACGTACATCGCCGGCTACATTCAAATCAAATCATTTGGTTGTCGGTCAAGTGTATGATGTCAGTGTTAGTTTTGTCGAAAATGGTCCCTTCCTATTTTCCGTCCAATTAATGTCGCATCAAGATGATCTAACCGACATGATGAACCGTATCGAAAAGGTGGAATTGAAAGAGTTTACCGACAAACCCATGCTTGGGACGGCATGTATAGCACGTTACTCTGAAGATGGCCAATTGTATAGGGCCTTAATAACGGGCGTTGAACCACCCGCCTGTAAGGTAGCCTATATCGATTATGGCAATGCTGAAATTGTGCGCTATAGTGATTTATATGAAATACCCGATGAATTTTTGAAATACAAAGCTTTTGCCATACGTTTTTCCCTGTCCAGTCATAAGGAGCTAGAGCCCATAGATGACAGTTTAAAGAAGGCCTTCAGGGAGTTGGTTATCTATAAGAATTGCAAATTAAAAGTTATGCCATTGGAAGGTCCACCCTTGGTTCAATATTGTGAACTTTATTTGCAGGATAAAAATATTCTGCATGTCCTGAAGCAAATACAGAAGACCCGTTTGGTCTATGCCAAGGCTGAACCCTTAAGATCCAATGAGATAGTGGAAATTCGTTATATCGATTCTCCCAAGAATTTCTATGTTCAAAAAGTTGACAACATACCCATGTTTGAAAAGCTAATGGACGATATGTTTTTGTACTACAATAAAAATCAAAATGTTCCCAATCATTTGCCCTTGGGAGCTCCTTGTATAGTGAAATACGAGAATGAATGGTATCGTGCTGAGGTCATGAGAGCCGATGCTACAGCAATTATTGTGAGACATGTTGATTTTGGCTATGAACAACAAGTAACCAAAAATCTCTTGAGTACCATAGCGGAGAAACATTTGAAGTTGCCACGTCAGGCGGTACAATGTTGCCTTAAGGGTTTCGAAAACAACGAATTAAACAAAGCCTTGGCCACAACACAATTTGAAATGTTGGCCGAAGAATCGAATCGGGNNNNNNNNNNNNNNNNNNNNGTATTTCGCATACAACCCGACGGTGTAAATCTTGTTAATCTTTGTACCAAAGATTTGAATGTCATGAAGAAATTGTATAAATTGTCCATGCCCTTTGAACAGTATCTATCATTGGAAAAGGAAGATTTCAATTTGAATAGCAATCATCATCCAAAATCTTTGGGGGAAAATGGCCATCACAAGACACCTTCAATAGCATCGTCCACCGATGTTACTTCGGTACATTCCAGCAGCAAGGGCAAAGGGGGTCATATATTAAATTCGACTACAGTTCATAGTGAAGAATTGCGTATGCAACAACAACAACAAAATAAACAAAAGCCACAACAAAATCAACGGCATAATCAAAGCTATCAGGGCTCCATGTCTACTACAGAGTGGGATAAAAATAGTTCGCATAGTTCAATGACTGATACCAGAGATTCACGATCCACTTCTAGTGAGTTTAGAAACCAAAATCAACAACATGGCAATCATCAAAATCAGCAGCAGCAGCAACGTAAACATAATTACTACAAAAATTATCCCAATAAGCAACAGCAGCAGCAGCAACAACAACATTTGCCCAGTTCCAATAATTCCATAGGAAGTGATAAACGAAGCACGGCTAGTAATTATAGTCATAATAAATCAATATCCTCCAATACTCCGCCAAGATTCCAAAATAAACACAAGAATCAACAGCAGCAACAACAAAAACAACAAAGGCCTCAAAATGCCCCACAAGGATTTTCACAGAAGCCTGTGGCAAATGCAAATAACAACAATCAACAACAACAACAACANNCGACACAACAGTAGAAATCTCAACAAAATAAATCTTTCAATGGCAGTGAAACTTCCAAAAAATCCACTGATACTGCCAGTGAAACATCTAAGAAATCTCAAGAAAATAATACAGCTGCTCCAAAGGACAAGGCACCAGCCCAACAATCCGTACACAATTTTGTTCCCCTAAATAAAGCATTCCCCGTAAAACAATTGGATACACCATGCCGTGAAGATGTCATTATATCATGGTGGATATCACCACATCAATTCTATACTCAATTGAAATCGAGATCTAACGATTTTGAGCGTTTTATGAAAGAAATCCAACAGTTCTATAGCAAATTACCATTGCAACAATTGCAATTGCGTGTTGGCTCCTATGTAATGGCCCGTCAACGTAAGGACAACATTATCTATCGGGCTCGCGTTGTGGCCTGTAATCAAATGTTACGCAAGTACAAAGTACATTTTGTTGATTTTGGTAACATGTACACCGTTACCTCTGAGGATATATGGCCTGTGGAAAAGAAATTCTCTGAATATCCCATAATGGCCTATTTGTGTGGATTCGATGGCATTGTTTCCAACTATGATCACTTGTATATCATTGATCGAATGGATAAATATTTACCTCATGGTATCACATTACAATGTGAATACATTGAAAAGAATAGCCAAAGTGATTTGTATTTTGTTAATGTTATTGTGAATAAGGTATCGCTAAAGGAAACTTTGAAGACAGAAGGCTTGATTACTGAAATTTGTCCAGAACTACGTTTGGATTTATTGGCTGGCCAACAAATACGTGCT
>PermPBO_1_(paired)_contig_1059
ATCGAAACGAACCGAGTTCGTGTGGCGAAAAGTAAATCGAAGAAATTAACGACTATTAACTATTGGCTGATTTTGATCGCATAAATTTGGAAATGGCGAATGCACTGAGTACTAAAATACACTTGGAAACTTTTGATCGACTTGGTAGTATTCCTTTGGTTGAATCGAGCCTGAAACAAGCCGAAGCTTTATATGGAAAAGTGAAAGCTAGCAATCGCTTCATAAACTGGTATTTCGAAACTGCCGAATATACCATTTTATCGGCTTACGAATCGGTTAAACCAGCGGTTAAGCTTTTCGAAGTTCCTATTAAACGATTGGACAATGTAATGTGCAAGAGTTTAGACATCTTAGAACAGCACATACCTGTAGTCTATCTGCCACCCGAGATGATGTATTGGAATACCAAGGAATATATGTCGGATCATTTAGTGAAACCTGTACTAAAGAGGGCTGATTCTGTCAAGCAAATCCGTAATGTAGTGCTAGAGAATCCCATTACAACATTTGCCGCTGAGAGACTAGACGGTGCTTTAACTGCTGGCGATAAGTTTGTCGATAAATATTTGATACCAATCGATGGCGATCAGACCGACGGTGCACAAACTGAAGATGGTGATAACAATGTTGCTGCCCGTAATGAAAAAGGCGCCATCAAGGCAATTCATCACGGTCAACGCTTCTCGCGAAAGCTTAAGCGAAGATTGACTCAAAGAACATTGGCTGAGGCGAGGGCCTTGAAGAAACAAAGCAAGGAAGCTATTCATATATTGCTCTATGCAATCGAATTGATTGCCACCGATCCAAAATTGGCTTTGCAGAAAGCTAAAGAACTTTGGGCATATTTAAGTCAGGATGAGCCAGAAAATCAAGCCAGACCTACAACACTGGAACAGTTAATTGTTTTATTAACCAGGGAGTCAGCACGTCGTGTTGTACATATCGTGAATTTTGGTGCAAATTTAGCTGCAAACATCCCCAAAACTGTGGCCCATACTTCAACCGAAGTGACTCATCACATAATATACATCAATCATCGTTTGATTGGTCTTACAAAGCTCGACAAAGTTCGAGATTTGTCCAAAGAAGAAGTTCAGAGTCTCGTCAAGCGCATGATCACCTTTTACAGTAATCTTCAATATCTTTCAAATACATACTTGGAACGTTTGGCAATATTTTTATCAGGTCGCATTGAAGCTGAAAAAGTATCTGGAAGTCGAAACGCTGTTACATCGCCATCGTCAGCTCCTTCGATAAGACGTCGTCAGGAAGTTCAAGAGAACAATTCACCTTCTTCTCATAACAATATAAATGGCGTCTACTGAGACATAGAATTCTTTATGGCAGTCGTACTCTTATGTCTAATAATCGAATTTTATGTTTGCTTTCATATTCGTACTAATTAATTTCACTATAATAGACCTATACAAAATTTGTGGCTTAATGAAATATAGTAATGGTGTACAGAG
>PermPBO_1_(paired)_contig_106
AGATAAATTTCGGTCTGAAGTAATACTTTTTTATTTAAATAAAGATATATCTGCCATAAACCCAACAATATGTTGTTCTCTTCACTGATAGAAGCTGCCCAAAATTCTCCCTTTAAGAAACCATTCACCACAGCTAGCTGTGAACCAGCTATGGAGAAGGGTCAATTAACCAGGACCCACAATATCCAAGCTGCGGCAGTTGCCGAAGGTGATTCATGTGAATTTGGTTCCAACCACTACTTTGCTCTATGCGGTTTGGGTGGTATAATTTCCTGTGGTATTACACATACTATGGTTGTACCATTGGATTTAGTCAAATGTCGTTTGCAAGTCGATCCTGCCAAATACAAGAGTGTATTCAACGGTTTCAAAGTGACATTGGCCGAAGATGGTTTCAAGGGCTTGTCCAAGGGTTGGGCTCCCACATTCTTCGGTTACTCTATGCAGGGTCTCTGCAAATTTGGTCTCTATGAAGTTTTCAAAGTTATGTATTCCAACATTATTGGCGAAGAGAACTCGTATTTGTACAGAACAGGATTATATTTGGCTGCATCTGCTTCGGCTGAATTCTTTGCCGATATTGCTTTGGCACCTATGGAAGCTGCTAAGGTTAAGATTCAAACTACACCTGGTTTTGCCAATACATTGCGCGAAGCTCTACCAAAAATGTCAGCCCAAGAAGGTATGGGCGCTTTCTATAAGGGCTTGGTGCCATTGTGGATGCGTCAAATTCCATACACAATGATGAAGTTTGCTTGCTTTGAAAGAACTTTGGAATTGTTGTATATGTATGTTGTGCCTAAACCACGACAGGACTGCACAAAGGGTGAACAATTGGTCGTTACATTTGCTGCTGGTTATATTGCTGGTGTATTCTGTGCTATTGTTTCACATCCAGCTGATACTGTAGTCTCAAAATTGAATCAAGCTGCCAAGGGCTCAACAGCTTTGGATGTAGCCAAACAATTGGGCTGGAGTGGTTTGTGGGGAGGTTTGGTTCCCAGAATTGTCATGATCGGTACCTTGACTGCTGCCCAATGGTTCATTTACGATGCTGTTAAAGTATATTTGCGTATGCCCAGACCACCACCACCAGAGATGCCCGAATCTTTGAAAAAGAAGATGGGCATTACGAATTAGGTTTTATTTTGTTTTTAGCTAATATTTTAATTTAATGAATATATCGCAATTGCGTTATTCGTAAGAGCGTTCCCCAATCCGCACAATTTTGTGCTTATGCATATGTGTATGTATGTGTAAAATAGTGGCCTAAACGGAAATAGTATTCGAGAACAGATTCAAATGAACGAATATAATTTTAATAAATTCAAG
>PermPBO_1_(paired)_contig_1060
GCAAAAGTGATGGCCAAAATTACAAACACATTTCATTTAATAACGCTCTGGGTGATATTGACCATCTTCTTCATCACCATGACCTTGGGCAGCCAATTGTAAACGTTCGGCCTCTTGTTGGGCGCCAATGGCGGCATGTTCGGCAGCAATACGTTCAAAAGCACTCAAATGTTTGTTAGTGGCACGAACTACAGCTTCACTTTGATTGGGACCGGTGAGTGGAACCTCGGGATGATGAACTCCAGTGGCATGCTCTTGAGCAATGCGATTGTATAATTGGAAATGTTTTTGTTTGGCTGCTTTAACAGCTTCACTATCCTCCAGCTGATGGCTTAACTGTGGATGGAAACCATGCTCATCGGCTACATATTGAACGGTACGCACTTGATTCTTGGGATCGACATAGGAGAAGGCACCTCGTATGACACCAGTGCCATCGGATACTTCTGTATGTTGACGATCCACATGTCCGGGTGCACGACCTGCCTGATAGCTAAAGACATATGGGTTAGCAGGGCCCGTTGGTTGTGGTGTGCTATGATGATTAACGACATGCGACACATCTGCCAAGGCTACAGCCAGACTCATGCTCATAAAGATAAAGAGTTTCATGTTGCTCTAGTGTTGTTTTGTTTTGTAATTCGTTTTTTTTTTTGGTGGAATAAATAGCCGAGAAATATTCACAATTTGTATGCG
>PermPBO_1_(paired)_contig_1062
TTGGGCTCCTATATATATATATCTATATATTCTGTACTGTACTGTCTGCGCGGAAGGGACGCGAGCGAGAGTGAAAGGAGGGATTGGTTTTTGGTTTATTTATTGTTTGATAATTAGCATTTTTTATAAAACTGAATGGATTNNNNNNNNNNNNNNNNNNNNNNNNNNNNNNNNNNNNNNNNNNNNNNNNNNNNNNNNNNNNNNNNNNNNNNNNNNNNNNNNNNNNNNNNNNNNNGCGGCAACGGCGAATGGCTAATCGATGAAACTTTGTTCTACACAAGCTTTCACTCGTTTCTCGTATTCCCGACGATTTTCCTTATAAAGTTGGGCAGCTGTCGAATTAGCTGGAGAATTAGGATTTGGATCACTCAATAAAGACTGTATTGAAGTTAATATAGCTGATACATCATATGTGGGACTCCATCTGTTTTGTAAAATATCCAAACAAATGCCTCCATCAGCATAAACATTGGGATGAAATACTTTTGATACAAATCTAACCGTTGGCGGTTTATTGGGATATTCTTCGGTGAATTCTATTGTTAATTTGAATGTACCATCTTCGAAGGGTGTGTCATGTGGACCAAAAATCACAGCATTCCATATCATAATATTATTATCTGTGGGCGCTCCAGAAACACCAGTTGGTGGATCTTCTTGAAGTCTTTTAAAATCTCTCATTAAACGTCTTCGTGCGGGAGTCGACATTTTTTACACCTCAATTTCACAACAAAAACAGAATTTTCAACGTTATTGCGGGATTGGCTTTACAATTCTATAAACTCCGTTCTTTTTATTTAACAAAGGTAACTTTTAAAATATTCTTATTGCGCACTCGAATGTTTTATTTTTTTCAATTTTC
>PermPBO_1_(paired)_contig_1063
AAAACGCAAGAGTAACAAAGAAAAAGATTTAAGTGTCCACCATCGAATGAAATAAATCAAGAACCTGTGAGGGATGCGCACTGAACGAATCACGAATCGTTTGGAAATATGTCACAACTTGTTCGTTGTTATACCGTTCCTGGTNNNNNNNNNNNNNNNNNNNNNNNNNNNNNNNNNNNNNNNNNNNTTGTTGGTGAGTGAGGAGTGGAGGTGCAAGTGAGTGTTTCGACGATCATTATTAGAGCAATTAGAAAAGAAAAGTACACTGAAAAAAGTGTTACGCAACTTTGTTCGGAAATTACAAAGCGACTCGGAAAAAAGTAGCCGCAACCACTTACCGCCAGCTAGGCAACATCTCATCGGTGATTGTGCCTTCTTCTTCGGTCGTGGCTGTTGTTTTCTACGTTCCCGGGCCATTTGTTTTGAATTTTCTTTTAGCTTGTGTGGCATACCAAAGAACTTCCTGCAGTTAGCCAACGGCGCGCGTGCTGCATCAGCAGCAGCTAAGCCCAGCGATTAGCATACATCTTTCAACAGCATCACTTCTCCACCCGTTCTCTTGTGCTCAACCTGTTGTTGGTTGGGAGNNNNATTAAATTCATTTGGAGTACTGCGGAAGAGTTCTTCTGTTTTAGGACACATATTTATGATTTGGGTATTATCATCAAAACTTAAATGCATCATTTATATCCATCTTTAAAAGGAGATCAGTTATGTCCATTGGGATTTCATCCACAAACGAGATATCCAACAAGATGTAAGCGTTGCTTTCGCGACTACAAAGAGCATGGTGGGCGACGAGGAATCGATGATGTAGCTGCATCATCACCAAACCTCTCAGATGGCTTTAATTCAAGGCCTTCGTCCCGGACATGGACTTCTACACAGAATTTATCCACCTCGAACGGTGGAAGTAACGACATTGAGCTTAAGAAGCGACCACAATCGTGGGCTTCCACACCCGATATAGATGAGGTTGATGACCAGAACCGAGCTGTTCCGCGTTCTAGTGGAAGGCCCGCAGCCGACGATAATGAAGTTAATGTTACTATAAAATTGCCCACGCCTCCAAGGCGTCACACGACGACATTGGATTTAAAGGAGGTAGAAAATTCGTTGATGCAAAGTGCGGCAACTACGTCATCTGCGAAAAATATTCCAGATGAATTGGTCATTCAGTCCACCGATAGCCTGGCGGAAAGAGTGAGAAAAATGAACCTATTGAAAAAACAACGGAGCCAAAATTCTAGAGAATCAAGTCGCGAAAGATCTCTGCCTAGGAAGAATGAGGGGGAGGGTGAAAACAGTGAAAATAAAACACCGCCAGATCGACCTGAGCGTTCCAAGTCTTCGTCGTCCACAGGTGGCAGTGGGAGTAGCGGTGCCAAAGAATCTAATAAGAATGCATCTTTACCGCCGAAGAAGTTGTCCAGCTCGAGTTCAAACACAACAGTCCCACCAAGGCCCTCGTCGGCACCAGCAACAGACACAAAGGATTCATTACCACCAACGCCGGCGAAACCGACACCAATAAAACTGAAAACAACACCATCCTCGTCTACAACTACTTCGACGACATCTTCTTCAACATCATCATCCTCCTCGGCAGCGGCTAGACGAAAAGAAGTTGAACGCCATAAAACCGCTCAAGATGTTGCATTTATGCTCAATATAAAAGAGAATGCCTTTCAGAACAAGAAGTCCAACAGTGATAATATGTCGATGATGACTGAAAGTCCGGAAACGAATGAGACCCAGGATGAGTTGAACAAATTGCGTAAAGATCTTGAGGCCATGAAAGCTCGAGCCGAAAAGGCAGAACGAGAAAAAAGCGATATTCTGTTGAGACGGCTAGCTTCCATTGATATGGCTTCCAACCGAACCGCGGCCTCCGAAGCCCTTATGTTACAGCAGCGAGTGAACGAGATGAAGGAACAACTGGACAAGATTTCCGAGGAGAAACGTAAGCTAAATTCTCGCATGAAGGATTTGGAAAACAATCCGAAAAATGGTGAGAATGAACTTCGAAGGAAGCTTCAAGCCACCGAACAACTTTGTGAAGAGCTGATGGAAGAAAATCAAGATTTAAAAAAAGAAAATTTGAATTTGCATGCGGAAATGGATGAGATGCAAGATACTTTCCGGGACGATGAAATAAGAGCTAAAACTAATCTCCAAAAGGATTTAGAGAAGACTACTAAAAATTGCAGAATTCTCAGTTTTAAATTGAAGAAATGTGAGCGTAAAATCGAAACCCTGGAACAGGAACGTCAAAGCAATGGTAACAACGAACTGCTGGCTAAAATTAAGCAGTTGGAAGATGAATTACGATTCTCCCAGGAACTTTCCAAGAAGTTGCAGTCTGAGGCAGATGAACTACGAAATCCTGGCAAAAAGAAACCACCTATGTTGGGAGTTTTGGGAAAATCCACTTCTGCCGATGNNATGCCAGATTCACTCGTGAGTCTCTAACAAGAGGTGGATCTCAAGAAGATCCACAGCAACTGATGCGTGATCTACAAGACTCGGTTGAGAGGGAATCGGATCTCAAAGAACAACTGAAATATGCTGAAGAGGAGGCGGAAAATTTAAGGAAAAAAGTTGCCCGCATGGAGGATGAAAATGATTCTCTTAT
>PermPBO_1_(paired)_contig_1064
AAAATGGTGGTGCAGTTAAATAATGACGTCTATATCGTTCAACTGGCAAAATAAATTCGATAACCTTGTTTTAGACGGTCATGTCAAAAGTGCTAAATTAAACGAATAGACAAATTCCATTTTTATCGTAAGTCAAATANNCAAATACGTGACACTTTGTAAAGAAATCGTAAATAAAATACAAAATATTATGGAACATGGGGACATCATAAATACGATAAATTTTGCATAACGACATATGAATTTGATTTTAAAATAGGATTGGACAGAAATAATAAACAAAATATTGATGATTATTTAAAAAAATTAAGTGTTCTTCCCGAATCTACATTTTCTTCTTTGCGTAAAACTCTCGAATAAGGGTCTTTAAATATTTGGCTTCACGTTTACGTTCGGCCAATTCACTTTTCAACTCCTCATGACGTTTGTTCAGCTCTTGTTCTTCCACGAGAATATATTCCATTTCAAGTTTCTTCTTCAGACGATAACGAGTTGCAGCGTTTTTATTCTGTTCCTTTTTGCGTATCTTACGATCTTCAACACCGCGACCATAAGGACGTGTCCGCTTCTTGGGTGGTATTGGCGATGATGAACCACTAGAACAATCGCTGGAACTTTCAGTGGCATGATTTTGAAGTGGCGAGCAACTTCCCGAAGATGGTACCCATTCGTCATCAGAGTAATCGGCCTGTGAAGTGGGTCCGGAAATAGAGGATTGAGACTCGCCATCTTCAAAGATTTTATCCGCTGCTGATTTCAGAATGTCATTGATTATTTGCGTATGGAATTCAATGTCGTCCTCTGAGCTCTCATCGGCAGTTGTACTGTTTTGGTGATTATTGTTGTTCCAATTGTTGAAGCCGAAAGGAGTATGAATTTGTGGATGTTGCAATGCTGGCTTTGGTTGTAAAACATCAGTTACTTGTTCACATGTAGTGGTCACAGTATCCAATGGTGGAGATATTGCTTCCAATGGCGATGGTACAGCCGTCTGAGGTGGTGAACATGGTGGTGTTAGTTGTGTCAAAACAACTGATGAATTTTGATTTGCAAATCCAAAATGATTGATTTCAGCAAGAACTTTAACAGCCTGCAATGGGTTGCTGATGGTACTATCGATAGAGCTATCCAATAATGGTGTTGGCGAATAAAAGTTTTCTTCTTTCAAATCATAAAACTCCATTACGAAATCTTCATTGCTTAACAATGCTTCGGCCAAATCCAAATCGTTGTGTTTAAATTCCAAATCATCCTCAGAAATTATTATTAAGTCGTTTACAAAATCATCGTTTGATGTTAGCCAATTCTCACCAAGATCTTCACATATACTCGGCAACAACTCGCCGTTGTGAGGCGAGATTGGTTCCAATTTGGTTTCCCAATGCAGATCCTGTGGCAAGGCAAGTGATTCCATGGTTGTCATTTTGTTGATGTCCGTCGATGGCATGGTCAGTTAAATGGGAATATGTTCCGGGTATTGATGATAATAAAAGATGTGAATGTAAGAGGTGTTGTCCTAAGAACACGCTTTTCGAATATGTGGGAGCCATGGCGGCTGCTTTTTGTATTAACATTTTTTTAATAATTGAACTTTTTGGGCAATACTGCCTGTTTGCTTCGTTGTGCAAATCCGACTATATATCCATTTTTACCGATATATAAATGCTAAAAAAACACGACATAAATATTCAACCTTTTTACGTTTCATTGGAAAAAGAACTGAGA
>PermPBO_1_(paired)_contig_1065
CTTCAACACTCGATTGCATTGGTCGGCAATTTAATGGCCATAATCAGGTTCTGGTATTTCAGGATAAACTGGCATTTGTGGCTTCTTTGGTGTTGGTGGTGGTATACTAGTGTAAGACCAAGGCAGTTGTCCTCTAAGTTCTTCACTAATCCTCTGATTTTGTTGGGGTAGAGGTGAGAAACCATCATTATAACGGCTATTCAAAGGAGAAATTGGTGATAATTCTTCATGATATGAAGGTGATCTGGATGGAGTTGGTGGATACAATGGTGTTTTTGGCTGTTGTTGTTGTTGTTGCTGAGGATAATTTAGTCTATCCGGATGGGTTTCTGTATTACGATATGTCACTTGTTCATTTGTTGGAGTGTAAACAGTGGGTGTTGTAATGGGAGCTGTGGGTGACTGTAGATCATATGGTCTACTACTTTGTGGGGTCATAATTGACGATTGCCTTTGTATGCTTGTTGTTGATGGATTTTGTATAATCAATGGTTTAGGTCTAATTAATTGCGATTCTCTTGGTGGAGGGCTTGCTGGTCTTTGTTGGCTTTCAATTTCAGAAGCTATTGCCATCATTTGATCTTCACGATTAGGCTGTTCTTCTTGTGGTGTAGCTACAGGAGCTGTACTTGTTGTATTGGCGCTTGTCACACTGCTCTTTGTCGAAGTATTCCTTTTTGCGAGAGCACTTGATAGAGATAGACAAAAACTCGATCCAAAAATATTCAGAAGCCAAATCAAGATAATTCGGCAACTAATACAGGTTAAAACAATCGAAGGAGTCACGAAATACACATCAAAGTTTCTTAGAATATTCATGGCATCAGCTGATGTAGAAAGGCCAAGATAATCAAAGGTTTTATCGAGAGTTGTTGTATGAACAATATCATGTATATGATAGCCTGTAGCCACAGCATCAAGAATACTTCCAGCAATTATTACCAAAAACCAAGGCCAAAAGCATAAACCTCTAACCATATTTGTCACTGGACCACAAATTGTTGTCAGCACAAGTAAAGATGTAATAATCCATAATCCACTTATAACTGCATATACTATCATAAATATGTATTCACGATTTGTAACATTATCAGAATCTCCCCAATTTACGAAAATCACGGAAGATTGTTCAATCCCAGAAATGGTTACAGCAGGATCTCCACAGTCTTCATTCAAAAAATAAATCAAATCGGTGGCAAACTTAAATGGTTTTTGTTCAATATTTGTAGTTTCCTTCGAGCATTCCTTGAGTGTTATGCCCCATATTGAAAGTCCTAAATATACGCATCCTTGTATCAGTATAATTATTGCCATAAATAGTACGAAACATTTTGCAAATCCGCTATTAACCCCGGATTTTGACATTTTGTCAATTCGGATGATGAGTTATAGATGTTGGTGTTGATTTTATTCTCCGTGTC
>PermPBO_1_(paired)_contig_1066
CTCAAATCCTAGTGTCCGTTCGTCTTTTGTATCTCAGATTCGTTGTCATTGCGTAGAACGCCTACGCTGCGATTTCAAAAGTCATAAATTCACGCAACCTTTTACGTTTGACGGATTATCGTCCTCAGCGTGGTACCCACCACACTCGTTCACGCGTCAAGGACTTATTTTTTACTTTCGCCATGCCGACCGTTNNNNNNNNNNNNNNNNNNNNNNNNNNNNNNNNNNNNNNNNCCAGAGAGGCCAAAGAAGAAATCCCTAAAACAGATGGTCTATGACAGTGAAACCCAGCAATATTTTGGCAGAACGGTAGAAAGTTGGGCAAAAATTGGCGTTTTCTACACAGCATTTTATGGTGTCTTAGCGGCGCTGGTAGCCATTTGTATATGGGCTTTCTTCCAGACATTGGATCCTCGTATACCTAAATGGACATTGGATGGATCATTGATAGGAACAAATCCAGGTCTTGGTTTCCGACCATTACCGGAAATGGAAAATGTTGAAAGTACCCTCATCTGGTATAAGGGAACACATCATGAAAACTACAAACAATGGACGGATTCATTGGACGAATTTTTGGCCGTATACAAAGTACCCGGTTTAACACCTGGTCGTGGTCAAAATATCTACAATTGCGATTACAATCAACCGCCACCAAAGGGTCAAGTATGTGATGTGGATATTAAGGCCTGGTCTCCTTGTACCAAGGAGAACAATTACAGCTATCACAAGAGTTCGCCATGTGTATTCTTGAAATTGAATAAAATCTATGGCTGGATACCGGAATTCTATAACAGTTCCAGTGATTTACCCGAAAATATGCCAAAGAGTTTGAAAACCTACATTGGCGATATGGAAAAGACACAGGCTCATAAGATGAACACTGTTTGGGTTTCTTGTGAGGGTGAAAATCCTGCCGATCAAGAAAATGTTGGTCCTGTGGACTATTTGCCCATACGAGGCTTCCCTGGATACTTCTATCCCTATCAGAATTCTGAGGGTTATTTGAGCCCTTTGGTGGCTGTGCATTTCCAAAGACCGAAACGTGGTATCATCATCAACATCGAATGCAAAGCCTGGGCACGCAATATCATTCACGATCGCAAGGAGAGATTAGGATCGGTGCACTTTGAACTTTTAATAGATTAAAAATCTCATCCGCAGGAAGTTCAAGGCGATTTTACTCCTTGAAGAAAAAAAAACAAAACACACAAA
>PermPBO_1_(paired)_contig_1067
AAAGGTAAGGACAACGTAGTGGCCGATATGCTATCCCGCCTGCCCACAGTAGACGAACTGGAAATGGACCAAGTGTTTGAGTTCGAAACGACGGAATTCGAGAGCGACGAATACAAGGAGATAAGGGATGAAATAGAAAAGAATCAAGAACGGCTACCTGATTTGCGCATAGTTGGAAATATGATATTTAAGAAGGGGTTGAACTCTGACATTCCTGAATTGCAAGAATTTCAATGGAAGTTGTGGGTCCCGAAATCTTTGACACAAAGTCTAATAGAACAAGCCCATGATAAAACGACATCAGCTCATGGAGGCATATCAAAAACGCTACATCGACTGAGAGAAAAATATTATTGGCCGAAGATGGCAGCTCAGGTCAGAAAATATGTGACAAGTTGTTCTGTGTGCAAAGAAACCAAACCGGTGAATCAACATACACAACCCACGATAGGAAATGAAGTTGTCACTTTGCGTCCCTTTCAGAAACTTTATATCGACTTTTTAGGAAAGTATCCACGGTCTAAAAGCGGAAATACTTT
>PermPBO_1_(paired)_contig_1068
TTTTCTTTGTATCCATGATGTATGTGTGCTATGTTGAAGTTTCTTTTGTAGGTAGCGCCGCAGGATCTATGTGGATTGTGCAGCTTTTCTGATATCCACTTCGGATGGCACAATGGGGGCTCGTACTTCAATGCCCCGCATTGGTTGTCGGTCCAAGTGATGTACTACTTTGTAAACTTCACTCCTATTCAAGTCAATTTTCTTTTCTGGTTTTTGATACTTCATGAAGTTGACTCCCAAAGTGGAACCGGTAATAAGCTCAGCTTGAGCACTTAATGTCTCAGCAATGAATTCATCATTGTAGGCATCTTTGGGTCGATACCAACGACGACCACCAGGCAACACCAATGGACGATCTGAGGCTGGTGTAAGGGGTCCAAAGGCGCGTTTCGAACGTTTTGGATTGCTTTTACGCTCCAAATGCTCCTCCAACTCACCAATGACATCGTATTTATTATCCTTTTGTTTTTTTAATTTTTNNNNNNNNNNNNNNNNNNNNNNNNNNNNNNNNNNNNNNNNNNNNNNNNNNNNNNNNNNNNNNNNNNNNNNNNNNNNNNNNNNNNNNNNNNNNNNNNNNNNNNNNNNNNNNNNNNNNNNNNNNNNNNNNNNNNNNNNNNNNCTGGTTGTTGTTGTTGGTTTATGGCGTTCTCGTCGCTTCTGGCTCGCTTTTCTCCTGATTCATGACAGTTTCCAGCTTCATTGTCGTTTTGCTTAATATCCGTATTTTTATCATCTTGTGATTCCTGTTCCTTGTGGGATTGTTCATCGTCTTTTTCTAAGTTAATTTCACGTGGTTCAATGCTTTTTTCATGTTGTTCTTGCAATTTAAATGTAGGCAGTAAATCGGCCAATTGGCGTGTAACCGCATCAAGGGTGGATTGTATGGTACTCGGGAGACAAGATAAAGCAGCCAATTGTCGTTGGACATCAGCAAGTTGGCGTTCCAATGCCAATTCCTCTTCGGTTTTTTCCACAACTTGCAAAGCAGATTCAGCTTCTAATTTCTTATCCGTGGCCACAGTCTCTACCACATTATCGTCCACATCAGCTTCCTCGGTTTCTTTGGATTCCGGAGTTAGTTCCTTTTCTTTGTCGGATTTTTCAACATCTTCTGATTG
>PermPBO_1_(paired)_contig_1069
GAAAAATTTCGATCACATACCTTTACAATGGCTCTACGCGTTCTTAACATGGCTTTGCGCCGTCAATTGGCTGCCCAATTGCCCCGTACATCTCAAGTAGGCAGCGTAGCCTCTGTCCACACCTTGGACAAAATTGGCAAACGCGAAATTGTTGGCTATGGCTGGAACGGCACCGCCTGCTATGTTGACCGTGTCGACTACCCCATGCCCCCAGTTCGCTTCCGTGAGCCAACCAACGAAATCAACAACTTGCGTGAAAAGGAGAAGCAAGATTGGAAGAAATTGAGCATGGAAGAAAAGAAGGCTCTTTACCGTGCCAGTTTCTGCCAAACTTTTGCCGAATTGAAGGCTCCAAGCGGTGAATGGAAAATGCATTTGGGCATGGGTTTGTTGTTCGCAAGTGCTGCCATCTGGGTTTGCATTTTGATGAACTTGTTCGTCTACGATGAATTGCCTAATACCTTCGATGAAGAGCACCAAAAGGCCCAATTGAAACGTATGCTCGATTTGGAAATCAATCCAGTCACTGGCCTCTCCTCCAAATGGGATTACCAAAACAAGAGATGGAAGAACTAAGCGTATTACCAACTGTGGTGAAAATAGTAATTTCTTTTATAAATTTAAGCCGACTCCAAAGTCAATGTTTGGCCCATTTGTTATTGTAACTTGAAGAGATAGTAGTAGAAAAGGGCTAGGCTTCAAATTATAGTCAACTTAAAAATCAGTTTACGTTAAGAAAAACAAAAAGGATGAAAGAAAAATAAAGTCTGCAATAATGGTGTGCTA
>PermPBO_1_(paired)_contig_107
CCAGTTTCCTTTTGTTTTTTGTTCATTAGAGTACGGTAATTATCGATATTTTATTATTATTTTTGTATTTCTTCTCTAGAATTTCATTTTCTCTTAAAACGTGTTTATTGTATGTATGTAATACGCATGTGCTATTTTGAAGATACAAGCTTTGTGTGTGTGCTGTTCTGATGAATCCTGGATGCAACAGCCAGCAGCAACAAGAGCAATAAATTCTGGTAGGTGTTGTTGGGGCGATGACACGCAAGTGAAGGGAGCTTATAATTTGTCGAGGTATTGGGAGAGATCGGGGAGACCATCCTTAAGACCCTTACGTTTACGGGTGTCTTGGACAATGTGGTAGGGTTTGCTGCCGATTTCACATGGGTCACCAGGCAACACTTGCCAATGATCGAACACACATTGAGGGAAAGCTTGACCACCGGTGTTGGAACGCAAATCAGCGGTGAAACCGAAGGATTCATTTACGGGCAAGTAGGCCTTGACGACGAACATTGGGGTACCAACAACTTGGGATTCTTCAAAGACATGACCACGACGTCTATTCAAGACACCATAGATACCACCGACAGCAACTTCGGGACATTGAATTTCACACAAGTAGACAGGTTCCATCAAACGTGGAGAAGCGGTAATGGCTGAAGCGTACAGACAACGACGAGTGGTTGGAATGATTTGGCCACCACCACGATGGATGGCATCAGCGTGCAAAGTAACATCATAAATGTTGAAACGGACACCACGCATATTTTCATCGGCCAAGATACCTTCCTTGGTGGCCCATTGGAAACCAGCAACAACGGAATCCTTGATTTCGTTCAAGTATTGTACAGATTTGGTACAATCCAAGATGAAGTTGGGACCAGTACCGTCGGGACCGAAACACCAGATCTTACGGGCTTCAGTTACATCATAATCGTATTTCTCAGCCAAATAACGGGCACGGATTTTGAAATCGTCCTTGGAGCTGACATCACCGTTATCAATATCTTCGGGCAAACCATCGGGCATGGGAGTGGCCTTCATCAACAAACGATTGTGCTTGTTGGGTGACTTGGAGAGGCACATTTGGTTCGATTCTTCGAATACGGTTTCACGGTAAGATACAACAGGGTCAGACTTCTTCAAAGGAATGCAAGCGTGATCTTCTTCCAAATCCTTCAAGCAAATTTCCAAATGCAATTCACCGGCGCCGGCAATAATATGTTCACCAGATTCTTCAATGATACATTGTACCATAGGATCGGATTTGGCCAAACGTTTAAGACCTTCGACCAACTTGGGCAAATCGGCAGGATTTTTAGGTTCAACAGCCACACGCACGACAGGGGATACGGAGAATTTCATAACCTTCATGTTGTGGGCATCCTTGAAGGTGGTGATGGTACCGGTCTTAACCAAGAATTGATCAACACCAACCAAACCGCAAATGTTGCCAGAGGGAACATCTTCGATGGCTTCAACATAACGACCCATCATCAAAATTGTACGTTGGATGGCCTTTTCGTACAAATCTTCCTTTTTGCCAGGGATGTAGTTGGGGCCCATGATACGGCATTTTTGGCCAGTGGCGACCTTTCCGGAGAACACACGACCGAAAGCATAGAAACGACCCTTGTCAGAAGTGGGTACCATTTTGGAGATGTACATCATCAAAGGACCATCGGGATCGCAGTTCTTAACAGCAACGGCAGCCTCATCATCATGGGGACCTTCGTACAACATTTCCATACGGTATTTTTGGGCCACAACAGGTGATGGCAAATGGATGGCAATCATCTGAAGTAGAGCTTCACCAGCAGGCAACCAGGTACGCATAACAACCTTCAACAAGGCTTTACCGTCCTTGTCCTTATCTTCATGCTTCAAGGTAACTCCAATCTTCTCCAACAAAGTGGGAATTTCTTCCTTCTTGTAGTTCATAATAGCATCGAACACCTTGTAGATGGGGTCCAAGATGTACATACAGAAAGAACGCTTGTTGTCGGCTTCCTTTTGCTTTTGCCATTTCTTTGTCTTGGCATTGAAGAAGTTTTCACCCCAAAGTCTGTTCATTAGCTTGACAACATCAATCTTGAATTTCTCGGCGTACATTTCGGAGAATTGTTTAAGGGTAAAGGCCCAACCGTGCAAACCAGAACCAAAACCGACGGAACCCTTGGAGGGATCGACACGTACTTCACCCATTGGACCACCATCGTCATTGTAGGTGGCAATAATGACGTTCACGTTTTCAACAATACGTTGGAAAGTTTGGTACAATTCTTCAGCTTCCAATTGCAATTCCAACAAAGCACGGTCCATCTTGTTCATGAACAAAATGGGCTTAATACGTTCAGCAATGGCTTGACGCAAGACAGTTTCGGTTTGGACACACACACCAGACACACAATCGACGACAACCAAAGCGCCGTCAGTGACACGCAAAGCAGCAGTGACTTCAGAGGAGAAATCAACGTGACCGGGTGAATCGATCAAGTTGATCAAGAAACCCTTACTGTCCTTCTCACGTAAATCGGGATTGGTAATGAAAACCACATCCTTATCTTCGACCTCGAAGTACATAGAAATGGCAGTTGACTTGATGGTAATGCAACGTTCCTGTTCATCCTTACGGGTATCGGTGAAACGGGTTTCACCAGCCTTGGCACCGGCAATAATACCAGCCTTTGACACCAAGGAATCGGTCAAGGTGGATTTACCATGATCGACGTGAGCAATGACGGACATGTTACGGATATTCCGCTTCTTGTCCATCAAAGCACGGATTTCATCGACGGTGAAGTTGACCATTTTGGATGTTTATTGATTTTTCCTGACCAACTTTAAAAAACACTACACGCCTGCAATGAGACGTTGCGAGAAAAAGAAAGACCGAACCAGA
>PermPBO_1_(paired)_contig_1070
ATTGGAGTCAGACTACGCACGGCTACAGGTGAACCCGCAACTGTATATGGAAAGGTTCCTGTAAAGTTAACCATTGCAAACAAATCCGTTAATTATGAATTCATTGTGGCCGATATAGTGGACGAAGTTATAATTGGAGCGGATTTTATGATTGCTTTTGGTCTCAACTTGGATTTGAAGCATCGTGTAATGACCTGGTGCGATATCGAAATACCGGTAAACGTGGGCTACAGTNNNNNNNNNNNNNNNNNNNNNNNAGCCAGCCAGAGTCAATACCACCAAATGCCGAAACAATTATATGGGTTTCTATGAATGGAGATTGTGAAGTCGGCAAATTGTGGGTTGTTGAACCAGCAGAAAATAAAAACAACAACATCTTGATAGCAAATGCCCTGGTAACAACAAATGAAGAGGGACTTATACCAGTTCGAGTTTTGAATTTATCTGACCATCAAGAGCAAATTGGAAAATTTTCGGACATTGGCAAATGTACTCCTGCCGAAGCAATAGTCAACTTGGAAAGCAAATCTCCAAAGAAGCATAATGAAGTGATGAAACATCTGGAAGGTTATGTCGAAACTTGGACACGTCATCTATCACCGTCCGAGAAAAATAAAGCCAAGAAATTGTTATGGAAAAATGCCTCCGCCTTTGCCATTGAGAAGAAAAATCAAGGGAGAACATCTGTGGTGAAGCATGAAATAAATACCACAGAAGAAAGACCCATAAAACAGGCACCACGAAGTGTCCCTCTAGCAAAACGAGATGAGGTTCAAAAGCTCGTTAAGGAAATGGCGGAAAGTGGTGTGATCGAGCCATCATCAAGTCCTTGGTGCTC
>PermPBO_1_(paired)_contig_1071
GCACAGCATTGCTGCAGCAAGAAATTAGCCAACAGCAAAGATTAAAGAGTGCTGCCTCAACTCTGGACAAGAGTATATCACGTAATCCGTCCACAGTGGCCAAGCATGAGAAGAAAATTGGTCATCGTCGTGTCGATGAGGAGNNNNNNNNNNNNNNNNNNNNNNNNNNNNNNNNNNNNNNNNNNNNNNNNNNNNNNNNNNNNNCACACGGTGGGCAGTTTGGCCTCCAAGCCCAAAAGGGATTTGCTTATGAATGATTTCTTTGAAATGGAAACGATATCTTTTCCACCCGACGGTTCTTCCATAACACCGGCCCATCACTACAGTGAATTTCGTTTCAAGGTATTTGCCCCCATTGCTTTTCGCTACTTCAGGGACCTCTTTGGCATTGCTCCCGATGACTTTCTTATGTCTATGTGTGCAGCCCCCTTACGCCAGCTATCCAATCCTGGTGCTTCTGGTTCTATATTTTATCTAACCGACGATGATGAATTCATTATCAAGACTGTGCAAAAGAAGGAATGCGAATTCTTGCAGAAACTTCTGCCGGGCTACTACATGAACTTGTCGCAAAATCCCCGCACTTTGCTACCAAAATTCTTTGGCCTCNNNNNNNNNNNNNNNNNNNNNNNNNNNNNNNNNNNNNNNNNNNNNNNNNNNNNNNNNNNNNNNNNNNNNNNNNNNNNNNNNNNNNNNNNNNNNAAGGTTCCACATTCCGTCGAAAGGCTTCCAAGGCTGAGCGGCAAAAGGAGAGCCCAACCTACAAGGATTTGGATTTCATGGAACACCATCCGAATGGTATCTTTTTGGAAACGGATAAATATAATGCTCTTATGAAGACCATACAACGTGACTGCATGGTATTGGAAAGTTTTCAGATTATGGACTATTCCTTGTTGGTTGGCATACACAATCTAGATTTGGCAGCCAAGGAGAAAAGGGAAGAGAGAATACGTAATGCCCGAGCCAAATTGCAGAAGAACGATGAGATACGAGAAGCTGAGGATACCGCCGAGGCTGAGGGTGGAGCGGCTGGTTCCGCTTTAAATCGGTCGCGTAGTATGAATCGCCAACGTTTAGTCGCCCTATCCACAGCCATGGAATCGATTACGGCCGATGATACTCCCTTTGAAGAGGATGAAGATGTACCCGCTGGAGGTATACCGGCTAGATCGGAGGATGATGAGCGTTTGATATTGTATATAGGTATAATTGATATTCTCCAATCCTATCGCCTCGAAAAGAAACTCGAACATACATTTAAGGCCATCATTTACAATGGGGACACAGTATCTGTATGCCGGCCCTCATTCTATGCTCAACGTTTCCAAAATTTTATGGGAAAAACTGTGTTTAAGAAAACCCCAACATTTCCCCTGAGACAATCGAAAAGGAAAACTTCCACGGCCACATTACGTACACCACAAAGAACACCTTCGCAAAATACATCGACGGCCTTAAGGCATCCTCACTTTATGTCGGGTTCATCGACTCCNNNNNNNNNNNNNCTTTTGATGAAATCTCGGAGGAGGATATAACAGCTGCCTCAGGCTCAAGAAGTTCAACTTCACATTTGAGAAATATACCACCACCACAGTCTTATATCTCCTCGCATCGTAGTACCGTGGGTAGTACCACCGATGATAATAGCGATGATGATGGTGCCTCGGCCAGTGGTAGCAATAGATCATCTTTACCACGAAGACGGCCACAGTATTTGACAAAGACTAGTGTTGAAGTGACCTCAATAGGATGTGTAGAGAATCATCAGAGGCATGATCACAAACAATCCGATGAGGGTATCGAACAAGATGTTGAGGGTAAAAAGGTGGTGAATGCCGTCATACAAAGTACACAGNNGAAAGAAAATACACCTCAACATTGATAATCAATGAAGAGGTGAGATGATGGACTGAGAGCAAGCATGAGATAGAGAGAAAGAGTTAGAGAGGTGTTTAAGTGTGGAATACCTGCTATGCTCTTAATTTTAAATTCAATGAGGGAG
>PermPBO_1_(paired)_contig_1072
CTAACAATAATCGCGACTCCAAAGCCTATGGATCTGGTAATAGCCAGTGGTCTTATACAGGAACTGCACAACTCCAACCCCCACAACAGCAGCCTTCCACCCATACCTACACCCAAACGCATACGACCACTACCAATACCAATCAAAGGGGGTCAGGAGATCGTTGGACCAATATGAATGTTCTGCGTCCACAGGCCCCAACCACAAATTGGCAACAAGTGCCTAATACTCCCGTAACCACGACAAATGTTTGGTCAGGAACTGCCATCAATGTGGATCAGCAATCCCCTACACGAACGGTGATCTATGAAGAGGGATCTCTACAGCCCGATCGTAATTATAATCATCATATCCCCTATAGCAAGCCATTAGCACCCATACCCAGCTCCGGCAGCTCTACAACAGCAACTGTTGTCTATGCTCAACCCATAGGATCACAAGAAACCTCTGAAGAAGTGTTTGGTTCACATAATCTTCCGCAACCTCATGATCCTTCATATCCCTCATACAACAGACCTCATCATAGTCCAAATTTAAATCGTCAAAATTTCACCCGAACTGTAACTAGTGTGTCCCCAGGAAATCAATGGGTTCCCATTGTAGTCAATCCCATTCCTCAGGTGCCGGTGGTTACACATTTAATGCCACCTTTAGAGGGACCAGGTTCACCGGTCTCCTCCACAGTAGCAGGAGGTTATCCCCATAATTCATTTAAAAGACCTGGGGAACCTACCCCTTCCCGAACCCCTCCAACCTCACAGAGAGGTCATACGGTTATTTCCCATGGAGATGTTCCCATAGCTCATCTAGTACCTCCAAATCGAGGTGATGATTTGGGTCAGAGACCCTTGGATGAGTCGAATCCCACTGTGACCACTGTGTATGTTAATAACTTCCCTGGTCTACCATGGCCTCATGACACCAATCAATTGGATACGGTGGCCTCAGGTTCTAGAAAAGTTTTAACCATAGATGAATCAAATCTATATGGAGGTCTTCAACCTCCACTTTCCGAAGGTCAAGTAACTAGTACTCCACGACCAATTAATGCTGATCGTAGACCTCAAATTCCAATACCCACACAAGCGACCACACCTTTGCCCCGTGTAGAATATCCAAAACTTTCAAATGCTACCATACAAACTTTTCCCCATCAACCCCATTACAGTTCTCCCTATTCAGAGGTGGCACATTCGCGAAATGCTTCTTGGTCGGGTAGAAAAATCCCACAACAATCAGCCATAAAACCTTCGACTCGTTTAGAGCTTTCCAAAATACCAGAGGATAGGATTCCTACAACCTCACATAGACCAAGTGAATATGTTGATGAGACCACACCCAGCCAAATTGACCCCGACCAATTACCTCTTAAAGAGGCTCTTCAACTCATGCTTAGACCCTATTTCAATCGCAGCGGCACTGTAGATGATGATGTGGCCGCTAAGGCTGAATCGCACATCATGAATTTAGTTGCACCCATAGACACGGCTCCCGAAGAGACCACCACCACCACCACCACTCACAATCCATTATTGCATGTCCCTAGTATTAGTATTCCTTCAACGACACCACTTCACGACGACGTTGAAATTATTCTTGCAGGTGAACAGCATAGTTTAGTGACCACCACTACGGCCACTCAACCGGGTTCACATAAATCCGCTACATTCTATGACTTCGACCATACCACCGTAGAATCTGAACGTTCTACATTGGCTCAGCAAGGACACACCCATGATCATGATTCCAATTGGCATAAACATCATCAACATTTACCCAGTTCTTCCAAACACCAAAATCATCATAAACACCAACATTCTCGTGAATTCCATGAAAAACATCCTCATTTACCCAATCCTTTCGATACTCCCTTGGAATCCCCATCCAATTCGGCTGGCATAGATATACGAAGTGGAGATTTGTGTCCCTTTAGTTGTGGAAATGGAAAGTGTATAGCACAGCATGAGGTTTGCAATGGTGTAAATAATTGCGGCAATCGATTAGACGAAGAAAACTGTGACCATTTGGGTTATGAAGTACGTTTGACCGGTGGTGAGAGCTCCAACAAGGGAAGAGTCGAAGTCAAAATTCTTGGCAAATGGGGCTATGTTTGCGATGACAAATTCGGGTTAAAAGATGCTGATGTCTTGTGCCATGAATTGGGCTTCAAAATGGGTGCCATGGAAGTACGTGGTAGCTCCTATTATCCCCCAAGTGATGTTAATGCCCAATACAATATGGATGAGGTGGAGTGTAAAGGCAATGAAACATCATTGCGTGAATGTGATTTCAAGGGTTGGGGTATTCATAATTGTGGTCCTGATGAAGTTGTGGGTGTGGTTTGTAAAGTTCAACAGCTCAAGTGTCCTGATAATTATTGGTTATGTACCAAATCAGAGGAATGTATACCAACAGCATTCCTCTGTGATGTAACACCCGATTGTTCCGATGGATCCGATGAGAGTCCCAAAGTTTGTAATGCTCCTATCGAATATCGTCTGGAGGGTGGACGTACTAAAAATGAAGGCCGTCTAGAGATTTTCTATCGTGGTGAATGGGGTACGGTTTGCGATGATGATTTTAGCGTAAAAGAAGCCCAAGTTGTATGCAATTCATTGGGCTACTATGGCAAAGCGCAAGTGGCCAAAAATATATATGGTCCCGGCTCAGGTCCCATCTGGTTGGATCAAGTCTCCTGTCTGGGCAATGAGACTACATTGGATCAATGTAACCACTGGACTTGGGGTGAAAATAATTGTCAACATACCGAAGATGTGGGATTAAAATGTACAGCTGGCCCTAAACCCACCACCACCAATCGGCCAATCACTCTAACAGCGACATCTAAAGATGCCGCATGGCATCAGACTCAAATGGAATTGGAACAATCGGAACTAGATGATTTGGGAAAATATCAAGGTTTATGGCAACGTTCCAGTAAAGCTGTTCATCAGCAAAAACAATGTGGCCACTTCAAATCGAATTTGATAGACGAATATGCCCACCCGGAGGAGAGAGTTATTAATGGCAGCATAGCCAAGAGGGGACGTCATCCATGGCAGGCCACCATACGTACACGTGGACGAGGTGGTATTTCTAGCCATTGGTGTGGAGCTGTTATCATCTCAAAGAAACTCATCTTAACAGCAGCCCATTGTTTAGCTGGTTATCCCAAGGGATCGTATTTTGTCCGTGTAGGTGATCATTATGCGAATATAGCTGAAGCTTCGGAAATTGATTCGAATATTGAAAATTGGTATATCCATGAGAGATTCCGTGAGGAGAAACACATGAACAATGATATTGCCATTATTTTGCTTAAGAATGCCTTACGATTTAATGACTATGTTCAACCGATTTGTTTGCCAGAGAAGGGAGCACAATTGGAGGCCAATCGCAAATGTACGATTTCAGGTTGGGGATCCATTAAATCGGGAACATCAACTCCTTCGAATATCCTAAGGGCTGCAGANNNNNNNNNNCTACCAGATGATGTTTGTAAACGTAGAGAAGTCTATGGCAATGCCATGAGTGAAGGTATGTTCTGTGCCGGTCATTTGGATGAAAATGTAGATGCTTGTGATGGAGACTCTGGTGGACCTTTGGTGTGTTCCGATGAAAATGCTGAGACCTTATATGGCATTATATCATGGGGTCAACATTGTGGCTATGCCAATCATCCAGGAGTTTATGTTCGTGTTG
>PermPBO_1_(paired)_contig_1073
GTAATACCAAAGGATTAATTTGTAAAATTGCGATAAGCAACAAGTAGCAGAAAAATGCGTTTATTTGTGATTTTATTCGTGGCCGTGTTTGCTGCAACGACATCAGCAGGACATTTGGGCGGAGGTGGATATGGTGGTGGCGGTGGCAATCCTTGGGCTGGTAAACAAGGAGGATTTGGAGGTGGTGGCGGCTATGGAGGCGGTGGTGGATATGGTGGTGGCGGCGGTTATGGTGGTGGTGGTGGACGTAACCCTTGGGCCGGCAAGCAAGGTGGATTTGGTGGCGGCGGATTTGGTCATGGCGGAGGATCTGGAGGAGGTTTTGGCTCAAATCCTTGGGCCAACAAACAAGGTGGTTTCGGTGGCGGCTCTTATGGCAGCGGCGGTGGTGGTGGATATGGAGGATCCGGTGGATTCGGTGGCAAACATGGCGGCGGTGGTGGTTTCGGTGGCTCTGGTGGTTTTGGTGGCAAACATGGTGGTGGCGGAGGAGGTGGATATGGAGGCTCCGGAGGATTTGGCGGCAAACACGGTGGTGGAGGAGGTTTTGGTGGCGGCTTTGGAGGTGGCGGATCTGGATTCGGCGGTGGTGATCGTCGTGGAGGCGGTGGTGGTGGCAATAGCCAAGATCTATCTATTCGTCCCATGGATTTCACAAATTTGACCCCATTCAAAAAAGATTTCTACAAAGAGCATCCCGTTGTGGCTAACCGTTCGTATGGCGAAGTGCAACGCTATCGCGAAGAACATGAAATAACCATTCGTGGCACTGCTCCCAATCCTATACAAGACTTCAGCGAAGCTTACTTCCCCGATTACGTCACAAAAGAAATCCGTCGCCAAGGCTACAAAGCACCCACTCCCATTCAAGCCCAGGGTTGGCCCATTGCCATGAGTGGTAATAATTTGGTTGGTATCGCTAAGACTGGATCCGGCAAGACTTTGGGCTATATCTTACCTGCTATTGTGCACATCAACAATCAACAGCCTTTGCAACGAGGTGATGGGCCCATTGCCTTAGTTTTAGCTCCCACTCGTGAATTAGCCCAACAAATCCAACAAGTTGCCACCGAATTCGGATCGTCATCATATGTACGCAACACTTGCGTATTTGGCGGTGCCCCAAAAGGCGGACAAATGCGTGATCTTCAACGTGGTTGCGAAATTGTTATTGCCACACCCGGTCGTTTGATAGATTTCTTGGCAGCCGGTGCAACAAATTTGAAACGCTGCACATACTTGGTTTTGGATGAAGCCGATCGTATGTTGGATATGGGTTTTGAACCCCAAATCCGTAAAATTATCTCACAAATTCGCCCCGATCGTCAGACTCTTATGTGGTCTGCTACTTGGCCCAAAGAAGTGAAACAATTGGCTGAAGATTTCCTCGGCAATTATATGCAAATTAATATTGGCTCACTGGAATTATCAGCAAACCATAACATTCGTCAAGTTATCGATGTATGTGAGGAAAATGACAAAGAAGAAAAACTTAAAGCTTTACTTTCGGAAATTTATGACACTAGCGAAAATCCCGGCAAAATTATCATTTTCGTTGAAACAAAACGCCGTGTCGATCACTTGGTACGTTTCATTCGTAGTTTCGGTGTACGATGCGGTGCTATCCACGGTGACAAATCACAATCTGAACGTGATTTCGTGTTGCGTGAATTCCGCTCTGGCAAATCAAATATTTTGGTAGCCACTGATGTTGCCGCCCGTGGCTTGGACGTTGATGGCATTAAGTATGTTATAAACTTTGACTATCCACAATCCTCGGAAGATTATATTCATCGCATTGGCCGTACTGGACGCTCAAATACCACTGGTACTTCATATGCTTTCTTCACACGTAACAACTCAAAGCAATCTAAGGCCTTAGTCGATGTGCTAAGAGAAGCTAATCAGGAAATCAACCCCGCACTAGAGAGCATGGTTCGCAATAGCCGTTTTGATGGTGGCGGACGTTCTCGCTATGGTAACTCTTCCCGGTACAATGGTACCTTCAAAAAGGGATCTATGGGAGGAGGTGGCGGCGGACG
>PermPBO_1_(paired)_contig_1074
CAAATTTCTTAACATCACATGCGGCTTCATTTTTAAAATCTAACTTTTATCCACATTAATTTTGACCGTTTGTCGATTAGTAGAAAATTAAGGGCTCTTGTATTAGACACCGCCATTGTAGGGTTTAGCTGTGCACTCTGAATCAGAAGCTTCAGCAGATGTAGAGCCACAATTTAAAAGTACTTCAGCACCTCGGCCATTGGGAGTTAAATGTGTATTGCCATTGAGTTTCAAGCTATTCAATTTAGCCTGTAGGTTAAAATCATCTTCATCGGATGAAGCATCGGATTGTTGACGAGGTGATAATCGACAGCCCCTAGCTATATAACTGGGCAAACGTCCCACTGATGCCAATATTAGACCCAAAAATGGTGGTGAAGGTTTTAGCGGACGTGATAAGTATTCCGGGTGATATTGTGTACCCACATAATAAGGATGGTCTTTGAGTTCTATAACTTCCATACGCATTTTCGTATCATCACAACCTACAAAACGTAAACCANNTCCAGCTGTGGCACATATTTGGGATTGACCTCATAACGATGCCGATGACGTTCATCCACGGATTTGGGGTTACCATACAATTGTTTTATAATGCTGGGCTCATCGGAGAATATTGTTGTGCGTTTGCCTAAACGCATGGTGCCTCCCATTTGTCCCGTATGATGTTCGGGCATATCAATAACCAAAGCATTGGCGGTTTTGGGATTAATTTCCGTTGTATTGGCATCTTCCAGACCCAAAACACTACGGGCAAATTCTATAACAGCAGCCTGAAGACCCAAACATATACCCAAGAAAGGTTTACGATTTTCGCGACACCATTTACAGGCTTTGATTTTGCCTTCAATTCCTCGGGAACCAAAACCGCCAGGAACTAGGACACCATCACTTTCGCAAAGTAATTGCCATTCTTTGTGGTATTTCGAGGGGGCTTCTTGGAGGGTTTCATTCTCCAACAAACTGGAATCAATGAAGTTGAGATTGAGGTTATAGCCCACAGCAAGGGCAGCATGTTGCAAGGCCTTAATCACCGAGGCATANNNNNNNNNNNNNNNNNNNNCCAACCAAAGCAATATTGACGGTTTTGCGTAAGGTTTCCGAACGCCGGGCCAAATCTTTCCATTTCTGTAAGCATCTTTCTCTTTTGCTCGGTTGTATATTCAATTGCAGGCGTTCATTTAAAAACTCTATAACACCATTTTGTTCCATAAGCAATGGCACATGATATATGGAGCTCAAATCATGTATACAAATGACTTGATCTGGTGCCACATGACAAAAATTCGAGATTTTTTCCTTAACCTCCGAGCCAATGGGTTTTTCCGAACGACATACAATTAAATCTGGACTCAAGCCAAAACCTCTTAGTTCACGTACGGAACTTTGTGTGGGCTTGGTTTTTGGCTCACCGGTAGATGAGGGTGAAGGCACCAAAGATACATGGGCGCAGCAGAAATTTTCCCGTTTAACACGAAATTGAAATTGACGAAACGCTTCCACAAAGGGCATACCCTCAATATCGCCTATAGTGCCACCCAACTCAATGATACAAACTTGAGGTTTAGATTCTCCACGTACGGGTGTCTGAGCAACACGTTCAACCCATTCCTGAATGGCATCGGTAATGTGGGGTACAACTTGAACTGTCTTTCCCAAATATTCGCCTTTACGTTCCTTCTCTATCACCAATTGATAGATTTTTCCTGTAGTTATGTTATTATCACGATGCAGTGTAACATCGAGAAATCTTTCATAGTTACCCAAATCTAAATCGACTTCGCCACCATCGTCCAAGACATAGACTTCACCATGCTCATATGGTGAAAAAGTACCGGCATCTATATTTATGTATGGATCAATTTTAATGGATGTAACATCCAAACCACATGATTTTAGTAATGTACCAAATGAAGAGGCAATGACCCCTTTGCCCACACCACTGATAACACCACCGGTAACTAAAATGTATTTCATTGTTGTTGCTGTTTTGTTTTAGGGTTTTATGATTTTAGTCAGGTCTTATCTTTCCCGAAGGCGCGCACAAAAC
>PermPBO_1_(paired)_contig_1075
ACGGGCTGAGGTGGTGCTGGTGGAGCAACGGGTAAATGATCACCAGAGGCTTGGAAACCATTTTTGCCAGCTGTGTAGGAAATGGTTCTTCTCTCACCGGTGGGATCTACATAACTGTAACTACCATGACGGGTACCATCAGCGTCGGTTTCTTCCTTAAAATTAATGCCATCCTCTTGTGTATAGGCAGCACCGAATTTGCCATCGCCGGATAGATATCGCTGTTCGCTAATAATGGCTGCTGTTTTGGGGTCTCGGTGGTAGCCTTGACTGGCAGCCAATGCAATGAGGGTGGTTAATACAATAAATCTAAACATATTTGCTTAAACGAATTTAATCCTTTTTTCTTAAGCGACACGGTAAACTGCTAAGTATAGTAAGTACGAGGCCTTTACGTAATGGTCCGTTAATCAAAAAGGATTTCGTTGGCTCTTATG
>PermPBO_1_(paired)_contig_1076
CTAGAATATCAAATAAACATCCCGAGACAATGTATAATAATCCGAATGCTGGCATAAGGAATCCATCTGGTCCGGGACGTAAGATTAAACATGTGAGAGATATCAATGCGATGGGGCCTACGGCACCAATGGCCACCTCATCACCATACATGCAACCAGCGGGTGGACCGACAGTTTTAGATCCAATGATGGGAGGAGGAATAAACAATCAGGCACCTAGTAATTTTGGAGTTCCACCTCAGCAACCAGCAATGCCCGGCGGTTTCAATAATGGCGGCATAGCAATGCCAAGTCAAAATTATGGGTATACCGCTCCCTCTCCTCAACCACCACAATATACTGGGGCTTCTATGGGGCCTCAACCTGGCCCTGGTGCTCCGTTTATGGGAGGACCACAACAGCCAACGGCCGGACAAATGCCAGNNGCCAGCAGGCCAATTTCCACAATTTGCTATGTTCCAGCAACCCATTGTCCAGGACATGGCAATGCAGTATGGACAAAAATTAGCCGATCAAGGAAAACAATTGGTGGAGAATCAATTCACTAAATGGGTTCCTGTTGCGAAGTTAAAATATTACTTTTCGGTTGATAATAACTATGTAATACACAAATTGCGATTATTATTTTTCCCATTCACACATAAGGATTGGTCTCTCAAATATGATCAAGAACAACCTGTACAACCGCGATATGATATTAATGCTCCCGACTTATACATACCCACAATGGCTTTTATA
>PermPBO_1_(paired)_contig_1078
CGAAAGGTTTCCACGCAGCAGCAGGGGAAACGTTTCCTAAAAATTCTAGTATTTTTACAAAATTGTAAATTGCAAACGCAGTGACGTTTCAATTTTGTGTTGCCCACAAATCAAGTGAATCAGTTGCTGTGTGATACATCCAAGCAAAATGTTGGTTAACGAGGCTAGAATTATGCTGAGCCGCACTGGTGCTGTGGCCGCACGTCACCAGTTGCGTGCCCTTACCTCAGGCAGCCAGCAAAATAATCAACAGGCTGCAGCCAAGGAAGCTCCCGAACCACAAATTAAATCTTTCCAAATCTATCGTTGGAATCCCGATAATGCTGGTGAGAAACCCTATATGCAAACCTACCAGGTGAATTTGCGTGAATGCGGTCCCATGGTCTTGGATGCCTTGATCAAGATCAAGAACGAAATGGATCCCACCTTGACTTTCCGTCGTTCTTGTCGTGAGGGCATTTGTGGTTCCTGTGCCATGAATATTGCTGGTACCAATACATTGGCTTGCATTAGCAAAATTGATACAAATACCTCCAAACCCTTGAAGGTATATCCATTACCTCACATGTATGTGGTGCGCGATTTGGTACCTGACATGAACCATTTCTATGAACAATACAGATCCATTCAACCCTGGTTGCAACGCAAGAACGAAGCTGGAGAAAAGAAGGGTAAAGCCCAATATTTGCAATCCGTTGAGGATCGTTCGAAATTGGACGGATTGTATGAATGCATTTTGTGTGCCTGCTGTTCTACCTCTTGTCCATCATACTGGTGGAATGCCGAGAAATACTTGGGACCCGCTGTGCTTATGCAGGCCTATCGTTGGATCATCGATTCCCGTGATGAAAGCACCCACGAACGTTTGGACAAATTGAAGGATCCCTTCAGTGTATACCGTTGTCACACCATCATGAATTGCACTCGCACTTGCCCCAAAGGCTTGAATCCTGGTCGTGCTATTGCTGAAATCAAGAAATTGCTTTCTGGTATGGCTAAGAAGCCAGAACCCAAATTGGATACTGCTGCTTTGCATAAGTAGAGACATCACATAAGAATGGGAAGCTAGATAGATAGTACATAGTGTCTACTTCAGCTTTATTTCACTTTACAAATCCCAGTTTCCTGATATTCTTTGTACTTATAAAGTGTTTTTCCCATCTATAATTTATTGGAAATGTTTAAAAGAGGCCAGCTAAACATCTCTTGTTCGAAAGCCATTCAGGTTTATTTGATTTTAACGTTGGATTACTGTAGAATTTGTATCTTTATCTTTG
>PermPBO_1_(paired)_contig_1079
TGACGTTTAAATAATCCTTCTAGTTCCAGATCAGGCTCCTTGCGATGTAAAAATACCACTTCCACATCGACATCTTCTCGATCTTCATGCAGAAAATCCTTTAGAAAATGTGACACCGATTCGTATGTTATGTGTCCACATACCACAATGTGTCTCTTTCCGTGTTCAGATCNNNNNNNNNNNNNNNNNNNNNNNNNNNNNNNNNNNNNNNNNNTTCTGGTATCCAACTAGCGAACACAGCCAAACCCACGAGGAGAAAGAACACCAGGAATGTCCTTCCTAAAACAGTCTCACAGTATACATCACCATACCCTACTGTTGACATGGTAACAATTAGAAAATNNNNNNNNNNNNNNNNNNNNNNNNNNNNNNNNNNNNNNNNNNNNNNNNNNNNNNNNNNNNNNNNNNNNNNNNNNNNNNNNNNNNNNNNNNNNNNNNNNNNGTTAACCATACGGATATAAATATGGATACCAATTGGGCCAAGCGTATTGAACTTGATGTTTTTAAAACATTTAAATATTGCAATATATCCGGTACAGTCATAAGACGCAATGCTCGAAGAAATCGAAGACCGATCCATGTTCGATCTAAATATATTGATACAAAGGACGGGGGTATTGTAAAATAATCTACAAAACTGTACATTTCTAACATAAACCAAAGTTTATCGGACGCCGCTATGAATCGTATAAAAAAGTAAACCATGAAAAATATATTGAATGCAAGATCGATNNNNNNNNNNNNNNNNNNNNNNNNNNNNNNNNTTCGACTTCTTCGTTAGATGCATCAACAAAGTATATAATAAGAGACGCAATACTAAGTATAAATACAAGTACGACCAATATTCGACCGGTTGTTGTTTGACCCGAAATAAGCTCTCCAGCCCAGTCTTTTGCTTCTGTCATAAAAGTCCCCTCGAACTCTTGTTTGTTTCTGGATGCTTTCTGCTCCTTTTGCTTGGGATCGTTCGGTCCCAGCTCCGGTTCTTTGCGACAGCATATAAATGCAAATGCCCGCCATAGTAGGACGATGAGGAATCCAGCAAGAAATGTGAAGATGCTGGACAGTAGAAAGCAGTAGTACTTTCGAACTTTGAGACAATCATCGACCTCGAATGGTGAACCTGTTGTATCATCAGGCAATGATTCGACAGTGCTTTGATCACACCCCGACATCCCATCGACCGCTTGGTCAAGGTCTGTCAAGTTCACCGCCATGTCTCAACGATAACTGTTCAAGAGCTGAACAGAATCGATAAGTTTTT
>PermPBO_1_(paired)_contig_108
GATATGTATTCGGTATTTAAATAACAATATGTATATTCATTTATGGGTATGGTTCAGCACACAAACATGAGTAACTACAAGTACTATATAATTTCTTAAAAATCAATTAACATCACAGGCCTCAAAAGCTTAATCACAATCGGTTAGGACCCATCAGTATTGTTGCAAACGCCATTAACAGTATCCATATTGCTCCTACCCTCACAGAAGTGGCAGAATCTTTCAATGGAATCGTATTGCAGTTGTCGGTATGGCAGATCTCGCATTGGTCGCTATCTCCACATACCACTTGTGAGGAACATCCACGGGTGACAACACCATCCGCTCCGAAGGATGTTACACAGCTATCATTTGCATCATAAACTAGACATATAAGTGGATTATACGGACTTGTAGCACAGTACTCGTCGGCAACTGAATTGCAAATATGACAGGATAGGCGGTTGATGGGGAATACTTCTTTATTGCACTTGGATCCAGCACAGGCGGCACAAGTTCCAGCTCCAATACACGACTGTTCAGATTCATTCAGTTTGGAAAGACATCCCCTGATGGTATGTCCTTCCAAATTAATATAAGTTACACACTGGTCATTGGGTGAGTTGCATGTTTCTGCAGTAGTAACTCCTAATGGATTTTGACTACATTGTGGTGTTTTATTTGAATCACAGGCCAAACATTCAGTTGTTGGAGGTAGACGTGAGAGTTCATTGCAATCGTTACCTTTACATTTGTGCAGTTTGTTTTGCTCTGTCCACTCAACAATATCGCTAGCATTCTGTGAAGAAACACAGCCTAGCAGATCTGGGCGTCCATTTTCGTACTTAGCAAAGCAATAGTCGTTGTTATCGTAGATATAACAATATTGCCCAAAGCTGTTATTGCAAGATTCTCCGTCACAGACGTGACATTTGAGGCGGTCTTTGGGAAATACAAACGTATTACAATATTCTCCGGTACACATGGCACATTCGCTTCCGCCATTACAATCTTGCTGAACTCGCAATTCTTTGTCATCTAAACAGGAACGAATGACTTGCTGGTCTCTCATAGCAACCATACATTGCTTGTAACATTTCCGAGAACCAAAGCCGGAGTCAGTGGGTTCTATGGCACACGATATATTTTTAGAAGAGTCACAGAAAGCACAATCGACATATTCCGAAACACTCCAGGCGCTATTGCATTCATTTGACTTGCAGCGGAAACACAACTCTGGATTTTGGCGACAATACAGGTCTTTGTAATCTTCCACATCATCGGAACATCCACGACGGTCCACTTCTCCCAATGAGTTGAATACGGTCATACAATCCTGATTGATGTTGCGGCTAGAACATGTGATTGCTGGGCCCAACGAATACAAACACTGTTCACCAACACAGGTGTGACATTGAAGAGGGAGCACCTGCCACATTCCATGATATCCATCATCCCACTTATTATATAAATCAATAGAGTTACATTCGGTTCCGAAGCATGATCGACAAGTGGAAACATCGCTGGCGTCGCAGAAAATATCACTCTTACAACCTCGAATGGTGACATTTCCGCTTAAAGCTGTCATACAAGATTCAGTATCGCTGACAATAGGACATGCCATTTTTGAAGTAGGGAATGACTCACAATCAGGTTCCTCTTCCGACGTACATGTGAAACATTGTTGACGGTCAACAGGGAATATCTCTCGGTTACAACCATCTCCAGTACAAGTTCCACAATTTTTATTATTTCCTAAAACGCAGTCCACAAATTCGTTTTCTAGCAGGTCGGTTAAGCATCCTCTTTCAGTGTGACCATTTTCGGTCAATTTGGTATAACAGCCTGTATAGGGGAATATGTTACACGAGTTGAAAGAACCTATTTCAACTGGGCTAACCGCACAGGACGCCTCATTTACAGAATCACACACAGCACATCGCTGCGCTGCCGGAATTGAGTCCAAGGTATTGCAATTATCTCCTGAGCACACGGACACTCTTTTGGTCTTTATAATGGACTCCAATTGTTGATTACGGAATGAGCTTACACAACCCATTTCTGACACACTATTCGTATCGTCGAATCGAATGAAACATTGATCGGCTTCCTTGAAAAGGGGGCAAGACTTAATTTCGGGATCTTCGCAATTGAACCCTTCACACATGTAACAGGAGAGCCTGTTCTCTGGAATATTATTCACGTTGCATTTATCTGCAGTACAAGCTTCACATTTGGCATCCTTGCCACTGGAGCAAGCGCTCTGGTCAGTTACTTCCTTGTCATTTAGACAAGTGCGGATCAAATCATACGCTGGATTAGAAGAGCTGTCTGAAGGATAAAGAGCGGTCATGCAACCACCTTGACATTGCCGTAACTTGTAGTCAGAACTTAATGGATTCCACAGGCAATTCAAGTCTTTAGTGGAATCGCAGTAAATACATTCGGTAAACTCGGACTTTGATACAGCAGAATTGCATTCATTCGATTTGCAATTGAAGCAATTTCCTTCGTTTTCATCGCAATACTTTCCAAACTCTTTCTCAACTTCATCGGCGCACCCACGGCGAATAACACTTCCATTCTCATTGAAAATGGTTACGCAATCCTGTTCATTGTTTAAATCGCAAGTAACCAATTCCGGAGATTCACAGTTGGAATTTTCACAACTTAAACAGGTCAAGGGTAAATCTTGCCATTTGCCATAATTATCATCTTGTTTCTTTGCCAAATTAACAGTGTTACACCCTTCGCCAGCGCATTTAACACATTTTCTTGGATTTGTAGCATCACAGACTAAACTAGAACTGCACCCGCGGTATGTAATGTCATTTCTGATCTTTGTAACACACATGTCCTCGACATCGTATAACGGACAAATTTCCAAGCTGTTTGGAGAATTCTCGCAATATCCGTCAACCGAAGAATCGCATATGTGACACTTAAGACGATTAACGGGGAAGATGTCTTTATTACAGTTATTATCTTTACATGACTTGCAAGTTGTAGATGAGCCATCTAAACATGTCAAGAATTCGTTATCATACAAATTGGATAAACATCCTCGTTCGGTCGCACCATCGGGCAATACACGTGAATAACATTCGGTGAAAGGCAGTGTAGCACATGTTGTCTGACCGAAAACTTGCTCAGGATTTACTGCACAATCTTTATCTGTACGAGAGTTACAAAGTGTACATACTTGAGAGGAGGGCAAATTGTCGAAATGATTGCAATTGTCATCTTCACACAAATGTATTAGTTTTTGTTTTAGTAAATAATCGGCTTCTTGGTTGCTAAATTCACTGCGACAACCCAGAGCAATAATGGAGAGCTTCTCATCGAAACGTATGTAGCACTTATCGTCAGGACGATAGTTTGGACATTCCTGAATTGTGGGATTTTGGCATTCGTCGCCTTCACAAATGTAACAACTATGTCTCTCAGCGGGCACAATGTCTGTGTTACATTTATCGGAATTACATGTTTGACAATGATCTTTTGTGCCAGCCGCACAACTTTCACGATCGTCCAAGTCCATATCATCGTAGCAAGATCTCACTAGACCATACGAAGGATTTTCTTCTCTAAATATAGGATAAAGGGCCGTCATGCAGTATTTGTAACATTTCCGAGTTTTGTCAATGCTTGCGATATTGCTAACACAATTACCACTTGAATCGGATTCACAAGATAAGCAATCGACGTATTCCTCCAATCTGGTGGCAATGTTACATCCATTTGAGTTACAAGCCATACAATTGCCAGGATTTTCTTCGCAGTATGCTTCATTTTGGGCTTCGAGGGAATCACTACACCCTCTTTGGATAACTTTGCCCTCGTCGTTGAATATGCTCATACAATTCTGGTAAGGATTATTCACACACACGCGAAAATCACCTTTGCTTTGGCAATCCTCTTCACCCTGACAGGTGTAACAAGTGATTGGAACATCCTGCCACAGACCAGGTTTACCGTTCTCATTTACCTTTTCAAAGTTGACGGTATTGCAGCCATTTGTATTGCAGATCCTACATGTTCGCAAGTCGTTTACATTATCGCATGTCATACTTGAACCGCATCCGCGAGTAGTAACACCGTTACGGTAATTGCTTATGCATGAATCGTTTTCAGCGTAAAGTGCACAAACTTTGTTGCTATTGGGACTTGTTCCACATAGAGGATCGGAAGTAGAGCTACACTGGTGGCATGTTCTACGATCAGCGGGATATACATCAATTTCGTTGCACTTATCACCCATACATGTTTCACAAAGTCCATCTGATCCGATGAGACAGCCATAGAAGATGTCTGGATCTGTCAAGCCGGATAAACATCCTCTTTCAGTATGTCCATAGATATTGATACGGGTAAAACATTCAGTGTATGGTAGTGATGAACAACGTTGCACATTGGCCACGAGGTTGGGGTTAATCGCACACAATGCATTGTCCTCCGAATTACATACTGAACAAGATTTCATAGTTGGAATGGCGTCTGGTGAGTTACATCCTTTTTCATTACATAGTAACATTTGCTTTTGTTTCACAAGTTCCAGGACTGTATCCATTTCATATTCACTACGACAACCCATAGCAATTACGTTACTCTCGTTTGAAAAGAGCGTGTAACATTGGTCATTTGGATGATATGCACGACACTCCCGCAGTTCCATATCTTCACAGTCATTGTCAGCACACGTGAAACATTCAAAACGAGTTTCCGGTACATTCATGGTGTTGCAACGGGCTCCAGTGCAGGACTGACAGAAATCGTTTTCACCGTTTGAACATAACTCACGATCATCCATGTCCATGTCATCTAAGCAAGTACGGGTAAGTTCATAGGCAGGATCGTTACCACTATTGCGTGGATACAATGCAACCATGCAATCACCATGACATTTACGAGTTCTACCTATCGACGTATCAAAATTTACGGAACAGGAAGCACTATTAGCCGAATCACAGTAATAACAATCATTGTATTCATCTAAACTATTCGCCGTATTACAACCATTGGATTTGCAGTGTATACATCTTTCTGGATATTGATCGCAGTAGTCGTTATGAGAAGAGGTGATTGCATCACTGCATCCACGTTTCTCAACGGCTCCAGTGAGCCCGAACACTACGGTGCATGTCTGCAAGTTATTGCCATTACATACATTGACGACCCCATTGCTATTTATACATTCATCGCCTTCACAAGTATAACAGTTGAGGGGAAGACCTTGCCATTTACCCGGTACTCCTATATAAGCATTCAGTAGATTGACAGTATTACAGTTATCCGTGCTGTTACAAATTCTGCATGTATCTCGATCGGAAGTATCACAGGTAAATTCTGAAGTGCATCCACGAGTTATGCGATCGCCTTCCAGTTTAGTAACACAACTGTCATTGTCCTTGAATAAAGGACATGTTTCGGCGAATTGGATGGAATTATCTTCACAAGCCGAAAAAAGCGCTGAATCACACCGTATGCAACTGCGGCGCCCTTCAGGGAAAATTTGGTTATTGCAGTCGTTAGTAGAGCAAATTTCGCAGCCATTGATGCCACTCATGCATTCATCATATAACTCGTCATTAACATCAGATAAGCAGCCACGATGAGTAACGCCATCTTTGTCTATCCTGGTAAAACATTCGGTGTTAGGGAATAGATGACAAACGGTGGCGATTACAGATATTGGATTGGACGAACATTCTGGATCCACCGACGAATTACACCATCTACAAGCTATTTGTTTAGGGAAATTATCGAAGTTGTTGCAATTATCTCCATCGCAGACAAGAAGATTTCGACGATTTCCAACCAGGAATGCATTGTCCAAATCACTCACACATCCCATTCGTTGAACATTGTTCTCATCGGCAAATAAAGTAAAACACTGCTCATTTTCGCGGAATGCAGTACACTCCATGCTTTTAGGTTCCTCGCAATCCATTCCAATGCAAAAATTGCACTTTTGACGGTTCTCAGGAATTTTTACTACATTGCACATAGGGTCTTGACAAGCATGGCAATTTTGCATGGAACCTTCCAAACATTCTTCCCGATCGTCTAAATCAAGATCATCCAAGCAGCCTCTGGAAAGCTCGAAAGCTGGATTGTCTTCATCGGAACGTGGATATAAAGCCGTCATACATCCCTTATGACATGAGCGTGTACGTTGAATGTTTTCAGGATGGAATATACAATCAGTGTTTTCTAATCCGTCGCAGTACAAACAGTCTTGGTAGTCCGCTACGTTAAAGGCGTTATTGCATCCACTAGATTTACAAAATTTGCAGAAAGATGGATTTTCATCGCAGTAATCGAGATACTCGCTATTATATATGCTGTCAGAGCATCCTCGGAAGACAACACTTCCGTTAGAGGCGAATACAGTGCCGCAGTTTTGTTGGTTGTTATTTTCACACTTTCCAATGGATCCGACGCTACTACCCTGACAATCACTATCTTGACAGTTGTAGCAGTTAATAGGAACATCCTGCCATTTTCCAGGAAATCCAATGTTGCTGCTAACTAAATCCACGTTGTTACAATCGTTTGAGTGGTAGCAGTGACGACAGTATTGTTTGTCGGTATCGTCACATTGGAATTCATTACTACATCCGCGGTAAGTGTGCCCATTAACTAATTTTGTTGCACAGAATTGGGTATTGTCGAATACAGGACAAACCGAAGAGGCATTTGGCGAAGCTTCACATCCAGGATCGTCTTTTGTGTTACATCGTTGACAGCGCCGACGGTCCGAAGGGAATATCTGTATATTACATCTGTCTCCTTCACAACTGCTACAATCGCTACTTGTGCCGGAAATGCACGACAACATTTGCGCCTGGTTTAAGCTGCTAACACATCCACGTTGCGTTGAACCATCGGTATTGACTTTAGTGTAACATTGAGTATTTGGAAGAACGGTACATTGTGTAAGGGAAGGGATATTTTGGGGTAAGGATGCGCAATCGGGATCGTCGTTGGAATTACACACAGCACACATGGTCGCCTTGGGAATGTTCTCAAAGCTATTACAGTTATTCTCTGAACTGCACATATACAAACGATGAATGTTGTTCGACACGAATGAATCCTCAAGATCGCTGACACAACCCATTTTGATAAGATCACTTCTGTCATCGAAAAGCATGAAACATTGATCGTCAGACTTATACCTCAAGCAAACCGATGGTTCCGGATCTACACACGATTCTCCGGTACAAGAGTAGCATGAAAGCCGATTTTCGGGAAGTATTTCAATATTACAAGAAGGGCCAGAACAGGCTTTGCATTCGTTGGAAGAACCGGACGAACATATGTTCTGGTCTGGTTCATCTTTGTCATCCAAACAGGAACGTACAACCTCATAAATTGAGTTATTTGCCGCAGAATACAGCGCTGTCATGCAATTGCCGTTACACTTACGACGTGTTTTCACGACTTCAGGGTTAAGTGCGCAATTCGAATTGGTTTCGGAGTCACAATAAACGCAATCGTTGTAGTCATTTAAAGCAGAAGCAGAATTGCATAGGTTGGAATTGCAGTTGAAGCAATTTCCAGAATTCATGTCGCAGAATGATCCTTGATCTTGCTCTACGTCACTACTGCATCCTCGCGTGACGACTTCCCCATCAGAATTAAATACAGTCATGCAATAATCGTTACCATTGCAGGTTAGAGGAGTATTTCTTGATTTGCAATCATCTACACTGGTACAAGTGAAACAAGTCAATGGTAAGGACTGCCATTGTCCAGGCTTTCCGTCGGATTTACGTTTCAGATTGATAGTGTTGCAATCGTTGCCTTCACAAACATGACAAGAGGAGGGATCCGAAGAGTCACATGTAAGTTGTGAGTGACATCCTCTAATGGTGAACCCATCTTTATTTATTGTTGTTACACATTTTTCATTTGTATCGTACTTCAGACAAATTTCCGGTGAGTTCGGGCTAAATTCACATGCATCGTAATCCTCTGAGGAACAAATGTGGCATGTGGCACGATCGGAAGGATAAATTTGATTGTTACAATCCATTCCCTCACAGGATAAACACTCAGTTGAATTCGTATTATAAAGACAGTTATAGAACTGCTCATCCTCCAAATTCGACAAACAACCGCGCTCAGTATGACCACTGTTAAGAACGCGTGAATAACATTTCGTGTATGGGAGAGAGTTGCAAGTCGTGTACGTTTCAACTTCCTTGGGATTAGTGGCGCAATCGCCGTCTGATAATGAACTACACAATATACATGTTTGTGATTGTGGAACATTATCAATTGAATTACAATTATCATCATCACACAACCATAAGTATTGAGCCTTTACTAATGTTTCAACCTCAAGAGGGTTGTATTTGCTTTTGCATCCCAGTTCTGTAATAGATCCACTCTCGTCGAATTGTACGAAACATTGATCATTGTCCATTACTGCCCGGCACGTAATAGGTTGGGCGGTTTGACATTCGTCTCCTTTACATTGGTAGCAAGATCTCCGAATACCAATGGCATCCTTATTGCATCTATCTCCCGTGCACGATTTACATTTGGGATCATTAGATGATTCACAAATATCCCTGTCGTCCAACTCCTTGTCGTCCAGACAAGTTCGCATTAGCTCATAGACAGGATTTTCATCCCTGGTGCGTGGATATAAAGTTGTCATACAACTTTTATAACACTTACGTGTACGTGTTATGGCACTGACATCTGATATACAATCATCGTTGTTTTGAGAGTCACAATATATACAGTCGGTGTAATCCGCCTCTGAAACGGCTGAATTGCAGCCTGGCGATTTGCAGTCGTAACAAATGTTACCAGCAGCCTCGCATGTTCTATCAACCACATCGCTACATCCGCGTTCAATGACATTACCTTCGGCATTGAATGCAACTGTACATGTCTGCTGATCGTTTCCTACACACACGCGGAACGAACCTTTCGACTCCTGACAATCTTCGGTTCCGTTGCAGTGATAACAAGATAATGGTAAATCTGTGAAAACGCCCACTGGACCAATATCCTGTTCAGCTAAATTTATATGATTGCACGCATTATCCGAACACTGCAGACAGCGTTTACGACCCAAACCTTCACAAGTAAATTCAGATGAGCAACCCCGACGTGTGATTCCGTCAATCCACTGTGTGACGCATTCATCATCTTCGTAAAATACTGGGCAGGCCTGTATCAATTGTGCGTCTCCTTCACACTTATCATCATTCGTCGAATCACATCTATAACACTGTTGTCTACTGGAGGGATATATGCTCTGGTTGCATTCGCTATCGGCACATATTCTACACTTGGAATCGGATTCACCGTTGTTGCAAGAGAGGAAGTCGTCAAGTTCCAATGAATACAAGCAGCCACGCTCCGTATGACCATCATTTCGAACTCGTGTGTAACATTCTGTGTAGGGATATATTTGACATCTACTTAAATTAGTAACAAGTGAGGGCTGTATTGCACAGTTTATGTCACTTGCAGAATCACAAGTGTAACAGAATTTTGCCTCGGGAAGATTTTCATACGTGTTGCAATTATCGCCATCACAAACAAAGAATTGTTTGGCTTCCGCTAATATTTCACTCAGGGTGAATTCACTACGACAACCCATGCGCACCACGCTATATGTGGTGTTATCGAAATACATGTAGCATTGATCATTGGTTGCATATCCTTGGCACTGATGAGGTTGCGGTGTATCGCAGTTTTCGGTTTCGCAATGGTAACACGAAAGTCGACCCTCCTCGGGCAGGATTACAGTATTGCATTTATTGTTTGAACATTTTGCACAGTTGTCTGCATTATCACATTTGTCTCGATCGTCAAACTCAATGTCTTCAAAACAGGTGCGAACGAAGTCATAAACTGTTGGATCTGTTTTACGCGGGTAGAGGGAAGATACGCAACCAAGGGCACATTGTCTAGTTGTTGTTATGGCAGAGGGATTAAATAGACAGTCCGGATTTGTTGAAGCGTCACAGTATAAACACTCCTGCGATTGTTGATGATCTGTTATGTCATTACATCCGTTTGATTTGCATTTGAAACACAGCTCGGGAATCTCATTACAATGTGTTTCGTGTTCTTCTAAAATAACATTTTCACATCCTCGACGAATAACTAGGCCGTTAGTATCGAACACTGTCATACAATCTTGATAAATGTCACCTTCACACTTTCTGGGATTACGTGCTCCCGTTTGGCATTCATCGCCTGAGCAGGTGTTACAATTTAGTGGGAGGTCTTGGAATATACCATAGATCTCATCCACACGCTTTTTTATATTGGCCGTATTGCAGTTGTCGCTTGAACAGAGCTGGCAATTCATAGAGTTTGCATCGCATTGAAACTCAGACTGACAACCACGCTTGGTTCTACCATTTTCATATACAGCCACGCATCCATCGTTCTCCTTGTATGAGGGACATACAGAAGAGGCAGCGGGCGAATTATGACATGAGGAATCTGAATCAGAGTCACAACGATGACATGTTAAACGATCATTAGGAATAATCTCTTCGTTGCAGATATTTCCTGCACATATCTTGCATTTTTCATCGGCACCAGTCAAACAATTATAGAAATCATCGCTGTTCAATTCAGAGAGACAACCTCGTTCGGTGGCATCTCCACGTATTCGTTGGTAACATTGAGTGTACGGCATGGTAGCGCATTTTGTTACAGTTGTTATTGTTGTAGGGTCTGTGGCACATGATACTTCATCAATTGAGGAGCAGCGACTGCAGTCAAATTGTTTTGGTAGATTTTCAAATCCATTGCAATTGACCCCATTACATGTTAATAAGGATTTTTTTTTTACCAGTTCGATAATTGCTTCTTCGCTATCGAAGTCAGATAAACAACCCAACTCAACAACATCATTGTTACCCGATTCAAAACGAGTGAAGCACTGGTCGTTCTCATTAAAGGCAATACATTCCTCTGGTTCAGGATCCTCACAGGCAGCACCCAAACAACGATAACATGAATGCCTCACTTCGGGCAAGGAAGCTGTATTGCAATTGGCTTCGTTGGTACAGCCAACGCAGTTTTTGTTTATGCCATTTAGGCAATTGGCTTGATCATCCATATCTTTATCATTTAAGCATGACCGGACTAAATTGTAGTTTGGACTACTGGCATTGCTCGTGGGGTATAGAGCCGTCATGCAACCTCCATTGCATATAACTTTTGTGGTGATATCCATGGGGTTTAATACACAATTCTTATCTAAGCTGGAATCACAAATAAAACACTCTGTGTACTGATCTAAGTGAGTGGCATCGTTGCATCCACTGGACGAACATGTTGGACATTTTTCGCCATTTTCATTGCAGTATGCACTGTACTGCGAAGCGGGGATTTTATCGCTACATCCTCTCTGAATCACGCCTCCATCTTCATTAAAAACCGTAACGCACACTTGTTCATCGTTATTTTCACATTTCTGAATGGCGCCAATGCCGTTGGAGCATTCTTCTTCCCCTAAACAGGTATAACAATTGATGGGTCCCTCATGCCAGATATTCGAACGATAATTTCCAGCCGCAACGATTGCACTGGTCGAAAAGAGCACAAATGTTGCTAACACGATTGATAATTGATATTTTCGGGACAACATACTGCCCAAAAACATCGCTCCGATTAAACGCTTTCAGGCCTCGGGTTTTAACTGATTTGTGCGAAACTAGTTGTGGG
>PermPBO_1_(paired)_contig_1080
AAAAAAACGAAGAAGAAGAACAAGTAGAAAAAAGCAGAAACAGCAAATCCATAACCATGTCTGGTTTTACAGAAGCCCAGTTAAGAGCCAAGCTGATCATTGACCCACCAAATGAACTACGCTTTCGAGGACCCTTTGTTAAACCAGTAGTGAACACATTAAAACTCACGAATCCTTCGGATAACTACATTTTGTTCAAAATCAAAACAACCGCTCCAAAACGTTACTGTGTACGTCCAAATTTTGGCTTTGTTAGGCCACATGAATCGACTTCCGTTGAAATCTGCCTACAGCCATTCAATTTTGATCCATTTGAGAAGAACAAACACAAGTTTATGGTTCAAAGTGTTGTATCACCAGTTGATGATGAGGATCCTGCTGGATGTTTTGATATTTGGAAGGAGTTACCATTGGAAAACTTTATGGATGCCAAATTGAAGTGTGTTTTTGAAATTCCAGCTGACAGTGACAATGTTGTTGGCGAGGCATCTGCTGCTGTTAAAGTCGTTAAAACTGAGACATCGTCATCACCTCCACAAGTTAAAAGTGAAGAAAAGATCGCAAATANNNNNGGACAGTTTGGATCGATCCGAAAATTCACTGACGGCTGAAATGATGGAATTGCGTGAAGAGATCAGTAAATTAAGAAAAGAGAATATTAATCTAAAGGAACAAGTTATCCGAGTTCGATCGACAGCATCCAAGCCCTCAG
>PermPBO_1_(paired)_contig_1081
CAAAAAGGTAAAAAAAAACAACAGAAAACACCAAAGTTGTCTATTAAACTATCATCATGTCTGCCGCTGCTCTATGCTATTGGCAGGCAACTACAACAGCCGTTGTGGCTGACAGTACCACCAGTCCAACTGTGGGACAGACAACAGCAACAACAATTGACGAAGATGGCAACCAGCAAGATGATTGGGAAATGCAACATCATCTAAATAATGTTGGCGTTAGAAATGGTAGCATTGGTGCTGGTGGTGTTTCTGGTACTCTGGTGGGTGAGGGTGGCCATGATCATCGGCGTCGGCGACAACAACAAAGATTTGAACAACAAAATCGTCATTTTTATAACCCTGAATATCACNNNNNNNNCTTATACTGATCACCAAATCGATAAACATTATGATCAGTATGATACATATGTCGATAATGATGATCTTTCGCCTGGCAATACCAATGGTTACGGTGATATTCAGAATTTCGATTATAATGGGGATCATCTAAAACNNNNNNNNNNNNNNNNNNNNNNNNNNNNNNNNNNNNNNNNNNNNNNNNNNNNNNNNNNNNNNNNNNNNNNNNNNNNNNATCCAGTGCGGCAGCAGCTGTTGATACTGGAAGTGGTGGAGGACGTCAACGTCATGCCCCGCTCTATGGTCGTTTTGTTGGTGAAGAAGAGCTTCCTGCGACACATCGTGAAGTTATGCATCATCGATCTAGTCCAACGTCTTCGTCAGAGGTGCGCGCCATGCAAGCACGAATTCCAACACATTTTCGTGATCCCGCAACGGCGCCGTTACGAAAATTAAGTGTGGATTTAATAAAGACCTACAAACATATAAATGAGGTTTATTATGCAAAAAAGAAACGACGGGCCCAACAGACACAAGGCGAAGATGATTCCTCCAATAAAAAGGAACGTAAACTATATAACGATGGTTATGATGATGATAACCACGATTATATAATCAAACATGGAGAGAAATTTTTGGATCGCTATGAAATTGATTC
>PermPBO_1_(paired)_contig_1082
TCCACTGGGTTGCTAACTTCAGGGCCCAGTGGACGGGTATCGACTGGAGTTATAAATTTGGGCAATGACCAAGAGTTAGGCCCAATTAGTCGACCTGTAGACGGGTCGACAGGTGGCGACACTTTGACAAGTCGAACCTTTTCCAAGGTAACGACATCAAAAGGAGGTAATCCCTCACGAAAGAGATTCAAGGAACGCAGAAATGCTTTGTTTATCCTAAAGAAATTAGGATCAGTCGACCCAAGCACG
>PermPBO_1_(paired)_contig_1083
CGTTATTATTCACGTTCTCATTCACCGGATGAGCGCAGTATATTCATTAAGTCAGCAAGGCGCAATTCGCTGGAAGAAACTGCAGCCAATGGCAATAATATTGGAGCTTGCTCCTTCACCCACGGTACCCATNNNNNNNNNNNNNNNNNNNCCTCAAACAGAGTAGCTATGATAGCTTTAAAAGCGATAGCTGCCCATCCACTTCGGGTGGAGCCATGGGTGGTGGAAGCGGTGGTGAATCTCAACATCCTCACAGCATATTGAAGAAAAAAGACTCAACTTCAACACCTTCGGATTGTGCCCAGGGCACTAAGCACGTATCGATCTCACAAGCGGTTATTCTAGCTGCTGCAGAATTATCGGCCACCGAACCTATNNNNNNNNNNNNNNNNNNNNNNNNNNNNNNNNNNNNNNNNNNNNNNNNNNNNNNNNNNNNNNNAGAGTATGATATAAAACCCATACTCAAATTGGAAACATCGATCAATGAGGATTGTGTGAAACCACCAAAACCCATTTTAAAGAAAAAATCCTCGGGGGACTCGGATGAGCATGAAATCAAACCCATACTTAAGACATCACGAAAATCGAGTCGAGAAGAATTTGATTTTGATCCATTTTCCGATGGTGAGAATGCTCCGTTAAATCAAGAGCCCTTGGTTAGGCCAATTTTGAAAACGGACTCGCCTTCAAAGCGTCGCTCGATTGGTGGACCCGAAATCGCCGCAGATATACAGAACGATGAACGAGAAACCAATTCACCATATATGCTTAAAAGGCGTACACGTTCATTGGAACGTCAAGATCAAACACCTGTGATAGACTTGGGAGCTGCTCTTAATGCTATTGCTACCTCACAAGAAAATAAAGATGATTTAGTGGCCAGTTTGACATCGTCAACACCGGGAGCGAATATATCGGTAGCCGATCGAATAAAGTCCATGGAAAAATTTCTTACACATCAAAGTACAGGTGCTGCCACCCCCTCAACATCAGCCGTTAATACATCTTGGGAATCTCCATTGCAAAATGTTACTAATACAGAAACAGAAGAAGTTGCCGCTACTCCAGCTATGGGAGCGAAAATTTTAAAACCTAGCGTTATTCGCCGCGATATGATGAAGGATAGATATAAAACGCAACCCATTACCAGTGATGAAAAGAACTTCTTCAAAAGCAACGATTCTTCCACACTGTATACATCACCAGCCGGTTCTGCTTTCAAGCCTGCCAAGTCTTTGGAAGGTCTTGGTTTTATCAACATCACTGCACACGGCAATCAATCGCCCAACGCAGCACCCTCAGCATTTGCCCTAACACGTTCCTATACTCAACCTTTGCATCCCACGGTCCCATTGACGTTGGGATCCTTTAAGCCATATCCTAGTGTTAGTAATCATACACGCAAAACTCCTATTCGTTCCTCCTTGCAACAGCTCAACGATTCAATAACAATATCGGATACAACGCAATCGTTTACCGCTGGTGACTCGGGTCTATCGTGTGACAGTAACAGTGAACAGCGTATATTCGAAATGTCGGGTATTGAACAAGACGTCGATATGATTGAAAATCAAGAACCTAAAACTCCCTCGAATACTGGTGATGCATCGACGACAACGACGACTGGTTCGTCTTCGGGCAGTGGAATTGTACGCACGAATAGTGTTCGGGCCAGGGCGAATATGTTCCAACAGATGCAGGAGAAGACAAACAATGGTGGTGGTAGTGTGAATCGTGAAGAACGCACTTCGCCGAAAAGAGTACCACGACGTTTGTCACCTTCTGCAGCGCCTCTCAATGCCAACTCGAATGGAGATGAGCCGCGTACACCGAATAATCCATCTGCCAATTCGGATGAAGAAATCG
>PermPBO_1_(paired)_contig_1084
GAAGAAATAGCAAAACCAAGTTTCACCATTGATCATGAAGCAAATACCTTCCTGTTGGATGGCAAACCATTCCAATATGTTGCCGGATCCTTCCATTATTTCCGTGCCCATCCAAATGCATGGCAAAAGCGCTTACGCACTATGCGATCGGCTGGTTTAAATGCAGTTGACACCTATGTGGAATGGTCCTTACACAACCCCCGCGATGGAGACTACATTTGGAGTGGTATTGCCGATATTGAAAGGTTTATAGAATTGGCACATGCGGAAGGTTTCCATGTTATTCTTCGGCCTGGACCTTATATTTGTGCTGAAAGAGATAATGGTGGTTTACCACATTGGCTCTTTACAAAATACCCCGGCATAAAAATGAGAACTAGTGACCCCAATTACACAAAAGAGGTNNNNNNNNNNNNNNNNNNNNNNNCACGTATGCAGCGCTTCTTTCATGGCAATGGGGGACCAATAATTATGGTACAAGTTGAGAATGAATATGGCGCTTTCCATGCTTGTGATCATAACTATTTGAATTGGCTACGTGATGAGACCCAGAAATATGTACAAGATAAGGCCTTGCTTTTTACGACCGACATACCAAATGAACGAATTTCATGCGGAAAAATTGAAGGAGTATTTGCAACCACTGACTTTGGTTATGATCGAATTCCTGAAATTGATGATATTTGGAAAATATTAAGGTCCGTACAACCGACTGGGCCTTTGGTTAATTCGGAATTTTATCCGGGTTGGCTTACTCATTGGCAAGAAGAGAATCAAAGACGTGATGGCCAGAAGGTGGCAGACGCTTTAAGAAAAATTTTGGAATACAATGCCAGTGTTAACTTTTATATGTTCTTTGGTGGTACTAACTTCGGCTTTACTGCAGGTGCCAATGATTTTGGGGATTCCAAATATGCACCCGATATAACCTCATATGATTATGATGCTGTCATGGATGAAGCAGGAAATATTACCCATAAATTCGAACTTTGTCGAGAAGTTATTCGAGAATATTTGAATATTCCTGATGTCAGAGTGATCAAGGAACAAAGTTATGCCTATGGTCGTGTAGAAATGACTCCGGTATTGAATTTACTCTCACCAGAGGGGCGTAATATATTGGCAAATGGCAATGCAGTGGTCTCACCCAAACCCAAGACCTTTGAAGAACTTAATCAATTTTCTGGTTTAGTGCTATACGAGACGAATATCACTGGCATCGATTCCAATGTGCCTTATGTCTTAACTCTCAATGACTTGAGAGACCGGGCTTTGGTTTATGTAGACCAAGAATGGAAGGGAATTTTATCACGCCAAAATGCCAATTTTTCTCTTACTCTGGAAAATCTTAAAGATTCCAAATTGCAATTGCTGGTAGAAAACCAGGGAAGAATTAATTACAATTTAGAAGACGATGTTAAAGGGATATTGGGGTCCATTACTTTGCAGAAGGAAGGTGAAGACGATGCGAGGGAATTGGAAAATTGGCATAGTACCGGATTTCCCCTTGAAGATCCTCAAGTCTCTGAGCTCTGGACAGCTATCCACAATAAAACATTAACTTCTTTGGAAAATGATGAAGCCAGTCGCTTGTATAGTGGTCCAATTATCTACTATGGTGAATTCGTTGTTACCCAATTGCGGCACACCTACTTGAATCCATCCGGATGGGGAAAGGGTGTGGCTTTTGTGAATGGTTTCAATTTAGGCCGTTATTGGCCACCAGCTGGTCCTCAATTGACACTCTATGTGCCACAAGAAATTTTGC
>PermPBO_1_(paired)_contig_1085
TTCATTCACGAAATCCTTGAAATTTATTCTTCCTTTGTTAATTTCAAAACACTTATATTTGTACAGCAGTGAATGTTTCTAAATTCATATATGACAAAATTATTAGAATGTTTTAAAACCCTAATTAAAATACAATTTACCATATAGACAATTGTTACTCAAGAGAAGATTATGGCGTTGGCTAGTCTTTTGCTTCTCCATAAAAACAATACTAATAAAATAATAAGGATGAAAACAATCTTCTTGTAAGAATTAGCGAACGAAACAATGTAGACAAACGGAAGAAATAACAACAAGAAGCTACAACGGGAACGANNNNNNNNNNNNNNNNNTTGGGAATTTTCCATGAAATAACTCGGTAAATACAAATAAATCAAGATTTTGTGTTGATTTGTTCATTAGATTCAATCAATCCTTTTATTGATAACAAAAATGAGAGCGCGCCAAGGATTGACATTCTCTATAAAAGCATTTCGAGGAAACGTATCTCATTCACATAATGTCCACAAGAGAGCTTCATAAAATAGAAGAAATCTCGTTGTTTACTTAAAAAATGCAAATGTTCAGAGGCGGGTGATACAATTGAGTAATTTTGTTATATAATCCTACTACTCATTTTGTATAATCGTATTTCTTTTCTTGATGATACATTGACTTGAATTTTTTTCGGATTAGTTTTTCGAATTTGTTGTTATAGATTTTTGTTTTATTTCCGTTTTAAACTTAAATAAAAGTGTTGCTTTATTATTACTCTTGGATGTTTTTTAAAAACAATAAAGATGATGGAGCTGTGTTTGTTGTTGTTTTTGTGGTAAAGATGTTAATTTACTTCTTGTTATAATTTTAAGATTTAAAGTCTTCTTAGGACACAAATACACTTTAGAAAGCGAAGAGGAGCAAGAAGGCCATCATAAGACAGAAAAGACCCATAGCTTCGGAAAGGGCGAAACCCAAGATAGCGTAGGAGAACAACTGTTGTTTCAATGATGGATTTCTGGCATAACCAATGATGAGGGAACCGAATACTGTTCCGATACCGGCACCGGAACCAGCTACACCGACTGTGGCAGCGCCAGCACCAATGAATTTGGCAGCTGAATCAATGTCACGAGTGACAGGGGAGGTCTGGAATGACCTGATTTGTGGCAGTAAAGCAACTGGGGTTGTGTTTTGAGAAGCCAAGGTTTGGCTTTGGCTGATGACTGCGCTGCTCAATGGTCGCAAGTATTGCTTGGAGCCGTTAAGGAGAGCTGTCCTGGCAACGGGGGCAATACGGGAGACTGTTGATACGAACATTTTGATTTGTTTTATATAAGTTGCTTGAAGATCAACAAGAAATTGAAGCTAGCGCACGTAAGCTATTTTAACCCAATCGGTGAAGAGCTGCTGAAAGCCGCTGAACTTGATTCCAACTGACACTTCTTTCGCGTGTGCAAA
>PermPBO_1_(paired)_contig_1086
ATTCGTTGGATTGGATTAAATAGACAAGTTAAAATGTTGGTTCAACAAGCAAGACGTGCCTTTCTCAATAATGTTTTCAGCCAAAGGAATACAACATTTAAGCTAATTGCTTGCTACTCCACAAGCGGCAAAGGAGCTAAAGGCAAAGTTTATTCAAGCGCTGCAGACGCTGTTGCCGATATAAAGGAAGGATCTAAAATTTTATTTGGAGGTTTTGGTATTTGCGGTATTCCTGAGAAAATGATTGAGGCCATCCGACAGAAAGGAGTCAAAAATCTGACAGCCATTTCAAATAATGGAGGTGTCGATGATTTTGGCCTTGGCTTACTGTTGAAATCGGGTCAACTTAGCAAAATGATTTGTTCTTATGTTGGTGAAAACGCTGTTTTGGCTAAACAGTATCTGGGTGGTGAATTGGCAATAGAATTGACACCCCAAGGTACATTGGCTGAGAAGATACGAGCTGCTGGTGCTGGGGTTCCAGCGTTCTTTACACCCACTGGTTATGGTACTTTAATCCAAGAAGGTGGTGCTCCTATAAAATACGCCAAAGATGGATCAGTCGAAATTGCCAGCAAACCAAAAATTGTAAAAGAATTCAATGGCAAACAATATGTGATGGAAGAATCAATCTTTGCCGACTATGCCATAGTAAAAGCACAAAAAGCAGATCCCTTAGGAAACTTGGTTTTCAACAAATCCGCTCGCAACTTTAATGCTCCAATGTGTAGGGCGGCCAAAGTTACTATTGCCGAAGTTGAAGAGATCGTTCCTGTTGGCTCTTTGGATCCCGATCAAATACATATTCCTGGAATTTATGTTAAACGCATTTTCAAAGGAACCAATTATGAAAAACGTATTGAGAAAGTTAGAATCACTGAAACTAGCAGCGATAAAAAGGGCGAAACATCTCCTGCCCAACTCTTACGTGAACGTATTGCCAAACGTGTTGCTTTGGAATTCCGCGATGGAATGTATGCCAATTTGGGCATTGGTATTCCTGTTCTCTCCTCAAACTATATTCCAAAGGGTATGAATGTTATGTTGCAATCAGAGAATGGTATAATGGGTTTGGGTCCTTTCCCCACCAAGGACAAAGTGGATCCGGATTTGATTAATGCTGGAAAGGAAACTGTTACTGTGGTTCCCGGTGCATCATTTTTCGGTTCCGATGATAGTTTTGCTATGATCCGTGGTGGTCATATGGATTTAACAATTTTGGGTGCCATGGAAGTATCAGCGACTGGAGATTTGGCTAACTGGATGATTCCCGGAAAATTGGTTAAAGGTATGGGTGGCGCTATGGATTTAGTGGCTGCACCTGGCACAAAAGTTATTGTTACCATGGAGCATAATGCTCGTAATGGCTCACCTAAAATATTGGAAAATTGTTCTTTACCATTGACTGGTAAAGCTGTAATTGATTTGATAATCTCTGAAAAGGCTGTTTTTGAAGTAGAAAAAGGTGTGGGTCTAACATTGATCGAAATTGCTGATGGTTTTACTGTGGACGACATTATTGCCTGTACTGGTGCAAAGTTCAAAGTATCCCCCAATGTTAAGAAAATGGCCCAAATCGATGCTTGATTCGAAACTCACAAACATAAAGAGGGAAATTTTAAATTATTGCAGACTTTTGCAGTATACAACAG
>PermPBO_1_(paired)_contig_1087
CCGGAATCTGAGACAAAACTTCCTGCGACACCGTAAAGGAAGGTAAATTCCCGGATATAGATTGGAGCACTATAGCCATAGTTTCCAACAAAACCGACGCGTTGAGTGGAGATCCGATTTTCAAATTACACATTTTNNNNNNNNNNNNGGCCTAAATAGCGTTGTTCAACCCCGAAATTGTAACATTAGCCGCGTGAACCGGTAGTTTCACCCGATTTCGAAAGCGTTCCGTCAGAAACGAAGATTCTGAAGCGGGGTCAATCAAAGCGCGTGCCGGATATGAAACCCCATCGTGCATGATATTAATCATCGCAGTACCCAAAAGCACGGCCCTATTTTGCGTCGTATGAAATGCCTGGCGAGGTAGGCACGCCGACGAGGTAGAAGGTTGCGGCTGATCAACCGAAGGCATAGTTCTCGGTTGAAAACTAGCCGCTGAACTCGACAAGGTGTTGGTCGAACCCGTCGCCGAAGTCGCGCTATTAGACGGCGTAGAATCGCGATGCAATAGCGAATGATGTCTCGAATTACATTTTGCACACGAATATTGTCTTGGACAATCCTTCATCTCATGACCTTTCATTAAGCAATTCAAGCACAACCGGTTACGTTTTACCACTATGTAACGTTCCGATACCGAGAGTTTACNNNNNNNNNNNNNNNNNNNNNNNNNNNNNNNNNNNNNNNNNNNNNNNNNNNNNNNNNNNNCGACGAAGCACGCGACGATTTAGAAGAAGACGCATTGGTAAAATGCGCTTTTACCTTCTTTTCCTGAGAACGCTTCGAAGACGTGTCTTCCCGCAAATCATGCAAACACATCAACGTACGAACCCTTTCGGACAAAAAAGCGTCTAAATCCGCCCACGACGAAAGGGCNNAAAAACGAGTATCTGGTCCCTAACACTCTGCTCCCAAAGAGTCTGTGTGAGCCGCGGCAAACGTTGAAGGCAAATAAAAACGAGTATCTGGTCCCAATTATCGGTCGAAACTTCGTACGTATTCAATGCCGAAAGACAGCCATTGATTCCACGTTGAATCGATTTCAAACCCGCACTTGTCTCTACCGATACTGCCGAAATTGCAAAGAGAGACTTAAGTTGATTGTGAACTAGAACCCGCTTATTGTCGTATGCATCAACGAGGGCCTTCCACGCGAGGGCAAAACTTCGATGTGTCAGCGGAAACTTCGAGACAATTTCCCTAGCTTCGCCACTGGTCTTCCGCACAAGATGACACAAACGCTCGACGTCCGTTAATCTTGAATTGTTAACATAAACTGCTTGAAACAAATCCCGGAATGTAGGCCAGTCTAGAAAATTGCCCTCAAATACATCCGTATCGCACGGTGGCAACGCCAAATTGTGAACCATATCACAAAGTGGAGGGCCACTAACGGCCACTTCACCCCTAAACCCGGCTTTGCCAT
>PermPBO_1_(paired)_contig_1088
AAAAAGAAACGAAAGAACAACTGGATCAAGCCAAGTTATGATTCTGACTATTCCACTATCAAATATCGCCCTGTGAACACCCAACGTTTGCATTCGGTTTCGTCAGCTTTAAATGTACGCAATAGCAACGACAAGATTTATGGTACATTGCCAAATCCTGTAAAAGCAGGCCTAAGTACGTACAAAAATCAACCAGGTCGTATTGAAGATTACGTCACTGGTCATTCATCCATCTCTGAAAAAGAAACGAAAGAACAACTGGATCAAGCCAAGCTTTCTTCACGCTATACAGAAGGAAATCTATCTAGAGCATTGGCCAAAGAATCCGGATATACCAGCGATTCAAATCTGATACTACACAAAAAAGAACTTCCTCCGAATAGTCCATTAAGTCCTGTTGAACAGAAGCAGGCATACAAACACGTACAAGCGGGAGGTGAACCGCCCCTATTTGGCTTCCGCAAGCCAGCGCCGGAAAAATCAAGAGATAACGATTTACCATGTCCCAAAGTTCCACCACCCCCTAATAGTGAATTGACAGATCAAGTCTCACCCAATCGTTATTATGAATCGGACGTAAATATCCATTTCAAAACACCTGTACGCCAGGAATTTAAATCACCTATGTCCGAAGAGGAATTGGCCCTACGCCAAGCTGAACAAATGCAAAAACTCTATCAGGAAGAGAGACGCCGCAAATATTTACAAGAGCTACAAGATATGAATTCACGTCGTCACACAGACAACTTTACACCCTCGCAAAAATCGCCCATAGCCCTGAATCGTTACGATGATTTCCCAGCTGATTTAGCCCCAAAACCCTTAAATCAAAGCAAATCTGTAGCAAGGGCTTTGTACAATTTCCAGGCACAAAACTCCAAGGAATTGAGCTTCAAAAAGGGTGACATCATTTTCATACGGCGAGCGATCGATAAGAATTGGTACGAGGGTGAACACAATGCTATGATTGGTTTATTCCCAGCAAATTATGTCGAGGTTATCAACAAAGATATCATGCCTATCCAGGTTCAACATACTACCCGCAGTAAACCATCCGAAGGTCAAGCAAGAGCAAAATACAACTTCCAAGCGCAATCTGGCGTTGAGCTGTCGTTAAACAAAGGTGAATTAGTAGCTCTAACCCGCCGTGTCGATGATAATTGGTTTGAGGGTAGAGTAGCCAATCGCAAAGGAATTTTCCCCGTATCTTATGTAGAGGTGCTAACGGACATTGGTGCTGAGGATATTGCCGCTAAAACAACAACATCCCAACAACAACAACAAACGAATGTGATCAATGCTCGCCCATCATTGGATACAATGCGCACAAATATAAATAACGAATTCAATACCTTGACAAGAAACGGAGTTCAAGCTCCCAACTCGATTTTAAGAGAAACTAGAACGAATCAAAAAACTGATTTTCTCCACGTCGACACAAGTTCTGAACCATTGGTATATCGTGCTCTATACNNNNNNNNNNNNNNNNNNNNNATGAATTGGAACTTTTGGAAGGTGATATTGTTCATGTTTTGGAAAAATGTGACGACGGCTGGTATGTGGGTACATCACAACGAACCGGCTGTTTTGGAACGTTTCCAGGAAACTATGTTGAGAGGCTGTAAACAGATCGTCCATCGCCAATCTACGCTAGCGCGTAGCTTAGTTTAAATTAGTCTCGATATACATAAAATATACTCGATATAATG
>PermPBO_1_(paired)_contig_1089
GAAAATGTGTCTGTTTGTTATGTTGTTGGTACCGTGTCGTGATTCATAATATTTTTAAACGATCTTATAATTGCCGGGACAATAGTCACAACCGTGTAGTTTTCATCTGCCCAATAGATTTGTCTTGTCTTCCGGTCAACAATCACTAGATCTTATCGTAAATCCTATTCAATATCCCGAAATCATGTCTGAGGAAGCAAAAAATGCAAAGAGTATCTACGACTTTACAGTAAAAGATACTCATGGGGAGGACGTATCCCTCGAAAAGTACAAGGGAAATGTTGTACTAATCGTTAATATAGCTTCTCAATGCGGTCTAACCAAAAACAACTACAAGAAGCTCACCGATTTACGTGAAAAATATGGCGACAAAGGTTTGAAAATCCTCAATTTCCCATGCAACCAATTTGGCTCTCAAATGCCCGAAGGTGATGGCGAGGCTATGGTTTGTCATTTACGTGATGCCAAAGCTGATATTGGTGATGTATTCAAGAAGGTTGATGTTAATGGATCGAATGCAGCTCCCTTGTATCAATATTTAAAAGCAAAACAAACCGGTACCTTGGGCAGTGCCATAAAGTGGAATTTCACCAAGTTTTTGGTCAACAAAGAGGGCATACCTGTGAATCGTTATGCCCCAACCACAGATCCCATGGATATTGCTAAAGATATTGAAAAGTTGCTTTAGTTTATCTTAACACATTTACATGCAATGGAAATGCTGCACGCGCCCTTTTCAAATTTTTATGCAATGCAATGGCCATTAGTACACACGAAGGTCACATTTAAGAACTGTATTTACCATGGCAAGGGTGTTATTAATCCGGTTTAAAACCAACCCCATAAATATATTTGTATATGTGCT
>PermPBO_1_(paired)_contig_109
CCAGCATTACTAGTTCCACCAGCATATGTAGATCCGGAACCATGACCAGAATCACCACCATGCCCGGTTCCAGAACTACTAGTTCCATCAGTATGACCGGATTTACCATCATGACCAGAACCACCACCATTATTAGAAGCGCCACCATGGCCAGATCCACCAGCATTAATAGTTCCACCACCATAACCAGATCCGGAAGCATGGCCAGAATCACCAACATGCCCTGTTCCAGCACTACTAGTTCCACTACTATGACCGGATATACCATCATGGCCAGAACCATCACCAATACTAGATCCGCCACCATGAGTAGATCCACCAGCATGACCTGTTGCACCACCATGGCCAGCTCCACTGCCACGACCAGCGCCACCACCATGGCCAGAACCATCACCAATACTAGATCCGCCA
>PermPBO_1_(paired)_contig_1090
CCCGCACCTTCTTGGCCAAGTTTCAGCTCTTCATATATTGAGGGTTTCACTTCATTGCATTGGGTGTGAGAATCCAAGACATCGGAATTTAAGGATTTACCATCACCTCCACCGCCACCTTTGGTCCCCGCCTTACTATTCATAGTGGGTGGTCTACCAGGTGTTGTAGAACTGGTCGTTGTTGCTGTTGTGCTGGTGGTCAATGATGGATTTCCAGAGGATCGACTAAAGTTGCCATTTCCATTAGTAGTGTGTGTTAAGGCTGATTGTACGGTGGGCAACTGCACTTGTTCTAAACCACGAGTGTATGTGGGATTTTCAAAAGCCACTCCAGTGGCTGCCTTACCATTTGCCCGGTGTCTTCTATAGAATATAATGGCAGCTGCTGCTAATAGCACCGCCAAAATACTGGCAACAATGCCGCTTATCGTGCCCACAGCATTCGAGTATGATGTTGTCGCCGAGGTAACATGATGCTCGCCAAGTGTGAATTTTATCGGTTCAGTTAGAACACTGGCACCATAGGTATTGCCAGCTTTCACAACCAACTCATATAGGACATCCTTTTTGAGACCATCTATATTCACACTTGTCTCCTTGACATCAATGCGTCGCACTTCACTGCTGCTGAAAGTTGTGGCATTGGAATTGCCACCCATTTGCATGCTTGTTGCATTGCCATTAAGCAATGTCGGTTCCAACATAGAGGCGCTAGTGCTACCACCAGTCATTGTCTCACTGGATGACACATCGTTACCTATTATGGCCGCTTCATGGTAGAAGATGCGATAACCATCAACAACATTGGGATTTTTGGTTGGTGGATCCCATCTTATCACTACCTCACTATCTGAGATAACGCTGACAGCTATATTTTCCGGTGGTCCCGGCAAACGTTCACGATTCGATTCGAAACAACCCACTATGGTTCGGGCATATTGCAAACTACATATTTCCTTAGAACGTACCGGTTCTCCACGACACCAATTCAGACATTTACGTGGTACATTCGAGTCTGCACAACACGTTCGATGATCTGATCCATCGGCAGCACAACGCATTAGCTTATCAAATTCCACAATGCATTCGGGTTTATCGGCTATTGCATCGATATCCACATAATAACTGCAAGCACTACGACATGCCATGGAGACATTCATTCGGGCACAACATTCGGTGACATTGTGATTTAGGGCGGGCGTATTGCGTATACGCACCGACACAGGAATGGTGGTCGATCCAAACGGATTTTCTGCATGACAGAAGTAATCACCCACATCGCTGGCTTGCAATTTATTGATACGCAAGACCATGGTGTAGAAATTCGGTCGTGATTCATTGGTTCGTTGCATTATGTGATAGTTGCCACCCTCTATAACGGGGATGCGACCATCATGGTCACGCCAGAATATGGTCTTTGGTTTGGGTTTGGAATTCACCATGCATCGTAATTCCACTTCATTGCCCACGGAGGCCACAGTAATGCCGGCAGCTTGGATTTTGGGTGGATAACAAATATTAACCTTCCTGGTAGCCTGCATGGGCACTCCATAACCATTGTCGGCATAACACGACACATGTTCCATATCTGCCGTTACATTATGTATCACGGTAACCATATGTCTTGAGGTATCTTGACGTACCAAATGACACCACCCACATATAATGAGATCGTGGGTGCTGGATTACCTAAGGCTAAGCACAGTATGGTCATGGAACTTCCTTCGGGTACATTATCAGCAGGATGTACAGTTGGTGGATCGACAAAGGCTGGCAATGCTGGATCAGTCCATGCCACTAGAGTTTCTGAAGGCATTGATGTGGCCTTCTCTCCCACAGCCTCTACATAGAGAATATGCTGTGAACTAGGCTTTAAATTACNNCCATACGGAGCCATGCTACTCTGGTTTCGATTTTGTTGAATTTTTCGGCTTTCATGGGTTTGTGATAGACTCTGTAGGTTATTTTCTCGTGGGGATGAGAGTATTCTGGCGGTTGCCATGTCAATTGCATCCATGTGGCACTATGAGCTATAATGGCCAGTGAATGTGGTGGCGATGGAGCTCCATAAATATGTCGCTGCTGTTGATCCACTTTTTCGCTGCTAGTCTCTGTGGTGTTGATTAACAGCATCGAAGATGGCAACGATGTGCCAAATTTACCCCTTGTCAATACCATGATGCGATACAAGGCATGCGGTTCCAAATTTACCAAATCGATGGATGTTTCATTTGTTGTCAATTCATTTTCCAATTTGGCCACTGTCTCATACATGGTCATGTTATTGACTTTGCCATACTGGACAATAAAATCAATAGAATCATCATCCATTGAGTTGGCTGTGCTGGTGATGCTGCTGGTGNNNNNNNNNNNNNNNNNNNNNNNNNNNNNNNNNNNNNNNNNNNNNNNNNNNNNNNNNNNNNNNNNNNNNNNNNNNNNNNNNNTTGAATTGTTGTTGCCCTCGACATCTGGCTGTGACCATGTTAACGATATTGATGTATTACTAACCATTGTTGTATGTAGATCTACTACGGGTCCAGGTATGCTATCTGTGCCCTCTTCCAGACATTGTAGAATATTGCCCGCATACGATAGACAATCAGTGGTGGCATTGGAATTACTACTGCTGCTACTGCCACTCGTGGCTAATGAAGAGGTGTGGGCCACAGGTAAAACGCCCCGACACAATGACATACACGTTGAGGGTACACCTCTTCGTACACAGCAGGGTGTATGATCACGACCTCCAGCGGCACATTTGGCAATAATAGACATTTGTGCCCGGCATGCTGGTCCCAGTTTCTCAATGTCCGACAAACGTATGTTATAACTGCATAATGGCACACATTGAGGCAATAGCCCAGATCCTTGGCAGCATGTGAACATATCGTAGTTGGGCTCATCGGCATCTTCAATTTCAGTGGGCCTGGTGCGTGTGATAAGACGTGGTGAGGGTTCACTCTTGCCATATGCATTTACGGATACCACATAGAATTCATAGTAGACTTCAGGTTCTAGGCCCTCCAATATAAGTGGTGGACTTTGCTTTTCTACAGTATTGTAGTCATCACCAACTCCCAAACGTCTGAACTTTACATGGAAAGTGCTGATAGTGTCAGCCAATCGCTTTGNNGGTTTATTCCAATCCAATATCAGAAATGTATCCTTTTTGGCAATGGTACGCAATTTGGAAGGTGGATCAGCTAGGACTCCATAACCTTGGAACAAGCAACTACTGTACTCGGACATAAANNNNNNNNNNNNNNNNNNNNNNNNNNNNNNNNNTCCCGAACACAAAGGGAAACAGGCATTGGGTATGCCACGAGATCGACAGCAGGGTGTGTGATCTATGCTATTGGCCAGACAACTGAAGGTAATATTCGACCAGGGGGCACAGACCATGAAATCGGGTAAGGTGGCCAAATCGGTTTTCTGGGGATCGCACATTTTATCCAAACACATGCGATGGGTCATACCTTTGGCCTCACAACATCCTCGTATGTCGGGCAGATTTGGTATTTCGGTTTTCTGCTGAGAGCCAGACTCCTCCTCGGTGGAGAGAGCACTCTTGTGCGTATAGATGCGTAGACGTTCACTGGGCAAACTGGACCCATGATCATTTTCCGCTGTCACTACAATGCCATACATTCTTTGGGGCTTTAGATTTGTAATCCGTAGCGTGGTATCATTTCCATTTACACTCTGCACAATGACAGCTTCATCGCTTCGAGGCAACAGTCCTTTCGATTTAGCCTCATCATTGGTGGCTGCTGTTGTTGAATAATCATCGTCCTCATCGAACGAATGCAATTCTGTTAGATTGACTTTATACTGCTTGACCATGTTGCCCAGTTTTTCGGGGGGTGACCAACTAACGGTGACCTCGGTCTCGCTAACCTCACTGACGGCCACCTCTTGCGGTGAACTGGGTATTTGCTGGACACCCTGCAATATACATTGCAGGCCACTGAGCGTGTGATGGACACAGGACACTCGCGTACGCAGCATATCCGTAAATGGGGTATACTCGCCGCGACACATGTCTTGACACAAATCGGGTATTTGCTTTTCTACACAACATGGCACATGGTTACGGCCATCCGCCATGCAGCGCACGATTTGTGGGAAATCCTTTTCGCATGCCTCCGGCTCAATGCCTGTGGTGCCGTCTAAAATGTTGTGTACATTGCAAAAGCCCATGCAGCTTTGGCTGACGTTGTCACGTTCACAGCATTCGGTAAAGTCATGCGTCACCTGGGGTGGTACAGAGCCGGTCCTCCAGAAGGAGCGATTATCGGTGGCATCCAATGGGGGAGGCACTAGAAATACATCACTTGTCTCACCGGCCAGGGTGCCAGCATCTCGATTGTTGTTGGCCGAAGAACTACTGCTGCCGCTTCTGCTACTGCTGCTGTTGCCTCTATCCAATGTTTTGTACATTGTCCTAACATCTAATATATGTATGCTACGTAATACTGGATCTGAATTTAATTCACAGATATAGCTGCCCTTATCAGAGGCCTTGACGCGTTTAATTAATAAAACCCAAACTTCACCGCCCGACTCGATCTTTCCATTAGGATTTTCATCATGTAGTACACTAACACGCGGATCACTGGTCACTCGGACCTTGCCCGCTGTAAGAACTTCATCACCTTTTTTCCATATCACAGTATTATTAGCAGGATTATCTGAGACCACGCATGTGAGTAAGGCATCCTTGCCAGTTAATATATAGGAAGGACCACCAGTTCCAATGGGTTGAACGGATTTAACTGTTGACAGCAAACATGTTGATGTTGTCAATACCAACAGCAATTTTAACATTATGACATCCGTCACGGTCTG
>PermPBO_1_(paired)_contig_1091
TTAACCATGGCAGAAGCGTCCATTAATCCGTAACCAAAGGAGTGGCTCACCCTTCGTCCTATACCGTTTTTGGACCACGTCGGATCTATAAGATTTGCCGGTTTGGCTGTTCGTACAACAATATGCTGCATATCTCGCCAGGTCAAATTCTTATTAGATTCGAGCACTAACGCGGCAATACCAGCGGCCAACGGCGCAGAGGCAGATGTTCCCGTATGTGATGCTGTACACGAATGGTGTAAATCTGTAGTAACTACTTGTTTCTCTGCTTGACTGCCACTACTGTATGTGGTTGCTAAAGTCGAACTGCACTTTTCCGAATACCAAGGCACATAGCCATCTTCGGTGGCACTTGAAATTGACAGAGTCCAAATTGAATTTGTATATCCATCGCAATTACAATTGTCCAACTCCCTGCCACCATTACCGGATGCCCAAATAAAAATGCTACCTTTCCCCCCTCTTCCCTTTGTTACCCCTTCGATAAAGGCACGCGATGCTAATTCCCCAGGCCCATCAACTGTTTTCCCATCGTCATCTGGCCCCCAAGAAGCACTATATATGTCAATATGTTGAGGATTCAAAGATAATGAACGGGCTNNNNNNNNNNNNNNNNNNNNNNNNNNNNNNNNNNNNNNNNNNNNNNNNNNNNNNNNNNNNNNNNNNNNNNNNNNNNNNNNNNNNNNNNNNNNNNNNCGCAGCTACTTCACCCGCACATCTTGTTCCATGACGATTAGAGTCCGTTAAATCATAGTGAGGCATTGGATCGGGGTCGTGACTGTTGACATCATATGAAGCCTTAGCATCATAATTTCTTATTATATCAGGATGGTCAGATTCCAAACCGTCGTCCAATATAGTAACCACAACACCTTTTCCCGTAATACCTTCTTTCCACGCCGGTATAACGTTCATATCTAAATCACCGCCGCGATTCAGATACCACATGTGTTCCCATTTTGGATCATTAAATGGAACCGCATTAACTCTTGAAAATACAGACCTCCTTGACGTTCTTGAAGNNNNNNNNNNNNAGTCTCTTTTTCGACGGGGTTTGGCAATTTGCTGCTGAGCCCAATGAACCCGTGTGTCTTCATCAAGTCTTGTTTGATGTTTTGAAGAAGGCGTTAAAGATCTCTTAGCTACTCTATGATGGACAAATAGATAATGATCATCCAAAATCTTTCCTAAATTAACAAATCCNNNNNTGGCTACTACATCTGCTTTCCCATTATTGTCTCCATTTGGTATGTGAACAGCCCACGTATGTGTGTAGTGATGACTGTTTGCACTACTACCATTTTCCACATAGTCCAATTCATACGGCAGTGAATTTACTTCAATGGCTGGATCCCTTTCTGCAATAGCGCATGTAATGATGCCAACATTTAAAGAGCACACTAAAACTAATGTGANNNNNNNTAGTGATATAGAACAATTCTTGGCATTATTTCTACTGCTGCTATTAAATTGATATTGTTTATTTAAGTATTTGCGCTGAAATGATGTACGTTCTCTCTTCGACTTATTTGTGCGATTATTAATGTTTTGCACTAAATATATGTTATATAAATT
>PermPBO_1_(paired)_contig_1092
TTTACTTCAGGCTTTCATTTCCGATAGGACTTGGAATAGCAGATAAGCATTTTCTAAAATAAAAAATGGCCAAAACAAAAGGTGAGAAGCGCAACAAATCCGCCATCAATGAAGTAGTCACCCGCGAGTGCACTATTCACTTGTCCAAGCGTGTGCACAACATTGGCTTCAAGAAGCGTGCTCCTCGTGCCATTAAGGAAATCCGCAAATTCGCCGAAAAGGAAATGGGCACCAATGATGTTAGAATCGATACCCGCTTGAACAAGCACATCTGGTCCAAGGGTATCCGATCCACTCCATTCCGTGTGCGTGTACGCTTGGCTCGTCGCCGTAATGACGATGAAGACTCTCCCAACAAATTGTACACATTGGTCACTTATGTTCCCGTTGCCACTTTCAAGAACTTGCAAACCGAAAATGTTGAATCCAATGATGATTAAATGCTTCGCTTGGACACCGTCCATTCCAAAGTGTATTGCCAGTTGGGGCAATATGTTGACTTTGTCTAGGATTTGATAAATTGTTTGTTCTAAAACGGGCCTAGTTTTTAAAAAAAGAATGAAAGTACATAACATTTATTTTATTTGGAAGAAGCAAGGAAATACATTATTCGACCTTATAAAATAAAGTTTTTATTTTTT
>PermPBO_1_(paired)_contig_1093
TGTTGCATTTCTAAAAAAATCATCTCTCGAAACCAGAAAGGCAAGAAAAACAAATAAAAATTGTGTGCCGGAGTAAAATAGAAAAGGAAGCAGCATCAACAAATTGTGGAAGAAGTGCACAAAATGACTCAAATACTACCCATACGCTTTCAGGAGCATTTACAGCTCACAAATGTCGGCATCAATATCAATTCGATATCGTTCAGTACTCTCACCATGGAGTCTGACAAATTCATTTGTGTGCGTGAAAAGGTCAATGATACCGCACAAGTGGTCATTATCGATATGAATGACACCAACAATCCGACTAGACGTCCAATTTCAGCCGATTCGGCCATTATGAATCCAGCTAGCAAAGTCATTGCACTTAAAGCGCAAAAAACTTTGCAAATTTTCAACATCGAAATGAAATCGAAAATGAAGGCTCATACCATGACCGAAGACGTAGTCTTTTGGAAATGGATCTCTTTGAATACCTTGGCCTTGGTTACAGAAACCTCAGTATATCATTGGTCCATGGAGGGTGATTCGACACCCCAAAAAATGTTCGATAGACATTCCTCATTAAATGGTTGCCAAATCATCAACTATCGTTGTAATCCAAATCAACAGTGGCTTTTGTTGGTTGGTATTTCGGCTTTGCCAAATCGTGTGGCCGGTGCTATGCAATTGTATTCGGTTGAGCGTAAAGTATCACAGGCTATTGAAGGTCATGCCGCCGCTTTTGCCTCGTTCAAAATGGAGGGCAATAAGGAACCTTCAACTCTATTCTGTTTTGCTGTACGCACTGCTACCGGTGGCAAATTGCATATCATTGAAGTCGGTACCCCACCAACTGGCAATCAACCGTTCGTCAAGAAATCTGTTGATGTTTTCTTTCCACCTGAAGCCCAAAGTGATTTTCCGGTAGCAATGCAGGTTTCCTCAAAATATGATACCATTTATTTGATTACCAAATATGGTTATATTCATCTTTATGATATGGAAACTGGAACTTGCATTTACATGAATCGCATATCGGCCGATACAATTTTTGTTACTGCTCCGCATGAGTCTAGTGGTGGCATTATCGGAGTCAATCGCAAGGGTCAAGTATTGTCTGTGACTGTAGATGAGGAGCAGATTATACCGTATATTAATACGGTATTACAAAATCCCGATTTGGCCTTACGCATGGCTGTGCGTAATAATCTTTCGGGTGCCGAAGAGCTGTTTGTTCGGAAATTCAATAAGCTTTTCACCGCTGGCCAGTATGCAGAAGCAGCCAAAGTGGCTGCCTTAGCTCCCAAGGGAATTTTGAGAACCCCCCAGACCATACAACGTTTCCAACAGGTTCAAACACCGGCCGGTTCTACTACACCACCTTTGTTGCAATATTTCGGTATCCTTTTGGACCAGGGCAAACTTAACAAGTATGAATCCTTGGAATTGTGTCGCCCTGTATTATTGCAAGGCAAGAAACAATTGTGCGAGAAATGGTTGAAGGAGGAGAAATTGGAGTGCAGCGAGGAATTGGGTGATTTGGTGAAAACATCTGATCTCACTTTGGCCTTGTCCATTTATCTGAGAGCAAATGTGCCCAATAAGGTTATACAGTGCTTTGCAGAGACAGGCCAATTCCAGAAAATAGTATTATATGCCAAAAAGGTGAACTATACGCCCGATTATATATTCCTTTTGCGTTCGGTTATGCGCACCAATCCCGAACAGGGTGCTAGTTTTGCCTCAATGTTGGTTGCGGAAGAGGAGCCTTTGGCTGATATCAATCAAATTGTGGACATTTTCATGGAGCACTCTATGGTCCAACAGTGTACGGCCTTCCTTTTGGATGCCCTCAAACATAATCGCCCCAATGAGGGGGCTTTGCAGACTAGACTCTTGGAAATGAATTTGATTTCTGCTCCTCAAGTGGCCGATGCCATTTTGGGTAATGCCATGTTTACCCATTACGATCGTGCTCACATTGCCCAATTGTGTGAGAAGGCTGGCCTATTGCAACGCGCCTTGGAACATTACACCGATTTGTATGACATCAAGAGAGCTGTGGTCCATACACATCTTTTGAACGCCGATTGGTTGGTGGGTTTCTTTGGCACTTTGTCCGTGGAGGACTCTTTGGAATGCCTGAAGGCTATGTTGACGGCTAATATTCGACAAAATCTTCAAATTTGTGTTCAAATCGCTACCAAATATCATGAACAATTAACCACCAAAGCTTTGATTGATTTGTTTGAGAGTTTCAAATCCTATGAGGGTCTCTTCTATTTCCTTGGCTCCATTGTCAACTATTCCCAAGATCCTGAGGTACACTTCAAATACATACAGGCTGCATGTAAGACCAACCAAATTAAGGAGGTTGAGAGAATTTGTCGCGAATCGAATTGCTATAATGCCGAACGTGTAAAGAACTTCTTGAAGGAAGCCAAGCTTACGGATCAATTGCCCTTGATTATTGTTTGTGATCGTTTTGATTTTGTCCACGATCTTGTGTTGTATTTGTATCGTAATAATTTGCAGAAGTATATTGAGATTTATGTGCAAAAGGTGAATCCCTCAAGATTGCCCGTTGTTGTGGGAGGTCTCTTGGATGTTGATTGTTCTGAGGACATCATAAAGAACTTGATTTTGGTTGTTAAGGGTCAATTCTCCACCGATGAATTGGTGGAGGAAGTTGAGAAACGCAACCGTTTGAAATTGTTGTTACCCTGGTTGGAGTCGAGAGTTCATGAGGGCTGTATTGAACCTGCCACCCACAATGCTTTGGCCAAAATCTACATTGACTCGAATAATAATCCTGAACGTTTCCTCAAGGAGAATCAATACTACGATAGCCGTGTAGTGGGTCGTTATTGTGAGAAGCGTGATCCCCATTTGGCTTGTGTGGCCTATGAGCGTGGTCAGTGTGATCGTGAATTGATAGCCGTGTGCAATGAGAACTCTTTGTTCAAGAGCGAAGCTCGTTATTTGGTGCGTAGACGTGATGCTGAATTGTGGGCCGAAGTTTTGGCTGAATCCAATCCCTACAAGCGCCAGCTTATCGATCAAGTAGTGCAAACTGCTCTCTCCGAAACCCAAGATCCCGATGACATTTCCGTCACCGTAAAGGCTTTCATGACCGCCGATTTGCCCAACGAATTAATCGAATTGCTAGAAAAGATTATCTTAGACTCGTCAGTATTCTCCGACCATCGTAATTTACAAAATCTTTTGATCTTAACTGCCATCAAGGCAGATCGAACCCGCGTCATGGACTATATCAATCGTTTGGACAACTATGATGCCCCCGATATAGCCAATATTGCTATCTCGAATCAATTGTATGAAGAGGCCTTTGCCATTTTCAAGAAATTCGATGTGAATACCTCTGCCATTCAGGTGTTGATTGAACAGGTCAATAATCTTGAGAGGGCATATGAATTTGCCGAAAGATGCAACGAGCCCGCCGTGTGGTCACAATTGGCCAAGGCCCAACTGGATAAGGGTTTGGTGAAAGAAGCCATTGACTCGTACATTAAAGCCGATGATCCTAGTGCTTATATGGATGTGGTCTCGGTAGCCTCCCAATCGGACTCCTGGGAAGATTTGGTTCGTTATTTGCAAATGGCCCGTAAGAAGGCCCGTGAATCGTATATTGAAAGTGAATTGATCTATGCCTATGCCCGTACTGGCCGTCTAGCTGATTTGGAAGAATTCATTTCGGGACCTAATCACGCTGATATACAAAAGATCGGTGACCGATGCTTCAATGATGGCATGTATGATGCTGCTAAATTGCTCTACAACAATGTCAGTAACTTTGCCCGCTTGGCCATTACATTGGTATATTTGAAGGAATTCCAAGGGGCTGTCGATTCAGCCCGCAAAGCCAACTCCACCCGCACCTGGAAAGAGGTTTGTTTCGCTTGTGTCGATGCCGAAGAATTCCGTCTGGCCCNNNNNNNNNNNNNNNNNNNNNNNNNNNNNNNNNNNNNNNNNNNNNNNNNNNNNNNNNNNNNNNNNNNNNNNNNNNNNNNNNNNNNNNNNNNNNNNNNNNNNNNNNNNNNNNNNNNNNNNNGCTCATATGGGTATGTTCACCGAATTGGCTATACTGTATTCCAAATTTAAGCCATCCAAAATGCGTGAACATTTGGAATTATTCTGGTCACGTGTCAATATCCCCAAGGTTCTAAGAGCAGCCGAATCGGCTCACCTTTGGTCTGAGTTGGTATTCCTTTATGATAAATACGAGGAGTACGATAACGCTGTTCTGGCTATGATGGCTCATCCCACCGAAGCCTGGCGTGAAGGTCACTTCAAAGATATTATCACAAAGGTTGCCAACATTGAATTGTACTACAAGGCAATTCAATTCTATTTGGATTACAAACCACTATTACTCAATGATATATTATTGGTTTTGGCACCTCGCATGGATCACACCCGGGCCGTTTCATTCTTTGGCAAAACCGGCCATTTGGCCTTGGTTAAACCCTATTTGCGTTCCGTACAATCCCTAAACAATAAGGCCATTAATGAGGCCTTGAATGGTCTCTTAATTGAGGAGGAAGATTATCAAGGCTTACGCAATTCCATCGATGGTTTTGATAACTTCGATACAATTGCATTGGCCCAAAAATTAGAGAAACATGAATTAACTGAATTCAGACGCATTGCTGCTTATCTCTACAAAGGCAACAATCGCTGGAAACAATCAGTTGAATTATGTAAAAAGGATCGTTTGTATAAGGATGCAATGGAATATGCCGCTGAATCTGGAAAACAGGAGATTGCCGAAGAACTGCTGGCTTGGTTCCTCGAACGTAATGCTTTTGACTGTTTCGCCTCCTGTCTATTCCAATGTTATGATTTGTTAAGACCCGATGTTATTATGGAATTAGCATGGAAACACAATATTACGGACTTTGCCATGCCTTACATGATTCAAGTTATACGTGAATATACCGCCAAAGTAGATAAACTCGAACAGAACGAAGCGCGACGAGAGAAAGAAGATGAGACCGTTGAACATAAAAACATCATTACCATGGAACCTCAATTGATGATTACAGCTGGTCCTGCGATGGGTATGCCACCACAGTATGCTCAAAATTATGCGGCTGCTGGGCAGGCGCCAGGCGGTTATGCGCCCAACATGGCTTATCCCGGCTATGGAATGTAGGCTTTTTTGTCATACGTTACTATGTGTAAAAAGAACTACGATTTAATCTAACAAAACAAAAAATCATAATGATAACTAAAAAACAAAAACAAACAACGGAACGAGTACGAG
>PermPBO_1_(paired)_contig_1095
CGAATCATCTCGATGAAGATATTGACGGTGATGGTACACCGAATGATCTTGATGCTGATGTTGATGGTGATGGCACTCCTAATCATCTGGATGAAGATGTAGATGGTGATGGTACACCAAATAATCTAGATGGTGATATCGATGGCGATGGTACTCCAAATCATTTAGATAATGATATTGATGGTGATGGTACTCCGAATCATCTCGATGAAGATGTAGATGGTGATGGTACACCAAATAATCTGGATGGTGATATCGATGGAGATGGCACGCCAAATCATTTAGATCAAGATATTGATGGCGATGGTACCCCGAATCATCTCGATGAAGATGTAGATGGTGATGGTACACCCAACACCCTCGATGGTGATATTGATGGGGATGGTACTCCAAATCATTTAGATCAGGATATTGATGGTGATGGCACATCCAATGATAATGATGCCGATGTTGATGGTGATGGTACTCCCAACCATTTGGACGAAGACATTGATGGTGACGGTACGCCAAATCATCTTGATGAAGATGTCGACGGTGATGGTACTCCAAATGATAACGATGCCGATGTTGATGGTGATGGTACACCAAATCATTTGGATGATGATATTGATGGTGATGGTACGCCCAATTATTTGGATATGGACATAGACGGTGATGGAACACCTAATTCTTCAGATGATGATATCGATGGAGATGGAATAAGTAATGACAAAGATAATGATGTTGATGGAGATGGTGTGTCCAACGAAGAAGATGATGATATGGATGGTGATAACACACCTAACGATTTAGATGAGGACATGGATGGAGATGGTATCAGTAATACCCATGATATGGATGCAGATGGAGATGGTGTGTCCAATATGCGTGACGATGACCATCAAGATATGGATGGTGATGGCATCCCTGACAGCAAAGATGACGACAAGGATGGTGATGGGGTACCTAATCACCAGGACGATGATATTGATGGGGATGGTATACCAAATTCACGAGATTCTGATATTGATGGTGATGGTATACCTAATGAAAAGGATGCAGATCGCGATGGTGACGGATTGCCAAATGAACGTGATGATAGTGATGGTGAAGCCGATGATAAGAAATTGGCAACTGAGGGCCATGACA
>PermPBO_1_(paired)_contig_1096
TTTTTATTTCATTGTAAAAAACAAATTACATATATTTGAGAAATATTAAACGGGATTTCCGGTAACATTTACAAAGCGTTAAAGTAGCAGCCAATAATAATCAGAACAAAAATAATATGGCTTTCCGTAATCAAAATCGCAACAATAACCGCAATTTCAGTGGTGGCAACTACGGTCCCATGGCAAACCGCGGCATGGGTGGCGGTAACATGATGTCCCCATGGGAAAATCAAAATTCTGGCGGTGGCTTTGGCGGCAGTAATATGCGCCAAGGAGGCGGTGGTGGTGGCGGCGGCGGCCAGATGAATGCCCAAGCCATCAATTTGGCTAATAATTTGCTCAACAATTTATTCCGCAATCAAAATCCTCCATCTCTATTGGATATGCCCCGTGGTGGCAATATGAATCGTGGTGGTCAACGTGGCGGACCGATGGCCAATCGTGGTGTCGGTGGCAATCGTATGAACAATCGTCGTGGCCAAGGAACTTTCCAAAACCGTGCTGGTGCTGGTGCTAAATCAGCTCAAAAGCCCGGCGCTGGTGGTGGTATTCGTAAACAGAATGCCTTTGATCGTGCAAAGAAACTTTTGGCTAAAAATGCCACCAATAAAAAGAAGGATTCCGCTTCTGGCGAAAAGAAAACTGAGAGCAAGGAATCTCCCTATGCCAACGTACCCAACGACATGTTCTACTGTCATTTGTGCAAGAAGCACATGTGGGATGCCAATTCATTTGAAAACCACATTAAGGGACGTACTCACTTGATGATGCGTGAAGGTATTGAAGAAAGCTACCGTCTTAAGGCCAACATGATCCGTCAGGAAGCTAAGATTGCTGAGCAATTGAAATCAATTGAATTGGATCGCTTGAAGCGTATGGGCAAGAGCAAGCAACGCCAATTGGACTACTGTACCATGTGCGACTTGAACTTCCATGGTCACATTTCTGCTCATCGTAAATCCGAGGGTCACTTGCAATTGAAGAAGTTCTTGCATCCCAAGTGCGCTGAATGTAGCAAGGAATTCGCTACCCGCATTGATTATGACTCTCACTTGCTGGCTGCCGATCACTTGATCAAGGCTGCCGAAAAGAACACCAAGGTTGGTGAACGTAAACGTCAGACCTTGCCTATCCTCACCGAGGAAGAGGAATTGAAGGATGTTCGCCCACCCACCAAGAAGAAGAAGAAGGTCGCCGCCAAGNNNNNNNNNNNNNNNNNNNNNNNNNNNNNNNNNNNNNNNNNNNNNNNNNGAAGAAGATGGTGAAGGTGAAGACGCTGAGGGTGAAGATGGCGCTAAGAAGGAAGATGAAGAGGGTGCCGATGAAACCAAGGAAGGTGATGAACTCAACGAAACCCAAGAAGGTGAAGAAGAGGTCCCCCTGCCAGTTGATCCTGAGGATTGCATTTTGGATTTCAACGAGGGTGATGAAATCCCCACTGAAGTTGACAACCGTTTGCCCAAATACAACTGGACTCGTCCAGTGGGCACAGCCCTCATTACCAAACTGGAATGCTACGAGTGCTCTTTGTGCGGCAAGTTCTTTGACACCGAGAAGACCGTTGAGGTTCACTCTCGCACTGTAACCCATCACCGCAACTTCTTGAAGTTCATCAACGAGAAGGCCAGCGATACCAAGATTGCCCAAAAGCGTGCAGCTGCCGCCATTGAAGAAAGCGAACGCAAGAAGCGTAAGGTTGAAGAAGCCGAAGCTGCTGCCAATGGTGAGGCTACCGAAGCAACCGAAGGTGGTGAAGCTGCCGAAGGTGGTGAGGGTGGCGAGGGTGAATTGTACGATCCATCTGAGGCCACCGGTGACGACGAAGATGTCGAAATGAATGAAAATGGTGAAGAGGCCGGCGAAGGTGAAGAAAATGGTGAAGA
>PermPBO_1_(paired)_contig_1097
AAAAAAATAGAAAGGTCAACTCGAAAACCAATTGATATATAATATTTTCGGGTAAAAATACATAAGTAATTGAATTTCCAGCACTAAAATGTTTCATAATAAAACGGCGTTATTTTTACTTTTGTCTTCGGCATGTTTGATTACAGCGGCTCAAATAAGCGTAAATTTGAGTCAAGCTGAAATACCCTCTACAGTTGTGCCCATTTTGCCTGAAAAACATAAAACAACCGAATCTACATCTACAAGTACCACATCGACATCGAGCTCCACTTCCACGNNNNNNNNNNNNNNNNNNNNNNNNNNNNNNNNNNNNNNNNNNNNNNNNNNNNNNNNNNNNNNNNNNNNNNNNNNNNNNNNNNNNNNNNNNNNNNNNNNNNNNNNNNNNNNNNNNNNNNNNNNNNNNNNNNNNNNNNNNNNNNNNNACTACAACACCATCTCCCAAGCCTTTCCCTGAACCAGAAGTGGTAACATGGAATTCCTCTTGCATTATGGTAAGAATGGCAGTACAATTGAATTTCACCTATGAAACCAAAGATAACAAAGTTGCTAGAGGTCTATATAACATTCCCAAGAATGCAATTGTCGATGATCAACACTGTGATATGAACACCACTCAATTCTTACAAATTAACTGGGGACCTGCCACCGCTCAACACATAATGCTTATGCAATTCGATAATGTTAAAGGAGTTTCCAATATGACTATGATTATGTTTACGTTGCCATTGTTGTCCACCGATTTCCCCGATGCTAAGGAAAATCAAACTATTCAATTGGTACATCGTTCTGGTGAATTCAGTGCTCCATCTAAGATGTCTTACCATTGCACCCGTCCACAAATGTTCAATCTAACCAAAACTGTAGAAGATCTTGAAGTTGTTGGAACCGTTAAAGTGCATGATGTACAAGTTGAAGCTTTCCGTAGTGCTAATACTTCTGGATTCTCCACAGCCCGTGACTGTGACAGTTCGGAGACCTCAGATGTTGCCCCCATAGCTGTGGGCATTGCTTTGGGAGCTTTAATTTTGATTGTTTTGATCTCATATCTGTGTGCTCGTCGCCGTTCCTCTTCTCGTGGCTACATGAGTTTCTAAGCCTCCAAATAAGTAAACAAAGAAAAATCATAAGCTAAAATATCTATTAAAGAAAACAGAAAATAACCTCGATCTTTTGAGTAGAAAATTTTGATATGGAG
>PermPBO_1_(paired)_contig_1098
TGCTAGTGTTCGTTCGTCTGGCTTTAGTGAGGGTCTGTTAAATTCATGCGGCTTCTTGACGCGATATATCCGTACTAGCCAATGCTCACTTGTATAAGCCTCTTCCAAATAGGTTAAATCAAAATCTTTGTTACCTATGACGGCATTACGAGTTCTGTCATAACCCGCAGGACCTCTGTAATCCAGTTTCAATTCACCAAATCTATAGTAACTAAGTTTGTACATTAGACAATTGAGGAGGGCGGGAGCACCTTCGCTATCAACACGGAATTCACCACGGTCCGTGAAATAGTCACTNNNNNNNNNNNNNNNNNNNNNNNNNNNNNNNNNNNNNNNNNNNNNNNNNNNNNNNNNNNNNNNNNNNNNNNNNNNNNNNNNNNNNNNNNNNNNNNNNNNNNNNNNNNNNNNNNNNNNNNNNNNNNNNNNNNNNNNNNNNNNNGTTGAGGACATGGCTTTGCCCACCAAAGCTATGTGACTGTTATTCCAAGTGTTGTTATCCACAAGCGTAGTACGATTTGCCATTCCTGCTATTTGATAGCCATAATCCCACCAGGACATAATGCGAGCATCATCGGCAGTATTTTGAGATAGCCAATAGTAGGCTTCACGGAAATCATCTAAAATGTTGCGAGATCCATCTTGGCTGTTGTGGAAGGCCAACACAATAGAAGGACTAGAATAGGCATTGCTCGTCACCCAGGTGCAGTGAACGGCAAACATCATCAGGATCATAAGAATGGCCAAGATAACAATGCTCCTTAGATTAGAACCCACACCATTGTTACTTTCGCTTTGTTGGGGATCATGTTTGACACGGTGCTTAAGCTTACCAGCCTTATCGTATAGAAGTTTCTTTTCACTTGGTGATTCGTCATTTTCTTCTGCATTTGTAACAGCACTGCTGGCAGCAGGAGCTGAATTATCCTCCCGCAAATAAACATCCAGGAGACCAGAGAATGCAACTCCAGCAAGCATACACACAACAGGTGTCAATGTTAACATCAAACGAACCATCACGCCGGCAAAATACACTGCACTAATGGCATAAAGCACCACAAAGACACGCTCGTCATTGATTTTCTTGATGCAGTACCAAACACCAACTGGGAAGGCACACACCAATATATGCAAGTCAAAGAAGAAGGAGAACCATGTTGTAGGCTGATGTTCAGATACCGAAGCAATGATAGGGATATGAATCTTGGCATAGCCAGTGTCCCATAATGAATAGAAACGGCCACTCCAAGGTGCCACAACACCCATTACTGTAAGCGTAACTACACCCAAAAACACCACTCCAGCTGCACAAAGACCTCCAACAATGAAGAGCTTTTTGAATTCATTACGTGAAAGCACCGTTTGCAAATGTTTTAATGCTCCTACAGCCAACAGAAGCAGGAATACACCCATGGCAGCCATGTGTTCGCTGGTACGTATAGGCTGGAATCCAACGAAGGGAATTTGCATAGAAAGTATCAAGCCCAATATATAAAAAGTGCTGTAGCTGGTCAATAATCGTGGCGAGTATCTGCCCATTATAAGTAAGACGAAGACATGCAGGGGAATCAAATTAATGATGAACACATAACCACCCCATGCAGATACCATGTAGAAGTATGATAAGGCAGCTCCGGCAGACCAAAAGACAGACCCAGTCTTAACAGCTCGGACCCATAAGAAATAGGTGAACTGCAATGCGAATATAGCAATACCTTCATTGTCATAAGAACCGGCAACGGAGCGACTGATGTACCCGGGCACAATGGCAATAAAACTTGCAGCAAAAAGACCAGCACCTGATGACCACAACTCCTTTGTTAGCAAATATGTAGAGATGGCAGTAAGTCCGCTGAATACTGGAGCCAAGAACACACAGATATCACGTATGTGTACGGGAATGTTTAGAGCATGTAGAATATAGTGTATACCACCCGATGTTATCATAAGGCCTGGGTACACAGTTCCACCCACAATACGGCCCAATGGATACCATGCTCTCTCATCGAACCAATTTAAGAACTTATAGAATCCATGTTGCACCATATAGGCGGTAGCCCGATAATTGAACCATGGATCAAACTCATGGATGATTGATTCAAACCTGATTACAGCGAAGAGACGTGATGAAAAACCGGCTAACCACGCAATCAAGAGTACTGCAAATGTAATAAGACTGCTATAACCCGCAGTTCTGTTGAAAATTTTTGCAGGTCGATTCATTGTTGCCTGCTATAAACTGTAGTTGTAGTGAAG
>PermPBO_1_(paired)_contig_1099
CTACTATAGGTAATGGGTCTGTCATGAAAGCAATGGTCGAAGACAAAAATCATTTCACTATGAGCATACTGAATGATATCGACTAAAGCATTGCTAGTGGTTGAACGATGTGTCTTGGGCAAGCACACAGCGACTAGAGCAGACACACAAGCAAGTCAAGCAGTCATTCGGCATTTTAGTCGAGCAATGGCTAGTGTTTGCTATGTGTTTAGTATGGGTTTCGTTGATTTTACTTGAAGTGAATCAATGAGATGCTATGAGTGGTGGTTGATCGAATGGCAAGCGAGCTCGCATGTTAGTATAAGCAAGCAAGCAAGTCAGTCGATGGATGAAGTGAAGCAACGACAAACAACGACGACGATGGCACTTAGTTGGGTCATCATATTCATGGTGTGTTTCTTAAATTTCATGCAAGCATTTGAATGAATGTATGGAAGGTAAGAATAAAGGAATATAATTTTCTTTTTTGATTAGTAGCGTTGTTATGAGGCAAAGTAAAATTTGTAAGTCATACACACTGCTATGATGAGGAGAAATGAAAATATTCAGAAATTATGTGTGATTTTTGAAAATGTTTNNNNNNNNNNNNNNNNAAAATGGTAAACGAAAAATGAAATTTTTAATTTCATATTCAATATCAAGTGTATTATATTGAGAAATATTTTACACTGCGATGTGAAGAAGTAATGTTGAAATAAAATATTACAAAATAATATTGAAAAAAATACAATATTATACCA
>PermPBO_1_(paired)_contig_11
CAAAACAGCAACATAAAAATACTCCCACACATATCGCGCTCCAATACACTCAGCAAAAGAGAGTGCCAGACAAAAGTTACGTCAAACTTTCACATCACAAAATAAAAGAAGTTCAAAATGCTGTTCGGAGCTGCCCAAACGGCTTTTAAAACATTACGCCACAGTACTCCTCGTGTTCGTGTGTATTTGTATAACAAAAATGCCTACTCCACCCAGGTTGAATACAAACCGATTCGTTCTGTATTGGTGGCGAATCGCGGAGAAATTGCAATTCGCGTTTTTCGTGCCTGTACAGAGTTGGGCATTAAGTCCGTAGCCATTTATTCCGAGCAAGATAAAATGCATATGCATCGTCAAAAGGCCGATGAATCGTACTTGGTTGGCAAGGGATTGCCTCCGGTAGAAGCGTATTTAAACATTCCAGAAATCATTCGTGTTTGCAAGGAGAACGATGTAGATGCTGTGCATCCAGGTTATGGGTTCCTTTCTGAACGCAGTGATTTTGCTCAATCCGTTATTGATGCTGGTCTACGCTTCATAGGCCCCTCGCCGAAAGTTGTACAACAGATGGGTGATAAAGTAGCTGCCCGTATCGCAGCTATCGAAGCCGGTGTACCCATTGTGCCTGGTACCGATGGCCCAGTGACTACAAAGGCTGAAGCTTTGGAATTCTGTAAGAAACACGGCTTGCCAGTGATTTTCAAAGCTGCCTATGGTGGTGGAGGTCGTGGCATGCGAGTTGTTCGCAAAATGGATGAAGTTGAGGAAATGTTCGAAAGAGCGAGCTCCGAAGCTAAGGCCGCTTTTGGTAATGGTGCTATGTTCATTGAAAAATTCATCGAACGTCCCCGTCACATTGAAGTTCAATTGCTGGGAGATAAGGCTGGAAATGTCGTACATTTATTCGAACGTGATTGTTCCGTCCAACGTCGTCATCAAAAAGTAGTCGAAATCGCTCCCGCCCCAAGACTGCCAAAAGAAGTCCGTGATCAAATGACTACGGCTGCTGTTCGCTTGGCGAAGCATGTTGGTTATGAAAACGCCGGTACTGTGGAGTTCCTGTGTGATGAAAGTGGAAACTTCTATTTTATTGAAGTAAATGCTCGTTTACAAGTCGAGCACACAGTTACTGAGGAAATTACAGGCATTGATTTGGTACAATCCCAAATTAGAGTGGCCGAGGGTATGACATTACCCGAGCTAGGATATACACAAGACAAAATAAAATCTCGAGGATATGCTATCCAATGTCGTGTAACCACAGAAGATCCCGCCAATGACTTCCAACCTAGTACTGGTCGCTTAGAAGTTTTCCGTTCCGGCGAGGGCATGGGTATTCGTTTGGACAGTGCTTCTGCGTTTGCTGGAGCTATTATCTCACCATACTACGATTCCCTCCTAGTTAAAATTATCTCACACGCCAGTGACTTGCAAAGCTCTGCCTCCAAAATGAATCGTGCTCTTCGCGAATTCCGTATTCGAGGTGTGAAAACGAACATACCATTCTTGTTGAACGTGTTGGAAAATCAAAAATTTCTACACGGTGTCTTGGACACATACTTTATCGACGAACACCCTCAGCTATTCAAATTCCGTGTATCACAAAATCGTGCCCAAAAGCTCTTGGGCTACTTGGGTGAAGTATTAGTGAATGGACCACAAACTCCACTGGCTACGAGTTTGAAACCAGCTGAAGTTAAACCACACATACCAACAGTGCCTCTAGTTACCGAACCTCCAAAAGGTTTGCGACACATTTTAACAACACAGGGACCTGCCGCATTTGCCAAAGAAGTTCGTTCTCAGAAAAATCTTTTAATGATGGATACCACCTTCAGAGATGCTCACCAGTCTCTGCTGGCAACACGTGTGCGATCTCACGATCTTCTGAATATTTCACCATTTGTAGCCAACAAATTCCATAATTTATATGCCTTGGAAAATTGGGGTGGAGCTACATTTGATGTTGCCTTACGTTTCTTGCACGAATGTCCATGGGAACGTTTAGAAGATATGCGCAAACTGATTCCAAATATTCCATTCCAAATGTTGTTGAGAGGTGCTAATGCTGTTGGTTATACAAATTACCCAGATAATGTTGTTTACAAATTCTGCGAGTTGGCGGTACAAACTGGTATGGACATCTTCCGCGTATTCGATTCTCTGAATTATTTGCCCAACTTAATTTTGGGCATGGAAGCTGCTGGCAAGGCTGGTGGAGTTGTAGAGGCCGCCATTTCCTACACAGGTGATGTCAGTGACCCCTCGCGTACAAAATATGATCTTAAATACTACACCAACTTGGCCGATGAATTGGTAAAAGCTGGAACACATGTACTAAGTATCAAGGATATGGCTGGCCTATTAAAACCTCAAGCTGCCAAATTGCTAATAACAGCTATTCGTGATAGACATCCCGATGTTCCTATTCATATCCATACTCATGACACTTCAGGTGCAGGAGTAGCCTCCATGTTAGCATGTGCCGAAGCTGGAGCAGATGTTGTAGACGTAGCTGTTGACTCTATGTCCGGCATGACCTCTCAGCCCTCGATGGGAGCTATTGTTGCATCTTTGCAAGATACTCCATTGGATACGAAATTCAAATTGAGCGATATTTCCGAATATTCAGCCTACTGGGAACAAACTCGTACTCTTTACGCTCCATTTGAATGTACCACCACAATGAAATCGGGCAATGCCGATGTATACATGAACGAAATTCCCGGTGGTCAATACACCAATTTACAGTTCCAGGCGTTCTCCCTAGGCTTGGGCGATTTCTTCGAGGATGTGAAGAAAGCATACCGGGATGCAAATTTGTTGTTGGGTGACATTATCAAGGTGACGCCTTCATCGAAAGTAGTGGGAGATTTAGCCCAATTTATGGTACAAAATAAACTGACTGCTAATGAGGTGTTGGATAAAGCGGAAGAACTATCATTCCCCAAGTCTGTTGTCGAATTTTTGCAAGGCTCCATTGGTATACCTCATGGAGGTTTCCCCGAACCATTGCGTTCTCGCGTTTTGAAGGATATGCCACGCATTGAGGGTCGCCCTGGAGAAAATTTGCCACCTTTGGACTTTGACAAACTAAAGAAGGACCTGAAGGAGTCACATCCTCATGTCACCGAACGCGATGTCATGTCGGCCGCATTATATCCAGCTGTCACCGAGGACTACCTCCACTTCCGTGAATCATACGGCCCTGTAGACAAATTGGATACACGCATCTTCCTCACTGGGCCAAAGGTGGGCGAAGAATTTGAGGTTAATCTGGAAAAGGGCAAGACACTCAGTTTGAAAACATTGGCCATGGCGGAAGACTTAACACCCAATGGTGAACGCGAAGTATTCTTTGAAATGAACGGTCAATTGCGTTCTGTGTTCATTCGTGACAAAGAAGCTGTAAAGGAATTGCATATTCATCCCAAGGCATCTAAGAGCAATAAGAATGAAGTTGGTGCCCCTATGCCTGGAACTGTCATTGATATTCGTGTAAAGGAAGGCGATAAAGTTGAAAAGGGCCAACCATTGGTAGTTTTATCCGCCATGAAAATGGAAATGGTTGTACAAGCTCCCAAAGCCGGTGTAGTTAAGAAATTGGAAATTAGCAATGGTATGAAGTTGGAGGGTGACGATTTGCTTATGACTGTTGAGTAGATGATGACCATACCTGTTATACATATTTGAAACACACATGAACATATTTTCGGAGGAATCGTGACCATTCTTTTAGATATATTTACAAACACTATGCCAAGAACAATTTCCCCAAAGGATGGTCAAAAATTGTTCGTTGATCCATCCAATTGATTGGCCGTTTTTGAACTATCACTAGATTGGATGGATCAACGAACA
>PermPBO_1_(paired)_contig_110
TCTATTTGTGTTGTTGCTGGAACATCTTTACGTTGCTGGTTGTGGTGGTGGTATTTGTGGATGCGGTACCTCTATTTGTGTTGTTGCTGCTAGTTGTTGGTAATAAGGGAGGCTTGGAAAAGATGCAATTAACTGATTGCTGCTGATTTAGCAGCAAATGATGGTGTTTGTTGTTGGATTGTTCAGTGTAAAGCAGCTACTTCTTGCCCTTGGTGGCCTTTTCGGCGGCCTTGGTTACCTTACCACCGGAAGCATCCTTGAAGTTGACAGCCTTGATGACACCGACGGCAACGGTTTGTCTCATATCACGAACGGCGAAACGACCCAATGGGGGGAATTCTTGGAAGGCTTCAACGCACAAAGGCTTGGAGGGGACCAAGTTGACGATGGCGGCATCACCAGACTTGATGAATTTGGGGTTTTCTTCGGTGGTCTTACCGGAACGACGATCAACCTTCTCTTTGATTTCGGCGAATTTGCAAGCAATGTGAGCGGTGTGACAATCCAAGACGGGAGTGTAACCGTTGCAGATTTGACCAGGGTGGTTCAACACAATAACTTGGGCGGTGAAATCAGCAGCACCCTTGGGGGGGCTAGCCTTGGAATCACCAGCGACATAACCACGACGCAATTCCTTGACGGAGACGTTCTTGACGTTGAAACCAACGTTGTCACCGGGAACGGCTTCGGTCAAAGCTTCGTGATGCATTTCAACGGACTTGACTTCAGTGGTGATGTTGGCAGGGGCGAAGACAACAACGGTACCGGGTTTCAAGACACCAGTTTCGACACGACCGACGGGTACTGTGCCGATACCACCGATTTTGTAAACATCCTGCAAGGGCAAACGCAAAGGCTTGTCTGTGGGACGGGTGGGTGGCAAGATAGCATCCAAAGCTTCGATGAGGGTCTTGCCTTCAGCGTTACCTTCCTTACGTTCGACCTTCCAGCCCTTGAACCAGTTCATGTTGGTGGATGGTTCCAACATGTTATCACCGTGCCAGCCGGAAATTGGAACGAAGGCAACAGCAGCGGGATTGTAACCGATCTTCTTGATGTAGGAGGAGACTTCCTTCTTGATTTCTTCATAACGAGCCTCGCTGTATGGTGGTTCAGAGGAATCCATCTTGTTGACACCAACGATCAATTGTTTGACACCCAAAGTGAAGGCCAACAAGGCGTGTTCACGAGTTTGACCGTTCTTGGAGATACCAGCTTCGAATTCACCAGTACCGGCAGCAACAATCAATACAGCGCAATCAGCTTGAGAGGTACCAGTGATCATGTTCTTGATGAAATCTCTGTGACCAGGGGCATCAATGATGGTAACATAGTATTTGGAGGTTTCGAATTTCCACAAAGCAATATCGATGGTGATACCACGCTCACGTTCGGCCTTCAATTTATCCAAAACCCAGGCGTACTTGAAGGAACCCTTACCCATTTCTTGGGCTTCCTTTTCGAATTTTTCAATGGTACGCTTGTCGATACCACCGCATTTGTAGATCAAATGGCCGGTAGTGGTAGATTTACCAGAATCGACGTGGCCAATGACGACAATGTTAATATGAGTCTTTTCCTTACCCATGGCTGTTGGATTGGCTTATGAGTTTTCAAATAAATTGAACCGAGAAATCACAAAGTCTATGCTAATCCGGCAAAAGACCTGAACAAAGTGAACGAGGCACAAG
>PermPBO_1_(paired)_contig_1100
GTTTAAATGACTCTTTAGCCTCTTCACAAACAAAATCACACTGCACACCGCGGGAATCAACGTCATTCTCGAAATGTTCTCTATGGAAATCGGGCGATTCAACATCGCGACAAAATGCTTTGGCAAAAAATAACACCTTCACTGAACTTTCACGTTCCACTGTAAATAGAGATTGTGTCTCTCGACATATGGTCAAGACTTGCCATTTCAATTCGCTTTCGAGATTCTGAGCAGCTGTACCATCGATTTGTATGTCCAATTCTTCAGAACGACTGACCAAACGCTCAGATATTCCATTCAAGAGATTTCGAATAATCGAACAAAACTTTTTCGCCGCCAGTGTATGCATGCCGGAGATCATAGGTGAAACAAGTTTGGTGAACATCCATTCCTTTTCTAAGACAGACTTTTGGTTATTCTCAGGGCAAGCAATCAAAACCAATTGGTCAATATAATCCAAATACAATTCGAAAACTTTTCTCACAGTCTCATCATATTGATTTAGAATACTTGTATAACGCTCCAACTCATCTTCATTTTCCACCAAGGCGGTGTTAATGTGACGTCGATAACGTTCTCTATGGGTCAAAGCCAATGTGAGACCTTCTCGTAACTCTTTCATTAGTTGTTCCAAACTCAAGGGATTCGGTTTGGGTGGTCGTGTCTCCAAGCGCATACGCAAAAATTCATGCATAAACTGTAATGGGACTCCACTTAGAAATACNNNNNNNNNNNNNNNNNNNNNNNNNNNNNNNNNNNNNNNNNCACTCCAGTAGCCATAGCGGCGTAATTCCTCGATTTGTTCTTGACTAATATCGGGTTCCAGACGAGGACAATCGTCCTCAATCTTTTCAGTCTCAAAATCGTAATCTTCAGTTCCTGGCTTTTCNNNNNNNNNNNNNNNNNNNNNNNNNNNNNNNNNNNNNNNNNNNNNNNNNNNNNNNNNNNNNNNNNNNNNNNNNNNNNNNNNNNNNNNNNNNNNNNNNNNNNCTGGGTTTGTTCCACTACCATTACGTAAGGGTTCAACACTGAAAATGTTAATGTCGTGTATTGAATTTTTCCGGAATGTATGACCACCAATAGTCGAGGTCATATTCTCGGATATTTGACTGATCTCAGTTGATGAGGAATCATTACTGCTCGATGTATCTCCTGGAACATGGGCCACATCATTCAATAGAAATTGTACCTTAGGCATTGGGACTCCTCCATTATTTGCCGATGATAATTTACGATGTGACGATCTTGTTGAATCAATTGAATGCATTCCCGAATCATCATTATCCATGCCCGATACAGATGAATTACCACTACTCGATTCTGTTGTCGTGTATGAGGTCTGCACGGGCCAGGAGAATTTCTCCCCTTGTAATCGGGCTAATATTTTCCCCAATATGACTAGCTTTAAACGGGCTTGCTTTGTTATATTATACCAAAGGCACATGGTCTTAATACGCCCCACAAATGATTCACTTTTATAAATGGGATGGAATGCACCCATTGCTTGTGATGAGGGATACAAAGCTTCAGCTGCCTCTAGACGTGTTAGTAATTCTTCAACTTCTTTCATTGCGATTTCCTGTTGATCAATACAGTCTTTACAATACAACGATAAACATCCTTCACAGAATTTTTGCGGTTGAGGAGAACTCGCATTACTGTCGGTTCCTACACCACTATCAACACTAAATTCACTGTCTTGTCGTCGAAATCGTGGTTGGAATTTATAGTTGATAATTTGTGTTAGTAAATCGGGAACATCTTTGCGGGCAGTAAATAAATACTTGTCCTGTTGTTCGGGTGTACGATCAGCTTGCCATGCTTGTAGCTCAAGCCAAATCAAATCTTTGACCTCTGTTTGCCAAGTGTGTTCTTCGTGGGAAAGCTTAGCATCTTGCCGATCCACGCTACCCAATTTTATGAGATTAGCAAATGTTTCATGGAATTCCTTACGAATCTTAAATCCCGGNNNNNNNNNNNNNNTGCATAAATGCCTGGGGCGGGGCTGAAGATCTACAACATATGGGTCTTGAGGATACACTCATGTAACGATTGTAGGATTCCACCACCTTGGGTTGTTGATAACGCAAAGTGACTTCGGTATTTAGAGGTGTACACTTGTCCATAGCTTCTAGATTGTGAGAGCTTTCATGGAAACTATTCACCCGAGGATTATAGCTACTTAGCACTGCTGTTGTGGAGTTTAGAGCTAGGGAATTTTTCAATTCACGTTCCGATTCCCGCAATAGGGCCTGGGCCCGTTTATCAGTGCGCTTAGCGGCACCACTGCTATCTTCATTTACAAACATTTCATTAAGTAATGCACAGTCCATGGTGTTGCGTCGTAAGACACGTGACCGGGTCATTCGAGGTGTACCTCTTTTGGGCACCACTGGCGTTTCACAGCCCGACGACCCTGTTGAGGTAATAGCATTTGCCCGTTGTTTCCGTTCCCAATCTCGAGATTTATTCTTCAATCGTGTTCTTGGTGGTGTTGTGCCAAATGCCTCAAATTCTGCCACCAACAGATCATCGGGATGTGTACTTGCCAAATCATCTTCAAATTTCATGTCGCGGTAATTCACCGCTTTTGAGGATGTGGGCTTAACACGGATCTCAACTTTTTTACGTCTCATTATTCTGTTTAAAACTTTGCACTTCCGTTTCTG
>PermPBO_1_(paired)_contig_1101
TTAGGAAGTTTATCAATAGGTTGCAATTCCTCCTTGTCCTCGAAGGGAACTTGTTTCAAGGCTGGCACATGGACTTCTTCATAGCCTTTACGTTGTTTGCGGAATGATCCATCGGGTAATTGACATCTTTNNNNNNNNNNNNNNNNNNNNNNNNNNNNNNNNNNNNNNNGTGTAAAGGCCAACTCTTCGAGTTCTATAACTTGTCTTTGTCCTGCCACTTGGCCTGCCATACCCTGGCCCCCATCGTCCATTTGCGACTTGTCAATTTTACTATTTCTTGAACTATTACCATAG
>PermPBO_1_(paired)_contig_1102
AGGGATCGTCGAAGAATTTTATACTAATTTTCTTGGCGATGATTTGTGTGGAAACGAAATCCTCTTTCAGCAGACATAAACGCATTTGTTCCAATATAAGCTCTACCTTCTCTCTCTTGTCCATTGAGCCATATGTTTCCACCTGCAGTTCTTCCATAACAGCTGCAGCCCCGGGTATATCACCATCAGCCTCTTTAATGTCGGCCAATATCTTTGTCAATCGAGCCCTTTCANNNNNNNNNNNNNNNNNNNNNNNNNNNNNNNNNNNNNNNNNNNNNNNNNNNNNNNNNNNNNNNNNNNNNNNNNNNNNNCCACGTAGCTGCAGCATTCTTGTATCATTTTGGAGACAGCCTGCTTCAATTGCGAACGCCGACGAACCAATAAAGTAACATATTCATTTAAAGCATTCCAATTGCCAGCATCAAAACATAACTGACATATGGCCACCAATACCCGAGAACATGAGACCATGTCTGCCCCCAGTCTAGTTTGTTTTTCCAATGACAAAAGCATTTCAATAGCTTCATGGAATGAGTCGGGGTTCTTTTTGGCTAATTCCTTAGCAATGGGAATTTTTTCATCACAAGATGGAGCATAATCAACCTCCATTTTTTGAATGCGTCCTCCATCAAATAAATATGTGTCCATTTTGG
>PermPBO_1_(paired)_contig_1103
CTACAATTTAGTTAAATGCATGCAAAGAAGAAAAAAAATTGCTCTATAGAAAACCCCAACGAACCCACTGTATACCCTCTCTCGCCCAACTATTGCATAGGGCTTAGGGCATGAGTATAGTAATTCTTTTCTTCACCCAGACCACGTTTAATAACATGGGGTATGGTCTTGGGTACCATGCTAATGCAATCGATGATAGGACAAACGGAGACACACAAAGTACAACCGGTACAATCATCCGTAATATGAGGTATATGAGTCTTGGGATCAAATTCGATGGCCTGGTAACCAGAATCAGCACAAGTCATATAGCATTTGCCGCAATTGATACACAGGTCATCATCGATTAAAGCAACTTTTTGTTGTTTGTTATCCAAACTCTTATAGCTGCCAATATGAGGCAAAGCACGTCCAATAATATCCTTAACTTTGGGTACTTGAACATGAGAATGACCATTTTGTGGTGGTTCCAAATCATCATCAGATTGGATTTTCCACATGGGTCCCTTCTCACTACGAATTTGGGCCATTTTCTCTTCACGTTCATGCATGTAAGGACCAAAGAAGCCCAAGGTCTTATTACCCTCGCCAGTCAAATGTAATACAGGTTTACCCTTTTGATGCTTGGGAGTTGGTGGAGATTGACCATCCCAGAATACAGCATTACGTGGTGGTGGATGAGCCTTCAAGTACAACAAAGCCTTCAAACTAGTGCAGTAGTCATCGATCAAAGTGAAATCTTGATTTTGCACCGAAGAACAAACTTGCAAAACTGTGGCTCCAGCTTGCAAGAACTGCAAGGCCACCTCACCCGAGTCAATACCACCAATACCCAAAATAGGGAATCCAGGCAATTTGTTGGCAATCGAAGAAATGGCTCTTAAAGCCATGGGACGAGTAGCATTACCCGAAACACCACCATAGGTGGTCTTTTTCTCACTACCAATAGCTGGCCATGGGGTGGCATCAGCTTTCAAACTCATCAAACCTTGGACAGTGTTAATAGCCGAAACACCATCGGCATTACCACGTTTGGCAGCCATGGCTATGGACACAATATCAGTGATGTTGGGAGTCAATTTTACAAAGAATGGAATCTTTACAGCTTTGCGTACCCATTTGGAAATGTTTTCCACCAGCACGGGATCTTGACCACAGGCCAAACCCATACCCGATTCACCCATACCATGAGGGCAAGATAAATTCAATTCCAAAGCATCTGCTCCACTGGCCTCAGCCTTAGTGGCCATTTCAATCCAATCCTCTTCGATATATTGACACATGATACTGGCAATAACGATTTTGGTGGGGAAATCCTTTTTCAATTCGGCAATGGAACGGAACCAATATTCGGCTTTCTTTTCCGAAATCAATTCTATGTTAAGGAAAGCACCCTGTTGTGGCNNTGGCCCATAGTTGTAGCCTGAAGTAGTACCTCGAACAATACGAGGTGAGACATTTGTCACCAAATCCTTATCCAAGCCAAAAGTCTTGGTCACCACAAAACCCCAGCCTTGCTCAAAGGCCCGACGAATCATGGCAGCACTGGTGGTGGGCGGAGCCGAGGCCAAACCAAAAGGATTTTCAAATTTAATGCCACACATTTCCACCGAAATATCGACATTATCAATTTCCGTGTGGAACAAAGGCAACTCAGCAGGGGTGTCCATAGGTAAACCCTCCAAATAGCAATGCATGCTCCAGGCAGCGATTTTACCATCATTGACAGACTCTACAGTTGTGTCAGCGGTACCAGCCAAATCTCCACCACAAAATACTTGAGGCTCGGATGTTTGCAAAGTCTTGGCATTCAATTTGGGCATGGACCATCTGTCCAATTCTACAGGAGCCATGGCCTCAATAACTTCGGTATCATAGAGACCCGATCCAAAGGCGGAAATAACGTAGTTGGCCTTGAGACGAGTGGTCTGCTCTTCATCCTCAACCCATTCATCATTTTCATTCTGTTCAGTGCGACAGAATTCCATGCCAGTGATTTTGTTATCCTTAACCAAAACCTTGCGGGGTGAGAGATAGGGTAAAAATTCACATTTCTCCTCACGGGCCAACTCCACTTCCTCGGGAACAGCACGAATACCGGAGGAGCCTTTACGGAAGACAACAAAGACACGTTTGGCACCACACCGCAAAGCAGAGGTGGCACAATCGAAAGCAGTATCACCAGCACCCAGGACAATAACATTGCCATGAAGTTGCGGCAAGGCTTGGTTGGCTTTGCAGGCACACAAGCCGGGCTTGGAACCATCGGCTACCTTGGGTAAAAAGGTCTTTGAGGTAAAGAAACCCATCGATTCACTAAGATCTTTGAAAATGGGATTCAACTTGGGTTCGGGCAAGCCAATACCCAGGAATACAGCATGATCGGAGGCCAGAAGATCCTTCACCATAATATCCTTGGTGGATAACATGCGATTGGTCTCAAACTTAACACCCAAATCTTTAACTAATTGAATTTCGAAATTCACTACATCTACAGGCAAACGATATTGGGGAATTTCCGATGAACTCAAACCACCCAAATAGGATCGTTTCTCATAAATGGTTATATTCTTATAGCCCAAACGACCCAAGAATGTGGCACACGATAAAGAGGCTGGACCACCTCCCAACAAAGCAATTTTCTTATTCATTTGCTTGGGAGCCTTAATGCCAGGTGGTACAATTTGCTTCACACCCATTTGTTTGAAGACATCCGTGGCGAATTGTTGCAGGCCACCAATGTTAATGGGACCCTCTTCGGAGGCCTGCAGATTACAACCTCCAACACATAGATCACTGGTTGGACATACCATACCACAAGTCAAACCCAAGGGATTATCGGAGAAAATAGCCTTAGCGGAGCCATAGTAGTTTTTATTGGAAATACTGGTAATAAAACTCTTGATATCCAATTGGGTGGGACATGACTTTTGACATGGAGCATCGGCACACTTTAAACATCTGGCAGCCTCTTTAAGGGCAGCTCTTTCGGAGAGAGTTGTATGTTTGATATCCTCAAAATTGTTGTTTAATTTTGGACCCGAAGCACAACTACGATCGGGATTACGTTTCCAATGCTTCTTATTGACCTTGGTCTCTGTGGTGGGCACTACGGTACATTTGGTCTTTACACGGGGATTCAAGCTCAGCAAGTTCTCNNNNNNNNNNNNNNNNNNNNNNNNNNNNNNNNNNNNNNNNNNNNNNNNNNNNNNNNNNNNNNNNNNNNNNNNNNNNNNNNNNNNNNNNNNNNGAACGACAATAGTGTTTTTCACACGTTTCCACGTTTTGTCACAATCACTTTTTGTTACGTTTGACAGTAAGCACACGTTTACCGCACGATCTACTAGCACAATGTATATGAATTACAGCGTTAACGCAATAGTCAATTGTTCAAATTGACCGGTATCCAAAATTTAACACAAAACACTTGTTACTCTTTTTCTTAGTTCTTTGTATTTTTCACACACCAAATTTTAAAAATATGACTTTTTGTTCCTC
>PermPBO_1_(paired)_contig_1104
CTGGTTTAATTGGCTGGATTGCAGAAATGACGACCTTTAATACCGCTCTTGATAAAACCAGGATTACAAGAACAGAAATTAGGAGCTGAGCAAAAGCCATTGGGGCAACCCTGAGGACAATGGGGTACACACATCTGTGGTTGTTTTTCATCTTGAATATAGCCAGGCTCGCAATCGCATTTATTGGGTCCAGAGCATATACCATTGACACAGGGTGTATCACAGCGTGGATTACATTTGATACCAGAACGATCTAATTCTGATCCAGGAGGGCAGGAACAAGTATCAGGGGCACTACAAAATCCTCTATCGCAACCGAGAGAGCAAACAGGTTCACAAACTCCACCAATTGCCGTATAACCTATATTACAACTACACAAGTCGGGAGCAGTACATTTTCCATTTTCACAACGATCACATTTGGGTTCACAAGTTCCAGCTGCTGTCAGACGATAACCATTGTCGCATGAACACTGATTCGGTCCCACACATTTTCCAAATTGACAACCTTGAGCACATACAGGTACACAGAATTTTCCTTGTTTTGGCTCCAATGTGAAACCCTCCTTACAGTGGCATTCGCCATTGTCGCTGCAGACACCATTCTCACATCCTATTGGGCAGGTGGTAACACATTTTCCAGCAGGATTGCGGATGTGACCAGGTATACAGACACATTGATGGGGTGCAACACAAATACCATTGGGGCAATCATCTTCACAAATGGGATCACAACGTTTGAAGACATGAGCATTGCGTTCGTAGCCTTCACAACATACCTGGATAGTGCTCATTCCGGGGCTGGTGCCATTACTTACAGGAACCTGACCATTTTTAGCCAATGATGATGTTGGCACTTCTTTGAAACAAATACCCGAAGCAATTCCTGCTCTAGTTTTATTGATAAATTCGGCTGTGGGATCCAAAACTTGGGGAGTTGAAGGTTTAGTCAACGCTTCGCCTTGATAATATTCAGCTGGTTTAAAGTTGCCATTGTAACGTTCATAGGCATTTTGTAAATGCTGTTGTTCATGGTGATTGTAGTTTAATTCTTGGTATTCCTGATTAGGTATGGGAGGAGGTGGTTGGCGCGTTTTAATGCCTGTTTTAATTTGGCCCCAACTACCCGAGAATAGGGCCAATAGGACACTTAGGAATATAAATGATTTCATATTTTAATGATAATTTCTAAATATTTGTTTTTCTAAATTTATTTTGTTTTTCA
>PermPBO_1_(paired)_contig_1105
CAGAAACCGGCCTGAAGACCATAGAAGCAACAAGTTTTGTTAGTCCCAAATGGGTTCCACAAATGGGAGATAATGCTCAAGTCTTGCAGGGTATAAAGAGAGTGGAAGGAGTTTCATATCCGGTTTTAACCCCTAACATAAAAGGTTTCGAAAGTGCAATGAAGGCAGGTGCGAATGAAGTAGCAGTATTCGGTGCAGCTTCGGACGCTTTTTCACAAAAAAATGTTAACTGCTCCGCTCAAGAAGCTATAGAACGATTTAGGCCGGTGCTAGAAGCCGCAAAAAAGAATGGTGTAAAAGTTAGAGGATATGTATCAACTATCGTCGGTTGCCCCTACCAGGGTGCTATAAAGCCTAAGGATGTTGTGAAAGTTGTTGAAGCGCTATACGACATGGGTTGCTACGAAATTTCATTGGGTGACACAATAGGTGTTGGAACCCCTGGTACGGTTAGAAAGTTGCTAGATGAAGTCGTTAAGGTCGTGCCACCAGGACAATTAGCAGGACATTTTCACGATACGTATGGTCAATCTTTGCCAAATATTTTAACATCATTAGACTATGGTATTTCGGTTTTCGATTCTTCCATCTCCGGTCTAGGCGGTTGTCCATATGCTCGGGGTGCATCTGGAAATGCAGCAACTGAAGATGTCGTTTATATGCTTCATGGAATGGGCATAAGGACTGGTGTTGATCTGGAGAAATTAATTTCCGTCGGACGTTATATATGTCTTAAGTTGGGGAGACAATCTGAATCGAAAGTCAACAGGGCTTGGAAAGGCCAATAAATACACGTCGATATATGTTCGAGGCCATAGAGAGATCTAAGTCTTCAACTCGAATTTATAAACCAAAATTT
>PermPBO_1_(paired)_contig_1106
TCCATGAACATCAGGACTTTTGCAAAAAAGATCTCCAATAGGTGCCGCTTTGTTTGTAGTTACAACATTAACAACTCCATTGGGTATTCCAGCCTCTTGAGCAAGTTTTGCTACAGCCAAGGCAGTTAAGGGNNNNNNNNNNNNNNNNNNNNNNNNNNNNNNNNNNNNNNNNNNNNNNNNNNNNNNNNNNNNNNNNNNNNNNNNNNNNNNNGAAAATTCCATGGAGTTATAAGAGCAGCAACTCCCAGTGGTTGTTTCATGACAATCAGTTCCCTATTTGGCACTGGAGCCGGCACAATTTCTCCATATATGCGCCTTGCTTCCTCGGCAAACCATTCCATAAATGAATTGCCATAAACGACTTCTCCTTTCGACTCATTAATTGGCTTTCCTGACTCAGCTGTCATAATTTCAGCAATTTCTTGTGTATTCTTTTCAATAAGATGATACCAATTCTTTAACAGTTGGGATCGTTGTTTGGCCGATAGCGCCGACCATTCGTTGGAATAGAATGCTCTTTTAGCGGCGTCTATAGCCATTTGAGCATCCGTAGCATTCATATTAGGAACTGTGCCTATAACTTTTCCATTAGCTGGATTTTTAACCTCGAATTGCTCCCCACTGCTGGCTGGAACCCATTTGCCATCAATCAAACCCTTCGAAAGCAATAATGAAGACATACCGCGAATTTGCAGTTGGTTTTTAACAAATATTTGCGTCCCTAAACGTAACATTATTGATTATTCAATCTATAAGATGTATATCCTTTTGCGTCCCTGAAATTTGTGTTAGCTTTTGTTCTCTATTGATTTGCTTCCAAATGTTCGTTATGTTCTACGTAAAATGCTCGCCAAGTAATTTGCACACTTGCTATGTTGTTATTGGGAATCAAATGACTTATCTGGTTCTCGCTGATTTGTTCTATTAATTTTAATAAATTTCAATTGCCGTGCTATAAATTTTGTATGTGGGGAAGTTGTCACCCCCTG
>PermPBO_1_(paired)_contig_1107
CTTAACTAAATGCTCGTAGAGCCGTTGACCCGGAGGGTCTGCAGTGTCTGGGTTATTGGCCAGGATGACCTACGACACTTATGGTTGGCATTGACCTGACACTATCCAGCCAAACATCGTTAGCTGCGCCAATGGGAATCCAGGACTCGAAAATATTTGTGTCTTTAGAACCCGTGCGTAGACATCGGGCCCTAGGACCAACCCCACCCCGGAAGGACGGTAAAACCTTGGGTCGGCCAGCTGGAGACACTCGAAATGTTCCCGTATCGTATCTGGAGCCGACGACGATGGGGTGACAACACGGGTCAGGTCTGTTACCCGGGCAGAAAAAACCAATTTACTTTCTGCATTGTGTCGGGAGACAGCAACAAGCGGACAAAATGCGTCATGCGACGTCATCGCTGAGACAAGCCGTAGGCTGAGAGCTAAACTGCTACAAATCATACTGTACCCCGCACACGGGTCGAGGACAGCTCGGACAGGAATTCGACGATCGGACAAGACAAGCAAGAGGACTATAGTGGGACCAAGCGTGACGGTTGGTTGTAGAACCAACATCGGATCAGATAGGGGAGCGGTATTCGTGATACAGTACGCGGACGAGTTAACGGACGAACTTGACTTGGACTTTCTCTTCGACAAGGTTTGAGCGGAAGGACGTTGTTGCTGGTCNNNNNNNNNNNNNNNNNNNNNNNNNNNNNNNNNNNNNNNNNTCTCGCGACTATTGCAGGTCGATCGCATGTGTGACCTGCCCAGACAGTTTGAACATACCCGATGCAACACTACAGTGCGCAATCGTTGCTCCAAACGCATGTTCAAAAATTTGCGACACGACCGTAGATTGTGACTTCGCATACACAACACACAGACATTCGAGTGCACTCTTTTATTCACACCTGAATTCTTTTGGGCAGTCCCCGTAGGGGATGACGATGGTTTGGCTACGTTGGTTGCGGATACGTCAGCAGGAGCCGTATCAGCCCCCGACGGAGGGACAACTTTCTGCGTCGGTACTACCCCTTGTGAAGAGGCGACGACTGGGGTCATCCCGACGTCAGGGACCTGCTCGATAGCTGGTAACGGCTCGCGAAGAACCGGTGCAACATTATTTTCTAAAATCTCTCTTTCCTCATCGGACATCGGGACGTCATCCTCGTAGTCAGGGAGAGTCTTAACAATTTCCCTCATATTTTCCATTGTACTGCGAAAAGAAAGATGACGCTTACTATATGAACGATCGAAAACTATTCGGTCAGTATGACCAATTTTACCACCGGTCGTCTTACAACACCGTTTGCCGTTCTCACGTCTGCAACTCTAACGCGACCGTCAGATCCTGGGTGGACGTCATCCACACGACCTAACTTCCACGATGTAGGAGGCAATTGCTCATCACGAATTACTACCAAGTCCCCTACTTCGATATCACGCTGCGGAAATTTCCATTTATACCTTTTCTGTAAGCCTTTCAAATATTCATCTTTCCACCGTAAGCAGAACTGTTGCGACAGCGCCTTCATTTTCCTAAATCGATGCACCAAATGAAGTGGTGATTCCTCCTCTAACTGTTCAGGAGGCGCCAAGATCGGAGATCCTACCAAAAAATGGCCAGGCGTAAGTGCTACCAATTCTTGAGAACTTTCACTCATTGGGCACAACGGCCTAGAATTTAAACAAGCCTCAATTCTCGAAAGAACAGTCGAAAACTCTTCAAATGTATATTTGAATCCAGATGCATGTTTCCTAAAATGCGTCTTGAAGCTTTTGACAGCAGCTTCCCAGAGACCACCCATATGTGGCGCNNNNNNNNNNNNNNNNNNNNNNNNNNNNNNNNNNNNNNNNNNNNNNNNNNNNNNNNNNNNNNNNNNNNNNNNNNNNNNNNNNNNNNNNNNNNNNNNNNNNNNNNNNNNNNNNNNNNNNNNNNNNNNNNNNNNNNNNNNNNNNNNNNNNNNNNNNNNNNNNNCGAGATATAAATCTGTGAAAAGCGGCCAGAAACGTTGTCGTAGACAAGTCTGATGTGGCTTCCAAGTGTATGGCCTTCGTCGAAAAGCATACAAAAACGCAAACATAACCCTTTGTTATCTTACATGCGCGCCCTATAAATGACTTAATTTCGAAAG
>PermPBO_1_(paired)_contig_1108
CGCAAGTCCATGTTCTCCTGTTTAAGCTGTTCCACCTCTTGGTGCAATGTTGCATTCTCTTTTTCCAAATATCGCGCCCTCATGGCAATTTGATTCTCCTTTTGACGGCGTGCATCACGTGAACGTTTGGCGGCAATGTTGTTCTTTCGTCGGCGAGCCCAGTATTTGTCATCCTTAAGTTCATCTGGAACAAATTGTTTGCGTGATTTTTTGATCATAGGTTGTGGTTTGAGCTCTTCATCGGAAAATGCTCTAGTGCGTGGATCGAAATCTCGCCCCGAGGATGCAAAGGAAAATGTTGACTCAGCTGGTGATGGTGGATTTAATGTATCCGGACTTATACAATCTGAGGGTGATGGTGATCGTTCACGTTTTGTTGTTATATGCCCGAGTCCCAGGGACAGACCAGCTGCATGACTTAGGGAATCTGAACGATGACCCAAACTACTCGAATGACCCAAATGGGTTCCAGGCAAGCCATCAGGTATATTATTTTCCGATAAAAATTCATCTAAATCGGCATACTTAAGATCGGCATCATATGGTAGAGTCTTCTCCCATAGATTGGGACCCAAAAAGGCAGCCTGAGCTTCAACATTCCAGAGATCACCTTCTTCTTTGTATTTGTCATCGGGACAAATTACCTCTTTGCTATTCGATGTGGATTTACCGTTTGTTTTGCAAATGAACCCCAAAAATGGAGATTTCCTGCCATTTATGCCACTG
>PermPBO_1_(paired)_contig_1109
TTCCCCCATGACTGGTTATACACAATTGGAGAAATCGGAGAAATTTTTGGAACACGATCCCATTGTCTATACACCAGTCATGGGGGAATTCATGGGTGGAGCCATTTTTCCTCCAGAGATCAGGACACCTAAGCTTTGTTGTAACTGCCAACGGCGAGCTTCACGCAATGATTTGTTACGTCTCAAGGTCTTGGCCAACATGAAAGCGCATAGGGCACCCAAAAGCTGGACAAAAGCCACTGTGGTGGCTCCAGTTGCTATCAACATAGTACTTTGGGATATAATGAAATCCATACGACCCAAACAACCATTTTCGTATTGCTTATCACATTGATCGAAATTGTAGACATTGAAGAGACCACAGCATGAATTGGGAACATTGATCTCAACTACACCATTACTCTCGCTAACATTGGTCTGGGGATAGTGATTGATCCAATCATTGGGTCCATTCACACCACAACATTCCAAACCTCCTTGCATAAAATCAACTCCGGTCTTGATGTATTCATTGGTTTGATAGTTAACCAATGATTCATTCATTGTGCGTATTAACATTTCTCGTACTTGTCCTTGCATGACAAAGGCAGCAATAGAGGCGGATATTTCCAAAATAAAGACCATAAACAAACAAACACCATACAAATTAATTAGCATGACACTCTCCTTGATGGCACCATAAGCACCCAATGTGGCAACAAAAAGTAAAATAAAACCAATGGCAATTAGAAGAGCTGGAGGTGAAAGGAAATGATCGTCAACGAATTGTCTGAAGTCACCGAAAATGGCCTGGATGGTTGAGCCAACCATAACCAATAGAATTGCTGTTATGGCAAACATAAAGCTCACTATCAGCAGCATATATTTGGCACAACGCATGCCAGAATTTAATTGGAGATCTCTCGC
>PermPBO_1_(paired)_contig_111
TTTTTATATTAAAATGTGACTTTGAGTCGGTGACTTTGTTCACAACGTCATCAGCAGCTGGCAGCGCTGTCGTCGTTGCTGGTGTTGGTGGTAGAGTTGTTCTTAAACAATCATGTCTTTTACGCTTACACTTTTTGCTATGGAGCTTAGAAGCATTTACGATGAACAATGCCGGGACCGGATTCATCATATTCCTGTTTGGAGATCCACATTTGCTGGAAGGTAGACAAGGAGGCCAAGATGGAACCACCAATCCATACAGAGTACTTTCTTTCGGGGGGAGCAATGATCTTGATCTTAATGGTGGATGGAGCCAAGGCAGTGATTTCCTTTTGCATACGATCAGCAATACCAGGATACATGGTAGTACCACCGGACAAGACATTGTTGGCATACAAGTCCTTGCGAATATCAACATCGCACTTCATGATGGATTGGTAGACAGTCTCATGGATACCACATGATTCCATACCCAAGAATGAGGGTTGGAAAAGAGCTTCAGGAGAACGGAAACGTTCGTTGCCAATGGTGATCACTTGGCCATCAGGCAATTCATAGGACTTTTCCAATGAGGTGGAGGCAGCAGCGGTGGCCATTTCTTGTTCAAAGTCCAAGGCAACATAGCACAATTTCTCCTTAATATCGCGGACAATTTCACGCTCAGCAGTGGTGGTGAAAGAATAACCTCTCTCGGTGAGAATCTTCATCAAGTAGTCGGTCAAATCGCGACCAGCCAAATCCAAACGGAGAATGGCATGGGGCAAGGCATAACCTTCATAAATGGGGACAGTGTGGGAAACACCATCACCAGAGTCCAAAACGATACCAGTGGTACGACCAGAGGCATACAAGGAAAGCACGGCTTGGATGGCAACATACATGGCAGGTGAGTTGAAGGTTTCAAACATGATTTGAGTCATCTTCTCGCGATTGGCTTTGGGGTTCAAGGGGGCCTCAGTCAAAAGCACGGGATGTTCTTCGGGGGCCACACGCAATTCATTGTAGAAGGTATGATGCCACACCTTTTCCATATCATCCCAGTTTGTGATGATACCATGCTCAATGGGATATTTCAAAGTGAGGATACCACGCTTGCTCTGGGCCTCATCACCAACGTAGCAATCCTTTTGACCCATACCCACCATCACACCTTGATGGCGTGGACGTCCTACAATGGAGGGGAAGACGGCACGAGGAGCATCATCACCAGCGAAACCAGCCTTGCACATGCCAGATCCATTGTCTACGACGAGGGCAGAGGGTTCATCGTCACACATTTTGGCAGTAGCTTTTTAATTACACTGATCACACAAAGAAGAAATGAACAACGGACTACCGGATGCTATGTTTATGCGAATGTGGCAGAGACCAGAGTGATTCTCGTATCTCGAGATCAACCTCTTTTAAATTGCCAAAA
>PermPBO_1_(paired)_contig_1110
CGTTAACTTTACAAAGCTAATAGGAAGTTATCAAAAACCCGAAAATGTCGGAACTGCAAATGGATTGTGCTTTGGATTTGATGCGTCGTCTGCCGCCACAACAAATCGAAAAGAACTTAAGTGACCTCATCGATTTGGCTCCCGATCTATGTGAAGATTTGTTATCATCCGTGGACCAGCCATTAAAAATTGCCAAGGATAAAGAGCATGGTAAAGACTATTTACTGTGTGACTACAACCGTGATGGTGATTCGTATAGATCGCCCTGGTCCAATACCTATTATCCNNNNNNNNNNNNNNNNNNNNNNNNNNNNNNNNNNNNNNNNNNNNNNNNNNNNNNNNNNNNGCTAACTATGCCTTTGATCAATATCGTGAAATGTATTACGAAGGTGGTGTATCATCTGTTTACCTATGGGATCTCGACCATGGTTTCGCTGCTGTTATACTTATAAAGAAAGCGGGCGACGGTAGTAAAAAGATTCGAGGATGTTGGGATTCCATACACGTAGTGGAAGTCCAAGAGAAACCCACTGGCCGCAATGCCCACTATAAACTCACCTCCACTGCCATGTTGTGGCTGCAGACGAATAAACAAGGCTCAGGCACAATGAACTTGGGTGGGTCTCTTACTCGCCAAACCGAACAAGACGCCAATGTTAGTGAGTCCTCACCTCATATTGCTAATATTGGGCGAATGGTGGAAGAAATGGAGAATAAAATTCGCAACACCCTTAATGAAATTTACTTTGGTAAAACCAAAGATATTGTCAATGGTTTGCGTAGTACACAACCTTTAGCCGATCAGCGACAACAGGTGGCTATGAAACAAGACTTGGCAGCAGCCATTCTTAGACGCAACGTAAAGCCAGAATCGAACTGAAAATAAATGTGGTTCCAAGAACCAACAATTAACACAACAAACCGA
>PermPBO_1_(paired)_contig_1111
GTGTTGTATTAGTTTCAGAGGTTTTGTGACATCGTAACAACATATACATTTGCAAATGGGCTCCGAGCACATTCATCAAGGCATATCTATGTCCAAAGAATCCGGTGACAGTAATAAGGACTCGTTGGGGCCCGATGTAACCATGGACAGTTGATCGCTCATGATGGCGTGTGAGAGATCTACATGGTGTGAATGATCGTCAAGATGCAAATGATGGTGTTGCGTAGGATCCAAGGTATCCAAATGATTTTGAGCATCTAAAGCATGTTGATGCGAGGAAGAGAGTAATGGATCTCGGCCATGTTGTAATGATGATGGTGATGTTGGATAACTATCGCTGGTGGGATAACATCGGTGATGGTAATGCAAATGTCCATGATCGCCTACAGACAACAATCCGAAATTCGGACTACTACCCGAGCTGCCATTGCTGGGACTTGGTGGACATTGCAATAGGCTATTATTCGTTTGATGATGATGATGATGATGATTGCCACTAGTATTAGCACTATAGTTCGTAGCGTGATAGACAATATTAGTGTTTGTCGCTGTATCGTGAGATCCGCCACCAATAGGTATTGCACCGCCCAAAGTTAGTTCTATGGCCGTGGCTGCTGGGTGATTATGAGACAAATGTCCACCTGCCGCCTGATGTATCGGATGATTAAGACCTGCGGCTTGTGGCTGATGATGATAACGTGGTGCTGGATTAATTTGAGGACCAGCCGACAACTGTGCTGCGCCGGGAGGAGGTTGGACTTGGTATATCAATGGTGCACCCGTGACAATAGCCGGATTTGGGTTATTAGCTCCTGCAGAAGCCGCTTGGTAAGAGTTTAAGTTCAAATTTAATATAGCTGCCGAAGATGATCCCGTTGCTGCAGTCTGATAGGTTTGGAAAAAGTGTACTTGCTGAGTTTGATTCTGCGACGGTGGAGCTTGTAAATGAGAAGTTCCCGATGGTGGTTGATGGTGACCTGAATAAAATGTTGGTCCTGATGGCGTTTGCTGGCTCAAATAGTGTGGAGGGGGAGCTTGGGATACCTGGCCTTGATGCGATTGCAGCAAATGAGCCGTATGACTGTGTTGTTGTGGGAAATGCGTAGATGTGGCAATGAGAGTAGGATGCAGTTGTTGCTGACTTTGAATATTATTGNNNNNNNNNNNNNNNNNNNNNACTTGAAGAGAGTAGTCCAATAACAACACCTCCACTACGATTTAATAAATTGTGATTGTTAAATCCCCCTGCCGATGCAATACCACTGCTGCCGCCTACACCTCCTCCACCTCCTGCTACTACACCACCTATAAGAGCAGCTGCTTGACCCGAAGCACTTGTACCGGCTGTAGAAACTCCTCCAACAGTATGATGTACACCAATATTGTAATCTGTATTATTGCTAGCTGTGTTGGTGCTTCCACTGCCACCACTGCTGCGTGTTTGTCGTGCCCCCAGATTCGGGGCTCTATTGTAGCCCGTCGTTGTAGCTGTTTGTTGTGACGACCCAGAAGTATTAATGTCTTCGCGGGTTTCTTGTTCTTCCTCGCGTACTACCACNNNNNNNNNNNNNNNNNNNNNNNNNNNNNNNNNNNNNNNNNNNNNNNNNNNNNNNNNNNNNNNNNNNNNNNNNNNNNNNNNNNNNNNNNNNNNNNNNNNNNNNCTGATGATGGAGTTGTCGCTTTAAATTTTCCTGATTCGAGGGCTTTAAAGTATGGCGCCGTCTTCGTTTCAATAGACGTTTGCGTCTTTGTTTTGGCTGTTGTTGATGGGTGAAAAGACGTTGGTTACGATGCTGTTGGTGTTGTAGCCGTTTACCTCTAAAGGCAGCAACAGAA
>PermPBO_1_(paired)_contig_1112
GTCGAGTGAAACTTTGTGATAATCTATCAGATTTTTTGTTTTGTTAATACTATTATACAAAGATATAAAAATTCATCAAGTTTGTCGTCAATCGCCACCTCCCCCGCTGCCACAGCTGAAAACGTCGTCGACAACGACGACGCAGTGTATATAGAAAATAACATGAATGCTTCGAAAGTATAGTCGTCGTCGAAAGTTAACATAATTATCGAGAATATCTTAAAGGAGAAAATACGNNAACAAAAACACACTAAATACCATTAAAAGTATTATAAGCTCTTACGGGGCGAAGATCAGACGTAAATCCCTGGGAGAAACAAAAACGACGAGGACACATCAACTCAACATGGCTGAATCAGGTATAGATTTAGATTTCGATTTCGAGATCGATTATAGTCTAATGGACGAGGACCGCTTGGAAGATGTTTTACCGGCCGTCAAAGTATCCGGCCCCCATTCGGACGAAGTGGAGTTCTATGAGCTGAAGTCTGCCACACAATCGATCAGGCCGGATAGTATACCGACATTTAAAACAGTCACACCCACCTCAAGGACACAATTAAAATTACAATTGCAACGGGAGCAGCAACAAGAGATGGAACGTTTGGAAGCCGAAAGACGAGAGGCCGAGACTCAGCAATTAGTTCAGCGACAGCAACATCAAATCTACAGTCTCCAGCAACAACAACATCAGAGTAGTTCTCCCCAAATTGTGGCCAATAGTAACGGTAGTAATGGCGGCACAAATCGCCGCTTTGATCATCACTCGAACAACAATAGCTACAACTCTACTAGTACTCCACAATCAAGTCCCATAACATTAAAAGTACCCATCGAAGTGGATGTTCCGCAAAAGGTCCTGCAAGTGCGAACACTTCTTGAAAATCCAACCAGATACCATGTGATACAAAAGCAAAAAAATCAGGTGCGCCAGTATTTGAGCGAGTCTTTCAAGCAATCGGAATGGAATGGCCAATTATTTCAGAACAAACATTCGGGCACATCGTCGTCTGCGGGTAATCTTAAGGTTGCCGTGGCCAATTCAGCTCAACAAAATTTGAATACAACAGATCGTTGTAGCAGCTATACAGGTGGCATGACCTCCAATAACAATGCAAGTGAATCCAATAATAATTCCCCCAGACAAGTGCGTNNNNNNNNNNNNNNNNNNNNNNNNNNNNNNNNNNNNNNNNNNNNNNNNNNNNNNNNNNNNNNNNNNNNNNNNNNNNNNNNNNNNNNNNNNNNNNNNNNNNNNNNNNNNNNNNNNNNNNNNNNNNNNNNNNNNNNNNNNNNNNNNNNNNNNNNNNNNNNNNNNNNAAAAAATCCAATAGTGCAGCAGCATCAATTTCAGTTGCTAGCCGTTCAAATCCCGGGAATCTTGTTACTCTTATGCGCAACACAAACCTATTGGCCACCACAACAAATGGTTCAGCTCCCAGCAATGTGACCAGTCCTATGCACTCAACGCCTATGTCGCCCAGTCTCAGCTCAGTGGCCACAAGCACCTCGNNNNNNNNNNNNNNNNNNNNNNNNNNNNNNNTATACTTCATATGGATTCTAGCAATCTGAATGACACTCTCAGAATGGATGACGGTGGTAGTGGTGGGGGCAGCAACTTTTCAGCCGAATTGAATATTAAACAAGAACCCAATTCCTTTACAGAAGTTGAGGCTCATGCCCTCGCCAAGGATCGCCAAAAGAAAGACAATCACAATATGATCGAGAGACGCCGGCGTTTTAATATAAACGATCGTATCAAAGAACTGGGTACTCTTTTGCCCAAAACCAATGATCCATACTATGAAGTAGTACGTGATATACGACCCAACAAGGGTACAATTTTGAAAAGCTCCGTGGACTATATAAAGTGTTTGAAACATGAAATATCACGTTTAAAGCAAAATGAATATCGTCATCGACAGACAGAGGTGCAAAATCGTCGTCTAATGAACCGCATAAAGGAATTAGAAATGCAGGCTAAATCTCATGGATTACCATTGACAGACTTTAGTGCAACATCAGTGTCGGCACCAACACCAAGAACATCCTTTTTAAAGTGCCCTAGTCCAACGTCTTTGAATCATCATTCAACGCCGCTCATCAACGAAGCACAACAACAACCTATGGACTCAAAACCAATGCCGGTCATAGAAAGCAATAAAAGCAACCACAGTATTAATACAAATGAAGAAATGATGGAGGACACCAAACCTGTGATACAGGGCGATGATCCCATGTTTTCTTCATCTTCCTCTCATAATGGTGGTGGCGGCGGTTGTCAGTTAATGTCAGCTCCTCATTCACCCAATCCCCAGAACAATAATAATTCATCCCTACAAATGCAATGTGGCTTACATGGTTTGACAAATGGCAACGATTGTGGTGAGCATGTGCATAATAGCAATCACCATCTATCCATAGATGATTTGTATGTGTGCGCCTCTAATAACAATAGTTCCATAACATACAAAACATCAGATGCCTGTTGTGGCGATACTGCAACCACGCTAGTTGTAAACAGTAGTTGTTGCAAC
>PermPBO_1_(paired)_contig_1113
AACAGTCTAATGAGTTCCGGGAGCAGGAGCCAAATTTACATTAGCCACTGAGTTTACATGGCCAGCCAAAGGGGCAGTGTGAACAGCACCACGAGTTTTTGCCACATAAGAGCCTTGAACAGCAGGAACAACTACGGGGGCTGGAGCGGCAACTGCTACAGGAGCATGAACTGCAACACTGGGTGCGGCAGCATGAACTGCTACAGCAGCATGAGGCCAGGCAGCCCAAGGTGAGGCTAGGACTGGAGAAGCAACAGCAGTGTATGATAGACCTCCACCGGCAACTTCTGTGAATACGGGCACCACCGAAGATTGTACTCCCAAAGCCAAGGCCAAAGTAGACAAGATAGCAGTAAAGAATTTCATTTTATAAATGGTTGATGGGAGATCACAGAAAACTAAACTGTGTTGTTTATTCGAACGCAGATTCTAT
>PermPBO_1_(paired)_contig_1114
CAAGATCTTCGGATTTCGGATAACAATGATTACTCATTAATAACAATTTGCTCTGATTTGACACCTCTGGCTTCGACCGCCTTGCCCAAATAATAGGCCGATATAATGCTAAGGGCCTCGAGAGCCACTAGACCCACAAGGGTTAAGATCAAATTATCACTTTCGTCATCAATGAATTTGATAGCCGCTGTACCACAACCTTTGCCGAATACATTAATTTCATTGGAGCAGTCACCCAATCGGCAACAGCTTGAAGGCAGTTTATTATTGTAATCCTGGGGTCCAGTCATTCCGCAACATTCGTATTGTATTTGAATGTCATTCATTGATAAAGGTTTGACCAGTTCCTGCTGCCAGGTGTTATTAACACGTTCCTTTGTCATCTCCATGAAATCTTCCTTCATCACAGCGAAAGCAATCATGAATATTGTCTCGATGACCACTGTAACAACTCCTAGACCTATATACACCATTGACAGCTTATGAGATTCTCTTAAAGATGCAAAACATCCGGCAGTGCAAAGAGTGAAAACCAAGGCGCCCAAAGCGCTGACAATATAGGCACCTGTTGGAGAACCAGCACCGCCCAGCGTAATCACGCCAACCGATATCAGTATTACGCCGAGCAACGAAATCGCAACACTCAAGGTCAGTAGAGCATATTTCCAGACAGGAATTGAGAAAGCCATTTTCATTTTCACGGCGGTATCCTTGAA
>PermPBO_1_(paired)_contig_1115
TTTAGACCTACACAAATTAAAATGCCGTTTGAAAGGCACCATGTCTATAGTATTGTCCATCGGTAAAAATAAAAATTTGCGCAATACATTTTGAAAACGCTGCATTTTTCACATTCTAGCCATTGCATATTGTAACCATAGAATGTTAAAATTGTAATTTTCGAAAATCGATAAATCAAATTAATACGAAAATAGCTTCATTCCAGTTAGGCGGATTTGTCTGTGCGTTAGTATTTTCATTGTTATTGGTCGTCATCGTTGCCAACGTCCATGCTCACCATCGACATTACCCTATTGATCCCTATCATGGTGATCGTTTGCATTATTGCTATTATCGGTAGATGATGTAGTGACTTCAGTGGTGGTGGTAGCGGTAGCAATATCAAGAGCATATAGCATTGAAATGATGAATTTCAACACTATTCGGATATCGGAAAATCCGCTTCATCTTTAGGTTCCAAAGATCTATATTCATCTGAATCCTCACTTGTAGTACCAATCGATGTTGGTATAGACGGTGATCCCTTTTCTGTCATATCAGACGATGGAGGTGGTGTTATAAATATAGCTGCTGTTTGCGGTGATGGTTGTAGATCGGGTAAAGGTAATGTAATTTGTGGCATACATCCTACTCCATATTCGTCATTATTATTATTATTGCTACCAACTACTCCAGCTGTCACCTCCGAATATAAAGGAGCGTTTGTATTACGAGTTTTAATTGGCGAGGAGCAAGAGGACGAGGATAAATCCCGATTAATATGTGTATTAGTATCTATATCTGTTTCACTTAATGATGTTGTTGTTGCTGCTTCTTCTGTAATAATAGTGTATTGTGGTGTTGTTTCTGTTGTTGTTGTTGTATTTATATCAGCAGAGGCCAACATTAAATCTAATTCCAATTTGCTGGCTGTTGCTGTTGGCTGCTCTGTTATCACAGTTGGTTGTTGTAAATTTGTTGCTGCTAATGTTCCTAGTGTGGGAACTGTTATTGCTGTTGTTATACTCGGCGTTGCCTCCGTGGTCGATGATAATTCCCCAATTTCGGCTATAGCATTCTCATCCTCTTCGCTAACGCTTATATAGCGACAACGATCACTAAGCAACGACACAGGTTCATCATCTTCCTCCGTTACACTTGTTATACTCATTGTACGCTCCTTAAATGAGAGCATTTGAGGTCCACTACTATTTGCCATACCTTGATTGGCGGCTGTGGTTGTTATAACAGTTATGGGTGATGTAGCTAAAGGAGGTAATACTTCTGCACCACTTAATCCATCGACAATATCTTTCGTTGTAGTCGCATTGTATGTCGACGTAACACTCATTGATGTTGTTGCCGACATTGACGATGAATGTGGTGCAGCTGCTATGGCCGCAAAGTTATGAGACTCACATTGTGATATTGAGCGGCGTATATACATGGTGAATGATTCAACGCGATCACGCTTCAATGATTGCCTGGTCTGCAATGGAGCCAATTTGATACGATAGAACTTAGAGCCTTTGCTAACACGATAGCGATTTTCATCCTTACGCGCTTGACAATATTCCTTATCTACCACACGTCCTATGGCATAGTAAGGCATAGGTATCGTAGGCTCTTCGCTATTATGCGGCAGACGTAAATTTAATGCTTCTAAGCTATCGCCATGAACAAAATATAAACTAGGTGAATCTTGGACGACCATAAATTGACAATGCCGCATACTCCATACAACAAAAACCAAATCACCCTTAGCGCATGATTCCAAAACAATAAATTTATGACTAGAGCCACTCGATTTGGAAGATCGTAAAACAACGGCTTGTTCATGCGTGGACCCTTTGAGAGCAGCAACGGATGTCTCCATTTCTAAACGTTTTGATTTTTCCTGATTTAGCTCTTCTTCTAAACGGCATTTGTCGCGATTCAAATAATCGATTTTCTCTTTTAACCAACTGTTGCCCTCTTCATTAGTAAGCGCATCCAGGCGCGTTTTTAATTGATAATTTTCTTTAGTTAACATGAGATCCTTTTCACGCAATTGGTCCAATTGGCGTTCCTTGTCCTCGAGCAATTCTTTAAGAATATTAACGTTTGCCATCACAGATTCTGAGTTCAAGGGGAATATTTTCGATTGCCAGAGGGAACGCTCCATTTCAATGGCAGCCGTTACGGCCCTTTCCTTTTCTGCCTCCATCTCCATACGCAA
>PermPBO_1_(paired)_contig_1116
GTCCCATATGAGTTGAGTTGGAGCCGTTTAACGTACAACATCGGTTGTTCGCTTGTTTCTTTCTGTTCATTCAAATTGTCGTTGCTGGTTTTTTTAGCACGCGTGTGTGTCGTTGCCGCAAAGTTTACTTTTGATTTTTTTCCGTTTCACTATTTCTCCTAACAATTTGTTTTGTGTGTTCAAGTATCCAACTGTCTGTCGTCGCTGACTAGGAGGAATACAGCTCATAGCATTGTATAATTTTGTGTGCTTTTTAGAGAAAATCCAAAGCAGCGCGCACATACACACTTGCACCCAGTCCGAAACGAACTTTTATCTTTATGGCCGAGAGTAAAGGAACCATGTTGGCGAAATCCGTACAAAAACACGCTGGACGTGCCAAAGAAAAGATTTTACAAAACTTGGGTAAAGTTGATCGGACTGCAGATGAAATTTTTGATGATCATTTGAACAATTTCAATCGCCAACAACAAAATGCCAATAGATTACAAAAAGAATTCAATAATTACATTAGATGTATAAGAGCTGCACAAATTGCCTCCAAATCATTGATGGATGCCATCTTTGAAATATATGAACCCCAATGGAGTGGTTATGACGCTTTAAGTGCACAAGTCCAATCATCCGAATCATTATGGCAAGATTTCTCCCACAAACTGGCTGACCAAGTATTGATACCCTTGAATACTTACACAGGACAATTCCCCGAAATGAAGAAAAAAGTCGAAAAGCGCAACAGAAAACTCATCGATTATGATGGCCAACGTCATTCTTTCCAAAGTCTACAAGCCAATGCCAATAAACGTAAAGATGATGTCAAGTTGACCAAGGGACGTGAACAACTTGAAGAAGCTCGTCGCACATATGAACTTTTGAATACGGAATTGCATGATGAACTTCCAGCATTGTACGAATCGAGAATATTGTTTTTGGTTACCAATTTGCAAACTCTATTTGCCACAGAACAAGTTTTCCACAATGAAACGGCTAAGATCTACTCGGAACTTGAAGCTATTGTTGACAAATTGGCTACAGAATCACAACGCGGCTCAAATACTCTGAGAAAAGTAACATCCAATGCCATTAAAGCTTCAAGTCCTGTACAATCACCAGTCAAACAAATGAACGATGCCAATATCAGCAACAGCATTCAATATCAAAATACCAATGGTTCTACCAATCCACCATCACCAAGTACTTCTTCCACACAAGAACCCAGACTTGATAATGTCTCTCCAACACCAGAAACATCTGCATTAGGCGCAGCTGCCTCAGCATCACCAGCGGCCACAGTAGCACCAGCAACATCGGGTTCATCAACGCCCGGCTCTCCCACCGGCGGCGCAGTGGCCATGAGAACAAGTATGGGAAATCTGGTCAATGATGCTACTGCTGTGGATTCCACCTCGTCACCGGTTCCCCCTATGCCCCAAAGTCCCAATGCTAATGTAAATGCCATGCCCGAATTGGTGGCTCGAAGATCAATAAACAACGAAGAGAAAGCATCTGAAGTAACTAGCACCACCACCACTACTACAACGACCACCAAAGATTTCGATAAGGACATGAACAATGCCATAAGCACAACGATTACCAAGACCACAGAGATGACCCATGTAACCAAGGCGGAAGGTGGACAATTCAATGGCACCAACAATAACAACGACGAATTGCCCCAAGCAACAATGGCCAATACCAATGGCAATGCCAATGCCAATGAATCTGATTTGACCACATCACTACCGGCCCGCGGTACAAAGACCACTAGCAATGGTAATGCCAATGCCATCCATCATCATACCAGCAGTAGCACCGGTGGTAGCACCGTTGGTCCAGATGATTCGAATAAGAAAGCATTAGGAGATGCCACTACTACTGATTT
>PermPBO_1_(paired)_contig_1117
TTTTGTTATATTGATTGCTGCTACAGTTTGATTGTTAGTGTATGCGCCATGACTGCGGCTACTGGGACTGGGATTATTGATGCTATTAATGCATACTCGTCTTCGTCCAACTCTTCTAACCTAGATGGGCCTTGTGAAATTAGCCGGGAACAGACCCTTCTCGTTTGTACCTTCCTTTTCACCCATNNNNNNNNNNNNNNNNNNNNNNNNNNNNNNNNAAATCAGTAGTAGTGGCATCCTTTGGTATATCGTAGATTTGTTCATCAACATCTTCCTTGACATAACCATAAGTGGCCTTTACACGATAAAGAACACCGGGTGGCAAATCAGTAGTAGTGGCAT
>PermPBO_1_(paired)_contig_1118
GTAATACTCCATTATAGACAAATGTGTGAGTTTTTAAACGAAAGTTGTTTTTTCTTGTGCTGTACACGTTTCGTGTCAATAACAAAGGCTTAAAAAATGCGTTACGTGGCTGCATATATGTTGGCTGTTCTCGGCGGTTTGGAAAACCCCAAAAATGCTGATATCGAAAAGATCCTCAGCTCTGTTGGTATTGAGGCTGACGGTGAACGTTTGACCAAAGTTGTTAAGGAATTGAATGGCAAATCCATTGAAGAATTGATCGCTTCCGGTCGCGAGAAATTGTCTTCCATGCCTGTTGGTGGTGGTGCCGCTGCTGCCCCTGCTGCTGCTGGTGGTGATGCCGGTGGCAAGAAGGAAGAAGCCAAGAAAGAAGAAAAGAAGGTCGAATCTGAATCCGAAGAAGATGATGATATGGGCTTCGCTCTTTTCGATTAAATTCGGAATAGTCAATCATAACAGCAAAGCAACAACAACAACTCCCAATGTGGTCATTAACGTGAAAAAACTTGTCGAGCTTTTTTAACCAACAAAACGCCGTTTACTCTTTAA
>PermPBO_1_(paired)_contig_1119
CCTAGAGCACATGCGTGGATACCTGGGGGGTTACTCTGTATTGCGATGCGTAAGAAAAATTGTCGCGAATCGAGTAATTGGTACTCAGTAATTCGTTTTCGTATCTACCTTGCGCATCTAGTTTTCGCAAATCTGGCATCACCGCACTCTATAATGCGAAAGCGTATGTCAAACTCGTTCGTTGATCGCAAAAATCGTGCGCAAACAAAATAGCAATCGCAAAGTAACAAANNNNNNNNNNNNNNNNNNNNNNNNNNNNNNNNNNNNNNNNNNNNNNNNNNNNNNNNNNNNNNNNNNNNNNNNNNNNNNNNNNNNNNNNNNNNNNNNNNNNNNNNNNNNNNNNNNNNNNNNNNNNNNNNNNNNNNNNNNNNNNNNNNNNNNNNNNNNNNNNNNNNNNNNNNNNNNNNNNNNNNNNNNGATAACCACCTTGTCCAAGCAATTTCAAAGCAGCGGCCACTTTTATTGGAGTTGGAATGGCTGTGGATTTATTTGGAACGACGAGGTCGTCTTTAATAGCGTTTAATACATACATAAACGCATCTTTATTAAGACGAAATCCGTGGTCACTTAGGGNNAAATCTATAAAAATGAAATATTCGAAAACGTTTGTCACATAATTTGAGTTTCCATTTTCTTACCCGTGGTCACTTAGGGAGAGTATATTTGACCGATCTCGCAAAATTCTTCTTGTAATTCGTTCATGTTAATTTTCTTCAAACCATAACGCTATCGAATCCATAATTATTACTTTTTTGTTATAAACGATTAGCAAGTTTTAAAAGAACACGCACCGAACGGAAGATTGTTTAAAATGTTTTTATTTACAATTTTTTGACATTTCTTTTTATCATTTTCGTTATTGTTTACATTGTGCAGCCAGCGTTGTCATATTTTCGCTTTATTTTGCTAAAGCGTTACCATATTTTCAGTTTACTTTGCGAAAGCGTTTGCGCAAGTGATACAGAGTACCGAATTGTACTCTTAACGCATTTAACTATCGCATCGCATTTGCTTTCGTATCGCAATACAGAGTAACCC
>PermPBO_1_(paired)_contig_112
GGGAAATTATAATAGAATAGTTAAAGTTAAAATGAAAATAGCATATTTATTTGCTGGGGCGTGACCTTGTACGGTGATTGTATCCCTGGGCGGCATGTGATGGTGATACATGAAGAAAGTTTCAGCATCAGGAGCAGCACAAATGTCATCAGGGATTGTATCGTTGGTTGATGTCGACGCCAATTTTGCTGGTGGTGGTGCATTTGCTGTTGGTTTTTGGGGTGCGTGTCGCTTAGAAGCACTTGCGGTGGACAATGCCGGGGCCGGATTCATCGTATTCTTGCTTCGAGATCCACATCTGTTGGAAGGTGGAGAGGGAGGCCAAGATGGAACCACCNNNNNNNNNNNNNNNNNNNNNNNNNNNNNNNNNNNNNNNNNNNNNNNNATGGTGGATGGGGCCAAGGCAGTGATTTCCTTTTGCATACGATCGGCAATACCGGGGTACATGGTGGTGCCACCAGACATGACAATGTTGGCGTACAAGTCCTTGCGGATATCGACGTCGCACTT
>PermPBO_1_(paired)_contig_1120
GAATCTTCTTCACCTTCACCCTCCGTGGTCTTGGAATAACTTTCATCCGAGGAACTCATCGAGGGCGAATGTGGTCGGGAGCTGAGATCGTCGGTGGAAGACATTTCACGACTCTCTTCCAGTTCGTTTGGTAGTTTCGGTAGTGGCTTCATGTAGGAGCGTAGAAGAGGGGTATTCTGTTTTAGACTCGTTGTTAATGTGGCAGGTTTGGGTGGTAGGGCTGGTAGTGGAGGCTGGGGTTGTTGGGAGTATAGGGGANNNNNNNNNNNNNNNNNNNNNNNNNNNNNNNNNNNTGATGTTGCAGTTGCTGTTTCGTTTGCGTCTGTGGTTGCTGTTGGTATTGTTGGTTTAGTTGGTGTTGCATCTGCGATGAGGAAGTAGGTGGCACCGCAGACAATGCCAGTTGTTGTGTTGATGATGATGATAATTGGGAAGAAGGTTGATGGGTTGGGTTGTGTTGTTGTTGTTGCTGTTGGAAGGCAGGTGGAACACCAGAATTGGCCGATAATGATGATGAATTCGGTGGTGGTGGTGGTGGTTGGGTTGTGTTGTTGTTGTTGCTGNNGGTTGTGGTAAAGGCAAATGCTGGGGACCAGGTGTTAGGGATTGCTGTGCCATGGTGGTATTAGGATTAAGACCCATGCTGCTCATAGAACTAGACGAGTGATTACGTTGATGTTGCTGCTGCGGCTGCGCCTGATATCCACCTCCATTGAAACCATTGCTATGCTCATTCCCATTGCCATGTTGCTGCTCATGATCNNNNNNNNNNNNNNNNNNNNNNNNNNNNNNNNNNNNNNNNNNNNNNNNNNNNNNNNNNNNNNNNNNNNNNNNNNNNNNNNNNGTTGCTGCTGCTGTTGCAAATGATGTTGGTGATGTTGTGGCTGCATATGTTGCAGCAATAATTGTTGCTCTTCATTAGAATGTTTCATTATCTGATTAGTTGTAGCCTCTTGTTGATCGATAAAACCGAAATTATCCTTTTTCACATTATACGTTTCCGAGTTCATATTCAGATGATAGTTGGTATCCTGATTGAATTGCGATTGTTTTTGATAGTAGTCGGTAGATTGTAGCTGGGTCTGTGGTGGTTGACCAAATCCGGAATTTGTTATAGGTCTACTGCCAATCATGGCATTGCGTACCTCACCATTGAGAGCATTATTGGCATTGTCATTAAGGAAATAGGTAATCATATCACCTTTGCCTTTGACCTTAATAGTACNNNNNNNNNNNNNNNNNNNNNNNNNNNNNNNNNNNNNNNNNNNNNNNNNNNNNNNNNNNNNNNNNNNNNNNNNNNNNNNNNCTTGCAACATTTACTGTATTGCCCCATATATCATATTGAGGTTTACGAGCTCCAATGACACCAGCCACCACAGGTCCAATATTGATACCAACTCTTAGCATAAAATTATTATAGGAATGACTGTTGATCTCTTGTAAAGATAAACGCATTGCCTTAACATATTCCACAAGTGCGGTCATATGACGT
>PermPBO_1_(paired)_contig_1121
AAAAATTCCAAAAGTACAGAGAAAACAAGTAAGTGAAAAAGAAAGAAAAAAAGACTACTGGCCAACTTTTTTTTCTGTCGTGGACCACCATTTTGAAAGAGCCGATACAATCTGTCACTGTGTGAAGAAGGAAAACGAAGAAGAAAAAGAAAACAGCTGCACTAATTCGTGTATAAAACAACGAGAAGAAGAAGAAGCAGTTAAGTGCATTTGAGAGAGAAAGAGGAATAGTGAGTTATTAATATAGAGAAGAGAGCAGTGCAGTTGCATTGACGATTTGCTTGAGTTTGCCAGTATTTGGATAAAGGGGAAAGAGCAAAGCTGTAAGGGGGAAAAAAGTGCATTGACGTTAACGTTGTATTCCTATAACCGCTACACAACCCATACATATAAACAAGTAGAAGGTGACAACAGAAAAAAAGAAGGTTGCTGCTTTTCCCTAACTGGTTATTAAACTCCCACCCATCATCCGCCGCCTGCCTTACTCTCCTTCAAATTCGCAAAGAAGACCCCAATAAAAGAAAGGAGCACAACAAACATACCGCCACAGAAGCAACACATTGTAATATTCGTGCCGTTTGCTTTCTTATTAAGTTGGAAAGTTGGTTTTATTTTCGAAAGTACTTCCTCCTCCCTATCTTTTCCTGAGCCCTCGCACTGTGCCTTTAGTTCAACATCAACATTTTTCAAACAAAAAAAAATCTCTCACTTCAATCAATCGCCACCCCCCTAAATCTCCTAAAAGCGCCATATATTGAGAGCAAAAAAATGGTTGAACGCATTTTGGAAGAAACTACCTCGGATGATGCAGATATAGTTGCCAATAATAATGGAAGAAGAGGAGCCATTGAACCATCTGCTAATGCTGTCCTCACCTATGCAGGTGTTGTTATTAATTCTAATAGGAATGATGGTGGTGATACTACCACAACCGCTCCTCCCTCCTCACTAGCGGTAATGAATGCTAACAACACCAACAGCTGCTATGAACAAAACCAAGTATCAGGTGATCAAAATGAACCTAGTCGTTATAGCTGCGGTGATGATGTATCAGGCAACGAATCTAGTGATGCTCCAAAATTAACCGAAATTGAGCGTCAGGAGACATTCAATCGCCATAAGGAGGAAATGCAAAAAAAGAAACGGCGAAAGAAGAGAACGTCATCATGGCACTCGTCTACATTTCAAGAGTTGTATAAACTTACCGGTGAAATTTTGGGCGAAGGCGCTTATGCCTCGGTCCAAACGTGTGTTAGTATCTATACCGATTTGGAATATGCCGTCAAGGTTATTGACAAAATTCCCGGTCATGCACGTTCTCGTGTCTTTCGTGAAGTTGAAACTTTCCGCCATTGTGAAGGTCATCCTGGCATTTTACAATTATTGGAGTTCTTCGAAGATGATGATAAGTTTTATTTAGTTTTTGAGAAGATCAATGGTGGCGCTCTATTGACGCGTATACAAGAGCACATTTGTTTCTCGGAACATGAGGCTGCCCTAATAATCAAGGAAATCGCTTTAAGTTTGGATTTTATACATAAAAAGGGCATAGCTCATCGTGATCTCAAGCCGGAAAATATATTGTGCGTGTATCCTGATAAATTGTGCCCCATTAAGATATGTGATTTTGATTTGGGTTCGGGTATAACATTTACTGCGGACATTTCCTCACCAGTGGCAACGCCACAACTTTTAACACCGGTTGGCAGTGCTGAATTTATGGCCCCAGAGGTTGTTAATTTATTTGTTGGCGAATCCAATTATTATGATAAACGCTGTGATTTATGGTCTTTGGGAGTGATTGCCTATATATTGTTATGCGGTTATCCACCATTTTCGGGTAACTGTGAACAAGATTGTGGTTGGAATCGTGGTGAAAATTGTCGCCGTTGTCAAGAGCTACTATTCGAGTCTATACAAGATGGACGTTTTTATTTTCCTGATCCGGATTGGACTGATGTTAGTGATGAGGCAAAAGATTTAATTAGAGGTCTTTTGGTTAAGGATGCACCAAAACGTTTAAGTGCTGAGGCAGTATTGAATCATCCATGGATTAAATTTTCCGAAATGGAACCAACTGATAGCAAGAAATTTGAAAATCGTCGCAAAGCTTTATTAACCGCTGGAAATATAAGACGCAATAAATCGGCACGTGAAATTTCACGTTTTGCCGAATCCGCCATGGCTGTGAAGCGTGTTATACTACAACATTTCTCTATGCGTTACGATTATATGATGGAACGACCCAATATCTATCAATCTTCACAAATTGGTGATAAATCCTTGGAACATATCGAACTGCAACCGTTTAAGGCTCATCGTTCGAAGAGCCAACGTCAGCGACCATCGCCATTGCATATACAACAATCGATTAATAATTATGCGGCCACTTCTTCAACATCACGTGGCAGTGATGGTGGTGGTGGAGGTATAAATTGCATTCCCACAGTGCCATGTAATAAATCTTCTAGAATTTACAATACATCATCAATGAATTTTTCACCATTGAATACCCATAATGAGGAAGAAGATGAGAATGTTAGCAGTGGTGTTGGTGATATTGTGGAAAATCTAGAGAAGGAACGAAATGATAATGGTGATGGTGGTGGTGATAACCAAAAGAAGCCCATAGATTCTTCCATGGATGATAATCAAAAACTCTCGAGTTATTGGTATGATTATGATGACGATGAGAATGACCAGAAAAAGGAGAACTATGGCAAGCAAAATAATGGTGATATTAAAGAGAATTCCCTAAATCAGCCGAATAAGGGCCCCGTTGGTAGTTCATCTGAGGCTGAGTTATATTTAGAAATAGAAGAGAAGAATTTAGGTGGCCAAAGCCGTAATCAAGGAGGTATTGTTGACAACGATGATGATGAAGATGATGATATTTTCCAAAAAGACTCATGGATCCACGATTTTGAGGATTCATCAAGTGATCATCTCGAAGTATATAAAGATAACTATGGAAATAATGATGATGATGATGCCTATCATAGTGCAGCCAATGATTGGAATATGGATTTTATAAAAGAAGAAGATGTTGAACTTTTTAATTATTCCAATAAACAACAGCAGCCCCAGCCGCAGCAGCAACAACAGCATCGTCTAAAGAAAAAGAAACAAAAGCAACAACAGCAATCAGTTAATACCGATATATTGGAAAGTATCAGTGATTTAAAGGCAATGCTACCTGAAGTAAATAATGAGACTGGCAATAAAATTGATCAAATCAATTGCAATGATAAAGAGGTTGGTAACCAAGGTAACCAAGAACTACTAGTAGTTGATGACGAAGATGATGATAATAATAATAATAAATACGATGACGACGAAGTTATTAAAAATAAACAACAACAACAACGTAAAAGGAAGAAGAAGAAAGCCTTAAAAAAGAATAAAAATAAAATTGCTGATCCCTCTCAAGCAAATGGAAATGTGGTTAAAGGAAACGATGCCGTACCAACAGTTACTGTACCTACTACTACTATGTTGTTTAATACAAAAACAACTAAAAACCCACCACTTAAAAAGGATAATGATATTGAAAATTCCATAGAGGAGAATGTGATAAAGACCAAAGTCCCCAATAGCACATCTCCGAGTACATCGATTTTAAAGACATCTACCAATGGTAAAAATTCTTTGGAGAAAAGACAAGGATCATCACCATTGTTTGGCCAACGCAATGTATACTTTGAAAATGATGATTCCTATCACAATTACGATGCTGAATTGGAAGATGCTGATGAGGAGGAAGAGGATGACGATGAGGAGGACGAAGATGACGACTTGGATCATGGTAAAATTCAATTAAATACCATTAAACAACGCCCAGTTAATAATATTGAAGATGATGAGGATGTAGTTTTCAAAAAGCCCATACAATTCCATGCCTATTCCAGGCAACAGCGCCAAAAATCTGGCAATAGCCAAGGCCAAAATAAACGCTATATCAGTAATAAGCCACAAGAACCAAAACCTTTGGAGAATTGGAGAGAACGTAATAATAATCATAACAGCCAACAGCAGCAGCAAAAGACTAATGCTCTGAAGAATTTCAAAAACTTGGACAATCATGCATATCATCGTACAAACACTAAATATCGCAGTAATCCCAATGGTATTGGTAATGGAGGCATTGGTGGCGGCAGCGGTAATGGGGGCTTTGGCTATCAAAACGACCATCATCATCAGCAATTGATGGGAAATTTCCCTCGTTATGGCTCCCAACAGCAACATATAGCAAATCGCTGTAATCCCTATATGTTACCCAGTTATTGTTACCGCCAGCAGGCACGTGCCCATAGTGGTGGTGGCAGCAGTGGTGGTGGTACACCACCTTCGGATAATGAATATCAAGTATTTGGTCATAAATTCTCACCACCTAGTAGTGGTAGTGGTGGTGATAATTCTGAAATTCGCAATTGGCGTAATGATTGTATCCATGCCTCGGTACGTACCAAACAAAATAATCAAGGATCCTTTAACAACAACAACAATGGGTCCTCGTATCAGCGTAAATGTCATTCGGAAGAATCACAAATGACCCCTATGTATCGCAACTATCAACAACAACAACAGCCTGTTGGATCAGCTACACAACGCATTGGCTCTGGACGAATTCCATATCGTACGGAAAACATACAAGGTTTTGCCATAGGTTCCTATGATTCGTCCTATAATAGTTCATCTCCAATTAATATAGGCCTATCGCCAACCACTGAAAGTTTATTGTTACAAAGGCGTATGCAACGTAATGGCGGAGGAGGTGGCGGCGGAATAAATGGTTATGAGATGGCCATGTCCTCATCTCCACCATATTATTCACAAAATCAACTTCCTAATCATTATAACAATCAACGTAATGCTAACTATCAGCATCAGCATCATCATCGCCAGCAACGGCAACAAGCTACAGCCAGTGGCTAGCTATTACTTTCCTGACATGAGGAAAATGGCTATAAAGACAATGGTTTTGAAGCCATCAACAATGATGTAGGAGGAGAGGGAAAAGCAACAGCAACAGCAGGAGTTAAAGTTAGAGTTAGATGTCTAAGTCTTCGATATGGATTAAACGAAGATTATAAAGATGTTTACAACTACAACTACTACTACGAAAAGGGTGATTTTTTTTCTTCAAAATTTCCTTTAACAACAACAACAATTTCCGCCATATATTTTTCTACTATTTTTTTACCATACAC
>PermPBO_1_(paired)_contig_1122
GCAAAAGTGAGAGAGAAAAGATACAGCTGAAAAAATAAAAACAAGGATTCATATTAAGCCCATCCATTATTGTGGTGGGTGGCTCAATAACAAACAACTGACTATAGTCTGTAAGTTACAACAATGAGTGGGTAGAAAGGTCTATACCTAGGAAATTATGGCCTTAAATTTTAGTAGGAGTATAACGTCTCCACTTATAANNNNNNNNNNNNNNNNNNNNNNNNNNNNNNNNNNNNNNNNNNNNNNNNNNNNNNNNNNNNNNNNNNNNNNNNTCTTTTACTTTGCCTTGCCGTATTGTCTGTGTGCAAATATAAAGAACAGTTGTGTGTGCAAGCCTAAATGTTAACTATATAGGAGAGGTCTAGCCACTCACCCACTCATTTAACCAAGGAGCCCATAGAAGCTCTGTACAAA
>PermPBO_1_(paired)_contig_1123
ATGTGTTACAAAGTTGCAGAGACGTATCCCAAGTATGTGTGGAATCGTATAACAAATGTTGAAAAGCTGTTTATTAAGGACATCAAATGACGGCAGACCTCATCATTTGGTTTTACGTCCCCCCCTTTACAGCCGAGTACGTCCATCTATAATCCATCCTGCATTAAGACCAACAACAGTTATACCAAGGTTCACTACTATCTAANNNNNNNNNNNNNNNNNNNNNCAAGAATCACTGATTTCCTCTAAACTGAAACAAATAACCAGTCAGCAGTAATGTAGCTTGTTTTTAGGAAGTGAATGCATACACACACACAATGTACTTCTTGTTAAGGATGCCTGTTCCTCTGTACACAATGGATGCTGGAGCCTTTGAAACACTACTAGAGAAACGCACNNCTACTACATGGTATGGATGTTGTGTGTTGAAACAGAGTCAAGTAATGGGCTTTGGTGTCTTTTGAAATATCGTCTACCGATCGATGATTGTACAAAAACAACCAACTACAAAAAAAAATATCCTAGGAATCAAAATGTAACAAATTCTATTAACTATACCTGCTGATCATGTGTGTCTAG
>PermPBO_1_(paired)_contig_1124
ATTTGTCATAGCTTCGTGGTGACCCGGCTGGTGGTGGTGACAAGAAAATAAAATACCAAACACCACAATCAACTACGACTATCGGAATTGTAAATTCACAAAAGCAACACCAGTAAGATAATACTACGAATATTATAAAATGTNNNNNNNNNNNNNNNNNNNNNNNNNNNNNNNNNNNNNNNNNNNNNNNNNNNNNNNNNNNNNNNNNNNNNNNNNNNNNNNNNNNNNNNNNNNNNNNNNNNNNNNNNNNNNNNNNNNNNNNNNNNNNNNNNGTCGTATGCGAAAAGTCTACGTGCATGGTCCAAAAAATGGGGAGAACTCATAGAAAAAGGACCGGAATATGGGACAACAGAGGCTGCTTGGAAAGGTGTTCTCACAGAGTCAGAACGCATTTCCGATGTTCATATGAAAATTAAAGAAAACCTTTGTGATTATTTTGGATAAACGCAGGAATAGCTATACGNNTGTTAGTTCCCAAATCAAATCGTGGCAAAAGGATAATTATCATCACACACTGATGCAGATTAAGGAACGCAAAGATATGGAGGACCTTTTTAAAAAGGCCCAAAAAACATGGGCAAAGTTGTTGGCTAAAGTAGAAAAGGCCAAAGCAGAGTATCATGCTGCTTGCAAAACCGAAAAAAGTGCCACAAATCAAGAACGCAATGCTACCGCAGATAGTTCATTGTCACCCGATCAGGTGAAGAAAATGCACGATCGTGTTCAAAAGACTAAAGATCAAGTGCAAAAGTGTCGAGAGAAATATGAACAGGCAATTGCAGAGATAACCAAATATAATTCTGTGTACATAGAAGATATGACTTCAGTTTTTGAAAAGTGCCAAGCCATGGAAAAGACCCGATTGATGTTCTTCAAAGAAGTACTATTCAATCTACATGCAGTTTTGGATCTTACAAAGGTCCCAAGTTTGCCNNNNNNNNNNNNNNNNNNNNNNNNNNCTGGCAGGATCAACCAGAAAGATTTGAAATGGTGGTCGAATAATCATGGGGTAAACATGGCTATGAATTGGCCCGCATTCGTTGAATACACGGAAGAATTTAGAGATATAGCCAAGGGTAGCAAATCGAAAGAGGCTTTACCAGCGGCGCCTATAACCCTTATTAACCAAAGGCCGGTCAATGAAGATTTACATGTGAGTACTATACTAANNCATGAGTACTCGGGTACATCTAGTTTGAAAAAGTCTACCAATTCGTCAGCAGCGAAAGCAACTGGCAAGCAAGATTCTTCCTCTACAGCTACCTCGCCCACAACAACAACGGCAAATGCGGCAGCAACAAATAAAACAACACATGCTCGCAATTCGAGCGTAACCAATGGCAATAAATCGAATTCAACCGATGCCAATCCC
>PermPBO_1_(paired)_contig_1125
TATTCGGTGAAGATGGTTTGGACTTACAACACTTGGAAAATGAGTACATATTTGTTATGGGTGTTTTGACCACAATCGGTGGATGTGATATTCGTCCACGTGTTGGTCTTCAGGTATGTCATGAAGGTACCACCGCCACCATATGCGGTTTTACAACCAAAGGCAAATGTTTGCTAAGTACTGATAATCAATCTCTGAATGGAGAATGTCGAAAGATATCCCTAAGTGCCGCTCTAGAAAGTGCAGATTATTCTGTATTTAGCCTTTCTCGATTGCCTATGAATGAAATGTTATTGAATTCTTGGTCTGTCCTTCTATATGGGCCTGGGGAGCGTAAGGAATCTGTACCAAATGTCATTGATATAAG
>PermPBO_1_(paired)_contig_1126
TGGAATTTGCATTTTGTGTGGATTCTGGTTGCAGGCAATAACTCGCCACTAGCAGTGTCTAGGCACCGTAGTGGTGGTATTGTAATGGATACCTAAAATGAAGATGAAAAGTCCCCGACACGTGTACACATAATACCCTCGAGATTCATTGAACGACACTTGGATGCTGGGTGCTTTTCGGACTCTAGAAACGTCGCGTTTGGAGTTATTTTTTACTTTAATAGCGAGAGTTCATCAGTAATAGATGGTCTCTATAATGTCGCACATCT
>PermPBO_1_(paired)_contig_1127
CTACAGTTGTGCACAAAGGCTATAAAATATCCCGTATTCGTGCGTTCTACACTCGCAAAGTGAAATTCACCCAACAGAATTTCCATGATCGTTTATCGCAGATTATCCAAGATTTTCCTAAGCTAGACGATGTACATCCTTTCTATGCTGATCTAATGAATGTTCTTTATGACAAAGACCATTACAAATTGGCTTTGGGTCAATTGAATACAGCCAGACATTTAATTGATAATGTTGGTAAAGATTATGTTCGTCTTTTGAAATATGGTGATTCCTTGTATCGTTGCAAGCAATTGAAAAAGGCTGCCTTAGGTCGCATGGCTACTATAATGAAGAGGCAAGCTTCTAATTTGACATATTTGGAGCAAGTACGCCAGCATTTATCACGTTTACCCACCATTGATCCCTATTCGCGTACGATTATCATTTGTGGTTTCCCCAATGTTGGCAAATCTTCATTCATCAATAAAATCACTCGTGCCGATGTGGAGGTTCAGCCATATGCTTTCACCACAAAGTCTTTATATGTGGGCCACACAGATTACAAATATTTAAGGTGGCAGGTTATTGATACCCCTGGTATTTTAGATCATCCCTTGGAAGAACGTAATGTCATTGAAATGCAAGCCATTACAGCATTGGCACATTTGCGAGCTGCCGTTCTTTATTTCATGGATATTTCAGAACAATGTGGTCACTCTTTGGAGGAGCAAGTTAAGCTTTTCGAAAGTATCAAACCCTTGTTTACTAACAAACCTCTTTTATTGGCCATCAACAAAATCGATATCCTTGGCATGGAAGATCTACATCCAGAAAAGAGACAAGTCATAGAAAAGCTTCAAGAAGATACCAACGTACCTGTTTTGTTCCTATCCACAGTCAGTGAAGCTGGTGTTATGGAAGTTAAAATGGAGGCTTGTGAACGCTTGCTTTCCTACAGAGTAGATCAGAAAATGCGTACTAAGAAGGTTGACAATATTCTCAATCGTTTGCATGTGGCAATGCCAGCTCCACGTGACGATAAAGTGCGAGCTCCTTGCATACCAGAACAAGCTTTGGCCAAATTGGAGAAGAATGCCGCCAAGGCAGAACGTAAACGTAAATTGGAAAAAGAAATCGAAGAAGAAATGGGTGATGACTACACTCTGGATCTGCAAAAGAATTACACCGAAATTGCCGAAGAGGAACGTTACGATGTCATTCCTGAATTCTGGGAAGGNNNNNNNNNNNNNNNNNNNNNNNNNNNGATATCTTTGATAAGTTGGAAGAATTGGAGAGAGCCGAAGGCATTCGGGAAGAGGGTGGTGTCTACGATATTCCCGATATGTCTATGGATGAGACCCTTAAAGAAATTCGTGAAATGGCCAAGAAAATCAGAACCAAACGTTTCCTTTTACGCGACGAGAAACGTCTGCAACCACGCAAAAACAAACCAATCATACCACGTCACAAACAGCCCAAGGTGCNNNNNNNNNNNNNNNNNNNNNNNNNNNNNNNNNNNNNNNNNNNNNNNNNNNNNNNNNNNNNNNNGAAAATGCCAATTTCACAAAGGCAGTAATGGATCTAAGACGTGGTCAAATTGCCGTGGGATCCAAGAAGACCCTGAAGAAACCTCTACTCGACAAAGAATCTTCCGCAATTGTTAAGAAGACCGGCCAGCCATTGAAACGTAAACCAGCTCGTGACACTATGGGCATTAAGAATGTAGCCATGAAGAAGAAAGCTCAAATTATGGCCAAGAAAGATATTGCCAAGAAGGTTACACGTTTGGGTCTTAAAGGTGAAGCTGATCGTTTTATTGGTACAAAAATGCCCAAACATTTGTATTCCGGTAAACGGGGTAGTGGTACTGCCG
>PermPBO_1_(paired)_contig_1128
CCAAAATGCAAAGTCAAAGCAACTCGGACGATTTGTCTATGCAACAGCGTAGACAACGTCAACATCAACCACAACAACAACAGCAGCATCATACGCGTCCATCTGCCACAGTGGGTGGTTCTTCTGGGAGTGGGGGTCCCACTACCAGTACCACTGCTTATGATGACTCCTATGATTCCGATGAAGAACTGAAAGGAGTAGATATTGGCNNTTGGCGGCTATGCGTCTTTGGCCGATGCTGATCCAGAAAAATTATCCGGTTGCAGCAAACGCAGTAGCATGCAAAGTCGCGGCAGTACATCATCATTACTCGATCAGAGGCTTACACCACGATCTCACCCAGCTACACCACGATCTCAAGCAAATACGCCACATCGCTTTAAAAAAGGCGATATAGTAGAATCCGAATCAGGCGTACGCAAAAAATTCAATGGCAAACAATGGCGTCGATTATGCTCACTGTGTTCGAAGGAATCTCAGCGACGTGGTTTTTGTTCACGCCATCTCAATCAAAAGGGCAATTCATTGCGCTCAACAGGGCCAAGTCGATTTCCAAGTGATATTAGCAGTCGTTCAAGTAGTAAAACTCAAATCGATGAAGATACATCTCGTGATTCGGAGACTTCTCCAAATTATCGTATTACAGGTCGTTTCGATCAAGAGGAAACAGATGTGGCAAATATGTTAGTATCATTGGGCAGTTCACGCTCCGGTACTCCTTCGTATTCATCGCCCGTCAATCATGGCACATCACCAATGAATGCCAATAATTCTCCTGTGCCACCGGTGGTTGCTACAAATCGTCAAAATTTCTTTACACCCATTGGTGGAGGTCCGGCTACCCCATCACAAGACGCCCACGCTACCAAGTGGAAAGCTACACCGTCACCAGTAATGTATAACGTTATGGGGGCATATGGAACTCAAGTCGTATGTCCCGAATCGGTAAGAGCTCAAGGCGGTTCTAATGTTGGAGCACCAGTTGCAACACAAGTGCCACCTCCGCCACCCCCACAACAGTCGCCAGTGTCTATGGTTATGCATCAACAACAAACATCTGTGTCAGTGGCCCCTACAACACCACAGGTTGTCATGTCGCCTCATATGCCGCCGTCATCACAGCAACATCATATGCAAGCATCTGTTTCTCCTGGTCCACCACCGCCGCCCATTGTGATTTCTTCAGCGGCCACAACGGCTTCTACAATCACATCGATGGCCCATGCGACTAGTGTTATAAGGATTTCACCTGCTGCAGCCACTGCGGCAACAACGGCTGCAAATATGACAAATGCCGCCTTGGTATCACAGGCCGCCGCTGCTCAATCCTTTCATCCGGTTATTGTAGATGCGACGCAATTAATGCCTCTGATGCCACACCAACAGACAGTGCCATCATCATCACCATCACAGGTGGTTCAAGCTCATGGTGGTCAAAGCATGAGTGCAATGTCTTCACTGCAGCAGGGTATTCAACATGTTCCTGCCATGCATCAACTGAGACATAATCTGCAGCATAATCATCCTGTAGGTGGTGGTGGAGGCGGTGCTACATTGGTCCCAATACAACACATCAAACAACAGCCTCAACAACAACAACAACAACAGTTAATAAATGAAAAGACTATTCCAAAAAACGGCATTAATACGGGGTCGATTTTTCACTGGCATACGCTGCTGCCTCACATCCATCAGTCCCCCGTGAAAAGCCAACAAACAGCAACAAATTATTCCTTAGCCGGTATTGTACCACCAACTCCATCACCAACCATCTCGAACACTACCGAGGCAGCAGCGTCCACACCACCGCCCCCNNNNNNNNNNNNNNNNNNNNNNNNNNNNNNNNNNNNNNNNNNNNNNNNNNNNNNCATCGCCTGGAGGAAATCCTTTGAATTGTTCTCTTAGTGATGCTGCCAAAGCATCGGCTTTAGCTTCATCGGCTTCGGATTTGACAAATTCGGCAGATGATATTGATGATCAATTGGACGACGATGTTTTTGAGCCATCGCCAAAAAATGAAACCCCCATGGCCAGTAATTTGAGCACTAANNNNNNNNNNNNNNNNCAGCAACAACAGCAGCGTAACGAACACCATCATGTGCGAGGTGGTAACTATCGTGCCAATATCTATAGTACTTCCGCAGCTGGTGACCAAGTAAATGTATCCGGACGTAAAGGATGCGAAACTGGAGGACCTGGTGAAGCCAGCGAGGCATCTTTACATGGAAGTACTTCAAAACGGCGTTCACAATCGCTAAGTGCTTTGCAACAGCAACAACAACAAAATGCTAATAATGCAAATAGTGGTTCAACAGCCGATCCAAATGCTACTAGTGGTGGCAAGGAACCTATGAGTCCCAAAACAAAGGATAAAATTCGACGGCCCATGAATGCTTTTATGATCTTTTCGAAAAAGCATAGAAGACTGGTCCACAAAAAGCATCCCAATCAAGATAATCGTACTGTAAGTAAAATTCTTGGTGAATGGTGGTATGCCTTGAAACCTGAAGAGAAAGCCCCATACAATGAATTGGCTTCATCGTATAAAGACGCCCACTTTAAATTACATCCCGAATGGAAATGGTGTTCGAAAGATAGACGAAAATCTTCTAGTTCCAGTAAAGGTGGTGCTGGTGGACCAAATAATCCCTCATCTCTAACAGTGTCTGGTGGTTCAAATGATGCCAAATTTCGTTTGGATTCCATTGATGGTTCGGATTCGATCGATCAAGAACATAGTCCCACCACACCGGGATATGGATCATCCTTCACGGCTAACAATGGCAATTCAACAACGGGTGGATCGACAAATTGTCAAAATGGTAGTGGTATGCATGATATGCAAACTGATATCATTCCATTGACCATAGCAACATATAATACGTCGTGTACAGAATCCTCAGATCCCACCACAATCAATAATCATAATTTAAATCCACAAAAATGTATTAAAGAAGAACCCATGAAGCATGACATAACATCGGAAGATGAACAGATGGTTATCGATGAGGATCCGGATGAACAACAACAGCAACAACAGTCTGTTGGTAATGTCAACAATAGTATTGGCCTATATCATCAACAACATATGGAAGCACAAANNNNNNNNNNNNNNNNNNNNNNNNNNNNNNNNNNNNNNNNNNNNNNNNTTCAGATGTTGAAGATACAGCACATGATTTTCGAAAGAATCTTGCTGGTATTAACCACGAAATGGATGATCAACAGGTTGGCACAACACCACCGGCCACTTGCAAACCAACACCACTTAAAGCATTACCACCTAATTTGGAGANNNNNNNNNNNNNNNNNNNNNNNNNNNNNNNNNNNNNNNNNNNNNNNNNNNNNNNNNNNNNNNNNNNNNNNNNNNNNNNNNNNNNNNNNNNNNNNNNNNNNNNNNNNNNNNNNNNNNNNNNNNNNNNNNNNNNAACAACAGCAAACACAACAAATTATTATTAAACAAGAAGATCTCATGGATGCCAATTATATTAAGCAAGAACCGCCATCACCTTACAAATTAAATAATAGTGGTAATATGTGTTCATCAACAGCCACTTCGTCGTCGTCATCATCATCGTCATCGGTTAGTCAGAGTAGTAATATATTTACATTTAATGTGCCCATTGCTAGCTCTGCATTGACACAACAACAAAAATCGTCACAATTATTACATCAACATCCGCCATTGCGTAGTCCTACAACAGCCACTGAAGCCCGAGGAGGAGGAGGTACACAAGCCTCATTGGCTGTTGTTTCATCTTCCTCGGTGCCGTCTTCACCAGCAGCGACAACTGGCATTACATCCGTAGGTGGACAACAACCCAAACAAATTCTATTTGCTGTCAACAATGCAATGCCACACCAGTATGCGATTCTGCCGATGCATCATCAGCAACAGCAACNNNNNNCAACCAAATACGCTACAAATGCAATATATATTTAAAAAACACAATGGACAGAGCGAATTGGTACCCGCATCGAATCCAAACACTTTAATTCTACACAACTATAACCAAGATGCTCTGCCAATATCACCATCGCATAGATCATCGTTACCTACCACCCCTAAATCCGCTACAGAATCGAGTTTTCAGCGTAATAATACAGATGGCAGTATTGATGAAGATGAAAGTACACAAAAGCAGCCAGCACAGGACAGTAATGAGACACAACAACAATTTATATTGGCACCAACACCAGCCCAGCTTGGTCGTGCTCCGTTGCAACGTCGAAAGAATTTATCTGTAGGAAGTATGAGTTCCATCAAGCAGGAAGGCGGTGGTTTTAATACACAAACAGTTTTATCAAATTCCACGGGAGGAGGCAATGGGGCTAACAATCTCAATTCCCCCATAATGGAAGGATCATCACCTATAATAGGTCATGTATCTACGGTGACAATCACATCAGCATTACCAACGCCTACCTCATCGTCAACTACTCCTAACAGTGATGAACAATTACCACTAACACCATCGTCAANNNNNNGGTGCTGGTAGTGGTAGCAGTGGTGTTGGATGTGGACCTATTAACAATACCAATAATACTATTCCAAAATCCCCTAAATCTCTTCATGGCCCAAAAAAAGAAACAATTACAGCAACAGGATGAAAAATCCAACTCTCTTGCATCAAGTGTTTTNNNNNNNNNNNNNNNNNNNNNNNNNNNNNNNNNNNNNNNNNNNNNNNNNNNNNNNNNNNNNNNNNNNNNNAGTGCCATCATCCCCACGCGTTTACGGTACAAATTATCGTAAAAAGAATGCAACAGCCCCACCACCAGTACAAACAATACAAAGCGAAGACGAGGCTACGGATGACACCGCTTCAATACCACCAACACCTACTCAGCATTTCTTTGGGCCAGATTTCAATATAGATAAATTACGAGAATTGGAAACCTCAGATCAAACTGGCCGCTCACCCCGTACACCACAGACGCCTCTACAAAGTGCTCGTTCTGATACTAGTGAAAAAGGTCATCGTAAACTTTTGGAAACTCGAAGAAATTTAGTCTTGACACTTTTTGCCGAACATGGGTTTTTTCCATCTGCACAAGCTACTATAGCTTTTCAGACTAAGCATATTGAAGTGTTTCCACGACGTCAAGATCTGCAATTGAAAATACGTGAAGTCCGACAGAAACAAATGAGTCAGTCGGGTTATACACCGCATTCAGCAGGACCCATGACACC
>PermPBO_1_(paired)_contig_1129
ACTATTATTACCGGAACCGCCTCCAACACCAGCAGCTCCGCCACTCAGCGACATACCTCCACTGGCAATACTCGATCCACTAGGTGTACCCGCAGCCGTGGACGACAGAGAGTTGTTCAATAATGGCGAATAATGATTTTGAGGAGTTGAACTACCACTGGAATGGGTGGGAGTTTGGCCAATAGGCGGGGTGGCCATAGTTGTCGAATCAATGGAGGGATGTGAATGTAATGATGGTGTCATTGAGCTGGATGAATGAGAACGTTGTGTTGTTGNNNNNNNNNNNNNNNNNNNNNNNNNNNNNNNNNNNNNNNNNNNNNNNNNNNNGTATTGTGATTGTTGTTGCTGTGAATGGTGTTGGTTTGAATCATTGGAGTGTATGGATGATATGGAATCTATAGAATGTTGCTGTTGCAACATTGCCGGCTGTTGATAAGGTGCTGTTGCTGAGGGGGAAGATGTTTGCTGTTGCTGTTGTTGTTGCTGATGGAGATTATTAATTTTCATGGCCGCCATATTGGCCAACTCCGACATATTCACATAAGTGGGTGGCGAGCTTTGCTGTTGCTGCTGATTGTGAGGCATTGTCTGCTGGTGCTGTGCTTGTTGTTGCTGCTGCAAATGTTGCTGAGCAAGATGGGCTGATAGCTCTACTTGTAGCATGGTCATTGAAATTTGNNAAGAAATATCTGGGTCCGCTTTTGTTACATGAGCCGGTATTGGTGATGGACATTGGCGTTGCATTAGATTTGGACCATTGCCACGATTATTGTTGGCAACCAATGGACGTTCCAATGATGAACAGCGCACNNNNNNNNNNNNNNNCACTGGCAGTGGTGGGCGATTTAAAGCACCACCTGGTGATTTTTGAGTTGATGGAGTATTTTGACCCGATGAACTACCTCCACCCACATTATTTGTATTACCCATACCACCTTCGTGTATAGTCTCAGGATTTTGAAATGTGTAAACAGTAAGAGGAGGCCTTTGATGTCCTTTTTCATAGGCTGTTGAAATAGTGTGAGGACGATCTGTGGCATTGGATGCTAAATCAGCATCCTGTGAATGTGTGGGCCAAGTAGTGACAGCGTGTGAAGGATTGGCAATAGAAGATGCCTGCGATAATGATCTTGGATAATGAGGATGACCGGGCGAATTACTAGATCCACTACTGTTCATGGAACTTATCGAACACACCGATGATTTACGTGAACCCAATGAATTTGAACAACCTCCTTGTGATAGAGAACCACCGCCACCACCACTGGCACTGGGTGATTCTGGATATAAAGCAATTGATGCTTTGGCATCATGTATCAATTCCTCACTTGCAGGGGGTAAGATGTGGGGTTCCTTAGTAACCAATGCAATAGATTGCATGGCTTCCTGTAAATGACCCAATTCCGACATTACTTCACATTCTTCCTTAACCACCGGTTGTAGTAAATGCACAAAATTACAATAGCGCATACGTTCCTCAATCATAGCCGATCGGAGGGATTTCTTTTCAACTTCTTCCAACTCGGCTCTCCTTAAGGTGACATCTTGC
>PermPBO_1_(paired)_contig_113
GTCGACCCCTAAGGCGAGGCTGAAAAGCGTAGTCGATGGGCAACGGGTTAATATTCCCGTACTGGTGGTAACTGCGAAGGGGGGACGGAGAAAGCTAAATCATCCGGGCGACGGTTGTCCCGGTTTAAGCGTGCAGGTGGACTGACCAGGCAAATCCGGTCGGTTGTTAACACTGAGGCGTGACGACGAGCCACTACGGTGGTGAAGTGATTGATGCTCTGCTTCCGGGAAAAGCCTCTAAGCTCCAGGTTACCATTAATCGTACCCCAAACCGACACAGGTGGTCAGGTAGAGAATACTCAGGCGCTTGAGAGAACTCGGGTGAAGGAACTAGGCAAAATGGTGCCGTAACTTCGGGAGAAGGCACGCTGGCACGTAGGTGAAGGGACTTGCTCCCGGAGCCGAGGCCAGTCGAAGATACTGATGCCCTGCTTCCAGG
>PermPBO_1_(paired)_contig_1130
ACAACAACAACAACAGAATATAATTATAAATGCAGTGCCATTAATAACAATACAAAGCAATAATAAAAATTTGGTAATACCAACACAACAGCAACAACAACAACATGGCCAGACAACGGCACAAAATAATGGAAAAATTTTGAATAAAGTCAATACCATAAAATTGACACCCATAACTAGTACGGCCACAATACGCATAATAGAGAATAGACAACCTCTAATGCAACAGCAACAACAACAACAACAGCAGCAACAACAGAATGTAATTAAAACGGCTTTTATACATACCGGAAANNNNNNNNNNNNNNNNNNNNNNNNNNNNNNNNNNNNNCAGGAAATAAAAGACATTTATCCTCTAGCCAATTGGCCAATACTGTTCTAGAATCCAAACGTATGAAAGGTACAGACTCAACAACCACTTCTCAATTATTGCAACAATTGATAACAACACCCAAACAGCAGCAGCA
>PermPBO_1_(paired)_contig_1131
CTTAAATTTTTATTCACACACACTTGACTTGGCTCCATACTATTTACGACTATTTCGTAAACATTACAAAAACCAAAACAGATCTTGGCTAAACTGCGCGCACACAGAAAAATTAGATAAAAACTAATTTTGTTGTTAATTTTCTTGTTGTTTAACGCCTACATAACTAAGAAACTCCAAACACTGATACAGCTGTTTATTGTTCCTTGGTTTCACGGAGACGACGGACAGCGGAGCGAACTGAAGCAGCAGCGGTGGTAGAGTAAACCCAGGCACCACCGGCAACAACACGCTTACAGCGCTTGCAGGACCAGATACCAACGCAAGCACGCTTCATGGAATCCTTGCCACAGAACGAGCAGGTATATTTGCTGTGCTGGGTGATTTCCATTTTCTTGACCATTTTACGTAGGGAAGCACCATAACGGGTACCATATTTACCTACGATTCCAACCTTCTTGGTGCGCTTGGCCATTTTTTTAGTTGTTGATCTGTCAAAAATTCAACCGGAAAGAAACGGCCAGCGGTGTGAAG
>PermPBO_1_(paired)_contig_1132
AAGTTTAGCACTCAAGAAACGAGCAAGAAATTTGAAGAGCGCGACCGACGAGAGAACCAACACAGAAACATACGTATAATAAATTGAAAACAAAGCGAAGTGGTAAAACAAGATCTATCTGTCTTCGACACACCAGTGTGATTAGAAAAAGAATTCCAAGTTTTTAAAAATTCCAATTCGTATGCAAAGCATATACAACAATAACACCAAACTGCAGTGAATAAAAGACAAAAACAATAACGTTTCTCGGGAGGTGTATGCGAATGAGAAGAAGGGAAACATCATCATCATCATTGTCGTCGTCCGAAAAATCAAACCAACCCAGCAAGGGCCACTACAGTCTAGTCTGGCCGACTGAGAAGCAGAACGACAACGAGAAATAGTCAGGGCAGCGTAATTTTTTGTAAACGTAGCAGTCATTGAGAAGTTGTGATGGTAGTGGAACCAAAGTAAAATATAGTACATTGCAGCGAAGTTGCGAAACGGCCATACAGCAAAAACGACGAGGAGGAAGAAGTGGCACAAGGCATACTGAAANNNNNNNNNNNNNNNNNNNNNNNNNNNNNNNNNNNNNNNNNNNNNNNNNNNNNNNNNNNNNNNNNNNACGGACGGACTGGCAAGCAAACAAACAACAGAAGATAGACGACCATTGTTTTAAGTGTGAGTGCTGTAACCAGTAAAAGAAGGGGATCCCACGATCTCGCAGGCCTTCCGCCATCGTCCACCCTCACCACACTTCGAGACCATCAATTGGTCTTCGTGCTCACACCTTTCCTCTTGATCGGGTTGAATTGAAATCTGTGTGTTGCGTTTGTTTGCTNNNNNNNNNNNNNNNNNNNNNNNNNNNNNNNNNNNNNNNNNNNNNNNNNNNNNNNNNNNNNNNNNNNNNNNNNNNNNNNNNNNNNNNNNNNNNNNNNNNNNNNNNNNNNNNNNNNNNNNNNNNNNNNNNNNNNNGGAGAAGTGTCTTGTTTTGTTGTTTGCCTTTGCTGCATCACCCGAAAAAGGCGGAAGAGGAAACCATAGCTGCCGAGTGTAGCCGCCACAGCAGCAACACCTGGAGGGGGAGGAGGAGAAGCAGTCTGTGGTTGTAGATTTGAGTGCAGCACATTTAGACGGACACATTGCCACCGCCATCNNNNNNNNNNNNNNNNNNNNNNNNAGCAAAAGGTCGATCCGGAGTTGATCTTCACAAAGCAAGAGCGCATAGGCAAAGGGTCATTTGGTGAGGTCTTCAAAGGCATTGATAATCGAACGCAACAGGTGGTGGCCATAAAAATTATTGACTTGGAAGAGGCTGAAGATGAAATCGAAGATATTCAACAGGAGATTATGGTGTTGTCGCAGTGCGACTCACCATTTGTCACGAAATACTTTGGCTCTTTTCTCAAGGGCACCAAGCTATGGATCATAATGGAGTATTTGGGTGGCGGTTCAGCTTTGGATCTAATGAAGGCGGGTTCTTTTGAGGAAATGCATATAGCCATAATACTACGTGAAGTCCTCAAGGGTTTGGACTATTTGCATTCGGAACGGAAACTACATCGTGATATCAAAGCGGCCAATGTATTGCTTAGCGAAATGGGTGATGTGAAATTGGCCGATTTTGGAGTGGCCGGTCAGTTGACCAATACCACTTCGAAACGCAATACATTTGTGGGTACGCCGTTCTGGATGGCCCCGGAGGTGATTAAACAGTCCATGTATGATTCCAAGGCCGACATATGGTCTCTAGGCATTACGGCCATAGAACTGGCCAAAGGAGAACCGCCCAATTCTGANNNNNNNNNNNNNNNNNNNNNNNNNNNNNNNNNNNNNNNNNNNNNNNNNNNNNNNNNNNNNNNNNNNNNNNNNNNNNNNNNNNNNNNNNNNNNNNNNNNNNNNNNNNGGATCCCGAGAATCGTCCTACAGCAAAGGAGTTACTCAAGTATCCTTTTATAAAGAAAGCTAAGAAAAATTCGTACCTTATCGATCTGATAGACCGCTACAAAAAATGGAAATTACAAAAAGGCGATGAAAGTGAAACTGAATCTGAAAATTCCGATTCGGACGATTCCAAGCCGGGCTGCAATACGGATGAACCCTGGATTATGACCGTTAAGGGTTTACATCCCAACAGTGAACCTTCACACAAATCCCTTACCAGCAATCATTTCAATAGACTTGATTCCCAGCATGAACTGAAAATGGA
>PermPBO_1_(paired)_contig_1133
GTGCATACAAAAAAAAATATTATAGAAATTGCAAATTAAAAAGCCAAAATAAATACCACTTCCCAGCCAGCATTAAACAATTTCGAAAGCAAGCCGAAAAAACAAAAACATTTTTATTTTGGAATTTAAATTAAACAAGAAAATATCCTTTCCATTCCTCATCCAATNNNNNNNNNNNNNNNNNNNNNNAACAAACATGCCTTTCGTTCCCGTTGAAACACCCAAATGCCCCAAGTGCGGTAAATCCGTATACGCTGCCGAAGAACGCGTTGCCGGAGGATACAAATTCCACAAGACCTGCTTCAAGTGCGGCATGTGCAACAAAGCCCTCGATTCCACAAACTGCACAGAACACGAGA
>PermPBO_1_(paired)_contig_1134
TAGACATTGAGCATCAAACCGGAACGTGGAAAATCGCAGGAAGTGGAACAGACAGACAGACGACCCTTTGCATTAAGCAACACGCTTAAGTCCAGTTTATCCCCTGATTTGAATCAAATATGAATTGGCTAACATTGGCCATATCCATATCGGCAACGCTCAATATAGCGTTGGCTTGCAATCGGGTACCTTATGGGACAACAGCCGCAAAATCACCAGCAGACGAAAGTTATGCCATATCTATAGTGGGAAATCCCCAGACATATATACCAGGACAAAAATACAATGTTTCTCTAATAGCTTCCAATGACCAAACATTTATTAGCTTCATGCTGGGTGTAGAATCTGAAAATGGTGGTGTAGATGCCATGGATGTTGTAGGGACTTTTGAGATCATTGATTTGGCCGAAACCCGATTTAGCCCTCGCTGTGCCAATCTTATAGAGAATACAAATACGAATGTCAAACAACGAGTGGATATGGTATGGGTAGCTCCTGCTGCCACCGGAATGGGTTGTGTTCTATTGAGGGCCACTGTAATGCAACATCGTGATGTATGGTTTATGGATGATGGTTATCTAACGAAAAAATTATGTGAAGAAGAAATCGATGATATTGATAGTCAACCCACTATCGTAGATCCCTGCTGTGCCTGTGATGAGGCCAAATATGAGTTAACATTTGAGGGCAAATGGTCAAGGCATACACATCCCAAGGATTTTCCTGCCAATAGTTGGCGTACACGTTTCAGTGATATTATAGGGGCTTCGCATACCGTGGATTATCGTTTTTGGCAATATGGTGAATTAGCTAGCGAGGGGGTAAGGGAGATAGCCGAACACGGCTCAACCAAAACTCTGGAAACTGAATTAAAAGATAAGAGTGATCAAATCCGCACTATTATCAAGGCCCGTGGTATCTCATATCCTGATGTTACCGGTAAAACTCATGCCGTATTTCGTGTAGATTCCCAGCATCATGTCATCTCATTTGTTTCACGCATTGATCCTTCACCCGATTGGATTGTGGGTGTTTCCGGTTTGGAATTGTGTTTATCGAATTGTTCATGGGTCGAGACGAAGATCTATAATTTATATCCCTGGGATGTGGGCACCGATATGGGTCCTTCGTATATGTCTGCCGATCAACCTCAAGTTCCACCTGATGTTATACGGCGCATTAAACCGAATTCGCCAAATGATCCACGTTCACCATTCTACGATACAAGTGGGACACCAATGAAACCTTTGGCCACGGTATATCTAAATCGTCGAAGACTTTATGAGAAAACTTGTGACAATACTGAATCGGAAAATGAACCCTTGGAATGTGCCACCCACCATTGGTCCGCTTGGGATGAATGTTCGGCAAAATGTGGTCCCGGTACTCAATATCGTACAAGAGAATTTAAAAATCCTGCAGCAGCACAACGTGTTCGTTGTCGCACCAGCTTACGTCAGGAGCAATCTTGTATGGGACGTCAATGCGAATCGGATAATGCAGAGGTTGAAGAGACTGCTTATGGAGGAATGCCTGATATGCCTGAGTGTGCCGTATCCGATTGGGGAGAATGGTCATCGTGTTCGGTTTCATGTGGCAAAGGATTTGAGACAAGGAAGAGACGCTATCTGGCCAGGGGAGCTAAAAAGAAATGTCAGCCTGTTCTCCGTTTGATATTGGAGGAAAAACGTGTTTGCCGTGCTTCCGATTGTGGTGGTGATATTGGCGGTGAGGGCGACAATGGAGGCGATGGCGAAGATAATGAGGTCGATGGTACTAGATCTCTGTTTGGCAATATCGATGATAATATACGTTACCGTGATTTGGAAAGTTTCAGCCATCAATTGGATGATTATATACCACCCGAATGTGGTGTCTCGCATTGGTCTGATTTTTCACCTTGCCTGGGACCTTGTGGCGGCAAGGGTACCAGTGAACGTCAACGAGTTGTATGGAATAAAGATGAGGTCTATGGGGTTCAAAGACCCGATCGTGATCCTACTCTGGATCCATGTCGCCACATTAAACGCCGAGAGGTTGTCACTTGCAATACCCTCAATTGTGATGCCATAGTACCTCCACAATGCTATGAGGACTTAAAACCTAGCCATTGTCGTGATAGTGATGTAGCCAATTATTGGTTCTATGATCACATGAGTGATCAATGTTCGATATTTTGGGCAGATAAATGCGATAAAAATCGCAATAAATTCAAATCCAAAGAGGAATGCGAAGACACCTGCCGTATGCCACGCAAAAAAATGGAACTCCAACGTGAGAATTTGAATGTGGAACCCATCGATTGTGCAGTCAGCAATTGGGTTAGCCATGCTTGTAATGTCACCTGTGGTGAAGGTGTTCAAATTAAGACACGTAAAGTATTACGTTCCCCCAAATATGGAGGCAAACCATGTCCCAAACATTTGGTACGCACCGAGAGTTGTTATCAGCGTTGTGATGACATCTACTCCGTTGGAGGCTATGTACCGCAGAATAATGAAGAACGAAGACGTCATCAGAATCATGTTAAGCTCGAGTCGNNNNNNNNNNNNNNNNNNNNNNNNNNNNNNNNNNNNNNNNNNNNNNNNNNNNNNNNNNNNNNNGTGGTGATAGTTCATATCGCCAACGTACTCGAACTTTACTCAACATTGAAATGAGTTACAAGTGTAAAGATCGTGTCATTGTGGAGAAATGTAAAATGATGCCCTGCCTTTTGAATGCCAACGATGAATTCGAGGGAAAATAGTTTGGGCATCTAGTACAAGATGCAAGA
>PermPBO_1_(paired)_contig_1135
CCGCATTTTTTATTTTCCTATAACGCATTTAGCATTCGTAATAATGCTTATAATGAAATAATAAATTATTTCGTACCTACACGTTTTATGAATTACCCTATTTCGCTTTTTCTAGAATTTTCTAAATATATATGATTTTGTCGTTCTAGCTTTTTCGATTGTTATGTAACACTTTAATTAGAACATTGTTAAATATATCGCTGTAACCATTTTATTCTCTTAACTCATGTACTGATTTCGATTTGGTCAACCTTTTGTAATATTCGCTTTATGCATAAATTATGTACCTTGAACGCATAGTAATTTTCATTTAGCTATGTGAATATTTATTCTTCTTTTAATTACGATTCCGCATAACATGTATTAAACTTGTCAGTAATTTTGATTTTATAGACCTTTTATTAATCGCAATATTTAATTCTATGTTATCGTTGTCGCTATTCATATAACTCAAGTTGACCTGTGTTTTACCATAATGTGCATGATTGCTCACATTAAACCATGGAATCTTTTCATACAACGCATTTTATAAATACAATACTTTTAAAATTTTCAAATTCTCCAACTTTCGCTTTATTCGACTTATTTGATAAACTTATTGGTTTTTATTAGAACACTGTATTTAGATTAAATTTACGCAATACTCTTCAGCTTATGAATTTCGTTAATATATAACTTCCGCAAGATNNNNNNNNNNNNNNNNNNNNNNNNNNNNNNNNNNNNNTAATTGAATAGTTTTTATGTTTTTAATTTTGTTTCTTCAATAGTATTTGTTTTTTTTTTTGGCTTCAGGAGCGCTTAAATTTACGAATCCCTACAATTTCCGCAATAATATTAATTTGTATATTTCAAGTATACTCATTTTTACGTAATTAATTTCTGTTCATCATTTTGAAATGTCGACATAATAAATATCTCTTTTTTATGCTAAAGGGAATAAAGATAATAATAAATTNNNNNNNNNNNNNNNNNNNNNNNNNNNNNNNNNNNNNCGTCGCTAACGTAACTTCTATAGATGGACTCTCTGTGGGGGGAATAGGATGTTTTACTGATGTTTGTCTGCACGGCCCATGTCTGAGAATATCACAAGACATTTTGGGAGAGGCTAGCAGTTCAAAGCACCATTTGGTGTTGTTTTGAAAGGAAAAACAAATTTGTGAAATGTTGGTTTTTTTAGAAAAAATATGTTTCATCATATATTTATTATTTCATAAAAAATC
>PermPBO_1_(paired)_contig_1136
GATAGAAGCGGGCAATATGGTACAATAAATTCATTTCCGATCTCAATATCTTGATTTTTGACTTTAACTTTGATAGTTCGACCATTATCTTCTTTTGAACTCCGACGATAAACTGGATATCCATCGTTACCTGTGACTGTTTCAGCAACTAACTGTCGCGGATATCGTTTTGTGCACTTTCCATCAGCCATGCAAGGCGATAATGGATTTAATGCACCGCACGGTCCATGCACCATCTGTGTTGTCACAATGTCGTGTAGATGGGGATCAGTGACTGGAT
>PermPBO_1_(paired)_contig_1137
TATAAAGAATCTATGAAAAATTAATTTCCAAAAATTATGATGAAAATGTAAAGATATCATTATTATCCATCAATATGAAGCAATAGCCTAGGATGTTTTAAAATCAAATATTTGTTTTGTTTAATGATAATGTTTTTGTTATGTAAATTCCATACTTACACTGTATAGATTAACAAAAAAACTTCANNNNNNNNNNNNNNNNNNNNNNNNNNNNNNNNNNNNNNNNNNNNNNNNNNNNNNNNNNNNNNNNNNNNNNNNATACTTGTATATTTAAATGGAGAGAAAGCGAACCGATGCTGTGGAATACACTATAATGTCCCTTTAGTGATAGAGCGAAACAGATTCAACAGCAGCTTCAAGTGTTTGGGAATTGACATCATCCAATATGCCTTTAGTTACGCATGACAGACTGAGATCCAATGCCGGGATATCTCTATTGAAAGCGAGAGGGAGAAGGAACTAGCTTTTTGAATATCCGTATTAAATTTAAGAAAGGAGATTATTTAGACTATTGGGGATATGAAATCAACAACATCTAGTTTTNNNNNNNNNNNNNNNNNNNNNNNNNNNNNNNNNNNNNNNNNNNNNNNNNNNNNNNNNNNNNNNNNNNNAGCTTCAAGTCTAGCAATCCGATGCAGCTATCAGAGCTGCTTTTTTCATCACAATATTCTTCTGCAAACGTCAAATTCACACAACATCTTATCCTTGATATGTCGAAATTTCAGTGCCCTAAGAACCCAAAAGTCTTTGA
>PermPBO_1_(paired)_contig_1138
GTGTTTTTGAAAAAAAAGAAACTAAATTCCCCTCCAAAATAAGCGAAATCATCACCACCCATCCATATCCATCCCTTCCATTTAACTTTAAAACAATACGAAAGCATTTAACAAAGAACCAACAAAAACATTAACTAAGAACATCATCGAAAAACAAAACCATGTTTGCTGAAGGCATATTTCCCATAGGCGATGGCCTTTTGGACATCGATGAAGAGCGTCTAAAAGGTTTACTGGTTCCCGAAGACATCAACGAAATCTATGATGTGGAACAAACTCCATTTGCCAGAGGCAAATTTGCCGCCGTACGCCGTGCGATACACAAAAATTCTGGAGTTCATTTTGCAGCGAAATTCCTGAAACGTCGAAGACGTGCCCAATCATCAGACAAAGAAATCAAACATGAAATAGCCGTACTGATGTTATGTAATGAAGCTGATAATATTGTCAAATTGAATGCAGTACACGAGTCACGGTCCGATACAGCGCTTCTTCTAGAATTAGCGACTGGTGGTGAATTACAAACATTTCTGGACAATGAAGAATGTCTCAATGAGGGCCAAGCACGCATATGCATGCGTGAAGTACTTAAAGCATTACAATTTCTACACAAACGATCCATTGTCCATTTAGATTTAAAACCTCAAAATATTCTATTAAGAGGGGAACGTGTTGAGGAGGGTCTAAAATTATGTGATTTTGGTATTTCACGTGTTGTTACCGAGGGTACCAATGTTCGTGATATTGTCGGAACACCAGATTATGTTGCCCCCGAAGTCTTACAATATGAACCCCTGTCATTGTCCACCGATATATGGTCGGTGGGTGTTTTAACCTATGTCCTATTGTCTGGCTTCTCCCCCTTTGGGGGAGATACCAAACAGGAAACCTTCCTTAATATATCACAATGTGCACTAACATTTCCGGATAAATTATTTGGAGGCGTCTCATCGGCAGCCATTGATTTCATACGCAAAGCATTGCGAATAAAGCCAAGTGATCGCATGACTGCTGCAGGATGTCTCGAACACATTTGGCTTAAAGACGAATGTAGCATCGATAGACATATTTTCAATAGCCAACTGAGTAATAAGCAGCAATTGGACCATGATGTTGGCCCAGAGGACGTGGAGGAGGACGAAGACGAAGATGATAGTGATGATCATGCTGGAGCTGTAGACGAAGACATTGATGTTGTTATTGCGGAACAGGAAAGTGTAGAAATGAATCACCAAGAGCACACCAACAATATTGCCGATGACGACGACGATGAGGTAGTTAATGCAACAAAACCCGAAGCTATAAGTGTAGACAATTCCGAAGAGGAAGATGATTTATTGACATCATCCGAATCGTACAATAACAAACATGGCAAAACAAATGGTCATTCAAATGGTTACACCACCACCAATCATCATATGAATGGCGGTCACACAAAGACCCATTCAAATGGTCATGTGAATGGTCACATCAATGGTGGCTTCACCAAATCCCCATTAGCCAATGGCTCGTCAAAGGCCTTATCCCCTACATCCAGTACCAAGAATAATCATCACCAACATACAACCAAAACTACAGTGGTTCATAATGTGCCAGCTACAAAAGCCATTACCATACCCTTGGGCAGTGTTCAAACATCAAAGAAATCACAGGAACACTTTCCCAAGACAACAACAACAACACCACNNNNNNNNNNNNNNNNNNNNNNNNNNNNNNNNNNNNNNNNNNNNNNNNNNNNGAATTGCAATTGCAACAACAGCAGCAAAAACAGCAATTTCTCCATATACCGGCCAGACGTCAATCGTCCGAGTCGAATAAAGAAAATACTTTTCTAACCACCAAGAAAATTGCACCAACGCCTGGCATGAAGAAACCACATTTAACCGTCTCACAATCTAATACCACCACAGCAACCATTCTTATAAATCCCACTATGGGTAATAATATCAATCCAAATAATATTGTGGCCACCATTACCTTGCCTACAATGGCAGCAATGGTATGCACCAACTCGTCCTCGTCCTCCTCCACCACCANNNNNNNNNNNNNNNNNNNNNNNNNNNNNNNNNNNNNNNNNNNNNNNNNNNNNNNNNNNNNNNNNNNCACCAACACCAGTACAACCATGTCCAGCACAACAAATCCAGCTTCTTCTGGAGCTTCTTCTATTTCGACTATAACTTCCACCAATATCAACAACAATACTTCTTTTTTCCCAGATGCTCCTACTACACCCAAAGTTATACGCAAGGCACCAAATTCGGACACATCTCCCACCTCTGTTAAGGCTTTAGTGAAGAAATTTCAATTAGAAGGTGGTGAACAGCCCCTCAGCCCACCAGAATTTGCCACCAATGGTTCGAAACAGCAACAACAGCATCATCAGCAGTCACCTTTGAAAGTAGCAAACGAAACGAAAACGAAATTCCTCAATGGTGGTAGTGGCGGCGGCAGCAGTAAATCTCCTCCGCTAACACATTCGACGGCCATTACTATTAGCAACAATAATACCTCCTCGAGAAGAGCCTCTGAACCCATAACGGCTATACACCATAATAAGAAACTAGGCATGACCTCATCATCGGCCCCCGTTTCCATACCACCTCTGGCCAGCAATAGTTTTAAAACAATGTGTGTTTATTGCAATTCCTGTAGTAGTAGTAATAATATGGCCAACAATGGATGCAGGCATCCCTCGTATAATGCAACAACAACAACAACGGTACATGTGGCCACCAATAAGAATGGCGGCCCAACAACAACACCATCATGTAATAACGGCGCCAATTTCAGTCAGAGCACCAAATCTTTGATTAACGGAAGCAGCAGTAATGGTAGCCTTACCAGCTCCGCCAGTAGTAATGGCACCACAATGACCACCTCATCATCCANNNNNNNNNNNNNNNNNNNNNNNNNNNNNNNNNNNNNNNNNNNNNNNNNNNNNNNNNNNNNNNNNNNNNNNNCACCACCATCATCATCATCCACACTCACATCATCTACATCATCATGGTGTGGTGAAAAATTCTGGAGCTGCTGCAAATGGTTTGAGCTTAGATCAGGGTATTATTTGTTAGCTAAGGGCCTCTAGGGCGCGAAG
>PermPBO_1_(paired)_contig_1139
ACGCAACTTTGTACCTGGTTCAGAAGTCTATGGTGAGAAACGCATTTCTGTCGAAACTAATGGCGAGAAAGTCGAATACAGAGTTTGGAATCCTTTCCGTTCAAAATTGGCCGCTGCCGTTTTAGGCGGTGTTGACAAAATTCACATGCCACCTGGCTCAAAGGTATTGTACTTGGGTGCTGCTTCAGGTACAACAGTATCCCATGTCTCAGATGTTGTTGGTCCCGAAGGTTTGGTTTATGCTGTTGAGTTCTCACATCGGTCGGGCCGTGATTTGATAAACGTGGCCAAAAAACGCACCAACATAATTCCCATCATTGAAGATGCCCGTCATCCACACAAATACAGAATGCTTGTGGGTATGGTCGATACCATATTCGCTGATGTTGCCCAACCTGATCAGGGACGTATTGTGGCGCTGAATGCACAACACTTCCTTAAGAATGGTGGCCATTTTGTTATATCCATCAAGGCATCGTGTATAGATTCAACAGCTCAACCAGAAGCTGTATTCGCCGCCGAAGTAAAGAAAATGCAAGCAGACAAATTGAAACCACAAGAACAGATTACCCTAGAACCCTATGAACGTGATCACGCTGTAGTCGTGGGCGTCTACAGGCCGCCACCAAAGGGCGCAGATACATAAACATTGTA
>PermPBO_1_(paired)_contig_114
CAAAAATTATATTAAACGGTCATTTATTTTGTGAAAATAAAATAAAATTCACCTTAAACAGGAATTAAATAAATAAGAATCAGAAAAGAAATAGAAATACACAAAGAAGAGAACGACCAAAGCGAAAAGTTCATCTATTTTCATTGCGCTACACACAGGAAATNNNNNNNNNNNNNNNNNNNNNNNNNNNNNNNNNNNNNNNNNNNNNNNNNNNNNNNNNNNNNNNNNNNNNNNNNNNNNNNNNNNNNNNNNNNNNNNNNNNNNNNNNNNNNNNNNNNNNNNNNNNNNNNNNNNNNNNNAACAACAACAACTACAGCAGCAGCAGCAACAACAAAGGCAACAACAACAACAGCAATTCATGCAAATCCAGCAAACGCAAACCCATCAAGAAATGCATCAGCAGCAACAAAGGATTAGCCGCACCGAACATCATGTTCAAAGGAGTCAAGTTACCACTCACCAAAGAGTGGAACAACATGGCGGCACCTATGTACCACCCGGTATAACACATGTTTATGCCCAAGGCGACATCTCACCACCTGTATTCGAACAAATCTTCAAGAATGCTCGCTTTGCTCAAGGCGGCAATGCCTTGTTTGAAGGTAAACTTCGTGGAAATCCCAAACCATTTGTTACCTGGACTCGCAAAGGCGCTCCCCTTCTCGAATCGCAAAAATTCCAAATGAATTATAACGAAGCCACTGGCGAAGTATCCCTGCTCATCAATCAAATTGGACCTGGCGATGAGGGCGAATACACTTGCACAGCTCGTAATCAATATGGCGAAGCTATTTGCAGTGTCTATATTCAACCTGAGGGCGCTCCACCAATTCAGCCTGTGCAAAAATTCGAAAAAAGTTTGTACACCAATGGTTATTCGTTTACCTCGGTTCAGGAGGAATTCCGTGTGGATACATTCGAGTATAGACTTTTGCGTGAGGTTTCTTTCCGTGAGGCTATCACTCGTCGTTCGACCTATGAATCGGATTACCATTTGTCTCAAGAAGTTGATCGCTCCTTAGGGCCAGCTCATGCTCCACAAATTGGCCAGAAACCTCGCAATTCCAAACTTATCGAGGGTTCCGATGCTGTGTTCACTGCCAAAGTTGGTTCCAATCCTAAGCCTCGTTTGACTTGGTTCCACAATGGTCAACGTTTGGTTGCATCCAACAAGTACGACATCTCCTACTCCAACGGTACTGCGACCATGCGCATCAAGAACGCCACCCACAAGGATGCCGGTCATTACACTCTTTTGGCTGAAAACACTCAAGGATGTGTTGTGTCTTCTGCCGTATTGGCCGTTGAAGCCGCTGCCGAGTCCGGATATGAACCAAAACCTGTGGATGCCACAGCTGAGCAATTGGAAGCTGGCAAGGCTTTGCCACCTTCATTCGCCAAGGCCTTTATGGATCGCGAAGTTACCGAGGGGCGTATGACACGCTTCGATTGTCGCGTCACTGGCAATCCCTATCCCGAAGTTTACTGGTTCATCAATGGCCAACAGATCTATGATGATGCCACACATAAGATTCTTGTAAATGAATCCGGAAGCCATTCGCTGATGATCACCAATGTCAGCCGCATGGATGCTGGTACTGTCCAATGCTTGGCCCGCAACAAGGCTGGTGAAATCGCCATCGAAGCCCAGTTAAATGTGCTCGAGATGGAACAAGTTGTCGCACCACAATTTGTCCAACGCTTCAGCACTATGACTGTGCGCGAGGGCGAGCCCATCACCATGAGCGCCAATGCCATTGGTACACCAACCCCACGCATTACATGGCAAAAGGATGGCGTACAAATATCCTCGACTGCTGATCGTTTCATTGGAATTGATGGTGGAGCCACATGTCTGGAAATTCCACGCATCAAAGCATCCGATGCTGGTTGGTATCAGTGTACTGCACAAAATGCTGCCGGTTCAACAGCAAATCGTGCTCGACTCTATGTAGAAGTTCCCAGAGAACAACCACCAACAGAACAAAGACGTCTTAATTTACCAAGACCAACGAAAGTTATCGAACCAGAGCCCCAACCTGGTCCAGAAGTTATTTATTTGCGTCATGTTGAACGCGCCAAGCCCCAGAGGCGTCCCGGTGAGGAAGAACGTGTCTATCCACCACCACAATTTATAGTACCATTACAAAATGTGCAACAAACGGAAGGTTCCAGAGTTCATATGGAAGCTCGCATTGAACCTGTGGGCGATCCAACCATGGTGGTTGAGTGGTTCCTCAATGGTCGTCCCATGGCTGCAAGTTCTCGTGCTACATCCGTATTCAAATTCGGCTTTATTGCCTTGGATTTGTTGAGTGTCATGTCCCATGATTCAGGAGAATATTTGTGCCGTGTCACAAATGCATCTGGTATGGCCGAGTCAAGGGCTATATTGTCGGTTTCCCAAAGACCTTCAATTGAGCAAACCTCACAGAATCCAAACAGCTTGCAATACATTAGCAATTTGGAAGACTACTCTCGCTACCAACGCCAGGAGAGTACCGAAGAGATGATGAGACAAAAGCCAGTCTTCATTCGGCCCTTGCACGATATGGGCGATCTTGAAGAGGGCAAGAATGCCCACTTTGAAGCTCAACTAAATCCCGTTAATGATCCCAGTATGCGTGTTGAGTGGTACAAGGATGGTCGTCCCATAACGGCCAGCTCACGTATCACTGCCATTTTCAACTTTGGCTATGTCTCCTTGAATATCATGCACTTGCGTGCGGAAGATACCGGCACCTATACTGTACGTGCTGTCAATAGTATGGGCGAAGCCATTAGTACCTCCAATATTCGTGTCAATGTAAGATCTCAAGTCACTGGTGATTTGGGTATTCCAGAACAGCAACGCTACATTGAGAAGGTAGAACAGCTTGAGGACTACAGAATGGCTCAAAAGAGACGCCATGTTCATGAAGCCCCAGAACCAATTGCTCCACCACAATTCAAGACTCAAATCCAAAATCAAGTGGATTTGCGTGAAGGTGGTCATGCTCACTTTGAAGCTCGTCTCGAACCATCTGGAGATTCCACTATGCGTATCGAATGGTATAAAGATGGGCAACCCTTGGAGGCCAGTTCCCGCAGTACCACTTTCTTCAACTTTGGCTATGTGGCCCTTACCATCAAACAGTTGACAATTTACGATGCCGGTACCTATACTTGCCGTGCCTACAATGCTATGGGCCAAGCTGTTACCGAAGCCCAATTGAGCGTTATTTCTAAAAACGAAATTTCCTACGACTCCCAACATCCTGGAGGTTTGCAAAAGATCCAATACTTGGAAGACTCCTCACGTTATGCTCGTAGCCAAGAGGAAGAAGTCACTGTCACACAAGCTCCCCGTTTCTTGGGTCCTATGAAGGGTACAAACAAGATCATTGAGGGACAAAAGGCTCATTTCGAGGCTCGTGTGGAGCCCCAAAGTGATTTGACAATGCAAATCGAATGGTACCACAATGGTCAACCCATCACTGCCGCCAATCGCATTCAAACCTATTACGACTTTGGCTATGTGGCATTGGATATTACCCAAGTACGCGCTGAAGATGCCGGTGTTTACACTGTGGTCGCTAGAAACAAGCTTGGTGAAGCTCAATTGCAGGCAACTATGGTCGTAGAGACTCGTTCCAGCATTGACACGTCAAGCATGCACCGCGGTCTCTACGAGAAGACTCAACATTTGGAACACAAACAATTTGTTGAGCCTCAATATGATGTTGAGGAAATTTCAAAATCCAAACCTATCTTCGTTCAACCACTTTCGGATCCCAAGCCCATTCACGAAAGTAAGAATATTCACTTGGAGTGCCGTTTGGAACCTATGGGTGATCCAACTATGCGTGTTGAATGGTTCCACAATGGACGTCCCATCACTGTGGGTTCCCGCTTCCGTACTTATTACGATTTCGGTTTTGTTGCTTTGGATATTATCCAAGCAACTTCAGCCGATTCCGGCGAATATACCTGCCGTGCCACCAACCATTTGGGATCAGCCCATACCTCCGCCTGTGTACGTGTCATTGATCGTTCTGATATTGTCACCGAAACTCAGAATGAAATGTCCTTGGAGCATATACAACAATTAGAAGAGGCTGCCCGTCGCCGTCATGGTGCAGAAGAAGACATTACTATCATGCAAGCTCCTCAATTTACCCGACCATTACACAATATCGAAACAATGGAGGGAACCAATGTACATTTGGAATGTCGTTTGCAGCCCGTTGGAGACCCCAGCATGCGTATTGAGTGGTTCGTGAATGGAAAACCACTTAAGACTGGTCATCGTTTCCGCCCTGCCTATGAATTCGATTATGTAGCCCTTGATCTATTGGGTTGTTATGCCATTGATTCCGGTGTGTATACTTGTCAAGCTCGCAACCAATTGGGAGAAGCTGTCACTTCCTGCTCCGTTCGCATAGTTGCCAAGAACGATTTAATTACGGAAACCCAAAATGAATCAGGCTTGCAGAAAATAGCCTATCTCGAAGACTCATCTCGCTATCGTCGTAGCGAATATGTTGATGAGGAAATTGTAAATATTCGTCCACGTTTCCTTACCCAACCCAAGAGTCTCACAAACATGCGTGAGGGAGGACGCGCTCACTTTGAGTGCAAGATTGAACCTGTAACTGATCCAAATCTTAAGGTTGAATGGTTCAAGAATGGTCGCCCCATCACTGTGGGACATCGTTTCCGTCCCATTCATGATTTCGGTTATGTGGCCTTAGATATCGTGGACCTCATTGCGGAAGATTCGGGTGTATACACGTGCCGTGCTGTCAATGCAATTGGCTCGGATGAAACTCAAGTCGAATTGCAATGCCGTAGCTCTGAACAAATTGTGACTATAACCCAAAATGAGACTGGTCTCCAACAAATCCATCATTTGGAAGATCGTTCACGATACAGCCGCCGCGAAGAAGTTGATGAGACAACCAAACAAGCCCCAGTCTTTACTACTTCTTTGAAGAATGTCGAAATCAAAGAAAATCAACGTGCCCACTTTGAATGCCGTTTGATTCCTGTTTCCGATCCTTCAATGCGTGTCGAATGGTATCACAATAACATGCCATTGAAGTCTGGTTCTCGCTTCACTGAAACCAATAACTTTGGCTTCGTGGCTTTGGATATTATGTCCTGCTTGCCGGAAGATGCCGGTACCTATACTTGCCGTGCATACAATGCCATCGGAGAAGCTATCACCTCTGCTGTGGCCATTGTCCACACTAAGAAATCCATATATGTGGAATCTCAACATGAAAGCGCTCTTCCACGTTTGCAACACTTAGAAGAAACAACCAAACGTCAACGTATGAGCGTTCAAGAAGAAGTAATTAATCAGGCACCTGTATTCACATTGCCTGTCCGTGATTCCCGTGTTGCTGAAGGCCAAGCTGTTCACTTTGAGGCCCGTTTAATTCCTGTAGGAGATCCTCACTTGAAAGTTGAATGGTTGCGCAATGGCCAACCCATTGAAGCTTCTAATCGCATTACTACCATGCACGACTTCGGTTATGTTGCCCTCAATATGAAGTACGTAAATCCAGAAGATTCGGGTACTTATACATGCCGCGCCGTAAACGAGCTTGGTCAAGCCGTTACTTCAGCCTCATTGATCGTACAATCTAAGACATCCATTCAAATGGAAACTCAGCATGAGGCCGCTATGCATAAAATCCATCAATTGGAGGGCCACTCTCGTTACCAACGTCGCGAGGAAGAGGAATATGTAGTCACCCAGGCCCCTAGATTTGTTACTAAACTCATTGGTCCTACCAATTTGGTTGAGGGTCAAAGTGCCCACTACGAATGTCGCATCGAACCCTATCCCGATCCAAACCTTAAGGTAGAGTGGTTCCACAATGGACAACCCTTAAGTACTGGTCATCGTTTCCGTACCACCTATGACTTCGGCTTCGCAGCCCTTGACATTCTGACTGTATATGCTGAGGACAGTGGCGAATACACATGCCGCGTCACCAACAATTTGGGAGAAGCTGTTAATTCTATCGTTTTGAATGTACAATCTAGATCCGGTATCAGTCATGAAACTCAACATGAAGAAGCCCTACAAAAGATTCACCACTTGGAAGATTCTTCTCGTTACCAACGCAGGATTGAAGAAGACACTTTCATGGCTGAACGTCCCCAATTTGGACGCCCATTACGCAATGCCAATACCAATGAAGGCAAGCCTGTGCACTTGGAAGCCACTTTAACACCAGTCAATGATCCTACCATGAAGGTAGAGTGGTATTGCAATGGCATTCCAATTCAAACTGGTCATCGTTTTAAGACCACCTACGATTTCGGTTTCGTCGCCTTGGATATTCTGTATGCTCACGCAGAAGATACTGGAACCTACATGTGCAAAGCCAAGAATGCCGTAGGGGAAGCTGTAACGACTTGTGCTGTAAACGTCACAGCAAACAAGACATTGGATCTCGACACTCTTGATGCCGAGCGTTTGGAGAAAATTCGCCAATTAGAAACCTACGCACCACCTAAGAAGGTGGAAGTTGAGGAGAAGGGTCAAAAGCCTATCTTCTTGACGCCTTTGAGTAATTTGGAACATTTGAAGGAAGGCGAACACGCTCATTTGGAGTGTCGTGTAGAACCAATTAATGACCCTAATTTGAAAATTGAATGGTTCTGCAATGGCAAACAGCTGCCACTTGGCCATCGCTATAGGACAACTCACGATTTCGGCTACGTTGCTTTAGACATCTTGTATGTCTACGGTGAGGATACGGGCACTTATATGTGCAAGGCCACTAACTTCCTTGGCGAAGCCGTCAATACCTGCAACGTGCGTGTTTTGAACCGCCGCAGCATGATCTTGGACACCCAACATCCCGATGCATTGGAGAAGATTCAAAAATTAGAGTCAAAGGCCGTCGCTACCCGTACTGAAATTAGTGATCAACCAATAAGTCCACCCCATTTCACTGTTGAATTGCGAGGCAGCACCGAAATCCATGAAGGTGAAACAGCTCACTTTGAAGCCCAAGTGCAACCAGTGCACGACCCTAATTTGCGCATTGAATTCTATCACAATGGAAAACCTTTGCCATCAGCTTCACGCTTCCACATTACATTTGATTTTGGTTATGTTTCTCTTGACATTACCCACGCCGTGGCTGCCGATGCCGGTGAATACTCCGTTCGTGCTGTGAATGCTCTTGGCCAATGTGTGTCATCAACCAACTTGCGTGTCATTGCTCGTGGAACTATCATTTCCGATTCTCAACATCCTGAAGGTTTGGAAAAAATTCGCAAACTGGAGTTGTCTTCACCATTCCAACGTCCTGAGGTGGAAACTCCTGGAACACTACAACGTCCTGTGTTCACTCAACCCTTGCAGAATATTGATCGCATTAATGAGCATCAAACTGCTCACTTCGAATGCCGTTTGATTCCAGTGGGAGATCCCAATCTTAAAGTCGAATGGTACCGCAATGAGAAGATCATTGAAGACAGTTCTCGCATTACCAAACAACACGATTTCGGCTTTGTCTCTTTGGATATTTCCCATATTCGCAAAGAAGACGAAGGTGTCTATATGTGCCGTGCCGTTAATCCTCTGGGAGAAGCCGTTACCACTGCTTCAATGCGTGTTGTATCTGAGGCTAGTATCCAAATGGATACTCAACATCCAGACAGTATCAGCCGCATTCATCAATTGGAGCGTCCACCAGCTCCTCGTCCTTTGGAACCCGAACGCACATTCGAGAAACCAATCTTCACACAACTTCTTACTGGACCTTCAGAAGTATGGGAAGGTCAACATGCCCACTTCGAGGCCCGTGTTGTACCTGTTGGTGATCCTTCATTGAAATATCAATGGTTCATCAATGGCGTCGAATTGAAGATGGGTTCACGTTTGAGAACCACCAACGACTTTGGTTTCGTCACCTTAGACATTAATGCCGTCGTTCCTGAGGACGCTGGTGTTTATATGTGCCGTGCTTACAACGAGGCCGGTGAGGCTGTCTCCTCGACAGCAATGAAGGTCAAGGCTAAGGCCAACATTGCCGGAGAATCTCTGATTCCAGAATCATGGGAAGCCATTCGTCTTAAGGAGGCCTCATTGAACCGTGTGCCTGAAATGTTTGTGGATAATACCCCACAACAAGCACCCGTATTTACCACCCATTTGCAGAGCTACGACAAATTAAGTGAAGGCCAACATGTTCTTTTGGAAGCACAAGTGGAACCACGTGCAGACCCCAACTTGCGCATTGAGTGGTTCAAGAATGGCATTTCCCTAACAACTGGTTCCCGCATTCGCAGCACCTTTGACTTTGGATTGGTCACACTATCCATCAACGGATTGCGTGCTGACGATTCTGCCATTTACACCTGCAAGGCCACCAATCAAATTGGAGAAGCTGTATCTACCTGTACTCTTAAGATTGAAGACCGTCATTGGCTGCAAGGCGAGTCTTTGCATCCAGACTCTTTGCAACGCATTGGCGAATTGGAAGCTCCCAAGCCCGGCCGTCCTGAGGCTGCCGAACCTGTTTATGAAACTCCTGTCTTCATAACTCACTTGAACAATATTGAATGCAAAGAAAGTGAGAGTGGCCGCTTCGAATGTAATGTTGAACCATCCCGCGACCCAACCATGCAGATTGAATGGTTTTACAACGGTCAACCACTACAGGCTGCCGCCAAATTCAAGTCAATCTACGATTTTGGATATTGCGCTTTGGATATGTCTAATCTTTATGCTGAAAATAGTGGTATATACACATGCAAGGCCACTAACAGTAAGGGATCTGCCACCACCTCAGGAACTCTAAAATGCACTGGAGGAAAACTTATGTTCCTTGATACTCAACATCCTCAAGGTGAAGCTGGTATGGAAGCCATTCAAGAAACTGAAGCTGAATTGGCCAATCGTTATAATCGCCAAGAATCTAAACCGGAAACCCAGTATCCTGCTCCCGTATGGACTAGGCCATTGCAAGCTGAGTTCCATTTGTCCGAAACTCAGCCTTTGCATTTGGAAGGCAATGTAGAACCTAAAGAGGATCCTAACCTCTTCATCGAATGGTACTTCAATGGCAAGCTTTTGCAGCATGGTTCTCGCTTTAAGATGACCAGTGAATTTGGTTTCGTTACAATGGACTTAATTGAAACCTACGCCCGTGATCAAGGCATATATACTTGCAAGGCTTACAATAAGGCTGGAGAGGCATTTACCTCAACTACCATATTCTGCGACTCAAAGGACAACATTATCGATAGAACTCAACATCCTAAAGGCGCTGAGGGCCTGGAACAGATTCAAGATTTGGAAGAGTCCCTTCGTAAAGATGGCGGCAAACCAGAAAAAGAAGAAGAGGGTATGGCTCCACGCTTCACCACTGAGTTCACCAACATTGCTGATATTGGTGAAGGTGAAATTGCACATTATGAAGCCAATCTTATTCCCACTGGTGACCAAAGCATGGTTATTGAATGGTTCTTCAATGGCAAGGTCATTGAAGCGAGCCATCGTGTGCGCACAATCTATGCATTCGGAATGGTTGCTTTGGAGATTCTTGGCACAAAGATCGAGGATTCTGGCACCTATACTTGCCGTGCTACTAACAAATATGGTTCAGCTGAAATTAGCTGCACCTTGGAATGCGTTGAGAAACCCCGCGGCCAGAAACCTGTATTCACAACCCATATTCAATCTGTTGATGGTCTTAAGGATGGCCAATCGGCTCATTTCGAGTGCACTCTTATCCCTGTCAACGATCCAGACCTCAAGGTTGAATGGTATCACAATGGCAAACTTATGCGCCACTCCAATCGCATCAAGACTGTTTCCGACTTTGGATTTGTCGTCCTGGATGTATCATACTTGCAAGATCATGACAGCGGTGAATACGTATGCCGTGCCTATAACAAATATGGTGAAGACTTTACCCGTGCAACTCTTAACTGCAAAGGACGTGGCGGTGTCTTCTATGACAGTTTGCAGCCTGACTCTTTGCAAAGAATTAGAGAGTTGGAGTGCCCACAAGGCCAAAAGGGTGATACCTCAGGTCCAGTGGTTGCTGAACCACCTAAATTCATCACTCAAATCATGGATGTCACCAAATTGGTTGAAGGCCAAAGTGCTCACTTTGAGGCTCGTCTTACCCCCATCACAGATCCTGACCTTAAAGTCGAGTGGTACTTCAATGGCGAGAAATTACCCCATGGACATAGATTCCGTACTTTCCACGATTTCGGTATTGTTATTTTAGACATCTTGTACTGTTACGAGGAGAACTCTGGTGTGTATGAATGCCGCGCCGTTAACAAATATGGTGAAGATTCGACCAAAGCCACTCTCAAGTGTACATCCAAGGCTAATTTGATTTTGGAATCGCAATTGCCACGAGGCATGGAAGGTGGTTTGGAGAAGATTGCCAATCTTGAGTATAGCATGGTTCGCACACGCGATGAAAATGTTGAGGAATCCCGAGGCAAGGCTCCAGTATTTACCGTTCCATTGGAGAATATTGACAACATGCGAGAGGGTGAAAACGCTCACTTCGAAGCTCGTGTTACACCCACAGACGATCCCAAATTGCGCGTTGAGTGGTACTGGAATGGCCGCCCACTTAAGGCTGGTTCTCGTTTCCGCACCTTCTGCGACTTTGGCTTTGTTATTTTGGAAATCTCACCAGTATATCCTGAGGACTCTGGTGAATACTCCTGCCGTGCTATCAATGAGTACGGTGAGGCTGTAACCTCTGCCACCATGAAGATCCAAGGCAAGCGCAGCATTATTATGGAATCTCAATTGCCAAAGGGTATGGAAGGAACTATTGATCGCATTGCCGAGTTGGAAGGTTTGGGAGTTCGTAGCACTGAGTTCACCCCAGACGATGACACCGGTAAACCACCTGAATTTGTTACCACTCCATTTGATATGGTCATTAATGAAAATCAATTGGCTCACTTCGAGTGCCGTTTGCAACCTATCAATGATCCTAGCATGCGTGTTGACTGGTTCCACAATGGAAAGGCTTTGTGGTCCGGATCTCGTATTAAGACCATTAACGATTTTGGTTTTGTCATTTTGGAAATTGCCGGTTGTTACCAGCGCGATGGCGGTCTCTACACCTGCAAGGCCACCAACAAACATGGTGAAGCTACCGTTTCCTGTAAGCTGCAAGTCAAGGGTCGCCAAGGTATAGTGATGGAACCACAATTGCCATCGAACTTCCGCACTGGCACTGAGAGTCTACAAAAGCTCGAGGAAAATATGCACAAGCGCGAGGAGATGGTTATCGACGATGAACAACCCAATCCTCCAAGATTTACCGAAGAGATCAAGGACAATCTGGATGTCCAAGAAGGTGGTCCCATTCACTTTGACTGTCGCGTTGAACCTGTTGGAGACCCAACAATGCGCATTGATTGGTTCTACAACGGCCGTCCCTTGGCCACTGGATCTCGAGTCCATCAACTCAACGACTTTGGCTTTATTGCTTTGGACATTGATTACATTTATGCCCGTGATTCTGGTGAATACACCTGCCGTGCCACCAATAAATGGGGCACTGCCACAACTACTGCCAAGGTTACATGCAAGGGTAAGAGTAGCATTGTTTACGATACCCAATTGCCTGATGGTATGACTGCCCAGAAATTGAAGGAACTCGAACAAGGCCGTATACCAGAAGTACCCAAAGAGGAAGAAACTGAATACGGACCACCAGTATTCGTCACCGAAATTGCTTCTCAAACTGTTGAGGAAGCTGAAGCAGTCCGTTTCGAGTGCCAAGTCGAACCCAAGACCGATCCTAACTTGCGCGTTGAATGGTATCGCAATGGCAAATTGTTGCCTTCGGGTCACAGGTACAGAAACATTTTCGACATGGGCTTTGTATCTTTGGACATTTTGTATGTCTATGCTGAGGACTCCGGAGAGTATGTCTGCAGAGCCTATAATAAATATGGTGAAGCCCGCACCAAGGCCACAGTGTCTTGCAAGCAATTGCCCACAATTATGTTGCAAAATCAAGTTCCACGTGGCATGAAACGTTCCGAGACATTGACACAAATGGAGGCTACAATCAAGAAGTACACATCTGAAGTGCATTTGACTGAAGATGATCTCTTCGATCCAGACCGCAAACAGCCACCTCGTTTCGTGACCCAAATCAAGGATCAAACATCATTGACCGAAATGGCNNNNNNNNNNNNNNNNNNNNNNNNNNNNNNNNNNNNNNNNNNNNNNNGAATGGTTCTTCAATGGCAAGCCATTGTTGTACAAGAATCGCTTCCAGCCTATTTATGATTTCGGTTATGTAGCCATGAACTTTGGCTGGGTATATCCTGAAGATAGCGGTGAATATGTATGCCGTGCCACTAATTTATATGGCATGGATGAGACCAGAGCTGTCATAAAGGTAGCTGGTAAACCAGGAATTGTCTATGACTCTCAATTGCCAGCCCATATGCATAGTATTGACCGTATTCGCGAAATGGAAGCCTCTTGGCAAGTTGTTCCTGAAGAAGCTGATCCCGATGCTAAGGCTAGATGTAAACCAGCTTTCGTCAGCAAATTGGAACCACAAACTGTGGAAGAAGGAGAACCGGCTAGATTCTGTGTCCGTGTAACAGGTCACCCCAGACCAAGAGTTATGTGGTTAATCAACGGCCATACTGTTGTCCATGGCTCTCGTTATAAACTCACCAACGATGGTATGTTCCATATGGACATTCCCAAGACACGTCAATATGATACCGGCAAAGTCGAGGTTATTGCTCGTAATTCAGTTGGTGAAGCTATTGCCTCCACTGAATTAAATGTTGTGGCTCGTTCCGATGATTTCCGTGGAGTCCTTAAGAATTCACCACGTCCTTGGTATGATTACGAACTAACTGCTTATCAAAAGGAACGCCAAGAGAATGAATTGGAAAAGGTATTTGATGTACGCAAACAATATTTGGCTGAGAAGAGTGGTACAACATTGAAGGGTGTTGAACATCTTAAGCCCAAACAATACAAACAAGAGACCACCGAATGGCAAGAAGCTGTCAACAAGAAGAAGACCGAAAACTACTATAATAAGTTGCAGACATTGGATAATGAACTCTTATTGAAAGAGGTCAATTTGCGCAAGGATAATCACCAATATGCCATACCTGGTGAAAAGATTGTCAGTAGTTCTCAAGCCAAGGGAATGGCTCAATCCTATGAACAGAATTTGCAAGAGGATAAGAGTACCGTCAAAACCACGAAACAATTTGGTCAACAACCACCTGTCGAACCCTCCGAGTCGTCGGTCCATGGCCGTGAAGTTCACATGAACAAACAACAACAAACCCAAAAGGAAGTTGTTGGCGATTTGGAAATTACACGAAAAATTACCGCCACCGAAACCACTGAGGTTGAACACAAAGGTACCATTCAAGAGCGTATGGTCAAGGGCCCCGTCCAGCCTGCTAAACCTCCAGTATTCACCAAAAAGATTCAACCTTGTCGTGTCTTTGAGAATGAACAAGCTAAGTTCGAAGTTGAATTCGATGGCGAACCTATGCCCAAGATTAAATGGTTCCGTGAAAGCTTCCCCATCCAGAGCTCTCCCGATCTACAGATCCACACATTCAGTGGCAAGTCTGTTTTGATTATCCGCCAAGTGTTTGTGGAGGACTCAGCTGTATTCTCTTGCATTGCTGAGAATCATGGAGGTACCGCCAAATGTAGTGCTAATTTAGTGGTTGAAGAGCGCCGACGTGCTGGCAAGGGTGGCATGGCTCCTCCCAGCTTTGTTAACACCATTCAAAGCACCAATGTTACTACTGGACAATTGGCTCGTTTCGATGCCAAGGTGACAGGCACACGCCCCATGGATGTTTATTGGATCAAGAATGGTATGAAGATTCAACCTAGCATCAAATTCAAGATGTTGGAAGAGGATAACATCCACACTTTGTTGATTATCGAGCCAACCGTTGAAGATACCGGACGCTATGAATGTGTAGCTGTCAATGCTGCTGGCGAAGCCCGTTGTGATGCCGATTGTGTTGTCCAATCATCCAGTAAACCGGAGAAGCCTACAACTCCTGGAGTTGAAAAGCCCCCACATATTGTGGAACCCTTGAAGAGTCAGTCCGTCGAAGAAGGTAGCAAGGTGATTTTCCGTTGCAGAATTGAAGGCAAGCCTACACCAACTGCCCGCTGGATGCGTGGCGACAATTATGTCAAACCTTCACGCTACTTCCAAATGTCACGTCAAGGTGAATACTATCAACTTGTGATTTCGGAGGCCTTCCCAGAAGACGAGGGCACATACAAGTGCATTGCCGAAAATAAATTGGGCAGTATTAATACAAGTGCCCAATTGAAGGTGCGACCAATTGAAAATTTGGATGCTCCACCTACCATCACTGCTCTTAAGGATGTCAGCGTTAGCGAGGGTATGCCAGCTCAATTCAAGACAACTGTAACTGGAAAAGTAAAGCCAACAAGTGTTCAGTGGTTCCGTGAAGGTGCTTTAATTCCGGAAACACCCGATTTCCAAATGATTTTCGATGGTAATGCTGCCGTACTCTTGATCGGAACAACCTATGAAGAGGATTCTGGTATATTTACCGTTCGAGCAACCTCATCCACAGGACAAGCTGAATCATCAGCCAAATTAACTGTAAAAAAACGTCGCATCTCGGCTTTTCAATTGCAAACGATTGATTCTGCCGACGATGAATCCTCCTCTGGCAAGGAAGATAGCTCACCGGAATCACCTTATGGTTTTCCACAACAACAACCACCACAATTTGGACCATACCTGGGTGTAAACGGTCAAGTGCCGCATCAGGGGCGGTCACGTACAAAGAGCAAGAAGCCTCGCAGTAAATCATTGCAACCACAGTCGAACATTGTGCCCTGGAGAAAAGCATCTCGTCCCAGCCGTGGTCGTTCCCTGGAAAAATCTCCCTTCTTCCCAGGTTATAAGCCAGAACCGGTTAAGTCATGGACCGAGGAAACAATCAGTCTTAAACCAGCTCAAATCGAAAAGAAGGTAATACCTAAGATGGAAGCGGCAAAGGTTGTATTGAAGTCTATCAAGAGCCAACGTGATCAGGGTTTGGTAAGTCTAGGCGCAACGTTGGATAAAATCATCGAGGGTAAGACAGAGAAGGAAGCCATTCCATGGATCACTATGCGTGACAAACTACGCGCTGTGGAAACAGTCCAAAGACAATTGGAGAAATTCGATTTGGATGAAGTTTACTTGCGTGACTTTGAGTTACCTATTGTGACCGACCATCAGGAGCCACAACAAGCCACACATGAACAGGTTCAACGTGATAGAGAAATTCAACGTCTCAAGAGTATGGAGAGCATGGAAATTAATGAAATGACTCAACAAATAGAACAGCTCTTGGACACTCAACCAAAACCAAGGAAGGGCGAAGATATTCCATGGCAAGAGATGCGCAAGTATCTTAAGAAGGTACAGCGTGAACACAAACAAATCGAAAAGTTCAAGATCGAAGAAGTCGAGTTACATCATCTTACTGCAGAGGAGCTAATAGCCCATCAAGCTCAGTTGGATGCCGCCCAAGAAGCTGGAGTAATGTGGATTGACTCCATGCAGAAATACGTGCACAAAGATGACCTGCAGAAGTACGTTGAAGTTCAAGACACACAGAAGCAACAGTTCATGAGCACGGAAAAATCTACCACAATTTCCGAAGAAACAATGAGAACTCAAATTGACGAGCGTACCAGGATGACACTGCAACATCAAATATCTCAGGATCTCCGGCAACAACAGCAATACGTTAGTATTGAAGACACCAAATTGATGAGTGTCGAAGAACATGAACACCTACGTTTGGCTCGCCTACAGAGGGAAGAGCAAAGTATGCACTGGCGTCATCCCAGGGAGCCTCAACAGTTTGTTCAAATTGAAGATGCCCAATATCTTAATCTTCAAGAACGTCAAGACACAGAGGAACACTCGTTGATTCAGCCGCAACCAGTAATGTGGGACCGTGGCAAAAAGAAACCCCAACAACAACAATCCCAGCAAACATCTCAGTACCTTCAGGAAACGCCGAAGACCTATGAGGAATTGCACGATGAGTTAGTTGAGGATGTGTCACAACCTAAACCTGAAGAACTTACACCTGTTATGTGGGAACGTGGCAAAAAGAAACAAGTTTCCCAACAGATTATCCAGCAGCAGGTAATGCAACAACAAGTTGTCCAGAAGACTTATGAGCAAGCTGTCGATGAATTACAAGAAGTACCCACAATGAAACCGCAAGAGCAACCTCAACCTGTAATGTGGGAACGTGGAAAGAAGAAACCAATCGAAACTCCCACGGAACAACCTTCAAAGTCCTATGAGGAAGCTGTAGATGAACTTCCAGAAGAAGTTAAACCTACACTTCCTGAAGAAGCACCACAACCCGTTATGTGGGAAAGAGGTAAAAAGAAGAAGGTACAAGAGGTCTCTGAAGTAATGCAAGTAACCGAAGATAAGGTCTTGGAAGAAAAGGTAGTTGAAGAGATGAAGAAAAAGACTGTCACAAAGACATTCCCACAACAGCAGGAGGAAAGAGTTGAACAAGTGAAGTTGAGACCAACTCCACGTCCTAAACCAAAGGAAACGCCTAAGAAAGAAGAAATTCAACTTAAACCTGTGAAACGTCCTCAAGCACCCAAGACGGAAGTGGTCGAAGAGCTTCCACAGAAATCATACGAAGAAATGGTGGATGTACTGCCAGAAGAAGAAAAGCCTCAACAACCCGAGGAGCTTAAACCAGTCCTTTGGGAAAGAGGAAAGAAGAAACCTGTGGAACAACAACAAGAGAAAACATATGAGGAGGCTGTGGATCAATTGGTGGAAGAGTCCAAACCTCAACAGCCAGAGGAGCTTAAACCTGTGGCCTGGGAAAGAGGCAAGAAAAAGAAGCCACAAAAACCTGCCACTGAAGAACCTGTAAAAACCTATGAAGAAACTGTTGATGAACTTCCTGAAGAACCTAAAGTGGAGGAACAACCCCAACCTGTTATGTGGGAAAGGGGTAAGAAGAAGAAACCACAAAAGCCTATTGCCGAACAACCTAAAGAAGAACCTACTAAAACATATGAAGAAGCTGTTGATGAACTTCCCGAAGAGCCAAAAGTGGAAGAACAACCACAACCCGTTATGTGGGAAAGAGGCAAGAAAAAGAAACCACAAAAACCCACAACTGAAGAACCTGCAAAAACATACCAAGAAACTGTGGATGAACTTCCTGAAGAACCTAAAGTGGAGGAACAACCCCAACCTGTTATGTGGGAAAGGGGTAAGAAGAAGAAACCACAAAAGCCTATTACCGAACAACCAAAAGAAGAACCTACTAAAACATTTGAAGAAACTGTCGATGAGCTTCCCGAAGAGCCAAAAATGGAAGAACAACCACAACCTGTTATGTGGGAAAGAGGCAAAAAGAAGCCAAAGAAACCAGTTGCTGAGCCTCAACCCGAACCAGAAATTGTGGAAGAAACCACAGCCGTTCAGGAAGAAATTGTTGTTGAGGAGTCCAAGTCAAAGATAATTAAAAAGAAGAAGTTGAAGAAACCAAAGACTACTGAAGACGTGGAAGAGCAACAAGTAATTGATGATGTGACCGAAGTTATGGAAGAAGAAATCGAAGAAGCTGTTGAGGAACCCACACCGGAAGAGGAGCACGAAGAGGTTACTAAGAAACGTATTAAGAAAAAGAAACCCAAGAAGAAGCCAGTCAAACCAGAAGGCGAAGAAGTAGATGAGGCTGAACAGCCCGAAGAGGAGGAAGAAGTTCCCGAAGAAATCGTTGAGGAAGAAGAACAACATGTCG
>PermPBO_1_(paired)_contig_1140
GTCTGGAACAGCCCATATGGGGATCAAGGGAGTTGTTCGCCACTCCAAGTCGACTCATTATACGATTCAGTAAGGCGCAGCACACACACTGGCGTCCCTCCACGCGGTGATCCCCGGGCAACGTCAATCAGACGAGTTTGACGGCGAAAATGAGCGGCGTATGAGAGAGAGAGAGATCAGGAATCTCTCTCTCGACTACAGTCAACGTTGAGACATCAACACGAATCAAATCGTATTCCAGGAAACAGTCTGGAACAACCCATATATACCTATTAGGTTGATGACTGGAGTCGCAGCTATTTCCTCACACAAATGAGGAAATAGTTGCAAACTAGAACGTTATCTAGATGACAACGTTATCTGGATTACATTCTATTGTCAGCACCGCAGTACACGCGGTTTCATAAACATCCTCTTTCAACGAAGGAGAGATGTATCGAAGATCAATTCTGGATAAATTTTCGATCTTTCAGCCAACACTACAATATCTTATATTGTAGTTAGTAGGTGATTCCACCTACTATCGGAGTATTGCTAAAAGAGGAATATCTTTCGATTAAACAGGATCCTGACTGTAATTATTGCTACTGCAGAAAGGGCAAAATAGTTCAGGTAGGGATTTCGGTTTATTGGCTGAATTAGTCGGAAAAATGTCAAGCAGAATTATGTCATCATGATGGTGAAAACGAGACGTTTGCTAACAACATGCAATAATGGAAACTATTTAACGATTAACAATCGTCAATTTGTTCACTACGGGATGAAACCATCTCGCAGGAAGGGCCTAGTGCACGGGCCCCTCTTTATTGCTACAAACAACTCAATCGAAACGAAGAGTCACATGAGCTCACTAACAGTGAGCTCGTCTTTATCATAACAAGAACCAAAAAATAAAAAAAAAAAATAAAAATGTTTGAGAATCGTGGACATGAAAATCGCTCAAATATACCCATGAACCGTGGTGGTGGAGGTTTCCGCGATCAGCAACATCGTGGTGGCGGCGGAGGTGGTCCTATGCGCAACGGTGGTGGCATGCCACACAAACGACCAACCCCCTATGGTCGTCCACAAAATAATCAATATAATAATTCCAATGATCGTCGTCCGTATGATAATAACAAGTCGAACTCTCCGGGTAGAGTAAATGGTGACAATCTGCCTAATATTGTATGGTCTGAATTGTCTCTGACGCCAATTCAGAAAAACTTTTACAAGCCCTGTGAATCCGTTGTAGCTCGTACCCAAACGGAAGTTGATGGTTTTCTGTCGGTGAATGCTATTACATTGAAGGGCTCTAGCATTCCAACTCCCAGCATGGAATTCTCTGAGGGAGGTTTTCCCGAGTACGTTATGGATAGCATTAAAAGAATGGGATTTGACAAACCCACGGCCATTCAAGCTCAGGGTTGGCCAATCGCTCTTAGTGGGAGAGACATGGTGGGCGTGGCTCAAACCGGCTCGGGTAAAACGTTAGCATATGTCTTGCCAGCCGTGGTTCATATCAATAATCAACCACGTTTGGAACATGGCGACGGCCCGATCGCTTTGATTCTAGCGCCCACTCGTGAGCTAGCTCAGCAAATTCAGCAAGTGGCAAACGATTTCGGCTCTCATACTCATGTGCGAAATACCTGCATTTTTGGTGGCGCTCCTAAACACTATCAATCTCGTGACCTGGAGCGGGGAGTTGAAATCGTTATTGCCACTCCTGGACGATTGATTGATTTTCTTGAACGTGGTGTCACCAATCTAAAACGCTGCACATATCTGGTTCTCGACGANNNNNNNNNNNNNNNNNNNNNNNNNNNNNNNNNNNNNNNNNNNNNNNNNNNNNNNNNNNNNNNNNCGACCGTCAAGTTGTGATGTGGTCGGCTACATGGCCCAAAGAGGTTCGAAATTTGGCTGAAGAATTCCTTGACAATTACATTCAAATCAACATTGGCTCACTAACATTGTCGGCCAATCACAATATCTTGCNNTGCAAATTGTCGATGTTTGTGAGGAAAGTGAAAAAGATTTCAAGCTTTTGAAACTTTTGGGTGAAATTTCATCGGAAAAAGATACAAAGACCATTATCTTTGTGGAGACAAAGAAACGCGTTGACGAAATCACTCGGTCCATTTCTCGTCAAGGATGGCGTGCATGTGCCATACACGGTGATAAGTCACAACAAGAGAGAGACTTTGTTTTAGCATCATTCCGCAATGGCCGCAATGCCATTTTGGTTGCGACCGATGTGGCTGCTAGAGGATTAGATGTCGATGATGTTAAATTCGTCATCAACTATGATTATCCATCCAATTCGGAAGATTATGTACATCGCATCGGGCGTACAGGACGTTCGAATAACACGGGAACGGCATACACGCTTTTCACCACGACGAATGCTAACAAAGCCAACGACTTGATCCAAGTCCTCAAGGAAGCAAATCAGGTCATAAATCCACGGCTAATGGACATGGCTTCATCATCTCGACGAGGAGGCCGCTCACATAATTCGCATGGAGGTTTCAAGCAAAATAATTACCAACGATTTGGAGGTCGCCCCAACAATGGTGGTAATAATTATGGACGTCCCTCTGAACAAAGTCATCAACAGAGACCGCCTTACCAGTACAACCAACAGGCCCAAGGTGGTGGTTATCAACAACACAATTCACAACAACAGATGACCAGAGCCAATGGACATCAATCGAGATTCTCAACGGCTCCTTCCCATCACCACCAACAAGCACCAGCGCAACGTCAACAACAGCCACCTCAACATCATCAACAGCCTCCCCAATCACATCAACAGCAGCCTGGCTATGAGGCGACTGATAAGAAATCTCGCTTTGGACCACCCTCAGCTGTTGCCGGACAGTATGCGAATTATTTGCCCAAAACCCTAGCTGCTGGCGGCTACGTCCAACAAGCTGCCGCTCCTCCTCTACCCACAGCTGCGTATGTCGTTCCCGCATCAGCGTACGCCTATCCCCCGCCCCCACTACCGGTTTCTAATTAAGAAACCTACAGAGGCTTTTAATTATTTTCAATTCCAAACCAATATCGTCGTTGTAAAACTACAACTTCGCTTACACTAATT
>PermPBO_1_(paired)_contig_1141
TTCGCAATCTGCTCATTCGGGTTTACAATGGACGGTTGTTGAATCAAATTATTCACGCTTTTCGCTGCCATCCTGTCCCACCAATTTAATTGGCAATACCACCAATCAGACTCAAAACATCAATAATANNNNNNNNNNNNNNNNNNNNNNNNNNNNNNNNNNNNNNNNNNNNNNNNNNNNNNNNNNNNNNNNNNNNNNNNNNNNNNNNNNNNNNNCAACAATACCAACAGCAGCATCAACAAAATTCAACATACACTCCGCAAATTATCGCTGTAAGTGGGTACACTAATGCCACGGCCATTGCAGCAGCACAAAACATGTCTCCACCCTCGCCCAATGACAGCAAAANNNNNNNNNNNNNNNNNNNNNNNNNNNNNNNNNNNNNNNNNNNNNNNNNNNNNNNNNNNNNNNNNNNNNNNNNNNNNNNNNNNNNNNNNNNNNNNNAATGCCAATATAAAGCGGAAACGTTCAATAAATCCCCAAGGTGATGAAAATTTCATAAGGGCCCTAGAAGCAGTGCGATCTGGTGGTATAGGTTTTTGTAAAGCTGCGCGACTTTATGGCGTCAATAATCGCACTTTGTGGCTGGAGTATAAGAAGAGAGGCTATCCTGTGTCAAGGCCTAGCATAANNNNNNNNNNNNNNNNNNNNNNNNNNNNNNNNNNNNNNNNNNNNNNNNNNNNNNNNNNNNNNNNNNNNNNNNNNTGATCATATGGCGGCCGCCGTGGCTGCAGCCCAAACGGCAGCTCTTAATATGCAAATACCTCCACAATCGGATACACCAACGCCCTCGTTGATGTGCACCCCACATCATGCAGGTTCTACAAGTGGTTCCACAACTCACCCCGCCATGGGTGTAATGAGTTTCCTAGATACCCGCCATATGGACTTCCCANNNNNNNNNNNNNNNCTGCATTCAATGTCTCGCCAGCGGTACATTGATGCAACAGGGGCTAACCCTGGGGCTGGCGCAGGAACCATCAATGTTAATCCGGCAACTGCAATGAATTTACAGAGTATTAACTTTAACTCAATATAGAATTCAATGTCTTCATCTACTGCTCAACAGTCAGCGCCGGTTGTGGGCAGTGTTGCTGAGACGACTACCATACCAACAATTATACCAATGCATTTGCATCAGCACGCTTTAGCAGGCAATGTAACAGCCGCTCCAACCCAAACGCTCTCAATAAGTTCACAAATAGCAAACGCAACGTCTTCAGCAGCATCAGTGGTAACCTCTTCAACAAATACAGCTATATTGCAAACAAATAATCCAACACCATGTGATAATCAAA
>PermPBO_1_(paired)_contig_1142
TTCTCCTTTAAGAAGTAAATTTTATTAATGCTCTTCTATAGCATTTACTTTCTTGGTTGATTACGAGCCATATCCTTGGGGAAGGTTCTGACTGGAGGAGTACGAATACGACGGGCTTCCTTTGATCTGTTTCTTACGACCTTGGAGTGAATAGCGCAGGATACACAGTAGTGCAATTTGGCATATAATTTGGGCAAAGTGTAAGATTCCCAAATGGAAGCCTCGGAAATATCACGAACAGCGGCAGCTTCGACGATATTACGGATAACGAACTTCTTAATGGCCTTATCTTTAGGCACACAACGGGCACAGTTGGTGCAACGGACAGCCTTTACGTGTCCTCTATTGTGCTTGCAGCGACCTCCATTACGACGCTTCTTAGTCATTTTGTCACTCTCCTTTGGCCGGAAGAAAGAAAAAG
>PermPBO_1_(paired)_contig_1143
TGTATGTCCAGTCATTCAAGTGTAAGGGGAGTTGTAATAATTGGCTAGAATTTGGCAAACATATTTTTGTCTAGTTGATGTACCCACCACTGGCGAAAAACGTCAACGACGACGACCTACAGATATCGCCACCACCAACTACCAAAAATAACAACTATTTCTACTGCCACCACCACTAATAGCAAAGAACTGAGAACATCATCAGCATCATTCGTAATTATCATCATCATGATCATTGGNNNNNAGACGAGAGCGAATAAACTATTAACTTAACTTTTTTCTACTAAGTAAACAGCAGCAGCAGCAGATATGCGTGAATTTAAAGTTGTCGTTCTGGGGTCTGGAGGTGTTGGCAAATCAGCTTTAACAGTGCAGTTTGTTTCCGGTTGTTTTATAGAAAAAT
>PermPBO_1_(paired)_contig_1144
CCTGGACTGTACATGTTTCGGTTCGGGCGAATGAACCTTTCCACAGCCTTTAGTATAGATCTGGCTGGGAGAGATAACTCAATTTTGGGCCCTTTATGCTAACTCCTTATGGAGAAAACATTTGGGAAATTTCCTCTTACAAATTGAATCATCTTTTCTCCCACTGTACATCATCTTTTCATATAACTTACAAGTCCCTTAATCTTATTTTTATTTCGTTTTGTTACATAGTAATGCAACAACACGAAATTTATTTTTAGAAAGCTAATTTGTTAGAATTCACCTAAGTGGTGAACAGTCGAACAATGCTTATTGTTTCTACAGTCAACTACAACATATGACAATTAACAGAAACTGGTTTCCAGGATACAACAACAATTCTAACGCGTACATTAGTCGTGTTTTTCCTAGTTTTACGACGGGCTCATCGTTGCTTATTATATTACATGTTAGCCTGATACCGAAACAGGCAATTGACGTCCAAATGCATTATATCTAATTATACAATTATTTTTCGAGCTTTATGGACAGATATAGATTAAGGAACATGGTTAATAGAGCCATTGAAAAGAAAACGCA
>PermPBO_1_(paired)_contig_1146
AACCACACACAACAACATGACTAATTCCAAGGGTTATCGTCGCGGCACCAGAGACATGTTCTCTCGCCCCTTCCGCAAGCATGGTGTCATCCCATTGTCCACCTACATGCGTGTCTTCAAGAACGGCGANNNNNNNNNNNNNNNNNNNNNNNNNNNNNNNNNNNNNNNNNNNNNNNNNNNNNNNNNNNNNNNNNNNNNAAAACTGGCCGTGTCTTCAATGTTACCCCCCATGCTGTTGGTGTTATTGTAAACAAGCGTGTGCGCGGAAAGATCCTACCCAAGCGCATCAATGTTCGCATTGAACATGTCCATCACTCCAAGTGNNNNNNNNNNNNNNNNNNNNNNNNNNNNNNNNNNNNNNNNNNNNNNNNNNNNNNNNNNNNNNNNNNNNNNNNNNNNNNNNNNNNNNNNNNNNNNNNNNNNNNNNNNNNNNNNNNNNNNNNNNNNNNNNNNNNNNNNNNNNNNNNNNNNNNNNNNNNNNNNNNNNNNNNNNNNNNNNNNNNNNNNNNNNNNNAGGATTTTTGTTTGAAGTAATTTTTTACAAGCTGTTGTAGATCGGAGATGCTTTTCTATGAAAATTATCCTGTACATTTTAAAGGAAGACAAAAATAAAACAAAGAAACTAATAGTGAAAATACAACTAAAGTGGAA
>PermPBO_1_(paired)_contig_1147
GAAAAAAGCCGGTTAAACAGACATATCTATAGAAGACGTATATAAAGTAAACGAAAAAACTACCTGCTCAATCATACAAACATTTCACCGACTACCTTGGTTCTCAACAGTTCTCTGATAATTGGAAGGAATATTAAAATTGTCAAAATTGTATTGAAAATATTTAAAGTGAAGGCAAAAATACTGCAAATATTGACAATAAAAAACGTAAAACTGCATAAGGAAATTGCTGTGCTATGTCCTCTCCTACAACGGTCTCATCCGCCCATAAAACAAATCCTCAATTATCACAACATAGTAGACAAACATCGCACGAAGGCCATAAATCGTCACAGCAAAATCCAGCAGCAGCATCCTCGTCATCTAATCCTCAACTTGATATAACAAAAGAGGAATACCAACGCATATCTGAGGCCTTTAAGAAGGAAGAATTTCGTAAACTTTTCCTAGAGTACATTGAAGAAATTCAAGATCCCGACAATCGTAAACGCTATGAGGAAGAGATTGTACAAATCGAGGCAGAGCGTGGTGTAGACGTTTTATTTGTTCACCCAGAACCTGGCTTTGTTATAAAAAGCTCACAAGACGGTGAACAAAAATGTTTTATCAATTGTGCCAAGAATTCGCATGTGGGCAAGCCCAGCAGCCAAGTATGTGTGAATCAGGGCACTGGACAAAAAGGATTGAGTTGGTCAATTCCTATGGCCCAAGCACCGCCACGTGATGATTTGGATAACAATAAGAAACGGTGTAGGGTTTACGATGTAGTTTTCCATCCAGATGCCCTGTATTTAGCCGAAAAGAATGCTGCATTCCACAAATGTTTGGTGGATACCGCCTTAGATGCTGTGGAAAGGGAATATAAGGTCACCTTAGATCGCATAAATATAAAATTTCCCAAAATGCAATACAAAGGATTGCCAAGACCCACTGTGATACGCAAATTGGCTGTGAATCCGCCAGCCGAGACGGAAGAACCCCATCCTCTCGAAAATATCTATCCAGCCAGGCCCACTGTTGACTCTGGCAAACCAACAGTTCTACCCATGAAAACAATGGACTGTGGAAGTCAATCAAATGACAAAAAATCCGAATATAGCACTCCAAAGTACACATTGACACATCGTCACGATGTAGATCTCAGCCAATATACACACGAACTAGATGCTAAACTGCATGCCACCATGCCACGCGAATTAGTTGTGGACATTGAACTGCCACTCTTGAATTCCAGCAATGAATGTCAATTAGATGTAACAGATAAAACCGTATTTCTGCTCAGCGATCGAAAAGGAGCCAAATATCGTCTGAATGTTGACTTACCCTTCAAAGTAAATGAGAAGGATGGCACTGCCAAATTTGATACCGACAGTCGGCATTTGGTTATAACACTGCCAGTGGTTCAACCATCTATAACAAAACAAAGGGAAATGCACGAAAGTCTATTGCATTTAAATCGTGAAGATAGTGGTGTGGAAAGTGATGTTCTGAATGATGATTTGCATTCCTGCTCCACGGAATCATCGCCCATTGAAGAATTAAGTTCAGCTTCCTTCGAGGAGAATCTGCAGAAGGCTGTGAAATGCGTAGAGACTAAAGATGAAGGAGATTTTCTAAAAGATTCTGTGGACTATCAAATGCCAACAAAATTCGATTGTAACGTACTGGACAACACCATGGCCTTTATACTACAAGTGCGTAATGTTCAAGAGGATTCCATTCAAATAAAACGAACAGATCATTCTGTTCATGTACAATTCAGATCCATAGGTTCTGGATTCTATCCAACATACTATGCATTCTGTATACAATTAGTCGAGGCTGGTACAGAGGCTAAAATTGTTAATGCCGAAGCAGAGGCTTGGGAGAATAATGTTATACTAAATGTTCATCTCAATCAATCGGCCGAGAAAATATCTAGCTATCTAGCTGGCTTAGATAGTGATAGTCTCAAAGAGTACGGCATACTTGGTAAAAACGCGATATGCCATAAATCCAGACAGAGAAAAAAGTCTCCCAAGGATCAATTACAACAACATAACTTAGACATAACAATAGAACGTTCAGAGTGTGATAAATCTATAGATATTGAAATAAAATCACGCATCACTGAAAATTCTACTTGCAATGCTAACACCACCGAAGATGAGGATCATCAATTTTCCTCAACTACAGTTGATGGAAGCTCTCAACAACATCATAAAAAGGTCAACAAAAAACAAAAGCGAAAAAATAAAAAACGTCGTTCTCTATCGGAATCTGCCTGCGATGACATAAAAGCATATCAACAAGAACAGGAACAGCAGCAGCAGCAACATCAATCCACACGTAATCCTGTGCCGGAGGTTTCGGAAAATGATGAATATGCCGACGATGATGAAGACTCTTCGCCTGAACGTTCCGATAAGGTAGCTAAATCTCCAATTCATACGATATCATCATCCATGAAGGTTCCTACGGTAGCCAACAATGCCACCAATGGCCTCAATTTGACTGGCCAACAACGTAAACAACGTAGTTTCTCGGAATCTCGCGATAGTGCTATTAGCCTTAGTGCTGGTAGTACATATAAAGGAATTCTAAAGCATTACAGCCGTTATGCTCCAAGGCCTTCAATATCGGATTCTTGTTCGTCCATTGATGAATGTTCTTCGAACTATTCGACTTCTGTGGATGGAATGACAAGCGCTTTCAATTCGTTGCGTTTCTCGCATTCATTTAGTGATATCCCTGAGGAAAATGTTGTTGGTTTATCGGAGAGCTGCAAAAAAACAGTGCGCTTCAGCGAAGTTATACGCAAACAAGTATTCAGGATGGACTCGAGTATATTGGGTCAGCGTAAGAAGAACCAAAAACGACGTGATCTCAAGCAAAGAGCACTTCAAAGACGTCTGAGTGAAGGCGATTCAGCAGATTATGAAGATAATAAGCCCATGACTCCACTACAAAGCTCTGCTCCCGCAAATTCTCAATATCTAAAAGCCAAGAACAAACAACCATGCACAAGCTATAATGGAAATTCCAATAACAACAATAATAAAACAAAATCAAATGATAAAAAATCGAATCAGAAAAATAATCGAGCAAGACTCGAATCGGAATCTTCATCGGATGTGGATAATCATAAAAATGCTATGATGTTTGAAATGGATATGTAAACACCGTTGTAGTTTTTAAATACATGGCATACATTTTAAAAATATATTAGATATAATNNNNNNNNNNNNNNNNNNNNNNNNNNNNNNNNNNNNNNNNNNNNNNNNNNNNNNNNNNNNNNNNNNNNNNNNNNNNNNNNNNNNNNNNNNNNNNNNNCCCGCAGTATTATTCATACCACACAATTGTTTTAGCTGTTAGAGAGACAACATTATTATAGTATACTGTTACTGCAACTAGGCTATAGTTATAGCAAACCACATGAAAATCCACTGTATTCAGGAGTATAATTCAATACATTTCTAAATATTAATAATTC
>PermPBO_1_(paired)_contig_1148
GGGGAAACCAACCTTGAAGAACTGCAAAAATGTAAATTTGTAACCATGTTGCTCTGCAACACCGGCACAGACCACATTCGCCGAAGCACCAATGAGAGTTCCATTGCCTCCCAGACATGCTCCAAAAGCTAATGCCCACACCAAAGGCTGTAGGGGCAAATNNNNNNNNNNNNNNNNNNNNNNNNNNNNNNNNNNNNNNNNNNNNNNNGTGGTCAATGGTATATTGTCAACAAAGGCAGAAGCTATGGCAGAGACCCATAAAATAATTAAGACAGCTACCATCAGGCGTGATTCTTCACCTACTCCCAGAATAATATTCTCGGTCATATTTCCAATCCATTCGATCAAACCCAATTCCGATAAAGCNNATTAGAATAAATAGGGCAGCAAAGAAGAGCAGAGTTGACCACTCCACTCTGGCCAATATGGCTTCCATATCCTCTATGTCGGCCAATATGATAAGGAAAATGGCACCCAACAACGCTGTCCAACCCAAAGAGAGACGTTGTAGCTCAGGAACAGAATGCAAAAAGAAGAGACTTATCACAAACACCAAGGCACAAGAGCATTTGATGAGCAAAGGCTTATTACGTATGGGATACTTTGCTTGTAGATTCTCTAAAGTTTGCTGATAATTGATGGCAGGTTCCACAGCTGTGGACATTTTCTTCTTGAGAGAACGCTTTAAGCGATTCACCTTCTTCATAAGCGTTTGACGCACTAATTCTTCATCTTTGGAGTATGAGGACAAACTGGCCGCAGCACGTTTCCATACATGAATCTCGTGGCGTAGTTCTTCCACTTCAGGAGATTCCTTGAATTNNNNNNNNNNNNNNNNNNNNNNNNNNNNNNNNNNNNNNNNNNNNNNNNNNNNNNNNNNNTGGAACATCACCAAAACCACACCGGGCAACATGTGCAGAGTAAAGATGGCAAAGTTGACACCATTTTTCGATATGAAACTATTCGAGGCAATAATAACATTTGGAGGATCTCCCACTGGTGTCAGGGCTCCACCAATATTTGAATAGATGACCATACACATTAATATAGGAACCGGATTTAGGGACATAACTTCACACAGACGTATGGTAACAGGCGTCATTAGTAAGACAGTGGTTACNNNNNNNNNNNNNNNNNNNNNNNNNNNNNNNNNNNNNNNNNNNNNNNNNNNNNNNNNNNNNNNNNNNNNNNNNNNNNNNNNNNNNNNNNNNGCCAAATAATCGAACACTCCAGTCTCTGATAGAATAGCCACCAATATCATCATGCCAAAGAGTAGCAGCAATGTTTCCACATCTATCCATCCCATAATGGTGACCATAGAGGGACGAGAATTCAATGCGGCCAATATGCCCACGGATAATGTGGAGGCAATAATGGCCGCAAAGGTTCGATTCACAATTTCCCAAATGATCATGACATAGAGGCCACACAGGACCACAGCGGCGTAGATGACACCTTCCTTTTTGTAAATAGGAGACTCATCTATGCTCAATTGCAAGGGCAACTCAGCTTCTATGTTCGATACGAAATGCAATGTCAGTTCGGTTAGATTTGTATTGTTTGCATAGTCTCCTTCCAGTGGTTCGATTTGGAACTGATGTGTCTTATGGGTCTCTCGTGTTGTATCCATAAACTCTGGATACACCAGTTCAAGCAACCATATTCTTGAGACAAGTTCATCAAAGGCCTTCTCGCCCGACTNNNNNNNNNNNNNNNTCATTGTAGTAGGTTCGCTCAACAAAAATCTCCAAACGTGGAGGTGGTCTTTGCAGTGTGTCTTTAACGGCTTCAGCTTCTTGAAGGCGAAAAGCTCCTGTCAGGCTTACACCTATTCGCGATAATTCTGCTGTGGTTATGGGGAAAACTCTTTCTGTGCCATTCTTTGGTATGCTTATCAGTTTCAACTCATCCACATGCTCGTTCGTAGACATTAGNNNNNNNNNNNNNNNNNNNNNNNNNNNNNNNNNNNNNNNNNNNNNNNNTATTTTTTAACCGTGGAATGACCATGATGTTCCGTCTCATCCTGTTGATCCTCATTGTTATTCTCCACATCTCGTCCATCCAAAATGCGAACTTGTCCCATTTCATTTGTGACATTAATGCCAATTGGAGAAAAAACACTAGAATTTTGTCATGGCCACTGCCACAGATAATGACACCACCGCCACCATCGACAATTTTGCCATTATTGTGGTCATGTTCGTCGGCATCGTCATTGGGTAAAGGATCGACATCGGGCGGTTCATAGCCATGTAATCGCTCATGCTCCTGTCGGAAAGATGCTAAACTGGGATCCTGCCGTATACGTTCCGGTAACGCACGCCACACTTGTAAGGCACCTTCTGTTACTTCACTTGGTTTCGGAAAACTATCCGCACGTTTCGAACGTCTCTTGCGCAGCCATATTCGTTTGCCAACTTTGACACGCATTTTGAAGGGGATATTGTCGCTGATGTGATTGACNNNNNNNNNNNNNNNNNNNNNNNNNNNNNNNNNNNNNNNNNNNNNNNNNNNNNNNNNNNNNNNNNNNNNNNNNNNTGGGATTAAAGCCCACACTGTTAAGCGTCTTCAAAGGTACACAGAGTAGTAAACGGTTGTTGTGTGCTTAGATGTTGTCACCTTTAACTAGGACTGGCGGTGAGAGTGGTCTCAAAAGAAAAGATTTGAAACCGGATCACAGATTTTATACAAAAAAC
>PermPBO_1_(paired)_contig_1149
CGCGTTGTTTAAGTGTTTCCTTGATCTTTTGTATGCGATCACGGAAACACTTAAACAACGCGGTGAAGAAAATATCGACGAGGCATCTGTTGCAGAAAATCTTCCCGAACAGGAAATTCTCATTCAATCTGTTTGCGAGACTATGGTACCCAAATTGGTTGCTGAAGATATACCATTACTGTTCTCTTTGTTGAGTGATGTCTTCCCCAATGTTGGCTACACGCGTGCTGAAATGAAGGGTCTGAAAGAAGAGATTCGTAAAGTTTGTCAAGAGGATTATTTGGTTTGCGGAGAAGGTGATGAGCAAGGTGCTGCTTGGATGGAAAAGGTTTTGCAATTGTATCAAATTTCTCGTCTCAACCATGGTCTAATGATGGTTGGACCATCTGGTTCAGGAAAATCTACGGCTTGGCGTACATTGCTTAAGGCTCTCGAACGTTTCGAAGGAATTGAAGGTGTAGCTCATGTTATAGATCCTAAGGCTATATCCAAGGAAGCATTGTATGGTGTGTTGGATCCCAATACACGCGAATGGACCGATGGTCTTTTCACTCATGTTTTACGTAAAATCATTGATAATGTTCGCGGTGAAATTAATAAACGGCAATGGATCATTTTCGATGGTGATGTCGATCCCGAATGGGTTGAAAATTTGAATTCAGTATTGGATGATAATAAACTCTTGACTTTGCCCAATGGAGAACGTTTGTCGTTGCCACCCAATGTTCGTATTATGTTTGAAGTCCAAGATCTGAAATATGCTACTTTGGCCACAGTATCGCGTTGCGGCATGGTTTGGTTCTCCGAGGATGTTCTATCAACTGAAATGATCTTTGAAAACTATCTATTGCGTTTGCGATCGATTCCACTGGAGGATACTGATGATGATTTTGTTGGCATTTCGAAACCCACTAAAGACAAAGAAGATGAAGTTTCTCCATGTTTGCAAGTGCAGCGTGACATAGCCATGCTATTGCAACCCTTCTTTTCGGCTGATGGTGTTGTGGTTCGCAGTTTGGAATATGCAGCTAATGAGCAAGAGCATATTATGGACTTTACACGGTTGAGAGCATTGAGTTCATTGTTCTCGATGTTGAATCAAGCAGCAAGGAATATTTTGAACTACAATTCAACGCATCCAGACTTCCCATTCTCAAACGATCAATTAGAGCAGTATATAACGAAATCTTTGATATATTCTGTCCTTTGGTCTTTTGCTGGTGATGCTAAACTTAAAGTGCGCACAGATTTAGGAGATTTTGTTCGTAGTGTTACCACAGTAGCATTGCCTGGTGCGGCCGGAGTCCCCATTATCGACTATGAGGTTAGCATGAATGGTGAATGGGTACCATGGTCCAATAAAGTTCCCGTTATTGAAGTGGAAACTCACAAAGTTGCTTCGCCCGATATTGTCGTACCAACTTTGGATACAGTAAGACATGAATCTCTACTCTACACTTGGCTGGCAGAACATAAACCTCTAGTGTTATGTGGTCCTCCTGGCTCTGGCAAAACAATGACTTTG
>PermPBO_1_(paired)_contig_115
TGGGGGGAAATTGAGAACGCGATGTCTGGTGTCTACTCAGAGGTGCGAAAAAAGTTTCCCGGACCAAGTCCTCGACGGCAAGATGCTGGATGGTATCAAGGACGATATAAGTTAATAGCTTTTGCAGACCAGAGGTCTATGGATTGCTTTAAAGCTGCATTGATGCTAATTGGTGAAGTTTGGGAAGGAGCCGCTTTGGAGTTAGTCGATAAAAAAGACATACCGGCTAAACCTAGAGCACATGCATGGATACCGGCAAACCCTCCTGATCCTGAGTCAATACTAGAGAGACTAAAAGAATGTAACCCAGATCTTCCAACCGCCGATTGGAAGGTTGGTCGTTTGGATGAGGTGGATGGACCAAGACGACATGCGGTGTTTATATTAAACATAGAGTCGCTGCCACATCTAGCCCAGACCCAAGGACGCGTAAGTTATGGCTTTCATGATATCCATATGAAGGTATACAAAAGCGATCAGCCAAAGGATTCCGAAACGGACAAGCCTCCGGTAGAGTCAGCAGTGAAAAAATCTCCTAGCGAAGCCGAAGGAGACATAAAACCTGCAGACTATGGCGAAAATCATATGCGGGAAGTTTCTACAGGCTCAAGCCTCACCAAAGCTGAACCGCGGATTGTTGCGAGAGTCACCGAGATCTGTGAAGAGGAAGCCCTTGATGACTCAATTGAAGCGGCTGATGTGACGGTGGTTGAAAATTTGGATGGTTCTACGGTTCCTCCAGATAAATCTTCACCATTGTAAGGCCGCTTGTGCTGCCTTAAAAGTTCTCCTGATGAAAGGAGACATAGATATAGTTCTTATTCAAGAACCATACATATATAAGAACAAGATCTGTGAATTAAGCACTCCGGGTTTCAAACTTTTGCATAATACCGGTAACGATATAAATCGAGCCTGTATAATTGCTAAAAACGAGCTCAACTTGTTTCTGCTTCCTTCAATGTGCAATGCAGACACTGTCGTAGCCAGTCTAGAGATAGCCAAATGCAAATATTGGGTATCTTCGGTCTACATGGGACATGACAGGGAGATGCCTCCATGTGCCGTTAA
>PermPBO_1_(paired)_contig_1150
AACAGTATCTCATACAAGACTTCCACACGAATTATGGCCATCATCATAACCAAAGTCGCAAAAACATTAGTGTCTGTGACCTTAGCATTGGTCATAATGCACTCAAGTATGGTCCATGGCCAGGTAATGTCATCTGAAAGATGTCCATCCAATATTGAGGTTATGCCTTGCTTCGATATATGTCAATACATGGGAAACTGGTACGAGTATGCCAAATATCCAACTTACTTCGAAACCAGTGGTGTTTGTGTCAAAGCTGAATACTGGCTAAAGGACGATGGCAGTAGTGTTGGGATCAAAAATAGTTTAGTGAATGCAACCAATGGTTCATATCAGGAAATTCAGGGCACTGGTACTGTTGTATCCAATGGTAAACTTTTAATTAATTTCCCCGTAAGTGCTTCGTATGAAGTCTGCAGCAATTATTGGGTTCTTGATACGGACTATACTACATACAGCGTTGTCTATTCTTGCCAAAACCTGGAAAATGGTCAAGGATCTTCAACATCTTTGTGGATCTTAACGCGTGACCATTTGCCATTGCTGTCATCCATAGAAAAAGCAGCGACCGTCATTAGGAAAAATGGTCTCTCCTTGGATCCATTGTTTTTCACCAATCAATTAGATTGCAGCAACTAACATTCA
>PermPBO_1_(paired)_contig_1151
CCTGTGCTCCCCCAGAAGGTTGATGTATCATAATTCGGGAATTAGGTAGAGAATAACGCATTCCAGGAGAACCGGCTGCCAGCAGTAGGGATCCCATTGAAGACGCTTGACCAACACACCAAGTGGCAATGGGAGGTTTTACGTACTGCATTGTGTCATATATAGCTAAACCCGCTGTGACAACACCTCCAGGAGAATTTATATACAAATGAATGGGCTTATTGGAGTTTTCGGATTGAAGAAACAAAAGCTGTGCAACAACTAATGACGACATGTCATCATTTATGGAACCCATCAAGCATATGATTCGCTCCTTTAGCAAACGTGAAAATATGTCATAAGCGCGTTCTCCTCGGCCAGTTTGTTCAACAACGATTGGGATTAAATGCATCTTTCTCCGAAAACATTTCAAACCTTTGTC
>PermPBO_1_(paired)_contig_1152
TCGCACTGTGTATCCAATATTCTCTATGGACTTACAAATAAAATTGTGAAATTTACAATAACAAAATATCGAATAATTATATTGGTGACTGTTTGAAGCCACGAGCAGCATAATCTCCTGGCTTTGATCTATCGGAAACCTTGGGGAAGCCCTCATCACCGGGATTACAAGCTTTGCGGGAAGTAATTACGCGCCATCCACCTTTACGTGTCCAGTCATTGCGGTTGTATTTGAAATAGTAGTGGGAAGCTAGTACGAATGTCCCGAACAAGGCAACTTTACCAGTCCAAAATCGTAAGGTCCAGGCACGTTGAAAACCCAATACTGGGGTTAAAGCCTTATGTACTGCATCCAGAGGTGCTCTATATGCACGTTTAATGGGATTCATCAACTCTTTTTCCAAAGCTGGAACCTGACGTGGACCATGATGCAATTCTAAATCTTTCAACCATTGTTTACGCCAGGCCCTTTCGGCATCGGTCATGCCCACTAATCGCTCCCGCTCTCTGACCATACGGCCGGCAATGGCCATGGGCTTAACACCGGCTGTTTCTGCCATATTTAACTATTTCACAAAAGTCCGACTAGAGAACAGCTGTTTTATCAACCATAAAAGC
>PermPBO_1_(paired)_contig_1153
TTTTGGCATTGGTGTAATGTTGGCTACTTCGGTGTTATTATATTTGCTTTTCTGTAATAGTGTTGTGGTATTGTTTTTGTTGTTGTAATATAAAATTCTCTTATCTTCACTTTACTATTCATCCTTGCGCTCCTCAGGAACTTCCCAATAGNNNNNNNNNNNNNNNNNNNNNNNNNNNNNNNNNNNNNNNNNNNNNNNNNNNNNNNNNNNNNNNNNNNNNNNNNNNNNNNNNNNNNNNNNNNNNNNNNNNNNNNNNNNNNNNNNNNNNNNNNNNNNNNCTGCGTTCATAGCCCCCCATTATATGGTCATTGATTTCAGTTGTATTGCTTGCTTCGATTTCCGTTTGATTTAACATTGCCGGAAAGATAGTGGCCAAATCGGATTTGTATTGTTCCCTATTTACCATCGCTGCAAAAACTGCCGAGGCAATAGCTGAGATTATGGCTGGCATACCATGGAGATTGTGTACGCCGCAGGTGTCGTGCAATCGTAATTTTTCTGTTAAGAATGGCGTAATAAAGCGATAACCCAATACTGATACTGTACCAGCAATGATACCAATTAAAATGGCACCATGAGCTCCAATCAGCAAATTACAGACAGTACCAACGGCGACGCCTCCGGCAAGTGTTGAATTCTGAACATGAACCATATCCAATTTGTTTTCATGACTGACANNNNNNNNNNNNNNNNNNNNNNNNNNNNNNNNNNNNNNNNNNNNNNNNNNNNNNNNNNNNNNNNNNNNNNNNNNNNNNNNNNNNNNNNNNNNNNNNNNNNNNNNNNNNNNNNNNNNNNNNNNNNNNNNNNNNNNNNNNNNAAGTGCCAACCATTGCAAATATGTCCGATGTATAATTGGCTCCTTCATATTTGCCAGCATCATTTTGATCCTTGGTGGGACGCAACATTAGACTGACAGCCAAACCGAAATATGCACCAAAGGCATGGACAGTAATTGAGCCACCGACATCACAAATGCTTAAGATATCTAAGGCAACATNNNNNNNNNNNNNNNNNNNNNNNAACGGCGAACAAAGCAATTTCGAATAAAGCCATGAATAATAATTGGATGGGTGTTGTGCGACCCAAAAGAGCACCCATGCTAATTAGAGGAACAGCTGCAGCAATATCAGCATCAATTATATTTTCTAACGTCAGTTCGNNNNNNNNNNNNNNNNNNNNNNNNNNNNNNNNNNNNNNNNNNNNNNNNNNNNNNNNNNNNNNNNNNNNNNNNNNNNNNNNNNNNNNNNNNNNNNNNNNNNNNNNNNNNNNNNNNNNNNNNNNNNNNNNNNNNNATATCATTACTTGAATGTCCTGGAAATGAGGATATTTAGAATCGTGTTGTTCACTTGATCCAGAGTCTTCAGCAGTTTTTTCGGTTGGCATTGCTTCCTTGCCATAACGCACGAACATCCAATAAAGAACAAGGAAGACTATTTGAACAATCATCAGGGCAACAANNNNNNNNNNNNNNNNNNNNNNNNNNNNCTGCATTATGGTTTTCTATCGGTATATTACAGGGCACAATGATGTGTAACACTCAATAACACAATCACAAAAAGGATATGCTGTCAAAAGTATCTCAGAACTGTATCTTGATATTCTGGAAACAAACACAAATTCA
>PermPBO_1_(paired)_contig_1155
CAGATTAGAGTCGAAGCTCTAATCCAAAAATTTTTAAAAATGTTCACTCTTACATTGGTTGTATTGTTTGCTATTACCTCTCAAGGTGTATTCTCGGTACCTGTGGAACATGAAGCTCAACAGGAAATGGCCAACGCCATTTTGAGAACCAGTCAATCGATGAAAGAAAATCCTGAACGTGCTGCCGATTGTTTCAATGTCTACTCGCAAGGAATTACCGCGGCCAATGAGAAATATGAATTGGAATATGGTAAATGTGTATCTGATGCGGAGCAGGCCCTATTGAATGTTGAGGCTGAAGTTGCCAATGATCGTCTTAGTGTTGCCGCAAGTGGAAACAGTGTTTGTGCTCTCTACGAGGATTGTTCGAACAAGGAATCATCTGGCGAATTCTTTGAGTGTTACGTTGAAGCGGCTGGAGCCTCCATAACCACTGCCTTGGACATGCAAAGTGTTTCCAAAACTAAGATGCAATATGTGAACTTGAGATACCAAACAATTGAATATGACAGAAACTTTTGCTCGGATGAAAGCTCCAATGCTTATATCAAGGAAACCACAACCCTCTACAATCAATTGGATGAATGTTTAAAAACCGGTTTGGTTGTCTCTCCTCCAACTCCTTCTTCGTCTTCGGCACCCACTGAACCAGAAGAATAATTCTCAGAGATAGTGTAATCTCTGACATGAACTTTGGGTAAAAATTTCTTCATAGGATAATGTTAAATTCTAATCAAGCTGTGATCTAGATTGAGCACAATAACTTAATTTCTAAAAAACAAAACAAACAAAAATATGATTTACAGCAAATGTATTAATTTTGTATCCAAAGTACAATAATTGAAACAATAAAATCGTTC
>PermPBO_1_(paired)_contig_1156
ATTTTGTGCACCCTACATTCAGTATTTTCGGTTTCTGGGAACGTTTGATCTTTTGTCGGATTTTCGCGAGTTGTGGACTCGAATTAATCTTTGTAACTCGAGTTACTTTTGCGTATTTTGCTATTTTTATTGAACGGAACCTTGTCTGAGTTTGGTAATTTTATTGNNNNNNNNNNNNNNNNNNNNNNNNNNNNNNNNNNNNNNNNNNNNNNNNNNNNNNNNNNNNNNNNNNNNNNNNNNNNNNNNNNNNNNNNNNNNNNNNNNNNNNNNNNNNNNNNNNNNNNNNNNNNNNNNNNNNNNNNNNNNNNNNATGAAAGATGAGGAGTTAGACGTCTATAGCCTCGAGATTCGAAGTGAGGAATTGGGGAAGTTGTGGACAAAGGTTCAGGATTGCTTTGAGGAATGCGTGGCTAGTTTACAGGGTGCCGGAACAACGCAAACGAGCGATATTGAATCGGTGGACGGGAAATATGACGCGNNNNNNNNNNNNNNNNNNNNNNNNNNNNNNNNNNNNNNNNNNNNNNNNNNNNNNNNNNNNNNNNNNNNNNNNNNNNNNNNNNNNNNCACTTCGTCTGCGTCTTCGGTCGTTGCAGCATCGAGACGGAGTATCGGGTCTCATAAATCGACTCAAGGATCCGAAGCGATTTGGGCTAATAACGCGACTACTTCGATACCGGCTGATCGGGAT
>PermPBO_1_(paired)_contig_1157
CTGGATCTATTTAGTGGAAGAAATGTAATAACATAGGTGATAACATACTTATTGGACGAACTGAAGTACAAATACATCGATAGAAATTAAATCAATATCAATTAAATCAGTCAATATTTGTAAGGAAATCAANNNNNNNNNNNNNNNNNNNNNNNNNNNNNNNNNNNNNNNNNNNNNNNNNNNNNNNNNNNNNNNNNNNNNNNNNNNNNNNNNNNNNNNNNNNNNNNNNNNNNNNNNNNNNNNNNTATTATTTCAATATCATCAGCCAAAGGACTTTCAATTTCGGCTTCAACATTAGCTTTCCTTCCATCAGATTTGGCAGCCTGCATACTGTCTAGATTGATTAGTGATAAGGTCATTTTACTACTTATAACAATTGCTGGTTCTTCAGCAGATCCATTGAGTTCAGCATCATTAACTTCTTCCTGCTTGGTTTCTGCATCGGCAACCAAAATTTGCGAGTCATGAGCCAATGCGCCTTCCAAGTATATTGATTGAGGTTCTGGCATTTCATCATCGTGTTTGGAATGTTCGTGGTGGTGTGGTAGCACTGGTGTTGGAGGACGACCTGACCATTTTTGGCCACCCTCACAACTGGCACTAACTTCCATTCCAAGAACCGCTACAGTACGATCAGCACTTCCGTCTCTCATTTTACGTTTATCATCGGCCGTTGCTTGGGATTTGTTAACGTCATTGATTTCTTCTACTCTATTATCGTCACCGGATGTCTCATGAATGTTGTTTGCATGCCCATTGGAAATGTTTTCTTTTTGATTCGTGGTCGAATTTTCGTTGGAGTTTTTTTATGATTCGATTATAAAG
>PermPBO_1_(paired)_contig_1158
ATTACATTATATTTAATTATAGTTAATCCTGTACATCAAGATCGGGAGAAAACCGAAAACTGTGAGTTGTATTACTCGCTGCCGCTGTAGCTACTGCCGCTGTTGTGGATGTTGTTGATGCGTTTGTATTACTCGCCTGTGAGGTATGTGCAGTTGTACTGGCCATAGTGTAATTGCTGCTTCCAAGAGTGGAGCCTAGACTTCCACCAGTAGTGGTATTACTGCCAGAACTCGATATTAAACTAGCAGATGTTGATGATGAGGTATTTTCATCTGTGGAACGACTTCGGTTTTCTAGAGCATTGTCTTCTCTGTTACGTATTGGCACCGGTGCAGCTTGTTCTTGTTGTTGAATAGCATTTGGATCTGTGACATCAGTTCTATCGGTATACATCATAATTTCATGGCACAATGGACATCTATCCTGAACGTATAGCCATTTGCGTAGACAAACACCATGGAAAAAGTGCCGACAGCGTGTAATCTTAGCCGAGTGCATTTCCTGATAACAAATAGCACAAACATCATCGAAGGCCTGGAGTTGAGCTGGTGTAGCCTCCGGTAGTGTAGAAATTTTATGAACTGCAGAACGTCTCTTCATAAACACAGACCAGCCAGCTCGGGCTTCGCACCAAATATTGAAGTAGGCATGGATACACATCATAATGGCTCGTATGGCGCCGCCTGTAGCATTTTGTGCCGACTCGAAGACCAAAATCCAAGCGCCATTAAAGAAAAGTAAAATACCAAAACAAAATTCAATGGAATTACCAAAAGCCCGTACATAATAGAGATAGTCATCGAGTTTCTCCCAGAAAGTTTGTCGACAGGCATCCAATAGGAATAGTGTATATGTAGCCAAGGAAACAAGAACCTTTACAACAACCTCTACGGAGAAGGCCGTTACTGCCAATAACCATGTAGATGGAGAATGACGACGCCATAAAGCAATCAATAAACATATGGGGGCAATGACTAGAAATGCGCATACGGTTAAGGCACGGAAATGGCGTTTGCGCGACGGATTGCGAGCAGCACTCAAGGACATTAGAATTGGTGAGACAATATTGTGTATAAAGTGAAGTAAAGCTGTTNNNNNNNNNNNNNNCACAAACGAATGAAGCGCTTATCAGGAGCTAGCGATGTTAGGCCAGTTTGCAGGGCCAAAATATAAAATAGAACCGCCGAAACAGTACCCAATGATTTTTCTTCCTCATTGTCAAATGTCAAGAGATACCATTGGAAAGCTTTGCCTATATAATGCGATATTACAGATATAACTGAGGTCATTCCTAGAACAGCTGTCAGCGTGCCACAGCCATCAACTAGTAAAGTTTGTAGGGTGGGTAAAATATTGGAGGTGTTAACTTCATTACGTAGCATCATCGAAATAAATCCTTGGGTTATTCTTATTGTCCAAAATACTCTTAAAACACTTGGCACATTGAGTCGTTGCCATTCATTTTCAATTNNNNNNNNNNNNNNNNNNNNNNNNNNNNNNNNNNNNNNNNNNNNNNNNNNNNNNNNNNNNNNNNNNNNNNNNNNNNNNNNNNNNNNNNNNNNNNNNNNNNNNNNNNNNNNNNNNNNNNNNNNNNNNNNNNNNNNNNNNNNNNNNNNNNNNNNNNNNNNNNNNNNNNNNNCTAGCAAAAATCAATGGCATCGATTTTTGCAGTAAGCTATAACGTGGTCCCAAATGTATATAAGCAAAAAGCATTCCCATAAACCATTGTGCCACAACATGTGGGGCTATGGCCACCAAAACACTACCAGTGTCCAGTAATCTTGTTGTGTTCATGGACAATACGTCCTCTAGTATGCACGGACTATTTTCCATTATCATTAGGGCTGATACATTGGACCAATGTGAGAGCAAAGTAAGGCCCAATGATATCAAAAACATATACACCATCACTAAATGCCGCGTCCATAGCATAACTATACATATAGCACAAACGAGACCCAGTAGACAGATGAGAAATTTGACCGAAGTAAGCCCCAGCAGATCCGATATATATGAGTTTTTTGCGAAATCGTCGACTAGGTATCCAAAGGTTTGTGTTAAAAAACCACCTCCACTGGCAGGGGAAGACGAATCAATAGTCACCACAGCTTCTGTAGTATTCTCCAAGACGGTGGCAGCGGCATCAGTCACTGTGGCGCCAATAGTGACACCTCCATTACTACCACTTGGAATACCCATATCAATTTTTAAGATTTCATCTATGACTAAAATGGGTGGCACACGCATCATCACATCCACCATGCCCAGAACTTTGGTTCTTATTGACATTATGCAGTTAGTATA
>PermPBO_1_(paired)_contig_1159
ATCAATTTAAGTAAAAGTAGAAAAAACAGCAAAAATGTCTTCGACAAAAATCAACCAACGTTTTATTGAACGTGGAGCCCATAAGGGAAAAGGGTTGGCCGTGTTCACCAGTGGAGGCGACTCACAGGGCATGAATGCTGCTGTCCGTGCTTGTGTTCGTATGGCCATCTATTTAGGATGCAAGGCTTATTTCATTCGTGAAGGTTACCAAGGTATGGTAGATGGCGGTGACAATATCGTTGAAGCCAACTGGGCTTCGGTATCATCGATTATTCATCGTGGTGGTACAGTTATTGGCTCTGCCAGATGCATGGATTTCAAACAACGTGCTGGACGCTTGAAGGCTGCCAATAATCTCATCCAAAAAGGCATTTCAAATTTGGTTGTCATTGGTGGTGATGGTTCACTCACTGGTGCAAATTTATTCCGTCAAGAATGGACTTCCTTGATAGATGAACTTCTTAAGAATGGTCAAATAACAGAGGAACANNNNNNNNNNNNNNNNNNNNNNNNNNNNNNNNNNNNNNNNNNNNNNNNNNNNNNNNNNNNNNNNNNNNNNNNNNNNNNNNNNNNNNNNNNNNNNNNNNNNNNNNNNNNNNNNNNNNNNNNNNNNNNNNNNNNNNNNNNNNNNNNNNTGATGCTATTGTTAGTACTGCCTATTCCCATCAGCGTACATTTATTATGGAAGTTATGGGTAGACATTGCGGTTATTTACCCGTAGTTACTGGTATTGTATCAGAGGCTGATTATGTCTTTTGCCCAGAATCACCACCACCAAGTGATTGGCCAGATAAACTTTGTGACAAATTGATACAGGAGCGTAATGCTGGTCAACGCTTAAACATTATTATTGTTGCTGAAGGTGCCATTGATCGTGATGGCAAACCTATTTCGGCTGAAGATATCAAAAAGGTGGTTGTAGATAAATTACAACAGGATACCCGTATCACTGTTCTTGGTCATGTACAACGTGGTGGTAATCCCAGTGCTTTTGATCGTGTCTTGGGCTGCCGTATGGGAGCCGAGGCTACCCTTGCATTAATGGAAGCAACACCCGATACTGTACCGGTTGTAGTATCTTTGGATGGTAATCAAACTGTACGTGTACCCTTAATGGAGTGCGTAGAACGTACACAGGCTGTAGCCAAGGCCATGGCTGATAAAAACTGGGAATTGGCTGTGAAGCTACGTGGTCGTTCCTTTGAACGTAATTTGGAAACCTACAAAATGTTGACTCGTTTGAAACCACCAAAGCATGAGGGTCAAGGTTTCCGTTTGGCTGTGATGCACATTGGTGCTCCTGCCTGTGGTATGAATGCTGCCGTTCGTAGTTTTGTGCGTAATTGCATTTATCGTGGTGATACTGTTTTCGGTATACACGATGGTATTGAAGGTTTAATTGCTGGTAATATTAAGGAAATGGGTTGGTCCGATGTCACCGGTTGGGTAGGCCAAGGTGGAGCCTTTTTGGGTACCAAACGTACTTTGCCCGAATGCAAATTCAATGAAATTGCTTCTCGTCTTAAGGAGTTCAAAATTCAAGGTCTTTTGATTATTGGTGGCTTTGAGGCTTATCATGCTTGCGGACAAATCGCTGATCAACGGGGCAACTTCCCTGAATTCTGTATTCCTTTGGCTGTAATTCCATCTACTATTTCCAACAATGTCCCCGGTACTGAATTCTCATTGGGTTGCGATACTGGTCTCAATGAGATTACTGAAATTTGCGATCGCATTCGTCAATCGGCTCAGGGTACCAAACGCCGTGTCTTTGTCATTGAGACCATGGGAGGCTATTGTGGTTATTTGGCCACTTTGGCTGGTTTGGCAGGTGGTGCCGATGCCGCTTATATCTTTGAAGAGAAATTCTCCATTAAAGACTTGCAACAAGATGTCTATCATATGGCTTCCAAAATGGCTGAAGGTGTGCAACGTGGTTTGATTTTACGTAATGAAAAAGCTTCCGAGAACTACAATACTGATTTCATTTATCGTCTGTACTCTGAGGAAGGCAAAGGTCTTTTCTCTTGCCGTATGAATATTTTGGGTCACATGCAACAAGGTGGATCTCCAACACCATTTGATCGTAATATGGGCACTAAGATGGCTGCCAAATGTGTAGATTGGTTCTCCGAACAATTCAAAACTAGCCAACAGCCAGATGGTTCTATAAAATGCACTAACAAAGAATCTGCTGTACTTTTGGGAATTGTCAGACGCCAATATAGATTTACCCCTCTGGCTGATTTGATTGCTGAAACTAACTTTGAACAACGTATACCCAAGAGTCAATGGTGGCTTAAGTTACGTCCTTTGCTTAGAATATTGGCCAAACACGATTCAGCCTATGAAGAAGAAGGTTTGTACATTACCGTAGAAGAAGAATGCTCCACCGATGCTGTGGCTTAGGCCTTTATTAAAATCGAGCAAACACCAACATCCATACAACATGCCTATGATTTATTAGATTGCCTGAGCTCAGCTACATATTTACCAAAACAAATTTG
>PermPBO_1_(paired)_contig_116
TGTTTGACAGTTCGCCATTGTGGTTGTGCGTAAAGAAAAGTTCGGCAAATTTGCATTTTTATAATTATTAAACCAAATACACTTTAAACATGAGGGAAATTGTACACATTCAAGCCGGTCAATGCGGAAACCAAATCGGAGCCAAGTTTTGGGAAATTATCTCCGATGAACATGGCATTGATGCCACTGGTGCCTACCATGGTGACAGTGATTTGCAATTGGAACGCATCAATGTATACTATAATGAAGCCTCTGGAGGCAAATACGTCCCCCGCGCAGTTTTAGTCGATTTAGAACCCGGCACCATGGATTCAGTTCGTTCTGGACCTTTTGGACAAATTTTCCGCCCCGATAACTTTGTGTTCGGCCAATCTGGTGCCGGTAATAACTGGGCTAAAGGTCACTACACAGAAGGAGCAGAATTAGTCGATTCTGTTTTAGATGTTGTAAGGAAAGAAGCTGAGTCATGCGATTGTCTCCAAGGTTTCCAACTGACACACTCTTTGGGTGGTGGTACCGGCTCTGGCATGGGTACCTTACTCATTTCCAAAATCCGCGAGGAATACCCCGACAGAATTATGAACACATACTCCGTAGTACCTTCCCCCAAAGTATCTGACACAGTTGTAGAACCATACAACGCCACTCTGTCTGTACATCAGTTGGTTGAAAATACAGACGAAACATACTGCATTGACAATGAAGCCCTCTATGATATCTGTTTCCGCACATTAAAACTCACAACACCCACATATGGCGATTTGAACCATTTGGTATCGCTGACCATGTCCGGTGTTACAACATGTCTGCGTTTCCCCGGCCAATTGAATGCTGATCTCCGTAAATTGGCTGTAAACATGGTTCCCTTCCCACGTCTTCACTTTTTCATGCCTGGTTTTGCTCCTCTTACCTCCAGAGGATCGCAACAATACCGTGCTCTTACAGTCCCTGAACTCACACAACAAATGTTCGATGCCAAGAACATGATGGCTGCTTGTGATCCTCGCCATGGTCGTTACTTGACAGTAGCCGCCATTTTCCGTGGCCGTATGTCAATGAAGGAAGTCGACGAACAAATGTTGAACATTCAAAACAAGAACAGCTCTTACTTCGTCGAATGGATTCCCAATAATGTTAAGACAGCCGTTTGCGACATCCCACCAAGAGGTTTGAAAATGTCTGCTACATTCATTGGTAACTCGACCGCTATCCAAGAATTGTTCAAACGTATTTCCGAACAATTCACTGCTATGTTCCGGAGAAAGGCTTTCTTGCATTGGTACACAGGTGAGGGTATGGACGAAATGGAATTCACGGAAGCCGAAAGCAACATGAACGACTTGGTCTCTGAATACCAACAATACCAAGAAGCTACTGCCGACGAAGATGCAGAATTCGAAGAAGAACAAGAGGCTGAAGTTGATGAAAACTAAATTAACAATTACAAAACCGTTCAGCAACAAACATCTAAGCAAGAAAAGTTTCGAAAAA
>PermPBO_1_(paired)_contig_1160
TGGTTTTCAGTCAACGGTCCCACAGCGGTTGTTAAACAAACGATTCGAAAAAAAAAAAACAAAAACAAATATCAAGTAGAAAATGAGTGAGTTTACAACAAATACGTACATATTGGGAGGGATACCGGAGTGGTTCTTTCTTTTCGGTTTTGGAGTGGTGAAAGGTGGCAGGTACATACAGATGTGCCAAAATGATTGATGGATTACTCACACCCTGTGGCCTTGTGATATATTAAACACACACAGCGCNNNNNNNNNNNNNNNNNNNNNNNNNNNNNNNNNNNNNNNTGGGAGTGATAGAGAGTGAGAGAGATTTGGGATGTACGGGAACGAGAAAGAGGATGAATGTGAATGATGTCCCATAGTAGTGATACCTCATGGAGTAGTACAGATAGAGAAATTCGGTGCAGTACAAGAGTGCGTAGGTTTGCTTGGCGGCCGCTCAGGTGAATCTCCTCCAAGCAGTCCAGGCGGACAAACCTATTACAACAGCGGTGCCCAAGACGCTACCAACACCAAGAGAAAATAATGGATCTGTTTGAGTATTAATGTGGTCAATGTTAGAGGTGGTAGTAGTAGTAGTAG
>PermPBO_1_(paired)_contig_1161
ACAAAATGAACAATTATTCGTCGAAGTTTTATGTGGAAACAGAGTAAGCCAAATGACTCGTGCATATGATGATATTGAGGCAGTCACTCGCCTTCTTGAAGAGAAAGAAAAGGATCTCGAGTTGACAGTGCAAATTGGAAAAGAATTACTGACACAAAATAATGTTCTAGAAAATAGAATAAACGATTTGGAAAATGAATTAAAAACAGCCAACGAGGACCGCGCACAACTTGTGCATGAACTACACAAAAAAAACGAACTAATTGCAGTTTTGACTAACGATTGTGAGGATTCAAGTGATAATGATACGCCGACATTCTCGAAGTCCGTCACGATGGACCTACTGCAAAAAAAGATTGCTTCACTGCAAGATGAAAATAAATCGCTGAAGATTGAGGCATCCCAATTAGCATGTCAAACAGATGAAGTTGAGGCACAAGAGCGGAAATTAATGAACGATATAGCATCGCAACTTAATGACGCCAATCAACAGTTTGAAGGACTAAACTTGGAACTTGAACGACAACGTGAAGAGAACCGTTTGCAACATGAGCAAATCGTTAGTCTAACTTCTCGGTTGTCGGAAGCGGAAATGAAATTACACCAACTAACACATGATAACGATGAACATGTTACTCTGCTAAATATTACGAAAGAAAACCAAAATAGTTTAGCACTGGAGCTTGTAGAATTTAAACAGCGATATCAGGAGGTGTTGGCTCTGCTACAGGAAGCTCAAGATCAGTTACGTAAACAACGAAAAAAGACTATGCCTCAAGTTCGAAGTTCTTTCATGTCATCAAGTATTTTACAACCGGACTCTTTGCAGTCTGAATTAATGGAGTCGTCCATGTATTCTGAAAACAGTATAGACTCGGGAATTTCCGGTGACTGTCAACGTATTAATGACCGGATTGGACGATTAATATCGCCGAATGTGGCAAACCATATGAGTGGTTATGGTGGTACAATGAATACATCGTTGGCTGTTGGCATAACGCATCCATACAAGCGAGTTTTTGATACAGTCCGTTGTGCAACAAAGTCTGGGAATTTTGCTGAAATTGATAATTCTATGACACACCTTGGTGCTATGTCTTTGAGTTCTGCGTCTGGACCTCGCATGTCTACGATGGCCGCAAATACTGCTCCAACCAATAATACGCTATATGGCGATTCCGTTGGAATGGGCGATAAGATAATGTCATGTGAAAGTTTGGTATCCCAGTGTGATGATGGTTATCCGTCCCAGCCATCTGGAGTTCCGGGCGTACCAGGTGCTAAAGAACTAGAAGCTGCTCTAAAGAGGCTGACACCAGCCGAAGTTCTTGCTCGTCGCGCTATGCTGTCTTATGCTCCAGCTGGCACGTATAATTACGACGATGTTCAAACAACGACATCTATACCGATAGGGTTACGCACACCAGACAGCATAATGTCTACAGGATCCTCTGGTATATCTTCTTCAACGAATATGTCGTCATCTATACATCAATGGCGTTTACCAGAAAAACTACAAATTGTCAAACCTATCGAAGGCTCTCAAACATTGCATCATTGGTCTCAGTTGGCCACGCCAACCTTGAGTGGCCTATTGGAAGAGCGCCCTGGTGTAACGATACGTGGAGGGCGAGATCTTGATGATCTAGGAATGCAAATTTATACATTGTCGGATGTTGAAGAAGACATCACAGAGGAATTACCTGGTAAACAATACGAAGCATCGGGATGTACATATACCTACACAACTAGCATTGTTATGCATCCCGATGATGGTCTCTCAACAGATTTGTCTTTTTTGTCACAGTCCCAAGTATCGTCAAGAACTGCCTCCGCCTCAACTTCTCGACAACCAAGTTGTCCACCTACACCAAGAGCTGGGCTTTCGCGCAAAAATTCTTGTTCTACTTTTTCTGTAAACCTAGGATTGGCCTCTATGTTAAATGAGAGAGGAATTAAAGCTGTAACTCCAAGCGCCTTAAATACACCCGCAGGACCTAACTTTTCACCAACAGTTACGCCATGCAATAGCCCTGAGGGTTCTCCTACACGCTCTATGTCACCAGAACCTCTTTTTGGCCTACTTTCTTCAGGAGCAGATTTAATCAGGCGAAAATTAGTGGGTGGTGATATTGATAGACCTAATCGCAATCAGCAGCAACAGAAACAACAAAAAATTATGCTAACGCGGCTTGAAAGAAGAGCGCTAAGGTCGCTTAGGCTGGTGGAAAAAGTCGAAAGTATTGGTTTGGAAAATATTATAACAACGCATCCAAACACTATGTCCCAACTGGCTAGCGGGATTGCGAATAGAAGTGCAAGCCCCATGGCCCAACTAACGAGCCTCAAAAACATNNACATTCACACAAATTCTAATAATATAGTCAGTGATTTGCATTTCAACAGAAATCATATAAAAGATGTACTTCATAAAGGTCTTCATCCCCAACAGAGCCCCACGGAAAATAATCTTCCAACAGTATGCGATTTACCAAAAGATAGCGGCATTAAATCTGCAAAGTCAAATGAACTCAAAACAACTACTCGAGATAGAAATTCACATGAGAAGGTACAACTTCAAGCACAACCCGCAGTAGGCAACAGTGCAATTGACATTGAAAATTCAAGCGTACGTATTAAACAAATACAAAGACAAAAGTCTANNNNNNNNNNNNNNNNNNNNNNNNNNNNNNNNNNNNNNNNNNNNNNNNNNNNNNNNNNGAGATTTGGGTCATGTATCTTCAAAACAAAGTGAATTATCACTTGCAAAGGAAAAGCCTTCATCTTCAACGCCGAATAACAACAAACATATTTATATGTCTGAAAAATCCGAAGCTAAAGAAGCTTCCCANNNNNNNNNNNNNNNNNNNAAGCATTGCACATTCTTTCGTGGGTTCTGTAAGCTCTCTGCTGTTTGGTCGAAAGGGTGGTTGGTTGTAAAGGACAATGGTTTTTAATTGTAACAGCAAAAATTAAATTTGGTTTTATGTGGAAACAGA
>PermPBO_1_(paired)_contig_1162
TTTGGTGGATAGTCTAAGCAATATGGTGGTTATAGTCAATGATGAATCGGGTAATTTTAATGATCTCGAAGACAAGCTTTCGGCTTTGGGTGAACGTTGGTCTCATGTCGTCAAATGGTGTGATCTGCGTCAGGAGAAACTGCAACAGTACAAATGCATCTCACGCTGGCTGGATACCAGGGAACAGGATCTGAAACATATGGAAAGTAAAGATGTCTGTGATTTGGGTAGCATTACCAAGCGTATGAATGATTTGAATTATTGTGCCAAGGATCTATTAGAGCTGGAACGATACCTCATAGATTTAAGGCAAATGGTGGCGGCCACCCTGCAGGAGGGTGATGTTAAGGGTGAACAAGTTTTGGTACAATTGGAGAATTTCGAAGATCG
>PermPBO_1_(paired)_contig_1163
TGTGAACTCTTGGGGGAGATCAGCCTGTTATCCCTAGAGTAACTTTTATCCGTTGAGCGACGGCCTTTCCACAAGGCACCGCCGGATCACTAGTCCCGACTTTCGTCCCTGCTCGACCTGTCAGTCTCACAGTCAAGCTCCCTTGTGCACTTACACTCAACACCTGATTGCCAACCAGGCTGAGGGAACCTTTGGGCGCCTCCGTTAC
>PermPBO_1_(paired)_contig_1164
GGTGGTACAGCAGCTCCCTCAGCTGGTGGGGCCGCAGCTCCTTCGGCTGGTGGTTGTCCTTCAGGAACAGCTGGCTCTGAGCCGGGTGGTGGTGGTTCATAGTTCTTAACGAATGGAACTTCGGCACCTTCTGGAGGCAAATCAATGGCATATTCAAATGGTGGTGGAGGAGGTGGTGGAGGTGTTGGTTCTTTCGGTTTTTCAGGTTCAACAGGAGCGCCTTCGCCTGCAGCGGGTGCTCCACCCTCAGCGGCACCTTCAGCTTTAGGAGAACCTCCTTCTGCAGCTTCACCAGCAGCCGCAGCAGCAGCGGCGGCAGCTTCGGCCGCAACAGCTGCTGCTTCCTCTGCTTCTGCTTTAGCAGCTTCTGCTGCAGCTATTTCTTCGGGAGTAGGCGTAGGCAATTTCGGTGTAGGTGGCTTGGGATTTCGTGGTGTATAGAACGGTTCTAGGCCTGGAATCAAGTCCATGAATGCCATATCCAAACTATCGCCAATTAAACAATAACGTTCCTTCTCAACAATATATTCATCTTCGAGCCTGTCGA
>PermPBO_1_(paired)_contig_1165
ACACACACACACATATACGTCCATACATAACTCGAAGAATCGTTCGCATTCGGTACTAAACCAATTTACGATTATACAATACTCTCGTATCCATTAAATCTATCATTCTTTCTCCCGCTCTCATTGTTGACAAAANNGTTGGCAAAAGAAATTTCTTTAAGAGACTCGGATACACCAGAGAATTTGGTCAAACGGTCAAGCGAATCTTTTTGTTCCTAGAATTTTCCACCGACATTTCAATAAGGCAAACATTAAGAAAGAGGAAGGCAGGCAGTCAGGCGCTAAACAACAATCACACATATTTGCCGAGTAAAACGAGCAAAACAAACGGTCAATAAGACGAATACAAACGGCCAACAGTGTTACCCCTTTGTTGCTGGCAATAAAATACGAAGAGGAAACGACATACATTGAAATAGGGATACAAGAGGCGAAACAATAACCATCACTCTCATAAATTCAAGAAAATTCTAACGGTCAACGGAAGGAATTTTNNATTTTAAATAGAAAAAAAAATACAATAAAAACAATTGAAACAAACGATTTAATTCAAGGATTGTACAACCATCTTTATTAGATCCTCTTTAAATAATAGACTGGCTCCGGGACTTAACCTACCCAGAATTACAAAGCAAAACAAAATCATCCATTGCAAATTAAAGTGATTCAGAAGAAAAACAAACATTGGAGACTAATTAACAACAGCCATGAAACCTACTGTGATAGCCAATGCTAATGCATCAGCATCTACCGGTGCGGGACCCAATAATGCCCCCAATGGCGGTATTACCATACCAATTAACCATGATTATCACAACCCCCAGCCAACACAGTCACAACATCCCCAATATCATCAAACACAGGGCCAGCAGCATTATGTAGGTGGAGATCCACACTCCACTGCATATGGGTCACCGGGAAATCAGGCTAGAGTTCAACAACAACAACATTATGCCCAGCCACAACAGCCACATCCCCAACAACAGCAAATTCCAGCACACTTTCAGCAGGACTTTGATTTCGATCCCGATATGGGAATGGACATGTTCCCACGCAGCCGTATAGGACGCATGGCTCATGATCCATTTGCCGACCCGNNNNNNNNNNNNNNNNNNNNNNNNNNNNNNNNNNNNNNNNNNNNNNNNNNACTTTGGCTTTCCCCAATTCAACTCGTTGGGTCGCCGGCGAGTGAATAATCCCCATCAAGACGATGACTTCTTCAATCGTTTGCCCACCGAATTTCGCCAATATATACCAGAGGGCTTTGGTCATCGTCGTGGACCAGCCACTGGCGCTGCAATGCCTGGTACACCGGGCTCACCCAGTATGCATCCGCAGCAACAACAACAACAGCCACCACCACAACAGATGCCAGCTCATTACTATCAGACAATGCCGCCGCAATCGCCTTCGAAAAATGTTTGCGATGCAGCCATACAAACAGAGGATCCAAATTCTGGACGTTCTGAAGTGGATCATGCTGTAAATGTTGACAATCTAAATCAACATGGTTTACGCAATACCATGGATATGGGAGTTAAGTCGGCAACTGAAAATGATTCGGCCGGCATGAGATCACATTCGGCACCACCCAATGAGCCTCTACAACAAAAGCATGTCTATCAACAGCAGCAACAAATTCCCGTTAATGGACAACGTCAGACACCCCCTGTACAGGCTCAGACTCAGCAGAGTGGACGTCCCCAGTTCGGAACACAAACACATCCGCAACAGAAACAACAGACACCACCACCACAGACACCTGGAGGTTCCTACATACGTACCATACCAATATTTGTGGAGGGACGATCAGAGCCCATAATCAACAATAAAGAAATACCCAATCAACATGCAGCTCCATCGGCCACAGCTAGAGCTTATACTCCGCCAAAACAACAGCAATATCCACAGTCACCTTTCCAATTTCCACAACCTCAACAACAGCAGCAGCAACAACACCGTCCAACACCACTGAATACTCAAACCCAACAGCAACCACAGTCACAGCAACAAACACAGGCCAGTGGTTTACCACCTCAAACTCCCCATACAGTGGACTCCATCAATAAAATCCAAGATATTCAACGTGATGTCCTAGAACTTATGTCCTGCGTGGAGAAATTCACTGGCACTCGCTCTGACAAGGAATATGCCTATTTGGACGAGATGCTGACCCGAAATCTTTTGAAGTTGGACAACATTGATACCAATGGCAAGGAGAGTATACGCTTGGCACGCAAAGAAGCCATTAAATGTATACAAGCATCCATAAATGTCTTGGAGGCCAAGGCCGAAGAAAATACCAGGGCAGCTGAAGGTAATGGCGCAACATCAGCTTCCGCAGAAAACCCCCAGAAAAGTTCTTCAGGTGCAAAAGTAACCAAAGATTCTTCCCAAACCAAAGTACAAAAATCGGAAGAACCTCTAGATGCCAATAAAGAGAATCCTCAGAAAAGCTCTTCAGATGCAAAAGTAACCAAAGATTCTTCNNNNNNNNNNNNNNNNNNNNNNCAGCCTGAAGAACCTGTAGATGCCAATAAAATCCAAGAGCCCATACCACTGCCACCGCCCGAGGGTATGGTTGCGGAAAGTAAAAATGAAACATCAGCAACAAAAGGAGAAACCGCCGAAAACTCTGCTGTTTCCTCAGAGGCAAAGTCTGATGCTGAAAATCCCATCGTTCCCGCTGAAACTAAATGATGACCCGAGAGAAAGTACCAGAAAACCATAACCAGCAGTAGCTCCTATCGGAAAGCAACTTATAAAACTACAATTTCTAAGCAATCTCACAGACACCCTGAAAACCTTAAAGCCTTGAGTGATCCCAAAGCCTTGGACTTTAGGCCAAACGCTTAACGAAACTGTGGCTTCCACCCAGATAAGAAAACATCTACAGTGGATTTTGGTTGATTTCCCCAGTGGAAGCATGTTGNNNNNNNNNNNNNNNNNNNNNNNNNNNNNNNNNNNNNNNNNNNNNNNNNNNNNNNNNNNNNNNNNNNNNNNNNNNNNNNNTCTGACTTAAGTGTTTAATAATATGAACTCACCTCACTTAGCTCTCGCTCTAATAAAATCTCCCCTTGCATCTACTTGTATCAGTAATATGTAGTCTTACTCAGAGGATGAAGCCGGCCTCTTAGTTGTGGAGGTGAAATATGGC
>PermPBO_1_(paired)_contig_1166
AATGAATTCAGTCATTATCGGACTCTCAAGGGGAACAGTTCGCCAGGTTTAGCCTAATTCGCGTGTTTGAGGAAAAGAAAACAATTAAAAGAAAATACGGCCTTAGAAAACGTTTTGCAAACGATAATATAGTGTGGTGAGGAAAATGTATCGTCTATCCATCCAATGTACTCGTAATGTACCCAACGCCTTGGGTACATGGAAAAAAGTTACCTTCCGTTGTTTGGCCACCACTACAAATGTGGATGGAGTTTTATTTCCCACAAAATCAGATTTTCCCAGTCGCCACATAGGTCCACGTAAAACGGATGTAGTCTCCATGTTGGATACCTTAGGCTATAAGTCCCTGGCTGAACTGACCGAGAAAGCTGTCCCCAAATCGATACAATTAAATCGTGACTTAAATTTGGATAAACCTTTGAATGAACATGAGTTGATTGTCCGGATTAGAGATATTGCGAAAAAGAATGAAATTTGGCGCTCTTACATTGGTATGGGTTATCACAATTGCCATGTACCACATACTATCGCTCGCAATATCTTTGAGAATCCCGGTTGGACAACGCAATATACTCCATATCAACCGGAAATTGCTCAAGGACGTTTGGAATCATTATTGAATTATCAAACTCTGGTATCGGAGATGACTGGCCTTGATGTGGCTAATGCCTCGCTTTTGGATGAAGGCACATCGGCCGCTGAAGCCATGTGCTTGTGTACACGACACAACAAACGCAAGACCATATACCTCTCCAACAAAACCCATCCTCAAACGTTGTCTGTGGTAAAGACTAGAGCAGAGGCCTTAGATTTACAAGTTCAAATCGGACCTATCGAGGATGCTGACTTGGCTAGTCGAGATATTTCCGGTATTCTGCTTCAATATCCCGACACTTTTGGTGATGTGAAAGATTTCGAGAGTATTGCGGAAAAGGCAAAGAAAAATGGAACTTTGGTTGTGGTAGCAACTGATCTTTTGGCTTTGACAATGTTAAGACCCCCAGCTGAATTCGGAGCTGACATTGCTGTCGGCACCTCACAGCGTTTGGGTGTTCCTCTGGGTTATGGTGGCCCCCATGCTGGCTTTTTTGCATGCAAACAAAATTTGGTGCGCCTAATGCCAGGTCGTATGATTGGTGTTACTCGCGATATGGATGGTAATGACGCTTATCGCTTGGCTTTGCAAACAAGAGAACAACATATTCGCCGTGATAAGGCCACCAGTAATATTTGTACAGCTCAAGCCCTTTTGGCCAATATGTCAGCCATGTATGCCATCTATCATGGACCTGAAGGTCTTAAGGCCATAGCCAATCGTATTCATCATTTTACTCTGGCCTTGCAAGCCGGTCTTCGAGGAGCTGGTCATAATGTTCTCCATAAACATTTCTTTGATACCCTGCACATTAAACTTGGCTCCAATATGACTCTACAGGAACTCAAGACACGGGCCGAGGAGAAGCAAATCAATTTCCGTTATTTTGCCGATGAAACTGTGGGTGTGGCTCTGGACGAGACGGTAGGACCCAAAGATATCAATGACCTATTGTGGATATTCAAATGTCAAACTTTGGATCAAGTTTTGGCTGCCAATGACATACTCAATGATTCCATAGAGAAATCTCCATTCTATAGGACATCACCCTATTTGACTCATCCCATATTCAGTTCCTATCACAGTGAGTCACGCATGGTGCGTTATATGAAGAAATTGGAAAATAAGGATATCTCTTTGGTACACTCGATGATTCCATTGGGTTCATGTACCATGAAATTGAATGCCACCACTGAAATGATACCCTGTTCCTTCCGTCACTTCACCGAGATACATCCATTTGCTCCGGTGGAGCAGGCCAAAGGATATCACCAAATGTTTAAGGAATTGGAAGATGATCTGTGTGAGATTACCGGATACGATAAGATTTCCTTCCAACCAAACTCTGGTGCCCAGGGTGAATATGCTGGATTGAGAGCAATTCGTTCGTACCACGAAAATCGTAATGAGGGCCACCGAAACATATGCCTTATCCCCATATCTGCCCATGGTACCAACCCTGCCTCTGCCCAAATGGCCGGTATGAAAGTTGAAGCCATTAAGATTCAATCCGATGGCAGCATTGATATGGCCCATCTGAAGGACAAAGCTGAAGAACATGCCAAAAATCTATCATGTCTCATGATCACCTATCCCTCGACCATGGGTGTATTTGAGGAGACTGTTGGCGATATTTGCAACATCATTCATAAATTTGGTGGCCAGGTTTATCTGGATGGTGCAAATATGAATGCCCAAGTGGGTCTATGTCGCCCAGGTGATTACGGCAGTGATGTCTCCCATTTGAATCTTCACAAAACCTTCTGTATTCCTCATGGTGGTGGTGGTCCTGGTATGGGTCCCATTGGTGTCAAATCTCATTTAGCTCCTTATCTACCTGGCCATCCAGTAATTAGTCCTTTGGAGAATGAGGATCAAAGTTTTGGTGTTGTTTCTGCTGCTCCCTTTGGTAGTTCAGCCATTTTACCCATTTCCTGGTCATATATTAAACTCATGGGTAGCCGTGGTCTTAAACGAGCCACACAAGTGGCCATCCTTAATGCCAACTACATGTCCAAGCGTTTGGAAACACATTACAAAACTCTCTACAAAGACCCCAAGAATGGTTTGGTGGCTCATGAATTTATTCTGGATATTCGTGACTTGAAGAAATCTGCCAATATTGAAGCTGTCGACATTGCCAAACGTCTGATGGACTATGGTTTCCATGCACCCACTATGTCATGGCCCGTGGGTGGCACTTTGATGATTGAACCCACAGAATCTGAAGACAAAGAAGANNNNNNNNNNNNNNNNNNNNNNNNNNNNNNNNNNNNNNNNNNNNNNNNNNNNNNNNNNNNNNNNNNNNNNNNNNNNNNNNNNNNNNNNNNNNNNNNNNNNNNNNNNNNNNNNNNNNNNATATCGGAGAAATGGGATAGACCTTATAGTAGAGAAATGGCCGCATTCCCAGCTCTATTCATCAAACCGGAATCGAAAATTTGGCCCACAGTAGGACGTATTGATGACGCTTACGGTGACAAACATCTCGTTTGTACATGTCCCCCCATTTTGCCCGATTTGTAAATGTTCAAAAAGATCAACAGAATCTATAATACTTAATAGGGATGTGTTATGTTTC
>PermPBO_1_(paired)_contig_1167
GTCTGACTTAATTTAATTTAATGTGTCTATATATTTATTGCTTTAGACATAAACTGTTTTCCCATCTTTATTTAGATACGCTAGCCCTGTGGCTACCATTCGCAAAGCCTTCGGGAAAGAATAGTACTCTGCATAGTGTATACGATGGGTAAGGGTCTCTTCGGTATCACCAGCCAAAACGGGCACGGCAGACTGTACAACAATAGCTCCAGTATCGACACCCTCATCTACGTAATGAACTGTACATCCTGATTCTTGATCTCCTGCTTCAATTGCTTTTCTTTGGACATTGAGACCCGGATGTTTTGGCAATAATGACGGATGTATATTCAATAGTTTGCCCTTCCATTGTTTTACAAATGAATCACTTAGAACTCGCATAAAACCGGCCAAGCAAATGATATCCACCTTCATTTCTTGTAAATGCTTGGACATTTCAGCATCAAAATCTTCCCTTGTTTGATAGTCCTTGTGATTGACAATGATACAAGGTATGCCGGCATCCTTTGCACGATCCACACCCTTGACGCCTGGTTTGTTCGATATCACCAAGACAATATCTGAATGTAGGCCTTGTGATGTGTCTTTTGTGGCTTCTATTAAAGCTTGTAAATTTGTACCTGATCCGGATATCAGAACTGCAACTCGTTTTCTAGGTTCATATATGACTTTTTTAGTTCTGTCAAGACATTTTTCAAAGTTGTCCACTATAACCTGTGGAGATTTCGGAGAATCTCTTCTCTTGACAACTCCCACCTTTGAAGCCCTTTCAGTGTATTGAATAAGTTCCATAACTTTTTTTTCATTTTTGGGATCAACAACAAGAACCATACCCAAACCACAATTGTATGTACGCTTCATTTCTTCGGGTTTCACATTACCCTCCTTTGCTAGCCAAGCGAAAATGGGAGGGATATTAAAATTGTCTGCATTAAGTTGAACAGCCAAATCCTTACGGAGTACACGTGGAATATTTTCTGTCAAACCTCCGCCGGTGATGTGAGCCATAGCCTTAACCAAACCTTGTTCAATAAGAGGTATCAAAGCTTTGACATAAATTCTAGTGGGTCTAAGCAACTCTTCACCAAATGTTAAATTACTGAAGGGTGTTTTATCTTCGAAGCTGACACCAGCCAATTTCATAACGGCATGAACCAAACTGAAACCATTACTATGAACACCTGATGAGGGTAAGCCAATGAGGACATCGCCGGGTTGAATTTGATCGGTGAGCGGTAAAATACGATCATGTTCGGCTATGCCTAAAGAGAAGCCAGCCAAATCATATACCTTGGGTTTATACAATAAAGGCACTTCGGCAATATGGGATTCAACTAAACTGGCTCCAGCTTGCCGAGATCCTTCAATAACTCCATCCACTATCTCTTCAGCCATTTCCTCATCCAGTTGTCCACAAGCATAATAACTGGCAAATGTAAACGGCTCTGCACCATTACATAAAATATCATTGACACACATAGCCACCAAATCTATGCCCACTGTAGAGTTACGACCAGTTTCTTGAGCTATCTTGATTTTTGTGCCCACACCATCTGTACCCATAATCAAAATGGGGTCCTTGAAAGTACCAGGTACTTCAGTAACGCGACGTCCGTTTTGCGTTACAAATGACTCTTCTCTTGATTCAGCCGAAACAATCAAAGAGTCTTGTAGTTCATGGTGATTGGGTTCCGAAAGCTCTCCATCACCCACCGATCCATATTTCGATTTATGTTTTTCCAAAGCCTCGATAAAGTTTTTAACTTCAATTTGTGTCCTCTGAGGATGATTTGAAATTCTACGCTTTATAACACCTAGAACTTTTGAACCTTTGATTGTCTTCCAGCTGGTAGAGGTTTTTGGTACAATCATAACAAGTCCAATGCCACAGTTCAAACTCTGCAATATAGTGTCGGGTGAAAGTTTAAGTTTACTACCTAACCAGGCATACACCTCAGGAACTTTAAGATCACCAAAATCTAAAGCAGTTTCATATTTAGATGGTAGAATTCTTGAGACGCCAGGTATTAGGCCTCCAGTAATGTGTGCGACAGCCTTTACCTCTTTGGTACGAATTAATGGCAGAACATCCATAGCATAGACACGAGATGCCGTGGCCAAATTTTCACCCAAACTTTTTGATGTGTCGCCAAATTCACATTTTTGTGAGAGATTAATACCGCAGTTTTGAAGGCTACTTAGTATGGCATTAAAGCCTCCACAATGTAAACCAGATGACGGCAACGATATCAAAAGATCACCTTCCTCATATTGCTCATATCGGGGCAATTCCATACCCTTTTCCACAACGCCCACACAATAACCGGCAACATCATATTTGCCCACTTCATAAACCGAAGGCATTTCTGCCGTTTCACCACCCACCAAAGCACACTTGGCATCCCGACATCCCTCTGATATACCCTTCACAATTTGAGCCGCTAAAGGCACTTGCAATTTGCCACAAGCTATATAATCCAAAAATGCAATTGGTTCAGCACCAGTTTCCAAAATATCATTGGCACACATGGCAAATAAATCATAACCCAAATTCTCATAAGTACCCAGTGATAAGGCCAACTGGATTTTAGAACCCACACCATTTGTAGCCTCACATATGACAGGATTTTGATAGTTCAACTCATTGAGACGAAATAGACCACCAAAACCACCCAAGCCACCTAAGACACCTGGTCTCTGGGTACCACGAGATAAAGGTTTTATACGTTGTACAAAATCATCACCAGCATCAATGTCAACACCACTATCCTTATAGGAAAGAGACGGTTGGGGACCACCTCTTTGATATTTAAATGCCTTTTCTGCTATATCAGTACGATATTGGGCTCCAGCACCCGAAAATTTGATATGTTGGCAAATTTTAGTAGAATCTTGGGCGGCTTGCTTTAAATCTTTGCGCAAGGTGACAGCAATTAAGACACGTCCTCCATTGGTTACAAATTTACCCTCAGCATTGACACCAACACCACTGTGAAATACAATTTGATCACTAGTACTGGGGGGAATACCTTCAATAACACATCCTTTTGTCGATGTCTCTGGATAACCAGCACTCGCCATAACTACACCAACTGCACTAACTCCTTTCTTCCATTTCAATGTAACATTCTTCAATTGATTTGTACAACAAGCTGCCATTACTTCGTATAAATCACAATCTAACATGGGCAGAATAACTTGGGTTTCGGGATCACCAAATCGGCAATTGAATTCCAAAACTCTAGGTCCATCGGGTGTCAACATCATGCCAGCATAAAGGACACCTTTGTAATCAATACCCTCAGCCCTGAGACCATCAACAGCTTTTTGGAGAACATCCCTTTTAACCATCTCAAGGTCTTTTTCCGATATCAGAGGACAAGGACAGTAAGCTCCCATACCTCCAGTATTGGGTCCCTGATCTTTTTCCTTTAATCTCTTGTGATCTTGGGCTGGCAACATAGGCTGTACAACATTATTGTCAACAAATGCCAATACTGATACTTCTTCACCGGTGAGTAGTTCTTCAATGACTAAGGTTTCTCCAGCTGAGCCATATTTCTTATCGCCTAAAATATCATCAACAGCTTGACAGGCTTCTTGAGCATTGGCAGCAACTACAACACCTTTTCCAGCGGCCAAACCAGCAGCTTTCACCACCAAAGCCTTATAGGGAGCTTTCTTTATAAATTCCTTGGCTTTTACACAATCTGTAAAAGATTCATATCTTGCTGTGGGTATATTATGCCGCAACATAAAATCCTTGGCCCATTTCTTATCAGCCTCAATTTGAGCTCCTTTCTTTCCTGGACCAAAACAGGGGATACCGGCACTTTGTAAGACATCTCCCAAACCCAAAGCCAAAGGATCTTCAGGTCCTACAATGACCAAATCGATTTTATTATCTTTGCACCACTTGGCGATGGCCTTAAAATCTTTAGCATCTACTCCATCCAAATTTTGACAAATATCCAAGCTATCAATCCCAAAGCTGCCGGGTAAAGCAAAGATCTTCGAAACCAAAGGACTTTGAGATAATTTCCAACAGATGGCATGCTCACGGCCACCACTGCCAATAACCAAAACTTGTTTACCAACGGCAGGCATATTCAGTTAATTAAACTTCCTTAGTCCTTTACGGTAAAACACACAAGTTCACTGTTTTTTATTTTAATTTGTATCACTTTTTTGTTAAAACAATTCCAAAGGATAATGCACTGTATTAATTGCTTTTAACCCACGTGCTTATCTCGTCTCGAAGCGTTACACAAGTCGCACAGATACACGTTTTTTATTTTAATTTGTA
>PermPBO_1_(paired)_contig_1168
CACCAATTGGTCTTGGCTAATGTTGGCACCCACCATCATATGGAGAATGCTTAATAATTCATCACGACTAATTACACCATCATCATCCAAATCGTACATTTTGAAGGCAAATTTCAACTTATCCTCTCTGGAATTCAATTTATTTTCCTTTTTATCCTTCGTTGGTCGAAAATGGGCCAGTACATTCATGAATTGTCGAAAATTGACACGATCGTCGGTACTGTCAGCAAAAAAGGCATGTACAATACGTTNNNNNNNGATTGATAGCTAATTCGGGAATTCGAAGAAAATCATCACGTGACAAGGTTCCACAGTCTCCACGATCCAACGAAGTAAAACGTGAATATAGACGTTCTATCTGATTGGGAGTAAATCCAGTTTCTTCTTGAATCTGTGCAATTTCTTCTGGTCTCAACAATAATGATGATTTGTTACCCATTTTTTAATGATGAAAATTGTATTTATTTACGTCTGGA
>PermPBO_1_(paired)_contig_117
ATCATCATTATCATCATCATGATTGTTATTGTAAGGCTCACTCATGCATATGCCTTGGTTTCCTGTGACATATGTGTGTTGGTATGGGTGAACTTATCCTTCTGCTTGTGTTTATTTTGGTGGGGAAAATGTCGTGGTGGGGAGAGNNNNNNNNNGGGGGGTTGGTTTGGATTATGAGCATGTGGAGTGGGGAGGCTTTGTATGTATTTGCATGCGGGTATTTACATGCCACCATTTTGAATGTCAGCTTCATATGCAGCATTTTCTTCTTGCTCCTCATCGAATTCAACTTCCTCATCAGCGGTGGCCTCCTGGTATTGTTGATACTCGGAAATCAAATCATTCATATTAGATTCAGCCTCGGTGAATTCCATTTCGTCCATNNNNNNNNNNNNNNNNNNNNNNNNNNNNNNNNNNNNNNNNNNNNNNNNNNNNNNNNNNNNNGTTCAGAGATTCTCTTAAAGATCTCCTGTATGGCAGTGGTATTGCCAATGAATGTTCCCGACATTTTCAGGCCACGTGGTGGTATATCACATACAGCAACCTTAACGTTGTTTGGAATCCATTCGACGAAATAGCTGCTGTTCTTGCTCTGTACATTCAACATTTGTGTATCGACTTCCTTCATCGACATGGGACCACGGAAGATGCAAGCAACGGTAAGATAACGTCCATGTCTGGGATCACAGGCGGTCATCATGTTCTTTGCATCGAACATTTGAGCCGTAAGTTCGGAAACAGTTAGGGCGCGATACTGTTGGCAGCCCTTGGCAGTTAATGGAGCAAAACCGGGCATAAAGAAGTGCAAACGTGGGAATGGTACCATATTTACGGCCAGTTTACGAAGATCAGCATTCAATTGGCCGGGGAAACGTAAGCAGGTGGTGACACCAGACATGGTTAAAGACACAAGATGATTCAGATCTCCATAGGTGGGCGATGCCAGCTTCAATGTCCGGAAACAGATGTCATACAAAGCCTCGTTGTCAATGCAGAACGTTTCATCAGTATTTTCGATAAGTTGATGAATCGACAATGTGGCGTTGTACGGCTCAACAACTGTATCGGAAACCTTCGGGGAAGGTACAACAGAGAATGTATTCATAATTCGATCAGGATATTCTTCACGAATTTTCGAGATAAGTAAGGTACCCATACCGGAACCGGTACCACCGCCCAACGAGTGAGCCAATTGGAAACCTTGAAGGCAATCACAGCCTTCAGATTCCTTGCGTACGACATCGAGTACAGATTCAATCAATTCGGCGCCTTCAGTGTAATGACCCTTGGCCCAGTTGTTACCAGCTCCTGATTGGCCATAGACAAAATTATCTGGCCTAAACAAATTGCCATAAGGGGCTTGACGGACAGAGTCCATGGTGCCTGGCTCCAAATCAATCAACACAGCGCGTGGCACATACTTATTGGTATTGACTTCGTTATAATAGACGTTGATACGTTCCAATTGCATATCGTTTTCGCCATAGTACATGCCATTGGGATCGATTCCATGTTCATCAGAGATAACTTCCCAGAACTTAGAACCAATTTGATTACCGCATTGACCAGCTTGCAAGTGAACGATTTCCCTCATATTGGATTATGGAGTTGGAAAAGTTTAGTTTAACGTTGGCTTAAAAAGACGAATGTAATTACAAAACACTTGGTTATTGCTAAAAAAAAAGCAGGGCACGAGGGGTGACACTAGACAACGTGTTGATACCACCGAAATATATTTTACTTTTTAAAATAGAGCAAACACAACGATTACGTTGTCGATTAATTCCCTTTTTTCACAATACACGCACGAACGCACTGTAAGAT
>PermPBO_1_(paired)_contig_1170
GCAAATATTCATCAAACAAATAGACAAATTATGACCTTCCTCTTCCAGCTCTTCTTAATTTGTCTTTTCGGCTACTCTTATAGGGATTTGATATTGCGCTGTTTAAATTTATTGCTTTTGCAAATATTCATCAAACAAATAGACAGCCAATGAGGGATCTTGTTGGTTCATCAATTTGGACAAATCATTGGCATAACCAGACAATTTGCGTACACTTTCAGCTTGTTTGCCCAAGAATTTCTCTTCCATGTATTGGGCAATTTCAGGATCACGTTCGCTGGCATGTACCGAACGAGTGTGGACATGGATGGCTCCATTGGTCAATTGTTTCTCATTATCCAAAGCCATAGCCAAAGAGTGTAATTCATCAACTTCCATTTGCATACGTTGTTTCGATACAGAGGCAGGGCTTTCATGTACGGTATTGAAGTTAACACGTCCACCACGGCTGGTCAATTTCTTGATTAAATCAATGGTATCATCGAATGAACGATCGGATAGGCCTTGGTACAATTTATTGAAACCGGGACGATTCTTTTGATAGGAATTGAAATAGGTGGCCAACAACAAGTATTCATAGGATTTGGTCAATTGAGAGTTAACATAGGCTTGGATCTCGGGTTCAACATGATCAATACCACCATAACGGGCATTACAGATGGAAGGACCAGAGAGAGTGGAAGAAGAGCAAGCTCTGCCTCTGTATCGAAACAA
>PermPBO_1_(paired)_contig_1171
CGTTCACGATCTCGGGCATACATTTCCCAATGACCTTTACGGGCAGCACGATAGGCATAGTTCCAAGTGTGCATAACATGGACCTCGGGTTTAGCATTGAAGCGTACCTTTTTCTTTTTATCACAATATTCTTTTGGTGCTTTTGCTATTGGGCAGGATTTTATGAAATCAACAACGTCTTCGCCTTTAAACAGACACATATCATCGTCCTCATCTTCTTCTTCAGACTCATCATCATCAGTCTCGTATTCATCTTCCTCCTCGTCATCGTCTATATCATCCTCCTCTTCGGTATGTTGAACTTCATTGTCATCATCGTCATCATCATAAGCGAATTCAATGAGACTATCATCGTCGTGGTCATTTCCATGACTATTTGTCATATTATCAAATAGACCCATGGATATGAGATTGTCACATAATTCGGATATATGGTGATTTATAGAACCATTCATGGTGGTACACATCATATATACATGAGCATCTTGGGCTGACATTAAAGGACCCATTGCTGCCGCTGCCATTGGTAGGGAAGCCATAGGAAAATAACCTTCGTTGACAAATGGATTAGAATCGATTGTGGTGTTATCTGTAGTCCATGTGCCCCCCGAATTGCCAGCTGCTTTATCTTTGGTAGCAAACTCAACTTTGCTCTCTGGAACCGGGGGAGCCTTTGACACAGTTGATTTTGCCACTGTCGGCATCGTAGATCCGCCAATGTCCACAACAATACTGCAAAAGGAGGGTTTCGAATATATGATGCTATTTACGACCACCGCCTCCATTGGCTTGGCTGTGGCCGCCGCCGCTTTGCATAAATCAGCTGCCAGCGATGACATTGTCATAGCAGTCTTATTACTATTGGATTTGTTTGGCTGAAATGATGCTGTCGCCGCCGCTGCTGACGCCACAGCACTGTGGTGTTGATGATGAGCTTTCAATGCTGTTGTTGACATTTTGTTTTGGCCAAAGCAGGTAGTAAACTGTTCTTTAGATATTTGATGGTCGTTACTGGTCCTAATCATATGATTCCGCAACCAGTGTTGAGATGCCAATTAAGTAGGTTATGGGCTCTTTGTCTGGCGTTGTTTATGCGATTAGCTTGTTTCTTTTTGAACAAAGAGCCTTGTCGCAAACGTAGCACACCAGATACCGATACGGATGTGTCGTTCAATGATCTCTTCTTTATGTGGGAGCGAATGACAGCTCTCAAATAATCTTTATCTGCTGCAACAACGTCGATATTAAC
>PermPBO_1_(paired)_contig_1173
AACCAACCATTGCTTGCATTTTACCAAAACGTAAGCCAATACAATTTCTAGGTCCTTCGCCAAATGGTAGATATAAAATTGAATCTCTTTCGGCCACTTTTTCGGGGGAGAAATTATCGGGATTAAACACATCGGGATTTGGATAGAAGGTCTCATCACGATGTATGGCTCCGGCTGGTATAAATATTGGCATGCCCTTCTTGATAACATAACTGGGATTTCCAGGAACCACATAATCGTTCAAAGCCAAACGATTGAGAATGGGAAGAACAGTATACATGCGCAGTGTTTCTGAGAGTATTTGTTCCAAATATGACATTTCCTTCACACAATCATAGGTAAATTCGTGATTGTGTTTCTTTAATGTCTCCAAAACCTCTTGACGACCACGCTCTTGTATCTCGGGATTTTGAGCCAATTCATATAGAGCAAAACCCAATGTTGTTGACGATGTCTCAAAGCCAGCATTGAAGAAAACAAATGCCTGAGCTGTAATTTCCTCCAATGTCAAATTGGTTAATTCTTCACCATGTTCTGATTTCATGAGTTTTTTATTTTTCAAATCGATTAACATATCCATGAAATCATTACGACGTATATTATTCTTCTCACGGTACTCCACTGTTTCGCGGACAATACGCATAAAAAACTCCTCAATGGAATCAAGATTTTGTTTTATATGAAGCTTTCGGGCCAATTCGGGAAAACTGGCCGTAAAAGCTAAACCCAATTGGCCATGTCTCTGTTGCACTAGACTTTTGCGACCCATAACACGGAATTCGGCATTGGGATCTTTGAGGCTGCTGCAATCGATACCGAAGGCACAAGTTCCTATGACATCGGTGGTAAAACGGGCCAATAAATCTTTGACTTCAAGCACACTACCTTCCGTCTCTACCAATTTGCCCAAGACCTCCATGAATTCGTTGCCCACTTGGGTTACTGTGGGAAACATGAATTTCATTTTGCCCGAGGTGAAGGTAGGTGAAAGTTTATTGCGCATATTTTTCCATTTGATACCATCCAGTAGAAACAATTGACCCGACAAGGGATCATCTTTCTCATTGTGATAGAAACCACGATCGGTGAAATTTGTGAAATCTTTAATCAAAATTTGTTTGATCAACTCGATATCCAATACAAAGACGGCTGGCTTGAAAAACCAATAGAATCCGGCAAATGGACCCGTGCCCTTAAACCGATTATAGTATTGTTCCCATACTTCCCAAAATCCTCGTTTAGTTTGTATGCCCCATAGATTGCCCAGTATGAAACGGGGTTCTTCACAGGCTATACCCAACGATTGCCAATACGAATGTTTTTTCTTCAAATACAACGTCAAATAACCCAGTAGGCCACACACTATAGATATTAGGAGAATAGTCAACGACATTGCGAATCGCGTAGATAACTGTTCACTT
>PermPBO_1_(paired)_contig_1174
AACACATTCTACTTAATCATTCCCATTCTGTGGTACCTGGAGGTTTTGATGTTAAATCGTATAGAACACGAGAGATTCCATCTAATTTTGAAATTTCTTGGACCATACTGTGCAGAACTGTTAGTGGCAGTTGTTCAGAACCTGGAATAGCCGGCACTCCAGTCATAAAATCGCTGGTGATAAATGGTCTCAAAACAATTGATCGNNNNNNNNNNNNNNNNNNNNNNNNNNNNNNNNNNNNNNNNNNNNNNNNNNNNNNNNNNNNNNNNNNNNNNNNNNNNNNNNNNNNNNNNNNNNNNNNNNNTCATTTGCTATAGCATCAGCTTGTCGCAATTGCTTGATTACATAATTATTAAGCGTTGTATGGGTTATATCTGTTATTTGATATAGAATCGGTTCACCAAAAACATAACACACCCGATTGACATTATGTAGGATCCGAGGTATTAGTTTTGCTAAAAATAATAAATCATCCCAATTGGGATCATTTGAGCTAGAGAGCGCTACCACATAGCTGTAGGTACGTTTATCTCCCTGAACTCCCACTGAACGTATGGGCAGAACTGTGGCTTGAATTTGGGAAAATGAAGAAATGCGTATAAGTTCTCTTTGTTCCATTTCGGAAGTGGCGCCAGTTACGCGATTTATTAGAGCATGGTTTTTCTCCAATTTGTTTTTATAGTCTACAATGACACGGGCAATAACCTGGGTTTCAGAGTAATCCTTTTCCATGAAAGCCTCTTCGGCACACAATATACGTATGGCCAAACCTGGGCCTGGGAATGGTTGTCTTTCCACCAACTCAGCGGGTAGACCCAAACCATTACCCAATTCTCGAACTTCGTCTTTGTGAAAGTCACTTAGTGGTTCCACAACACGACCAGCATTGCGAAGCTCTCTTATTAGATCCGTATCATTGTGGTGTGTCTTGATTGTTTCGGCATTTTTGCTAACCATATTCGAGGCAGACTCTATTAAATCAGGCCTTAAGGTACCCTGGGCCAACATTACCTCCTCCGGTTTTAGTTTCATTTCGGCCACAATTTCATTTGTTATTTTGACAAAAATGTCACCAATAATTTTCCGTTTCTCCTCAGGATTTATAGTTTGACACAACATCGGTGTCTCGACAATGGAAAATTGGCCTGGACGTTTGATTTGTGTAGTACCCTTGAGAAATGTATAGGCTTCTTTACGTACTATCAAGTCTATACCAATGTCCCTAAGGGATTTCTCAACCTTCTCACTTTCATCCTTACGCATGAAACCATTATCCACATGTACAGCAATTATTTGACTGGGATGCAAAGCATAACGCAGTAAAACAGCACATACTGTTGAATCGACCCCACCACTAACAACAAAGNNNNNNNNNNNNNNNNNNNNNNNNNNNNNNNNNNNNNNNNNNNNNNNNNNNNNNNNNNNNACGGCTGCCCATTGTGAAATTTGGTGTTAGACCACAAATGTCGAAAAGGAAATTTGTGAATATCTGTTTACCCGATACAGTTAAATCCACTTCGGGATGAAATTGAACACCGTATATCCTCAGAACTTCATTATAAACGGCAGTGACAATGTTACTTGAAGACCGTCCACCAACTTTAAGTTTGTCTCCAACGCGCTCAACACTATCACCATGAGTTAGAAGAACTGTTTGGGTACGCCCTAAACGGTTAAACAATGGACACGCTGGCTCAATCTCTATTGTCTGCTGACCATCTTCTCGTATATTCTTCTTCAGTACAGTTCCACCAAATTCCTTGTTAATCAATTGCATGCCATAACAAATACCTAAAACTGGTATTTTTAATTTGAAAATATCAGGATCATAACTGGGAGCATCTTCGGCATAAACGGAGTTGGGACCTCCGGAGATTATTATGCCACCATAACCATTAGCTCTAATGGTAGCCGCTGAGGTATCCAATGGCAATATATCCGATTCGACCAATAATTCACGGACTTTACGATCAATTACCTTTCCATA
>PermPBO_1_(paired)_contig_1175
AAAAATGTCGAGAGTATTGAAAGCCAGCACCGGTTTAACAGGATTGGCCGTGGCCACAAATCCCCATCACACTCTTGGGGCTCTATATGGTAAAATTTTGAGAGCTGTGGCCAAAATGCCACAAGAAGCTGCATATCGAAAACACNNNNNNNNNNNNNNNNNNNNNNNNNNNNNNNNNNNNNNNNNNNNNNNNNNNNNNNNNNNNNNNNNNNNNNNNNNNNNNNNNNNNNNNNNAGAGTTAATTGTTCAAGCTGAAAACGAACTGGTTTTGGCTCGCAAAATGTTGGGCTGGAAGCCCTGGGAAAAATTGGTCCAAGAAGCACCGGCTAAACAGTGGGATTGGCCACCAGCCCAGATCAGTGAGCCAAAGATTTAATTTACATTGTCG
>PermPBO_1_(paired)_contig_1176
TTTAACACCAGTTCCATTGCGAAAACAGCCGTAAAAAAGTAATCGAATTTGTTTAGAACAATATTCCTACTTGCATCAGCTTTCAAAGGATTTTCCGCCGCTAACATAGCAGAGGAGAACATAATGCAGCACAAAATGAAGTTGCCAAAATTNNNNNNNNNNNNNNNNNNNNNNNNNNNNNNNNNNNNNNNNNNNNNNNNNNNNNNNNNNNNNNNNNNNNNNNNNNNNNNNNNNNNNNNNNNNNNNNNNNNNNNNNNNNNNNNNNNNNNNNNNNNNNNNNNNNNNNNNNNNNNNNNNNNNNNNNNNNNNNNNNCTTCCTCGTACTGCTCTTCATTCATATATCTTTCAAAGTCGACATCAGACTCCATTTTATATTCACCATCACCGTCATTTTCAGCATATTCGCCATCTTCTATCATACTTGGAGTATGAGATTTATTTTCACATATTTCCATATTATCCTGGGGTGCCTCATCTTCTTTATCAACGGCGGACAGGGAATCTGCATCGGCCAAGTTATCGACAGCAATGGCCAAGAAAACGTTTAGCAGTATATAATTACCACAAATGAAAAGAATTATGTAATAAACACAGGCAAGGATTCCCATTGAGAAAACACCACCGTATGCCCGAATACCATCGTACATGACTGCATTCCAATCTTCACCTGTCAAAATCTGAAAGACTGTAAGTAGACTTTGATAAAAACTGTCAAAGTTGGAACGTGGCTTTTCTTCTTCAGGCTTAAAAGTGAAACGGCCACCAAAAACTTGCATGCCCAGTAAGCCGAAAATTACTATAAACAGGAAAAGCAGCAACAGCAAAGAGGCAATGGACTGTATTGAATTCAATAGAGAAGCTACCAAATTTGAAAGTGAATGCCAGTATTTTGTTACTTTGAAAACTCGAAGCAAGCGTACACAACGCAAGACTGATACACCTAAGGGAGCCATCAATTCACTGCCGGTGAGAACCATTTCCGTTATACTGCCAATGACAACGAAGCAGTCAAAACGATTGAACAGCGAAACAAAATAGCCTTCGAATCCCAAGCTGTACATTTTCAATATCATTTCACAGGTGAACAAGGCAATGAAAAATATATTCGTGTATTCTTGGAATTGATCCAACCAAATCGGTTGTTTGTAATGTTCCGTCGCCAATACACCCGTATTGAGAAATACTAAAACAATAATAAGCCAATAGAATGCTTGGGATTTTACGGCTCTTCTACACGCTCTCCGGATGCGTCGATTAACACGCTCTGCTGCTTTTTTCTTCAGTCGGAACCATGATTCACTTTNNNNNNNNNNGTGTTCATGATCCTTCAAATTTTCGTTTGATTCTAGTTCGTTGGGACTTTTTGTTTGACAGTCTGTCATGATCTGACCATCGGTGTCTGGTTCAATATCCTCGGCTTGTGTTATCCAATCTAAGTAGCCGCGTAAGTCCTCTTCGATTTGTTGTTTTTCCCTGAGTTTTTGGAAATCGCCTCGATTTTTCGCCTTGTTTCTTTCTTTGGAAAACTCACCGGACAACACACCAAGAATTAGATTCATGACAAAAAAGGCACCCAATATAACCATCGATACAAAGTATATCCATTCCCAGCTTGCACCCATCGCATCTTGAATACTGTATAAAACGTCTGTCCATCCTTCCAGGGTTATACATTGAAACACTGTTAGCATAGATAATCCAAAATTATCGAAATTTGTGATGCCATGATTAGGGCCAACCCAATCGTCGAAACATTCATAGCCCTTCGGACACTTAAAACCTACGCCGCAGGCGTGGAGTTCGTCTAAATCATCCAAATATTCTCCAGTTTTCGAATGTCTGCATGTTTTATGTAATTTTCCCGAAAACAATTCCAGACCGATTATAGCGTAGATTATGATGACAAACAATACCAGAAGTGCAATGTGGAACAATGGTATCATGGCTTTTAGAATTGAGTTCAAGACAACCTGTAAACTTGGAACACCAGAAACTAAACGTAGTGGTCGCAGGACACGAAATGCTCTCAATGCTTTTACATCAAAT
>PermPBO_1_(paired)_contig_1177
CATCTATGCTAATAACACACTCAGACTCACATGTACCCAAGCTCAAGGCATTGAATTCCACATATGGGCCAATAAACATGCAAACACACTCACACACCCATATACTTATTCACAACTAAAATGAGTGACGAAAACCCCAAGCTATTCTCACAGGCCCCCAATAGCATTCATTTCCGGTTTCGTAAGGCTTAGAGAAGTTTCGCTGAAGATGATACAGAACATCGAAGCTATTCTCTAATAGAGCAATCTCACCAACACACACATACACCAACACGCAAGCAACAATCTACTCAACTCAATTCAAATTCTCTAAAGAATAAGACCAACAACACCACCACTATCAGTACTACTACTACTACTACCCCAAACAAACAAAGGAAGTACACAACGACTTGTAAGAAAATCACTCAGAGAGTAATGGTCATTTCTAATAAAACGGGATATGGGAAATGGATATGATACACAAAC
>PermPBO_1_(paired)_contig_1178
CCGGCAATCAAGATGTCAGTGCCAGAACACGACAACATTTTCCTCTTTATACCGAATTTAATCGGGTATGCCCGCATTTTCTTGGCTTTAATTGCATTTTGGTTTATGTCCACTAATTATGTTGTGGCCGGTTGGTGTTATGCAATAAGCGCCTTGCTGGACGCAGTGGATGGACATGCTGCCAGGGCTTTTAATCAGAGCACTCGTTTTGGAGCCATGTTGGATCAATTAACTGATCGATGTGGTACCATGGGTTTGCTGGTAACTCTAAGCTATTTCTATCCCAGCTACATGTTTTGGTTCCAACTATCAATGGCCATTGACGTGGCCTGTCATTGGTTGTACATGCAAACGAGCGTTGTTGTAGGCAAAACATCTCACAAAGCCACCGATCTCAGTGAAAACATTGTTATGCGTATTTATTATAAAAAGGACGTATTGACATTTATGTGCTGCGTCAATGAAGCATTTTATATCAGTCTTTATTTATTGCATTTTACCAATGGACCTATGCTTTTTGGATTATCCCTGTTTAAAATGGTG
>PermPBO_1_(paired)_contig_1179
TAGAGTTATGGCAAGAATTGAAGTAATAAAACAGAAATATAGTCAAGAGGGCCTTTGGTCAGCAACTAAAGAAGTTCCTGTGCAAGGTTGGAATCTTGTAAAAGAAAATCCATACAAAACGGCCGCGACTTTTGTAGCAATTGCAGCAGCAATTTCGCTTACAGCTGCTTATTTTTTGAGCCCAGCTTATGCGGCTTTCGTTGGTACAGTTGGAACAAAAGCTGCAACACTCGTTAGTCCTGCTATTACTGCAATGTCTACATTTGCAGTTGCTCATCCGCTAGTTGCTAGTTTGATAGTTGTTGCTGCGGTGGCGGCTTTAATAGCTGCACCTGTGTATGCATATAAGAATAGTAGTAAGGCAAATCAAATTGATGCAGTGAAAGAAGAGATTCTTAAGGTCTGTGAAAAAGATGGTGATAAGCCTAAAATTGATAATGATAAGCTAAAATTTATTGTTAGTGATGTATCAACATCCTTGAATGGTGTTGCGGTAGCAGTTGGATTGGTACCAGCAAAAGCATAATAAAGTAGCTTAAACAGAATAAAA
>PermPBO_1_(paired)_contig_118
GTTTGGTCTCGGGTTTTATATAAAAAAGTACAAGAATGAGAGAAAGTCTAAATTAAATTGTTTTAATTGTCTACATATGTATCGTTGCTGCAGTGTAACGTGCTTCTCCACGTCGCCATGACCATTGACTTGGACGGTACTGTATAAGCAATTGTCCACTTTTCGTATGGGGATTCCGATAGGCATATAACACCCACAACAAAACACAGGACACCAAGCAAATGGGTATGAAAAGACCAAGAGTTAAACTCATTTTTTGCGTTGGCTCTGCTTCATTGGCTATGGATTTCATTTGTGTACCAGCTGTAGCTTTCGTTTGCGTTCCATTATATTGGTATTCGGAACTTCCTCCATCCAAGGGAGTTACAGTTGATGATTCATCTGTATGTTTGTTGCCTTCTTGGTCAATGGCGGGACAGGTAGAAGCATTAGTAATCTGGAATCGTTCGCAAGAATGTGCCTTCCATTCTTGTCTCTTACGATCTGTGCCCGTGGAACATCTCTTTGCAGAGGGACACCAAAAGCAAGTAAAATCGGTGTTATGATTCAAACAAGAGGCACAGTCGGTATATTGCAGACATGTAGGCAAAGCAGTGAAATAAATAATGGTTGAATTTGTAATCTGTGCGTTGCCAAAACTAACACGATGATATTCATATATGGTCTTTCTGCGAGCGTTGCCAACATCTTGGTCCATAATATATGCGTCTGATAGCCCAACCTTTACGGGATGCTTGTCATCTTGTATGGCATTAATGAGAATGGGCACAGAAAAATAGGTGAATACAATATCACCGTTTTTGTGCAGAGTCGTACTAAAGGTGAATTTACCAACGTCTTGCTTGTCTTGTAGAGAAACATTTTCCCAAACGACCGTAAATGATGAACCTGTATCATTCAGACGAACAAATGAGTCATTGGAGAGACTTGTATCGAAGTTAGCCATCAATGGAGCAATATATTGCGTCGCTGCCAACCACGAGTGTACATAGTCTCCAGTATATATAAAACCGCCAGTAGCTATCGTGACATTTCTCACAGGATGGCCATAGAAGGGGAAATCGAAACTTAATAAAACAGTCATGGCTCGACGATGTGATTGCGATAACATCCAGTTGGGTGTAATATTTTTTATTTCATTCCAGTATTTATCGGCTTTTGCTTTGTCTGTATATGTTGTGCTATTGTAATATT
>PermPBO_1_(paired)_contig_1180
CTCCAATTACCACCGGTACCTCAGTGGTAGGAATCAAATTTGATGGTGGTGTTATGATCGCTGCCGACAATTTGGTTTCATATGGCTCAATGGCCCGTTACCAAGATGTTCAGCGTGTTTTCAAAGTGAACAATAAGACAGTCATTGGGGCTGGAGGTGATTTCGCCGATTTCCAAAGCCTTAAACGATCTATTGATCAGAAAATGGTTGAAGACATGTGTCACGAGGACGAGCTTGAAATGAAACCAAAAGCTTTATACAACTGGCTGACTCGCGTATTGTATAACAGACGTAGTCGCATCAATCCATTGTGGTTGGAGGTGGTAGTAGGAGGTTTGGACAATGGTGAGCCTTTCTTGGGACATGTTGACCTACGAGGTCGTGCATATCAAGACGATGTTGTTGCCACTGGATTTGGAAAACATTTGGCTTTACCTTTGGTCAGAGAGCATCTAGTCGAGGGCCAAAAACTTACACAAGCTCAAGCTTCAGAAGTGCTTCGCAAATGTATGGAGGTTTTGTACTATCGCGATTGTAGATCTATGCCCAAGTATACTGTCGCTGTTTGCACTAAAGATGGAAGTATTGTACAGGGTCCATTCAATGTAAATGAGAACTGGCAGTTGGCATCTATGGTTTCGGGTTATTAAATATTTTTCTCATCAGTTTTAATTATATACAAAGCAACATTGGAGCGTG
>PermPBO_1_(paired)_contig_1181
TTTTCAGCGGTGGATTATCCCACCTCAGTAATGCTGGTGACATTTCTGAGGGTTTCAAAGCTTCTCTAAGTGGTTTCACTAAGCAATTCCCCCGTCCATGTCACGGTCAACCGCCTTCAACCACCCAGCCGAACTGTAGCCGACACTTCCGGTCACCACAAGCACCTGGTATGTGTGGGTCCTATGATCCCTACCAATCAAACCTATCATCTAAATTGCCCTGTCCAGTTAATATAATTGTCCTCATTTCTGAGGGAAATTCCTATATGTACCTCAACATATTGCCGTGTAGGCCCCTAATTGGCTTGCCTATAGCGCTTTCGACCCACGCCAACGGGTCTCATCAGTAGGCTTAAACACACTAAAAAACAAAATAAAAACCTAACCAAAAAATATAATAGATACGTAGTAGGTACCTATTACCAATAAACGAAATCAACTAAATAAATAAATAACTTATACATAAATCACCCCGACTTGCCGTAGAGCCACCCTACGTACGTTTGCCAACACTCAATGTATATAACAACATCAAGTGTTAGCACCCACACATAGAATATCCCCTCTCCTTCCCATAGCAAATTGGCTGGAATTTAACATCCAATCAAATTTAGTACAGAAACATGCGGGATATGATGTATACCCTACCCATGTCACGAATGATGGACTCTCGGGATTCCACGATATAGTTAGATGGAGTCCTGAGAGTCCATCATTCGTGAC
>PermPBO_1_(paired)_contig_1182
TCAAAATCTAATGGTCATATACTAAATCAACATTCCTATTTAAATGGATCGATACTACGGCAAGAAGGGGAAGGCAGTACAAGACCTGTTTCCCGTGAATCAACACCAGGTCCAGATTTCACCGATATCTCAGAGACACGATTGCGTTCGATGATACAAAAGATTATTACCGAAACCATAGATATGCCTCCATTGTCAAAGACATATGCAGTGTCAGNNNNNNNNNNNNNNNNNNNNNNNNNNNNNNNNNNNNNNNNNNNNNNNNATCGTCATCGTACGGAACATTATTTTGAACCAACGATCTATCAGGATCTTTTGGCAACAGCTGTGCTGAATAAGATTGTCGACAAACAATCGGTTAATAATCGTACCATATCCGAAAGTTCACCGGATCTGACACGCGATATCGTTGATGGTGTTGACTTAGATCAAAATTATAACAATGAAAATAATTCGGTGACATCGGGCAGCTCAATAGAGCCTCGCAGTGATTGTAGTTATACCGATACGGAACCTAATATTACGACTAATGATGATAAATCATCTAGTGTATTACATACTGGTCGTGAATCGGTTATGAGTGATTATTTGNNNNNNNNNNNNNNNNNNNNNNNNNNNNNNNNNNNNNNNNNNNNNNNNNNNNNNNNNNNNNNNNNNNNNNNNNNNNNNNNNNNNNNNNNNNNNNNNNNNNNNNNNNNNNNNNNNNNNNNNNNNNNNNNNNNNNNNNNCTCAGTGGCTTGGGTACTGGATCAGTATCAACCTCAAGTATTGGTATGTTAGTTCCGGATCCAAAAGAAGATGTACGTGCTCAAATTGGTGATAAAACAGCCGATGAAATTAGTGATCTATCGGAATTGGGTTCCGATACAGATGATTCTTC
>PermPBO_1_(paired)_contig_1183
TCTTTGGGAACATTGGTGGCATAACAACGATTCTTTTGTTTCACATATCCCGAGGCACATGAACATTCATAGGATCCTGGTGTATTGTGACACTGCTGATCACACGTGCCCTCAACGGAGCATTCATCGAAATCCGTGCACTGTGTAACANNNNNNNNNNNNNNNNNNNNNNNNNNNNNNNNNNNNNNNNNNNNNNNNNNNNNNNNNNNNNNNNNNNNNNNNNNNNNNNNNNNNNNNNNNNNNNNNNNNNNNNNNNNNNNNNNNNNNNNNNNNNNNNNNNNNNNNNNNNNNNNNNNNNNNNNNNNNNNNTGCCATTGTTGCATTCTCTTTCATACGATTGACACTTTAAAGTATCCGAACGACAATTAATTTCATCGGATGCATCTGATATACCACAATCCAATTCACCATCACATACCCATGATTTGGGTATACATTTATGAGTTNNNNNNNNNNNNNNNNNNNNNNNNNNNNNNNNNNNNNNNNNNNNNNNNNNNNNNNNNNNNNNNNNNNNNNNNNNNNNNNNNNNNNNNNNNNNNNNNNNNNNNNNNNNNNNNNNNNNNNNNNNNNNNNNNNNNNNNNNNGGGAAAACTCACTTTTTTCTTCAAACGCCGATTTTGTAGCTGTTAATGATAACGGCTTTCGACGCAATCCATAATGGGCCAATTGATGTAATGGGTCACCGCCAATAAATGTGGTTGGCGATTGTATGGCGCCGGTTGTACCGACACTTGTCGCACCACGTAAATCCACATTGAAACGAGAACTTGCACTACCGGTTGGTATTGATGTTGAAGTCTCCTTCTTGTTGTTGTTGGCATCCTTGTTAACAGCAGTGCTGGAGGCAGAAGGCTGTTGGCCATTGCTAGCATCCAACTCTTTGTGACCACCATTATTCTCATGAGCAGCTGTATCCACGAATATATCGCCTACTAGAGAACTCTGTACCTGACCGAGGGACGAAGAAATGGCGGAACCGTTGACAACAATTGCACCCCTCCATGTGAGACAATTGGTTAAAATTAACACAAAATACAAAAACATTTTCAAATTTACAGCACTTGACATAGAAAACGTGATGGCAACA
>PermPBO_1_(paired)_contig_1184
AAGTGAAGTTTCGTGGAGAAGAAAACTCTTTGAAACTGCGTTTGCAAAAGTTAATAATTTTTAGTATTCAAAGTTACCCCAAGACAAAAGAAAACTAAAAAAATGAATGAAGAATACGATGCAATTGTTTTGGGTACCGGCCTAAAGGAGTGTATCTTGAGTGGTATGCTTTCTGTATCCGGAAAGAAAGTACTTCATATTGACCGAAATAAGTACTATGGAGGTGAATCTGCCTCTATTACACCGTTGGAGGAGCTCTTTCAACGCTTTAATATCGATGTTCCCGGTGATAAATATGGGCGCGGCCGTGATTGGAACGTAGATCTGATACCAAAATTCTTGATGGCCAATGGACAGCTGGTAAAATTGTTAATACATACGGGCGTCACCCGTTACCTAGAATTCAAGTCAATTGAGGGTAGTTATGTCTACAAGGGAGGAAAGATTGCCAAGGTCCCCGTTGACCAAAAGGAAGCCCTGGCATCAGATTTAATGGGAATGTTCGAAAAACGGCGTTTCCGCAACTTCTTGATCTATGTCCAAGATTTCAAAGAAGATGATCCAAAAACCTGGAAGGATTTCGATCCCGTGAAGGCGAACATGCAGGGGCTCTATGACAAGTTTGGATTGGATAAAAATACACAAGATTTTACCGGACATGCTCTAGCGCTATTCCGTGATGATGAATATTTAAATGAACCAGCTGTTAAAACCATACAACGCATTAAATTATATTCTGATTCGTTAGCTCGGTATGGCAAATCGCCATATCTCTATCCAATGTATGGTTTAGGTGAACTACCACAGGGTTTCGCTCGTCTGTCTGCTATTTATGGTGGCACTTATATGTTGGACAAGCCAATTGACGAAATTGTGGTAGGAGAAGGTGGCAAAGTAGTTGGCGTTCGTTCTGGAGATGAAATAGCTAAATGCAAACAGGTCTATTGCGACCCTAGTTATGTTCCCGATAAGGTACGAAAGAAGGGACAAGTGATCCGTTGTATTTGCTTATTGGATCATCCAATTGGAAACACCAAAGATGCTCTATCAACACAAATTATCATTCCACAAAAGCAAGTTGGTCGCAAATCTGATATTTATGTCTCTTTGGTTAGCCATGCCCATCAAGTTGCAGCCAAGGGTTGGTTCGTCGGTATGGTGTCTACAACCGTTGAAACTGATCAGCCAGAAAATGAAATAAAACCTGGTCTAGAACTCTTGGAACCGATTGCACAAAAATTCATCTCGATCTCTGATTACTTTGAACCAATTGACAACGGTTCCGACTCTCAAATATTCATTTCAGAATCCTACGATGCTACCACACATTTTGAAACCACTTGTCTTGATGTTTTGGATATTTTCAAACGTGGTACTGGTGAAGACTTCGATTTTTCGAAGATAAAGCATGAATTGGGCGATGAAGATCAGTAAACTCCTCTTGAGAAGCTTCTATAACAACACATCCACAACATCAAGCTCATCTGGTAGTTAACAGGGGGAATAAAAATGGCTTAATGGAAATAAATTTGAAACTCAACAACATATAGAACATCATAAACAAT
>PermPBO_1_(paired)_contig_1185
GCTATTTTGATGTGATGGCTGCGATGGTGGTGTGGGCAATGCTGGCAAATATCTACGTTGATTTGGACCCGACGATGATGATGATGGCCTTTGGATCTGAGGACGTCCCGTAGGAGCAGTATTGGTAGTCTCAATAACTTCATCATCGTCATCATCATCCAGGGGCTCAATGGTCAAGGTCTGTGTTGGTGGGGCGCCTATAGCACGATGATGACCATGGCGACCAGCGCTGGCCTTAGTAGTGAATTCACGATCAAAGTCTTCGGCTTCATCTTCATCGAGATTAATGAATTCTTGACGTTCTTCCAATTGGCCAGAGCGTACGTCTTGTTCTTTTTCGATGATATGGGCGCGTTCACCAATGTGATGACCAATGGCCATTTTTTTCACACCATTTACCGAATCTTGGACTGTACGGCGTGTCTCACGTATACCACCGGGTCCAGTTTTAGTACTGCTGGTGGCTTGATAGATTTGTGGACGGCCATCGGGTCCTGAAGACATGGTAATAACCGAACTGGAGCAGAAAGAAGATCCATTGTTGCCAATATCAGCACTTAATAAACGATTCATATTGGGCATACCCATCATTTGCATGTGGGGCATAGCTGGAAAACCAAATAGACCACCGCCCATTGGTGGGCCATTTTGACGTTCCATCAANNCAAAGCATTCTGTTGGAAACCTCCGTCGAAGGGAGTCAGCATATTAAATGGATCTGGCATGAATGAATTCATCAAACGATTCATGGAACGCATTTGCATATTCATAGCATTCATATGACTTCCAAAGATATCATCATCGAAATCACCCATCAATGAACCGAAAAG
>PermPBO_1_(paired)_contig_1186
GATTGATCTGGTAAAGGACTGCAGATATCTACCAGAAAACGACTTGAAAAAATTATGTGATATCGTTTGCGAAATTCTTTTGGAAGAATCAAATATACAGCCAGTCAGCACACCAGTGACAGTTTGTGGTGNNNNNNNNNNNNNNNNNNNNNNNNNNNNNNNNNNNNNNNNNNNNNNNNNNNNNNNNNNNNNNNNNNNNNNNNNNNNNNNNNNNNNNNNNNNNNNNNNNNNNNNNNNNNNAAACACTGACACGTTTACTGACACTAAAGGCTCGATATCCTGATCGTATAACTTTGCTAAGGGGGAATCATGAATCACGTCAGATAACAAAAGTTTATGGATTCTACGACGAATGTTTCAGNNNNNNNNNNNNNNNNNNNNNNNNNNNNNNNNNNNNNNNNNNNNNNNNNNNNNNNNNNNNNNNNNNNNNNNNNNNNNNNNNNNNNNNAGTCCAGAGATTATTACTTTAGATCAAATTAGAACCATTGATCGTAATGGTGAAATACCATATAGAGGAGCATTCTGTGATTTAGTGTGGTCGGACCCCGAAGAAATGGATTATTGGGGCCAGAGTCCAAGAGGCGCTGGATGGCTTTTCGGTCAATTGGTTACCAAAGATTTTATGCNNNNNNNNNNNNNNNNNNNNNNNNNNNNNNNNNNNNNNNNNNNNNNNNNNNNNNNNNNNNNNNNNNNNNNNNNNNNNNNGTAACTGTATGGTCGGCTCCAAATTACTGCTACCGATGTGGTAATGTGGCAGCGATGTTAAATTTCCAGACAGCAAAAGATCGTACAGCGAGAATATTTGTGGCGGTACCTGAAACGGATCGAGTTATACCACCACACAATACCAC
>PermPBO_1_(paired)_contig_1187
CAAATTTATAAATGTGTATCCTAGTGAAGATTTTCCTAGTGTGAGATATTTGTGTGTGCTTATAGATACTGAAATATACAAAAAAAGGATATTTGTGAATAATTGCAATTGATCATTCACACGCTCCGAAATAGATCTTGGCCGTTGGCGTAGCACTAAACACACACCAAGTGACGTTGCTACTACCATCAGCAGCAACGGCAGCAGCAGCACAAGTTGTAATAAACATCCAGATGACAGCATGGAACTCGCACATAGTTTATGTTTAAACGAAGATGCGCTGAAACAATTGCCGGAACCAAAGCGTTCGGTTTTCATATTCGAATGGCTGGGCTATTTGGAGAAGACTCTCCAGACTGTTGATAGAAATGAAATAAAGTCTAACCAAAAGAAATTGGTTCAACAACTAACAGCACAGATCAATGGATCTCCAGGACCACCAACCCGTAAGCTATTGGCCAGTTGCTTGGCTACACTCTTCTCGGTGGGCGATACATTCTTGTTATTCGATACTGCGAATGCTTGCAATGACATATTGAAGAATAAAGATGATTCTCCCAGTTATTTGCCTACCAAATTGGCTGCAATATGTGTTTTGGGGTCTATGTATGAAAAACTTGGTCGCATGATGGGCCGCTCGTACGAGGAAACAGTTAGTCTGCTGTTACGCACCCTACGCAATGCCGAATCTCAAGCTCGTGTTGAGATTATGATAACCCTGGAGAAGGTTTGTGCTGGCATGGGTACAGCCATTGCCAATGTACACAAGGATATTTATAAGGCAACCAAACATTGTCTAACCGATCGAGTTATGGCCGTTAGAGTTGCAGCATCCAAGTGTATTTTGGAAATGATACAACATGCTCCTTTTTTATATCAAACTGAACNNNNNNNNNNNNNNNNNNNNNNNNNNNNNNNNNNNNNNNNNNNNNNNNNNNNNNNNNNNGCGGTAGCTAAGCTTTTGGGAACTTTATTAGCCTTTACACAACAGCAACAGAATGAGCCCAATAATAAAAAGCTCTCCGTACAGCCAGCTAGTCAGTCCAAGGCATCAATGCGCACAGTATCTTTGGATGAGACATTAAATATCCTGATGTCGGGATTTCTAAGAGGTGGTGGTTCATTTCTTAAAGGCACCGGAGAAATTATCAAAGGCAGTTCCAGTGTAAATCGTGAAATACGTGTTGGAGTCACCCATGCATATGTGGTCTTTGTGGACTATATGGGCAGTGTATGGCTTGAACGTAATTTGTCGGTTTTCCTCTCACATATCCTTGATTTAGTGGCCAATCCCAAGGCAGCCTCCTCGCATGTTGATGCTGTCTATTCCCGCAAATGTATTAATTTTATTCTTCGCTCCGTTTTGGGCAAAATGCTGGGCGAGAAAGCACAAACTTCGGCATGTAAAGAGTTGGTGTACATGATAGCTAAACAAATGAACTCCATAGATTTTAATCCGGAGAATGCCAAAGATTCAAATCAAGAGACACTATTTAGTCAACATTTTCTAGTGTGTGCTTTGCAAGAATTGGGCTCATTGGTCTTGGGCTTGGGAACAACGGCGCAGAATCTTTTGGCCGATCAGACTCTAAATGCCATTGATACAACATGTGCGGTTTTGGTACATCCAAGTGCAGCGGCAAGATTGGCTTCTGCATGGTGCTTACGTTGTTTCTGTGTAGCAGTTCCCAGCATGATAACACCTTTAATTGATCGTTTTGTGGATGCTTTGGAGCAGATGCGTTCTTCACCTGAAGCTATAGCTGGGTATAGTTGTGCTTTGGCAGCCATATTGGGAAGTGTACGGTATTCACCACTTGGAATTCCACATACCAAAGGCAAAGTGGTTTTCAATGCTGCCGAAGAACTATTACGTTCAGCTTCACAAAATAGTCGAATGTCTTTGAATCGTACCCAAGCTGGTTGGCTTTTGATTGGAGCTATAATGACACTGGGTTCTGCTGTGGTTAAGGGTCTATTACCTCGCCTCTTATTGCTTTGGAGACATTCATTCCCCAGATCAAATAAGGAATAATTGGAATCAGAAAAGGCGAGAGGAGATTCATTTACATGGCAAGTAACATTAGAAGGACGAGCAGGCGCATTATCGGTGATGCATAGTTTCCTAGTTAATTGTCCGGAATTAATAACAGAGGATATAACCAAACGTCTTATGACACCTATTGAAAGTGCGTTAGCTATGTTGGTAAACCTATCGCCGGTATTGAAAAGTTATGGTACACAACTCAAAGCTCCAGCTGCAATGGTACGTTTGCGTCTTTATGAAACGTTGGCCCAACTTCCAGCCAACGCTATGGAATCGTCGTATACCCATTTACTACGTATGCTTATATCGGAATTCACTTTGGCAGAAAATCCAGCAAACACTACAAATTCACAGCTTAGAAGTTTTTGTCATGCTGATGATTCTGTGATTTTGGGTACATGGTTACAGGAAACTGACCATAGAATTATAGAGGATCAGCTTCAACCGAATAGCGCTGCAGGATCGGGAGCTTTGGAACATGATCCCTGTTGTCTTTATCGTAGCACAGTGAATGCATCATCCGTTACCATGAATGGAGCCTATGGCTATAAGGCTGATCAATGTCCGGGTCCCTTGCCTTTGGGTGTAGCAATCATAGATATGTCCATCAATTTGTTTGGCTTGATATTCCCCAAAGTGGCTAACAAACATCGCCTACAAATGTTGGATCATTTTGCCGAATGCATAAAGCAGGCCAAGAGTAGTCGACAGGAAGCTGTACAAATGAATATCTACACCGCTCTATTGTGTGGCCTTAAAGTGCTAACGGATAGCAAGGCTGCCATAGGGCAAGAAGATGTACGCAAGAGTTTCACCAATTTGGTTACATCCGGATTGATTAGTTCCAATTCTATGTTGCGATGTGCTTCTGCTGAAGCATTGGGTAGGTTGGCTCAAGTTGTGGGAGAATCACGTTTTACCGCTGAGTTGGCTCAGATTTCGTTTGATAAATTGAAATCAGCACGTGATGTGGTGACTCGTACGGGGCATTCGTTGTCTTTGGGTTGCTTGCATCGTTATGTTGGTGGTATGGGCTCATCGCAACATTTGAATACCAGTGTTTCTATACTTTTGGCCTTGGCTCAGGATATTTCGTCGCCGGTTGTACAGTTGTGGGCCCTACATTCATTGGCTCTAATAGCTGATTCTGGCGGACCCATGTTCCGTAGTTACGTTGAGGGAACCTTGACACTATGCCTAAAACTTTTGCTTACAGTTCCACAATCCTATGTGGATGTACATCAGTGTATTGGACGAGTTTTAAATGCCCTAATCACAACTATGGGTCCCGAATTACAGGGTAATGCTGGTGCAATTGTAAAAATGCGTCGCTCATTCCTTTGTGCAGCCTCCATTATGCATGCCCATGCAAATCCTTTGGTTCAAGCTGAAGCCACCGGATGCATACAGCAAGTCCATCTATTTGCTCCCGGTAGTGTTCATCTACCATCGTTGGTGCCCACATTGGTGCGCAATTTATCTTCAAATTATTTGACACAACGTAAGGCAGCAGTTTCGTGCCTCCGTCAATTAGCTCATCGCGAAGCTAAGGAAGTATGCGACTTGGCACTCTCAATAAAACCGGACGATTGCCCAAAACTAGTCATCACCGAATTTGGTCTTCCGGGCATTATTTTTGCCATGTTAGATTCGGAAACGGATATAGAAATGTTAAAGAATATCCATGATACTCTGACATCAATGCTGCAACTAATGGCCGCTGAGAGTCTAAGTGCTTGGTTGAGTTTGTGCAAAAATGTCTTGACCGTTGCCGTGGAAAATTCTCCGCTTCCAGATGATATTGCTTTGGCATCCAAAGGAGCCGATAGTGGGGTAAAATCAGGNNNNNNNNNNNNNNNNNNNNNNNNNNNNNNNNNNNNNNNNNNNNNNNNNNGATGATGCTGATGAAGATGATGCAGATGATGTCACCGAATATCATGCCTCGGAGAATTCCTCCACACATCCAGCGGTTCAACCTCGATGGACAACACGAGTTTTTGCAGCTCAATCTGTGCGAAAGATTATGTCTGCCTGTGAATCAGATACACCGATACATTTTGATTTACTGCAAGCCAAGGAGATGCAAATGACCAAATCAAGTGGCGATTATTTAATACTCCATCTTTCGGAGTTAATACGTATGTCATTTATAGCAGCAACTTCTGATTCGGATCAATTGCGTTTGGAGGGTTTGAGAACTCTACAGGAGATAATCGATCGTTTTGCCAATGTACCAGAGCCAGAATTTCCGGGACATTTATTATTGGAGCAGTTTCAGGCTCAGGTGGGTGCAGCATTACGGCCAGCTTTTGCCCCAGATACACCTTCTCATGTTACTGCAGCCGCTTGTGAGGTATGTTCCGCATGGATTGGTTCAGGTGTGGCTCGCGAANNATCTCAATGATTTGAGAAGGGTCCATCAGTTATTGGTGTCCTCATTAAACAAACTTCATACCAAAACCAATAGCACGCAATTGTTTAACGAGTCGATGACAACTCTGGAAAAGCTAAGTATTTTGAAAGCCTGGGCAGAAGTTTATATAGTGGCTATGATTGCAAATAACTCTTCACCAGCTGCTATGCTTCAGAAACAATTAACCAATGCCCATACAATACCCACNNNNNNNNNNNNNNNNNNNNNNNNNNNNNNNNNNNNNNNNNNNNNNNNNNNNNNNNNNNNNNNNNNNNNNNTTGGTTAAACCTGAACTGGACAATCTTTCCACGCATTGGCTAGATGCAATGAAGGATCATGCACTGCTACTTTTACCACCAGAATTTCAGAGTCAATTACCCCATGATGGTGGAGCATTTTATACACCGGACACCATAAATTCATCGAAACCCCATTATTTGGCCTCATGGCCCCCTATATTATATGCAGCATCTTTATGGCTAAAAGATGAAGGTTTTCAATTGCATTTAGAATCGANNNNNNNNNNNNNNNNNNNNNNNNNNNNNNNNNNNNNNNNNNNNNNNATAATATATCACATGGCTCATTATCTGCTGATCGTTTCCACATGATATTCGGAATCTGCATGGAGGCTCTATGCAGTGCTAGAACATCAGAGAAACCGAAAAATGTCATAAGTTGCTTGCAGTCCATGTACACAATATTCGACTCCAAGTGGGCACGCAGACAACTGGTNNNNNNNNNNNNNNNNNNNNNNNNNNNNNNNNNNNNNNNNNNNNNNNNNNNNNNNNNNNNNNNNNNNNNNNNNNNNNNNNNNNNNNNNNNNNNNNNNNNNNNNNNNNNNNNNNNNNNNNNNNNNNNNNNNNNNNNNNNNNNNNNNNNNNNNGAACAGAATAAGAACAACGAAAATACAGACAATATTTCCCTGCAAGAGCAAATAGATCAAATGGGTGAAGGTGGTACTACGGGAGAAATTACTCCCGGCTCCTCCCACATATATGCCATTTTGGAAGTTTGTCTTTGCTTATTTGTAAGACAAATACCCACCATGAATCCGGGTGCCG
>PermPBO_1_(paired)_contig_1188
CCTTAACTGTATACTGTTCCAATGGTTGGGGATTTAGTCAACAATCTAAGGGATGTGTTCAATATTCTCAATCTGATTGTGCGGCGAATCCCTCCTCCAATGATAATTTATTTGAAATCTTCGGACAACGTTCAAGCTCCGACATAGATTGGACCCTGTGTTTAACACAACCGGATGGTACAACATTTCCTGTGGCAGGCGATTGTCAATCCTATATCTACTGTTTGGCCTTTGTGCCTTTGGAACTTCCATGTATCTTGAATACGGGCTATAGTTCGGCTGCCCAGGGATGTGTAAAATATGATGACTCAGATTGTGTTGAAACTACGACATTAGAAGCCACCACCGCTTCGACAACAACCACCGCTTCAACAACAATCGCCTCAACAACTAAAGCCACATCAACACCCACCACTACCACTACAGAGGCCACCTTAGCCACATGTGACAATGAGAAACGTCCCGCAAATCAAGAAGCCTGTAACGGTCAAGCATTTGGCGCACTTGTTCCCTATCCAGGAGATTGTTCAAAATTCCTAGTTTGTAATTGTGAATATCCTACGGTTAAAGATTGTGCTGCCGGGACATGGTTTGATGATACCATAAAAACTTGCAATTTTCCACAAGCTGTAAATTGTTCATGGAGTAGTGGTAATGGTAGTACCACTGGAGCAACTACCACAATAGTAACCACAACGCCATTACCTGTTGAGACAACAACTAGCGATTCAATAGCAAACACAACTATTTCGGATAATGAATGGGGCAAAGGATGTGATCCTTATCCAGGAGTGTCTGCGGATTCTTGTGTGAAATATGATAATGGGTTCCTTCAGCGATATCCATATGATTGTCATTTATATATCAATTGTACCATGGGTTGTCCGGTGATGTGGAAATGTGACACGGATAAGGTATTCAATCCGATGTTAAAGATTTGCGATACACCCGATACGGCAGAGTGTGAGGAGTTGGTTTTACCAACGACAACTGAAGAGCCACCTACCACTACAACTATGGAGCCTACAACAGA
>PermPBO_1_(paired)_contig_1189
GCGGTATTTGACAGATTCGCAATACGCTCAGTTCGTGTGTGAAAATTATTATTTTTGTTACATTGGATCATTATGGCTTGTCGCAAAATTGCTTGTGATTTACCACTCCTTTGCCGTAATGGCAAGAATATGATAGCCCCTATTGCCACCAGTTCACTGCGGTCATATTCTTCTCCACGCAAAGATCTTGAAAGTGTCACACACACTGGACAAGTGTTTGATGAAAAGGATTACCGCAATGTTCGATTCAACAATGCAAAACGATATGTGAATGAGAACTGGGGTATCAAATTGGTAGACGAGATTCCTCCCAAAGAGTGCACAGAACGTGTTGTGTATTGTGATGGTGGTGACGGTCCACTGGGACATCCTAAAGTTTACATTAATTTGGACAAACCTGGTTCTCACATTTGCGGCTATTGTGGATTGAGATTTGTCAAAAAGGAAGGTCACCAC
>PermPBO_1_(paired)_contig_119
TTTGAGGGTAGCCTAATTACTTGCACTTAGTGTGACTTTTAACTAATAGGGCTTAATCTTTCTTGGGAACGAAGAAAATCTTTCGTGATTTCATAGAAGACCACTTGTGTCGCTTAATGTAGTATGCGATGGCAGTCAAGAAGGTCATAATACCAACGACTTTTATAATCAATTGTTTGCGTACATCATGTTCGGGCTCTGAAGTCCATTTCAAGAAAGTAGCAACATCCTTGGCCAATTGACTTTGTGTGGCGGGGGTGCCGTCTTCGTATTCAATAACCTCGTTATACAAAACTTGTGCCATTGAAATAGCACCTCCAGGGAAGTATGGATTGAAATATTGTCCTTCACGGAGTACTACTCCAGCAGGTGCATCGNNNNNNNNNNNNNNNNNNNNNNNNNNNNNNNNNNNNNNNNNNNNNNNNNNNNNNNNNNNNNNNNNNNNNNNNNNNNNNNNNNNNNNNNNNNNNNNNNNNNAGCAGCTTCTTCGTTAGGGTAAGGTGAGGGGAAATAGTCCGACAACTTACCAGGGCGATCGTAGTAGTTGCCAGAATCATCTGGACCATCCCTAACCATAATACCCTCAGCTTCAGCCTTTGCCTCGGCTTCAGTGTGTGTTACACCCACTAAATTGCGGTAGGCAATATATTTCAAAGAATGACAGGCGGAACAAACTTGCTTGTACACTTCGTAACCACGACGGACACTGCTATGATCCAAAGATGAAATCAAACCCTTGTGACTCCAGGGCATTTGTGGTGGATGAACTTCGGTGCCAGAAGCTTCAACGGATTGTTCCAAGGCATAAATCAATGCACCAACGCCACCGGTCAAGGCNNNNNNNACAAGCTTCTTTTGGCCATTGCTCCAGGTTTTAGTAGTAGACAAACCATTGGCCTGCTGTAATTTTAATGCAGGCACGGATTTAAGCAGTTTGGAACCACAAATTCTTCCTAACGTAGCCGCCATCGTCGTCTTGGCCAGAGGTAAAATTTTTTTTGGAGGAATGAAAGAAAATTCGGACCGACGATTACGAACAAC
>PermPBO_1_(paired)_contig_1190
CAGAGCTTGCAGCTGCAGCTTCGGCTGCCGCCAATTGTTGCTCGTGTGTTTGATTTTCGCCATCTTCCACAGGCGATTCGCCGGTTGCTTGTTGGTCTGGATGTTGATCTGCTGCAGCTCCTTCAGTAGCTTCTTGTGAAGTTTCCGAATGTGTCACTGCTGACGNNNNNNNNNNNNNNNNNNNNNNNNNNNNNNNNNNNNNNNNNNNNNNNNNNNNNNNNNNNNNNNNNNNNNNNNNNNNNNNNNNNNNNNNNNNNNNNNNNNNNNNNNNNNNNNNNNNNNNNNNNNNATTCTTTCGGTGTAGAATCTTCATTTGAAGATAACAAAGCTCCAGCTGTGTCCGGGGATGCTGAAGCTGCTGGTGGATTTGATGGCACTTCTTCATTGTCATCATCTAAACTGGGCATGCTAACGGGTCCAGACGATGCTGGTTTTGAAGATCCATTGTCANNNNNNNNNNNNNNNNNNNNNNNNNNNNNNNNNNNNNNNNNNNNNNNNNNNNNNNNNNNNNNNNNNNNNNNNNNNNNNNNNNNNNNNNNNNNNNNNNNNNNNNACGGGAGCTGTTGTAGTAGTGGGTGTATTTTTCATCTGATCGTCTACACTGGTAGTGACTGCTGTATTTTCTTGACCTGGCAAGGTGATGTTAAATGTTATACCACCTCCTGTACCCGCTTGTGATGTTATAACGACTTGGTCACTATTACCAGAGGCAGATGTAGTTGTGGTAACGGCATTGCCATTATCACCCTTGTCCGAGTGCATTTTTTCAAAAATGCTTTCAATATCAGCCTCGGATATGGTGGTAATGGCAATG
>PermPBO_1_(paired)_contig_1191
CTGTTTCGTATCGATTGGTGTTGGTGGCGGCGTCTGGGAATGGGGAATATCGCTCTCTTTCAATTTAATTTCCTCTGATATTTCAATCAAGCCTTCACTCATTTTCTTGGTAATGGTATCTTCAAGCGATTTGCAAAACTCGGCGTCCGTCAGCGATGCGCGGGGATCGGTAGAAAATTCTGTAACAGTAGTTTTTACGTGAATTGGGCCAGATTGTTCGAAACCGAGAAATTCTTGAGTAAGATTTTTCACAGTAGTAGGGGTAATATCGGACTTTGTTATAGGGGCAGCAATTTCAATACCATCGCCTAAAATCCGCTTGCCCTCGTCGTTAATGGCATGCTTCGCAGATGATAATGTATCGCTAGAACTCGATATGACAGATTCGACAACCGGCGGGAATGTAATGGTCTCAACTGTCGTTTTTTCAATAGATTTCGTTTCTTCCTGCAAACCGGTTCGAGGCATGGGTTGTTGTGATCCTTGTTCCATTGATAAGAAGTCTTTTGTTACTTTTCTTGCATCGGCCACAATGGATTTCATTTCTTCCAATTTATCTAATGAATCATTGAATGTTTGCTCACTAGTTGATACCGATTTCCTAGGTGCAGCTTCCGGAGCTTTGGCATCCTCTATATCAATTGCTTGTTTTGTAGACATTACTTTTGGCTCAAGACCGTATGTTACTTTTTTGGCTTCAAAATTGGCAATTGTTTCATCAATATTCTCTGAAACAATAGCACGTTCCTTGTCAATCTTGGATTGGATNNNNNNNNNNNNNNNNNNNNNNNNNNNNNNNNNNNNNNNNCTACATTGCTGGCTCCCGTTTTTATGGCGGTCTTTGCGTCATCGACTTTTAATGGTTCCGAAAAGGTTTTTATAGACTCAGAGACTGATTTTGTCTCAGTGATTATGAAATCCTGAACATCGCCAATTTTTTCTTTGGTTTCAGATTTTATATCCATAGCGATTTTTTCTATGTCTTCCGATTTATCTTTAACTTCTGTAGTCACTGTTTCTTTCGCGCTTCCGAACATACCTCCCAATTTACCTAGTCCAGTGACTAATTCGTCTTGAACTTTGGCAGAAACACTTTTCACAGAGTCAGCTGTTCTGGAAGACTCTCTGTCAAATGTTTCTTTCGNNNNNNCTTGGTCAATCCCATCGTTAGCTTCATTTAATTTGGGGTCCGCGAAAGTTTTGATTTTGTCTTTCACAGATTCACTTTCAGTTATTATAAATTGTTTTGTTTCGTCAGCTTTGGTGTCGGAGAAAGACTTGAATGAATCGACAGCCGCTCTTTTATCTGCTAGCATAGCATCTTGTATGTGAATTGCGGAATCATGTATATCANNNNNNNNNNNNNNNNNNNNNNNNNNNNNNNNNNNNNNNNNNNNNNNNNNNNNNNNNNNNNNNNNNNNNNNNNNNNNNNNNNNNNNNNNNNNNNNNNNNNNNNNNNNNNNNNNNNNNNNNCAGTCTCGCTAACTATTCCTTGAGCAGCCTCCACTAACTGTTCGCTCATCTTGCTGTCGTCATGTTTCTCTTTCATTTCTCCCATAAATTTTTCAGGCACTGCGGTGGTGGTGGTTGTTTGTGATGGCAATTGTGTATATTTTTCNNATGCTAAAAAGTCTTGTGTTAATTGTTTGGTACCGGACGCCAATGAAGGCTTTTCAAATTTCAACGAGTCGATAATTTTGCTTGGCATCTCAACACTGCTTAAATCTTTGACAATTTTCGAGTTGTCTACTTCTTCGGAACTCAACGACTTCTGTTGGCTGGAAGTGTCGTCATCTTCTTCCGAACTTCGACTCGAAGTTTTAAATTTATGCGTTAGCTCTTTATCGAAATCACTTTTACTTATTTCGCTGGAATCCATTTTTCCCATTTTCATTTTAATAACTTGCTCGGGAACTACGGCAGACTTAACAATGTTATCTGCCGGCAACTGCATCATGATTTCCGACTCGTGAATGGCTTTCTTGTCATCAATCAAACTTTTTCGCTTGATCTCGGTTATTTCGCGGGAGATTTCCTTTTTTTGCGATGAAGCAGGTATTTGACGTTCCACAGAGAGCCGTTTCACAATTTTTTCACGCCTCTCCGCTACAGAGCGCTTGGCACACTCTTCATCGGATTCGGACTCCTCGATTTCTTTTTCTTCAGCCGAATATTTCACCTCTTCGCGCTCATGAATTTGTTGTATACGTTTGCTTTCTTGGCGCACAAGCTCTTCTACGGATTCTGAGTTTTTCATGATGTCCGTGTCATCGAAATCGCGAGAATGCGACAACCTTCCACTTTTACACTTGCTCATTATGTCATCGCGNNCGCGACCAATATTCTTAAGAGCTTGCTCCAGGGATGGTAAATCATAATTTGGTTTATCCTTATAGAGGCGAATCATACTTTGTGCTTGACGGGCAATACTATCGCTATTTTGGTTTATAATTTCATCGATTTCCTCGGTCGATATACCGATTTCCGTGGCCAATTGGATCCAGTCTTTGCCTAAGAGATTCGAAAGATCCACAATTCTAATATCTCCAATATAATGGTCATTCTGATGTTTGCTGAAGTTCAAGAGGGAACTGCGGTATGTTGTCGGCGTTATCTTATCGGAGAACGCTGTTATGGAATCAGGGATGACAGTTTCCGGCAATACAATATTCAATATGCAGATTGGCTGCTGCGGCGGTTCACCTTTGGCTACCTTGGGCTCCTTCATAAACAGGGTGCGTCCCACAATATCAGCATGCTGATCTTTAACACGCACCGTAAATGGAAGTCGATTTTCCCTGAATGCCTTAAATGGTAATTGCAGCTGTTCACCCGATTTTGTTACGGGTACCAAATTACCAGCCATTTCGATGTACTGGGGTTTCCCCTCTAGCACTTCGACATCTCGGCTTTTTGCCACTTGTGTATACAATTCCATCTTCTCCAGCGTTTTATCTTCGCGATCGTCGGTCATGCAGAATACTCGCAGGCGGGCTTCATATGGTTCGACTTTTTTGGCAAACACTACAAATTTAGCTATGAAAGGTACATGAATGACTTCCTTGTATAATTCAGTAGCCATCTTTGTGGCATCACTAATGTTACGACAATCCATAAGCCAAAATCTAGCCGATACGGTGGTGGTGAACGAAACGCAATCGTTGACAAATGTTAATGGGGTAGAGCCAGTTACGTCTTCCCATTGAGCCCGCGAAGGACCACCGGTGATGGAACACAGCAATCGAAGAGTGGGTGTATTGCCAGAATATTGATTTATCATACCCTGACTGTGAGCCTTTGGAGCAGGCATACTTAAGGTAATTGCCTTGTGGAATTTTCGTCGACGTGGTTCGACAGTAACTATTGGTGATACTGCAACCCCACGTCCTAATAGTTTTGCAGTTAAGTCTGGATCAACCGGTTGTGCCTGTAAGCCAACTTTAATTTTCTTGGTCAGAGCACCCTGTGGGAATACAGCTTGTACTTGTGGCACCACAGTGCTCGATACCATGCCGCCTTCGGGACCTATGGCATGAACCTCTTGGCGTATACGTGTTACAACCGCAAAGTATTGAGGAAAGTCATATGTTACAAAACGGCATACATGGTTGCCGGCTTGTTCCTCAATTTGGGAAATTTCTTCTGGCTCAAAGCATTGTTGGAGTACATCATGAATTATTTCCTCTGCATTATCAATGGTGTGTTCACGCCAAGTTTCGCCATTGTCCGAACGTAATATTATAATTTCACGTTCTTTGCCACGTAGCGATGCGAAATGGGGTACTTCCATTATAACAGGACCAATGAATTTTGTGGATACTGGACCTAATTCTAGAACTCGGCTTGCCAAAGCTTCGCCTTCCATTAGCTGCGGAGGATGCATAGTGCGTTGCGGCTTAACATAGCGACATGTGACACGTGTTGGTTGTGCCGTCGAACGTGATGGTATTATCATGCGAACACCACTATGGCGACAACCGCGCATTGCTCCGCCGCGTGCATCAACCAGAAAAGATACCAAGAAGCCTTCATGTTGGGCATCATCGCCGTTCAGCATATCATTGGATATGTAAATTCCACCATCAAGCATAGTTTTAGTATGAATAGAACTGTAGGTATTCTGTGCCTTATGTGGACTGATTGCGCTCTCCAAGACTGGTTGAACCTGCGATTGCTGCTGCTGCTGCAAACCAGCTGAGGTGTATTCAGCACTTTGAGCCATGCGATTTGAGTCAATGCGTTCATCACGTGTCACATCAATAGGTAGGGAATCATCTCCTAAGGATTTCATTTCATCAACTGTCAGATATCGATAAGGTTGGTCGGAAAGCATATTATCTTCGCCTCCCTCTTCTTCGGAGTCAGACATAAAGGATTCATGCATAGCCTCTGGTGCCACGACCCGGTATTTTTCATCCGAGTGTATTTGAGATGAACCCTCCGGTTCATTAGTAATAGATTTAAGGGAATCCAAGACGCTAATATATCCCAGTTTGCGGGCTATATCCAAGGGCGTTTGACCATTCGAAGTTTGAGCATTTGCATCCGCATTGTGTTCAAGAAGAAGTTTAACAATATGGCAATGACCCTGTTGAGCACTCTGGTGCAAAGGTGTGTAACCGATCGAAGTAGCTGAATTAACATTCGCACCATGTTGTAAAAGGAATCGCACCATATTAGCTTGTCCGAAATGTGCTGCAACATGTAAGGGAGTATATCCGGCCTTGGTGGCCATATCAATGTTGGCTCCATTACGCTGAAGTATTTCAGCAACATTAACATTATCTTCTTGGGCACACAAATGCATGGGTGTCAAACCATTCTTTGCGGGATGATTTACACCAGCCTTGTGTTCAATTAGTAGATTGGAGATTTCTGTATGGCCCTCTTGGCAGCTCAAATGTAAAGGTGTGAAGCCAGCCTTACTTTCGGCATTGGCTTGTGCCCCGTATTCAAGAAGTGTTGTTGCGATATCCATTTGATTTTTACGTGCAGCTATGTGCAATGGTGTGTGACCATTCTTGGCCGTAGCATGTGGGCTAGCTCCCTTCTCCAGGAGCAAAAGAGCTACATTTTGATTATCGTAATGACAAGCAACATGTAACGGAGTAACTCCATTCTTGCCCTGAGCATCTACGTCAGCTTCTTTTTGTAACAACAATTGGGCAACTTTTATATGTCCGTATTTTGCAGTTAAATGTAATGGAGTAAAGCCCTTCTTTGTGGCAGCATCTAGTGCAGCACCATTCTCGATCAAAACCGCAGCTACCTCGTCTTGGCCCTCCTTGGCAGCGATGTGTAAGGCCGTGTACATATCCTTGGTGGTTGCGTCTACCTGTGCACCATGTTGCAACAATAACATGACAATATCAACATTGCCCAATCTCGATGCAATATGCAGAGGAGTTTGCTGTTCACGTGCACGTGCATCAACTTGAGCACCATTACGCAATAATATGCGAATAATATCAGTCTGATTAGCTCTGGCAGCTAAATGCAATGGAGTTTCGCCACGCACTGTGGGAACATCGGGACTTGCATCATGTTGCAATAAATAGATGACAATATTCATACATCCCATAAAGGCAGCAACGTGTAACGGGGTTAAGCCACTTTCAGTAGTAGCACTAATACTGGCTCCATGGCGAAGTAACAACTCTACTACCTTAATACGGTTCTTTTTGCAAGCAATATGGAGAGGGGTAAATCCATTCAAAGCTCGAGCGTTAGCATCGGCATTGCGATCCAATAGCAACTTGGCAACACGCACGTGACCACAGTGAGCAGCCACATGCAAAGCGGTTAAATAATCCACGGTGACCTCATCGACGGGTGCTCTGTGATATAGAAGAATGCGAGCAGCATCGACATGTTCTCCCTGAGCTGCCATATGGAGCGGAGCAAGGCCATTCTTTGTTTTAGCACTAATTGGAGCTCCTCGTTCAAGAAGCATATCTACGACTTGTTCATGGCCCGAACGAGCTGCGCAATGTAAAGGTGTAAGACCATCGCGAGTTTTCGCTTCTATGTTGGCCCCTTTCTCCAGTAACAATGACACCATATTTGTTTTGCCCCATTTAGCAGCAACGTGTAGTGGGCTTATATTGTGTTTAGCCGAGAAATTTACATCGGCTCCTTTTTGTATAAGAAGATTTGCAATAGCTTGATTGCCATAGTGCGAGGCAATGTGCAATGGAGTGAAACCCGACTTGGAAGTTACATCAGGATTATGGTCATTATCCAAAAGCAATGTAGCAGCTTTTACATCGTCCTTCTTGGCGGCGATATGAAGAGCAGGTAATCTAACCTTACCGCGCGTATCGCTTTCTAATAAAACTGCAACAACTTTGTCATGTCCTTGTTGCATTGCCACTGCTAATGGAGTGAATCCATCTTCAGTGGCTAAACTTTGGTTGGCGCCATTTGAAAGCAATAGCTTTACTACAGAATCATGATTTTCCTGGGCAGCCATATACAATGGTGTAAACCCATTCTGTGATTGTACATTTACAGAAGCTCCATGCTGCAAAAGTAACTTAACAACTTCCTCCTGTCCCGCCAACGATGCTATATGTAGCGCAGTGTTGCCTTTCTTAGTGGCACTATCAACGATTGCACCCCGTCTCAATAGCTCGGAGACCACATGAACGTGACCATCTTTTGATGCCAAATGCAAAGCATTCAGACCATTCGCATTACTAGTGTTGATATCAATGTTATTTTTCAAGTGCTCCAGAACTTTGTCCATGTTGCCAGCTCTGGCGGCTCGCAGAAACGATGTGTTTCCATCGCC
>PermPBO_1_(paired)_contig_1192
GTTTAATAATTTTGTAATAAAAACACCATTGTCGGCGTTAACACCATCAAGTTTTAATAATTCTTCAACTAACAAAAACAATAATCGTCAAAATGCCTGGAGATTTAGTAGCACAAATGCGGCCCTATCAGCAATTGCCGCAATATATTCCGTGTAATACATTCTATAATATATGCACAAGGTTTCAGCAAGCTTCCACCTCTTCCGCCAGCCGGGACGAGACGGACAATAATACACACAACGAATTTTCGGATATTGGCCAGTTGAAGCCGCGCTATGTCATGGACGATAGATTCCATCGTGAAGATGAACGTTTGAAGACGTTCGAAAATTGGCCCTTGGAGTTTTTGGATCGCAATGAATTGGCCCGTTCGGGTATGTTTTATATGGGCGAATCGGATAAGACGAAATGCTATTTTTGCGAAGTTGAAATTGGCCGTTGGGAACCTAATGATGTACCTGTACCTGAACATTTGCGTTTTTCTCCTAATTGTCCCCTATTGAGGCGACGCACAACCAATAATGTGCCCATTAATGCTGAGCTCTTAGAGCGTCTTTTGCCAGCTCCCAGCTATGATATATGTGGAGCAAATGATATAGAAATACGTCGTAATGCCTTTGCTGAAGGCACAATACCCGCTACTCATCGGGTGGTAGGCGATGTCCTGCCCCCAACTACACCTACATCCATGCTTGTGGATCCAAATATGTTTAGGAGTGATATAGGACCTAGTAGTGCAACAACAACAACAAGTACATTTTTCCCTGAAGTCCCAGAATATGCTATTGAAACAGCACGTCTGCGATCGTTTGCCGAATGGCCCAGAAATATGAAACAAAGACCCGAACAATTAGCCGAGGCTGGTTTCTTCTATACGGGAGTGGGTGATCGTGTTAAGTGCTTCAGTTGCGGTGGTGGTCTTAAGGACTGGGATGACGATGATGAGCCCTGGGAACAACATGCTCTGTGGATGAGAAAATGTCGTTTTGTCAAATTAATGAAAGGTGAATCGTATATTGAAAGTATTGTAAATAAATTCAAGAAGCCCCAAGTACCATGTCCAGAATCAAATGCCACAGCTTCAGTGGCATCATCATCATCGTCTGATGAAGAAAGGGAAACCTTAGCATCGGGTGGTGCCATGGAAGAGGAATCTACACAACAAGCAAAATTCCCTGCTACAGCCTCAGAAAATACCAGCCACAGCAATTCACAATCTACAGACCCACCAGCATCATCTATAGCCACACGTATTCATCAAAAAGCCTGTTCCCAACAGGCTGCACCGCTGGAGCCCGTAAAACCTTGTTCATCTGTTCCACAAGAGGAGAAATTATGCAAAATATGCTATGTCAACGAATACAACACAGCGTTTTTACCCTGTGGTCATGTGGTGGCATGTGCCAAATGTGCCTCCTCTGTAACAAAGTGTCCCATGTGTCGAAAACCTTTTGTCGATGTAATGCGTGTATATTTCTCTTAGACATCCAAGGCAAAGGGTCAATATATTGTGAACGATCATCAATGAATAGAAGACCTGCAAAAATAGGAGATGGAATCGAAACAGATAATCCATATTGCGGTCCGAAAAATGTATATATAAATATACCAGCCACAGCAATTCACAATCTACAGACCCANNNNNNNNNNNNNNNNNNNNNNNNNNNNNNNNNNNNNNNNNNNNNNNNNNNNNNNNNNNNNNNNNNNNNNNNNNNNNNNNNNNNNNNNNNNNNNNNNNNNNNNNNNNNNNNNNNNNTATGTACGTATGATGTCTCCCACTATAATGGAAGAGGAAATAAGTTAAAATAAGCTCAGCCTGTTTTCTTTCTGTCTATAAAGATCTTCACCACCCTCAAAATCTCCCATTAATTATTTTAGAAAATCC
>PermPBO_1_(paired)_contig_1194
CAAAATTAAATTTTTACTGAGGCTCTTCTATCACCATTTTCAGCATTGATATAATTCTCTTGAACATCCTTTACCATATAATCCACTAATCTATCCAAATCATATTTATGCTGCCAATTCCAATCGCGACGANNNNNNNNNNNNNNNNNNNNNNNNNNNNNNNNNNNNNNNNNNNNNNNNNNNNNNNNNNNNNNNNNNNNNNNNNNNNNNNNNNNNNNNNNNNNCTAAGTTTAAGGGCCAATTCTTCCGGTGTGAAAGACATGGCTGTTACATTATATACACGACGCTTTAGCTGTCCTGTGGGGGCGCACATGAATTCGTGAAGGGATCTTAAACAATCCTCTATGTACATCATTGGCAAGCGTGTATCAGGTCTCAAGTAGCAGGTATATTTACCACTTCTCAATGCTTCATGGAAGATTGCCACAGCATAATCAGTGGTGCCACCACCTGGGGGATCACTAGAAATTACACCTGGGAAACGAAGGCATCTANNNNNNNNNNNNNNNNNNNNNNNNNNNNNNNNNNNNNNNNNNNNNNNNNNNNNNNNNNNNNNNNNNNNNNNNNNNNNNNNNNNTTGGTGTTGGATTTCTGGGACTGTCGGGACCAAAAGCACCAATGGTGGATGGTACAAAAATTCGCAATTTATATTGTTTAGCAAGTTCGATAACATTATGGACACCTTCTATGTTAACTTTCACTGCTAAAGGCACATTTTGTTCTCCAACAGCCGATAATAAGGCAGAGAAATGTATCAGCCAATCTACTTGATGATCGACGACAATTTTTTGTAATCCTTTGAAATCCAAAATGTCAGCAAATATATAGGGTCCACTTTCGCATATAGCATCATTGGGCTTAATGATATCGGATAATATGACATTTTCTTTGCCATATTGGGATCTTAAAAGTTTAGCACACTCAATACCTAATTGGCCTAATCCACCGGTTATTAGAATTTTTGGTGGACGTCCCATATTTCCATTATGCACTGATCGACGTAGAAATTCTCTGGCTTTGGGTGTTAAAGTGCCCACACTAACGGTATTTTGTACCAACGAGGTCAAACACTTCCGAAACATTATGCTCAAGGACCTTTATTTGCTTCCCTATTTCACTGAATTTTGAATTGATTTAGCGATAGGCCTTCTCTCCGTTGAAGTAAAATCACCAACCGATGTTGGTGATGTTTG
>PermPBO_1_(paired)_contig_1195
CTTAGAACTGCGACTGGGTGTCTCCGCAGTACACCCCTGGATCACCTTTATGTGGAGACCAAGATCATCCCTGTGCGAAGACACAACTACATGTTGTCAAAGCAGTATCTCCTGGGTTGTTATCGCAGTAATCATCCAAACCACCATCTTATGGATACACAACCACCACCCAGGAACGTAAGGGTTGATATACATAATCTAGAGCGCGAGATCCAGCGCTACAAAAGAGAGCCTCTAGATCAAGCAGCATACCAGGCAGGTTTGAACAGGATTCATGAGGATACTGTAGCTGAAGCGGTGAGAAGCTACAAGGTTAATCCTGTTCTNNNNNNNNNNNNNNNNNNNNNNNNNNNNNNNNNNNNNNNNNNNNNNNNNNNNNNNNNNNNNNNNNNNNNNNNNNNNNNNNNNNNNNNNNNNNNNNNNNNNNNNNNNNNNNNNNNNNNNNNNNNNNNNNNNNNNNNNNNNNNNTGTCCAATTTGCAACCAAGGGCCACACGACACGCGTCATCTTTTCTCTTGCCCAGCCAAACCAACCCGACTTACCACCAGATCACTCTGGACACACCCCATCTTAGTCGCAGAGTTCCTTGATCTGGCAACAAGCTGATGTACCAAGCGTATAACATGAAATGGATGAGATCACAATAAACTGTTACAACAACAACAACCGCAATCATATGCGCTGGGGCAATTAGCTGCAACATGTCTGCGGGACAGACAATTCATGCAGCACTGATGGCGCTTAATAATATTCATCCTCTCAAGAACTGAAAGATTATGAAACCTAGAACACGTTCTGAGGTGATGCTGTCGTCGACAGAGAACGCATAATCTGTCAGGAGAGGATTGGGAGGAAGGAGGCGTACTTGTTGGGGAACGAGGTGCTTTCGCATTCGTGAAATGCGAACGAACTCTTTTGTTGGCCGGAGGCCTGGCGTCAATGCCGCGGATATCGCGAAGACATGTCAATGTCTGGATTCTTTCCGTGAGAAAGAAGTCCAAATCTGACCAAGAAGACAAAGCAGACTTGTCCTTAATACTCTGTTCCCAAAGTGTAACAGTACATTTCGGCAACCTCTGAAGGCATAAAAAGACGAGGATGGGATCCCAATCGTCAGTGGCCACATCGTAGATGGACATTGTCGAAATGCATGTCGAGATACCACGTTGTAGTTTCTTCAGTCCTGAACTGGTCTCAGACTCCAAGACTGGTAAATCGAATAATAATTTGAGTTGGTGGTTCACCAATAGGCGGGTATTATCATAAGTACCCCTTAGTGCCTTCCACGCAAGAGCGAAGCTTCTATGCGTGAGCGGAAAATTTCGAAACAACCTCGCGAGCTTCACCACTGGTCTTCTTGAGCAAATGACACAATTTCTCAATATCGCTAAGTCGGCTATTGTTAATGTATACCGCTGTGAAGAAATCTCTAAATGTTGGCCAATTGAGAAAATCGCCGTCAAAAACATCTATATCACAAGGCGGTAGATTGAGACTGTGGGA
>PermPBO_1_(paired)_contig_1197
TTGACGTATTAAAACAATCAACAATTTCCTCAAATGTGAAGGGGAATCAAAAATCTTCACTAAATGGCACGACATTCTAAATTGGTACTTCAAGTCCATCATTGAGGATTTTTGGAAGAACCACAGCAGCATACAGAGAGGAAGCAACACTGCCAACCAATCCCTACCACAAAACAAAACTGGCTTTCTTTAATAAAATTAATAATTAATGTTCTCCAAACNNNNNNNACAACAGCAACAACAAAATAGGAGACTACCCTATAGACCTTAGGAAAGCTGGATCTTAAAAATAAGCACAATTTTATCTCTAGTAAAATAAACACCTCCCACCATCATCCTCACACAACATCAAGATGTTGTACGTTTTCCATGTCGACGTAGGTCGCATGTTGAATTTCGATATGACGGTAGCCCTATCGTCTGTTGAAAATCTGAAAGACACCATTGAACGCCTACATGGTATACCGGCAGCCAATATGGTCCTGCTGGTGAGCGGTGGTGAAATGTTAACACATTCCACACAAGTCTCCTATTACTCGGCCGGCACGGACACAAATCCTATTTATATGTTTTTAAAGGGTGATGTCAAATTGCCACCCACTATGCCTCCTGTGGAAGCTGATTTGGATTTGCGTGAACAAGTCGAGCGTAGCCTTGAGCTGCCGCCTGTCTATGAGACTGTAGTGAAACGGGCGCAAATTGCATTGCGCATGCATGATTTAGCCCGGGACGAGGAACGCATGTGCGAACGTCTGGTGCATGAACAACATCTGCAACAGCAGGGCTGGTCTGCAGTTGTCGCCAATATGGAGGATTTGACGGATGAATTTCGCCATCGTTTTCGGAATTTCTGTGAGGCCTTTGATGGGCATTTGGAGAAGAGAGCCTCTTATTTGGAATCGCTGAAGAATTTTTCCGATGATTTAACAAAATTATCGCGTATTCCCATCTTGCCAGGTCTAATGGCTTTGGCTGAAGCTGACTTCCATGGCTTCGATGAGTTTTTGGAGAACGACGATGTATTTTCACGTTCCACAAATCCCCAAGAATCGGTATTAATAGTTGGTGCTATAGCCAATGCTGCAGAAGGCCCAGAGGATACATCAGCTGCTGATGCCCCGAAGAAATCCGGTAATGGGGCCGATGTAGCTGTGGGCGGAACAACTTCATCCTGCGACGATAACCGAGATGACAAATCTTCATCGTCTACTTCAACTTCGCCTAATAAAAAATTGAAAATGGGAACAGATTCAAATGAAGAACGTGTCTCCCAAACATCGCAGACATCGTCTTCGTCGCAAGCACGTCGATTAAATCTTCTGCAATGGATAACCTCCAAGGAGAATCACACTGCGCTGAAAACCATGTCCGAAGAATGTGTGCAAGCTTTGAGCACATTCAGTGAGGAAGTCTATGCCAGACTGAAATGTGAAGCTCAAGAGATAATTCGACTGGCCGAGCAAGGGGATTTCAAGGAAATCAAAGGTCTGGGCGAGAGATTATGCAAATTGGAAGAATTCAAATACAAAATAAAAAATATGGTCAAGGACCAGCGTGAATTGTCCACAGCCTTCCAGCAAAATCAAAATCGAGCTATTAATCTCAGAGATGCCTCTATATTACCCGATCTATGTGCCTCGCATCAATCTCAACTATTGGTTATGCAACAAAATCACCAGAAAATACGGGAACACCGTAGGTGTATAGCAAAGGCCAAAGACGAATTGGGAGCGAATCTCTGTACTCGACTAAACCGCATTGTCTACATTCAAAATCTAATGAGTGATTTTGATAGCGGTCTTTTGTTCTATTTACGATGTCTGCGAAGGGCTGAACGCCATATACAGATCATAGATCAGATCCATCAGGCTCCCAATATGTATGTGGCAGCCGTGACCGAGGTAATGCGTCGTAAGATATTCTCCTCAGAGTTTGGTTTGTGGGCCTCCAAATTAGCCGAAGATTTCGATGGCATTCACAGTGAGGAAATAAAGAGACGGCAGCAATTTAATGTTAACTTTGAGGGCCATTTCCTAAATTACCTTTTTCCCGGTATGAACGATATGCCACCGGCTTTTGCCAACGAATATCCCTTGGTGTTTGATGCACGTCTTCCCAATATCACCAAATCCGATATAGATGTTCTGACAACACATTTGCCCGAAATGGCCTCGCAGATACAATTACCCGACATGGAACCTGTGATATATTTTTTTGTTTCTCGAT
>PermPBO_1_(paired)_contig_1198
TGCAGCTGTACTTTGGACTTTCACTTATTTCAGAGTTTAAACATTTATTAAGATCGATCATGATCAATACAGGAAAATTAGCTGGAAGGACGTTATTTATTACAGGTGCGTCGAGAGGCATCGGTAAGAGTATTGCTCTTAAGGCTGCCCGCGACGGTGCTAACATAATTGTAGCAGCTAAAACCGCCGAACCACATCCTAAATTGCCTGGAACCATTTTTTCTGCTGCTGAAGAAATTGAGAAGGCTGGAGGCAAGGCACATCCATGTATTGTTGATGTCCGTGATGAAAATCAAGTTCGCGCTGCTATCCAAGAGGGTGTAGCTAAATTCGGCGGCATAGACATTTTGGTGAACAATGCAAGTGCAATTTCCTTAACAGGTACCTTGGAAACGCCTATGAAACGGTTTGATTTAATGCATCAAATAAATACCAGGGGCACTTTCTTAGTTTCTAAAGAATGTATCCCATACTTAATGAAGTCAAATCACGCCCACATTCTGAATATATCTCCACCATTGAATTTAAATCCAAAATGGTTTTCTCCACATGTTGCCTATACAATGGCTAAATATGGAATGTCGATGTGTGTCTTAGGCATGGCTCAAGAATTTAGAGATAAGGGCATCGCAGTCAATGCATTATGGCCTCGAACGGCCATTCAAACAGCTGCTATCGAAATGTTAACCGGACCTGACAGCTCACAGTGG
>PermPBO_1_(paired)_contig_1199
GTAAAACCTGCCTGCTGATCAGCTACACCACCAATGCCTTCCCCGGTGAATACATACCCACTGTCTTCGATAACTACTCAGCCAATGTGATGGTCGATGCCAAACCCATTAACTTGGGTCTTTGGGATACAGCTGGCCAAGAGGATTACGATCGTCTGAGACCTTTATCATATCCTCAAACCGATGTCTTCCTTATATGTTTCTCTCTAGTGAATCCTGCCTCATTTGAGAATGTCCGAGCTAAATGGTATCCCGAAGTACGTCATCATTGTCCCAATGTGCCCATCATATTGGTGGGTACCAAACTGGATTTGCGTGACGATAAGGCTACCATTGAAAAACTTAAGGATAAAAAATTAACACCCATCACATATCCTCAGGGATTGGCTATGGCCAAAGAAATTGGTGCTGTCAAATATCTGGAGTGCTCAGCCCTCACCCAAAAGGGTTTGAAAACAGTATTCGATGAAGCTATACGTTCGGTCTTATGCCCCGTAATGCGAGTATCCAAGAAAAGGAAATGTGCAATTCTCTAAATCCCAAACGGTCGAGATAGCCAAGAGAAATACCAGAAGAATTTTGTTTTCATCCCATTATGCAGGCCATCAAATGTGTGGTAGTCGGTGACGGTGCTGTGGGTAAAACCTGCCTGCTGATC
>PermPBO_1_(paired)_contig_12
GTGAAAAACTAAGGAAAAAGGACCTATATAGATTTAGACTTAGCAATTAAAACGAAAAAAAAATTACGATAATAATAGAAAACGAATTTTGTGTCGTATATGTGTTAAACGAAAAACTATAGTGGAAAAAGTGTAGAATTTCGAACTAATTATTGTAGAACTGTGGAAAAGTTAATCAATAAATTTTTTTTCNNNNNNNNNAAAAATTTTGACAAATATCATAAACAATACAAATTTAGAGTATTTCCACAAACAAAACAAAAATAACGAACAAAGAAAGCGACCGTACAACAACAGTCTCCTCATTTTCATAAAGGCGAAAAGCAGATAGACTAGTGTACCTACATATATAGCAGAAAAGTTATTAAACAATTTCTTGGGCAGCTGTGTTCGATGAACAGTCTACGCCGTTATCCAAAAACTCTTGGAGGTATTGGTATATTGACCACTGGCCTCATTCTATACGATAAACGTAGAATTCAAAAACTCATTTCACAAATTTTCGACAACAATGGGGGTTCTGGTGAAAAGAAACCTGAAAGCGATTACATTTACATCAAATATCATATATACAGGGAATCCATGCGTAAATTAAAACAAAAGGAGGAAGATAACAAGAAATGGATAAGTGTTATTGTTAATCCTGTTGGAAGATGGTGGAAGGCTCTTAAGCATTCCGTAGCTTGGCGTTTATTAGATATAGCTCAAAATGGTAGTCACCATGACAGATTAAAAGCTGTAAGGCAGTTGGCAAGAATAGATCACCTAAAAGATTGGGATTTTCGTCATTTGGCCCAGTTGTGTGATGCTCGCACGGCCGTATCGTTGGCCCGATCTGGTGCCGATAAACGCTGGTTTGTTCCTGTTCACATGAAAGGCTGCATAAAGAATCCCAAAGTTGTTTTATCGGAATTGCACGATTTACTTTCCCATTTAAAATCGCCATGCGTTAAACATTTCTTCAAAAAATACTTCCCAGAGCAGGATCCTTTGGAGGATGTATGTGAATTCTTTACACAAGACCACCCCGTCTCATTTAATGTCCACGAAATTGACTTGCTCAAGGAAGTAGTAGCATTTTTACATCATGTTACCAAAGAAACGGAGATTGCTGAACAGCTTTTGAAGGATGGTGGATTGGTTCATCTGATGGAACTTTCCAAAATATTCTCTAATGACAATGAGACACTCTCAACTCTATGCAAAGTGTTGGCAAATTTGTCTCTGGTCAAGGAGAGTGTGGAGCATTTCTTTGCGAGTGGTTGGATAGGGGTATTAGCTGAATGGCAACAATGTCCCGATTTAAGACTACAAGTTATCTCCGCTAAAACGATGGCCAATCTTGATCACGATGATCCCAATTTTACAGCATATCCACCTAATGTGTATCCTTTGCATCCTCGTTTGAGAACACGCTCCAAACCCAAGGCCGATATAGTCTTTATTCACGGTCTATTGGGTGGTGTTTTTATAACATGGAGGCAAAAGGATCCCAAACCCACAGAGCTCGGCTTATATGGTAAAAATGCATTTTACACCAGCGAAACGGATGATGTCTTTCTCGTAGGCGAACAAAGGCGGATGAATATGAAGAAGAATGGTAATGGTAATAATAAGAATATTAATACCGATACCAAGGCGAGCAATGATTCAGGAGTTTCCTCCCAGCACAAGGACAACGAAGCAGTTATAGAAAAAAATAAAATTCTAAAAGCTAACAAAAAAACTGAGGATAAACCTCTGGAGATAAGTGACAGTGCTACCAAGGAACTAGTTGAAACATTAAAGAATGAAGCAGAGTTAGAGCCCGATTGGGAAGTTGTACATCCTGACATCCCCTTATCTGCGAGTGAAAACTGTTCCGGTGAATTTAGTGTATCGGGCAATGAATGGCACAACCAAGATAACATGGAAGATTATACGAACTGCTGGCCCATGGAATGGTTACCCGAAGATCACCCAAATACCAGAATTATTGGTATAGATTACACATCAGCAGTTACGGAGTGGTCTGCCAACTTTACCAAATACTGCCCCTGTGAAAAGGGTCAAGGTCACATAGAAATGCGGGCAAACACACTACTAGAACGTATTGCTAAAGCTGATGTGGGCAACGATAGACCAGTCGTTTGGATTGGCCATTCAATGGGTGGAATATTGACGAAAATAATACTTATGAATGCAAAAGATAGCAAAGACCCGAAAGTGCAGCAAATAGCTAAAAATACAAGTAGTATAGTATTTCTAGGAACACCTCATAGAGGATCTCCCATTGCCAAATGGAAACAACACATGCAAATGCTTTTATCACCTTCCATAGAAGTGAAAGAGTTGGAGGAAAACGCCCCAAGACTTTTGGAGTTGCACGACCGCTTTATGAAATGCCTGCACACATCATTCCGCCACACAAAAGTTGTTAGCATAGCCGAAGGAAATCCCACAATGCTAACGTCATTCAAATTTCCATTACGCATTGTCACCGAAGAATCAGCTCGTATAAACTATGGTGATTTTTATGTTCTGAAGGATGATCATCTAAGCCTGTCAAAGCCCATATTCCGTCAATCGTTCCTTTACAAACGGATCTTGCAAGTTATTGATGAAACGGTGAATGAGAAAACCGAACCGGTTGTGAGACAAGAACTGCCCAGCAAAAGTGTAGACGTCATTTCACACAAAATGCCAAACCAAGTGCCGAGCATATTACAACAGGCAAAAGATATTTTATCACTGCTCCCTCAGATTGTATTTAAATTTTCCGCAACATAATTTCATCATTCATAGAAATTATATATCGTATTCCATGCTTTTCTGAAATAGTATTACATTAGTAATTAATTCTTATATATGTCGCTATATCATTCCTCTCATATCCCCCTTTTTCCCTCTGTTAGTATTAGCTTTGACAATTCACCAAATTTTCCATTATCTAGATGTAATGTCTTCGAAACAATATCGGCATCATTTCTATTCTTTTGTATAATAATGAATGTGCAGTGGACCTGCATATAGGTTATGCAATTTAAAAAGCCAACTCTTTAGAAGATTGTGCCTTCGAATAATGTAGATATGTATACACATTTGTATGTAGTTTACCGATTTTTTTATAAATAATTAACGTACATCGCTTTTTTGCTATAATAATGATGTCGG
>PermPBO_1_(paired)_contig_120
TTTGATCCTTTGAATTGTTGCATACGTCCACTAAAAAGCACTGTCGAGTTTTTGCTCATTATTTTGTAGAAAAATGGATGATCGACAGTGAACAATAACGGTAAAGGCTGCATCATTGAACCCAGTCGCTTAGGAATAATAACAGCAGTAGCAGCAGCAGNNNNNNNNNNGCCTCAGTACCCTTTTCATTAACTTCAATGAAAGCCTTGTGGATAACCTTCGATACTTTCAAGGGTTCCGGAGATTTCAACATTTTACTGAAATCTGCATTGTCAGAGAACATATTGCCCATTCCCAAGTTCTTCAAAACATCCTTCAANNNNNNNNNNNNNNNNNNNNNNNNNNNNNNNNNNNNNNNNNNNNNNNNNNNNNNNNNNNNNNNNNNNNNNNNNNNNNNNNNNNNNNNNNNNNNNNNNNNNNNNNNNNNNNNNNNNNNNNNNNNNNNNNNNNNNNNNNNNNNNNNNNNNNNNNNNNNNNNNNNNNNNTTTCCAAGGCCGTAGCATCCAATTCAGGAAATTCACCATAACGGAAATTCTCACTGATATGCATCATTTGTACCTTAACGGTATTGGTTTCATCCAAATAGAAATCCTTTTCACGAGTACCATGTTCGGGGAATGGATGAACCCAATCACCCTTGAAGTGAATGGCATTTAAGAGTACTAGACGTGTATCTTGATTCAAGGAATCTGGAGAAACGAGATCCTTTATCAAGTTATTCGTCTTGGATTCAACCCAGCCATTAATGGCTTGGGCAGATTTTTGACTCTCAGCAAAATTAATATTTTCAGCAGTCGAAAAGAATTTCTTAGTCAACAATTCATTGAATTTCTCTTGAATTTCATAATTCTTCATNNNNNNNNNNNNNNNNNNNNNNNNNNNNNNNNNNNNNNNNNNNNNNNNNNNNNNNNNNNNNNNNNNNNNNNNNNNNNNNNNNNNNNAAATCCTTTGTCCATTTCGGCAGCAGTTTCACCAGCAGCACCCATGCGAGCCATGGCTACACAAGTTTGAATGGAGAAGGGTGAGAAGACAATATTCTTCTTGGGATTTTCTTTAGCTAGCTCTGAGAAGAGCTTAACTCCAAAGGTTTCCAAACTGTTGGAGAATTCTACGTTAGCCATGTCGCTGGTGGGTCCGGAAATTGTCGATGGAAGGGATATGAGAAAGATAGCAAAAATGCTAAGGATAGCTGGGATTTTAACTGCCATGGTTAGGCCTTCGGAAAATACGAGTAGAAAAACAACACGAATATATGTTTATTGAATTAAATCACACTACTTTTCTGTGTTGATGGTTAC
>PermPBO_1_(paired)_contig_1200
TCGACAAATGTCAGGAAACGTACATGACCCGTATGACCATGGGGTATACCTGTGGGCACGACATTTGGTGCCCCTTTTTCATAGCCCTGTGAAGGTATTGTAAGAAGTACACCAGCGCTGGTACCAANNNNNNNNNNNNNNNNNNNNNNNNNNNNNNNNNNNNNNNNNNNNNNNNNNNNNNNNNNNNNNNNNNNNNNNNNNNNNNNNNNNNNNNNNNNNNNNCACAGCCTGGGCCAAATTAACTTCGGTGATTAATTGATGTGTATTGGAATGGAAACATTTGATGTGAGCTGAATTTTGTATGGATATCCACACGTAATTGCTGGAAACACACATGTTTGTTATTGGTTTTGAATCCGATGATATTTGAATTTGATTGATCACCGCNNAATGTTTCAATATCCAAAACTTTAATGATTCCCTGTATGGAACACCACAGTCTACCATGTACATTAAGCAATTTCGTCACAGGACTTGTTACAGTCCCTATGGAGAGACAATGCGAGGAGGTTGTATTCCAGGCTGAACCATCACGCAGATAGACACAAATATCTCCATTGGCCAAGGCCACAAAAACACGATTATCAAGGTACAATATGGAATAAACAGCTGCATGATGTTCGATTTTGATGCGATTCTTTTTGATACGAATATTATCGGTACTATTGTAGACATGAATGCAACCATCTTCGGTACCAATCCACATTGTAGATTGATTGCCATCACTTTCTTCGGGATTGGAGTCCTGATGCCCATGATATAAGGTACTACTGCTACCCACAATTGCCGTTGAGGCGGTTGACGTTGAACCAGTTGTATGGGTAGATGGAGCCGGACTGGGTACTCGCTCACACGAGGCACTAGTGCCACCAACTCCTGGCCCCTGCACATTAGCATTCGCCAAGGCATTTGCATCGGCCTCTTCACCACGGGAACTTGAATTTAAATCTAATTGAATATCACTATTATTGCCTGTTGTTGCTCCTGTCACCGAACTGTGACTACTGCTGACAGCTAAGCTGCTCGACTGTGATGTCTTATCGCGTTTCTTTTCCGGTGTTCCAATCAACGATGAAGCTGTTGGGTAATTCGGTGNNNNNNNNNNNNNNNNNNNNNNNNNNNNNNNNNNNNNNNNNNNNNNNNNNNNNNNNNNNNNNNNNNNTGGTGCTGATGGTGATGCGTATGATGATGCTGTTGCAAGTGTTGAGCTGATGATGTGGTAGAGGCAGAGGAGGATTGATCTTCATTGGATGAGGAAGTAGACTTAATGGAAGAACTGTGAGGACTATAAGCAGGTACAGAGGCCACACATAAAATGCGGGCATTACAGACACCATTGCAACTGGTCACATTGGGTTCCGGATGCAGAGACATAATGCACACTTGACCCACATAACCGTCACTGTTGCATACCCAAACGTCACGTTTCTCGCTCAAAGTGGCTGCGGCACAGGTGAATTGGAGACCAGCTCTAGTTTTGCG
>PermPBO_1_(paired)_contig_1201
CACGTTCATTTGTCCAACTAGGTCTGCCGATATAGATATCTCCATTGTAGGAGTTGATTCGTAGAGGTGAATGATGGTGAGATATTTTGTGAGTTAGATGGAAGTGAACAGCTGGTTTGGAAATTTCAACTTCATTCATGGCTCTCTCTTGTGATTGTAAGGTTAAGGTTTTTGCACTCTTTACCAAAGGAAACTTTCGTCTTCTAGAATTATAAAGGCGCATTGGGCTGCGNNNNNNNNNNNNNNGTCAGCATTGTCTGCCGCTACAAATGTGGTAGAAGTGCGCAAAGATCGTATCCCGGGAGAGCGAGTAACTTCCTCTGCACCTTCATCTGTAACCGTATCTTCATTGATTGTTGTAATAGATCGAATTTTCCTTTCCCCTGGTTGAACTTTTTTCGTTGAATCAACAAATTTTTCAAAATCATCATATAAATCATCATCCTCTNNNNNNNNNNNNNNNATCTGTTTCCTCATAATCATAGAATTTCTTTATCATTTCTTCATATGTATAATCATCGTCTGTTTCATCCTCGTCTTCAGCATCATCGTCGTCATTTTCCTCTCCACTGTTACTTTCATCCTCTTCGGGAACCATGTCC
>PermPBO_1_(paired)_contig_1202
AATGCTGATTGAAATGGTAAACATCCTCAATATTCGAAAATAGGACCTGTAGGTCATCTTGGCGCAGACATGCACGCTCTTTCCAATCCAAGAGATATCCATTTAAAACTTCTCCCAGATCATTGACATAATTTCTCTCCGAGTCAACTATCTCCATACAGGCCCTCTCAAATACCGACATTCCCGCATGAACATCAACCAATTCATTTTCGCTGTGAT
>PermPBO_1_(paired)_contig_1203
CGCCAATGAAGCAGAATCATGGCTAAATGAAAAAATGGCCTTAGTCAATTCCAAGGATTATGGTAATGATGAACCCTCGGCTCAAGCCTTACTTCAAAGGCATCGCGATTTACAGGGAGAATTGAATGCATACTCTGGAGATATCCTGAACTTAAACCAACAAGCCGATAAACTTATTAAGGCTGGTATTTGTACATTGGAATTATCGGCCAATGAACCCGAAATGCCCGAAATTGAACAACAACAGGAGGAATGGGTCAATGAGACGCGNNNNNNNNNNNNNNNNNNNNGTGTGGGAAGATGAATGGGTTGAAAAGTTGGAACATCGTAAAGTAACCGAAACGAAAATGTTGCCTCATGTTCGTTCAATGTTTCCATTCGAAGGCCAAGGCATGAAAATGGAGAAGGGAGAAGTTATGCTACTCAAATCCAAAACTAACGATGACTGGTGGTGTGTGCGCAAAGAAAATGGTCATGAAGGNNNNNNNNNNNNNNNNNNNNNNNNNNNNNNNNNNNNNNNNNNNNNNNNNNNNNNNNNNNNNNNNNNNNNNNGTCAAGGCCTTACAGAAGGTAAAGAAGACCATTTTGGTTAGACAGGTTGTACCTGTAAAGCGGGTGAAACCAGCTACGGTCACACCGAAGCCCCTTATAAAGCGCCGCACCTCTATGAACAGTATCAACGAAAATTCCGACAGTGTAGAGAAGAGACAGAAACGTATCAACACCACCTACGACGAACTGCAAGATATGGCCCAAAAACGCCATGCTCTCTTGGAAGATTCCATTCATCTCTTTGGTTCTATCGCG
>PermPBO_1_(paired)_contig_1204
ATTTGTTTTATAAAAAAAAATAACGAATAAAACAAAAAAAGCAAACAGATTTATAAACAACAATTGCGTTATAATTAATTAATTTGTTGCGAATTGTTGCTTGGTTCATCGTCATCATCATCGTCTGTTCATCTGTGTGCAGTGCCATTATCTCTTGAAAGGGTGTTTTACTGATTGTGATTTGGGATTTCCTACTGTCTTCGGACCTATATTATGAATCTGTCATTTGCCGGTTGTGGTTTCTTGGGCATTTATCATGTTGGCGTGGCTGTTTGTTTTAAAAAGTATGCTCCTCATTTGCTTTTGGAAAAGATCGGGGGTGCCTCTGCTGGAGCTTTGGCGGCCTGTTGTCTACTGTGCGATTTGCCCTTAGGTAGCATGACTTCCGATTTCTTTCGTGTTGTAAATGAAGCTCGCCGCCATTCCCTGGGTCCCTTCAGTCCATCGTTTAATATACAAACATGCCTATTCGAGGGCCTTCAAAAGCATTTGCCCGAGGATGCCCACAAACGGGTCAGTGGTCGCTTGCACATTTCCATGACAAGAGTGTACGATGGCAAAAATGTGATTGTGTCAGAATTCGATTCCAGAGATGAAGTTTTGCAGGCATTACTGTGTGCCTGTTTCATACCAGGATTTTCTGGAATATTACCACCTCGTTTCCGTGGTGTACGTTATATGGATGGTGCTTTTTCGGATAATTTACCAATACTGGATGAGAATACCATAACCGTTTCGCCATTTTGTGGGGAAAGTGATATTTGCCCACGTGATCAAAGTTCACAACTATTCCATTTGAATTGGGCCAACACTAGCATAGAGATATCACGACAAAATATCAATAGATTTGTGAGAATTCTATTCCCTCCCAGGCCGGAGTTTTTATCGAAATTTTGTCAGCAAGGATTCGATGATGCTTTACAATTTTTGCATCGTAACAATTTGATTAACTGTCGCCGCTGTGTTGCTGTACAATCAACGTTTGTGGTATCGGAGGCTGCAACACAACCGCAGGAATTCGATCCCGAGTGTCGAGAATGTAAAAAGCATAGAAAGGATGCTTTGTCCTCAAATATGCCCCAAACGGTTTTAGATGTCATCCAGGATTATATAGAACAGGCAAATAAAGGATTGGCAAATTGGCTGTTTAAGCATCGTGGTATTAAATTATTGTCCTTACCTGCCACTGTTCCAATAGATTTTCTCTTTGCAACTGTTAACAAACTTAGCTCTCTGACTCCAAAGCTAACGAAACAAATGCGCCTGGTTGTTGACGATTTCATAAATCAATTGAATAATGCTTTGCATGTGCGTTTGTTAAGTAAAATTACGATCTGTGATCCTCCCCATTTCGATGCCACTGGTTTATTACACTCAAAGAGATTATATGGTCCCCGGGTTTCAATTCTTGTTGACGAATGTGGTTCCTCAACTTGGCAAGATGATGTTGATCATTATGAGCATGTTTTGAAGGTTACTACCCACAACAATGATGCATTATATGCCTATTATTACACCGACGATAACACAAATAAAGTTAAAGTTACGGAAATTTTCNNTTGATATGACTGAAAATGTTGAATTAGCTGATATGAAACAATATGAAGGCTCTGTTGAAGATCATCCAAATCCCCACCAACATCATCACAATACGGTGGTTTCCGAATGGAATGGTGTTGAATCAGAT
>PermPBO_1_(paired)_contig_1205
CTCTAACTGAAGTTAAAGAATTAGAACTCAAACATGAACATTTTACAATTTTTTACTTTCTTCGTCATCGCTTTCATTGCGCTATCTTCTTTCATGACTCCGATTGAAGGTCGACCAGAAGACAACTCAAAAGAGGATAATAAAGACCAAAAGGACAAACAACCAAAATATAAACCATGCTTCTTAAATCCAATATCATGCTTTTGAAAGTAAATTGCCCGGTACGAAATGGATGATCCTGTCATGAATTTTACATT
>PermPBO_1_(paired)_contig_1206
CGACTTGTGTTCCGAACGCGGCCACAGTCACGCTTTCCGGTTTCTCGAAGATTATTCTTACTTGGATTAGTGTTCCGAACACGGTCACTGTCCTTTTCCGTTCGTCAGTCACGTCGTTACAGTTCAAGGTCACGCCAAGGTCATTCGGACATAAAACTTGATCTCATCTTCGTTCCCATCGCCATTTGCTTCACACGTAAACTTCTCCCGTCAAACGTGCGCTGTGTTCCGAACGCGGTCACAGTCACGTCCCCGCCCGTGTTTAACTCACGTTATCTCGACTTGTGTTCCGAACGC
>PermPBO_1_(paired)_contig_1207
ATTTCGGTACGGTGATGATAACCCTTTTGACCAGCACGTGCAACAGTGGTGGATACACGAGAAGGATGCCAAGCACCAATACAAGCAACCTTTCTCAAACCCTTGTGCGTCTTGCGTGGCAATTTCTTGGTGTGCCAACGGGAAGTGACACCCTTGAAACCTTTACCCTTGGTGACACCAATGNNNNNNNNNNNNNNNNNNNNNNNNNNNNNNNNNNNNNNNNNNNNNNNNNNNNNNNNNNNNNNNNNNNNNNNNNNNNNNNNNNNNNNNNNNNNATTGGATTTCCATAACATGGGCCTTCTTTTGACGTTGCTTGATCAAACGGATCTGAGTGTGAGCAATAACACGAATAACTTTGCAGTAACGGAGCATTTTGCGGAAATCATTTTCAATGCTCTTCTTGCCCAAATCATCATTCCACTTCTTGCTGGACTTGGTGAAAGCNNNNNNNNNNNNNNNNNNNNNNNNNNNNNNNNNNNNNNNNNNNNNNNNNNNNNNNNNNNNNNNNNNNNNNNNNNNNNNNNNNNNNNNNNNNNNNNNNNNNNNNNNNNNNNNNNNNNNNNNNNNNNNNNNNNNNNNNNNNNNNNNNNNNNNNNNNNNNNNNNNNNNNNNNNNNNNNNNNNNNNNNNNNNNNNNNNNNNNNNNNNNNNNNNNNNNNGCAAGGAAGCAAGTCAAATGTACAGGCTTGCTGGGATCATCCTTGGGGAAAGCCTTAACCTTACCACGATGACGCGCCGCACGCTTCTTGGGATAGAAGGCCATGGAACCATGGCGAGGAGCCGAGAATTTACGGTGAGACATTTCTCTAGGTTTATTACCGACTGCTCTTCTCAGACGGCGAATACAAGAAAAAAAGATGA
>PermPBO_1_(paired)_contig_1208
ATCGACGAGTCCTCTAATACATGGATGGATGTGATTGACGAGCCCATTGTGTTTTCCGATGATGAAGAACCAACTACTAGTGTAGAGCCAAAGAAATCGGAACCTTCTCCAGTCGTTGCCGAACAAGTTCCTGCACAAGAAGAACGTAAAACACTTCCTGTGACTGAAGAGCCAAAAGAATCTGCTAAACCAATTGTTACAGACAATGTAGCAAAGGATACTTCCAAAACAGTTGATGAGCCGGAGAAACCATATGAAACACCTTTGGAACCCATGGTTACTGAAAGCACTGTTACAACCACTGAGATACAGCAAATAGTTGAAGAGCCCAAAAAACCTGCATATGCTGGTTTGCCAATCGACGAGTCCTCCAATACTTGGATGGATGTCATTGATGAGCCCATTGTGTTTTCCGATGATGAAGAACCTCTTAAGGATGAACCAACTAGCGAAGATCCAAAGAAATCGGAACCTTC
>PermPBO_1_(paired)_contig_1209
AATTTTCACTTAGGTTATTACCCAATATCGCTGCAGATTTTTCTAAACCATCGACAATAGTAGTGAAACCTTCTACTGCTCCAGCTGCTAGTGTCAAAGCATTCGACATTTTTGTATTTGCTTCNNNNNNNNNNNNNNNNNNNNNNNNNNNNNNNNNNNNNNNNNNNNNNNNNNNNNNNNNNNNNNNNNNNNNNNNGGATGCTGAGCCGACTTTGCCTGCTACCCATCCTGTGACTCCCACCGCAGCACTAGTTACATTTTTGGCAACAACTACTGTGGTCTGAACCTTAGAGGAGACGGGTGGAGCATTTTCTGGGGCCGCTTTCAATTTTGATATAATATACGGTGTGGTTTTTTTCATCAGATCTCCAGTTTTTTCAGCTCCCTTAATTAGACCTTGTGCTATAAAATCGGCAGTGGTTACAATATGTTTGGAAACTTGTTGGCTAGCATCACGTGGTGGCCTTGCTGTTGCTCCTTCAGGGATTTCTTCAATAGTTCCTGCTAACACAGCTTCCAACAGATCCAAAAAGAATTGCTGTAAATCAGCAAAAGCTTCCTCGGAGAGGTCAGGATTACGAGCAAGTATTAGGCCAAATGCCGAACCAGGTTCATCGGATTCGAGATCTGGTAAAATAAATGCTCCATATTCGGTACGATAGCAGGTTGTTACTGTGGCCACCAAAGGATAAATCCAAGTTAAATCATTCACATGAGGCCCAGCACTAGATGTTGACGCTGTAGAGATATGTTCATTGTGGATGCTACATTGAATAAAATATAGACCATTCAAGAAGCTCCATTCACCACCAATGGTACACATAACCAAAGACATGGAAGATTCACCCGCCATTGTCTTTACTTCGCCATTGGGTAAAATTTTATACAACTTAACTTTGGCTTGAAACAAAGTATCGTATATCACAGGACTACAAGTATCCGCCATAATATCTCTTAAAGCCTTTGTAATTTGTTTGAATGTGTTTATAAAAGTGGAGCCGTNNNNNNNNNNNNNNNTATGTCTGCGGATTTTCCATTAAATTGGATTTCTTTTTGGGTCTTGGTTCAGATAGATCATCATCTCTACCACATGCTCCTTCTTCGGCCTCTTCCGCTTCGGTATCAATTGGTGCATGTTGTTGTTTTAATACTTTTAATCTATACGCTATTTCGGTTTTTGCTCCCTTCAATTTNNNNNNNNNNNNNNNNNNNNNNNNNNNNNNNTTCTACGTTATTTGTGTTTTCTGGAAGGCTGACGGGAATCGCAAATATTTCATCTATAAATTTTAGACCTTCTTCATAGGCAACAATCGCTTCGAGGGGTTTTTCATTTTCCTCTAATTCAATGGCTCGCTCAACATGATGCAAAGCCAGTTTATTTGCCTCTTTTATGCGCTCGTAAGAGGAGAGGAATTCAGCATCTGTTGTCATTGCTAATAGTTTATTCACATTGATATTCAT
>PermPBO_1_(paired)_contig_121
CTTTGACGTTTATGTGGATCATATTTTAGTTGCTGACAGTTTTGGAACTCTGAGAAATTAAAATGGCTTTCGGTGATTATCCAGCAGAATACAACCCAAAAGTACATGGTCCTTATGACCCAGCACGCTTCTATGGCAAAGCTGATGTTCCTTTCGGTCAAGTAAAATTGAATGAATTGGGTGCCTGGTTCGGACGTCGTAACAAGTCTCCCAGCGCAATTGCTGGCGCTATGAGCCGTGCTTGGTGGCGTTGGAATCACAAATATGTGCAACCTAAACGTGCCGGAATCGCTCCATTCTTCCAACTTACAGCTGTTGCTATGACTTTCTTCTATGCCATCAACTATGGCAAAATTAGACACCACAGAAATTACAAACATCATTAAACGATTCCAAATTGTTCCCGAAAAGCGCTTGTTAAATGTTCGACATGAAGAGTGCTTGGGGATGAGACGAATGGAATATTCCAAAACATTTGTCAACAATTCGGCGGTCAACATTGATTTATATTCTTACATTTAGATGTTCAAAACAATTTCAATATTATAATGGTCGAAACAATTAAAGGAGTTGAAAGAAGTGTGAAA
>PermPBO_1_(paired)_contig_1210
AGCAAATCGAGGATTTTTCGCGAAAAATTCATCGCAAAGATTCTTTGTTTCCGTGGAAGTTTGTGAAATTCATAACTCACGACGCAGCGAATTGAAAAAAAACGACCGAGCACGAAGTGTTAAGCNNCAGAAACGCATATAGAGACGTGCCAGTGGAGTCTCAATCTTAAGGTTAGCTGTCTCAGTAAGACTCGAGGGAAAGTTTTGGTGCTGCAGGCTAAACCTCAGCTCCGGAAGAGCAAATTTTGCTCGTAAATTTTCTTTAGTTTAATAAATAATTGATTAAAAGCCATTTATCATGGCTACAAACGATTCAAAGGCCCCGTTGAGNNCAAAGGCCCCATTGAGGCAGGTGAAGCGTGTGCAGTTTGGTATCCTATCTCCAGATGAAATTCGACGTATGTCTGTCACGGAGGGCGGTGTCCAATTTGCAGAAACTATGGAAGGTGGCCGACCAAAATTGGGCGGCCTCATGGACCCTAGACAAGGTGTTATTGACCGTACTTCCCGTTGTCAGACATGTGCTGGTAATNNNNNNNNNNNNNNNNNNNNNNNNNNNNNNNNNNNNNNNNNNNNNNNNNNNNNNNNNNNNNNNNNNNNNNNNNNNNNNTTTTGCGATGTGTTTGTTTTTATTGTTCCAAAATGTTGGTTTCGCCTTCAAATCCAAAAATCAAAGAGGTTGTTTTGAAAACAAAAGGTCAACCAAGAAAACGTCTAGCGTATGTTTACGATTTATGCAAAGGTAAAAAGATTTGTGAAGGTGGTGAAGACATGGATATGACAAAGGATGGGCAACCGGCTGATCCTAATAAGAAACCTGGACATGGTGGTTGTGGTCACTACCAGCCATCTCTCCGAAGAACTGGATTGGATGTGACTGCCGAATGGAAACATGTTAATGAAGACTCACAGGAGAAAAAAATTCAAGTCACAGCTGAACGAGTATGGGAAATTCTTAAACATATTACAGACGAAGAATGTTTTGTTATGGGTATGGATCCTAAATATGCCCGTCCTGATTGGATGATTGTCACAGTTTTACCAGTACCCCCATTGGCGGTGAGGCCGGCTGTTGTTATGTTCGGTGCCGCCAAGAATCAGGACGATTTAACACACAAACTTTCGGATATTATAAAAGCCAACAATGAGTTGCGTAAAAACGAAGCATGTGGTGCTGCAGCCCATGTAATTTTGGAAAATATAAAAATGTTACAATTCCATGTAGCCACATTAGTCGATAACGATATGCCCGGTATGCCTAGGGCTATGCAGAAATCAGGAAAACCCTTAAAAGCTATCAAATCCCGTTTGAAGGGTAAGGAAGGTCGTATTCGTGGTAATTTGATGGGTAAGCGTGTGGATTTCTCGGCACGTACTGTCATTACTCCCGATCCCAATTTACGTATTGATCAGGTCGGTGTACCTAGATCGATTGCACAGAACTTGACTTTTCCGGAATTGGTAACACCATTCAATATAGATCGCATGCAAGAATTGGTGCGTCGTGGTAACTCACAATATCCCGGAGCTAAATATATTGTACGTGACAATGGTGAACGTATCGATTTGCGTTTCCATCCTAAACCTTCCGATTTACATTTACAATGTGGCTACAAAGTTGAAAGACATTTGCGTGATGATGATTTGGTTATTTTCAATCGGCAACCTACATTGCACAAAATGAGTATGATGGGTCATCGTGTAAAAGTTTTGCCATGGTCAACATTTCGGATGAACCTGTCGTGTACTTCTCCATACAATGCTGATTTCGATGGTGATGAAATGAACTTGCATGTACCACAATCTATGGAAACAAGAGCTGAGGTGGAAAATATTCACGTTACACCTCGACAGATCATTACTCCACAGGCCAACAAACCCGTCATGGGTATTGTGCAGGATACCTTGACAGCTGTACGTAAGATGACAAAACGTGATGTCTTCATTACGCGAGAGCAAATGATGAACCTATTGATGTTCTTGCCCACTTGGGATGGTAAAATGCCTCAACCTTGCATTTTAAAGCCGAAACCTTTATGGACTGGCAAACAAATTTTCACACTTATTATCCCTGGCAATGTAAACATGATACGTACTCACTCTACACATCCTGATGACGAAGATGACGGACCCTATAAATGGATATCTCNNATCTCCCGGTGACACCAAGGTAATGGTAGAGCATGGTGAATTGATTATGGGAATTCTGTGTAAGAAGACCCTGGGTACTTCAGCGGGTTCTCTTCTCCATATCGTTTTCTTGGAATTGGGTCATGAGATTGCAGGTCGCTTTTACGGTAACATTCAGACTGTCATTAACAATTGGTTGCTGTTGGAAGNNNNNNNNNAGTATCGGTATTGGTGATACAATTGCTGATCCTCAGACTTATAATGAAATTCAGAATGCCATTAAGAAAGCCAAAGACGATGTCATCAACGTCATTCAAAAAGCCCACAACATGGAATTGGAACCCACACCTGGTAATACACTGCGTCAGACTTTCGAGAATCAAGTAAATCGTATTCTAAACGATGCTCGTGACAAGACTGGTGGCTCTGCTAAGAAATCCTTGACTGAATACAATAGTTTAAAGGCTATGGTGGTGTCTGGTTCTAAAGGTTCCAACATTAATATTTCTCAGGTTATTGCTTGTGTAGGTCAACAGAACGTTGAAGGTAAACGTATACCCTATGGTTTCCGCAAGCGCACATTGCCGCATTTCATCAAAGACGATTATGGTCCTGAGTCTAGAGGTTTCGTAGAAAATTCATATCTTGCCGGCTTGACTCCATCCGAATTTTATTTCCACGCTATGGGTGGTCGTGAAGGTCTTATCGATACTGCTGTAAAAACTGCTGAAACTGGTTATATCCAACGTCGTCTTATAAAGGCTATGGAATCTGTAATGGTAAACTACGATGGTACTGTACGTAATTCGGTGGGTCAACTTATTCAGTTGCGTTACGGTGAGGACGGTTTGGCTGGAGAAACTGTGGAGTTCCAGAATTTGCCAACCGTGAAGCTATCGAACAAATCCTTTGAGAAGAGATTTAAATTTGATTGGTCCAATGAGAGATATATGCGGAAAGTTTTCACCGATGAAGTTATCAAAGAATTGAGCGAGAGCGGCAATGCTTTGCCCGAATTGGAAATCGAATGGGATCAGTTGTGCCGGGATCGTGAGGCTTTGAGAGAAATTTTCCCCAATGGCGACTCAAAAGTTGTATTGCCCTGTAATTTACAAAGAATGATTTGGAATGTGCAAAAGATTTTCCATATCAATAAACGAATGCCCACAGATTTGTCTCCCTTGCGTGTGATTAATGGTGTTCGTGATCTTTTGCAACGGTGTNNNNNNNNNNNNNNNNNNNNNNNNNNNNNNNNNNNNNNNNNNNNNNNNNNNNNNNNNNNNNNNNNNNNNNNNNNNNNNNNNNNNNNNNCTAAATATGTGGCCGAAGAGTTTCGTTTATCCACAGAAGCATTTGAGTGGTTGATTGGAGAAATCGAGACCAGGTTCCAACAGGCCCAAGCCAATCCCGGTGAAATGGTGGGTGCCTTGGCAGCCCAGAGTTTGGGCGAACCTGCCACTCAGATGACGCTGAATACTTTCCATTTTGCTGGTGTATCCTCAAAGAACGTAACCTTGGGTGTACCTCGTTTGAAGGAAATCATTAACATATCGAAGAAACCCAAAGCTCCTTCCCTAACCGTGTTCTTGACAGGCGGTGCTGCCAGAGATGCGGAGAAGGCCAAGAATGTCTTGTGTCGTCTGGAACACACTACTTTGCGTAAGGTGACAGCTAATACGGCAATTTACTATGACCCCGATCCACAACGAACTGTCATCGCCGAGGATCAGGAATTCGTCAATGTCTACTATGAAATGCCCGATTTCGATCCAACTCGCATTTCTCCCTGGCTTTTACGTATCGAATTGGATCGTAAACGTATGACTGATAAAAAGTTGACCATGGAACAGATTGCGGAAAAAATTAATGCCGGATTTGGTGATGATCTTAATTGTATTTTCAATGATGACAATGCCGATAAGCTGGTCTTGCGTATACGTATCATGAACAATGAGGAAAACAAATTCCAAGACGAAGATGAAGCTGTGGACAAAATGGAGGATGACATGTTCCTGCGTTGCATTGAGGCCAATATGTTGTCTGACATGACACTACAGGGTATCGAGGCCATTGGCAAAGTGTACATGCATTTGCCACAAACGGACAGTAAGAAGCGTATCATCATCACGGAAACGGGTGAATTTAAAGCTATTGGTGAATGGTTGCTGGAAACTGACGGTACCTCAATGATGAAAGTACTCTCAGAAAGAGATGTTGATCCTGTGAGAACCTCCTCTAATGATATTTGTGAAATTTTCCAAGTATTGGGTATAGAGGCTGTGCGTAAGTCGGTCGAGAAAGAAATGAATGCTGTGCTACAGTTCTATGGTCTTTATGTAAACTATCGACATTTGGCCTTGTTGTGTGACGTAATGACAGCTAAAGGTCACTTGATGGCCATCACTCGTCACGGTATCAATCGACAAGATACTGGTGCCCTTATGAGATGTTCATTTGAAGAAACTGTTGATGTGCTCTTGGACGCATCGGCTCATGCCGAAACGGACCCTATGAGAGGTGTATCTGAAAATATTATTATGGGTCAATTGCCGAAAATGGGAACAGGATGCTTTGATTTGCTTTTGGATGCTGAGAAATGTCGTTATGGTATAGAAATTGCCAACACTATGGGCTCAAGTATCCTGGGAGGTTCGGGCATGTTCTTTGGAGCGGTCTCAACGCCTAGCATGTCGCCACCTATGACACCTTGGCAAAATTGTGGAACACCCAGATATTTCTCTCCTTCGGGTCAAATGAGCGGTATGACTCCTGGTGGACCCAGCTTCTCTCCTTCTGCTGCATCGGAAGCCTCTGGTATGTCGCCAAGTTGGTCACCAGCACATCCTGGTTCGTCGCCCAGTTCTCCTGGACCACCAATGTCACCATTCTTTCCACCATCACCAAGTGTGTCACCATCATATTCACCAACTAGTCCCCATTATACGGCATCATCGCCCGGTGGGGCATCACCAAGTTATTCGCCACTTAGTCCAAGCTATTCACCTTCGAGTCCAGCGTATGGTTCAACATCTCCACGTTATTCTTCGACCACGCCAAATTTCAATCCACAATCAACAGGTTATTCACCATCGAATAGCGGCTATTCTCCATCTTCTCCCGTGTATTCGCCAGCTTCGCCGTTTCACTCTTCAAGTCCTTCATATACTGGTAGCGGTGGCTCAAATACGTACTCTCCAACAAGTGCTTATTCACCAACTTCTTCAAATTATTCGCCAAATTCTCCTTCGTATTCGCCAACTTCACCTTCTTACTCACCTTCAAGTCCTTCATATTCCCCTTCTTCACCATGCTATTCACCAACTTCGGCATCCTATTCTCCCTCGTCTCCAACATATACGCCAGTAACTCCATCATATTCACCATCATCTCCAAATTTATCATCATCTCCCCATTATTCGCCGGCCTCACCGGCTTATTCTCAAACTGGTGTAAAATATTCACCAACTTCGCCCAAATATTCACCACCTTCACCATCATACGATGGCTCTCCAGGATCACCACAATACACTCCGGGATCTCCGCAATATTCTCCAGCTTCTCCCAAATATTCACCGAGTTCTCCGTTATATTCGCCCTCGTCGCCACAACATTCACCTGCCAACCAGTACAGCCCAACAGGATCGAGCTATTCGGCCTCATCTCCCCGTTATTCGCCCAATAACATGTCTGTCTATTCACCAGGAAGCACAAAATATTCCCCAACGTCACCCACGTATACACCAACCACACGCAATTATTCCCCAGCTTCGCCTATGTATTCTCCAACAGCGCCATCGCATGGCTATTCACCTACTAGTCCAGCATACTCGCC
>PermPBO_1_(paired)_contig_1211
GCAGTTATTTATAAATTAATATGGTATCAAGATGGCTATGAACAGCCATCTGAGGAAGATCTCAAGCGTATAATGAGTTCACCCGATGAAAATGAAAGTCAAACAGATGTTAGTTTTCGTCATATAACCGAAATCACTATACTCACAGTACAATTAATTGTGGAATTTGCCAAGGGTTTGCCAGCGTTTACCAANNCAAAATACCACAAGAAGATCAAATAACTCTATTAAAGGCCTGCTCATCCGAAGTTATGATGTTACGTATGGCCCGTCGTTACGATCACAATACAGATTCGATATTCTTTGCCAATAATCGATCGTATACCCGTGACTCGTACAAAATGGCCGGCATGGCTGATAATATTGAGGACTTGCTGCATTTCTGTCGACAAATGTATGCCATGAAAGTGGATAATGTCGAATATGCTTTACTCACTGCCATTGTGATCTTTTCCGATCGGCCGGGACTCGAAGAAGCCGAACTAGTCGAAGCGATACAAAGTTACTACATCGATACACTCCGCATTTACATACTTAATCGCCATTGTGGTGATCCAATGAGTCTCGTCTTCTTTGCCAAGCTATTATCCATATTAACCGAGCTGCGAACATTGGGCAATCAGAATGCAGAAATGTGTTTCTCGCTCAAGCTAAAGAATCGCAAACTGCCAAAATTCCTCGAAGAGATTTGGGACGTTCNNTGCCATTCCACCCTCGGTGCAATCGCACATACAGGCCACACAGGCGGAAAAAGCCGCCCACGAAGTAACGGCCTCAACATCGGGCATAGCCACAACAATACAACAAGCAGCCGCCACATCATCATCCTCCATAAATACATCATTGGCCACCTCATCGACATCACNNNNNNNNNNNNNNNNNNNNNNNNNNNNNNNNNNNNNNNNNNNNNNNNNNNNNNNNNNNNNCCGATAGTAGTGCATAGCAATAGCTATTAATCAATAATGATGACAATGTTGTTGATGGTGATGATAATATGAACGATGATGATGATGAGGGAGTAGTACTATTAGAGACAGCTGCAGCCGTTGCATTTGCC
>PermPBO_1_(paired)_contig_1212
TTTGCTCTTCTACATGTTCATTTATTTACATAAAAAGTAGTATGGGATTGGGCATGGACGAATTCAAAGCTAATTCAAAGCCATTCGCATTCATTTTATGGTGTCAATCAATAATCTTGCCTTAAATCAATAGCAGTATGTAATATATCTGAGGCTAGGTCTTCAACTCTTGAGAGGAATTCCCTCATCTCTCCTTGACCTTGACCATTGACTA
>PermPBO_1_(paired)_contig_1213
CCAGCAATGCCTACCACTTCACCATTATACATAGCAGGACCACCTGAATCACCATTACAAGCGCCATTATCAGCTGCATGGCCCAGACAAATCAAAGTTTCCGAATCCATATTAATTTTCTCTTTGCATTCACTGCGAGAAATAGCCTTAAGGGTATTCCATTNNNNNNNNNNNNNNNNNNNNNNNNNNNNNNNNNNNNNNNNNNNNNNNNNNNNNNNNNNNNNNNNNNNNNNNNNNNNNNNNNNNNNNNNNNNGGTTGAATATTATTCGAATAGATTAAAGGTTCGGTAAGGCGTAAGAGAGCAACATCATTAAGGAAATTGCCATAATCTTCGTGTGTTATAATTTCAGCTACATGGACAATGACACCACCTTGGAAACGATCATTGCTTCCCACACGAATAGTAAAAACTTTAGGATCATAGGTATAATAATTTCCATTACTATCTTCTGTTCCCACACAATGGGCTGCAGT
>PermPBO_1_(paired)_contig_1214
CAGATGGTGGGGCCATTAATCTTTCCTTCAAGGTGGGACCACGACGGACTTCCCCACGAACTGTGGGAGGTGCTTCTCGGGGTCCTCTTGCATAATTACGCAAAAGCACATTATTATTGTAAAGTGAAGCATTGATTGGATCAAAAGGCTGCATGGCATACTGGGGATGCATCTCTGCCTTACGCACTATACGTTGCGTGTCATAGAGCAAGAAGCCACTGAATAAAATTAAACCTCCGTACAAAGACAACGAAGCCAAACCTGCTCCTAAAGCTGTGGTAGGTGGAAGCCAGATACCAGCCAATGAGGAAGCCATAACTAAACCCAAACCAATGGCTAATGGACCGCCCATATAAAGGAATTTATCACTTGGAGCACACACAGCCACTGTTGAGAGACCACCAACAACACCTCCCGTATAAATTGCCGCACGTGTTAATAAAGGACCGCCCAAGAAACATAGGGGTGCAATAACGCCACCCAGAACAGCACAATGCAAGAGCCATGACAATTGCTTTGGACCAACACCTTCTTTATATTGTATGGATTGGGTCATGGCTCCAGTTCCAATAACCAATGCAAATGTACCCAATGTAGACATCCATCCATTACGGGTTGTTAATTCCAACAAACGGGGTGAGCGAAAAACTGCAGCAGCGGATAATGCAGTAATGGTGCAAGCAGCTCCAAAATATCCATAGGTGGTGTGTAAGCGATCTCTTACATACTGGGGCCATAAGAGCGAATTATGTTGAATACTGGCATCATTACTCAATCCTAAACCATAGTAACACAATGCTCCCAAACCAACTCCAGCAGCGCCGGCTGCTGCTCCTTTTCCTAATGAGTAGGCATTGG
>PermPBO_1_(paired)_contig_1215
TGTAGATAAGCCTTGCCGGCTTGTAGTGTATTCCAGTAAAACTCAATCGGTGAGAGAGCTGACACTTACCCCAAATTCAAGTTGGGGCGGACAAGGATTATTGGGAGTTAGTATACGGTTTTGTTCATTTGAGGGGGCCAATGAACACGTATGGCATATATTAGAAGTTTACCCAGATTCGCCAGCACAATTAGCTGGTTTAAGGGCATACTCTGACTACGTCATTGGGGCTGACGCTATACGGCATGAAAATGACGATTTATTTACACTGATAATGACCCACGAACAACAACCTTTAAAAATGTATGTATACAATATTGATGACGATGCCTGTCGTGAGGTGACAATTAAACCCAACTCTAATTGGGGCGGTGAAGGTGCTTTGGGATGTGGTATTGGTTATGGATATTTACATCGTATACCACTTCAAGCTGGTAGTACTGCTGTCGCTCAGCCTCCAACAAGTATACCCACACCANNNNNNNNNNNNNNNNNNNNNNNNNNNNNNNNNNNNNNNNNNNNNNNNNNNNNNNNNNNNNNNNNNNNNNNNNNNNNNNNNNNNNNNNNNNNNNNNNNNNNNNNNNNNNNNNNNNNNNNNNNNNNNNNNNNNNNNNNNNNNNNNNNNNNNCAGAGTGTTTTTAAACAATATTTCAATCCGGATGATAACACTCCAGAGCTATTAACTGGGGCGCAAACACCTTTACCAATAACCCAAGATACAGAGCAAGTGAATAACTCTGTAGCATCTGAAGAACCTATCGAGCAAGTCGATGAAAAACAAGCATCTCAAAATCCACCACAAATCATGACAACAACAACGGCAACAGCAACAGCAGTACCAGCAACGCCAATGCCAACTGTTCCACCACCATCAAATTTGTACATACCCGGAGTTATAGAACCGCCAACTACAAGTAATTCATCGTCAGTTCAGCTACCATACCCCCAAGCTACAGCCCCTCCCCAGATGATACCCACTATGGAAGCATCGAACAATATGATTCCAATGTATACAACTG
>PermPBO_1_(paired)_contig_1216
TATTATTGCGGTCGGTATTACCAATCAAAGAGAATCAGTAATAGTTTGGAATCGTAAAACTGGTGAACCTCTACATAATGCGATAATATGGTTAGATAATCGTACCACTACCACTGTTGACGATTTAATAGAGTCTATTCCAAATAATTCAAAAAATATTAATTATTTGAAACCGTTGTGTGGTCTACCGTTATCACCTTATTTCNNNNNNNNNNNNNNNNNNNNNNNNNNNNNNNNNNNNNNNNNNNNNNNNNNNNNGAACGGTGACGCCATGTTTGGAACTATTGATTCGTGGTTAATATACAATCTGACGGGTGGAGCGAAAAATGGTGGTCTTCATTTAACTGATGTTACCAACGCCTCACGTACGATGCTAATGAACATTGAAACCCTACGATGGGACCCACATTTAATGAAATTCTTTGGTTTGCCTAATACANNTACAATTTTACCTAAAATTGTATCCAGTTCAGAATTCTATGGTCTCATCAAAGATACCGATATCAAAGGTATACCGATAACGGCATGTTTAGGTGATCAACAGGCCGCATTGGTGGGTCAACAATGTTTGCATAGAGGCCAAGCTAAAGCAACCTATGGTACTGGATGTTTCCTTTTGTACAATACGGGAACTGCTATAGTAACCTCATCACATGGTTTACTGACAACAGTCGGTTATCAGTTTGGCAAAGACTCTCATCCTGTATATGCTCTTGAGGGTAGTGTTGCCATTGCCGGTGTTGCTCTCACATGGTTGAGAGATAATTTGGGATTGTTTGAATCATTGGGCCAGGTGGAAGC
>PermPBO_1_(paired)_contig_1217
GTATTATTGGTCAAGTGTCCAAATTCTAAGGAATATTGTAACGCCTTACAGGCTCAAAATCACAATTTAATACCTCCTGCAACATTACAACAATTACAACAACAACACCAGCATTGCTGTGATAATAAAAGATTGCCGGTGAACGAATGTCAGGCAAGTCAAACTGCTAGAGTGACATCGAACCTAAACGCATCCAGTAGTACAATGGCGGTTAGTCGAGTACCCTCACCGCCTTTACCGGAAGTTAATACACCGGTTGCTGAAAACTGGTGTTACACACAGGTGAAAGTGGTTAAATTTAGCTATATGTGGACCATAAATAATTTTAGTTTTTGTCGTGAGG
>PermPBO_1_(paired)_contig_1218
CGGGTAGATGATGGGGCAGGTTTGTATGGACGGGCATGGCAAATGCATGTGGATAAGGGATATCGGCGGTTGAGTTCATTGCATTTGGCTGGGTTGAAGGACTATTAATATTCGCACTTTGACTTGTAATAGACGACAAGGAATGTCTCCGCTGTGAGTTGGTGGTTTCGCTGCCATTGCTTATACTGCTAGATGTGCGCTTCGTTAGTGATATACATATATCGCCCACCTGCAGCCGTTGACACTTGAGACCAAAAACTTGCATAGATGTTTCCGGATTGCACGAAGCCCAGCCTTGGCCATAGACAAAAAAAGGATGGTCTACAGATACCTCCATATCAACCTTAGAACGATTGCGATCGTAACTGAAGGTAATAACTGCCATTGTGGATTGCGATGTATTTATTTTTACCACCGTGGACTCTGCAAGCTGATGTTGTGGACTTCGCTCTGCACACTGGATAAAATCTTCAGTACGCATATCTTCTACGCGCCGAAGAGAACCATTTGCAAGTTCAATGTAAGTGCCCTTCTTGAAATTCGACGTTGTAGTGTAAGCCCTCATAACGGGAGTTTTGCTGGTTTCAAGACCGTCACTACTAGGCGGTCTTAGTATACGGTGTTTCAGGGACCCTTCTTTGCNNNNNNNNNNNNNNNNNNNNNNNNNNNNNNNNNNNNNNNNNNNNNNNNNNNNNNNNNNNNNNNNNNNNNNNNNNNNNNNNNNNNNNNNNNNNNNNNNNNNACTCAGTCTTGTTGATGCTATAGCATTTAAGGGCGACGATGCATGATAATCCTGGACGGTTTGTTCTACTTCCGATTTGTTAATCATGTCGTTTGATGGTAAATATTGCGGTGACTTAGACGGAATGGCTATTGGGGTTGAAGGCGCCAGCGCCATCAAAGGACCCGTANNNNNNNNNNNNNNNNNNCTTTGCAGGACATTAGGTTGGCGGGGTTAAGGGGCGGGGCTAGTGCAGTGGGACTGTATATGCCACATGCAGCAGCTTGTATGGCCTTTAAATAATTATCGTTGGGCGAAAGGGCTGCATGCATTGGCAATCCAGCCATATAGGAAGCATGGGCCGCATGTATAGCCCCCGAAAACATGACCGGCGTTCCATAGATGGCAGCATTATTTGCATATAATTGCTGGTAGTTCAGCGGAAATCCCGAAGGCACACTGGCCGTCGTCAATTCCATTGCGTGAGTTTGCGGTAATTGTTGATGATGAGATGGTACTGTTGATCCGATAATGGCTTGTTGATCTGAGTGTATGAGTTTTCGTTGATGTGCTGGAATGCTTACTGGTGACATGCTATTGTCACCACAATCCTACTCGCCTATCCGATTGATCCAATTTGTGGGATTGAGGATGTAATCTCTTGATTCTGG
>PermPBO_1_(paired)_contig_1219
TGCATTTTCCTAAATTGCTGGCATTTTTTGCCATTCTTGGCTGTTATCTTTTTACGCCAGTCGCAAATATTCCTTTACAAAATCGAAACGACAAGACACCCTGGGCTCTTTTGGAAGCTCTATCAGCGGGATCACAAATACGTTCATCCAATATCACTTGGATTACTGATGACGAACTTTATTACACACATACCGATAGGTCAATCCATAAATTNNNNNNNNNNNNNNNNATAGCATATTTGTAACCTCGGAATTTTTGAATACCTATAGTAGCAGTAGCTCATTTACTTTATCACCGGATAATACTAAAATTTTAGTACGTTACGATGTGGAGGAAATATTCAGACATTCATACATAGCTAAATATGATGTATTTGATATAGCAAGCAAGACATCAATCAAGATCCATAATGGTGAAAAACTGCAATACTGTGCTTGGTCTCCAATTAAGGATCGCTTGGCCTATGTCTACAATAATAATGTGTTCATACATTTTGATGATTCCATTGAATTGCCCATTACATCGGATGGCATAAATGGTGTGGTCTATAATGGAATTCCCGATTGGGTGTATGAAGAGGAAGTATTGAGCAGTGGCAGTGCCATGTGGTGGGCACCCGATGGTGGTTATTTGGCTGTGGGTGTCTTCAATGATACCTCGGTGGAAACCTTTAAATATTTCCTTTATGGCGAAGCTGAAAATCCAGAATACCAATATCCGAAAGAGGTGGATTTGAAATATCCCAAACCTGGTACCAATAATCCTGTGGTAGCCTTGAGAATTTTCGACTTGAGCTTAAATCCCACCTATGTCACTGTAACAGCCCCCATTGATATTGTTAGCAATGATCATATTCTACAAAATGTGGCATGGACTCGTGATCAAAAATTATTGATCACTTGGTTGAATCGTCGTCAGAATATAGCTTCCCTACAATTGTGTAGTGTGACTGGTGATTGTCACGAAGTGAAGAGAATTGAAGAACCCAAGGGTTGGGTATCAATGGGTAATCCTCAATGCCTGAAGCAGAGTGATAGTTGTATGTTTACCTATTGGATCGATAATTGGTATCAAGTTTGGAAATTGAATTTGGCCACAGGAGATAATTTGGCTGCGAAACGTGGAAACTTTACTGTATTGAGATTGTATGGCTATGATGAGGTCAATGATAAAGTTTTCTACCAGGCCACTTTGGATTATGATCCTTCAATCTATCATGTGTTCAGTAATGATGATTGTTTAACTTGCAGTTTAAAGGATGTAGATGGTGCTGAATGTAAATCAGCTGCTGCAGCCTTTAGTAAAGGTTTCTCATATTATACGGTTACCTGTAGTGGTCCCAATCCCAGTTACACCAAAGTTATCGAAACCAAAACTAATCAAGCCATTAAAGATTGGGAATTGAACACTGCCTTCCGAGACCGTTTGGAAACCAAACTTAGACCCACAATACAATATATGAATGTAACTTTGGATGATGGTTTTACTGGATTTGCTAAATTGCTGTTGCCTCCAAATTTGGATAAAAATAAAAAATATCCCATGATTGTTTATGTTTATGGAGGACCCAATTCCGTTAGAGTTACCAATGCCTTCACCGTAGGATTTGAAGGCTACATGACCACTAACCGTGAGGTTATCTATGTGCAGATAGATGGCCGCGGTACTGGCAATAAAGGCAAAGATTTACTNNNNNNNNNNNNNNNNNNNNNAATATGAAGTGGTCGATCAGATAGCTGTTACCAAATTCCTTCAAGCAAATTTACCCTATGTAGATCGCGAACGTTGTGGTATTTGGGGATGGAGTTATGGAGGTTATATGACAGCCCGTACTTTAGCCCAAGATAATGATCGGGTATTCCAATGTGGCATATCGGTAGCACCGGTAACTTCATGGTTATATTATGATACCATCTATACGGAACGTTATATGGGCTTACCCACCCTTGAAGATAACTTATGGAAATATATGAATACCAGTGTTTTGGAAGAGGTTGAGAATTTCCGTAATCATGACTTTATGCTTATTCATGGTTCGGGTGATGATAATGTCCATTATCAACAATCCTTAATGTTGGCCAAGGTATTGCAAGCCCATGATATTCTTTTCGAAGAAATGACCTATACCGATGAGAATCATTCCATTGGCAATTTCTTGCCTCATTTGTA
>PermPBO_1_(paired)_contig_122
TTTCCTTGTTAAGACAGTTTTCTTTTATTAAAAAAACAAATACATTGCAGATGGTCGAATGTTTTCACGAACTTAAGAGATAAAAGATTTCCTTAATTTAAGCGACCAACAAGCAGGCACCACCGGCCTTCTTGATCTTGTTTTCAGCTTTCTTTGTGAAGTATTTAGCCTTAACAATTACGGGCAAATTGGGGAAATGACCGCGACCCAACAACTTGTAGTAACCAAATTTGACCAAGTCGATTACGGGGGCTTTAGGAGTCTTCTCCTTTTCCAATTCAGCAACTTTGTCGACGCCGACCAAAGACCACAATTTATCCAAGTTAATGGTGGGGCAGAATTTGTGTTGACGGCGCAAGTGGAAGTTCCTCATACCAACCTTACCGAAGTAACCTGGATGGTATTTGTCGAAGTTGATACGGTGGTGATGCATGCCACCAGCGTTACCGCGACCTCCAGGGTGCTTACGGTGTTTGCCGATACGACCGTGACCATGGCTCACATGACCACGCAACTTTCTGGTCTTCTTCCTCTTGATATTCGACATCTTTAAATT
>PermPBO_1_(paired)_contig_1220
CCGAAGAGTTGGCTGGCGGTGGTAGCTCTTCTGCATCGGGTGGCAAACCCATAAGAAGACGATCATATGTTTTTGCTACTCTTAAAGATGCCATAGCTTTGGTAAATGGCGATGATAATGCCAAGACAGCATCGTCTACAGATAATAACAACGAGAGCAATTTGGAGAAAGAAGAGAAAGATGTTATTGCAGACATGGCGGCAACGCAACAACAACCACGTCAACAGCGCCGTTATATGCGTAGTGCGACTGCGGTTAGTGTAACACAGTTGTTGTCCGATGGTTGCAATAGCCTGTTGCAAAGATTTCGGCGTAATCCAAGCGAGCGACCCGAACCAAAGTTCGAAAAGCAACAACAAGAGCAACGTGAACGCGAAAAGCTACAACAACCGCAGAAAAAAACAAATCGTGAATTTAAATTTCTTCGTGAGCGACGCAGTAATAGTAAAACTCCCTGCAATAATAAAAAGGATAAACGTCGCAATTCTCGTCGTTTCTCCAAAGAGAGNNNNNNNNNNNNNAGAAAAACGACGGCGAATCGTCGTCGTTGTCTGCTCACTCTTCACGTTCCTCGAAAACACCCACCAACAATTCGATGAGTGATCGTTATCGTTATAACCGCTATTATGCCGGTGGCTTGGCCCCTTCGGCGACCTCAGCNNNNNNNNNNNNNNNNNNNNNNNNNNNNNNNNNNNNNNNNNNNNNNNNNNNNNNNNNNNNNNNNNNNNNNNNNNNNNNNNGTTTGCGTTCGAATCTAAGTCCACTTTCATCGTACTACAATCCTTTGATGCGAACATTTAGTCGGAAAGATCATGATAGAGATAAAACACCTGTGGCCTCTTCATCAGGAGCCGGTAGTAAAGGATCTGCCCTATCTCGTTTAGAAAATAAATATTCTGATATTTTAGATCGTGTTACACGACGAGGAGATCGTGATAAAACACTTGAACCCAATGAGAATTATAATCCTTTAGCCAGATCGGCGACCACACATCAATTGCTGGCATCTAAACCGAAATTATCCTCCAGTTCATTTAATGCTGCCGATCGTAAAGAGAGAACCCCATATCGCCTGCAAAAGAATAAATCACGCTATTTGGGTGATTCCAATGACAGTGGATATCTAACTACGGCTAGTACAACAAATGGTCGGGTAAATGATCACACCCTATTGGATGATAATTATCCTTTGGATTATGGCGTTTCGCGCTATACCTCGGGGGGACGNNNNNNNNNNNNNNNNNNNNNNNNNNNNNNNNNNNNNNNNNNNNNNNNNNNNNNNNNNNNNNNNNNNNNNNNNTATGCCTCAAGTTATAAACCACGTAGTGGTCTAGACTATAGTAATTACTATGATGGTTCCCGATTAGGTCCTAGGAATCGCTATGAAGATTCGGACCTTCTATCGGCAGGAGCAGCGGCAGCTTTAGCATCNNNNNNNNNNNNNNNNNNNNNNNNNNNNNNNNNNNCATATGGTCGCAATAAGACCAGTGAAAGTCTTATCTCTGCCGAAGGCGAAGCTGGTAGATCCCGCTATGAGCCACCCTCCGATGCTTCAGATACCTCTCATGCTACAAATTCACGCAATCGCTTTGCCCACAAACGTGCACAAATGACATCGGTGGGTTCTTCCACCCACCGGCCCACCACAACAGC
>PermPBO_1_(paired)_contig_1221
ATTGGAAACAGCAAGCACATTGCACTAAAATCGCTGGTCACAAAAGATTTCAATGTATTTTTATATTTTAACAAAAATACAGAATTTCTTGTCCTTTTGCCTTTTAATCATACAAGTTTCCTGCTAGAAAATTAACAAGTCCAAACACCATACAACTTGGTGCTTTTAATGAACTTCTGACCATATCTCAGACCTTCCCGGGGCAGTTTTAAGAGTAATCAGATACTCGCATGTAAGCCCCAGGGAAGGTCTGAGATATGGT
>PermPBO_1_(paired)_contig_1222
AAGATTCATCAATGACCATATTACTACTACTGTTACTATCTTCGCTATGCAAAGGATTTGGGGTTGGCGGACGTTGTACAATACGGCCACTATCACAGTTCAAATTGGAATTGGAAAATATGGCGTTGGAAGAGTCTAAACCAAACTGTGTACCAACACTAGGTGTCTCCTGAGTAACATTTTCCACAGCTGGCGGCCTTTCACAACCTATGGGATTTTGTGTCGAATGCGTCTTTTCCTTTTTCTT
>PermPBO_1_(paired)_contig_1223
TGGAACCGAGAAAACTTTTGGTGTCGTATTATAAGGGAATGTGTTAGGAATTCGCAATAACCCACTCAATACTCATCTTTGCATTTCCTTTATGCCCTAGTTTTTGTATCAAATATACAATGTGTGCTTTTATTTTTTGGTGTTGGTCCTGCTATAACACTTTTATACTTTTGTTNNNNNNNNNNNNNNNNNNNNNNNNNNNNNNNNNNNNNNNNNNNNNNNNNNNNNNNNNNNTGAGGCCTATTTGAGGGCTCGTTAACTTTAGCATGACCAACTATTCATTCATCTCATACGCTTTTACCCTCTAACATTTAGTGTCCGTGTTAGAGAGCTGTTATAAACAAACAAACTTTCACGTAACACCCAAACTACACACACACATCAACACATGGAATTGCTTAACAAAGAGCCTTCTCCACATACTGACACTACCATATCATAATGTGTAAATAAAATCTAAAGGTTTCGACATCCCACTGTTCCAACAACAAACTCATTCATATTTACGTATGTCGATGTGTTTAATGTGTATTAGGGCTGTCCATAATGTCGAGAGTAACATATGATACACCAAAGTATGTTTGTATGTGCGTGCATCTGCATATAAGGAGGCCATTTTACAACACTTGTGTGCGTGTACCCAAGTAGGGACTACTGAACGTTTTATAGTTT
>PermPBO_1_(paired)_contig_1224
CAAAGTTTGAAGAATGGTACAATTTTGCAGGCCAATTTCTCGGCAGTACGGAAGCCTTGTGAAAATAACATAACCTCGGCAATCAATTGACGATCTGGTTTGGTCATAGCCAATGAACGGAAAAGTTTCTTCAAGTTATCAGGTAAATTGGAGCGGCCAGCATAACCAGGATTCATTGTAATGAATATGGCCATATCCGTGGAGACACGCACTTGTTTGCCCACCAATTCGACGGTAATGCTTTCCTTATTGCTGTCCATTTCATATTTGAGGGCTTCTTGAATAGTTTGAATCTGTTGTGAACAAGCTGAGAGCATACGTTCTTCCAAACGATTAAATTCATCGAAGCAACCCCAAGCGCCTACTTGACAGAGACCGACAAAGATACGACCCATGGCTTGGAAATCAAATGTTTCGTCACAGTTGAATACCAAAACAAAGCGGCCAAGTTGATTTCCCAAAGCTTTGACAGATTCCGTTTTACCTGTACCAGCAGGACCGAAGGGGGAACCACCCAACCGCGATTCCAAAGCTTGGGTCATGGTCAAATAGCAACGATCAGTCAATGGTGTTTGGACAAGACGATCCTGAACACCAAGATACTCGAAACCATAGAAGAAACGTGCATTTGCCATGTGTATGGTGAGTTGTTGAAGTACCACAGTCTGTCTAGGATCAAAATAGAATCTCATTTCAGTTAACCATTGGAATGATTTTGGATGTGTTACTCCATTTGTAATTAAACGTCTGGTAACTGTACGCTTATGGACAAACTCATTAATCAAATGTTCCAATTTTTTACGACGCAATGGAGGCTGTTCCTGCAATACCGAATCGGCCAAAACATTCAATGTTGATTCCACGGTACCCAAAACACGTTGCAATGGCTTGGTACTGTTGGTTTCGGAAGCCTGTTGCAGGGCAGCTTCTACATCTTCAGACCATAAAATCTGGGCAGCCAAAACAACAATTTGTGCTTGATATTTATCGCACCATTCCATGTACTTTTGAGGATCAATTTGTCCCTCGCGGAATTGTTTGATGTCCTGTACAGCTTGGGCCAAAAACGATGCCAGAGTGAAACGCATTTGCTTTTCAACCAAAGTCAACCATTCATTGATCTTTGGATGTTCCACCGTTGAAACAGGATTGATGAATTTAACTTCTTCGCCCTCTCGTGAAGCAATACCCAAAATTACTGTGTTATCCTCATTGAGCAATATGGCAGCAATACCTGCAAACATTTTCTTGAAATGCTTTTGCAAACGGGCGATATTCTTGCTGTTGCCAATAATTTCCAAAAGATCTTCGTCGCCAACGAAATAGAAACGAGGGAATGATGTACGTTCCCTTTCCAAATATTCTCCCAAGGCCTTTTGAATTTTGCCCAAAAGATCGGCCAAACGTTCAAGAGATCGTTGAACTGCTGGGATATTCAAGACATCCATTACTTTAGGTGATTTGGCAACCTTTTTCATGAGACCCAAGAACTCGGAGCTAATACTCTGGAAACGAGATGTTTCTTGTGGTAAAAGGGACTTTATGTCGGCACTGCCCGAAAATATACCCTCTAAATAGACCCATCTGCGTTGCACATCAATCCAAACATCGAAAAGAGCATTGATGCGATTCAACTTTTCCTCCCAAGTCAAGGTTTCCTCCTCAAAGACTTTGTAGAATGGTGATAGTTTCATGGCAGCTACAGAGTTAATATGTTCCTTGACTTTATTGAATAAGTCATCCCATCCACGTATAATGCGGCATTTATTTTGATAATTAATCAAATCCAATTCATAACTCTGCCAGGTATCGCGCACTTGCTTCAAGAATTCTTCCAAAGCCATTTCTCCTTGAGCCACACGCATAATGTCTTTGACAACATTTTCGTTCTTCTGCAAATTCACATCCCAAACCTGACCAAGAGTGAGATCGGAAATGACCCAATTCACGCGAAGTTCTTTGGTCAACTGTTTCCAATGACGTTCCTTAAGGGCATCCGACTTGAGTTCCACAATCAACATATTAACCTTGATGTAGCTTTGAATCAATTTCTTTACATATTCATAGGATTCATACATGCGCAAACGAGCTGGCAATTCCTTCAATTGCGACATCAAAGCCTCCAATTGTTGACGAAGTTTACGAGGTTGTACAGATAACCATGGTTTTTCACGAGTTTCATCAATTTGGGTCCATACTTTAGATAATTCACTCCATACTCCACGCAGATCTTGTAATTCTTCAAGGGCCACATTCATTCTTTCCGAACTGTTATTGGGTACAGCAGATTCCTGCAACTCCAAAGCCTCCTTGGCCTTGGCCACATTGTCGCGTTCCTCCTTCAGACGAGAATATTTACTTTCAAATAATTGCAATTGTTGTAGAGCATCATCAGGACGAATTTTTCCACCGGTCGGTTTATTATCTTCCCAATCCTTGAGGAAATCGATAGTTCGAGTCTCCACAGCTTTGTCTTCAGCCACAATTTTGGCCTGTAAGCTGGCCACTTGGGTTTGAATGGCGGTATCCTTGCGCTTGATGATCTCATTGAAAGCAGACCATTCACCTTCGATGTTATCAACATGCAACCAACTGTTGGGGAACTGAAAACGTTGGCGTTCCAAAATACGTTGGGCTTCACGGAATACTTCGACTTGTTTGTCCCATACAAGCATTTCCTTTTTGAGTGATTGGACATAGGTGATGAAACTAACAGCATCAGTTGTACTGGCAGCCTCAATACTTTGCATTTCCAAATCGGTTCTGGACTTCGATACTTTGGTATGGAAGGTTGACATTTCATTGCCCAATAATGTACCGAATTTACCCAAAGCCTCCTTATGCCAAGAATCATATTTTAATGTAACCTTAGCTTGTACCTTGGCGTAATCAATAATAATTGGTCCATAGGCCCGTCGAGTGTCCGAAGTGTCAAATGTAGTACGAGATTTTTTGATATCATTCAAACACTTAATCCATAGATTGACATCTTCGCCCAAACGGCCATATAGAGTATCGGCTTGCAAATCCCACAATGATTGATAACGTAACCATTCATCCACATAGTTGCGAACTTCGCCAATTTTACTCTCGATGGCATCATAGGCCATTTCCAAAATTTTACAATCTGGCAATTTGGTCAACAAATTCCGATAAGTTTGCGAGACAGGCTTATCCAAGCCCACTTGATAACGTGAACTTTGTAAACGTACTTGCGAAGTAACAATGGCTTCCCAAGCAAATAGCTGTTGCATAATTTGGAATCTTGCCTCCTCAATGGAAGGATACAAATACATTTGTTGGTTAGTAATGCGAATCTCATGGACAGCATTTTGAATTTGAGGTTCACCACCCAATTTATGAGTAGGTTGGGCCGGAGCATCAGTATCCATGGACAAATCCACTTCTTTCTTATTTCCTGTCAATGATTCGGTCCAAGCTTGAATGCCAGCTTGTAACCGCATAGCTAATTTCTTTTCAACCTCTTCATCGAGACGTTGCACCCACACACTGAGATTTGAATATTGTCTCAGGGACAAATCATCAACAGCATGTTGAATTTTCGAGAGTATTTCTACAAATGTGGCAGCACTATATGGGCATGTCTCCAAAGAGCGAACATCAACATCTAATTGTTCTTCAACTACCAAAAGATCTTCAACCTTTTCTTGAAATTGTGTAACACATTCGGATAAACGTAAGACATATGGATCCAACTTGTAAGATTCCCATACTAGACCCACTCCTTCAGATACCAAATTCAGTACTTCCTTACGTAACCCAGCTACCAAAGGAACAATGCTGGCACGATCTTCAATCTTCTCCAAAGTACGTTCATAAGTACGGACACTTTCTATTAAGGAAATTGCATAGGGGTATATCTGATTGGCCTGATGTGCCTTGTTAACAATTGCCAAGGGGACACGGAAACTTAAATTTTTGATATTTCTGACTTCCTTGGATAGAGTAATAATCTCGGGCAAAAAGTTTACACGCAATTTTAAAATATTACCCTTGCCATGACGTGAACGCGCCGAATCAATTGTAAAAATGCGACCAGTACTGCCAAAATTACGTTCTTGAACTTTACGAGCCCATTCCTGGAAAACCTCATCGATGTTCAATTTGGCTCGGAAACTATCGCCATCAGCTTTAAGTTTTTGACCCTCAATATGAGATTCCCAGCCTTTGCCCAAAACATCTTCAACTCGTTTCAAATACATGGTCAATTGATTGTTGATTTGACGGGCCCAGATTATAGAACCAGCTACAGGAGGCAAATCTCGTACCGTAGAAAGACGACAGCTTTTTGATTGGGGATATTGAACCTTAAATTTTTCATGCAAAGCTTCAATGTCGTCCTTGACTCTTTGAATAAGTTGAGTTTGATATTCTCTGATAGCTCCCCTGATATGGGGTCTTACAAATAAGGCATTGAATCTCGAGAAAATGCGGAACATTTCATTGGCATTTTTGGCTGTTCCCAATTGGTCACGCAAATGGGCTGTAATACGCGTTTCAACACGATCGATACGTTCTTCGTAGCGTTTTACAGCAGCTTCCCATGCTTCCGAACCCTCTTTGGAAATATCCAAACAGTCAACCTCTTTGACATTCTCATAGGCCAAATTAACCTCTTCAATGGCATTGGCATCATCAGCCTCTAGGCTATACGGTTGCTTAGTTTCACTAGCATTATTTTCAATTTGTTGCTGTTGTTTGGTAGGACGCAACACACGCAAGATGACAGTGCGTAACTGTTCATGTTGACGCCTAAATTTACGCATATGTTCCATGCGAGTTTGTAACTTCTTATGTGCCGGAGAAACACGCCACACCATTTTCAAATGTTCATCACGTTTCTTTTTAACAATATCTCGAAGAAGTCCTTGCAATTTATCGTACTCATCATCCCAACAACCAAATATTTCAAAGCATTGATTCATGACTCGTTCAAATTCATCAAATGGAATGTGCATGAGGCGACGGGTGCCCAAAACTTTCAATAGTTGTTGCGACAAATCCCGAGAAATTGCCTCAATAAGCTTCAGACAACGTTGTATGGGATATTTGGTGTTACGAACTTTACGCAAATGTGCAAAAATCTGCTGTACAGCAGGACGAATCTTCTCCAACTCGGTAGCTGACAAAAGATCATTGATGGGAAAATCTTTCATCAGGGGATTGTAATCAGCTACCATGGCCAAAGCTTGCTTGAGACCAGTATCAGTATCAAAAGAAACGGTAGCATGGAAACGTTTGCCATGCTTAAGAATATCCAATGTTAGAGCCACTTCGGGGCTCTCACGCTTTTCTTGAATGCGATATAGGGCACGCTCTAAATTCAACCAAAAGGAAATTTCCTGCAAGGCAGTACCAGATGAAGGATCACGATCCAATTTGGTTACTTTCTTGATTTCCTTAATCCAACGGTTTACACCATTTTGCAGCTGATTAAGGAATGATGAATCCTCAACCTTATCTCCAAAATCAGCTACCTTGGCTTTACGATTTTCATCGGCACATTTACGTATTACCGCATTCACGGCATTATGAGCGGTTAATGTAATTTCCGGTATATCAATATTCTGTTGCAAATGCAACAAACCCATTTCCAATTCGGCCAATTTCTTCTCTACTGATGGCGCCATTTTGTCACCATCACGATCAGCTCGACCGGATTCTTTGACATACGATTTGAAGTATGGTGCCAAAGATTTGCTAATAAAAGCATGCAGGGTCTCATAGGGAGAACCATCGGAAAAGTTGATAAGACGTAATTGGGAGTGTATGGACTTATCGGCTTCAATGACAGTGCCACGTTTAATGCAAGCCAAAGATGCCATGCGACTATTGGTGAAATGAACATCATTGCTGATCTGATAGGTGACAAATTCTTTTTCCTCCTCACCTTCAGCTGGCTGCTCATTTTCATCTTCTTTGAGACAATTTCTTTGTATGTACAAAGCTTGAACTTGGGGATCCGATAGAAATTTCTTAATTCTCTCCTGATTATCCGCATCTTCCAGAGCTACATTCAATGCTGGTGGCACAACATCTTCCTCCGGCAAAAGAATGGTGACAGCTTTGCGAATATAATTGGCAAAAGNNGCAAAAGCTCCATAATCCACAATGGTGACATTTTGCACCGCCTCCACCGAGTTGTCTGGATTTTCCAGAGAATCACCCATGGAGAAATGATTAGAGAAATTATAGAATTTATGATTCACTTAGTTTTATAGGAATTTTCAGGTCCTTAATACTTCAATAAATTAACTTTCGCGAAGCGCTTTGATTACGT
>PermPBO_1_(paired)_contig_1225
AAGAAAATAATATTTCTGAAAATCTCGATTAATGGTACTGCGATATATTTGAAAGCATTAAAAGACCAAGTTGATAAGAGAGTATGTTATTATTACACGAACTATTGCGAAAGGTATTTTATTGGAAGAAAATTATGGTTTTAGCGAAGCTATTTAAGAGAAATCATTGCGATAATTCGAAATAGGTTTCTANNNNNNNNNNNNNNNNNNNNNNNNNNNNNNNNNNNNNNNGAAATACTGTAAAACATTGAGGACGCTATTGTGTAACTGAGAACGGCTGTTTATTTGAAGAAAATTATAGTTTATGCGAAATTATTTGACAGTAATCATAGCGACAATTCTCCGAAATTCTATAAAACATTGAGAACACTAATGTGTAACTGCGAACTGATGTTGTGGTGAAGAAAATTTTGGTTTAAGCGAAGATATGATAGCGTCAATTCTATGAAATACTGTAAAATAGAGAATGCTAATGTAACTGCGAACTGATGNNNNNNNNNNNNNNNNNNNNNNNNNNNNNNNNNNNNNNNNGATAACTCCAATTAAATTTTGGCGAAGATTTTAGAGGGTAATAGCGTCAATTCTACGAACTACTGTGAACATTGAGAAAGTAAATGTGAAGAAGATTAGGGTTTAAGCGAAAATATTTGAGAGTAATCAATGCGATAATTCCAATAACGTTTTTAATGAAAATATTTGAGAGTAATCATTGCGAAAATTCTAATGTGTAACTGCGAGCTTCTGTTGAGTTGAATAAAAATTTGGTTTATACGAAGATATTTGAGAGTAA
>PermPBO_1_(paired)_contig_1226
AGCTGCTGCCTATGCTTTGCAAGATCAACCCGTCGTCAATGCGGTTATTGATGAAGCTGAAATCGTATACCGCGATTATGTCGATATTTCTGTAGCTGTGGCTACACCCAAGGGTTTGGTTGTTCCTGTTATCCGTAATGTAGAGGGCATGAACTATGCTGACATTGAAATTGCCATGGCTGCTTTGGGTGAAAAGGCACGCAAGGGTGCTATTGCTGTTGAAGATATGGATGGCGGTACCTTTACCATTAGCAATGGTGGTGTATTTGGTTCCCTTATGGGTACACCTATCATTAATCCACCACAAAGTGCTATTTTGGGTATGCATGGTATCTTTGAGAGGCCAGTCGCTGTAAAAGGACAGGTTGTCATTCGACCCATGATGTATGTTGCTCTTACATACGATCACCGATTGATTGANNNNNNNNNNNNNNNNNNNNNNNNNNNNNNNNNNNNNNNNNNNNNNNNNNNNNNNNNNNNNNNNNNNNNNNNNNNNNNNNNNNNNNNNNNNNNNAAACTTCTTGATCTTCTCTTTTAGACCAAGTTAATAAAGGCAATTTTCAAAACCACAAGGCCACGTAGCTTAAACGAATTCCACAGGATTTCTTGAATTTCACCCAACATCGGATTTAGACAAATCTATACAGTTTTTATTTAATTGATAAAGAGGAA
>PermPBO_1_(paired)_contig_1227
AGCCTCGTGTTAAACGCGATAGTGACAGTCTGTCAAATAGCCAAATATCACCAGAGCCTTCAACGAGTAGCCTGGATTTCGAACCTTTCACCAGTACAACGCATACAATGTATAGCACCGGAACACATCATCAGTTGTCAGCATCTTCCCATCATCATCNNNNNNNNNNNNNNNNNNNNNNNNNNNNNNNNNNNNNNNNNNNNNNNNNNNNNNNNNNNNNNNNTCCGAACCAGCTCGTAGCATATCACCTTCATCGTCACACTTGCTGAGTGTACCCCAGTCAACGCCTTACTTAATAAAGCAGCATTCGGATCCTCTTTTGCCTAGTCAACATTCTGGCCACTTAAGCAGTGGCACTGGTGCATCAACATCGACAAGCAATCTATCCAATCCATTTGCGCCTTTACACCGGCAATATTC
>PermPBO_1_(paired)_contig_1228
ACAATGGCCATAACGATGCTCCCAGGCATCCAGTAAACGATTATAATAACGAGGATTTTCTATAAATTTCAAATAGGGATACGTGTCGGGTGTAGGAAATATCCTTTCCAATGGACTACNNNNNNNNNNNNNNNNNNNNNNNNNNNNNNNNNNNNNNNNNNNNNNNNNNNNNNNNNNNNNNNNNNNNNNNNNNCAAATAGTCTTCACGTATTTCTATGGTACGATTTGTAAATTGATTATGTTTTCGTATTTCTTCATTGCGTAGGCAGGTTGTGAATAGGCGTTTATCGTGGCACAATGGACCACTCAGTTTAAGCTCTTCCAAAATATCATTTTGTTGTTTTTCCGTTAGTTTGGGAGGAACTTGATACAGGGCCGTATTCAATACAGCCTGTATCAAAGGACCCTTTACATGTAAATCAAGCGGCAAATCGGAATGCAGAGATGGTGAGATATTAATCTCCAATAGCCAAGGTGTTAGATTCTCATCCAGCAGGACATCAAAGCCAAACAATTCAAAGCAATTGTAACGGAAATTAACATTTTGACGATACATACGATTTAGCCCCGATTCGCCACTAACCAAGGCTTTAATCACCAAATTGCGTAAAGTTGCCCATAATCGTTTGGTATTGACGCCACGTTCTTCCAGACAAGACCACAATGATTGCAAAGTCCATTTATGCCCTTGNNNNNNNNNNNNNNNNNNNNNNNNNNNNNNNNNNNNNNNNNNNNNNNNNNNNNNNNNNNNNNNNNNNNNNNNNNNNNNNNNNNNNNNNNNNNNNNNNNNNNNNNNNNNNNNNNNNNCTTTGTACATATACAGGCGCAATGGATTTATGGAAGTCAATATCACATAGATGCGCATATCAAATTTGTTATCATTTATCAGCAAAGGACGTTCAATATATTTTTGCACTACCAATGGACGATCCTTTGGGAATTGTGACCATTTATTTACAATACTTATTCCCGTACCTCGGGCACTAGCTGGTGGTTTTACTATCCATTTTGTACGACGTATAACATTTCGAGGCCATGCTTTTCTTAAATCTTCCAATTCTTCGGGCATTATATATGACTTTTGCATAAAACCAAATTCTTTTCTACCATATTTCTTTACATTCTCATTTATACTTCGCCATATACTATCTTTGCGTCCTATGCGTACCGATCCGGGCATATGATTATATTTCTGATGTGATCGTATTGTTCGAAAACCAGGACTTTTCATATGCCTTTCCCAAACAGCCATCCAATCGGTAGTATTCTTTATAATACGAAAACCTGAGTTTAATACAATCCTTTTTACAATTTTCGGCATAGCAGGACTTAGCTTCCATTTTAAGATTTTATGCAAAGCTGCTGGCATTGGTGGTCCTGGATCAATATGTGAAGAATAGTTTAAGTAGGGTGGTACATTTGGGAAAAGACTAGGCGAAAGTATACATTTGGGTGTATAATGCACATAGGGTTTTGTTTTACTTTGTAATTTCTCCCCATCATCATCTTTAATATGGAAAGGTTCACCTGTATAATCCTCATCAAAATCACTGTCTGTATCCAGATTAACATCATCAATAGCTGTACTAGGATCATCATCATCGGGATATTCCTCCTGAGTACCGCCATTGGTGGTAACGTCATTCGATTACTTCGTGNNNNNNNNNNNNNNNNNNNNNNNNNNNNNNNNNNNNNNTTTATTTACATTACTTCGTGCATCACCATTTACCAAATAATTGGCAGCATAAAGGCTAGTTTCTATAGCAGTATTCGGTGAGGTATTTTTCAGACCATTTTGTTTTAGGATTTTTTCTTTTTCTTCCAATTTATGACCATTAAGCAAACTGCTGGCATGGAATTGATTAACAATAATCTTGGTATTGGTCTTGCAATCAGCTGATGCGTTAGGGGAAGCGGGTGTTGTTATGAGTTTTGTATTATTATGGGCAGTAGTGCTTGAATCTGGTGGTGATAATGGAGTCGATGAGGATGTCATTGCTGCAATAGTTGCTTTAGGGGCCATTGTAGTATCTGCAGTAGGCGGGGGTATTTTAGTTGCATTTGCATGAGTTGTGACACTGTGCCCCGAACGTTTAGCATTTGTATGATTGGAGGAATTGGGGGAAGTGATTTTATTTCCACCATTACCACCATTTACCATTTTAGTAGGCGTTTCTTCACGTGGTCGCTGATTTCCGTTCGCCATCTCGGAACGTCCCTCTTTCAGAGAAGTTTCCATTGGCATTGTTTGCCCCACCCTTACTCTTGTTTTGTTATCATTTGCTATGCGTCGCTTTGCAGATCCATTTGGAATATTATTAGCAACATTACCATTGCCAACTATTGTTCGTCCGGCGCCATTGATTTGACATTAGACGAGTCGGGTGTTGCAGCAGTCGTTACATGTGACGACATCTTATTGGCACTTGCATTGTGGTGGTGGTGGTTGTGATGATGGTAATTCTGATGATTCGCATCAATTTGGCAGCCTTGAGGTGTATGAGCGTGATTGTGGGAACCAAGTAATTGGGCAGGTTGTGTTTGTTTCTTCACATGCATCATATCCTTGTAAACTTCCATTTCTTCCAGCCATGTTTCANNNNNNNNNNNNNGAAATCCAAAATTTCTAAACTTTTTGGATTAGTATTTCCCGGAAGACTTTTGCGTACACCACCAGCGCCACCAGTGGCATTCTCTTTAGCATGCTGATGGTGATTGTGATGATGATGGTGATGACTATGATGCTGATGATGATGATGAT
>PermPBO_1_(paired)_contig_1229
CTAACAACCACTTGCAAACCAGACATATCAGTTCAATTTATTGTTAATACCTTTAATACAAAACACACAAAGCCATGGATAACGAACCACGTAGTGAACTTCAGGATTTGCAAATGAAGGCTACACAAGTGGCGGATGAATCGGTCGAAAGTACCCGCCGTATGTTGGCTTATATGGAAGAGAGCAAAGAGGCTGGTATTAGGACATTGGTGGCCCTTGATGACCAGGGTGAACAATTGGATCGTATTGAGGATGGCATGGACCGTATTAATGCCGACATGAAAGAGGCTGAAAAGAATCTCAGTGGTATGGAAAAATGTTGCGGCATTTGTGTGCTGCCATGGAAAAAAGTTTCCGTTAAGGATGATGGTGATAATGCATGGAAAAAGAATGACGATGGCAAAATTGTCAATAACCAACCACAGCGTGTCATTGATGAGCGGGAAAGAGGAGGCATGGGCCAACCACCTCAGTCAGGCTATATAGCACGTATCACAAATGATGCTCGCGAAGATGAGATGGATGAAAATCTTGGTCAAGTCAATTCAATGTTGGGCAATTTACGTAATATGGCGTTGGATATGGGCTCGGAGTTGGAGAATCAAAATATCCAAATCGATCGCATCAATGCGAAGGGTGATGCGAATAATGCGCGCATGTCAGGGGTCAATCAAAGAGCCAATAATTTACTCAAGAGTTAATGTGTACAAAACAACANNNNNNNNNNNNNNNNNNNNNNNNNNNNNNNNNNNNNNNNNNNNNNNNNNNNNNNNNNNNNNNNNNNNNNNNNNNNNNNNNNNNNNNNNNNNNNNNNNNNNNNNNNNNNNNNNNNNNNNNNNNNNNNNNNNNNNNNNNNNNNNNNNNNNNNNNNNNNNNTCTCCCTTCTAGCCAACAATTCCGTAATAGCACAATAGTAAGCTAGTGCGCGATTCTGACAAGTAGCAACAATGTGTGTGTGAATAAATAGCGACGTTTAGTCGCCTTGGGTACATAACAGAATGACTGTGTAAGCTCAATATGAAACAACTTTACGTAATTGAAACCTAAAGGCCACCTGACCTCTAATAACCCATATTTGTAAAGCACAATGTACAGGACACAAAACTATGAAATGAG
>PermPBO_1_(paired)_contig_123
[truncated: 6,574,041 more chars]
