# Supplementary material for: The assembled transcriptome of the adult horn fly, Haematobia irritans
Source: Data Brief. 2018 Jul 2;19:1933–40. doi: 10.1016/j.dib.2018.06.095 (PMC6141423; doi:10.1016/j.dib.2018.06.095)
Supplement: Supplementary file 6 — Supplementary material [file mmc6.xlsx]

## Sheet: Sheet1
				Compute Contig Statistics (CyVerse/Discovery Environment)								rnaQuast_1.2.0 (de novo based) (CyVerse/Discovery Environment)						BUSCO-v3.0 (CyVerse/Discovery Environment)
Input Files	Trimm	Assembler	kmer	count (nt)	sum_len (nt)	N50 (nt)	min_len (nt)	max_len (nt)	med_len (nt)	ave_len (nt)	sd_len (nt)	> 500 bp (%)		> 1000 bp (%)		Predicted genes (%)		Complete BUSCOs (C)	Complete and single-copy BUSCOs (S)	Complete and duplicated BUSCOs (D)	Fragmented BUSCOs (F)	Missing BUSCOs (M)	Summarized benchmarking in BUSCO annotation
Untreated Control Adult Females	Trimmomatic/Sickle (Cyverse/Discovery Environment)	CLC Genomics Workbench 8.0.1	21	18526	17302178	1478	200	20187	574	934	947	10364	55.943	5594	30.1954	9827	53.0444	1237	1225	12	417	1145	C:44.2%[S:43.8%,D:0.4%],F:14.9%,M:40.9%,n:2799
			23	17744	16847015	1503	200	20247	593	949	945	10075	56.7798	5536	31.1993	9498	53.528	1229	1217	12	402	1168	C:43.9%[S:43.5%,D:0.4%],F:14.4%,M:41.7%,n:2799
			24	17162	16458954	1517	200	20370	602	959	962	9860	57.4525	5455	31.7853	9286	54.1079	1195	1187	8	411	1193	C:42.7%[S:42.4%,D:0.3%],F:14.7%,M:42.6%,n:2799
			25	16680	15940340	1511	200	20424	602	956	944	9580	57.4341	5325	31.9245	9068	54.3645	1173	1164	9	393	1233	C:41.9%[S:41.6%,D:0.3%],F:14.0%,M:44.1%,n:2799
			27	15544	14924533	1503	200	20603	608	960	966	8953	57.5978	5037	32.4048	8625	55.4876	1136	1127	9	357	1306	C:40.6%[S:40.3%,D:0.3%],F:12.8%,M:46.6%,n:2799
			29	14424	13812808	1479	200	20589	620	958	952	8454	58.6106	4677	32.4251	8067	55.9276	1083	1076	7	355	1361	C:38.7%[S:38.4%,D:0.3%],F:12.7%,M:48.6%,n:2799
			31	13372	12595238	1442	200	20524	613.5	942	940	7833	58.5776	4218	31.5435	7498	56.0724	977	969	8	378	1444	C:34.9%[S:34.6%,D:0.3%],F:13.5%,M:51.6%,n:2799
			33	12235	11283668	1402	200	20321	608	922	908	7121	58.2019	3761	30.7397	6962	56.9023	886	883	3	355	1558	C:31.6%[S:31.5%,D:0.1%],F:12.7%,M:55.7%,n:2799
		Trinity_2.5.1 (Cyverse/Discovery Environment)	21	45146	28010455	870	201	22973	383	620	640	17071	37.8129	7156	15.8508	21156	46.8613	900	311	589	451	1448	C:32.1%[S:11.1%,D:21.0%],F:16.1%,M:51.8%,n:2799
			23	42352	26654306	899	201	22490	380	629	677	15881	37.4976	6816	16.0937	19913	47.0179	850	296	554	440	1509	C:30.4%[S:10.6%,D:19.8%],F:15.7%,M:53.9%,n:2799
			25	41172	25568590	882	201	14381	375	621	633	15243	37.0227	6541	15.887	19353	47.0052	809	292	517	412	1578	C:28.9%[S:10.4%,D:18.5%],F:14.7%,M:56.4%,n:2799
			27	37581	22349705	824	201	14190	365	595	606	13145	34.9778	5416	14.4115	17428	46.3745	726	278	448	405	1668	C:25.9%[S:9.9%,D:16.0%],F:14.5%,M:59.6%,n:2799
			29	34112	19660639	780	201	11773	359	576	581	11620	34.0643	4674	13.7019	15709	46.0512	642	248	394	392	1765	C:23.0%[S:8.9%,D:14.1%],F:14.0%,M:63.0%,n:2799
			31	31006	17202440	726	201	7793	354	555	524	10253	33.0678	3911	12.6137	13975	45.0719	572	210	362	380	1847	C:20.4%[S:7.5%,D:12.9%],F:13.6%,M:66.0%,n:2799
			32	29384	16006964	703	201	7760	353	545	501	9638	32.8002	3573	12.1597	13189	44.885	524	222	302	377	1898	C:18.7%[S:7.9%,D:10.8%],F:13.5%,M:67.8%,n:2799
		SoapTrans (Cyverse/Discovery Environment)	27	22882	13673463	823	200	8636	380	598	573	8422	36.8062	3499	15.2915	10362	45.2845	774	757	17	561	1464	C:27.6%[S:27.0%,D:0.6%],F:20.0%,M:52.4%,n:2799
			29	21491	12611461	797	200	13950	377	587	556	7810	36.3408	3135	14.5875	9713	45.1957	718	703	15	526	1555	C:25.6%[S:25.1%,D:0.5%],F:18.8%,M:55.6%,n:2799
			33	18818	10319088	711	200	8810	362	548	502	6291	33.4308	2340	12.4349	8248	43.8304	593	580	13	468	1738	C:21.2%[S:20.7%,D:0.5%],F:16.7%,M:62.1%,n:2799
	CLC Genomics Workbench 8.0.1	CLC Genomics Workbench 8.0.1	21	18418	17257118	1464	200	16267	587	937	939	10449	56.7325	5563	30.2041	9467	51.4008	1215	1203	12	420	1164	C:43.4%[S:43.0%,D:0.4%],F:15.0%,M:41.6%,n:2799
			23	17619	16708312	1480	200	18880	604	948	942	10100	57.3245	5500	31.2163	9115	51.7339	1201	1186	15	405	1193	C:42.9%[S:42.4%,D:0.5%],F:14.5%,M:42.6%,n:2799
			24	17007	16312829	1496	200	25078	614	959	952	9891	58.1584	5387	31.6752	8932	52.5196	1198	1186	12	391	1210	C:42.8%[S:42.4%,D:0.4%],F:14.0%,M:43.2%,n:2799
			25	16519	15861001	1491	200	20350	616	960	946	9635	58.3268	5292	32.0358	8769	53.0843	1162	1152	10	400	1237	C:41.6%[S:41.2%,D:0.4%],F:14.3%,M:44.1%,n:2799
			27	15373	14814559	1486	200	20591	621	964	967	9031	58.7459	4988	32.4465	8340	54.251	1109	1100	9	385	1305	C:39.6%[S:39.3%,D:0.3%],F:13.8%,M:46.6%,n:2799
			29	14276	13663420	1467	200	20617	626	957	956	8458	59.2463	4598	32.2079	7894	55.2956	1038	1029	9	384	1377	C:37.1%[S:36.8%,D:0.3%],F:13.7%,M:49.2%,n:2799
			31	13140	12427517	1429	200	20617	623	946	926	7788	59.2694	4161	31.6667	7376	56.1339	964	955	9	381	1454	C:34.4%[S:34.1%,D:0.3%],F:13.6%,M:52.0%,n:2799
			32	12691	11803195	1389	200	21632	618	930	907	7513	59.1994	3972	31.2978	7152	56.3549	922	914	8	365	1512	C:33.0%[S:32.7%,D:0.3%],F:13.0%,M:54.0%,n:2799
		Trinity_2.5.1 (Cyverse/Discovery Environment)	21	44429	27477903	866	201	19687	382	618	640	16649	37.4733	6966	15.6789	20741	46.6835	883	314	569	442	1474	C:31.5%[S:11.2%,D:20.3%],F:15.8%,M:52.7%,n:2799
			23	41755	25936921	876	201	22342	378	621	660	15497	37.1141	6545	15.6748	19546	46.8112	842	306	536	426	1531	C:30.0%[S:10.9%,D:19.1%],F:15.2%,M:54.8%,n:2799
			25	40432	24872740	870	201	10750	374	615	620	14776	36.5453	6296	15.5718	18621	46.0551	778	276	502	415	1606	C:27.8%[S:9.9%,D:17.9%],F:14.8%,M:57.4%,n:2799
			27	36993	21771690	808	201	10194	362	589	604	12748	34.4606	5211	14.0864	17000	45.9546	694	252	442	407	1698	C:24.8%[S:9.0%,D:15.8%],F:14.5%,M:60.7%,n:2799
			29	33355	18919960	751	201	11690	357	567	559	11234	33.6801	4375	13.1165	15248	45.7143	611	235	376	395	1793	C:21.8%[S:8.4%,D:13.4%],F:14.1%,M:64.1%,n:2799
			31	30312	16591660	709	201	9133	352	547	513	9914	32.7065	3712	12.246	13517	44.5929	537	240	297	378	1884	C:19.2%[S:8.6%,D:10.6%],F:13.5%,M:67.3%,n:2799
			32	28632	15407536	688	201	7704	350	538	487	9280	32.4113	3396	11.8609	12749	44.5271	491	203	288	373	1935	C:17.6%[S:7.3%,D:10.3%],F:13.3%,M:69.1%,n:2799
		SoapTrans (Cyverse/Discovery Environment)	27	22611	13362416	810	200	9292	379	591	564	8235	36.4203	3375	14.9264	10288	45.5	753	737	16	561	1485	C:26.9%[S:26.3%,D:0.6%],F:20.0%,M:53.1%,n:2799
			29	21120	12277296	782	200	13950	375	581	549	7634	36.1458	2990	14.1572	9668	45.7765	702	691	11	527	1570	C:25.1%[S:24.7%,D:0.4%],F:18.8%,M:56.1%,n:2799
			33	18467	9980999	690	200	8810	357	540	496	6077	32.9073	2203	11.9294	7993	43.2826	547	532	15	481	1771	C:19.5%[S:19.0%,D:0.5%],F:17.2%,M:63.3%,n:2799
Untreated Control Adult Males	Trimmomatic/Sickle (Cyverse/Discovery Environment)	CLC Genomics Workbench 8.0.1	21	16850	9062046	701	200	16218	331	538	584	5038	29.8991	1994	11.8338	7647	45.3828	542	540	2	383	1874	C:19.4%[S:19.3%,D:0.1%],F:13.7%,M:66.9%,n:2799
			23	15941	8601571	699	200	16278	335	540	573	4863	30.5062	1878	11.7809	7258	45.5304	535	533	2	358	1906	C:19.1%[S:19.0%,D:0.1%],F:12.8%,M:68.1%,n:2799
			24	15357	8316183	702	200	16277	336	542	576	4754	30.9566	1821	11.8578	6901	44.9372	530	527	3	348	1921	C:18.9%[S:18.8%,D:0.1%],F:12.4%,M:68.7%,n:2799
			25	14784	8007831	709	200	16277	335	542	577	4535	30.6751	1769	11.9656	6758	45.7116	502	497	5	340	1957	C:18.0%[S:17.8%,D:0.2%],F:12.1%,M:69.9%,n:2799
			27	13422	7363926	717	200	16276	340	549	588	4224	31.4707	1611	12.0027	6102	45.4627	488	483	5	293	2018	C:17.5%[S:17.3%,D:0.2%],F:10.5%,M:72.0%,n:2799
			31	11090	6003305	699	200	16277	337.5	541	579	3430	30.9288	1279	11.5329	5069	45.7078	390	385	5	238	2171	C:14.0%[S:13.8%,D:0.2%],F:8.5%,M:77.5%,n:2799
		Trinity-r2013-11-10 (Cyverse/Discovery Environment)	25	22919	13042048	774	201	22093	346	569	656	7537	32.8854	2986	13.0285	10631	46.3851	461	149	312	266	2072	C:16.4%[S:5.3%,D:11.1%],F:9.5%,M:74.1%,n:2799
		SoapTrans (Cyverse/Discovery Environment)	27	14285	7741705	713	200	13530	342	542	566	4534	31.7396	1675	11.7256	6187	43.3112	437	425	12	368	1994	C:15.6%[S:15.2%,D:0.4%],F:13.1%,M:71.3%,n:2799
	CLC Genomics Workbench 8.0.1	CLC Genomics Workbench 8.0.1	21	13914	11246732	1151	200	21272	518	808	885	7151	51.3943	3289	23.6381	6672	47.9517	743	740	3	382	1674	C:26.5%[S:26.4%,D:0.1%],F:13.6%,M:59.9%,n:2799
			24	12553	10291375	1174	200	21307	526	820	901	6531	52.0274	3064	24.4085	6170	49.1516	717	714	3	343	1739	C:25.6%[S:25.5%,D:0.1%],F:12.3%,M:62.1%,n:2799
			25	11952	9865206	1193	200	35190	526	825	941	6224	52.075	2970	24.8494	5860	49.0295	710	704	6	323	1766	C:25.4%[S:25.2%,D:0.2%],F:11.5%,M:63.1%,n:2799
			27	10853	9057258	1205	200	34740	533	835	977	5726	52.7596	2709	24.9608	5482	50.5114	669	664	5	311	1819	C:23.9%[S:23.7%,D:0.2%],F:11.1%,M:65.0%,n:2799
		Trinity-r2013-11-10 (Cyverse/Discovery Environment)	25	22266	12611723	768	201	22093	345	566	639	7323	32.8887	2883	12.948	10291	46.2184	448	146	302	266	2085	C:16.0%[S:5.2%,D:10.8%],F:9.5%,M:74.5%,n:2799
		SoapTrans (Cyverse/Discovery Environment)	21	17966	9542340	691	200	13531	336	531	550	5610	31.2256	2042	11.3659	7832	43.5935	556	546	10	450	1793	C:19.9%[S:19.5%,D:0.4%],F:16.1%,M:64.0%,n:2799
			25	15239	8220952	710	200	13531	343	539	551	4830	31.695	1806	11.8512	6523	42.8046	473	462	11	402	1924	C:16.9%[S:16.5%,D:0.4%],F:14.4%,M:68.7%,n:2799
			27	13997	7543404	704	200	13530	341	539	551	4403	31.4567	1631	11.6525	6004	42.8949	423	412	11	369	2007	C:15.1%[S:14.7%,D:0.4%],F:13.2%,M:71.7%,n:2799
Permethrin-Treated Surviving Adult Males	Trimmomatic/Sickle (Cyverse/Discovery Environment)	CLC Genomics Workbench 8.0.1	21	2960	2202416	964	200	15958	456	744	980	1323	44.6959	504	17.027	1266	42.7703	70	70	0	72	2657	C:2.5%[S:2.5%,D:0.0%],F:2.6%,M:94.9%,n:2799
			23	2662	2054703	1032	200	15958	460	772	1072	1223	45.9429	491	18.4448	1160	43.5763	75	75	0	63	2661	C:2.7%[S:2.7%,D:0.0%],F:2.3%,M:95.0%,n:2799
			25	2401	1902528	1066	200	15876	472	792	1087	1136	47.3136	452	18.8255	1047	43.6068	75	75	0	53	2671	C:2.7%[S:2.7%,D:0.0%],F:1.9%,M:95.4%,n:2799
			27	2159	1739830	1079	200	16494	466	806	1212	1017	47.1051	406	18.805	956	44.2798	70	70	0	49	2680	C:2.5%[S:2.5%,D:0.0%],F:1.8%,M:95.7%,n:2799
			31	1664	1420574	1169	200	16916	492.5	854	1287	815	48.9784	350	21.0337	774	46.5144	54	54	0	41	2704	C:1.9%[S:1.9%,D:0.0%],F:1.5%,M:96.6%,n:2799
		Trinity-r2013-11-10 (Cyverse/Discovery Environment)	25	3481	1661290	563	201	9376	312	477	590	894	25.6823	252	7.2393	1092	31.3703	32	21	11	38	2729	C:1.2%[S:0.8%,D:0.4%],F:1.4%,M:97.4%,n:2799
		SoapTrans (Cyverse/Discovery Environment)	27	2353	1101370	540	200	10361	305	468	557	566	24.0544	163	6.92733	778	33.0642	32	32	0	40	2727	C:1.1%[S:1.1%,D:0.0%],F:1.4%,M:97.5%,n:2799
	CLC Genomics Workbench 8.0.1	CLC Genomics Workbench 8.0.1	21	2891	2149389	952	200	16352	454	743	1008	1301	45.0017	488	16.88	1224	42.3383	78	78	0	65	2656	C:2.8%[S:2.8%,D:0.0%],F:2.3%,M:94.9%,n:2799
			23	2595	1992071	1013	200	18836	463	768	1081	1195	46.0501	478	18.42	1173	45.2023	65	65	0	63	2671	C:2.3%[S:2.3%,D:0.0%],F:2.3%,M:95.4%,n:2799
			25	2329	1832280	1036	200	21305	468	787	1154	1087	46.6724	416	17.8617	1027	44.0962	79	79	0	48	2672	C:2.8%[S:2.8%,D:0.0%],F:1.7%,M:95.5%,n:2799
			27	2076	1670724	1073	200	19987	466	805	1246	970	46.7245	381	18.3526	950	45.7611	68	68	0	51	2680	C:2.4%[S:2.4%,D:0.0%],F:1.8%,M:95.8%,n:2799
		Trinity-r2013-11-10 (Cyverse/Discovery Environment)	25	3400	1614972	561	201	9376	310	475	589	862	25.3529	236	6.94118	1032	30.3529	31	21	10	37	2731	C:1.2%[S:0.8%,D:0.4%],F:1.3%,M:97.5%,n:2799
		SoapTrans (Cyverse/Discovery Environment)	21	3046	1366424	514	200	13631	292	449	564	691	22.6855	190	6.23769	1177	38.6408	48	48	0	46	2705	C:1.7%[S:1.7%,D:0.0%],F:1.6%,M:96.7%,n:2799
			25	2529	1168749	538	200	10383	306	462	558	615	24.3179	162	6.40569	762	30.1305	30	30	0	46	2723	C:1.1%[S:1.1%,D:0.0%],F:1.6%,M:97.3%,n:2799
			27	2294	1069031	538	200	10361	305	466	557	551	24.0192	156	6.80035	706	30.7759	29	29	0	41	2729	C:1.0%[S:1.0%,D:0.0%],F:1.5%,M:97.5%,n:2799
Permethrin + Piperonyl Butoxide-Treated Killed Adult Males	Trimmomatic/Sickle (Cyverse/Discovery Environment)	CLC Genomics Workbench 8.0.1	21	8459	7320172	1225	200	33914	532	865	1112	4451	52.6185	1983	23.4425	3893	46.022	274	274	0	311	2214	C:9.8%[S:9.8%,D:0.0%],F:11.1%,M:79.1%,n:2799
			23	7759	6872609	1267	200	20258	545	886	1107	4173	53.7827	1897	24.449	3551	45.7662	279	278	1	262	2258	C:9.9%[S:9.9%,D:0.0%],F:9.4%,M:80.7%,n:2799
			25	7078	6374058	1285	200	35483	556	901	1198	3877	54.7754	1762	24.894	3260	46.0582	269	266	3	239	2291	C:9.6%[S:9.5%,D:0.1%],F:8.5%,M:81.9%,n:2799
			27	6385	5838761	1303	200	35303	566	914	1213	3540	55.4424	1614	25.278	3034	47.5176	264	263	1	210	2325	C:9.4%[S:9.4%,D:0.0%],F:7.5%,M:83.1%,n:2799
			31	5111	4767555	1303	200	36090	577	933	1323	2899	56.7208	1289	25.2201	2525	49.4032	232	231	1	165	2402	C:8.3%[S:8.3%,D:0.0%],F:5.9%,M:85.8%,n:2799
		Trinity-r2013-11-10 (Cyverse/Discovery Environment)	25	11696	5909915	629	201	25368	296.5	505	745	3053	26.1029	992	8.48153	4766	40.749	138	72	66	130	2531	C:5.0%[S:2.6%,D:2.4%],F:4.6%,M:90.4%,n:2799
		SoapTrans (Cyverse/Discovery Environment)	27	7917	3850913	580	200	11674	297	486	646	1954	24.6811	646	8.15966	3228	40.773	139	136	3	161	2499	C:5.0%[S:4.9%,D:0.1%],F:5.8%,M:89.2%,n:2799
	CLC Genomics Workbench 8.0.1	CLC Genomics Workbench 8.0.1	21	8219	7122178	1236	200	34443	528	867	1113	4301	52.33	1940	23.6038	3757	45.7112	268	268	0	294	2237	C:9.6%[S:9.6%,D:0.0%],F:10.5%,M:79.9%,n:2799
			23	7524	6678389	1279	200	34055	541	888	1184	4032	53.5885	1847	24.5481	3439	45.7071	279	278	1	256	2264	C:9.9%[S:9.9%,D:0.0%],F:9.1%,M:81.0%,n:2799
			25	6835	6183244	1297	200	35476	554	905	1193	3745	54.7915	1708	24.989	3127	45.7498	273	271	2	239	2287	C:9.8%[S:9.7%,D:0.1%],F:8.5%,M:81.7%,n:2799
			27	6153	5648183	1307	200	34087	568	918	1217	3426	55.6802	1584	25.7435	2905	47.2127	257	256	1	204	2338	C:9.1%[S:9.1%,D:0.0%],F:7.3%,M:83.6%,n:2799
		Trinity-r2013-11-10 (Cyverse/Discovery Environment)	25	11288	5667543	620	201	25368	299	502	708	2911	25.7884	953	8.44259	4668	41.3536	137	72	65	119	2543	C:4.9%[S:2.6%,D:2.3%],F:4.3%,M:90.8%,n:2799
		SoapTrans (Cyverse/Discovery Environment)	21	10340	4909361	572	200	18645	294	475	617	2533	24.4971	793	7.66925	4322	41.7988	180	178	2	208	2411	C:6.5%[S:6.4%,D:0.1%],F:7.4%,M:86.1%,n:2799
			25	8455	4107743	582	200	13403	298	486	634	2133	25.2277	690	8.16085	3466	40.9935	143	140	3	172	2484	C:5.1%[S:5.0%,D:0.1%],F:6.1%,M:88.8%,n:2799
			27	7712	3720934	577	200	16441	296	482	647	1891	24.5202	617	8.00052	3106	40.2749	127	125	2	165	2507	C:4.6%[S:4.5%,D:0.1%],F:5.9%,M:89.5%,n:2799
Trimmomatic programmable version 0.33 (A.M. Bolger, M. Lohse, B. Usadel, Trimmomatic: A flexible trimmer for Illumina Sequence Data, Bioinformatics, 30 (2014) 2114-2120, https://doi.org/10.1093/bioinformatics/btu170)
https://de.cyverse.org/de/?type=apps&app-id=8cb5c088-6b3e-11e7-a22d-008cfa5ae621&system-id=de
Parameters: SLIDINGWINDOW: 4:20, LEADING: 3, TRAILING: 3, MINLEN: 20
Sickle-quality-based-trimmimg_version_1.0 - An application for trimming FASTQ files based on quality values. (Joshi NA, Fass JN. (2011). Sickle: A sliding-window, adaptive, quality-based trimming tool for FastQ files (Version 1.33) [Software]. Available at https://github.com/najoshi/sickle)
https://de.cyverse.org/de/?type=apps&app-id=9f5710c6-3424-11e7-9a58-008cfa5ae621&system-id=de
Parameters: Quality threshold: 20, minimum length: 20
Cyverse (http://www.cyverse.org): N. Merchant, E. Lyons, S. Goff, M. Vaughn, D. Ware, D. Micklos, P. Antin, The iPlant Collaborative: Cyberinfrastructure for Enabling Data to Discovery for the Life Sciences, PLoS Biol. 14 (2016) e1002342. https://doi.org/10.1371/journal.pbio.1002342
CLC Genomics Workbench 8.0.1
https://www.qiagenbioinformatics.com/
Trinity 2.5.1 version 2.5.1 (M.G. Grabherr, B.J. Haas, M. Yassour, J.Z. Levin, D.A. Thompson, I. Amit, X. Adiconis, L. Fan, R. Raychowdhury, Q. Zeng, Z. Chen, E. Mauceli, N. Hacohen, A. Gnirke, N. Rhind, F. di Palma, B.W. Birren, C. Nusbaum, K. Lindblad-Toh, N. Friedman, A. Regev, Full-length transcriptome assembly from RNA-seq data without a reference genome, Nat. Biotechnol. 29 (2011) 644-652. …
https://de.cyverse.org/de/?type=apps&app-id=trinity-wrangler-2.5.1u2&system-id=agave
Trinity-r2013-11-10_11.10.13 version 11.10.13 (M.G. Grabherr, B.J. Haas, M. Yassour, J.Z. Levin, D.A. Thompson, I. Amit, X. Adiconis, L. Fan, R. Raychowdhury, Q. Zeng, Z. Chen, E. Mauceli, N. Hacohen, A. Gnirke, N. Rhind, F. di Palma, B.W. Birren, C. Nusbaum, K. Lindblad-Toh, N. Friedman, A. Regev, Full-length transcriptome assembly from RNA-seq data without a reference genome, Nat. Biotechnol. 2…
https://de.cyverse.org/de/?type=apps&app-id=trinity-stmpde-11.10.13u2&system-id=agave
Soaptrans 1.0.3 version 1.03 (Y. Xie, G. Wu, J. Tang, R. Luo, J. Patterson, S. Liu, W. Huang, G. He, S. Gu, S. Li, X. Zhou, T. Lam, Y. Li, X. Xu, G.Ka-Shu Wong, J. Wang, SOAPdenovo-Trans: de novo transcriptome assembly with short RNA-Seq reads, Bioinformatics. 30 (2014) 1660–1666. https://doi.org/10.1093/bioinformatics/btu077)
https://de.cyverse.org/de/?type=apps&app-id=Soaptrans-1.0.3u1&system-id=agave
Compute Contig Statistics provides basic statistics relating to the length of sequences within a fasta file.
https://pods.iplantcollaborative.org/wiki/display/DEapps/Compute+Contig+Statistics
App used (https://de.cyverse.org/de/): Compute Contig Statistics
Count = Count of sequences in fasta file
sum_len = Total length of sequences
N50 = Sequences of the N50 length and greater together account for 50% of the total length of the sequences in the file
min_len = Length of shortest sequences
max_len = Longth of longest sequence
med_len = Median length of sequences
ave_len = Mean length of sequences
sd_len = standard deviation of the mean
rnaQuast is a tool for evaluating RNASeq assemblies using reference genome and gene database. In addition, rnaQUAST is also capable of estimating gene database coverage y raw reads. (E. Bushmanova, D. Antipov, A. Lapidus, V. Suvorov, A.D. Prjibelski, rnaQUAST: a quality assessment tool for de novo transcriptome assemblies, Bioinformatic.s 32 (2016) 2210-2212, https://doi.org/10.1093/bioinformatic…
App used : rnaQuast_1.2.0 (de novo based)
https://de.cyverse.org/de/?type=apps&app-id=980dd11a-1666-11e6-9122-930ba8f23352&system-id=de
BUSCO (Benchmarking Universal Single-Copy Orthologs) is a tool that provides measures for quantitative assessment of genome assembly, gene set, and transcriptome completeness based on evolutionary informed expectations of gene content from near-universal single-copy orthologs selected from OrthoDB. (F.A. Simao, R.M Waterhouse, P. Ioannidis, E.V. Kriventseva, E.M. Zdobnov, BUSCO: assessing genome …
App used : BUSCO-v3.0
# BUSCO version used: 3.0.2
# The lineage dataset: diptera_odb9 (Creation date: 2016-10-21, number of species: 25, number of BUSCOs: 2799)
# BUSCO was run in mode: transcriptome
https://de.cyverse.org/de/?type=apps&app-id=7f948668-7a53-11e7-a680-008cfa5ae621&system-id=de
