# Supplementary material for: The assembled transcriptome of the adult horn fly, Haematobia irritans
Source: Data Brief. 2018 Jul 2;19:1933–40. doi: 10.1016/j.dib.2018.06.095 (PMC6141423; doi:10.1016/j.dib.2018.06.095)
Supplement: Supplementary file 7 — Supplementary material [file mmc7.xlsx]

## Sheet: Untreated Control Females Annot
Sequence Name	Sequence Description	Sequence Data	Sequence Length	Blast Hits Count	Blast Min E-Value	Blast Similarity Mean	Blast Database	Blast Hit Description (HSP)	Blast Hit Taxonomy Name	Blast Hit E-Value	Blast Hit Length	Blast Hit Alignment Length	Blast Hit Positives	Blast Hit Similarity	Blast Hit HSP/Hit	Blast Hit HSP/Query	Blast Hit HSPs Number	Blast Hit Frame	Blast Hit Gene Identifier	Blast Hit Accession	Blast Hit Score	Blast Top Hit Description (HSP)	Blast Top Hit Taxonomy Name	Blast Top Hit E-Value	Blast Top Hit Length	Blast Top Hit Alignment Length	Blast Top Hit Positives	Blast Top Hit Similarity	Blast Top Hit HSP/Hit	Blast Top Hit HSP/Query	Blast Top Hit HSPs Number	Blast Top Hit Frame	Blast Top Hit Gene Identifier	Blast Top Hit Accession	Blast Top Hit Score	Mapping Gene Name	Mapping Taxa ID	Mapping XRef	Mapping XRef Database	Mapping GO ID	Mapping GO Term	Mapping GO Category	Annotation GO Count	Annotation GO ID	Annotation GO Term	Annotation GO Category	Enzyme Code	Enzyme Name	InterPro Accession
Females_1_(paired)_contig_1	RRT15_YEAST ame: Full=Regulator of rDNA transcription 15	gacccgtcttgtaacacggaccaaggagtctaacatatttgcaagttattgggaattagaaaacctaatagcgtaattaacataactattatgggattagtttttagtctagaaatagtctattaattcaatcccggggcgttctatcagttatgcataataatatttatattatttatgcctctaaccagagcgtaccttgagcatatatgctgtgacccgaaagatggtgaactatacttgatcaggttgaagtcaggggaaaccctgatggaagaccgaaacagttctgacgtgcaaatcgattgtcagaattgagtataggggcgaaagaccaatcgaaccatctagtagctggttccctccgaagtttccctcaggatagctggtgcatttaaa…	3043	2	3.1E-7	63.38%	swissprot	gi|74630365|sp|Q8TGM7.1|ART2_YEASTRecName: Full=Putative uncharacterized protein ART2 AltName: Full=Antisense to ribosomal RNA transcript protein 2;gi|118578019|sp|Q3E811.1|RRT15_YEASTRecName: Full=Regulator of rDNA transcription protein 15	Saccharomyces cerevisiae S288C;Saccharomyces cerevisiae S288C	3.1E-7;7.8E-5	61;62	52;46	32;30	61.54%;65.22%	85.25%;74.19%	5.13%;4.53%	1;1	-2;-2	74630365;118578019	Q8TGM7;Q3E811	53.9138;46.595	gi|74630365|sp|Q8TGM7.1|ART2_YEASTRecName: Full=Putative uncharacterized protein ART2 AltName: Full=Antisense to ribosomal RNA transcript protein 2	Saccharomyces cerevisiae S288C	3.1E-7	61	52	32	61.54%	85.25%	5.13%	1	-2	74630365	Q8TGM7	539138	RRT15;RRT15;RRT15;ART2;RRT15;ART2;RRT15;RRT15;ART2;RRT15;ART2;ART2;RRT15;ART2;RRT15;RRT15	559292;559292;559292;559292;559292;559292;559292;559292;559292;559292;559292;559292;559292;559292;559292;559292			GO:0008150-ND;GO:0006351-IEA;GO:0006355-IEA;GO:0005575-ND;GO:0003674-ND	biological_process-ND;transcription, DNA-templated-IEA;regulation of transcription, DNA-templated-IEA;cellular_component-ND;molecular_function-ND	Biological Process-ND;Biological Process-IEA;Biological Process-IEA;Cellular Component-ND;Molecular Function-ND							noIPR;noIPR
Females_1_(paired)_contig_10	P5CS_MOUSE ame: Full=Delta-1-pyrroline-5-carboxylate synthase Short=P5CS ame: Full=Aldehyde dehydrogenase family 18 member A1 Includes: ame: Full=Glutamate 5-kinase Short=GK ame: Full=Gamma-glutamyl kinase Includes: ame: Full=Gamma-glutamyl phosphate reductase Short=GPR ame: Full=Glutamate-5-semialdehyde dehydrogenase ame: Full=Glutamyl-gamma-semialdehyde dehydrogenase	ccgggggccaggcgtttttcgttttccagtagcataaacggccggacaattgcttcagtttcaaacgttttgtgaaaccgtacagttccgaatacgggcggtagagagtttcggaacataaattaaacgggagaaacgtccacgtaaaacaaaacccacctgtgcattcctttatacaaaaaccgactacccccctcccaaaaaaaataccaagtttccaatattaaattgtgcaaaaatttccataaatcaaggacatcccatacattcttttccagttaaattttaaatctacatcgttcaccatgaatgttctattgagaaaaagttcccaaatcctgaatgccataaaaccatcgtatgccacaaatatttggagagcagccagcattcagcagt…	2781	20	0.0E0	66.92%	swissprot	gi|341941220|sp|Q9Z110.2|P5CS_MOUSERecName: Full=Delta-1-pyrroline-5-carboxylate synthase Short=P5CS AltName: Full=Aldehyde dehydrogenase family 18 member A1 Includes: RecName: Full=Glutamate 5-kinase Short=GK AltName: Full=Gamma-glutamyl kinase Includes: RecName: Full=Gamma-glutamyl phosphate reductase Short=GPR AltName: Full=Glutamate-5-semialdehyde dehydrogenase AltName: Full=Glutamyl-gamma-se…	Mus musculus;Pongo abelii;Homo sapiens;Caenorhabditis elegans;Oryza sativa Japonica Group;Solanum lycopersicum;Oryza sativa Japonica Group;Arabidopsis thaliana;Actinidia deliciosa;Arabidopsis thaliana;Mesembryanthemum crystallinum;Vigna aconitifolia;Acaryochloris marina MBIC11017;Microcystis aeruginosa NIES-843;Prochlorococcus marinus str. NATL2A;Synechocystis sp. PCC 6803 substr. Kazusa;Cyanothe…	0.0E0;0.0E0;0.0E0;0.0E0;0.0E0;0.0E0;0.0E0;0.0E0;0.0E0;0.0E0;0.0E0;8.6E-156;6.2E-108;2.8E-101;4.6E-101;5.2E-101;7.9E-101;1.8E-100;1.9E-99;6.5E-98	795;795;795;802;716;717;735;726;717;717;719;671;431;431;438;433;433;438;428;440	774;774;774;737;708;710;712;732;711;733;689;679;429;423;441;422;429;441;428;412	568;571;571;542;475;476;464;480;472;475;456;433;279;272;285;279;279;285;270;268	73.39%;73.77%;73.77%;73.54%;67.09%;67.04%;65.17%;65.57%;66.39%;64.80%;66.18%;63.77%;65.03%;64.30%;64.63%;66.11%;65.03%;64.63%;63.08%;65.05%	97.36%;97.36%;97.36%;91.90%;98.88%;99.02%;96.87%;100.83%;99.16%;102.23%;95.83%;101.19%;99.54%;98.14%;100.68%;97.46%;99.08%;100.68%;100.00%;93.64%	83.50%;83.50%;83.50%;79.50%;76.38%;76.59%;76.81%;78.96%;76.70%;79.07%;74.33%;73.25%;46.28%;45.63%;47.57%;45.52%;46.28%;47.57%;46.17%;44.44%	1;1;1;1;1;1;1;1;1;1;1;1;1;1;1;1;1;1;1;1	3;3;3;3;3;3;3;3;3;3;3;3;3;3;3;3;3;3;3;3	341941220;75054705;6226882;544584725;115510969;6225817;75249542;1709535;6225816;1709534;6225818;417440;189037709;189037721;91207478;1709782;254783340;166224836;190360035;123327725	Q9Z110;Q5R4M8;P54886;P54889;O04226;Q96480;Q941T1;P54888;O04015;P54887;O65361;P32296;B0CFL0;B0JWW5;Q46LW0;P54902;B8HYG3;A2C148;B1XLA4;Q0I8Z0	843.573;841.647;840.491;811.601;628.632;595.89;584.334;582.793;564.303;558.525;548.51;481.1;347.051;329.717;329.331;328.946;328.561;327.791;324.709;320.857	gi|341941220|sp|Q9Z110.2|P5CS_MOUSERecName: Full=Delta-1-pyrroline-5-carboxylate synthase Short=P5CS AltName: Full=Aldehyde dehydrogenase family 18 member A1 Includes: RecName: Full=Glutamate 5-kinase Short=GK AltName: Full=Gamma-glutamyl kinase Includes: RecName: Full=Gamma-glutamyl phosphate reductase Short=GPR AltName: Full=Glutamate-5-semialdehyde dehydrogenase AltName: Full=Glutamyl-gamma-se…	Mus musculus	0.0E0	795	774	568	73.39%	97.36%	83.50%	1	3	341941220	Q9Z110	843573	proA1;proA;Aldh18a1;proA;alh-13;PRO2;P5CSA;proA;P5CS;proA;P5CS2;PRO2;P5CSA;O04015;P5CS;P32296;PRO2;P5CS2;Aldh18a1;PRO2;proA;O04015;O04015;ALDH18A1;Aldh18a1;alh-13;alh-13;P32296;alh-13;ALDH18A1;ALDH18A1;Aldh18a1;proA;ALDH18A1;alh-13;Aldh18a1;P5CSA;proA;P32296;P5CSA;Aldh18a1;ALDH18A1;proA;P5CSA;proA;Aldh18a1;P5CS2;Aldh18a1;P5CS1;PRO2;Aldh18a1;PRO2;proA;proA;P5CS1;P5CS1;ALDH18A1;P5CS;P5CS;proA;P3229…	1111708;395961;10090;64471;6239;4081;3702;449447;3544;64471;39947;4081;3702;3627;3544;3918;4081;39947;10090;4081;59920;3627;3627;9601;10090;6239;6239;3918;6239;9601;9606;10090;329726;9601;6239;10090;3702;32049;3918;3702;10090;9606;59920;3702;329726;10090;39947;10090;39947;4081;10090;4081;64471;32049;39947;39947;9606;3544;3544;64471;3918;3702;59920;39947;9601;39947;3627;3918;3627;4081;39947;10090;…			GO:0006979-IMP;GO:0003723-N/A;GO:0009507-IDA;GO:0003824-IEA;GO:0005829-IEA;GO:0005829-ISO;GO:0005829-IDA;GO:0016020-IEA;GO:0016020-IDA;GO:0016740-IEA;GO:0016620-IEA;GO:0016301-IEA;GO:0055129-IEA;GO:0008152-IEA;GO:0042538-IMP;GO:0004350-IMP;GO:0004350-IEA;GO:0004350-ISS;GO:0004350-ISO;GO:0004350-IDA;GO:0004350-IBA;GO:0006592-IMP;GO:0006592-IEA;GO:0006592-ISO;GO:0008652-IEA;GO:0008652-TAS;GO:000950…	response to oxidative stress-IMP;RNA binding-N/A;chloroplast-IDA;catalytic activity-IEA;cytosol-IEA;cytosol-ISO;cytosol-IDA;membrane-IEA;membrane-IDA;transferase activity-IEA;oxidoreductase activity, acting on the aldehyde or oxo group of donors, NAD or NADP as acceptor-IEA;kinase activity-IEA;L-proline biosynthetic process-IEA;metabolic process-IEA;hyperosmotic salinity response-IMP;glutamate-5-…	Biological Process-IMP;Molecular Function-N/A;Cellular Component-IDA;Molecular Function-IEA;Cellular Component-IEA;Cellular Component-ISO;Cellular Component-IDA;Cellular Component-IEA;Cellular Component-IDA;Molecular Function-IEA;Molecular Function-IEA;Molecular Function-IEA;Biological Process-IEA;Biological Process-IEA;Biological Process-IMP;Molecular Function-IMP;Molecular Function-IEA;Molecula…	23	GO:0000051;GO:0000166;GO:0004349;GO:0004350;GO:0005739;GO:0005829;GO:0006537;GO:0006561;GO:0006592;GO:0006979;GO:0009414;GO:0009506;GO:0009507;GO:0009555;GO:0009793;GO:0016020;GO:0016310;GO:0017084;GO:0019240;GO:0042538;GO:0042802;GO:0048364;GO:0055114	obsolete urea cycle intermediate metabolic process;nucleotide binding;glutamate 5-kinase activity;glutamate-5-semialdehyde dehydrogenase activity;mitochondrion;cytosol;glutamate biosynthetic process;proline biosynthetic process;ornithine biosynthetic process;response to oxidative stress;response to water deprivation;plasmodesma;chloroplast;pollen development;embryo development ending in seed dorm…	Biological Process;Molecular Function;Molecular Function;Molecular Function;Cellular Component;Cellular Component;Biological Process;Biological Process;Biological Process;Biological Process;Biological Process;Cellular Component;Cellular Component;Biological Process;Biological Process;Cellular Component;Biological Process;Molecular Function;Biological Process;Biological Process;Molecular Function;…	EC:1.2.1.41;EC:2.7.2.11	Glutamate-5-semialdehyde dehydrogenase;Glutamate 5-kinase	IPR001057;IPR015590;IPR005715;IPR036393;IPR001048;IPR005766;IPR005766;IPR000965;IPR016162;IPR016163;noIPR;noIPR;IPR020593;IPR019797;IPR005715;IPR000965;noIPR;IPR000965;IPR036393;IPR016161
Females_1_(paired)_contig_100	COX1_DROYA ame: Full=Cytochrome c oxidase subunit 1 ame: Full=Cytochrome c oxidase polypeptide I	ttttttttttaagaattattattagagattcatttaatgaaataatttacagggattctttcaattacaattggtataaaactatgattggctccacaaatttctgaacattgaccataaaataatcctggtcgattaattaaaaaatttgtttgatttaaacgtccaggagttccatcaacttttacacctaaagctggaacagttcatgaatgaattacatcagctgcagttactaaaattcgaatttgagaatttataggtaatacaactcgattatcaacatctaataaacgaaaactatcaattgataattcatttgttggaattatatatgaatcaaattcaacatttctaaaatctgaatattcataacttcaatatcattgatgaccaata…	4045	20	0.0E0	90.61%	swissprot	gi|425906043|sp|P00400.2|COX1_DROYARecName: Full=Cytochrome c oxidase subunit 1 AltName: Full=Cytochrome c oxidase polypeptide I;gi|425906066|sp|Q34388.3|COX1_DROSIRecName: Full=Cytochrome c oxidase subunit 1 AltName: Full=Cytochrome c oxidase polypeptide I;gi|442570082|sp|P00399.2|COX1_DROMERecName: Full=Cytochrome c oxidase subunit 1 AltName: Full=Cytochrome c oxidase polypeptide I;gi|425906072…	Drosophila yakuba;Drosophila simulans;Drosophila melanogaster;Drosophila mauritiana;Drosophila sechellia;Anopheles gambiae;Anopheles quadrimaculatus;Aedes aegypti;Choristoneura fumiferana/Choristoneura occidentalis;Choristoneura pinus;Choristoneura biennis;Blattella germanica;Locusta migratoria;Artemia franciscana;Ostrinia nubilalis;Rattus norvegicus;Mus musculus;Felis catus;Pappogeomys bulleri;C…	0.0E0;0.0E0;0.0E0;0.0E0;0.0E0;0.0E0;0.0E0;0.0E0;0.0E0;0.0E0;0.0E0;0.0E0;0.0E0;0.0E0;0.0E0;0.0E0;0.0E0;0.0E0;0.0E0;0.0E0	511;511;511;511;511;514;514;514;513;513;513;508;512;512;514;514;514;514;516;516	511;510;511;510;510;511;511;509;511;511;511;504;509;511;513;504;504;504;504;505	489;488;488;487;487;468;466;464;463;463;462;451;457;454;454;438;438;433;434;436	95.69%;95.69%;95.50%;95.49%;95.49%;91.59%;91.19%;91.16%;90.61%;90.61%;90.41%;89.48%;89.78%;88.85%;88.50%;86.90%;86.90%;85.91%;86.11%;86.34%	100.00%;99.80%;100.00%;99.80%;99.80%;99.42%;99.42%;99.03%;99.61%;99.61%;99.61%;99.21%;99.41%;99.80%;99.81%;98.05%;98.05%;98.05%;97.67%;97.87%	37.90%;37.82%;37.90%;37.82%;37.82%;37.90%;37.90%;37.75%;37.90%;37.90%;37.90%;37.38%;37.75%;37.90%;38.05%;37.38%;37.38%;37.38%;37.38%;37.45%	1;1;1;1;1;1;1;1;1;1;1;1;1;1;1;1;1;1;1;1	-1;-1;-1;-1;-1;-1;-1;-1;-1;-1;-1;-1;-1;-1;-1;-1;-1;-1;-1;-1	425906043;425906066;442570082;425906072;425906042;461780;461781;205696374;115502376/115502377;115502378;115502375;24636276;5921834;3121895;32699603;803341916;803341893;1352133;62510435;81910950	P00400;Q34388;P00399;Q34345;Q34391;P34838;P33504;B0FWC7;P50669/P67793;P67794;P50668;Q36724;Q36421;Q37705;Q9B840;P05503;P00397;P48888;Q6EGI0;Q6EGJ1	760.37;756.133;754.592;753.436;752.666;709.909;703.36;694.115;693.345;693.345;689.493;672.929;662.144;655.21;637.106;622.083;620.542;616.305;615.92;615.535	gi|425906043|sp|P00400.2|COX1_DROYARecName: Full=Cytochrome c oxidase subunit 1 AltName: Full=Cytochrome c oxidase polypeptide I	Drosophila yakuba	0.0E0	511	511	489	95.69%	100.00%	37.90%	1	-1	425906043	P00400	760.37	COI;COI;COI;MT-CO1;mt:CoI;mt:CoI;COI;Mtco1;MT-CO1;Mtco1;MT-CO1;MT-CO1;mt:CoI;COI;mt:CoI;Mtco1;Mtco1;COI;mt:CoI;MT-CO1;mt:CoI;COI;Mtco1;COI;mt:CoI;mt:CoI;COI;Mtco1;COI;mt:CoI;MT-CO1;mt:CoI;MT-CO1;mt:CoI;COI;COI;Mtco1;Mtco1;COI;COI;COI;COI;MT-CO1;mt:CoI;COI;MT-CO1;Mtco1;COI;mt:CoI;COI;mt:CoI;MT-CO1;COI;COI;COI;Mtco1;COI;MT-CO1;MT-CO1;COI;mt:CoI;MT-CO1;Mtco1;Mtco1;COI;COI;mt:CoI;COI;MT-CO1;COI;COI;m…	7166;27540;7004;76342;7159;7226;7004;10090;9685;10116;9685;76342;7245;7166;7159;10116;10116;27541;7240;76342;7238;6661;10116;7141;7159;7245;7004;10116;7165;7226;76342;7159;76342;7159;27540;7166;10116;10090;6973;7166;27541;7141;13628;7238;27542;76342;10116;7165;7159;6973;7245;9685;29057;27540;6661;10090;7004;9685;13628;6973;7240;9685;10090;10090;6973;7141;7159;7166;76342;29057;7166;7238;7166;9685;…			GO:0006979-IEA;GO:0006979-IDA;GO:0006119-IEA;GO:0005506-IEA;GO:0046872-IEA;GO:0016020-IEA;GO:0016021-IEA;GO:0070469-IEA;GO:0051602-IEA;GO:0051602-IEP;GO:0022900-IEA;GO:1902600-IEA;GO:0005743-IEA;GO:0005743-NAS;GO:0005743-ISO;GO:0005743-IDA;GO:0007568-IEA;GO:0007568-IEP;GO:0004129-IMP;GO:0004129-IEA;GO:0004129-ISS;GO:0004129-NAS;GO:0004129-ISO;GO:0004129-IDA;GO:0004129-IBA;GO:0045277-IMP;GO:004527…	response to oxidative stress-IEA;response to oxidative stress-IDA;oxidative phosphorylation-IEA;iron ion binding-IEA;metal ion binding-IEA;membrane-IEA;integral component of membrane-IEA;respiratory chain-IEA;response to electrical stimulus-IEA;response to electrical stimulus-IEP;electron transport chain-IEA;proton transmembrane transport-IEA;mitochondrial inner membrane-IEA;mitochondrial inner m…	Biological Process-IEA;Biological Process-IDA;Biological Process-IEA;Molecular Function-IEA;Molecular Function-IEA;Cellular Component-IEA;Cellular Component-IEA;Cellular Component-IEA;Biological Process-IEA;Biological Process-IEP;Biological Process-IEA;Biological Process-IEA;Cellular Component-IEA;Cellular Component-NAS;Cellular Component-ISO;Cellular Component-IDA;Biological Process-IEA;Biologic…	14	GO:0004129;GO:0005506;GO:0005750;GO:0005751;GO:0006123;GO:0006979;GO:0007568;GO:0015990;GO:0015992;GO:0016021;GO:0020037;GO:0021549;GO:0046688;GO:0051602	cytochrome-c oxidase activity;iron ion binding;mitochondrial respiratory chain complex III;mitochondrial respiratory chain complex IV;mitochondrial electron transport, cytochrome c to oxygen;response to oxidative stress;aging;electron transport coupled proton transport;proton transmembrane transport;integral component of membrane;heme binding;cerebellum development;response to copper ion;response…	Molecular Function;Molecular Function;Cellular Component;Cellular Component;Biological Process;Biological Process;Biological Process;Biological Process;Biological Process;Cellular Component;Molecular Function;Biological Process;Biological Process;Biological Process	EC:1.9.3.1	Cytochrome-c oxidase	noIPR;noIPR;noIPR
Females_1_(paired)_contig_1000	---NA---	ccgacccatatattcccagacacaaagatttttttgtaaatttttatatatttatttcaatatgctccatttgcaagaataaataaccaattgagtaaatttataggatttattcagttttatgttttgtatcactgatcaatctccaattaaataaaacatatcaatttgttgccaataatttcggaagatgtcacttacacatgtcattccgaggaaatatccacaattccataattcatattatttataaactatttttgttgttttttgtaattagcttcaacgttgcgttgttttaaggaatatgcacatacataagtatttaattattcccattttacagatgggcttttttgttttataagaagtattgttattattgttaaattatgttct…	1961
Females_1_(paired)_contig_10000	UNC79_CAEEL ame: Full=Uncoordinated 79	gcacaataccgcgacctaccctaacacgcatacctggggaaatgcccaaggctcagagggagagccatgttaaagatctaacaaaacttacacatttagagttgttggaaattaaggaacgtgaggccaagttattggcaaataaagccaaactgcaaaaattgcctgataaaggtaaacgcatacaggatttctacgacaaagttctggaagagcttaacagaagatctaatgtggatgaagcggccaaactattctcgggacttaatattgcatcaaaaggtgaaaaaactctcaatgaaatggaatggagaggtaagctcagcaaagaagagaatgacaatgacgctttagatgatgtcttggatagcgatgatgaattggaaatggatcctctac…	2229	3	3.1E-36	64.06%	swissprot	gi|26454684|sp|P42173.3|UNC79_CAEELRecName: Full=Uncoordinated protein 79;gi|123789258|sp|Q0KK59.1|UNC79_MOUSERecName: Full=Protein unc-79 homolog;gi|557952608|sp|Q9P2D8.4|UNC79_HUMANRecName: Full=Protein unc-79 homolog	Caenorhabditis elegans;Mus musculus;Homo sapiens	3.1E-36;1.3E-35;1.4E-35	870;2596;2635	147;145;145	100;90;90	68.03%;62.07%;62.07%	16.90%;5.59%;5.50%	19.78%;19.52%;19.52%	2;2;2	-1;-1;-1	26454684;123789258;557952608	P42173;Q0KK59;Q9P2D8	139.428;135.191;133.65	gi|26454684|sp|P42173.3|UNC79_CAEELRecName: Full=Uncoordinated protein 79	Caenorhabditis elegans	3.1E-36	870	147	100	68.03%	16.90%	19.78%	2	-1	26454684	P42173	139428	UNC79;Unc79;UNC79;UNC79;UNC79;unc-79;unc-79;unc-79;UNC79;unc-79;UNC79;Unc79;unc-79;unc-79;unc-79;Unc79;unc-79;UNC79;UNC79;UNC79;unc-79;Unc79;UNC79;unc-79;Unc79;Unc79;Unc79;unc-79;UNC79;unc-79;UNC79;UNC79;UNC79	9606;10090;9606;9606;9606;6239;6239;6239;9606;6239;9606;10090;6239;6239;6239;10090;6239;9606;9606;9606;6239;10090;9606;6239;10090;10090;10090;6239;9606;6239;9606;9606;9606			GO:0045471-IMP;GO:0005515-IPI;GO:0048149-IMP;GO:0048149-IEA;GO:0042493-IMP;GO:0016020-IEA;GO:0016021-IEA;GO:0072347-IMP;GO:0030534-IMP;GO:0030534-IEA;GO:0030424-IDA;GO:0040017-IGI;GO:0035264-IMP;GO:0035264-IEA;GO:0034220-TAS;GO:0005575-ND;GO:1901424-IMP;GO:0005886-TAS	response to ethanol-IMP;protein binding-IPI;behavioral response to ethanol-IMP;behavioral response to ethanol-IEA;response to drug-IMP;membrane-IEA;integral component of membrane-IEA;response to anesthetic-IMP;adult behavior-IMP;adult behavior-IEA;axon-IDA;positive regulation of locomotion-IGI;multicellular organism growth-IMP;multicellular organism growth-IEA;ion transmembrane transport-TAS;cell…	Biological Process-IMP;Molecular Function-IPI;Biological Process-IMP;Biological Process-IEA;Biological Process-IMP;Cellular Component-IEA;Cellular Component-IEA;Biological Process-IMP;Biological Process-IMP;Biological Process-IEA;Cellular Component-IDA;Biological Process-IGI;Biological Process-IMP;Biological Process-IEA;Biological Process-TAS;Cellular Component-ND;Biological Process-IMP;Cellular …	9	GO:0005515;GO:0005886;GO:0030424;GO:0034220;GO:0035264;GO:0040017;GO:0048149;GO:0072347;GO:1901424	protein binding;plasma membrane;axon;ion transmembrane transport;multicellular organism growth;positive regulation of locomotion;behavioral response to ethanol;response to anesthetic;response to toluene	Molecular Function;Cellular Component;Cellular Component;Biological Process;Biological Process;Biological Process;Biological Process;Biological Process;Biological Process			IPR024855;noIPR;noIPR;noIPR;noIPR;noIPR;noIPR
Females_1_(paired)_contig_10001	DHGL_DROME ame: Full=Glucose dehydrogenase [ quinone] Contains: ame: Full=Glucose dehydrogenase	ttcctctttctgtgccttattctcggaattttttatcgcccattgtttggtaatcatatcagctgccttctcaccaatcattatcgttggagcattggtattaccactggtcacataaggcnnnnnnnnnaaaaggcataatagatgcatcggctactctaagattatcaacaccttttaattttaattgaggatttacacaagctgaaggatctgtggcagctcccattttgacagtgcccgagggatgataacaagtacttgagaaataactggcataacagcgccaatattcagaagatttgaaagagaagttatcacattcttttagaggaacatggataattnnttcctttaaagaaatgtggataatttccgcttgtctttccttgaaaataa…	486	20	1.7E-18	71.51%	swissprot	gi|182705255|sp|P18173.3|DHGL_DROMERecName: Full=Glucose dehydrogenase [FAD, quinone] Contains: RecName: Full=Glucose dehydrogenase [FAD, quinone] short protein Flags: Precursor;gi|182705256|sp|P18172.4|DHGL_DROPSRecName: Full=Glucose dehydrogenase [FAD, quinone] Contains: RecName: Full=Glucose dehydrogenase [FAD, quinone] short protein Flags: Precursor;gi|229462828|sp|Q8NE62.2|CHDH_HUMANRecName:…	Drosophila melanogaster;Drosophila pseudoobscura pseudoobscura;Homo sapiens;Mus musculus;Rattus norvegicus;Rhizobium etli CIAT 652;Rhizobium etli CFN 42;Sinorhizobium medicae WSM419;Sinorhizobium fredii NGR234;Rhizobium leguminosarum bv. viciae 3841;Sinorhizobium meliloti 1021;Rhizobium leguminosarum bv. trifolii WSM2304;Pseudomonas oleovorans;Mycobacterium bovis AF2122/97/Mycobacterium tuberculo…	1.7E-18;2.9E-18;7.1E-16;4.1E-15;3.0E-14;3.6E-14;3.7E-14;4.3E-14;6.4E-14;8.8E-14;9.9E-14;1.3E-13;2.3E-13;2.8E-13;1.1E-12;1.1E-12;1.2E-12;1.2E-12;2.9E-12;5.7E-12	625;625;594;596;599;549;549;549;549;549;549;549;558;528;549;549;550;549;549;552	117;113;44;44;44;42;42;42;42;42;42;59;44;44;42;42;44;42;42;44	60;57;34;34;33;31;31;31;31;31;31;36;33;35;31;31;32;31;30;33	51.28%;50.44%;77.27%;77.27%;75.00%;73.81%;73.81%;73.81%;73.81%;73.81%;73.81%;61.02%;75.00%;79.55%;73.81%;73.81%;72.73%;73.81%;71.43%;75.00%	18.72%;18.08%;7.41%;7.38%;7.35%;7.65%;7.65%;7.65%;7.65%;7.65%;7.65%;10.75%;7.89%;8.33%;7.65%;7.65%;8.00%;7.65%;7.65%;7.97%	72.22%;69.75%;27.16%;27.16%;27.16%;25.93%;25.93%;25.93%;25.93%;25.93%;25.93%;36.42%;27.16%;27.16%;25.93%;25.93%;27.16%;25.93%;25.93%;27.16%	2;2;2;2;2;2;2;2;2;2;2;2;2;2;2;2;2;2;2;2	-3;-3;-3;-3;-3;-3;-3;-3;-3;-3;-3;-3;-3;-3;-3;-3;-3;-3;-3;-3	182705255;182705256;229462828;42558900;81885843;226698892;122056599;166224140;254810404;122056600;7404339;226698893;416604;618798202/54040065/618798203;189081404;189081405/166224130;42558878;42558867;42558873;42558889	P18173;P18172;Q8NE62;Q8BJ64;Q6UPE0;B3PTE0;Q2KB43;A6U6Y8;C3MIE4;Q1MJU4;P54223;B5ZUG2;Q00593;P9WMV4/P9WMV5/P64264;A9M9H8;A5VPA6/B0CKN4;Q985M5;Q8G1Z8;Q8UH55;Q9WWW2	73.559;72.7886;62.7734;60.4622;58.5362;60.8474;60.8474;59.3066;58.151;59.3066;59.3066;58.9214;54.299;59.6918;56.225;56.225;55.4546;56.225;54.299;52.7582	gi|182705255|sp|P18173.3|DHGL_DROMERecName: Full=Glucose dehydrogenase [FAD, quinone] Contains: RecName: Full=Glucose dehydrogenase [FAD, quinone] short protein Flags: Precursor	Drosophila melanogaster	1.7E-18	625	117	60	51.28%	18.72%	72.22%	2	-3	182705255	P18173	73559	betA;alkJ;betA;Chdh;CHDH;Gld;betA;Chdh;betA;betA;betA;betA;betA;Gld;betA;Chdh;Gld;betA;betA;Gld;alkJ;Gld;betA;betA;betA;betA;betA;Rv1279;Gld;betA;betA;betA;betA;alkJ;Chdh;Chdh;betA;Chdh;Chdh;Chdh;Chdh;Chdh;Chdh;betA;betA;Chdh;Gld;Gld;Chdh;CHDH;BQ2027_MB1310;betA;Chdh;Gld;MT1316;betA;CHDH;Chdh;BQ2027_MB1310;BQ2027_MB1310;betA;betA;betA;betA;Gld;betA;betA;betA;BQ2027_MB1310;alkJ;BQ2027_MB1310;betA;…	444178;301;444178;10116;9606;7227;395492;10116;216596;366394;395492;394;204722;46245;176299;10116;7227;266834;444178;46245;303;46245;394;483179;266835;470137;266834;83332;7227;395492;395492;347834;266834;301;10090;10116;366394;10116;10090;10116;10116;10116;10116;266834;470137;10116;7227;7227;10090;9606;233413;266835;10090;46245;83331;470137;9606;10090;233413;233413;395492;366394;394;266834;7227;3…			GO:0005515-IPI;GO:0046693-IMP;GO:0046693-IEA;GO:0046693-TAS;GO:0050660-IEA;GO:0005739-IEA;GO:0005739-ISO;GO:0005739-IDA;GO:0016491-IEA;GO:0005618-IDA;GO:0019285-IEA;GO:0016020-IEA;GO:0005829-IDA;GO:0055114-IEA;GO:0016614-IEA;GO:0008364-TAS;GO:0008802-IEA;GO:0008812-IMP;GO:0008812-IEA;GO:0008812-TAS;GO:0005576-IEA;GO:0005886-IEA;GO:0005886-IDA;GO:0005743-IEA;GO:0005743-TAS;GO:0005743-ISO;GO:000574…	protein binding-IPI;sperm storage-IMP;sperm storage-IEA;sperm storage-TAS;flavin adenine dinucleotide binding-IEA;mitochondrion-IEA;mitochondrion-ISO;mitochondrion-IDA;oxidoreductase activity-IEA;cell wall-IDA;glycine betaine biosynthetic process from choline-IEA;membrane-IEA;cytosol-IDA;oxidation-reduction process-IEA;oxidoreductase activity, acting on CH-OH group of donors-IEA;pupal chitin-base…	Molecular Function-IPI;Biological Process-IMP;Biological Process-IEA;Biological Process-TAS;Molecular Function-IEA;Cellular Component-IEA;Cellular Component-ISO;Cellular Component-IDA;Molecular Function-IEA;Cellular Component-IDA;Biological Process-IEA;Cellular Component-IEA;Cellular Component-IDA;Biological Process-IEA;Molecular Function-IEA;Biological Process-TAS;Molecular Function-IEA;Molecula…	13	GO:0005515;GO:0005618;GO:0005743;GO:0005829;GO:0005886;GO:0006544;GO:0006563;GO:0006566;GO:0008812;GO:0032501;GO:0042426;GO:0050660;GO:0055114	protein binding;cell wall;mitochondrial inner membrane;cytosol;plasma membrane;glycine metabolic process;L-serine metabolic process;threonine metabolic process;choline dehydrogenase activity;multicellular organismal process;choline catabolic process;flavin adenine dinucleotide binding;oxidation-reduction process	Molecular Function;Cellular Component;Cellular Component;Cellular Component;Cellular Component;Biological Process;Biological Process;Biological Process;Molecular Function;Biological Process;Biological Process;Molecular Function;Biological Process	EC:1.1.99.1	Choline dehydrogenase	IPR007867;IPR036188;noIPR;noIPR;noIPR;IPR036188
Females_1_(paired)_contig_10002	ZN521_XENLA ame: Full=Zinc finger 521	ctttataccatataacggacatcattgtattatgatagcatttgatttgacattttcaaaagtttattcaatgcttttaacctattttacggtgtcttaatcaattatttataaatatggattcataggttcatcttcatctggtggatgtttaatttgatgctcatcgagttttgccaaagaaggaaatgtttcagggcaacgagtacaagcaaacagactggtgttggcgatcttgggaatttttgctttactcgatatttcatcactccaagaatcttgggattttctatgcttttgcttaatgtttttgatatgcatttgtttcatatgctgctcatagggatcagattcattgaaaagtttatcacacatttgacagtggaatttgtacatgac…	874	6	5.6E-5	45.79%	swissprot	gi|82237202|sp|Q6NUD7.1|ZN521_XENLARecName: Full=Zinc finger protein 521;gi|121941357|sp|Q2M1K9.1|ZN423_HUMANRecName: Full=Zinc finger protein 423 AltName: Full=Olf1/EBF-associated zinc finger protein Short=hOAZ AltName: Full=Smad- and Olf-interacting zinc finger protein;gi|160221309|sp|Q80TS5.2|ZN423_MOUSERecName: Full=Zinc finger protein 423 AltName: Full=Early B-cell factor-associated zinc fin…	Xenopus laevis;Homo sapiens;Mus musculus;Rattus norvegicus;Homo sapiens;Mus musculus	5.6E-5;4.1E-4;5.4E-4;5.9E-4;6.2E-4;8.1E-4	1310;1284;1292;1311;1311;1311	154;140;140;140;140;140	70;65;65;65;63;63	45.45%;46.43%;46.43%;46.43%;45.00%;45.00%	11.76%;10.90%;10.84%;10.68%;10.68%;10.68%	52.86%;48.05%;48.05%;48.05%;48.05%;48.05%	1;1;1;1;1;1	-2;-2;-2;-2;-2;-2	82237202;121941357;160221309;160221310;74760909;158706496	Q6NUD7;Q2M1K9;Q80TS5;O08961;Q96K83;Q6KAS7	48.1358;45.4394;45.0542;45.0542;45.0542;44.669	gi|82237202|sp|Q6NUD7.1|ZN521_XENLARecName: Full=Zinc finger protein 521	Xenopus laevis	5.6E-5	1310	154	70	45.45%	11.76%	52.86%	1	-2	82237202	Q6NUD7	481358	Znf521;Znf423;ZNF423;Znf521;Znf423;Znf423;znf521;Znf423;ZNF423;Znf423;Znf423;Znf521;Znf423;ZNF521;Znf521;Znf521;ZNF423;Znf423;ZNF423;Znf521;ZNF521;znf521;ZNF423;Znf423;Znf423;Znf423;ZNF423;Znf423;ZNF423;ZNF521;Znf423;Znf423;Znf423;ZNF423;Znf521;ZNF423;Znf521;Znf423;Znf521;znf521;ZNF423;ZNF521;znf521;Znf423;Znf521;znf521;Znf423;ZNF423;Znf423;Znf423;ZNF521;ZNF423;Znf521;znf521;Znf521;znf521;ZNF521;…	10090;10116;9606;10090;10090;10090;8355;10116;9606;10116;10116;10090;10090;9606;10090;10090;9606;10090;9606;10090;9606;8355;9606;10116;10116;10116;9606;10116;9606;9606;10090;10116;10116;9606;10090;9606;10090;10116;10090;8355;9606;9606;8355;10116;10090;8355;10116;9606;10090;10090;9606;9606;10090;8355;10090;8355;9606;9606;9606;10116;8355;10116;10116;9606;9606;10090;9606;10116;8355;9606;10116;10090;…			GO:0005515-IPI;GO:0003677-IEA;GO:0007219-IEA;GO:0007219-ISS;GO:0007219-ISO;GO:0007219-IDA;GO:0045893-IMP;GO:0045893-IEA;GO:0045893-ISS;GO:0045893-ISO;GO:0045893-IDA;GO:0046872-IEA;GO:0046982-IPI;GO:0048663-IMP;GO:0048663-IEA;GO:0045892-IEA;GO:0045892-ISO;GO:0045892-IDA;GO:0030154-IEA;GO:0030513-IEA;GO:0030513-ISS;GO:0030513-ISO;GO:0030513-IDA;GO:0042803-IDA;GO:0019904-IEA;GO:0019904-ISO;GO:001990…	protein binding-IPI;DNA binding-IEA;Notch signaling pathway-IEA;Notch signaling pathway-ISS;Notch signaling pathway-ISO;Notch signaling pathway-IDA;positive regulation of transcription, DNA-templated-IMP;positive regulation of transcription, DNA-templated-IEA;positive regulation of transcription, DNA-templated-ISS;positive regulation of transcription, DNA-templated-ISO;positive regulation of tran…	Molecular Function-IPI;Molecular Function-IEA;Biological Process-IEA;Biological Process-ISS;Biological Process-ISO;Biological Process-IDA;Biological Process-IMP;Biological Process-IEA;Biological Process-ISS;Biological Process-ISO;Biological Process-IDA;Molecular Function-IEA;Molecular Function-IPI;Biological Process-IMP;Biological Process-IEA;Biological Process-IEA;Biological Process-ISO;Biologic…	1	GO:0003676	nucleic acid binding	Molecular Function			IPR013087;noIPR;IPR013087;IPR013087;IPR013087;IPR013087;IPR036236
Females_1_(paired)_contig_10003	HR96_DROME ame: Full=Nuclear hormone receptor HR96 Short=dHR96 ame: Full=Nuclear receptor subfamily 1 group J member 1	attgcacaatgttttaatagtttttgagtaaaaatatatgtaatctgtagacatgtaaatataaatttctccttccgtctttgtacatttatcacaagtacaaatataacactgaatactatcgtgaacttacattttgggcttctctatcgatggataaatatattgcggaatcgttcttttgtcatatgtgaatgttaatttattcaattttttgatagagtaagctgttcttattgtaagaattgtcgcatttcatgcctaaaattatataacaacttcttctaaataaaactaaaaaataacatataaaattnnttaatatttagtgattttttaaatcgaaaatttctcttaacaatggttcaacttgtgatggattaacatttaaatagacac…	1160	20	2.2E-131	51.25%	swissprot	gi|2500907|sp|Q24143.1|HR96_DROMERecName: Full=Nuclear hormone receptor HR96 Short=dHR96 AltName: Full=Nuclear receptor subfamily 1 group J member 1;gi|12643939|sp|Q9XYB7.1|NHR8_CAEELRecName: Full=Nuclear hormone receptor family member nhr-8;gi|939319623|sp|G5EFF5.1|DAF12_CAEELRecName: Full=Nuclear hormone receptor family member daf-12 AltName: Full=Abnormal dauer formation protein 12;gi|3915243|…	Drosophila melanogaster;Caenorhabditis elegans;Caenorhabditis elegans;Gallus gallus;Coturnix japonica;Sus scrofa;Danio rerio;Danio rerio;Mus musculus;Saguinus oedipus;Homo sapiens;Rattus norvegicus;Bos taurus;Rattus norvegicus;Xenopus laevis;Mus musculus;Homo sapiens;Macaca mulatta;Danio rerio;Rana catesbeiana	2.2E-131;1.4E-20;4.5E-12;2.5E-11;2.6E-11;3.9E-11;5.6E-11;5.7E-11;6.2E-11;9.6E-11;1.1E-10;1.7E-10;1.8E-10;3.7E-10;5.0E-10;9.0E-10;1.9E-9;2.9E-9;4.0E-7;4.7E-7	723;560;753;451;448;427;422;453;431;427;427;431;426;423;422;422;434;434;395;373	247;239;171;201;201;222;220;224;201;221;220;200;224;222;199;234;204;204;224;220	224;123;87;103;102;107;111;115;98;108;107;98;110;107;99;108;102;102;104;99	90.69%;51.46%;50.88%;51.24%;50.75%;48.20%;50.45%;51.34%;48.76%;48.87%;48.64%;49.00%;49.11%;48.20%;49.75%;46.15%;50.00%;50.00%;46.43%;45.00%	34.16%;42.68%;22.71%;44.57%;44.87%;51.99%;52.13%;49.45%;46.64%;51.76%;51.52%;46.40%;52.58%;52.48%;47.16%;55.45%;47.00%;47.00%;56.71%;58.98%	63.88%;61.81%;44.22%;51.98%;51.98%;57.41%;56.90%;57.93%;51.98%;57.16%;56.90%;51.72%;57.93%;57.41%;51.47%;60.52%;52.76%;52.76%;57.93%;56.90%	1;1;1;1;1;1;1;1;1;1;1;1;1;1;1;1;1;1;1;1	-2;-2;-2;-2;-2;-2;-2;-2;-2;-2;-2;-2;-2;-2;-2;-2;-2;-2;-2;-2	2500907;12643939;939319623;3915243;1352835;190411613;190411624;229557878;6093861;49036503;137617;10720242;161784270;137618;3915241;342187016;6093860;75065697;215273960;1729929	Q24143;Q9XYB7;G5EFF5;O42392;P49701;A3RGC1;Q1L673;Q9PTN2;O54915;Q95MH5;P11473;Q9R1A7;Q28037;P13053;O13124;P48281;O75469;Q8SQ01;Q9PVE4;Q02965	400.593;97.0561;71.2478;68.5514;68.5514;67.781;67.3958;67.3958;67.3958;66.6254;66.2402;65.855;65.855;64.6994;64.3142;63.5438;62.3882;62.003;55.0694;55.0694	gi|2500907|sp|Q24143.1|HR96_DROMERecName: Full=Nuclear hormone receptor HR96 Short=dHR96 AltName: Full=Nuclear receptor subfamily 1 group J member 1	Drosophila melanogaster	2.2E-131	723	247	224	90.69%	34.16%	63.88%	1	-2	2500907	Q24143	400593	vdra;NR1I2;Vdr;Vdr;VDR;Vdr;Vdr;thrb;VDR;VDR;VDR;thrb;thrb;NR1I2;Nr1i2;NR1I2;Vdr;thrb;Nr1i2;Hr96;VDR;Hr96;Nr1i2;VDR;Hr96;VDR;VDR;Vdr;Vdr;Nr1i2;Nr1i2;Vdr;thrb;Vdr;VDR;VDR;Vdr;VDR;VDR;Vdr;vdr;VDR;VDR;Vdr;VDR;nhr-8;VDR;VDR;NR1I2;VDR;thrb;Vdr;VDR;VDR;Vdr;Hr96;VDR;Vdr;VDR;Vdr;Nr1i2;Nr1i2;thrb;VDR;VDR;VDR;VDR;VDR;VDR;VDR;Vdr;Vdr;Vdr;Vdr;NR1I2;Vdr;thrb;daf-12;NR1I2;Nr1i2;Nr1i2;VDR;Nr1i2;VDR;vdrb;thrb;NR1…	7955;9606;10116;10116;9606;10090;10116;7955;9606;9606;9606;7955;7955;9606;10090;9544;10116;7955;10090;7227;9823;7227;10116;9031;7227;9823;9823;10116;10116;10090;10090;10090;8400;10090;9031;9606;10090;93934;9606;10090;8355;9606;9913;10090;9913;6239;9606;9606;9544;9031;7955;10090;9606;9031;10090;7227;93934;10090;9823;10090;10116;10116;7955;93934;9606;93934;9490;9606;93934;9606;10116;10116;10116;100…			GO:0005901-IDA;GO:0046697-IEA;GO:0046697-ISO;GO:0046697-IEP;GO:0070561-IMP;GO:0070561-IEA;GO:0070561-ISS;GO:0070561-ISO;GO:0070561-IDA;GO:0001947-IMP;GO:0016363-IDA;GO:0051924-IDA;GO:0070324-ISS;GO:0048471-IDA;GO:0070328-IMP;GO:0046618-IEA;GO:0046618-ISS;GO:0046618-ISO;GO:0046618-IDA;GO:0090575-IEA;GO:0090575-ISO;GO:0090575-IDA;GO:0090575-IBA;GO:0000977-IEA;GO:0000977-ISO;GO:0000977-IDA;GO:000097…	caveola-IDA;decidualization-IEA;decidualization-ISO;decidualization-IEP;vitamin D receptor signaling pathway-IMP;vitamin D receptor signaling pathway-IEA;vitamin D receptor signaling pathway-ISS;vitamin D receptor signaling pathway-ISO;vitamin D receptor signaling pathway-IDA;heart looping-IMP;nuclear matrix-IDA;regulation of calcium ion transport-IDA;thyroid hormone binding-ISS;perinuclear regio…	Cellular Component-IDA;Biological Process-IEA;Biological Process-ISO;Biological Process-IEP;Biological Process-IMP;Biological Process-IEA;Biological Process-ISS;Biological Process-ISO;Biological Process-IDA;Biological Process-IMP;Cellular Component-IDA;Biological Process-IDA;Molecular Function-ISS;Cellular Component-IDA;Biological Process-IMP;Biological Process-IEA;Biological Process-ISS;Biologic…	40	GO:0000785;GO:0000977;GO:0003143;GO:0003707;GO:0004887;GO:0005499;GO:0005654;GO:0005667;GO:0005737;GO:0006357;GO:0006810;GO:0006935;GO:0007568;GO:0008134;GO:0008144;GO:0008270;GO:0010035;GO:0010243;GO:0030522;GO:0033280;GO:0042493;GO:0042562;GO:0042594;GO:0042632;GO:0043401;GO:0044459;GO:0044703;GO:0045892;GO:0045893;GO:0048609;GO:0048666;GO:0048839;GO:0051094;GO:0051240;GO:0055074;GO:0061065;GO:…	chromatin;RNA polymerase II regulatory region sequence-specific DNA binding;embryonic heart tube morphogenesis;steroid hormone receptor activity;thyroid hormone receptor activity;vitamin D binding;nucleoplasm;transcription factor complex;cytoplasm;regulation of transcription by RNA polymerase II;transport;chemotaxis;aging;transcription factor binding;drug binding;zinc ion binding;response to inor…	Cellular Component;Molecular Function;Biological Process;Molecular Function;Molecular Function;Molecular Function;Cellular Component;Cellular Component;Cellular Component;Biological Process;Biological Process;Biological Process;Biological Process;Molecular Function;Molecular Function;Molecular Function;Biological Process;Biological Process;Biological Process;Biological Process;Biological Process;…			IPR001728;IPR001723;IPR000536;IPR000536;noIPR;noIPR;noIPR;noIPR;IPR035500
Females_1_(paired)_contig_10004	NOX5_HUMAN ame: Full=NADPH oxidase 5	gattttgctactattccatggaaccaatttttggaaatggtttttggctccaggtattatctacatagttgaaagagttttacgttttgtttggatgcgtggtgatcatggtaaaacctacattagttccggtctcctattgccttcgaaagttatccatttggttataaaacgcccgtataatttcaattttcgtcctggcgattatgtatttgtgaatattcctgttatagccaattatgaatggcatcccttcaccataagttcagctccggaacaggaagactatatgtggttacacatacgtacagtaggtgaatggannnnnnnnnaaaggagcaacaacgtttgcataaaggcgatgttatagcccataaacaggctatacccacctcaagt…	1330	20	1.7E-31	59.40%	swissprot	gi|74717091|sp|Q96PH1.1|NOX5_HUMANRecName: Full=NADPH oxidase 5;gi|74849929|sp|Q9XYS3.1|NOXA_DICDIRecName: Full=Superoxide-generating NADPH oxidase heavy chain subunit A AltName: Full=NADPH oxidase A AltName: Full=Superoxide-generating NADPH oxidase flavocytochrome A;gi|8134597|sp|Q9Y5S8.2|NOX1_HUMANRecName: Full=NADPH oxidase 1 Short=NOX-1 AltName: Full=Mitogenic oxidase 1 Short=MOX-1 AltName: F…	Homo sapiens;Dictyostelium discoideum;Homo sapiens;Dictyostelium discoideum;Arabidopsis thaliana;Dictyostelium discoideum;Rattus norvegicus;Mus musculus;Mus musculus;Arabidopsis thaliana;Bos taurus;Bison bison;Oryza sativa Japonica Group/Oryza sativa Indica Group;Arabidopsis thaliana;Homo sapiens;Rattus norvegicus;Mus musculus;Homo sapiens;Solanum tuberosum;Arabidopsis thaliana	1.7E-31;7.1E-19;3.1E-18;3.2E-18;8.9E-18;2.8E-17;5.4E-16;5.8E-16;6.5E-16;6.7E-16;2.0E-15;2.0E-15;2.6E-15;2.9E-15;4.0E-15;4.6E-15;8.1E-15;8.1E-15;8.7E-15;9.0E-15	765;517;564;698;952;1142;563;568;591;905;570;570;905;902;568;568;570;570;867;944	104;113;102;116;123;114;97;97;102;114;97;97;123;109;97;97;109;109;109;118	76;69;63;71;68;68;59;61;60;64;59;59;63;64;59;60;61;61;63;63	73.08%;61.06%;61.76%;61.21%;55.28%;59.65%;60.82%;62.89%;58.82%;56.14%;60.82%;60.82%;51.22%;58.72%;60.82%;61.86%;55.96%;55.96%;57.80%;53.39%	13.59%;21.86%;18.09%;16.62%;12.92%;9.98%;17.23%;17.08%;17.26%;12.60%;17.02%;17.02%;13.59%;12.08%;17.08%;17.08%;19.12%;19.12%;12.57%;12.50%	23.46%;25.49%;23.01%;26.17%;27.74%;25.71%;21.88%;21.88%;23.01%;25.71%;21.88%;21.88%;27.74%;24.59%;21.88%;21.88%;24.59%;24.59%;24.59%;26.62%	1;1;1;1;1;1;1;1;1;1;1;1;1;1;1;1;1;1;1;1	2;2;2;2;2;2;2;2;2;2;2;2;2;2;2;2;2;2;2;2	74717091;74849929;8134597;75014015;357528848;74851547;8134593;90101420;284018105;166199748;6685239;75057119;75124043/75112755;166199750;74752785;81863521;6685252;115211;75164734;75098431	Q96PH1;Q9XYS3;Q9Y5S8;Q86GL4;O81211;Q54F44;Q9WV87;Q672J9;Q8CIZ9;O81210;O46522;Q95L74;Q6J2K5/Q5ZAJ0;O81209;Q9HBY0;Q672K1;Q61093;P04839;Q948T9;O48538	131.724;92.4337;90.8929;90.8929;89.7373;88.1965;83.9593;83.5741;83.5741;83.9593;82.0333;82.0333;82.0333;82.0333;81.2629;80.8777;80.1073;80.1073;80.4925;80.4925	gi|74717091|sp|Q96PH1.1|NOX5_HUMANRecName: Full=NADPH oxidase 5	Homo sapiens	1.7E-31	765	104	76	73.08%	13.59%	23.46%	1	2	74717091	Q96PH1	131724	Nox1;RBOHC;RBOHE;RBOHA;CYBB;NOX5;NOX1;RBOHB;CYBB;RBOHB;CYBB;CYBB;RBOHA;CYBB;NOX1;Nox1;RBOHB;Nox1;Nox3;CYBB;RBOHF;RBOHC;noxA;NOX1;RBOHF;CYBB;Nox1;noxB;Nox1;NOX5;RBOHF;noxB;RBOHC;NOX3;noxA;RBOHF;NOX1;CYBB;RBOHC;RBOHB;Nox1;Nox3;Nox1;CYBB;noxC;CYBB;NOX5;CYBB;NOX1;RBOHB;noxC;NOX5;RBOHF;Nox1;Nox3;NOX5;Nox3;Nox3;CYBB;RBOHF;Nox1;noxC;Nox3;CYBB;RBOHF;Nox1;NOX5;Nox3;Cybb;CYBB;CYBB;RBOHB;CYBB;CYBB;CYBB;noxC…	10090;3702;3702;3702;9913;9606;9606;39946;9606;39947;9606;9606;3702;9606;9606;10090;39946;10116;10090;9606;3702;3702;44689;9606;3702;9606;10116;44689;10090;9606;3702;44689;3702;9606;44689;3702;9606;9606;3702;39947;10116;10090;10090;9606;44689;9606;9606;9606;9606;4113;44689;9606;3702;10116;10116;9606;10116;10116;9606;3702;10090;44689;10116;9901;3702;10116;9606;10090;10090;9606;9901;39947;9606;9606…			GO:0002479-TAS;GO:0046330-IMP;GO:0046330-IEA;GO:0046330-ISO;GO:0045087-IMP;GO:0045087-IEA;GO:0045087-TAS;GO:0045087-ISO;GO:0042493-IEA;GO:0045121-IDA;GO:0005509-IEA;GO:0005509-IDA;GO:0048471-IEA;GO:0030425-IEA;GO:0050832-IMP;GO:1904044-IEA;GO:0034220-IEA;GO:0043069-IMP;GO:1904845-IEA;GO:0045766-IEA;GO:0043621-IEA;GO:0043621-IDA;GO:0006954-IMP;GO:0006954-IEA;GO:0006954-ISS;GO:0006954-TAS;GO:004253…	antigen processing and presentation of exogenous peptide antigen via MHC class I, TAP-dependent-TAS;positive regulation of JNK cascade-IMP;positive regulation of JNK cascade-IEA;positive regulation of JNK cascade-ISO;innate immune response-IMP;innate immune response-IEA;innate immune response-TAS;innate immune response-ISO;response to drug-IEA;membrane raft-IDA;calcium ion binding-IEA;calcium ion…	Biological Process-TAS;Biological Process-IMP;Biological Process-IEA;Biological Process-ISO;Biological Process-IMP;Biological Process-IEA;Biological Process-TAS;Biological Process-ISO;Biological Process-IEA;Cellular Component-IDA;Molecular Function-IEA;Molecular Function-IDA;Cellular Component-IEA;Cellular Component-IEA;Biological Process-IMP;Biological Process-IEA;Biological Process-IEA;Biologic…	60	GO:0000302;GO:0001525;GO:0001659;GO:0001935;GO:0002252;GO:0003081;GO:0005509;GO:0005739;GO:0005764;GO:0005769;GO:0005789;GO:0006118;GO:0006739;GO:0006954;GO:0009055;GO:0009060;GO:0009590;GO:0009723;GO:0010053;GO:0010155;GO:0010575;GO:0015252;GO:0016174;GO:0016175;GO:0016477;GO:0020037;GO:0030198;GO:0030435;GO:0030587;GO:0030667;GO:0033198;GO:0042554;GO:0042742;GO:0043012;GO:0043020;GO:0045087;GO:…	response to reactive oxygen species;angiogenesis;temperature homeostasis;endothelial cell proliferation;immune effector process;regulation of systemic arterial blood pressure by renin-angiotensin;calcium ion binding;mitochondrion;lysosome;early endosome;endoplasmic reticulum membrane;obsolete electron transport;NADP metabolic process;inflammatory response;electron transfer activity;aerobic respir…	Biological Process;Biological Process;Biological Process;Biological Process;Biological Process;Biological Process;Molecular Function;Cellular Component;Cellular Component;Cellular Component;Cellular Component;Biological Process;Biological Process;Biological Process;Molecular Function;Biological Process;Biological Process;Biological Process;Biological Process;Biological Process;Biological Process;…	EC:1.6.3.1	NAD(P)H oxidase (H(2)O(2)-forming)	noIPR;IPR013112;IPR029648;noIPR;noIPR;noIPR;noIPR;IPR017927;IPR017938
Females_1_(paired)_contig_10005	RRP1_DROME ame: Full=Recombination repair 1 ame: Full=DNA-(apurinic or apyrimidinic site) lyase	cttatttatatttttatgggttttctttattttgtagaaaattacaatttcaagaacagcgtaatggggcaatgatcactgcccatacactgactgcgtatacaattatcgaccactcgtttaatgaaacgttccgaaacaaggaaatagtccaaacgccagccaacatttcgtgatcgggcattgcccatatatgtccaaaaagtataggctcccttgcgatcgggatataaatgccggaatgtgtccacatagccaagacctaatagttcggtcattttatctcgttcttccttggtgaaaccagcgtttttggtattagttttgggatttgacaaatcgatttcctgatgcgatacattcatatcgccacaaataaccaggggtttgcgttcattt…	615	20	8.2E-118	64.29%	swissprot	gi|150421656|sp|P27864.2|RRP1_DROMERecName: Full=Recombination repair protein 1 AltName: Full=DNA-(apurinic or apyrimidinic site) lyase;gi|317374848|sp|A0MTA1.1|APEX1_DANRERecName: Full=DNA-(apurinic or apyrimidinic site) lyase AltName: Full=APEX nuclease Short=APEN AltName: Full=Apurinic-apyrimidinic endonuclease 1 Short=AP endonuclease 1 Short=zAP1;gi|113985|sp|P28352.2|APEX1_MOUSERecName: Full…	Drosophila melanogaster;Danio rerio;Mus musculus;Rattus norvegicus;Bos taurus;Homo sapiens;Pan paniscus/Pan troglodytes;Gorilla gorilla gorilla;Pongo pygmaeus;Bacillus subtilis subsp. subtilis str. 168;Dictyostelium discoideum;Arabidopsis thaliana;Streptococcus pneumoniae TIGR4/Streptococcus pneumoniae R6;Arabidopsis thaliana;Escherichia coli K-12;Salmonella enterica subsp. enterica serovar Typhi…	8.2E-118;3.4E-79;1.1E-78;1.3E-78;2.4E-78;6.0E-78;9.2E-78;1.6E-77;1.6E-77;2.0E-72;4.0E-64;1.2E-53;3.1E-43;3.3E-27;4.3E-18;7.3E-17;1.4E-16;3.3E-16;6.3E-13;1.4E-12	679;310;317;317;318;318;318;318;318;252;361;536;275;364;268;268;267;523;516;514	190;190;191;191;191;191;191;191;191;190;193;192;194;217;201;199;199;175;174;237	176;142;142;142;143;143;142;141;141;138;137;122;112;113;94;94;92;86;84;103	92.63%;74.74%;74.35%;74.35%;74.87%;74.87%;74.35%;73.82%;73.82%;72.63%;70.98%;63.54%;57.73%;52.07%;46.77%;47.24%;46.23%;49.14%;48.28%;43.46%	27.98%;61.29%;60.25%;60.25%;60.06%;60.06%;60.06%;60.06%;60.06%;75.40%;53.46%;35.82%;70.55%;59.62%;75.00%;74.25%;74.53%;33.46%;33.72%;46.11%	92.68%;92.68%;93.17%;93.17%;93.17%;93.17%;93.17%;93.17%;93.17%;92.68%;94.15%;93.66%;94.63%;105.85%;98.05%;97.07%;97.07%;85.37%;84.88%;115.61%	1;1;1;1;1;1;1;1;1;1;1;1;1;1;1;1;1;1;1;1	-2;-2;-2;-2;-2;-2;-2;-2;-2;-2;-2;-2;-2;-2;-2;-2;-2;-2;-2;-2	150421656;317374848;113985;1168468;113983;113984;146286033/146286034;146286032;146286035;585113;161784257;8488963;61223736/61223737;75110964;2506193;60392243/60392242;1169570;48427993;73921677;73921675	P27864;A0MTA1;P28352;P43138;P23196;P27695;A1YFZ3/A2T6Y4;A1YES6;A2T7I6;P37454;P51173;P45951;P0A2X3/P0A2X4;Q5XF07;P09030;P0A1B0/P0A1A9;P44318;P87175;Q68G58;Q5E9N9	356.681;245.743;244.588;244.588;243.817;243.047;242.276;241.891;241.891;226.483;208.764;185.267;151.754;110.538;83.5741;80.1073;79.337;80.4925;70.4774;69.3218	gi|150421656|sp|P27864.2|RRP1_DROMERecName: Full=Recombination repair protein 1 AltName: Full=DNA-(apurinic or apyrimidinic site) lyase	Drosophila melanogaster	8.2E-118	679	190	176	92.63%	27.98%	92.68%	1	-2	150421656	P27864	356681	Apex2;apex1;Apex1;xthA;APEX2;exoA;APEX1;APEX1;Apex1;Apex1;xthA;exoA;APEX1;APE1L;apex1;apex1;Apex1;apex1;Apex1;Apex1;apex1;APEX1;APEX1;xthA;APEX1;Apex1;xthA;ARP;apeA;Apex2;Apex2;APEX1;apex1;apeA;Apex2;apex1;Apex1;APEX1;APEX2;APEX1;APEX1;APEX1;apex1;Rrp1;Apex1;Apex1;apeA;Apex1;Apex1;Apex1;APEX1;APEX1;APEX1;Apex1;APEX1;xthA;APEX1;Apex1;xthA;APEX1;Apex2;APEX1;APEX1;ARP;APEX1;ARP;APEX1;APEX1;Apex1;APE…	10090;7955;10116;71421;9913;170187;9600;9597;10116;10116;83333;224308;9913;3702;7955;7955;10090;7955;10116;10090;7955;9606;9606;90370;9600;10116;71421;3702;44689;10090;10090;9606;7955;44689;10090;7955;10090;9595;9913;9606;9913;9600;7955;7227;10090;10090;44689;10090;10090;10090;9600;9606;9600;10090;9597;83333;9597;10116;83333;9595;10090;9606;9595;3702;9913;3702;9913;9597;10116;9600;44689;10090;960…			GO:0003723-IEA;GO:0003723-N/A;GO:0003723-ISO;GO:0009507-IEA;GO:0009507-IDA;GO:0042493-IEA;GO:0042493-IEP;GO:0071375-IEA;GO:0071375-IEP;GO:0005829-IDA;GO:0043066-IMP;GO:0001947-IMP;GO:0048471-IEA;GO:0048471-ISS;GO:0048471-ISO;GO:0048471-IDA;GO:0140078-IEA;GO:0071417-IEA;GO:0071417-IEP;GO:0016889-TAS;GO:0060047-IMP;GO:0006351-IEA;GO:0016607-IEA;GO:0016607-ISS;GO:0016607-ISO;GO:0016607-IDA;GO:190008…	RNA binding-IEA;RNA binding-N/A;RNA binding-ISO;chloroplast-IEA;chloroplast-IDA;response to drug-IEA;response to drug-IEP;cellular response to peptide hormone stimulus-IEA;cellular response to peptide hormone stimulus-IEP;cytosol-IDA;negative regulation of apoptotic process-IMP;heart looping-IMP;perinuclear region of cytoplasm-IEA;perinuclear region of cytoplasm-ISS;perinuclear region of cytoplas…	Molecular Function-IEA;Molecular Function-N/A;Molecular Function-ISO;Cellular Component-IEA;Cellular Component-IDA;Biological Process-IEA;Biological Process-IEP;Biological Process-IEA;Biological Process-IEP;Cellular Component-IDA;Biological Process-IMP;Biological Process-IMP;Cellular Component-IEA;Cellular Component-ISS;Cellular Component-ISO;Cellular Component-IDA;Molecular Function-IEA;Biologic…	43	GO:0000781;GO:0000785;GO:0001947;GO:0003684;GO:0003691;GO:0003713;GO:0003723;GO:0004523;GO:0004528;GO:0004844;GO:0005667;GO:0005730;GO:0005739;GO:0005783;GO:0005813;GO:0006308;GO:0007568;GO:0008311;GO:0014912;GO:0016491;GO:0016607;GO:0016791;GO:0016890;GO:0031490;GO:0033683;GO:0042644;GO:0043066;GO:0043488;GO:0045454;GO:0045893;GO:0045941;GO:0046872;GO:0048471;GO:0051059;GO:0060047;GO:0070301;GO:…	chromosome, telomeric region;chromatin;heart looping;damaged DNA binding;double-stranded telomeric DNA binding;transcription coactivator activity;RNA binding;RNA-DNA hybrid ribonuclease activity;phosphodiesterase I activity;uracil DNA N-glycosylase activity;transcription factor complex;nucleolus;mitochondrion;endoplasmic reticulum;centrosome;DNA catabolic process;aging;double-stranded DNA 3'-5' e…	Cellular Component;Cellular Component;Biological Process;Molecular Function;Molecular Function;Molecular Function;Molecular Function;Molecular Function;Molecular Function;Molecular Function;Cellular Component;Cellular Component;Cellular Component;Cellular Component;Cellular Component;Biological Process;Biological Process;Molecular Function;Biological Process;Molecular Function;Cellular Component;…	EC:3.1.30;EC:3.1.31;EC:4.2.99.18;EC:3.1.22;EC:3.1.11;EC:3.1.25;EC:3.1.26;EC:3.1.15;EC:3.1.3.41;EC:3.1.26.4;EC:3.1.4.1	Acting on ester bonds;Acting on ester bonds;DNA-(apurinic or apyrimidinic site) lyase;Acting on ester bonds;Acting on ester bonds;Acting on ester bonds;Acting on ester bonds;Acting on ester bonds;4-nitrophenylphosphatase;Ribonuclease H;Phosphodiesterase I	IPR036691;IPR005135;noIPR;IPR004808;noIPR;IPR004808;IPR020848;IPR020848;IPR004808;noIPR;IPR036691
Females_1_(paired)_contig_10007	TMA16_DROME ame: Full=Translation machinery-associated 16 homolog	taaattttctttctaaaaatatttgaacggcaacattaaaaatcatgacaaatctacgaaaagaattggaaaaatgtaaacatcccaacagtcgtaaaacaaaggcattgggcagaaaggcacgacgtcagaacaacaaacacaaacaaagaatgggtcatgctattaaatcgaatattattggtgaaaagttgacatggtttctggagcatattgaagagggtcggacacaacctctaacacctctagaatttgaagaacttataagattgtatttgaaaagattcgatgaggaactcgagcagattgcacttaaacaatcgataagcaaacatagagccaatcaacatgtagcacgacaagatgtgatcaaaattacactggaaaaggagactaatg…	563	7	2.1E-93	60.68%	swissprot	gi|74871595|sp|Q9VXY4.2|TMA16_DROMERecName: Full=Translation machinery-associated protein 16 homolog;gi|82225813|sp|Q4V7N4.1|TMA16_XENLARecName: Full=Translation machinery-associated protein 16;gi|205721627|sp|A4II15.1|TMA16_XENTRRecName: Full=Translation machinery-associated protein 16;gi|81903605|sp|Q9CR02.1|TMA16_MOUSERecName: Full=Translation machinery-associated protein 16;gi|171769797|sp|A7…	Drosophila melanogaster;Xenopus laevis;Xenopus tropicalis;Mus musculus;Danio rerio;Bos taurus;Homo sapiens	2.1E-93;7.9E-24;5.7E-23;1.9E-21;7.0E-20;8.9E-20;2.4E-19	180;196;197;221;194;203;203	168;160;175;162;149;142;148	149;90;95;94;80;81;84	88.69%;56.25%;54.29%;58.02%;53.69%;57.04%;56.76%	93.33%;81.63%;88.83%;73.30%;76.80%;69.95%;72.91%	89.52%;85.26%;93.25%;86.32%;79.40%;75.67%;78.86%	1;1;1;1;1;1;1	3;3;3;3;3;3;3	74871595;82225813;205721627;81903605;171769797;122140340;190360168	Q9VXY4;Q4V7N4;A4II15;Q9CR02;A7MCB7;Q3T071;Q96EY4	276.559;98.2117;95.9005;92.0485;87.4261;87.0409;85.8853	gi|74871595|sp|Q9VXY4.2|TMA16_DROMERecName: Full=Translation machinery-associated protein 16 homolog	Drosophila melanogaster	2.1E-93	180	168	149	88.69%	93.33%	89.52%	1	3	74871595	Q9VXY4	276559	TMA16;CG15027;CG15027;CG15027;tma16;Tma16;TMA16;tma16;tma16;TMA16;TMA16;tma16;tma16;Tma16;TMA16;tma16;Tma16;CG15027;tma16;TMA16;Tma16;Tma16;Tma16;Tma16;CG15027;tma16;Tma16;Tma16;CG15027;CG15027;TMA16;Tma16;CG15027;Tma16;tma16;tma16;TMA16;TMA16;TMA16;TMA16;Tma16;Tma16;tma16;Tma16;CG15027;Tma16;tma16;TMA16;CG15027;TMA16;Tma16;TMA16	9913;7227;7227;7227;8364;10090;9913;8364;7955;9606;9606;7955;7955;10090;9606;7955;10090;7227;7955;9606;10090;10090;10090;10090;7227;7955;10090;10090;7227;7227;9913;10090;7227;10090;7955;8364;9913;9606;9606;9606;10090;10090;8364;10090;7227;10090;7955;9606;7227;9606;10090;9606			GO:0005515-IPI;GO:0008150-ND;GO:0005575-ND;GO:0005840-IBA;GO:0003674-ND;GO:0005730-IEA;GO:0005730-ISO;GO:0005730-IDA;GO:0005634-IEA;GO:0005634-N/A;GO:0005634-ISO;GO:0005634-IDA;GO:0005634-IBA	protein binding-IPI;biological_process-ND;cellular_component-ND;ribosome-IBA;molecular_function-ND;nucleolus-IEA;nucleolus-ISO;nucleolus-IDA;nucleus-IEA;nucleus-N/A;nucleus-ISO;nucleus-IDA;nucleus-IBA	Molecular Function-IPI;Biological Process-ND;Cellular Component-ND;Cellular Component-IBA;Molecular Function-ND;Cellular Component-IEA;Cellular Component-ISO;Cellular Component-IDA;Cellular Component-IEA;Cellular Component-N/A;Cellular Component-ISO;Cellular Component-IDA;Cellular Component-IBA	3	GO:0005515;GO:0005634;GO:0005840	protein binding;nucleus;ribosome	Molecular Function;Cellular Component;Cellular Component			IPR021346;IPR038356;noIPR;IPR021346
Females_1_(paired)_contig_10008	---NA---	gttgcgttgaagttctaatttttggagtgccgtcgattcaatgttttaagtttttcgatataatccttgatactagccgcgggttaataaagtattacagcaatcgatgatattcgttttaaattgattaaattgtataaaactaaaacaaacggttggtgtttttacgtcaattatcaaacgcatcgcaaaagaagaacaagaattggccgaagtcgacggcttttacaattgtgccccgtgtgtgtgtgtttttggtggcatagagtgtgtgaccatagccctttgcggtcactggaagaaattcaatccatcttttccatataaatggctgtcacattagcccagagtgcnnnnnnnnnnnnnnnnnnnnnnnnnnnncctctgggcaatagtaaa…	538
Females_1_(paired)_contig_10009	AQR_MOUSE ame: Full=Intron-binding aquarius	tcccattcctcttttatttctttgcgtaccgacaatgtcaccgatatatcggccctcactctagacggcttcttttcacctatatgtggtttggccacctcaactactgcaaacgtagctatgggcaaagccatacgtnnccaaatacaacaccaccatcctcggattgccatggcaacatacggctaacagcatcctcaatatcttgtcgaatttcataggtggactccaagcggaaaagattgaaattacgaagtaaataatcatgcaaagttaaaaattgaagnnnnnnnnnnnnnnnataatatcctcggtaggataaaggggcatttcatttagagcatcaagctgggaacatcgacgttcatggcgggttattagtaactcttttaggaattc…	524	2	5.0E-51	95.92%	swissprot	gi|116242999|sp|Q8CFQ3.2|AQR_MOUSERecName: Full=Intron-binding protein aquarius;gi|116242995|sp|O60306.4|AQR_HUMANRecName: Full=Intron-binding protein aquarius AltName: Full=Intron-binding protein of 160 kDa Short=IBP160	Mus musculus;Homo sapiens	5.0E-51;1.9E-50	1481;1485	49;49	47;47	95.92%;95.92%	3.31%;3.30%	28.05%;28.05%	3;3	-2;-2	116242999;116242995	Q8CFQ3;O60306	98.2117;98.2117	gi|116242999|sp|Q8CFQ3.2|AQR_MOUSERecName: Full=Intron-binding protein aquarius	Mus musculus	5.0E-51	1481	49	47	95.92%	3.31%	28.05%	3	-2	116242999	Q8CFQ3	982117	Aqr;Aqr;Aqr;AQR;Aqr;Aqr;AQR;Aqr;AQR;AQR;Aqr;Aqr;Aqr;Aqr;AQR;AQR;AQR;AQR;Aqr;AQR;AQR;Aqr;Aqr;Aqr;AQR;AQR;Aqr;Aqr;Aqr;Aqr;AQR;AQR;AQR;AQR;AQR;Aqr;AQR;AQR;AQR;AQR;Aqr;Aqr;AQR;AQR;AQR;Aqr;AQR;Aqr;AQR;Aqr;AQR;AQR;AQR;AQR;AQR;AQR;AQR;AQR;AQR;AQR	10090;10090;10090;9606;10090;10090;9606;10090;9606;9606;10090;10090;10090;10090;9606;9606;9606;9606;10090;9606;9606;10090;10090;10090;9606;9606;10090;10090;10090;10090;9606;9606;9606;9606;9606;10090;9606;9606;9606;9606;10090;10090;9606;9606;9606;10090;9606;10090;9606;10090;9606;9606;9606;9606;9606;9606;9606;9606;9606;9606			GO:0000398-IC;GO:0000398-IEA;GO:0000398-TAS;GO:0000398-IDA;GO:0005515-IPI;GO:0003723-IEA;GO:0003723-N/A;GO:0016020-N/A;GO:0071013-IEA;GO:0071013-ISO;GO:0071013-IDA;GO:0071007-IEA;GO:0071007-IDA;GO:0008150-ND;GO:0008380-IEA;GO:0005681-IEA;GO:0006283-TAS;GO:0006397-IEA;GO:0005654-IEA;GO:0005654-TAS;GO:0005654-ISO;GO:0005654-IDA;GO:0005634-IEA;GO:0005634-IDA	mRNA splicing, via spliceosome-IC;mRNA splicing, via spliceosome-IEA;mRNA splicing, via spliceosome-TAS;mRNA splicing, via spliceosome-IDA;protein binding-IPI;RNA binding-IEA;RNA binding-N/A;membrane-N/A;catalytic step 2 spliceosome-IEA;catalytic step 2 spliceosome-ISO;catalytic step 2 spliceosome-IDA;U2-type catalytic step 2 spliceosome-IEA;U2-type catalytic step 2 spliceosome-IDA;biological_pro…	Biological Process-IC;Biological Process-IEA;Biological Process-TAS;Biological Process-IDA;Molecular Function-IPI;Molecular Function-IEA;Molecular Function-N/A;Cellular Component-N/A;Cellular Component-IEA;Cellular Component-ISO;Cellular Component-IDA;Cellular Component-IEA;Cellular Component-IDA;Biological Process-ND;Biological Process-IEA;Cellular Component-IEA;Biological Process-TAS;Biological…	5	GO:0000398;GO:0003723;GO:0005654;GO:0006283;GO:0071007	mRNA splicing, via spliceosome;RNA binding;nucleoplasm;transcription-coupled nucleotide-excision repair;U2-type catalytic step 2 spliceosome	Biological Process;Molecular Function;Cellular Component;Biological Process;Cellular Component			IPR032174;noIPR;IPR026300
Females_1_(paired)_contig_1001	---NA---	ttttcgaagaaaaaaaaaaacaaaagacacacacgtaaacgagtggggcgttggatagtggataaaacaaataaatcatcaagctcaacatctctctcaccagctctggttaatggatattaatacatacaaaaaaaaaattataagaaaaatatttcgtaattcgtaacaccagaaacaaattcacggaaaatttttttaacaaaaaaagtgaaagtgtaaaattacatttgaaataaaatcaaaacagtaaaaaaggcggaataaagactgacctcaaaaacaggtgcctagcaaaggaaaaaacttgtaaaaaattatttcaaaattaccctaagcatcatcacaccagcaacaaaatgaacggatacacagacagcacacgaaactgtttgcgcc…	2945																																														IPR009786;noIPR;noIPR;noIPR;IPR009786
Females_1_(paired)_contig_10010	ACER_DROME ame: Full=Angiotensin-converting enzyme-related Flags: Precursor	ccaccacaaaaaaatgaagaaatcgaaaatgataattttgaaaatattgcttctaattccattagccctttgccatggccaagccaccattgaagaccatcaccatcgccaagcccatggctcatccgaaacaacaacgccctctcctgcaacaacaccaactcccaccgatccaattccacagaccactaaggacccctacaaatactcagccgtttatgaggctcacgcccaacactaccttgacatcgcccaacagagtatggagcacatctatcagcaaaagcgtgacctttttcacggtttgaccaagaaacgcgtaagcatcagtgaactcaatcaggccatcgttcaacgtgatatcgacaatgactatcacaatctggtctatgaactggc…	976	15	1.0E-14	47.59%	swissprot	gi|73921650|sp|Q9VLJ6.1|ACER_DROMERecName: Full=Angiotensin-converting enzyme-related protein Flags: Precursor;gi|158518539|sp|Q10714.3|ACE_DROMERecName: Full=Angiotensin-converting enzyme AltName: Full=Dipeptidyl carboxypeptidase I AltName: Full=Kininase II Flags: Precursor;gi|113045|sp|P12821.1|ACE_HUMANRecName: Full=Angiotensin-converting enzyme Short=ACE AltName: Full=Dipeptidyl carboxypeptid…	Drosophila melanogaster;Drosophila melanogaster;Homo sapiens;Pan troglodytes;Theromyzon tessulatum;Oryctolagus cuniculus;Rattus norvegicus;Mus musculus;Haematobia irritans exigua;Mesocricetus auratus;Homo sapiens;Pongo abelii;Bos taurus;Gallus gallus;Rattus norvegicus	1.0E-14;5.6E-12;4.0E-11;8.5E-11;1.3E-9;5.7E-9;1.9E-8;7.7E-8;1.3E-7;2.0E-6;1.4E-5;5.2E-5;5.5E-5;1.0E-4;2.7E-4	630;615;1306;1304;616;1310;1313;1312;611;1314;805;805;804;1193;805	173;161;169;169;129;169;168;168;162;168;131;131;123;136;145	85;75;83;83;62;78;78;75;73;76;65;66;61;65;68	49.13%;46.58%;49.11%;49.11%;48.06%;46.15%;46.43%;44.64%;45.06%;45.24%;49.62%;50.38%;49.59%;47.79%;46.90%	27.46%;26.18%;12.94%;12.96%;20.94%;12.90%;12.80%;12.80%;26.51%;12.79%;16.27%;16.27%;15.30%;11.40%;18.01%	53.18%;49.49%;51.95%;51.95%;39.65%;51.95%;51.64%;51.64%;49.80%;51.64%;40.27%;40.27%;37.81%;41.80%;44.57%	2;2;2;2;2;2;2;2;2;2;2;2;2;2;2	2;2;2;2;2;2;2;2;2;2;2;2;2;2;2	73921650;158518539;113045;73921653;73921654;2822103;1351843;73920183;2499905;73921652;71658783;71152219;71152215;1703072;71152220	Q9VLJ6;Q10714;P12821;Q9GLN7;Q6Q4G4;P12822;P47820;P09470;Q10715;Q50JE5;Q9BYF1;Q5RFN1;Q58DD0;Q10751;Q5EGZ1	70.4774;57.3806;58.9214;57.7658;53.5286;54.6842;46.9802;44.669;50.0618;40.817;42.3578;40.817;38.891;45.4394;35.8094	gi|73921650|sp|Q9VLJ6.1|ACER_DROMERecName: Full=Angiotensin-converting enzyme-related protein Flags: Precursor	Drosophila melanogaster	1.0E-14	630	173	85	49.13%	27.46%	53.18%	2	2	73921650	Q9VLJ6	704774	ACE;ACE;Ace2;ACE2;Ace;Ace;ACE2;Ance;Ace;Ace;Ace;ACE2;ACE2;ACE;Ace2;ACE;Ance;Acer;Acer;Ace2;ACE2;Ace;Ace;Ance;ACE2;Ace;ACE2;Ace2;Ance;Ace2;Acer;ACE2;ACE2;Ace;ACE;Ace;Ace;Ace;Ace;Ance;Ace;ACE2;Ace;ACE2;Ace;Ace2;Ace;Ace;ACE;Ace;ACE2;ACE2;Acer;Ace;ACE;ACE2;ACE2;ACE;Acer;Ace;Ace;Ance;Ace;ACE;ACE;Ace;ACE2;Ace;ACE;Ace;Ace;Ace;Ace;ACE2;Ace;ACE;Ace;Ace;Acer;ACE2;Ace;Ace;ACE;ACE;ACE;Ace;Ace;Ance;Ace;ACE;AC…	9986;9606;10116;9606;10036;10116;9913;7227;10116;10116;10116;9606;9606;9031;10116;9986;7227;7227;7227;10116;9606;10116;10116;7227;9601;10116;9913;10116;7227;10116;7227;9606;9913;10090;9606;10090;10116;10090;10116;7227;10090;9606;10036;9913;10116;10116;10090;10090;9986;10090;9913;9606;7227;10116;34678;9606;9606;9986;7227;10090;10090;7227;10090;34678;9606;10036;9606;10116;9986;10036;10090;10090;101…			GO:0001666-IEP;GO:0001822-IMP;GO:0001822-ISO;GO:0001822-IEP;GO:0043065-IMP;GO:0042493-IEP;GO:0019233-IMP;GO:0045121-TAS;GO:0010815-IMP;GO:0010815-IDA;GO:0015827-IEA;GO:0015827-ISO;GO:0050435-ISO;GO:0050435-IDA;GO:1904045-IEP;GO:1900086-IMP;GO:1900086-ISS;GO:1900086-ISO;GO:1903598-IMP;GO:1903598-IEA;GO:1903598-ISO;GO:1903597-IMP;GO:1903597-ISS;GO:1903597-ISO;GO:0002474-TAS;GO:0008217-ISS;GO:000821…	response to hypoxia-IEP;kidney development-IMP;kidney development-ISO;kidney development-IEP;positive regulation of apoptotic process-IMP;response to drug-IEP;sensory perception of pain-IMP;membrane raft-TAS;bradykinin catabolic process-IMP;bradykinin catabolic process-IDA;tryptophan transport-IEA;tryptophan transport-ISO;amyloid-beta metabolic process-ISO;amyloid-beta metabolic process-IDA;cellu…	Biological Process-IEP;Biological Process-IMP;Biological Process-ISO;Biological Process-IEP;Biological Process-IMP;Biological Process-IEP;Biological Process-IMP;Cellular Component-TAS;Biological Process-IMP;Biological Process-IDA;Biological Process-IEA;Biological Process-ISO;Biological Process-ISO;Biological Process-IDA;Biological Process-IEP;Biological Process-IMP;Biological Process-ISS;Biologic…	27	GO:0003006;GO:0003081;GO:0005515;GO:0005576;GO:0005737;GO:0006508;GO:0006518;GO:0007283;GO:0007507;GO:0008237;GO:0008241;GO:0009056;GO:0009605;GO:0009653;GO:0009725;GO:0030154;GO:0031982;GO:0033993;GO:0035295;GO:0043167;GO:0044057;GO:0044459;GO:0048522;GO:0051051;GO:0051246;GO:0097746;GO:1901700	developmental process involved in reproduction;regulation of systemic arterial blood pressure by renin-angiotensin;protein binding;extracellular region;cytoplasm;proteolysis;peptide metabolic process;spermatogenesis;heart development;metallopeptidase activity;peptidyl-dipeptidase activity;catabolic process;response to external stimulus;anatomical structure morphogenesis;response to hormone;cell d…	Biological Process;Biological Process;Molecular Function;Cellular Component;Cellular Component;Biological Process;Biological Process;Biological Process;Biological Process;Molecular Function;Molecular Function;Biological Process;Biological Process;Biological Process;Biological Process;Biological Process;Cellular Component;Biological Process;Biological Process;Molecular Function;Biological Process;…			IPR001548;IPR001548;noIPR;noIPR;noIPR;noIPR;noIPR;noIPR;noIPR;noIPR;noIPR;noIPR
Females_1_(paired)_contig_10011	MYO7A_DROPS ame: Full=Myosin-VIIa ame: Full= crinkled	agacgcttttgtgaaatccctatatggcaatattttcatttacattattaaacgtatcaatgccacaatcgataagaatcctgtgaagaatatcaataccattggcgttttggatatcttcggttttgaaaatttcgaagacnnnnnnnnnnnnnnnnnnnnnnnnngacaatagctttgagcaactttgcatcaattttgccaacgaaaatctacaacatttccttgggaagcacatatttaagatggaacagtcggaatatcagcaggaaaacatcagttggcagcatatagaatttcaaganncaagataatcaggatgttctagaccttataggtatgaagtccatcaatatcatgtcactcatcgatgaagaatccaaatttccaaagggtact…	1536	20	3.4E-121	62.91%	swissprot	gi|122098255|sp|Q29P71.1|MYO7A_DROPSRecName: Full=Myosin-VIIa AltName: Full=Protein crinkled;gi|74867093|sp|Q9V3Z6.1|MYO7A_DROMERecName: Full=Myosin-VIIa Short=DmVIIa AltName: Full=Protein crinkled;gi|122095550|sp|Q17LW0.1|MYO7A_AEDAERecName: Full=Myosin-VIIa AltName: Full=Protein crinkled;gi|74788344|sp|Q622K8.1|HUM6_CAEBRRecName: Full=Unconventional myosin heavy chain 6;gi|74961657|sp|P91443.1|…	Drosophila pseudoobscura pseudoobscura;Drosophila melanogaster;Aedes aegypti;Caenorhabditis briggsae;Caenorhabditis elegans;Homo sapiens;Mus musculus;Homo sapiens;Mus musculus;Dictyostelium discoideum;Bos taurus;Homo sapiens;Rattus norvegicus;Mus musculus;Arabidopsis thaliana;Gallus gallus;Rattus norvegicus;Arabidopsis thaliana;Mus musculus;Mus musculus	3.4E-121;6.2E-121;3.7E-120;4.0E-113;9.8E-113;1.9E-112;3.2E-110;3.4E-101;6.5E-100;1.3E-75;8.2E-71;3.8E-69;4.1E-68;5.4E-68;4.4E-61;1.7E-58;5.1E-58;1.3E-57;1.6E-57;3.6E-57	2168;2167;2163;2099;2098;2215;2215;2116;2113;2357;2052;2058;2060;2062;1556;1829;1828;1220;1853;3511	150;221;198;193;193;150;150;193;193;153;155;155;155;155;149;177;176;154;176;163	114;143;134;126;126;108;108;120;117;101;105;106;105;105;84;91;90;83;89;84	76.00%;64.71%;67.68%;65.28%;65.28%;72.00%;72.00%;62.18%;60.62%;66.01%;67.74%;68.39%;67.74%;67.74%;56.38%;51.41%;51.14%;53.90%;50.57%;51.53%	6.92%;10.20%;9.15%;9.19%;9.20%;6.77%;6.77%;9.12%;9.13%;6.49%;7.55%;7.53%;7.52%;7.52%;9.58%;9.68%;9.63%;12.62%;9.50%;4.64%	29.30%;43.16%;38.67%;37.70%;37.70%;29.30%;29.30%;37.70%;37.70%;29.88%;30.27%;30.27%;30.27%;30.27%;29.10%;34.57%;34.38%;30.08%;34.38%;31.84%	4;4;4;4;4;4;4;4;4;4;4;4;4;4;4;4;4;4;4;4	1;2;2;2;2;1;1;2;2;1;1;1;1;1;1;1;1;1;1;1	122098255;74867093;122095550;74788344;74961657;460018219;341940984;182667924;341940986;75025221;17433133;205371854;380876953;380876952;519882184;547967;13431673;519882198;341940983;161784345	Q29P71;Q9V3Z6;Q17LW0;Q622K8;P91443;Q13402;P97479;Q6PIF6;Q99MZ6;Q9U1M8;P79114;Q9HD67;D3ZJP6;F8VQB6;F4IRU3;Q02440;Q9QYF3;F4K0A6;Q99104;Q9QZZ4	183.341;183.341;187.578;180.644;182.956;176.407;174.866;152.525;152.91;132.88;138.272;137.117;137.117;137.887;105.916;97.8265;102.449;106.686;100.908;97.4413	gi|122098255|sp|Q29P71.1|MYO7A_DROPSRecName: Full=Myosin-VIIa AltName: Full=Protein crinkled	Drosophila pseudoobscura pseudoobscura	3.4E-121	2168	150	114	76.00%	6.92%	29.30%	4	1	122098255	Q29P71	183341	Myo7a;Myo15a;Myo7b;ck;Myo7b;Myo7a;Myo7b;Myo5a;Myo7b;myoI;Myo5a;Myo10;Myo5a;hum-6;Myo5a;Myo15a;MYO5A;Myo7b;MYO10;Myo10;MYO7A;MYO10;myoI;Myo15a;Myo7a;MYO5A;Myo7a;MYO10;Myo10;Myo5a;MYO10;MYO5A;myoI;ck;MYO10;Myo5a;MYO10;MYO10;ck;MYO10;hum-6;VIII-2;MYO10;MYO10;Myo10;Myo10;ck;Myo5a;MYO5A;Myo15a;Myo5a;Myo10;Myo5a;Myo7a;Myo5a;Myo5a;ck;MYO7A;Myo10;Myo7a;XI-F;hum-6;VIII-2;MYO10;MYO10;hum-6;MYO10;MYO10;myoI…	10090;10090;10090;7227;10090;10090;10090;10090;10090;44689;10116;10090;10116;6239;10116;10090;9031;10090;9606;10116;9606;9913;44689;10090;10090;9031;10090;9606;10116;10116;9606;9031;44689;7227;9606;10090;9913;9913;7227;9606;6239;3702;9606;9606;10116;10090;46245;10116;9031;10090;10116;10090;10090;10090;10116;10116;7227;9606;10090;10090;3702;6238;3702;9606;9606;6239;9606;9606;44689;3702;10090;9606;…			GO:0051489-IMP;GO:0051489-IEA;GO:0051489-ISS;GO:0051489-ISO;GO:0051489-IDA;GO:0051643-IMP;GO:0051643-ISO;GO:0048870-IC;GO:0042490-IMP;GO:0042490-IEA;GO:0005902-IEA;GO:0005902-ISO;GO:0005902-IDA;GO:0003723-ISO;GO:0042491-IMP;GO:0042491-IEA;GO:0030705-ISS;GO:0030705-IDA;GO:0005903-IEA;GO:0005903-ISO;GO:0005903-IDA;GO:0005509-ISO;GO:0005509-IDA;GO:0035317-ISS;GO:0035317-IGI;GO:0031476-TAS;GO:0031477…	regulation of filopodium assembly-IMP;regulation of filopodium assembly-IEA;regulation of filopodium assembly-ISS;regulation of filopodium assembly-ISO;regulation of filopodium assembly-IDA;endoplasmic reticulum localization-IMP;endoplasmic reticulum localization-ISO;cell motility-IC;mechanoreceptor differentiation-IMP;mechanoreceptor differentiation-IEA;microvillus-IEA;microvillus-ISO;microvillu…	Biological Process-IMP;Biological Process-IEA;Biological Process-ISS;Biological Process-ISO;Biological Process-IDA;Biological Process-IMP;Biological Process-ISO;Biological Process-IC;Biological Process-IMP;Biological Process-IEA;Cellular Component-IEA;Cellular Component-ISO;Cellular Component-IDA;Molecular Function-ISO;Biological Process-IMP;Biological Process-IEA;Biological Process-ISS;Biologica…	87	GO:0000149;GO:0001726;GO:0001750;GO:0001845;GO:0001891;GO:0001917;GO:0005516;GO:0005524;GO:0005547;GO:0005667;GO:0005730;GO:0005765;GO:0005768;GO:0005794;GO:0005829;GO:0005902;GO:0005903;GO:0006582;GO:0006886;GO:0007015;GO:0007018;GO:0007267;GO:0007601;GO:0007605;GO:0007626;GO:0008017;GO:0008091;GO:0008134;GO:0008360;GO:0008407;GO:0008586;GO:0009847;GO:0016324;GO:0019899;GO:0019904;GO:0022409;GO:…	SNARE binding;ruffle;photoreceptor outer segment;phagolysosome assembly;phagocytic cup;photoreceptor inner segment;calmodulin binding;ATP binding;phosphatidylinositol-3,4,5-trisphosphate binding;transcription factor complex;nucleolus;lysosomal membrane;endosome;Golgi apparatus;cytosol;microvillus;brush border;melanin metabolic process;intracellular protein transport;actin filament organization;mi…	Molecular Function;Cellular Component;Cellular Component;Biological Process;Cellular Component;Cellular Component;Molecular Function;Molecular Function;Molecular Function;Cellular Component;Cellular Component;Cellular Component;Cellular Component;Cellular Component;Cellular Component;Cellular Component;Cellular Component;Biological Process;Biological Process;Biological Process;Biological Process;…	EC:3.6.1.3;EC:3.6.1.15	Adenosinetriphosphatase;Nucleoside-triphosphate phosphatase	noIPR;IPR001609;noIPR;noIPR;IPR001609;IPR027417
Females_1_(paired)_contig_10012	ASM_BOVIN ame: Full=Sphingomyelin phosphodiesterase ame: Full=Acid sphingomyelinase Short=aSMase Flags: Precursor	tccagcttcattggcttgtgtcaaattgaaaatccatgttgagtggtcaacaacttgatatgttgtaggttccacttcatatgatctgtaattgggattcttgttggtgtacgatgttaaactaccaccattccaggaaataccaatagcatgaccattttgtgaataatgaagaatcatttcatccttgtgggtgtgaccattgaagattccactaatggtatcactaaatctttcaatgatgcgattgtattcacgagcccatatagaccagcaatcggaactacccgatggaatgtgagctaaaatgtgaaccttctcgccagctttttcagcagccaatagagtatcatgcaaccaatctaattgaggttggctggtgatgctgccatcgaagaa…	569	19	1.6E-44	51.51%	swissprot	gi|122142446|sp|Q0VD19.1|ASM_BOVINRecName: Full=Sphingomyelin phosphodiesterase AltName: Full=Acid sphingomyelinase Short=aSMase Flags: Precursor;gi|1351982|sp|Q04519.2|ASM_MOUSERecName: Full=Sphingomyelin phosphodiesterase AltName: Full=Acid sphingomyelinase Short=ASMase Flags: Precursor;gi|224471897|sp|P17405.4|ASM_HUMANRecName: Full=Sphingomyelin phosphodiesterase AltName: Full=Acid sphingomye…	Bos taurus;Mus musculus;Homo sapiens;Caenorhabditis elegans;Caenorhabditis elegans;Dictyostelium discoideum;Caenorhabditis elegans;Dictyostelium discoideum;Homo sapiens;Mus musculus;Rattus norvegicus;Bos taurus;Dictyostelium discoideum;Homo sapiens;Mus musculus;Dictyostelium discoideum;Neurospora crassa OR74A;Cryptococcus neoformans var. neoformans JEC21;Kluyveromyces lactis NRRL Y-1140	1.6E-44;4.1E-44;7.2E-42;2.8E-35;5.8E-34;6.1E-30;3.4E-29;7.5E-29;1.6E-24;2.4E-24;9.4E-24;2.5E-22;9.0E-17;1.6E-16;1.7E-15;1.1E-11;1.1E-8;4.4E-5;6.8E-4	625;627;629;618;564;637;589;583;453;445;445;450;446;455;456;438;731;678;681	193;192;192;190;189;195;191;196;200;201;201;200;199;204;201;196;161;131;136	118;118;113;111;106;110;103;107;103;106;102;102;95;88;86;88;77;57;57	61.14%;61.46%;58.85%;58.42%;56.08%;56.41%;53.93%;54.59%;51.50%;52.74%;50.75%;51.00%;47.74%;43.14%;42.79%;44.90%;47.83%;43.51%;41.91%	30.88%;30.62%;30.52%;30.74%;33.51%;30.61%;32.43%;33.62%;44.15%;45.17%;45.17%;44.44%;44.62%;44.84%;44.08%;44.75%;22.02%;19.32%;19.97%	101.76%;101.23%;101.23%;100.18%;99.65%;102.81%;100.70%;103.34%;105.45%;105.98%;105.98%;105.45%;104.92%;107.56%;105.98%;103.34%;84.89%;69.07%;71.70%	1;1;1;1;1;1;1;1;1;1;1;1;1;1;1;1;1;1;1	-3;-3;-3;-3;-3;-3;-3;-3;-3;-3;-3;-3;-3;-3;-3;-3;-3;-3;-3	122142446;1351982;224471897;33112226;33112225;74850707;33112227;74858285;39932730;341940248;62899655;122140903;74855105;62906890;18202276;74859496;597439623;68625325;83288417	Q0VD19;Q04519;P17405;Q23498;Q10916;Q54C16;Q9UAY4;Q55C09;Q92484;P70158;Q641Z7;Q3ZC91;Q54SR8;Q92485;P58242;Q55GC7;Q9P3S1;Q5KH67;Q6CWT7	160.229;159.073;152.91;134.42;130.183;119.783;117.472;116.316;103.219;102.449;100.908;97.0561;81.2629;80.4925;77.7962;66.2402;57.3806;46.595;43.1282	gi|122142446|sp|Q0VD19.1|ASM_BOVINRecName: Full=Sphingomyelin phosphodiesterase AltName: Full=Acid sphingomyelinase Short=aSMase Flags: Precursor	Bos taurus	1.6E-44	625	193	118	61.14%	30.88%	101.76%	1	-3	122142446	Q0VD19	160229	SMPDL3A;SMPDL3B;SMPD1;SMPD1;asm-3;asm-3;sgmD;SMPDL3B;Smpdl3b;SMPDL3A;asm-2;Smpdl3b;SMPDL3A;Smpd1;sgmD;asm-1;Smpdl3a;sgmA;PPN1;asm-2;Smpdl3a;sgmA;Smpdl3a;sgmC;Smpd1;sgmD;Smpdl3a;SMPD1;sgmC;SMPD1;asm-2;sgmB;Smpd1;Smpdl3a;Smpd1;Smpd1;SMPDL3A;asm-2;PPN1;SMPDL3A;sgmC;asm-2;sgmA;asm-1;sgmB;Smpdl3b;Smpdl3b;SMPDL3A;asm-3;PPN1;Smpdl3b;sgmD;SMPDL3A;SMPDL3A;Smpdl3a;sgmB;PPN1;Smpd1;Smpdl3a;SMPD1;Smpdl3b;SMPD…	9913;9606;9913;9913;6239;6239;44689;9606;10090;9606;6239;10090;9606;10090;44689;6239;10090;44689;284590;6239;10090;44689;10090;44689;10090;44689;10090;9606;44689;9913;6239;44689;10090;10090;10090;10090;9606;6239;284590;9606;44689;6239;44689;6239;44689;10090;10090;9606;6239;284590;10090;44689;9606;9606;10090;44689;284590;10090;10116;9606;10090;9606;10090;6239;44689;284590;10090;10090;6239;10090;10…			GO:0000298-IEA;GO:0045087-IEA;GO:0043065-IEA;GO:0042493-IEA;GO:0045121-IDA;GO:0005829-IEA;GO:0016042-IEA;GO:0007165-TAS;GO:0009143-IEA;GO:0009143-ISS;GO:0009143-ISO;GO:0009143-IDA;GO:0006954-IEA;GO:0006797-IEA;GO:0006798-IEA;GO:0005622-IDA;GO:0005515-IPI;GO:0004309-IEA;GO:0046466-IMP;GO:0046466-IEA;GO:0046466-ISS;GO:0042220-IEA;GO:0050728-IMP;GO:0050728-IEA;GO:0050728-ISS;GO:0035307-IMP;GO:003530…	endopolyphosphatase activity-IEA;innate immune response-IEA;positive regulation of apoptotic process-IEA;response to drug-IEA;membrane raft-IDA;cytosol-IEA;lipid catabolic process-IEA;signal transduction-TAS;nucleoside triphosphate catabolic process-IEA;nucleoside triphosphate catabolic process-ISS;nucleoside triphosphate catabolic process-ISO;nucleoside triphosphate catabolic process-IDA;inflamm…	Molecular Function-IEA;Biological Process-IEA;Biological Process-IEA;Biological Process-IEA;Cellular Component-IDA;Cellular Component-IEA;Biological Process-IEA;Biological Process-TAS;Biological Process-IEA;Biological Process-ISS;Biological Process-ISO;Biological Process-IDA;Biological Process-IEA;Biological Process-IEA;Biological Process-IEA;Cellular Component-IDA;Molecular Function-IPI;Molecula…	13	GO:0005515;GO:0005615;GO:0005765;GO:0005768;GO:0005886;GO:0006685;GO:0008270;GO:0023021;GO:0035307;GO:0043407;GO:0045121;GO:0046513;GO:0061750	protein binding;extracellular space;lysosomal membrane;endosome;plasma membrane;sphingomyelin catabolic process;zinc ion binding;termination of signal transduction;positive regulation of protein dephosphorylation;negative regulation of MAP kinase activity;membrane raft;ceramide biosynthetic process;acid sphingomyelin phosphodiesterase activity	Molecular Function;Cellular Component;Cellular Component;Cellular Component;Cellular Component;Biological Process;Molecular Function;Biological Process;Biological Process;Biological Process;Cellular Component;Biological Process;Molecular Function	EC:3.1.4.12	Sphingomyelin phosphodiesterase	IPR029052;IPR004843;noIPR;noIPR;noIPR
Females_1_(paired)_contig_10014	---NA---	tttgggggaaaaaattatgtatagtataattttattgtattgtgatttaaggagatataacatatagcattgattttaaacaatgtatatagtttatcgaaaagaaaatgttacataggtgttttggtatttgtcttaaaactaactaaatatagcttagtatctaagaagaattcaccacatgggctcattcacactaaaaacaatgctatcacataattaatataattaaacctgaaaattgttaacaaatataaataagagtataattatgaaatatatttgcactattaaagaagaagactaaattacatttcgcgcaggagtgatgcagacacgtttctataatacaaccaaaaagtctttgttccattccccttgtagggagttgagttggcg…	501
Females_1_(paired)_contig_10015	---NA---	caaaagtgacacgaactgtaactcataccgaagtacttacgggccaacaatctccagacatcgaggccctgctaaaacaaaagcttcaggaatgtgaacgtggtcaagctagttccaaaataacccagatcctagacacacaattcaaaactgactctgatcgtggcagtatagatagcttcgaaatgaataggagtctagacctggcgtccagtagcgctgatgaaagtttcgacatctccaaagatgccactaaatccgatattgattcattggaagtggatagacctcatacaactcgcgaggaaagcatcgagtcaaccgatatgcaacaaatggatgacctcatatctaaatttggagttacaatcggcgatggtcttacaactaccac	394
Females_1_(paired)_contig_10016	---NA---	ccgatgagagacgactagtggctgattttgttgttgtaaccgatgaaggactggaacccgttgaagtgactttttgttgtagatatttaggggctctgggtccaagacttgtaggtcgtacaggttttattgatccatttgcccgacccttcgcatttgtagagctaaacgaatcactttttaattttgtcgagcgtcccaccctattcgagagcaatgattctcgtgaggccgatttatttgtaatcactgaactcttcatactttcattcatcgaatccacacaaagatccgagaaacgttcattatcggaagacttatt	322
Females_1_(paired)_contig_10018	WASC2_DROME ame: Full=WASH complex subunit 2	ctattcttttcatctgcttcttccattgcattggtaggactacaatttttatgctcacccaattgagatttatttaaattatttgtttctgttttacggcttacacttggatataatgtggggggatttattgaattgtccagcgtgtttttagttgccaccgaagtaacttcctgtggagttggagtcgtgttcgtaaatttactgatattttcatttgatttgcttccaatttgagagagtgtctcctcggttttctctataacattgtcaaaatattcttcattttctaactttgatttgagatagttttcttgtcgggctcttctagtcgatggcctacgattggcgggannnnnnnnnnnnnnnnnnnnnnnnnnnnnnnnnnnnnntcgggag…	1029	1	2.0E-7	52.71%	swissprot	gi|229485401|sp|A1ZBW7.1|WASC2_DROMERecName: Full=WASH complex subunit 2	Drosophila melanogaster	2.0E-7	1469	129	68	52.71%	8.78%	37.61%	1	-2	229485401	A1ZBW7	566102	gi|229485401|sp|A1ZBW7.1|WASC2_DROMERecName: Full=WASH complex subunit 2	Drosophila melanogaster	2.0E-7	1469	129	68	52.71%	8.78%	37.61%	1	-2	229485401	A1ZBW7	566102	CG16742;CG16742;CG16742	7227;7227;7227			GO:0045785-IMP;GO:0071203-IDA;GO:0003674-ND	positive regulation of cell adhesion-IMP;WASH complex-IDA;molecular_function-ND	Biological Process-IMP;Cellular Component-IDA;Molecular Function-ND							noIPR
Females_1_(paired)_contig_10019	DOT1L_DROME ame: Full=Histone-lysine N- H3 lysine-79 specific ame: Full=DOT1 Short=dDOT1L ame: Full=Histone H3-K79 methyltransferase Short=H3-K79-HMTase ame: Full= grappa	gccgtgcctaccgttaccgacatatttacggccgcatttataattgattgatgggttatttccaaggttctctcgatttctccattaaccaaatccccaatggttttcgaagccattccaggcatggaattactattgccaccagatggggcatgttgattcagtttctcttgggaaagatgacgtcttaatgccatttttgctggtgacacttgcg	217	1	1.1E-22	79.45%	swissprot	gi|56748803|sp|Q8INR6.2|DOT1L_DROMERecName: Full=Histone-lysine N-methyltransferase, H3 lysine-79 specific AltName: Full=DOT1-like protein Short=dDOT1L AltName: Full=Histone H3-K79 methyltransferase Short=H3-K79-HMTase AltName: Full=Protein grappa	Drosophila melanogaster	1.1E-22	1848	73	58	79.45%	3.95%	100.92%	1	-3	56748803	Q8INR6	955153	gi|56748803|sp|Q8INR6.2|DOT1L_DROMERecName: Full=Histone-lysine N-methyltransferase, H3 lysine-79 specific AltName: Full=DOT1-like protein Short=dDOT1L AltName: Full=Histone H3-K79 methyltransferase Short=H3-K79-HMTase AltName: Full=Protein grappa	Drosophila melanogaster	1.1E-22	1848	73	58	79.45%	3.95%	100.92%	1	-3	56748803	Q8INR6	955153	gpp;gpp;gpp;gpp;gpp;gpp;gpp;gpp;gpp;gpp;gpp;gpp;gpp;gpp;gpp;gpp;gpp;gpp;gpp;gpp;gpp;gpp;gpp;gpp;gpp;gpp;gpp;gpp;gpp;gpp;gpp;gpp;gpp;gpp;gpp;gpp;gpp;gpp;gpp;gpp;gpp;gpp;gpp;gpp;gpp;gpp;gpp;gpp;gpp;gpp;gpp;gpp	7227;7227;7227;7227;7227;7227;7227;7227;7227;7227;7227;7227;7227;7227;7227;7227;7227;7227;7227;7227;7227;7227;7227;7227;7227;7227;7227;7227;7227;7227;7227;7227;7227;7227;7227;7227;7227;7227;7227;7227;7227;7227;7227;7227;7227;7227;7227;7227;7227;7227;7227;7227			GO:0030702-IMP;GO:0034729-IMP;GO:0034729-IEA;GO:0000077-IBA;GO:0000781-IEA;GO:2000637-IMP;GO:0016571-IMP;GO:2000677-IBA;GO:0018024-IEA;GO:0051726-IEA;GO:0016740-IEA;GO:0048096-IMP;GO:0048096-IGI;GO:0032259-IEA;GO:0006281-IBA;GO:0035097-IC;GO:0031151-IMP;GO:0031151-IEA;GO:0006342-IMP;GO:0006342-IEA;GO:0006342-IGI;GO:0008168-IEA;GO:0006348-IMP;GO:0005634-IMP;GO:0005634-IEA;GO:0006325-IEA	chromatin silencing at centromere-IMP;histone H3-K79 methylation-IMP;histone H3-K79 methylation-IEA;DNA damage checkpoint-IBA;chromosome, telomeric region-IEA;positive regulation of gene silencing by miRNA-IMP;histone methylation-IMP;regulation of transcription regulatory region DNA binding-IBA;histone-lysine N-methyltransferase activity-IEA;regulation of cell cycle-IEA;transferase activity-IEA;c…	Biological Process-IMP;Biological Process-IMP;Biological Process-IEA;Biological Process-IBA;Cellular Component-IEA;Biological Process-IMP;Biological Process-IMP;Biological Process-IBA;Molecular Function-IEA;Biological Process-IEA;Molecular Function-IEA;Biological Process-IMP;Biological Process-IGI;Biological Process-IEA;Biological Process-IBA;Cellular Component-IC;Molecular Function-IMP;Molecular…	11	GO:0000077;GO:0000781;GO:0006281;GO:0006348;GO:0030702;GO:0031151;GO:0034729;GO:0035097;GO:0048096;GO:2000637;GO:2000677	DNA damage checkpoint;chromosome, telomeric region;DNA repair;chromatin silencing at telomere;chromatin silencing at centromere;histone methyltransferase activity (H3-K79 specific);histone H3-K79 methylation;histone methyltransferase complex;chromatin-mediated maintenance of transcription;positive regulation of gene silencing by miRNA;regulation of transcription regulatory region DNA binding	Biological Process;Cellular Component;Biological Process;Biological Process;Biological Process;Molecular Function;Biological Process;Cellular Component;Biological Process;Biological Process;Biological Process	EC:2.1.1.43	Histone-lysine N-methyltransferase	noIPR
Females_1_(paired)_contig_1002	RL17_DROME ame: Full=60S ribosomal L17	ttttccggtttaattcactaagaagaagaaattaaacacaaacgatgggtcgctactccagggaacctgagacagccgccaaggcttgcaaagcccgtggaccaaatctacgtgtgcatttcaagaacacccatgaaacagcccaagccataaagcgtatgcccttgcgtcgtgcccaacgtttcttgaaggctgtcattgaacagaaggaatgcgttcccttccgtcgtttcaatggtggtgttggccgttgcgcccaagccaaacagtggaagaccacccaaggtcgttggcccaagaagtccgctgaattccttttgcaattgctccgcaacgccgaagccaatgctgactacaaaggtctcgatgttgatcgtttggttgtcgatcacattcaag…	831	20	1.5E-100	90.94%	swissprot	gi|74949013|sp|Q9W3W8.1|RL17_DROMERecName: Full=60S ribosomal protein L17;gi|74917257|sp|Q6XJ13.1|RL17_DROYARecName: Full=60S ribosomal protein L17;gi|122109708|sp|Q29IM3.1|RL17_DROPSRecName: Full=60S ribosomal protein L17;gi|172045599|sp|A8CAG3.1|RL17_PHLPPRecName: Full=60S ribosomal protein L17;gi|171460896|sp|A0NGY0.1|RL17_ANOGARecName: Full=60S ribosomal protein L17;gi|74903321|sp|Q5MIR6.1|RL…	Drosophila melanogaster;Drosophila yakuba;Drosophila pseudoobscura pseudoobscura;Phlebotomus papatasi;Anopheles gambiae;Aedes albopictus;Aedes aegypti;Lonomia obliqua;Carabus granulatus;Agriotes lineatus;Bombyx mori;Biphyllus lunatus;Argas monolakensis;Diaphorina citri;Ixodes scapularis;Maconellicoccus hirsutus;Homo sapiens/Felis catus;Rattus norvegicus/Bos taurus;Mus musculus;Caenorhabditis eleg…	1.5E-100;1.5E-100;2.9E-100;2.2E-97;6.6E-93;9.6E-92;1.1E-91;1.2E-91;2.1E-91;3.3E-91;7.9E-91;6.9E-89;1.1E-87;1.3E-85;4.7E-85;6.4E-84;1.8E-79;7.0E-79;1.1E-78;6.8E-78	186;186;186;186;187;186;186;187;182;188;187;181;185;185;185;185;184;184;184;187	151;151;151;151;151;151;151;151;151;151;151;151;151;151;151;151;151;151;151;147	145;145;144;143;141;139;139;140;137;138;140;136;135;135;134;135;131;131;131;124	96.03%;96.03%;95.36%;94.70%;93.38%;92.05%;92.05%;92.72%;90.73%;91.39%;92.72%;90.07%;89.40%;89.40%;88.74%;89.40%;86.75%;86.75%;86.75%;84.35%	81.18%;81.18%;81.18%;81.18%;80.75%;81.18%;81.18%;80.75%;82.97%;80.32%;80.75%;83.43%;81.62%;81.62%;81.62%;81.62%;82.07%;82.07%;82.07%;78.61%	54.51%;54.51%;54.51%;54.51%;54.51%;54.51%;54.51%;54.51%;54.51%;54.51%;54.51%;54.51%;54.51%;54.51%;54.51%;54.51%;54.51%;54.51%;54.51%;53.07%	1;1;1;1;1;1;1;1;1;1;1;1;1;1;1;1;1;1;1;1	3;3;3;3;3;3;3;3;3;3;3;3;3;3;3;3;3;3;3;3	74949013;74917257;122109708;172045599;171460896;74903321;122127518;74903283;122102228;122102229;74904860;122082005;121952302;122103768;75029834;171769787;94730348/132799;108860927/132805;22001904;75021628	Q9W3W8;Q6XJ13;Q29IM3;A8CAG3;A0NGY0;Q5MIR6;Q1HR65;Q5MGD1;Q4GXH5;Q4GXH7;Q5UAS2;Q4GXH6;Q09JW2;Q0PXV9;Q4PM54;A2I3Y6;Q5XTY7/P18621;P24049/Q3T025;Q9CPR4;Q9BL19	298.901;298.901;298.13;290.812;279.256;276.559;276.174;276.174;275.404;275.018;274.248;268.855;266.159;260.766;259.225;256.529;244.973;243.432;243.047;241.121	gi|74949013|sp|Q9W3W8.1|RL17_DROMERecName: Full=60S ribosomal protein L17	Drosophila melanogaster	1.5E-100	186	151	145	96.03%	81.18%	54.51%	1	3	74949013	Q9W3W8	298901	RpL17;RpL17;RpL17;rpl-17;RpL17;RpL17;RpL17;RpL17;RpL17;RPL17;RPL17;RpL17;RPL17;rpl-17;RpL17;Rpl17;RpL17;RPL17;RpL17;RpL17;RpL17;RPL17;RpL17;RPL17;RpL17;rpl-17;RpL17;Rpl17;RpL17;RpL17;RPL17;RpL17;RPL17;RpL17;RpL17;RpL17;RpL17;RPL17;RpL17;Rpl17;RpL17;RpL17;RPL17;RpL17;RpL17;RpL17;RPL17;RpL17;RpL17;RpL17;Rpl17;Rpl17;RpL17;RpL17;RpL17;RpL17;Rpl17;rpl-17;RpL17;RpL17;RpL17;RpL17;RpL17;RpL17;RPL17;RpL17…	121845;121845;6945;6239;6945;29031;197003;118799;6945;9606;9606;6945;9685;6239;197003;10090;197003;9606;7091;7159;292458;9606;292458;9913;7159;6239;118799;10116;121845;7245;9685;292458;9606;197003;292458;197003;29031;9913;304329;10090;7160;7160;9606;7227;121845;121845;9606;118799;177089;177089;10116;10116;7245;7245;118799;46245;10116;6239;7160;46245;29031;7245;6945;177089;9606;7159;6945;46245;722…			GO:0005844-IDA;GO:0003723-N/A;GO:0003723-ISO;GO:0006614-TAS;GO:0030529-IEA;GO:0005829-TAS;GO:0031672-IDA;GO:1990928-IEP;GO:0008150-ND;GO:1900087-IMP;GO:0022625-N/A;GO:0022625-TAS;GO:0022625-ISO;GO:0022625-IDA;GO:0005840-IEA;GO:0006412-IEA;GO:0006412-NAS;GO:0005622-IEA;GO:0070180-IDA;GO:0006413-TAS;GO:0005515-IPI;GO:0019083-TAS;GO:0003735-IEA;GO:0003735-NAS;GO:0003735-TAS;GO:0000184-TAS;GO:0015934…	polysome-IDA;RNA binding-N/A;RNA binding-ISO;SRP-dependent cotranslational protein targeting to membrane-TAS;ribonucleoprotein complex-IEA;cytosol-TAS;A band-IDA;response to amino acid starvation-IEP;biological_process-ND;positive regulation of G1/S transition of mitotic cell cycle-IMP;cytosolic large ribosomal subunit-N/A;cytosolic large ribosomal subunit-TAS;cytosolic large ribosomal subunit-IS…	Cellular Component-IDA;Molecular Function-N/A;Molecular Function-ISO;Biological Process-TAS;Cellular Component-IEA;Cellular Component-TAS;Cellular Component-IDA;Biological Process-IEP;Biological Process-ND;Biological Process-IMP;Cellular Component-N/A;Cellular Component-TAS;Cellular Component-ISO;Cellular Component-IDA;Cellular Component-IEA;Biological Process-IEA;Biological Process-NAS;Cellular …	14	GO:0000184;GO:0002181;GO:0003735;GO:0005515;GO:0005634;GO:0005844;GO:0019083;GO:0022625;GO:0031672;GO:0034198;GO:0042254;GO:0070180;GO:1900087;GO:1990928	nuclear-transcribed mRNA catabolic process, nonsense-mediated decay;cytoplasmic translation;structural constituent of ribosome;protein binding;nucleus;polysome;viral transcription;cytosolic large ribosomal subunit;A band;cellular response to amino acid starvation;ribosome biogenesis;large ribosomal subunit rRNA binding;positive regulation of G1/S transition of mitotic cell cycle;response to amino…	Biological Process;Biological Process;Molecular Function;Molecular Function;Cellular Component;Cellular Component;Biological Process;Cellular Component;Cellular Component;Biological Process;Biological Process;Molecular Function;Biological Process;Biological Process			IPR005721;IPR001063;IPR036394;noIPR;IPR005721;IPR018260;IPR005721;IPR001063;IPR036394
Females_1_(paired)_contig_10020	ISCA1_DROME ame: Full=Iron-sulfur cluster assembly 1 mitochondrial ame: Full=Lethal (1) G0136 ame: Full= magnetoreceptor subunit Flags: Precursor	gttatcattacgatctgataaaaacaaaacatttggaaaaataatagaagcatacgtccgtctggaaagtaaaaatctttatttaaaattgaaatactcgaaaatttaagtacaaattctttagtacacaaatatggccacaaaggtagttgcaactgccacagtgagggcattaaagggccgtaaattattgcccaccagagcagcactaacattgactccctcagcggtgcaacgtataaaagatttacttaaaggtcaaccggaatatactggattaaaagttggtgtgaggcaacgtggttgtaatggcctgtcatataccttaaattatgccaaagagaaagataaattggatgaagaagttgtccaagatggagttagggtttatatagacaa…	558	20	5.1E-59	75.35%	swissprot	gi|74934012|sp|Q8T3X9.1|ISCA1_DROMERecName: Full=Iron-sulfur cluster assembly 1 homolog, mitochondrial AltName: Full=Lethal (1) G0136 AltName: Full=Putative magnetoreceptor subunit MagR Flags: Precursor;gi|81170638|sp|Q5ZJ74.1|ISCA1_CHICKRecName: Full=Iron-sulfur cluster assembly 1 homolog, mitochondrial AltName: Full=HESB-like domain-containing protein 2 AltName: Full=Iron-sulfur assembly protei…	Drosophila melanogaster;Gallus gallus;Columba livia;Danio rerio;Homo sapiens/Macaca fascicularis/Bos taurus;Rattus norvegicus;Mus musculus;Saccharomyces cerevisiae S288C;Arabidopsis thaliana;Dictyostelium discoideum;Arabidopsis thaliana;Schizosaccharomyces pombe 972h-;Rickettsia prowazekii str. Madrid E;Xenorhabdus nematophila ATCC 19061;Yersinia enterocolitica subsp. enterocolitica 8081;Photorha…	5.1E-59;1.1E-54;2.2E-54;3.9E-53;1.3E-52;1.6E-52;2.7E-52;1.6E-31;2.7E-31;8.2E-30;1.2E-28;2.9E-25;5.2E-25;4.0E-22;5.8E-22;6.4E-22;6.6E-22;1.1E-21;3.5E-21;3.6E-21	130;129;132;129;129;129;129;250;137;139;109;190;110;107;107;107;107;107;107;107	119;119;119;119;119;119;119;99;97;102;99;81;102;100;101;101;100;101;100;100	113;104;105;107;104;104;103;72;72;76;71;61;70;63;66;67;63;66;63;62	94.96%;87.39%;88.24%;89.92%;87.39%;87.39%;86.55%;72.73%;74.23%;74.51%;71.72%;75.31%;68.63%;63.00%;65.35%;66.34%;63.00%;65.35%;63.00%;62.00%	91.54%;92.25%;90.15%;92.25%;92.25%;92.25%;92.25%;39.60%;70.80%;73.38%;90.83%;42.63%;92.73%;93.46%;94.39%;94.39%;93.46%;94.39%;93.46%;93.46%	63.98%;63.98%;63.98%;63.98%;63.98%;63.98%;63.98%;53.23%;52.15%;54.84%;53.23%;43.55%;54.84%;53.76%;54.30%;54.30%;53.76%;54.30%;53.76%;53.76%	1;1;1;1;1;1;1;1;1;1;1;1;1;1;1;1;1;1;1;1	2;2;2;2;2;2;2;2;2;2;2;2;2;2;2;2;2;2;2;2	74934012;81170638;980952146;81170637;74761270/75076012/122140219;81170640;81170639;2495214;88909163;74855965;88909165;2495216;6647953;75396868;166215529;81418810;81644319;166215530/166973719/226711607/122383054/226711606/81638852/226711608/122384967/81593923;166973718;226711597	Q8T3X9;Q5ZJ74;P0DN75;Q4QRC6;Q4R5F0/Q9BUE6/Q3SZG8;Q80W96;Q9D924;Q07821;Q8LBM4;Q54VS1;Q8L8C0;P78859;Q9ZD62;Q8GLE6;A1JKQ4;Q7N226;Q6D261;Q1C5H2/A4TMV2/A7FFX3/B2K9R5/Q667Y3/A9R816/B1JRZ0/Q8ZCS3/Q1CKA7;A8GHY1;B4EZU6	187.193;176.022;175.637;172.17;171.014;170.629;169.859;119.783;116.316;112.464;108.227;101.679;98.9821;91.2781;90.8929;90.5077;90.5077;90.1225;88.5817;88.5817	gi|74934012|sp|Q8T3X9.1|ISCA1_DROMERecName: Full=Iron-sulfur cluster assembly 1 homolog, mitochondrial AltName: Full=Lethal (1) G0136 AltName: Full=Putative magnetoreceptor subunit MagR Flags: Precursor	Drosophila melanogaster	5.1E-59	130	119	113	94.96%	91.54%	63.98%	1	2	74934012	Q8T3X9	187193	ISCA1;isca1;ISCA1;isca1;At2g36260;iscA;isca1;At2g16710;iscA;iscA;Isca1;iscA;iscA;ISCA1;ISCA1;RP484;iscA;isca1;iscA;isa1;ISA1;At2g36260;iscA;At2g16710;Isca1;ISCA1;ISCA1;iscA;iscA;isa1;isa1;MagR;isca1;MagR;isa1;MagR;iscA;isca1;ISCA1;Isca1;At2g16710;iscA;Isca1;ISCA1;ISCA1;ISA1;isa1;iscA;iscA;ISA1;iscA;iscA;iscA;ISCA1;iscA;iscA;At2g16710;RP484;iscA;ISCA1;At2g16710;Isca1;iscA;Isca1;isca1;At2g36260;Isc…	9541;7955;9541;44689;3702;243265;44689;3702;632;360102;10116;632;349747;8932;9606;272947;502800;7955;218491;284812;559292;3702;349747;3702;10116;8932;9031;360102;273123;284812;284812;7227;44689;7227;284812;7227;243265;7955;9606;10090;3702;529507;10116;9913;9541;559292;284812;273123;502801;559292;529507;360102;349746;9031;632;218491;3702;272947;273123;9913;3702;10090;386656;10116;44689;3702;10090;…			GO:0005515-IPI;GO:0071000-IDA;GO:0044281-TAS;GO:0005506-IEA;GO:0005506-IDA;GO:0005759-IEA;GO:0005759-TAS;GO:0005759-IDA;GO:0005759-IBA;GO:0005739-IEA;GO:0005739-ISS;GO:0005739-N/A;GO:0005739-ISO;GO:0005739-IDA;GO:0046872-IEA;GO:0097428-IMP;GO:0097428-IEA;GO:0097428-IDA;GO:0097428-IBA;GO:0051537-IDA;GO:0051537-IBA;GO:0016226-IMP;GO:0016226-IBA;GO:0016226-IGI;GO:0050886-NAS;GO:0051536-IEA;GO:005153…	protein binding-IPI;response to magnetism-IDA;small molecule metabolic process-TAS;iron ion binding-IEA;iron ion binding-IDA;mitochondrial matrix-IEA;mitochondrial matrix-TAS;mitochondrial matrix-IDA;mitochondrial matrix-IBA;mitochondrion-IEA;mitochondrion-ISS;mitochondrion-N/A;mitochondrion-ISO;mitochondrion-IDA;metal ion binding-IEA;protein maturation by iron-sulfur cluster transfer-IMP;protein…	Molecular Function-IPI;Biological Process-IDA;Biological Process-TAS;Molecular Function-IEA;Molecular Function-IDA;Cellular Component-IEA;Cellular Component-TAS;Cellular Component-IDA;Cellular Component-IBA;Cellular Component-IEA;Cellular Component-ISS;Cellular Component-N/A;Cellular Component-ISO;Cellular Component-IDA;Molecular Function-IEA;Biological Process-IMP;Biological Process-IEA;Biologic…	11	GO:0005198;GO:0005515;GO:0005759;GO:0006783;GO:0008198;GO:0009102;GO:0016226;GO:0050886;GO:0051537;GO:0071000;GO:0097428	structural molecule activity;protein binding;mitochondrial matrix;heme biosynthetic process;ferrous iron binding;biotin biosynthetic process;iron-sulfur cluster assembly;endocrine process;2 iron, 2 sulfur cluster binding;response to magnetism;protein maturation by iron-sulfur cluster transfer	Molecular Function;Molecular Function;Cellular Component;Biological Process;Molecular Function;Biological Process;Biological Process;Biological Process;Molecular Function;Biological Process;Biological Process			IPR016092;IPR035903;IPR000361;noIPR;noIPR;IPR017870;IPR035903
Females_1_(paired)_contig_10021	CP6A9_DROME ame: Full=Cytochrome P450 6a9 ame: Full=CYPVIA9	tggtttggaagatttcattttttaaactaacatatattttttattgattctatttaatataattttttttattcactaactaataagtaaatttcttaaatttttgttacttttaaaaccaaatcattttctggtgtcaacatgaaattttccttatcatatttcattggtatcattgtctcagcacagggttggaatttaaaacgcgataatagaagacttagaccaaccataatttgcattttggcaaaacgcaaaccaatacaattgcgtggaccatctccaaaaggcatatgcattgttgaatctctattggcaacttgttcaggagaaaagttctcaggatcgaaaacatctggatttggataatattcaggatcacgatgtatacataagcat…	1688	20	0.0E0	62.26%	swissprot	gi|12644426|sp|Q27594.3|CP6A9_DROMERecName: Full=Cytochrome P450 6a9 AltName: Full=CYPVIA9;gi|11386702|sp|Q9V774.1|C6A21_DROMERecName: Full=Probable cytochrome P450 6a21 AltName: Full=CYPVIA21;gi|12644425|sp|Q27593.2|CP6A8_DROMERecName: Full=Cytochrome P450 6a8 AltName: Full=CYPVIA8;gi|12644217|sp|P33270.2|CP6A2_DROMERecName: Full=Cytochrome P450 6a2 AltName: Full=CYPVIA2 AltName: Full=Cytochrome…	Drosophila melanogaster;Drosophila melanogaster;Drosophila melanogaster;Drosophila melanogaster;Drosophila melanogaster;Drosophila melanogaster;Musca domestica;Drosophila melanogaster;Drosophila melanogaster;Drosophila melanogaster;Drosophila melanogaster;Drosophila melanogaster;Drosophila melanogaster;Blattella germanica;Blattella germanica;Musca domestica;Drosophila melanogaster;Musca domestica…	0.0E0;0.0E0;1.0E-168;4.4E-167;1.6E-165;1.8E-159;4.4E-158;7.0E-155;1.5E-153;1.2E-136;1.1E-132;6.0E-132;2.4E-130;2.1E-108;8.3E-98;2.2E-95;3.5E-94;2.6E-91;1.2E-90;5.7E-88	504;504;506;506;507;501;509;502;501;503;499;509;493;524;501;520;512;516;504;504	485;489;501;504;503;502;509;486;486;487;507;515;500;513;490;511;519;515;506;505	361;360;338;328;346;334;343;319;321;305;305;309;298;286;276;295;291;279;276;269	74.43%;73.62%;67.47%;65.08%;68.79%;66.53%;67.39%;65.64%;66.05%;62.63%;60.16%;60.00%;59.60%;55.75%;56.33%;57.73%;56.07%;54.17%;54.55%;53.27%	96.23%;97.02%;99.01%;99.60%;99.21%;100.20%;100.00%;96.81%;97.01%;96.82%;101.60%;101.18%;101.42%;97.90%;97.80%;98.27%;101.37%;99.81%;100.40%;100.20%	86.20%;86.91%;89.04%;89.57%;89.40%;89.22%;90.46%;86.37%;86.37%;86.55%;90.11%;91.53%;88.86%;91.17%;87.09%;90.82%;92.24%;91.53%;89.93%;89.75%	1;1;1;1;1;1;1;1;1;1;1;1;1;1;1;1;1;1;1;1	-1;-1;-1;-1;-1;-1;-1;-1;-1;-1;-1;-1;-1;-1;-1;-1;-1;-1;-1;-1	12644426;11386702;12644425;12644217;11386706;11386701;117184;11386700;11386699;11386688;12643917;11386694;11386695;47605528;47605529;47605527;11386717;47605405;3913321;3913331	Q27594;Q9V774;Q27593;P33270;Q9VB31;Q9V773;P13527;Q9V771;Q9V770;P82711;Q9V769;Q9V4U7;Q9V4U9;Q964R0;Q964R1;Q964Q7;Q9W223;Q27698;O61387;Q27664	589.726;570.081;495.738;491.886;488.034;472.241;468.774;460.299;456.833;413.69;403.29;401.749;397.127;341.273;313.153;307.375;303.908;296.59;294.664;287.345	gi|12644426|sp|Q27594.3|CP6A9_DROMERecName: Full=Cytochrome P450 6a9 AltName: Full=CYPVIA9	Drosophila melanogaster	0.0E0	504	485	361	74.43%	96.23%	86.20%	1	-1	12644426	Q27594	589726	Cyp6a2;Cyp6a9;Cyp6a20;Cyp6d2;Cyp6a23;Cyp6a2;CYP6J1;Cyp6a9;CYP6B2;Cyp6a18;CYP6B7;Cyp6a2;Cyp6a23;CYP6J1;Cyp6a18;Cyp6a17;Cyp6a14;Cyp6a18;Cyp6a13;Cyp6a23;Cyp6a22;Cyp6a2;Cyp6a14;CYP6B2;Cyp6a2;Cyp6a23;Cyp6d2;Cyp6a17;Cyp6d2;Cyp6a22;Cyp6a22;CYP6A1;Cyp6a22;Cyp6a13;CYP6D1;Cyp6a13;CYP6B2;Cyp6a13;Cyp6a14;Cyp6a9;Cyp6a2;Cyp6d2;Cyp6a23;Cyp6a8;Cyp6a8;Cyp6a9;Cyp6a8;Cyp6a2;Cyp6a20;CYP6B7;Cyp6a17;Cyp6a22;Cyp6a17;Cy…	7227;7227;7227;7227;7227;7227;6973;7227;29058;7227;29058;7227;7227;6973;7227;7227;7227;7227;7227;7227;7227;7227;7227;29058;7227;7227;7227;7227;7227;7227;7227;7370;7227;7227;7370;7227;29058;7227;7227;7227;7227;7227;7227;7227;7227;7227;7227;7227;7227;29058;7227;7227;7227;7227;7370;7227;29058;6973;7227;7370;7227;7370;7227;7370;7227;7227;7370;7227;7227;7227;7370;7227;7227;6973;7227;6973;7227;7227;697…			GO:0005789-IEA;GO:0005506-IEA;GO:0048252-IDA;GO:0002118-IMP;GO:0046872-IEA;GO:0016020-IEA;GO:0018685-IDA;GO:0016705-IEA;GO:0050829-IMP;GO:0004497-IEA;GO:0022900-IEA;GO:0005783-IEA;GO:0031090-IEA;GO:0046680-IMP;GO:0016491-IEA;GO:0016491-IBA;GO:0070330-IEA;GO:0043231-IEA;GO:0017143-IDA;GO:0012505-N/A;GO:0055114-IEA;GO:0040040-IMP;GO:0031000-IDA;GO:0009055-ISS;GO:1901563-IMP;GO:0020037-IEA;GO:004274…	endoplasmic reticulum membrane-IEA;iron ion binding-IEA;lauric acid metabolic process-IDA;aggressive behavior-IMP;metal ion binding-IEA;membrane-IEA;alkane 1-monooxygenase activity-IDA;oxidoreductase activity, acting on paired donors, with incorporation or reduction of molecular oxygen-IEA;defense response to Gram-negative bacterium-IMP;monooxygenase activity-IEA;electron transport chain-IEA;endo…	Cellular Component-IEA;Molecular Function-IEA;Biological Process-IDA;Biological Process-IMP;Molecular Function-IEA;Cellular Component-IEA;Molecular Function-IDA;Molecular Function-IEA;Biological Process-IMP;Molecular Function-IEA;Biological Process-IEA;Cellular Component-IEA;Cellular Component-IEA;Biological Process-IMP;Molecular Function-IEA;Molecular Function-IBA;Molecular Function-IEA;Cellular…	17	GO:0002118;GO:0005506;GO:0005783;GO:0006118;GO:0009055;GO:0016020;GO:0017143;GO:0018685;GO:0020037;GO:0031000;GO:0040040;GO:0044422;GO:0046680;GO:0048252;GO:0050829;GO:0055114;GO:1901563	aggressive behavior;iron ion binding;endoplasmic reticulum;obsolete electron transport;electron transfer activity;membrane;insecticide metabolic process;alkane 1-monooxygenase activity;heme binding;response to caffeine;thermosensory behavior;organelle part;response to DDT;lauric acid metabolic process;defense response to Gram-negative bacterium;oxidation-reduction process;response to camptothecin	Biological Process;Molecular Function;Cellular Component;Biological Process;Molecular Function;Cellular Component;Biological Process;Molecular Function;Molecular Function;Biological Process;Biological Process;Cellular Component;Biological Process;Biological Process;Biological Process;Biological Process;Biological Process	EC:1.14.15.3;EC:1.14.15	Alkane 1-monooxygenase;Acting on paired donors, with incorporation or reduction of molecular oxygen. The oxygen incorporated need not be derived from O(2)	IPR001128;IPR002401;IPR001128;IPR036396;noIPR;noIPR;IPR017972;noIPR;noIPR;noIPR;noIPR;noIPR;IPR036396
Females_1_(paired)_contig_10022	---NA---	gccagtcttccaaacaatttagttggatttacattctttatttaaatacaaacacatcaattagtacatacctggatttaaaatatacaacaattagcagacaatatctcacataattaataatatacgatattgacattattaactggttaaataaacaattcatttaaataaatataaagcaacaaattctctatagcatagtttactctgtgtgtagaatgtacgttagagcacaaaacgttttattcttattaaagaaatttaaatttctctgccaaacgtataatatgagcagtcttttctgaaatttcctttctgcctacattcttgctcattacatccattcccatatctttgtaatcatccggcatggtgctgttatctgctaaaataatt…	1564																																														IPR015897;noIPR;IPR004119;noIPR;noIPR;IPR011009
Females_1_(paired)_contig_10023	BPHL_MOUSE ame: Full=Valacyclovir hydrolase Short=VACVase Short=Valacyclovirase ame: Full=Biphenyl hydrolase Flags: Precursor	ttgatttaggcaataacaattaaactttcataacaaatattatcaaaattcacttcgctgagaagcggtttgcttacgttgtcttattaatatactaatcaggcaatttgtggagagctaaaatgttccaatctcattcaaaggtcctgtcttcgttaaagcaactgtcacggatcatgtcttatcgttttgtacatgttgagcggaaggttaaagtaaatgaccttgacattaactttgttgagagcggtaatggtgaaaaaagtgttctgttaatgcccggcgcattgggatcaagttggacagatttcaagcctcaaattgaagaattgccaaagttgctacccaattacacagttatttcatgggatcccccaggctatgggaaatctgttcccc…	962	20	1.1E-82	43.84%	swissprot	gi|39931169|sp|Q8R164.1|BPHL_MOUSERecName: Full=Valacyclovir hydrolase Short=VACVase Short=Valacyclovirase AltName: Full=Biphenyl hydrolase-like protein Flags: Precursor;gi|39931107|sp|Q86WA6.1|BPHL_HUMANRecName: Full=Valacyclovir hydrolase Short=VACVase Short=Valacyclovirase AltName: Full=Biphenyl hydrolase-like protein AltName: Full=Biphenyl hydrolase-related protein Short=Bph-rp AltName: Full=…	Mus musculus;Homo sapiens;Paraburkholderia xenovorans LB400;Polaromonas naphthalenivorans CJ2;Pseudomonas putida;Pseudomonas pseudoalcaligenes;Acinetobacter sp. ADP1;Escherichia coli ED1a;Escherichia coli str. K-12 substr. DH10B/Escherichia coli K-12;Pseudomonas putida;Escherichia coli O157:H7;Escherichia coli O139:H28 str. E24377A/Escherichia coli 55989/Escherichia coli IAI39/Escherichia coli IA…	1.1E-82;2.0E-82;1.3E-11;4.8E-11;6.2E-11;4.6E-10;5.8E-10;2.9E-8;2.9E-8;3.7E-8;5.6E-8;6.4E-8;3.1E-7;7.4E-7;1.8E-6;2.2E-6;2.8E-6;8.5E-6;9.8E-6;4.9E-5	291;291;286;286;286;286;267;288;288;285;288;288;292;268;290;289;289;260;296;260	281;250;294;294;303;303;270;290;290;273;290;290;276;235;286;303;298;253;292;265	177;167;128;125;126;124;111;121;122;117;121;121;113;99;115;123;123;103;122;105	62.99%;66.80%;43.54%;42.52%;41.58%;40.92%;41.11%;41.72%;42.07%;42.86%;41.72%;41.72%;40.94%;42.13%;40.21%;40.59%;41.28%;40.71%;41.78%;39.62%	96.56%;85.91%;102.80%;102.80%;105.94%;105.94%;101.12%;100.69%;100.69%;95.79%;100.69%;100.69%;94.52%;87.69%;98.62%;104.84%;103.11%;97.31%;98.65%;101.92%	87.63%;77.96%;91.68%;91.68%;94.49%;94.49%;84.20%;90.44%;90.44%;85.14%;90.44%;90.44%;86.07%;73.28%;89.19%;94.49%;92.93%;78.90%;91.06%;82.64%	1;1;1;1;1;1;1;1;1;1;1;1;1;1;1;1;1;1;1;1	3;3;3;3;3;3;3;3;3;3;3;3;3;3;3;3;3;3;3;3	39931169;39931107;1345622;229621686;81308893;81308891;6166146;363548437;363548527/363548439;190359874;363548516;363548440/363548434/363548433/363548438/363548453/363548436/363548452;75467942;81340932;81324303;123358178;123627996;317412042;190359875;317412040	Q8R164;Q86WA6;P47229;A1VUV0;Q52036;Q52011;P00632;B7MPB6;P77044/B1XBJ6;Q49KF8;Q8X5K0;A7ZI96/B7M2Z7/B7L505/B7N8Q6/B6HZX5/B7NK06/A7ZWZ6;Q9KWQ6;O06734;Q9AQM4;Q13QH4;Q47HL4;B1ZB18;Q47GC1;C7CM33	258.84;258.07;67.3958;65.855;65.4698;63.1586;62.3882;57.7658;57.7658;57.3806;56.9954;56.6102;54.6842;53.1434;52.373;51.9878;51.6026;50.0618;50.0618;47.7506	gi|39931169|sp|Q8R164.1|BPHL_MOUSERecName: Full=Valacyclovir hydrolase Short=VACVase Short=Valacyclovirase AltName: Full=Biphenyl hydrolase-like protein Flags: Precursor	Mus musculus	1.1E-82	291	281	177	62.99%	96.56%	87.63%	1	3	39931169	Q8R164	258.84	hsaD;mhpC;carC;mhpC;mhpC;mhpC;mhpC2;mhpC;bphD;mhpC;mhpC;mhpC;catD;mhpC;mhpC;mhpC1;mhpC2;hsaD;mhpC;mhpC;mhpC2;yisY;mhpC;mhpC;mhpC;rutD;BPHL;mhpC;mhpC;mhpC;mhpC;BPHL;mhpC;bphD;rutD;mhpC;hsaD;mhpC;mhpC;mhpC;mhpC;mhpC;mhpC1;mhpC;mhpC;mhpC2;mhpC;mhpC;rutD;mhpC;mhpC;mhpC;hsaD;mhpC;mhpC;mhpC;mhpC;mhpC;mhpC;Bphl;mhpC;mhpC1;mhpC;BPHL;mhpC;Bphl;hsaD;bphD;bphD;mhpC;mhpC1;mhpC;mhpC;mhpC;carC;bphD;mhpC;mhpC;m…	101510;585397;53412;331112;83333;316385;159087;331112;330;585055;585056;585397;62977;331111;409438;303;159087;101510;316385;585056;159087;224308;83333;266265;585055;661410;9606;585056;83334;585397;83333;9606;585034;330;441620;83334;101510;585057;409438;585057;585056;83333;303;83333;331112;159087;409438;266265;661410;585397;83333;331111;101510;585397;316385;409438;83334;585057;585055;10090;266265;…			GO:0070062-N/A;GO:0003824-IEA;GO:0016042-IEA;GO:0046232-IEA;GO:0046232-IDA;GO:0019439-IMP;GO:0019439-IEA;GO:0016787-IEA;GO:0016787-IDA;GO:0016787-IBA;GO:0016823-IEA;GO:0016823-IDA;GO:0006212-IEA;GO:0006694-IEA;GO:0042952-IEA;GO:0005741-TAS;GO:0019380-IEA;GO:0005737-IEA;GO:0005737-IDA;GO:0047570-IEA;GO:0005739-IEA;GO:0005739-ISS;GO:0005739-IDA;GO:0018771-IEA;GO:0018771-IDA;GO:0006629-IEA;GO:000680…	extracellular exosome-N/A;catalytic activity-IEA;lipid catabolic process-IEA;carbazole catabolic process-IEA;carbazole catabolic process-IDA;aromatic compound catabolic process-IMP;aromatic compound catabolic process-IEA;hydrolase activity-IEA;hydrolase activity-IDA;hydrolase activity-IBA;hydrolase activity, acting on acid carbon-carbon bonds, in ketonic substances-IEA;hydrolase activity, acting …	Cellular Component-N/A;Molecular Function-IEA;Biological Process-IEA;Biological Process-IEA;Biological Process-IDA;Biological Process-IMP;Biological Process-IEA;Molecular Function-IEA;Molecular Function-IDA;Molecular Function-IBA;Molecular Function-IEA;Molecular Function-IDA;Biological Process-IEA;Biological Process-IEA;Biological Process-IEA;Cellular Component-TAS;Biological Process-IEA;Cellular…	7	GO:0005741;GO:0006520;GO:0006805;GO:0009636;GO:0016823;GO:0019439;GO:0047658	mitochondrial outer membrane;cellular amino acid metabolic process;xenobiotic metabolic process;response to toxic substance;hydrolase activity, acting on acid carbon-carbon bonds, in ketonic substances;aromatic compound catabolic process;alpha-amino-acid esterase activity	Cellular Component;Biological Process;Biological Process;Biological Process;Molecular Function;Biological Process;Molecular Function	EC:3.1.1.43;EC:3.1.1.1	Alpha-amino-acid esterase;Carboxylesterase	IPR000073;IPR029058;noIPR;noIPR;IPR029058
Females_1_(paired)_contig_10024	HCF_DROME ame: Full=Host cell factor Short=dHcf Contains: ame: Full=HCF N-terminal chain Contains: ame: Full=HCF C-terminal chain	gaatattttcttgtttcaaacattagtgcttatttataaatcgtatttaatagtagtatctctatatatcgcaccttgtcacataattctatatcatttcaaaattttcgaatgcttttgaaaacctaaggtcccaatggcatgtttcatatctgataatttaccatataaattggatatatggaagttttgatttaatacgtcattgtgtgaacggtgcgatatgtatggtaataagtggtggctcatatattccatgaatcgttaaaattacaaaactattattttctagaaatatactttgtcaatatgcatatttgtcgttatcaaaatttctttaagcttgtttcatgcaataaaggttctgaggccgaaagaaagcaaatcctttctttataa…	1461	1	2.6E-17	53.87%	swissprot	gi|60389878|sp|Q9V4C8.2|HCF_DROMERecName: Full=Host cell factor Short=dHcf Contains: RecName: Full=HCF N-terminal chain Contains: RecName: Full=HCF C-terminal chain	Drosophila melanogaster	2.6E-17	1500	297	160	53.87%	19.80%	60.99%	1	-3	60389878	Q9V4C8	889669	gi|60389878|sp|Q9V4C8.2|HCF_DROMERecName: Full=Host cell factor Short=dHcf Contains: RecName: Full=HCF N-terminal chain Contains: RecName: Full=HCF C-terminal chain	Drosophila melanogaster	2.6E-17	1500	297	160	53.87%	19.80%	60.99%	1	-3	60389878	Q9V4C8	889669	Hcf;Hcf;Hcf;Hcf;Hcf;Hcf;Hcf;Hcf;Hcf;Hcf;Hcf;Hcf;Hcf;Hcf;Hcf;Hcf;Hcf;Hcf;Hcf;Hcf;Hcf	7227;7227;7227;7227;7227;7227;7227;7227;7227;7227;7227;7227;7227;7227;7227;7227;7227;7227;7227;7227;7227			GO:0005515-IPI;GO:0048188-IEA;GO:0048188-IDA;GO:0003713-TAS;GO:0045893-IDA;GO:0016573-IDA;GO:0071339-IEA;GO:0051568-IC;GO:0045927-IGI;GO:0043967-IDA;GO:0007049-IEA;GO:0005671-IDA;GO:0003682-IDA;GO:0044666-IDA;GO:0044665-ISS;GO:0006338-IDA;GO:0005634-IEA;GO:0005634-ISS;GO:0005634-IDA;GO:0004402-IDA;GO:0043966-IDA	protein binding-IPI;Set1C/COMPASS complex-IEA;Set1C/COMPASS complex-IDA;transcription coactivator activity-TAS;positive regulation of transcription, DNA-templated-IDA;histone acetylation-IDA;MLL1 complex-IEA;histone H3-K4 methylation-IC;positive regulation of growth-IGI;histone H4 acetylation-IDA;cell cycle-IEA;Ada2/Gcn5/Ada3 transcription activator complex-IDA;chromatin binding-IDA;MLL3/4 comple…	Molecular Function-IPI;Cellular Component-IEA;Cellular Component-IDA;Molecular Function-TAS;Biological Process-IDA;Biological Process-IDA;Cellular Component-IEA;Biological Process-IC;Biological Process-IGI;Biological Process-IDA;Biological Process-IEA;Cellular Component-IDA;Molecular Function-IDA;Cellular Component-IDA;Cellular Component-ISS;Biological Process-IDA;Cellular Component-IEA;Cellular …	4	GO:0005488;GO:0016573;GO:0035097;GO:0048518	binding;histone acetylation;histone methyltransferase complex;positive regulation of biological process	Molecular Function;Biological Process;Cellular Component;Biological Process			noIPR
Females_1_(paired)_contig_10025	---NA---	ctcaatgcttgtttctgatttttgggaattttaataatctacggttatgtgtggttttggcataaccgacaatcgggaatggagaaaatgagggttatttgtggaagcagagtttattgagtgnnnnnnnnnnnnnnnnnnnnnnnnnnntgcataaatatgagtgcgtgtgtgtgtcttttgttagcatataaaaaatgtaagacgactgggagaatcaaacggatcaaatgctaacagtagagggtaatgttatcttaatgagcagagagatctcagagaaaatattcaaggattgtggggccacaaacgaataacaaatgagtggaagtggcaacactgcagtattttatagataccctataaacacaaatagctcgatatgtaggaagggaatgt…	482
Females_1_(paired)_contig_10026	SRYC_DROME ame: Full=Serendipity locus H-1 ame: Full= pourquoi-pas ame: Full= wings-down	taaaggttcacaatttggtgcatttggagcagcgtccattcgcttgtactgtgtgtgacaaatcgtttatatccaactcgaaactcaagcagcattcgaatattcatacaggcgagagaccttttaaatgcaattactgtcccagggacttcacaaatttccccaattggttaaagcacactcgtcgtcgtcataaggtagaccataaaactggtgaaatgttagaaaacatt	233	20	9.1E-48	65.24%	swissprot	gi|71153174|sp|P15619.2|SRYC_DROMERecName: Full=Serendipity locus protein H-1 AltName: Full=Protein pourquoi-pas AltName: Full=Protein wings-down;gi|476007835|sp|Q5EBL2.3|ZN628_HUMANRecName: Full=Zinc finger protein 628;gi|313104063|sp|Q8CJ78.2|ZN628_MOUSERecName: Full=Zinc finger protein 628 AltName: Full=Zinc finger protein expressed in embryonal cells and certain adult organs;gi|74760138|sp|Q8…	Drosophila melanogaster;Homo sapiens;Mus musculus;Homo sapiens;Homo sapiens;Mus musculus;Homo sapiens;Mus musculus;Homo sapiens;Homo sapiens;Homo sapiens;Homo sapiens;Homo sapiens;Homo sapiens;Rattus norvegicus;Mus musculus;Pongo abelii;Homo sapiens;Homo sapiens;Homo sapiens	9.1E-48;1.4E-15;2.0E-15;2.9E-13;3.0E-13;3.3E-13;6.7E-13;7.4E-13;1.2E-12;1.8E-12;1.9E-12;2.3E-12;3.0E-12;3.3E-12;3.3E-12;3.3E-12;3.7E-12;3.8E-12;3.9E-12;4.0E-12	869;1059;1038;323;536;297;900;914;379;522;671;670;402;644;898;900;895;627;722;896	77;59;59;59;59;59;64;64;59;59;61;61;69;59;71;71;71;60;59;71	75;38;39;36;38;37;43;43;38;39;38;39;39;38;43;43;43;40;40;43	97.40%;64.41%;66.10%;61.02%;64.41%;62.71%;67.19%;67.19%;64.41%;66.10%;62.30%;63.93%;56.52%;64.41%;60.56%;60.56%;60.56%;66.67%;67.80%;60.56%	8.86%;5.57%;5.68%;18.27%;11.01%;19.87%;7.11%;7.00%;15.57%;11.30%;9.09%;9.10%;17.16%;9.16%;7.91%;7.89%;7.93%;9.57%;8.17%;7.92%	99.14%;75.97%;75.97%;75.97%;75.97%;75.97%;82.40%;82.40%;75.97%;75.97%;78.54%;78.54%;88.84%;75.97%;91.42%;91.42%;91.42%;77.25%;75.97%;91.42%	2;12;12;3;13;3;20;20;12;10;10;8;4;14;7;7;7;11;17;7	3;3;3;3;3;3;3;3;3;3;3;3;3;3;3;3;3;3;3;3	71153174;476007835;313104063;74760138;313104061;81913173;327478553;46577467;298351897;269849529;317373550;313104254;380875444;158706494;81908875;81913767;75070446;14548338;296453048;125991263	P15619;Q5EBL2;Q8CJ78;Q8NCA9;O75123;Q8BI69;Q8NB50;Q8C827;P0CG24;Q8N9F8;Q9BRH9;A6NK53;E7ETH6;Q3ZCX4;Q504L7;Q8BY46;Q5R4P8;O43296;Q6ZNG1;Q6ZN55	166.392;75.0998;74.7146;66.6254;67.781;66.2402;67.3958;67.0106;65.4698;65.4698;65.855;65.4698;64.6994;65.0846;65.4698;65.4698;65.0846;64.6994;65.0846;65.0846	gi|71153174|sp|P15619.2|SRYC_DROMERecName: Full=Serendipity locus protein H-1 AltName: Full=Protein pourquoi-pas AltName: Full=Protein wings-down	Drosophila melanogaster	9.1E-48	869	77	75	97.40%	8.86%	99.14%	2	3	71153174	P15619	166392	ZNF574;ZNF264;ZNF600;ZNF251;Zfp62;Znf574;ZNF784;ZNF251;ZNF568;ZNF628;ZNF623;Znf628;ZNF251;ZNF568;ZNF233;ZNF233;ZFP62;ZNF233;Zfp62;ZNF568;Znf574;Znf574;ZNF568;ZNF251;ZNF574;ZNF568;ZNF784;ZNF574;ZNF264;ZNF623;ZNF574;wdn;ZNF623;ZNF623;ZNF628;ZNF264;ZNF251;Znf574;Znf574;Znf574;ZNF454;ZNF587B;ZFP62;ZNF264;ZNF251;ZNF568;ZNF574;ZNF628;ZNF568;Zfp62;ZNF233;ZNF784;ZNF264;ZNF883;ZNF233;Znf628;ZNF784;ZNF784;…	9606;9606;9606;9606;10090;10090;9606;9606;9606;9606;9606;10090;9606;9606;9606;9606;9606;9606;10090;9606;10116;10116;9606;9606;9606;9606;9606;9606;9606;9606;9606;7227;9606;9606;9606;9606;9606;10116;10116;10090;9606;9606;9606;9606;9606;9606;9606;9606;9606;10090;9606;9606;9606;9606;9606;10090;9606;9606;9606;9606;10090;9606;9606;9606;9606;9606;9606;10090;9606;9606;7227;9606;9606;9601;9606;10090;9606;…			GO:0003677-IEA;GO:0003677-IDA;GO:0003700-IEA;GO:0003700-IDA;GO:0003700-IBA;GO:0000122-ISS;GO:0046872-IEA;GO:0001701-ISS;GO:0045892-ISS;GO:0045892-IBA;GO:0008150-ND;GO:0006351-IEA;GO:0007275-IEA;GO:0006355-IEA;GO:0006355-IDA;GO:0006355-IBA;GO:0060669-ISS;GO:0000976-ISS;GO:0002244-IMP;GO:0002244-IEA;GO:0005634-IEA;GO:0005634-IDA;GO:0005622-IEA;GO:0003676-IEA	DNA binding-IEA;DNA binding-IDA;DNA binding transcription factor activity-IEA;DNA binding transcription factor activity-IDA;DNA binding transcription factor activity-IBA;negative regulation of transcription by RNA polymerase II-ISS;metal ion binding-IEA;in utero embryonic development-ISS;negative regulation of transcription, DNA-templated-ISS;negative regulation of transcription, DNA-templated-IB…	Molecular Function-IEA;Molecular Function-IDA;Molecular Function-IEA;Molecular Function-IDA;Molecular Function-IBA;Biological Process-ISS;Molecular Function-IEA;Biological Process-ISS;Biological Process-ISS;Biological Process-IBA;Biological Process-ND;Biological Process-IEA;Biological Process-IEA;Biological Process-IEA;Biological Process-IDA;Biological Process-IBA;Biological Process-ISS;Molecular…	9	GO:0001701;GO:0002244;GO:0003677;GO:0003700;GO:0005634;GO:0005667;GO:0045449;GO:0045892;GO:0046872	in utero embryonic development;hematopoietic progenitor cell differentiation;DNA binding;DNA binding transcription factor activity;nucleus;transcription factor complex;regulation of transcription, DNA-templated;negative regulation of transcription, DNA-templated;metal ion binding	Biological Process;Biological Process;Molecular Function;Molecular Function;Cellular Component;Cellular Component;Biological Process;Biological Process;Molecular Function			IPR013087;noIPR;noIPR;noIPR;noIPR;IPR013087;IPR013087;IPR013087;IPR013087;IPR036236
Females_1_(paired)_contig_10027	CTR9_MOUSE ame: Full=RNA polymerase-associated CTR9 homolog ame: Full=SH2 domain-binding 1 ame: Full=Tetratricopeptide repeat- SH2-binding phospho of 150 kDa Short=TPR- SH2-binding phospho of 150 kDa Short=p150TSP	aatttatttgtgtcaaaaagaatatatttatttaaatttttagttattttcttgcagatacatacaatatagtcttattaatttataaccatataaatatattcgaaaacatatatttatatannnnnnnnnnnnnnnnnnnnnnnnnnnnnnnngaagcaatttgacatattacacgattaatctgagccggaacctgaacctgatggagaccttgaacgcgatttcgaacgactaggagatctcgaacctgatctggatcttgatccactacgtgaacgactgccagatttagagcgagaacgtgaccgggatcgggaccgagatattgagcgggagccggaccgtgagcgagatctcgatcttgacttagaaccatcagattcactgccagagatt…	3685	18	0.0E0	53.29%	swissprot	gi|91208163|sp|Q62018.2|CTR9_MOUSERecName: Full=RNA polymerase-associated protein CTR9 homolog AltName: Full=SH2 domain-binding protein 1 AltName: Full=Tetratricopeptide repeat-containing, SH2-binding phosphoprotein of 150 kDa Short=TPR-containing, SH2-binding phosphoprotein of 150 kDa Short=p150TSP;gi|74758318|sp|Q6PD62.1|CTR9_HUMANRecName: Full=RNA polymerase-associated protein CTR9 homolog Alt…	Mus musculus;Homo sapiens;Xenopus laevis;Xenopus tropicalis;Caenorhabditis elegans;Arabidopsis thaliana;Schizosaccharomyces pombe 972h-;Saccharomyces cerevisiae S288C;Arabidopsis thaliana;Mus musculus;Homo sapiens;Sus scrofa;Homo sapiens;Oryctolagus cuniculus;Mus musculus;Rattus norvegicus;Caenorhabditis elegans;Methanocaldococcus jannaschii DSM 2661	0.0E0;0.0E0;0.0E0;0.0E0;0.0E0;5.1E-125;2.3E-55;1.9E-43;4.4E-12;8.4E-10;3.5E-8;3.3E-7;3.5E-7;3.6E-7;4.0E-7;4.1E-7;7.7E-6;1.7E-5	1173;1173;1157;1172;1150;1091;1039;1077;977;824;833;1046;1046;1046;1046;1036;1151;334	699;699;699;699;728;740;749;753;414;227;274;399;399;399;399;399;392;97	598;598;599;597;461;401;351;355;164;107;107;148;148;148;148;148;147;55	85.55%;85.55%;85.69%;85.41%;63.32%;54.19%;46.86%;47.14%;39.61%;47.14%;39.05%;37.09%;37.09%;37.09%;37.09%;37.09%;37.50%;56.70%	59.59%;59.59%;60.41%;59.64%;63.30%;67.83%;72.09%;69.92%;42.37%;27.55%;32.89%;38.15%;38.15%;38.15%;38.15%;38.51%;34.06%;29.04%	56.91%;56.91%;56.91%;56.91%;59.27%;60.24%;60.98%;61.30%;33.70%;18.48%;22.31%;32.48%;32.48%;32.48%;32.48%;32.48%;31.91%;7.90%	2;2;2;2;2;2;1;1;1;1;1;1;1;1;1;1;1;1	-1;-1;-1;-1;-1;-1;-1;-1;-1;-1;-1;-1;-1;-1;-1;-1;-1;-1	91208163;74758318;82249387;82235822;6648105;817037015;26400735;347595802;75336082;341940821;206729873;122142735;68067509;378405191;146325019;3914191;33112401;2833599	Q62018;Q6PD62;Q4QR29;Q6DEU9;Q03560;B5X0I6;O42668;P89105;Q9M8Y0;Q61371;Q13099;Q27HV0;O15294;P81436;Q8CGY8;P56558;O18158;Q58208	1068.53;1066.22;1063.91;1058.9;570.466;403.675;214.157;176.407;74.7146;67.0106;61.6178;58.5362;58.5362;58.5362;58.5362;58.5362;54.299;51.9878	gi|91208163|sp|Q62018.2|CTR9_MOUSERecName: Full=RNA polymerase-associated protein CTR9 homolog AltName: Full=SH2 domain-binding protein 1 AltName: Full=Tetratricopeptide repeat-containing, SH2-binding phosphoprotein of 150 kDa Short=TPR-containing, SH2-binding phosphoprotein of 150 kDa Short=p150TSP	Mus musculus	0.0E0	1173	699	598	85.55%	59.59%	56.91%	2	-1	91208163	Q62018	1068.53	Ogt;CTR9;IFT88;OGT;Ctr9;OGT;IFT88;OGT;OGT;ctr9;IFT88;ctr9;ctr9;Ogt;OGT;Ogt;ctr9;Ogt;OGT;Ogt;Ogt;OGT;OGT;ctr9;Ogt;Ogt;Ift88;Ift88;Ift88;Ift88;CTR9;Ogt;Ogt;Ift88;Ift88;Ctr9;CTR9;Ogt;Ogt;Ctr9;Ogt;Ogt;Ogt;Ctr9;ctr-9;Ctr9;Ift88;IFT88;IFT88;Ctr9;Ift88;Ctr9;Ogt;Ctr9;Ogt;Ogt;Ogt;Ogt;Ogt;SEC;Ogt;Ogt;IFT88;OGT;IFT88;OGT;IFT88;Ift88;IFT88;Ogt;IFT88;Ift88;Ogt;Ogt;OGT;Ogt;Ogt;Ift88;CTR9;OGT;OGT;OGT;Ctr9;CTR9;…	10116;559292;9606;9986;10090;9606;9606;9986;9986;8364;9606;8364;8364;10090;9986;10090;8364;10116;9986;10090;10090;9986;9823;8364;10090;10090;10090;10090;10090;10090;559292;10090;10090;10090;10090;10090;9606;10116;10116;10090;10116;10090;10116;10090;6239;10090;10090;9606;9606;10090;10090;10090;10116;10090;10090;10090;10116;10090;10116;3702;10116;10116;9606;9986;9606;9823;9606;10090;9606;10090;9606…			GO:0001822-IMP;GO:2001209-ISS;GO:2001209-IDA;GO:0046972-IEA;GO:0046972-ISS;GO:0046972-ISO;GO:0046972-IDA;GO:0001826-IMP;GO:0001826-IEA;GO:0001829-IMP;GO:0001829-IEA;GO:0048471-IEA;GO:0048471-IDA;GO:0060122-IMP;GO:0060122-IGI;GO:0019915-IMP;GO:1900364-IMP;GO:1900364-IEA;GO:1900364-ISO;GO:0007368-IMP;GO:0005622-TAS;GO:0005515-IPI;GO:0001832-IMP;GO:0001832-IEA;GO:0001832-IGI;GO:0001711-IMP;GO:000171…	kidney development-IMP;positive regulation of transcription elongation from RNA polymerase I promoter-ISS;positive regulation of transcription elongation from RNA polymerase I promoter-IDA;histone acetyltransferase activity (H4-K16 specific)-IEA;histone acetyltransferase activity (H4-K16 specific)-ISS;histone acetyltransferase activity (H4-K16 specific)-ISO;histone acetyltransferase activity (H4-…	Biological Process-IMP;Biological Process-ISS;Biological Process-IDA;Molecular Function-IEA;Molecular Function-ISS;Molecular Function-ISO;Molecular Function-IDA;Biological Process-IMP;Biological Process-IEA;Biological Process-IMP;Biological Process-IEA;Cellular Component-IEA;Cellular Component-IDA;Biological Process-IMP;Biological Process-IGI;Biological Process-IMP;Biological Process-IMP;Biologic…	48	GO:0000122;GO:0000993;GO:0001711;GO:0001826;GO:0001829;GO:0001832;GO:0001932;GO:0003002;GO:0003006;GO:0005815;GO:0007017;GO:0007259;GO:0007423;GO:0007507;GO:0009887;GO:0009966;GO:0010390;GO:0016020;GO:0016055;GO:0016593;GO:0016607;GO:0016740;GO:0019827;GO:0030141;GO:0030162;GO:0030900;GO:0031329;GO:0032269;GO:0032968;GO:0035327;GO:0042169;GO:0043005;GO:0044087;GO:0044441;GO:0045638;GO:0048468;GO:…	negative regulation of transcription by RNA polymerase II;RNA polymerase II core binding;endodermal cell fate commitment;inner cell mass cell differentiation;trophectodermal cell differentiation;blastocyst growth;regulation of protein phosphorylation;regionalization;developmental process involved in reproduction;microtubule organizing center;microtubule-based process;JAK-STAT cascade;sensory orga…	Biological Process;Molecular Function;Biological Process;Biological Process;Biological Process;Biological Process;Biological Process;Biological Process;Biological Process;Cellular Component;Biological Process;Biological Process;Biological Process;Biological Process;Biological Process;Biological Process;Biological Process;Cellular Component;Biological Process;Cellular Component;Cellular Component;…			noIPR;noIPR;IPR019734;IPR011990;IPR019734;noIPR;IPR013105;IPR011990;IPR031101;IPR019734;IPR019734;IPR019734;IPR013026;IPR019734;IPR019734;IPR019734;IPR019734;IPR019734;IPR019734;IPR019734;IPR011990;noIPR;IPR011990
Females_1_(paired)_contig_10028	OUIB_DROME ame: Full=Transcription factor Ouib ame: Full= ouija board	aaataatgcaaccattatttgatgagaaaaatgttcgatgtgctgaaattattcaacgtatcgaggaatgtggaggaattgtgttaaagccccacgaggaatttcccagtatgatatgttttcaatgtttggacttactaaatacatcctacaaattccgccttatgtgtcagtccagtgaacaggccttattggatgctattgtaaaatctgaattgaaaacggaacctatagaatttgcttcttcaagtaataagtccaaatcaatggtaaacgatgaggaggaaagtgaggaaatgtttttcgatctcagatcggaacttattgaaggccaagatgttgattttgaggaattggacgaggaaaaaccaggctatagtgatgatgaagtggatggag…	1236	20	9.1E-42	62.25%	swissprot	gi|75026971|sp|Q9VHM6.2|OUIB_DROMERecName: Full=Transcription factor Ouib AltName: Full=Protein ouija board;gi|94730686|sp|Q2M3X9.1|ZN674_HUMANRecName: Full=Zinc finger protein 674;gi|50401752|sp|Q7TNU6.1|ZN250_MOUSERecName: Full=Zinc finger protein 250 AltName: Full=Zinc finger protein 647;gi|75076325|sp|Q4R6C2.1|ZN383_MACFARecName: Full=Zinc finger protein 383;gi|74760056|sp|Q8NA42.1|ZN383_HUMA…	Drosophila melanogaster;Homo sapiens;Mus musculus;Macaca fascicularis;Homo sapiens;Rattus norvegicus;Mus musculus;Homo sapiens;Homo sapiens;Homo sapiens;Homo sapiens;Macaca fascicularis;Homo sapiens;Homo sapiens;Homo sapiens;Pan paniscus;Homo sapiens;Gorilla gorilla gorilla;Homo sapiens;Pan troglodytes	9.1E-42;2.4E-37;5.7E-37;5.9E-37;1.2E-36;1.7E-36;2.3E-36;4.7E-36;5.7E-36;7.4E-36;7.5E-36;1.0E-35;1.6E-35;1.7E-35;1.7E-35;2.0E-35;2.0E-35;2.7E-35;2.9E-35;3.0E-35	312;581;535;475;475;633;636;446;711;406;538;486;560;682;481;673;538;682;358;682	358;154;130;129;129;193;185;129;131;129;142;129;130;134;143;134;129;134;129;134	161;93;86;87;86;101;101;81;86;87;85;87;85;85;89;85;83;85;82;85	44.97%;60.39%;66.15%;67.44%;66.67%;52.33%;54.59%;62.79%;65.65%;67.44%;59.86%;67.44%;65.38%;63.43%;62.24%;63.43%;64.34%;63.43%;63.57%;63.43%	114.74%;26.51%;24.30%;27.16%;27.16%;30.49%;29.09%;28.92%;18.42%;31.77%;26.39%;26.54%;23.21%;19.65%;29.73%;19.91%;23.98%;19.65%;36.03%;19.65%	86.89%;37.38%;31.55%;31.31%;31.31%;46.84%;44.90%;31.31%;31.80%;31.31%;34.47%;31.31%;31.55%;32.52%;34.71%;32.52%;31.31%;32.52%;31.31%;32.52%	1;9;10;8;9;9;9;6;13;2;4;8;9;15;6;14;5;16;7;15	3;3;3;3;3;3;3;3;3;3;3;3;3;3;3;3;3;3;3;3	75026971;94730686;50401752;75076325;74760056;81907911;2501714;46577682;12230863;23396994;116242859;75076965;50403721;68846743;425906076;146328574;74759371;146328573;156630643;146328575	Q9VHM6;Q2M3X9;Q7TNU6;Q4R6C2;Q8NA42;Q4V8A8;Q61967;P17036;Q9Y473;Q96LW9;Q9BRR0;Q4R882;P15622;P17020;Q13360;A1YG88;Q86TJ5;A1YF12;Q9UJN7;A2T759	155.221;146.747;145.206;144.821;144.05;144.436;144.05;141.739;144.05;140.584;142.124;141.354;141.354;142.124;140.584;142.124;140.969;141.739;138.272;141.354	gi|75026971|sp|Q9VHM6.2|OUIB_DROMERecName: Full=Transcription factor Ouib AltName: Full=Protein ouija board	Drosophila melanogaster	9.1E-42	312	358	161	44.97%	114.74%	86.89%	1	3	75026971	Q9VHM6	155221	ZNF3;Znf250;ZNF177;Znf250;ZNF3;ZNF16;ZNF175;ZNF177;Zfp90;ZNF554;ZNF16;ZNF383;ZKSCAN3;ZNF175;Ouib;Ouib;Ouib;ZNF16;ZNF3;Ouib;ZNF383;ZNF250;ZNF554;ZNF561;Znf250;ZNF16;ZNF250;Ouib;Zfp90;ZNF250;Ouib;ZSCAN31;ZNF554;ZNF177;Ouib;Ouib;ZNF383;Zfp90;Ouib;Zfp90;ZNF16;Ouib;Zfp90;ZSCAN31;Zfp90;ZNF391;ZNF561;ZNF391;ZNF16;ZNF175;ZNF16;ZNF175;ZNF16;ZNF383;ZNF16;ZNF16;Zfp90;ZNF16;ZNF383;ZNF383;ZNF16;ZKSCAN3;ZKSCAN…	9606;10090;9606;10090;9606;9597;9606;9606;10090;9606;9598;9541;9606;9606;7227;7227;7227;9597;9606;7227;9606;9606;9606;9541;10090;9606;9606;7227;10116;9606;7227;9606;9606;9606;7227;7227;9541;10116;7227;10116;9606;7227;10116;9606;10116;9606;9541;9606;9597;9606;9606;9606;9606;9541;9597;9606;10116;9606;9606;9606;9606;9606;9606;9606;9598;9606;9598;9606;10116;9606;9595;9606;9606;9597;9606;9606;9606;959…			GO:0006914-IEA;GO:0045321-NAS;GO:0005829-IDA;GO:0043066-IEA;GO:0043066-ISS;GO:0043066-IDA;GO:0051607-IEA;GO:0007040-IMP;GO:0006351-IEA;GO:0006355-IEA;GO:0006355-IDA;GO:0006355-IBA;GO:0000978-IDA;GO:0007049-IEA;GO:0000977-IDA;GO:0003682-IDA;GO:0001228-IDA;GO:0045648-IMP;GO:0045648-IEA;GO:0045648-ISS;GO:0001227-IDA;GO:0006357-IEA;GO:0005622-IEA;GO:0005515-IPI;GO:0000981-NAS;GO:0001078-IEA;GO:000107…	autophagy-IEA;leukocyte activation-NAS;cytosol-IDA;negative regulation of apoptotic process-IEA;negative regulation of apoptotic process-ISS;negative regulation of apoptotic process-IDA;defense response to virus-IEA;lysosome organization-IMP;transcription, DNA-templated-IEA;regulation of transcription, DNA-templated-IEA;regulation of transcription, DNA-templated-IDA;regulation of transcription, D…	Biological Process-IEA;Biological Process-NAS;Cellular Component-IDA;Biological Process-IEA;Biological Process-ISS;Biological Process-IDA;Biological Process-IEA;Biological Process-IMP;Biological Process-IEA;Biological Process-IEA;Biological Process-IDA;Biological Process-IBA;Molecular Function-IDA;Biological Process-IEA;Molecular Function-IDA;Molecular Function-IDA;Molecular Function-IDA;Biologic…	24	GO:0000122;GO:0000785;GO:0000978;GO:0001078;GO:0001228;GO:0003682;GO:0005654;GO:0005730;GO:0005829;GO:0007040;GO:0008270;GO:0008284;GO:0010507;GO:0031965;GO:0033674;GO:0042802;GO:0043066;GO:0045111;GO:0045648;GO:0045654;GO:0045944;GO:0072707;GO:1901989;GO:2000773	negative regulation of transcription by RNA polymerase II;chromatin;RNA polymerase II proximal promoter sequence-specific DNA binding;transcriptional repressor activity, RNA polymerase II proximal promoter sequence-specific DNA binding;transcriptional activator activity, RNA polymerase II transcription regulatory region sequence-specific DNA binding;chromatin binding;nucleoplasm;nucleolus;cytosol…	Biological Process;Cellular Component;Molecular Function;Molecular Function;Molecular Function;Molecular Function;Cellular Component;Cellular Component;Cellular Component;Biological Process;Molecular Function;Biological Process;Biological Process;Cellular Component;Biological Process;Molecular Function;Biological Process;Cellular Component;Biological Process;Biological Process;Biological Process;…			IPR013087;noIPR;noIPR;noIPR;noIPR;noIPR;noIPR;noIPR;IPR012934;noIPR;noIPR;noIPR;IPR013087;IPR013087;IPR013087;IPR013087;IPR013087;IPR013087;IPR013087;IPR013087;IPR013087;IPR013087;IPR036236;IPR036236;noIPR;IPR036236
Females_1_(paired)_contig_10029	---NA---	cttaaatgcagttgtaatgaagaatttttcctatttgaagatttcattatacatcactccgacctgcatgtggatgacgaacgtgaccagcatttggaaggcaatgattttttggatgaagatcaacaccatgagtattgtaaagaaannnnnnnnnnnnnnnnnnnnnnnnnnnnnnnnnnnnnnnnnnnnnnnnnnnnnnnnnnnnnnnnnnnnnnnnnnnnnnnnnnnnnnccgatagtgaggacgagggaaatgatggacaatttcaatcggatgaggatgagattactttaaatgccgtcaaaaacaagaacttcatctccactttcctagcatcccaggaaaatttcaatattttcgtagatgcatataaatgtcaaccccagctttg	394																																														noIPR
Females_1_(paired)_contig_1003	EI3D1_DROMO ame: Full=Eukaryotic translation initiation factor 3 subunit D-1 Short=eIF3d-1 ame: Full=Eukaryotic translation initiation factor 3 subunit 7-1 ame: Full=Eukaryotic translation initiation factor 3 subunit p66	attaagaaaactttggcgttcagacacaaatcgtcttcaataattgtcacgtcaatttgtgtctgaacgcaaaagttttcttaatttttcataaaatttaagacaaatacttataagatatcattactgggtcttgtaaaatgagtgaaactttaaatgcatcaggtggtctgcactttgagaagcctcaagtgcaatttaatgaaaatggttggggaccatgcgagctctcggacacctttaaagatgtgccatatcagccattcagtaaaagtgatcgtctaggaaaaatatgtgattggactaatacgtccaacaatgataaaaagtatcaaaacaaatatgcttcttccttcggtaccggcaatcaatatgcttactatcatgaagaagatgaaa…	2033	20	0.0E0	87.18%	swissprot	gi|223635197|sp|B4K892.1|EI3D1_DROMORecName: Full=Eukaryotic translation initiation factor 3 subunit D-1 Short=eIF3d-1 AltName: Full=Eukaryotic translation initiation factor 3 subunit 7-1 AltName: Full=Eukaryotic translation initiation factor 3 subunit p66;gi|223635196|sp|B4JTN0.1|EI3D1_DROGRRecName: Full=Eukaryotic translation initiation factor 3 subunit D-1 Short=eIF3d-1 AltName: Full=Eukaryoti…	Drosophila mojavensis;Drosophila grimshawi;Drosophila virilis;Drosophila ananassae;Drosophila willistoni;Drosophila sechellia;Drosophila simulans;Drosophila melanogaster;Drosophila yakuba;Drosophila erecta;Drosophila pseudoobscura pseudoobscura;Drosophila persimilis;Anopheles gambiae;Culex quinquefasciatus;Aedes aegypti;Bombyx mori;Nasonia vitripennis;Drosophila ananassae;Drosophila yakuba;Drosop…	0.0E0;0.0E0;0.0E0;0.0E0;0.0E0;0.0E0;0.0E0;0.0E0;0.0E0;0.0E0;0.0E0;0.0E0;0.0E0;0.0E0;0.0E0;0.0E0;0.0E0;0.0E0;0.0E0;0.0E0	563;563;563;561;561;560;560;560;560;560;563;541;584;612;619;549;558;549;551;551	563;563;563;563;563;559;559;559;559;559;563;563;573;555;543;557;524;530;534;536	512;512;512;515;513;505;505;504;504;504;508;479;469;466;461;448;436;438;438;443	90.94%;90.94%;90.94%;91.47%;91.12%;90.34%;90.34%;90.16%;90.16%;90.16%;90.23%;85.08%;81.85%;83.96%;84.90%;80.43%;83.21%;82.64%;82.02%;82.65%	100.00%;100.00%;100.00%;100.36%;100.36%;99.82%;99.82%;99.82%;99.82%;99.82%;100.00%;104.07%;98.12%;90.69%;87.72%;101.46%;93.91%;96.54%;96.91%;97.28%	83.08%;83.08%;83.08%;83.08%;83.08%;82.49%;82.49%;82.49%;82.49%;82.49%;83.08%;83.08%;84.55%;81.90%;80.13%;82.19%;77.32%;78.21%;78.80%;79.09%	1;1;1;1;1;1;1;1;1;1;1;1;1;1;1;1;1;1;1;1	3;3;3;3;3;3;3;3;3;3;3;3;3;3;3;3;3;3;3;3	223635197;223635196;223635202;223635194;223635203;223635200;223635201;74868337;223635204;223635195;223635199;223635198;223635154;223635156;122105496;122104174;1099384210;223635205;223635217;74868947	B4K892;B4JTN0;B4LYI3;B3LY71;B4NLG2;B4HFV9;B4R222;Q9VCK0;B4PNV2;B3P8G6;B5DY99;B4GP93;Q7QBW3;B0X6P7;Q16UF8;Q0ZB77;K7IM66;B3LZN3;B4PNN4;Q9VGC7	941.799;941.414;938.332;937.562;936.021;931.398;930.243;927.932;927.932;926.776;922.539;871.307;833.558;829.706;817.379;775.393;766.533;736.487;719.924;719.153	gi|223635197|sp|B4K892.1|EI3D1_DROMORecName: Full=Eukaryotic translation initiation factor 3 subunit D-1 Short=eIF3d-1 AltName: Full=Eukaryotic translation initiation factor 3 subunit 7-1 AltName: Full=Eukaryotic translation initiation factor 3 subunit p66	Drosophila mojavensis	0.0E0	563	563	512	90.94%	100.00%	83.08%	1	3	223635197	B4K892	941799	eIF3d1;eIF3d1;eIF3d1;eIF3d1;eIF3d1;eIF3d1;eIF3d2;eIF3d1;eIF3d2;eIF3d1;eIF3d1;eIF3-S7;eIF3d2;eIF3d1;eIF3d1;eIF3d2;eIF3d1;eIF3d1;eIF3d1;eIF3d1;eIF3d1;eIF3d1;eIF3d1;eIF3d2;eIF3d2;eIF3d1;eIF3d2;eIF3d1;eIF3d1;eIF3d2;eIF3d2;eIF3d1;eIF3d1;eIF3-S7;eIF3d1;eIF3d1;eIF3d1;eIF3d1;K7IM66;eIF3d1;eIF3d1;eIF3d1;K7IM66;eIF3d1;eIF3d1;eIF3d1;eIF3d1;eIF3d1;eIF3d2;eIF3d1;eIF3d1;eIF3-S7;eIF3d1;eIF3d2;eIF3d1;eIF3d1;eIF3…	7222;7227;7245;7230;7217;7230;7245;7260;7227;7260;7260;7159;7227;7220;7234;7227;7244;7227;46245;7230;7227;7240;7222;7227;7245;7230;7227;7234;7227;7217;7245;7220;7222;7091;7238;7238;7220;7227;7425;7238;7234;7230;7425;7240;7230;7217;7220;7244;7227;46245;7245;7165;7245;7217;7245;7244;7234;7227;7238;7159;46245;7176;7234;7227;7245;7230;7244;7238;7425;7227;7227;7230;46245;7230;7245;7238;7227;7091;7240;…			GO:0003743-IEA;GO:0003743-ISS;GO:0003743-IDA;GO:0003743-IBA;GO:0005515-IPI;GO:0003723-IEA;GO:0005737-IEA;GO:0005829-ISS;GO:0005852-IEA;GO:0005852-ISS;GO:0005852-IDA;GO:0005852-IBA;GO:0098808-IDA;GO:0005634-IEA;GO:0005634-IDA;GO:0006412-IEA;GO:0006413-IEA;GO:0006413-ISS;GO:0006446-IEA;GO:0006446-ISS;GO:0006446-IDA	translation initiation factor activity-IEA;translation initiation factor activity-ISS;translation initiation factor activity-IDA;translation initiation factor activity-IBA;protein binding-IPI;RNA binding-IEA;cytoplasm-IEA;cytosol-ISS;eukaryotic translation initiation factor 3 complex-IEA;eukaryotic translation initiation factor 3 complex-ISS;eukaryotic translation initiation factor 3 complex-IDA;…	Molecular Function-IEA;Molecular Function-ISS;Molecular Function-IDA;Molecular Function-IBA;Molecular Function-IPI;Molecular Function-IEA;Cellular Component-IEA;Cellular Component-ISS;Cellular Component-IEA;Cellular Component-ISS;Cellular Component-IDA;Cellular Component-IBA;Molecular Function-IDA;Cellular Component-IEA;Cellular Component-IDA;Biological Process-IEA;Biological Process-IEA;Biologic…	8	GO:0003743;GO:0005515;GO:0005634;GO:0005829;GO:0005840;GO:0005852;GO:0006446;GO:0098808	translation initiation factor activity;protein binding;nucleus;cytosol;ribosome;eukaryotic translation initiation factor 3 complex;regulation of translational initiation;mRNA cap binding	Molecular Function;Molecular Function;Cellular Component;Cellular Component;Cellular Component;Cellular Component;Biological Process;Molecular Function			IPR007783;IPR007783;noIPR;noIPR;IPR007783;IPR007783
Females_1_(paired)_contig_10030	---NA---	tttgaatatgctgtttcccaaatcactttagtttcccattaaaaatattttggaagcaatgtaatcctaattttaaactttgagttccaacatcaacaacaacaagaaattttcatttaatgaatgttttccgtttccagttattttgttattgttaccgtttatacgccaaaatcataaataatgcgttaaaattgttatcaatttaaattaaatacaacccacatttaaatcgaagtagcatttttagttataattgaaagaatcgtgtctttttatatctataatgtcaattcaatggaaatcaaaatcacaatagtcagaatggagaaactttttagaaacacacataaaactcaaaccaataaaatgaatacaataatgtaccccactataacc…	707																																														noIPR
Females_1_(paired)_contig_10031	---NA---	cgcttgcttctatatcttcgcttaagacgttttgaaatttcaaacacaacaaaaacctaaaactaaaaacggaaacatttcaaataaaaaaattatatatatagcaaaagaaaaaaaaataaggccacttgaaaaggactaattgtgaattgtttatattttttctctcatttcctatttccggaaacggttattgatgctccaactacaacttgtgaattagtgaataaacgtgtgattt	241
Females_1_(paired)_contig_10032	ZN622_HUMAN ame: Full=Zinc finger 622 ame: Full=Zinc finger 9	gattccgatgaattggaggagatagccgaaaatccacttaaagagacaaattgcttattctgtacacatgaggcagaagaccttgtagacaatttgaagcatatgtctgaaacacattcctttttcatacctgatgttgaatattgtaccgatgtggagggtttgcttcactatttgggagaaaaggtnnnnnnnnnnnnnnnnnnnnnnnnnnnnnnnnnnnnnnnnnnnnnnnnnnnnnnnnnnnnnnnnnnnnnnnnnnnnnnnnnnnnnnnnnnnnnnnnnnnnnnnnnnnnnnnnnnnnnagttcaagttatcccgataatgaggagggcatggatattgacgaagaagttgttccagaacttttggatggtgatgaatatcaactggtattgc…	622	10	1.4E-17	64.11%	swissprot	gi|50401777|sp|Q969S3.1|ZN622_HUMANRecName: Full=Zinc finger protein 622 AltName: Full=Zinc finger-like protein 9;gi|50401773|sp|Q91VY9.1|ZN622_MOUSERecName: Full=Zinc finger protein 622;gi|50401718|sp|Q7TM96.2|ZN622_RATRecName: Full=Zinc finger protein 622 AltName: Full=Liver regeneration-related protein LRRG121;gi|50401772|sp|Q90Y35.1|ZN622_CHICKRecName: Full=Zinc finger protein 622 AltName: Fu…	Homo sapiens;Mus musculus;Rattus norvegicus;Gallus gallus;Arabidopsis thaliana;Saccharomyces cerevisiae S288C;Chaetomium thermophilum var. thermophilum DSM 1495;Arabidopsis thaliana;Saccharomyces cerevisiae S288C;Schizosaccharomyces pombe 972h-	1.4E-17;1.7E-16;2.4E-14;3.9E-13;9.9E-7;1.8E-6;1.4E-5;5.1E-5;6.0E-5;1.6E-4	477;476;386;405;404;393;537;395;432;463	109;110;48;48;51;54;48;46;65;60	70;70;40;38;31;36;29;28;36;28	64.22%;63.64%;83.33%;79.17%;60.78%;66.67%;60.42%;60.87%;55.38%;46.67%	22.85%;23.11%;12.44%;11.85%;12.62%;13.74%;8.94%;11.65%;15.05%;12.96%	52.57%;53.05%;23.15%;23.15%;24.60%;26.05%;23.15%;22.19%;31.35%;28.94%	2;2;1;1;1;2;2;1;1;2	3;3;1;1;1;1;1;1;1;1	50401777;50401773;50401718;50401772;75329117;341942160;565830906;75338840;74644977;74676015	Q969S3;Q91VY9;Q7TM96;Q90Y35;Q8H1G5;P38344;G0S920;Q9ZQ18;Q06709;O59811	84.3445;81.2629;74.3294;70.8626;51.6026;50.8322;48.521;46.595;46.595;45.4394	gi|50401777|sp|Q969S3.1|ZN622_HUMANRecName: Full=Zinc finger protein 622 AltName: Full=Zinc finger-like protein 9	Homo sapiens	1.4E-17	477	109	70	64.22%	22.85%	52.57%	2	3	50401777	Q969S3	843445	ZNF622;Znf622;Znf622;REI1;SPCC550.15c;ZNF622;REI1;REI1;Znf622;Znf622;Znf622;ZNF622;SPCC550.15c;REI1;SPCC550.15c;REI1;REIL1;REIL2;REIL1;SPCC550.15c;SPCC550.15c;REI1;ZNF622;REI1;REIL2;REI1;REIL1;SPCC550.15c;SPCC550.15c;REI1;SPCC550.15c;ZNF622;SPCC550.15c;ZNF622;ZNF622;Znf622;ZNF622;ZNF622;REIL2;REIL1;REIL2;ZNF622;Znf622;SPCC550.15c;CTHT_0044240;REI1;REI1;Znf622;ZNF622;ZNF622;Znf622;ZNF622;ZNF622;ZN…	9606;10116;10090;559292;284812;9606;559292;559292;10090;10116;10116;9606;284812;559292;284812;559292;3702;3702;3702;284812;284812;559292;9606;559292;3702;559292;3702;284812;284812;559292;284812;9031;284812;9606;9031;10090;9031;9031;3702;3702;3702;9606;10090;284812;759272;559292;559292;10090;9606;9606;10090;9606;9606;9031;3702;9606;9606;10090;10116;9606;3702;10090;9606;10090;10090;9606;559292;1011…			GO:0006913-IMP;GO:0006913-ISO;GO:0003700-ISS;GO:0046330-IMP;GO:0046330-IEA;GO:0046330-ISO;GO:0003723-N/A;GO:0003723-ISO;GO:0046872-IEA;GO:0043065-IEA;GO:0043065-ISO;GO:0043065-IDA;GO:0042273-IMP;GO:0042273-ISO;GO:0042273-IDA;GO:0042273-IBA;GO:0042273-IGI;GO:0005829-IEA;GO:0005829-N/A;GO:0005829-ISO;GO:0005829-IDA;GO:0033674-IEA;GO:0033674-ISO;GO:0033674-IDA;GO:0030687-IDA;GO:0030687-IBA;GO:000827…	nucleocytoplasmic transport-IMP;nucleocytoplasmic transport-ISO;DNA binding transcription factor activity-ISS;positive regulation of JNK cascade-IMP;positive regulation of JNK cascade-IEA;positive regulation of JNK cascade-ISO;RNA binding-N/A;RNA binding-ISO;metal ion binding-IEA;positive regulation of apoptotic process-IEA;positive regulation of apoptotic process-ISO;positive regulation of apopt…	Biological Process-IMP;Biological Process-ISO;Molecular Function-ISS;Biological Process-IMP;Biological Process-IEA;Biological Process-ISO;Molecular Function-N/A;Molecular Function-ISO;Molecular Function-IEA;Biological Process-IEA;Biological Process-ISO;Biological Process-IDA;Biological Process-IMP;Biological Process-ISO;Biological Process-IDA;Biological Process-IBA;Biological Process-IGI;Cellular…	12	GO:0003723;GO:0005515;GO:0005730;GO:0005794;GO:0008270;GO:0008631;GO:0022625;GO:0030687;GO:0033674;GO:0042273;GO:0043065;GO:0046330	RNA binding;protein binding;nucleolus;Golgi apparatus;zinc ion binding;intrinsic apoptotic signaling pathway in response to oxidative stress;cytosolic large ribosomal subunit;preribosome, large subunit precursor;positive regulation of kinase activity;ribosomal large subunit biogenesis;positive regulation of apoptotic process;positive regulation of JNK cascade	Molecular Function;Molecular Function;Cellular Component;Cellular Component;Molecular Function;Biological Process;Cellular Component;Cellular Component;Biological Process;Biological Process;Biological Process;Biological Process			noIPR
Females_1_(paired)_contig_10033	VIT1_CERCA ame: Full=Vitellogenin-1 ame: Full=Vitellogenin I ame: Full=Yolk 1 Flags: Precursor	cgtttatactagtttttattttcgtttatctacacacattataatttttttttttggtcactattattcactatcacataatccacaattactttgtataatgtcatcatccggatttgcatttcgtccaaatggtgattttgcattaacgcccactacatagacacctttcacatctgtcataacctcaaaacccattggtatcgcctctgtggaacattttccattatcgaccttcctcaaggatttacaacgagtagccataaaatccatttcatggccaggatatacagattcaccataataacgccaggcacgttgatgggagcaactaaagagattacaacctggcttaacattggaatagccaccagcataaaaatcaacatcacccaagtt…	1808	20	2.6E-40	48.62%	swissprot	gi|138591|sp|P27878.1|VIT1_CERCARecName: Full=Vitellogenin-1 AltName: Full=Vitellogenin I AltName: Full=Yolk protein 1 Flags: Precursor;gi|14424471|sp|P02844.2|VIT2_DROMERecName: Full=Vitellogenin-2 AltName: Full=Vitellogenin II AltName: Full=Yolk protein 2 Flags: Precursor;gi|138597|sp|P06607.1|VIT3_DROMERecName: Full=Vitellogenin-3 AltName: Full=Vitellogenin III AltName: Full=Yolk protein 3 Fla…	Ceratitis capitata;Drosophila melanogaster;Drosophila melanogaster;Ceratitis capitata;Drosophila melanogaster;Sus scrofa;Neovison vison;Felis catus;Ovis aries;Homo sapiens;Bos taurus;Papio anubis;Gallus gallus;Rattus norvegicus;Vespula maculifrons;Mus musculus;Xenopus laevis;Vespa affinis;Dolichovespula maculata;Vespa crabro	2.6E-40;2.5E-37;7.7E-36;2.9E-31;1.3E-30;1.8E-25;2.7E-25;4.2E-25;7.9E-25;1.0E-24;1.1E-24;1.1E-24;2.6E-24;4.6E-24;4.8E-24;6.9E-24;1.0E-23;1.4E-23;1.5E-23;1.6E-23	437;442;420;422;439;478;475;478;478;475;478;475;490;474;300;474;460;334;317;301	212;212;211;368;212;268;268;272;283;268;283;268;268;268;276;268;239;261;259;256	123;115;112;165;119;122;122;126;126;122;126;121;124;121;133;120;123;136;131;129	58.02%;54.25%;53.08%;44.84%;56.13%;45.52%;45.52%;46.32%;44.52%;45.52%;44.52%;45.15%;46.27%;45.15%;48.19%;44.78%;51.46%;52.11%;50.58%;50.39%	48.51%;47.96%;50.24%;87.20%;48.29%;56.07%;56.42%;56.90%;59.21%;56.42%;59.21%;56.42%;54.69%;56.54%;92.00%;56.54%;51.96%;78.14%;81.70%;85.05%	35.18%;35.18%;35.01%;61.06%;35.18%;44.47%;44.47%;45.13%;46.96%;44.47%;46.96%;44.47%;44.47%;44.47%;45.80%;44.47%;39.66%;43.31%;42.98%;42.48%	1;1;1;1;1;1;1;1;1;1;1;1;1;1;1;1;1;1;1;1	-3;-3;-3;-3;-3;-3;-3;-3;-3;-3;-3;-3;-3;-3;-3;-3;-3;-3;-3;-3	138591;14424471;138597;138594;138592;1708845;6685612;1708844;2497683;126314;119364609;1346456;126313;462538;1709545;341941021;82237603;576011171;548449;313471397	P27878;P02844;P06607;P27587;P02843;P49923;O46647;P55031;Q29524;P06858;P11151;P49060;P11602;Q06000;P51528;P11152;Q6PA23;P0DMB4;Q06478;P0CH87	156.377;147.902;142.895;129.798;128.257;113.62;112.849;112.464;111.694;111.309;111.309;110.923;110.153;109.383;107.071;108.612;108.227;105.916;105.531;105.531	gi|138591|sp|P27878.1|VIT1_CERCARecName: Full=Vitellogenin-1 AltName: Full=Vitellogenin I AltName: Full=Yolk protein 1 Flags: Precursor	Ceratitis capitata	2.6E-40	437	212	123	58.02%	48.51%	35.18%	1	-3	138591	P27878	156377	P0DMB4;LPL;P0DMB4;LPL;LPL;LPL;LPL;Yp3;liph-a;LPL;P0CH87;Lpl;Lpl;Q06478;LPL;LPL;LPL;P0DMB4;LPL;LPL;LPL;LPL;LPL;LPL;LPL;LPL;Lpl;LPL;LPL;LPL;LPL;LPL;Yp1;Yp2;Q06478;Yp1;P0CH87;LPL;LPL;Q06478;LPL;LPL;LPL;LPL;LPL;Lpl;P0CH87;Q06478;LPL;LPL;LPL;Lpl;Lpl;LPL;liph-a;LPL;LPL;LPL;Lpl;LPL;Lpl;Lpl;LPL;Lpl;Lpl;LPL;LPL;LPL;Lpl;Lpl;VG2-delta;Q06478;VG1-GAMMA;LPL;LPL;Lpl;LPL;LPL;LPL;P51528;LPL;P0CH87;Lpl;Lpl;Lpl;LP…	882735;9913;882735;452646;9555;9913;9913;7227;8355;9555;7445;10090;10116;7441;452646;9913;9913;882735;452646;9606;9913;9913;9555;9940;9606;452646;10116;9940;9913;9031;9031;9555;7227;7227;7441;7227;7445;9823;9913;7441;452646;9913;9555;9031;452646;10090;7445;7441;9555;9913;9031;10116;10090;9940;8355;452646;9913;9913;10090;9031;10116;10116;9913;10116;10116;9913;9940;452646;10090;10090;7213;7441;7213…			GO:0051004-TAS;GO:0009749-ISS;GO:0009749-IDA;GO:0043186-IPI;GO:0042493-IEA;GO:0042493-IEP;GO:0016042-IEA;GO:0016042-IDA;GO:0019433-IEA;GO:0019433-ISS;GO:0019433-ISO;GO:0019433-IDA;GO:0019432-IMP;GO:0019432-IEA;GO:0019432-ISS;GO:0019432-ISO;GO:0019432-IDA;GO:0052739-IEA;GO:0019835-IEA;GO:0070328-IEA;GO:0070328-ISO;GO:0070328-IGI;GO:0010890-IMP;GO:0010890-IEA;GO:0010890-ISO;GO:0034185-IEA;GO:003418…	regulation of lipoprotein lipase activity-TAS;response to glucose-ISS;response to glucose-IDA;P granule-IPI;response to drug-IEA;response to drug-IEP;lipid catabolic process-IEA;lipid catabolic process-IDA;triglyceride catabolic process-IEA;triglyceride catabolic process-ISS;triglyceride catabolic process-ISO;triglyceride catabolic process-IDA;triglyceride biosynthetic process-IMP;triglyceride bi…	Biological Process-TAS;Biological Process-ISS;Biological Process-IDA;Cellular Component-IPI;Biological Process-IEA;Biological Process-IEP;Biological Process-IEA;Biological Process-IDA;Biological Process-IEA;Biological Process-ISS;Biological Process-ISO;Biological Process-IDA;Biological Process-IMP;Biological Process-IEA;Biological Process-ISS;Biological Process-ISO;Biological Process-IDA;Molecula…	17	GO:0004620;GO:0005515;GO:0005615;GO:0006641;GO:0009395;GO:0032879;GO:0032991;GO:0042221;GO:0043227;GO:0043232;GO:0048518;GO:0050793;GO:0050794;GO:0051239;GO:0051704;GO:0052689;GO:0065008	phospholipase activity;protein binding;extracellular space;triglyceride metabolic process;phospholipid catabolic process;regulation of localization;protein-containing complex;response to chemical;membrane-bounded organelle;intracellular non-membrane-bounded organelle;positive regulation of biological process;regulation of developmental process;regulation of cellular process;regulation of multicel…	Molecular Function;Molecular Function;Cellular Component;Biological Process;Biological Process;Biological Process;Cellular Component;Biological Process;Cellular Component;Cellular Component;Biological Process;Biological Process;Biological Process;Biological Process;Biological Process;Molecular Function;Biological Process	EC:3.1.1.1	Carboxylesterase	IPR000734;IPR029058;IPR013818;IPR000734;noIPR;noIPR;noIPR;noIPR;noIPR;noIPR;noIPR;IPR029058;noIPR
Females_1_(paired)_contig_10035	SNUT1_HUMAN ame: Full=U4 tri-snRNP-associated 1 ame: Full=SNU66 homolog Short=hSnu66 ame: Full=Squamous cell carcinoma antigen recognized by T-cells 1 Short=SART-1 Short=hSART-1 ame: Full=U4 tri-snRNP-associated 110 kDa ame: Allergen=Hom s 1	ataaagaaaggtattccaggcgccgagaagaaaatgaagacaaggagattgaaagagccctttctttggaaagtgagcgtgaaaaatcggtagaaattgttaaaccacaaaatcgagaattttctcctatacctgaaaatggagctggtgactgcctttctatagaggaaacaaataaacttcgcgctaaacttggcttaaagccattagaaatagactctgggtcgtcgtccaaaccttccacatcagcagcagcagaggccgaactgaaaaagcctgggcaaaaaaaatttatccatgtacaaggacgagtggggagagtttttgcataaaccgg	337	3	1.2E-4	95.06%	swissprot	gi|74735389|sp|O43290.1|SNUT1_HUMANRecName: Full=U4/U6.U5 tri-snRNP-associated protein 1 AltName: Full=SNU66 homolog Short=hSnu66 AltName: Full=Squamous cell carcinoma antigen recognized by T-cells 1 Short=SART-1 Short=hSART-1 AltName: Full=U4/U6.U5 tri-snRNP-associated 110 kDa protein AltName: Allergen=Hom s 1;gi|81883858|sp|Q5XIW8.1|SNUT1_RATRecName: Full=U4/U6.U5 tri-snRNP-associated protein 1…	Homo sapiens;Rattus norvegicus;Mus musculus	1.2E-4;6.4E-4;6.5E-4	800;806;806	27;21;21	23;21;21	85.19%;100.00%;100.00%	3.38%;2.61%;2.61%	24.04%;18.69%;18.69%	1;1;1	3;3;3	74735389;81883858;81870173	O43290;Q5XIW8;Q9Z315	43.5134;41.2022;41.2022	gi|74735389|sp|O43290.1|SNUT1_HUMANRecName: Full=U4/U6.U5 tri-snRNP-associated protein 1 AltName: Full=SNU66 homolog Short=hSnu66 AltName: Full=Squamous cell carcinoma antigen recognized by T-cells 1 Short=SART-1 Short=hSART-1 AltName: Full=U4/U6.U5 tri-snRNP-associated 110 kDa protein AltName: Allergen=Hom s 1	Homo sapiens	1.2E-4	800	27	23	85.19%	3.38%	24.04%	1	3	74735389	O43290	435134	Sart1;Sart1;SART1;Sart1;Sart1;Sart1;Sart1;SART1;SART1;SART1;SART1;SART1;SART1;Sart1;SART1;SART1;SART1;Sart1;Sart1;SART1;SART1;Sart1;Sart1;Sart1;SART1;Sart1;SART1;Sart1;SART1;SART1;Sart1;Sart1;Sart1;SART1;SART1;Sart1;Sart1;Sart1;SART1;Sart1;Sart1;Sart1;SART1;Sart1;Sart1;Sart1;Sart1;Sart1;Sart1;Sart1;Sart1;Sart1;Sart1;Sart1;Sart1;Sart1;Sart1;SART1;SART1;SART1;Sart1;Sart1;SART1;SART1;Sart1;Sart1;Sar…	10116;10116;9606;10090;10090;10090;10090;9606;9606;9606;9606;9606;9606;10090;9606;9606;9606;10116;10090;9606;9606;10090;10116;10090;9606;10116;9606;10090;9606;9606;10116;10116;10116;9606;9606;10090;10090;10090;9606;10090;10090;10090;9606;10090;10090;10090;10116;10090;10090;10090;10090;10090;10090;10116;10090;10090;10090;9606;9606;9606;10090;10090;9606;9606;10116;10116;10116;10090;9606;9606;9606;1…			GO:0000398-IC;GO:0000398-IEA;GO:0000398-TAS;GO:0000387-TAS;GO:0000387-IBA;GO:0005515-IPI;GO:0003723-N/A;GO:0003723-ISO;GO:0005737-TAS;GO:0045585-IEA;GO:0045585-ISO;GO:0045585-IDA;GO:0000481-IBA;GO:0046540-IBA;GO:0005829-TAS;GO:0071013-IEA;GO:0071013-ISO;GO:0071013-IDA;GO:0045292-IBA;GO:0008380-IEA;GO:0016607-IEA;GO:0016607-ISO;GO:0016607-IDA;GO:0005681-IEA;GO:0015030-IEA;GO:0015030-ISO;GO:0015030…	mRNA splicing, via spliceosome-IC;mRNA splicing, via spliceosome-IEA;mRNA splicing, via spliceosome-TAS;spliceosomal snRNP assembly-TAS;spliceosomal snRNP assembly-IBA;protein binding-IPI;RNA binding-N/A;RNA binding-ISO;cytoplasm-TAS;positive regulation of cytotoxic T cell differentiation-IEA;positive regulation of cytotoxic T cell differentiation-ISO;positive regulation of cytotoxic T cell diffe…	Biological Process-IC;Biological Process-IEA;Biological Process-TAS;Biological Process-TAS;Biological Process-IBA;Molecular Function-IPI;Molecular Function-N/A;Molecular Function-ISO;Cellular Component-TAS;Biological Process-IEA;Biological Process-ISO;Biological Process-IDA;Biological Process-IBA;Cellular Component-IBA;Cellular Component-TAS;Cellular Component-IEA;Cellular Component-ISO;Cellular …	1	GO:0000398	mRNA splicing, via spliceosome	Biological Process			IPR005011;noIPR;noIPR
Females_1_(paired)_contig_10037	---NA---	tgatccaattgaggtttattttcatcttcattttgagaagtcttgcgtttcttcatgcataagcatgcagctattgtggctatgagcagtaaaatgccccctccagctgccccagcaactactggaaatatcgagttatcttcttgattcggtttagaggcaggttcgacagcaggcaattgtggagctggtgttgtggctgatttttttgtttctcccgggacaattgaactaaattccgat	243
Females_1_(paired)_contig_10038	SRPK2_HUMAN ame: Full=SRSF kinase 2 ame: Full=SFRS kinase 2 ame: Full=Serine arginine-rich -specific kinase 2 Short=SR- -specific kinase 2 Contains: ame: Full=SRSF kinase 2 N-terminal Contains: ame: Full=SRSF kinase 2 C-terminal	ctcaagtacgtaatattatcaaacaggtgctggagggtttggactatttgcatagcaaatgcaatatcatacacaccgacataaaacccgaaaatattttattggtaattgacaatgcagccgctatgaatcagcaaatagatgatgagataaccagtttaaggataaagggtgtggattttcccgattcgtatataagttcaatagagaaacaaacgaagactcgggccaaatggcccctacaaaacatcgaaacgaatgcaacaaatgcaactaacacaaatacagctaataattctgcct	303	20	8.1E-14	76.09%	swissprot	gi|300669676|sp|P78362.3|SRPK2_HUMANRecName: Full=SRSF protein kinase 2 AltName: Full=SFRS protein kinase 2 AltName: Full=Serine/arginine-rich protein-specific kinase 2 Short=SR-protein-specific kinase 2 Contains: RecName: Full=SRSF protein kinase 2 N-terminal Contains: RecName: Full=SRSF protein kinase 2 C-terminal;gi|68566064|sp|O54781.2|SRPK2_MOUSERecName: Full=SRSF protein kinase 2 AltName: F…	Homo sapiens;Mus musculus;Homo sapiens;Sus scrofa;Mus musculus;Mus musculus;Pongo abelii;Homo sapiens;Caenorhabditis elegans;Caenorhabditis briggsae;Saccharomyces cerevisiae S288C;Physarum polycephalum;Schizosaccharomyces pombe 972h-;Dictyostelium discoideum;Plasmodium falciparum K1/Plasmodium falciparum 3D7;Homo sapiens;Sus scrofa;Bos taurus/Ovis aries;Mus musculus;Rattus norvegicus	8.1E-14;5.0E-13;2.0E-12;4.1E-12;5.9E-12;1.4E-11;1.6E-11;1.6E-11;9.5E-10;1.3E-9;2.6E-9;9.6E-9;1.1E-7;1.5E-7;1.1E-5;1.2E-5;1.2E-5;1.2E-5;1.2E-5;1.2E-5	688;681;567;566;565;648;655;655;1003;1132;742;426;544;656;524;303;303;303;303;303	72;72;70;38;38;72;72;72;36;36;46;33;39;33;72;33;33;33;33;33	47;47;45;34;34;44;44;44;29;29;34;29;29;28;42;28;28;28;28;28	65.28%;65.28%;64.29%;89.47%;89.47%;61.11%;61.11%;61.11%;80.56%;80.56%;73.91%;87.88%;74.36%;84.85%;58.33%;84.85%;84.85%;84.85%;84.85%;84.85%	10.47%;10.57%;12.35%;6.71%;6.73%;11.11%;10.99%;10.99%;3.59%;3.18%;6.20%;7.75%;7.17%;5.03%;13.74%;10.89%;10.89%;10.89%;10.89%;10.89%	71.29%;71.29%;69.31%;37.62%;37.62%;71.29%;71.29%;71.29%;35.64%;35.64%;45.54%;32.67%;38.61%;32.67%;71.29%;32.67%;32.67%;32.67%;32.67%;32.67%	1;1;1;1;1;1;1;1;1;1;1;1;1;1;1;1;1;1;1;1	3;3;3;3;3;3;3;3;3;3;3;3;3;3;3;3;3;3;3;3	300669676;68566064;332278151;327488457;20140352;68053248;68053272;209572680;56757643;306526242;2499619;122012643;19858892;74860366;50401835/50401836;1168867;3023461;122142931/325529944;231727;543972	P78362;O54781;Q9UPE1;B8Y466;Q9Z0G2;O70551;Q5RD27;Q96SB4;Q03563;Q61IS6;Q03656;Q45FA5;P36616;Q86A12;P62344/P62343;P11802;P79432;B2MVY4/Q32KY4;P30285;P35426	70.8626;68.5514;66.2402;65.4698;65.0846;64.3142;63.929;63.929;58.9214;58.5362;57.3806;55.4546;52.373;52.373;46.595;45.8246;45.8246;45.8246;45.8246;45.8246	gi|300669676|sp|P78362.3|SRPK2_HUMANRecName: Full=SRSF protein kinase 2 AltName: Full=SFRS protein kinase 2 AltName: Full=Serine/arginine-rich protein-specific kinase 2 Short=SR-protein-specific kinase 2 Contains: RecName: Full=SRSF protein kinase 2 N-terminal Contains: RecName: Full=SRSF protein kinase 2 C-terminal	Homo sapiens	8.1E-14	688	72	47	65.28%	10.47%	71.29%	1	3	300669676	P78362	708626	CPK1;SRPK3;Srpk2;Srpk2;CDK4;SRPK1;SKY1;SRPK3;Cdk4;CPK1;Srpk3;Cdk4;SRPK2;SRPK1;SKY1;Cdk4;SRPK2;CPK1;SRPK1;dsk1;Srpk1;Cdk4;Cdk4;SRPK2;Cdk4;Cdk4;CDK4;Cdk4;CDK4;Cdk4;CDK4;SRPK3;spk-1;CDK4;Cdk4;Srpk1;CDK4;Cdk4;CDK4;Cdk4;SRPK2;CDK4;CPK1;CDK4;spk-1;Cdk4;dsk1;CPK1;CPK1;SRPK1;SRPK1;CDK4;Cdk4;Cdk4;dsk1;Cdk4;CDK4;Cdk4;SRPK2;Cdk4;Q45FA5;dsk1;CPK1;SRPK1;dsk1;SRPK1;Cdk4;SKY1;Srpk2;B2MVY4;CDK4;SRPK1;SRPK3;Srpk2…	5839;9823;10090;10090;9606;9601;559292;9823;10116;36329;10090;10090;9606;9601;559292;10116;9606;5839;9606;284812;10090;10116;10116;9606;10116;10090;9823;10116;9606;10116;9823;9606;6238;9823;10116;10090;9606;10116;9606;10090;9606;9913;5839;9913;6239;10116;284812;36329;36329;9606;9606;9606;10116;10116;284812;10116;9606;10116;9606;10116;5791;284812;36329;9606;284812;9606;10116;559292;10090;9940;9823…			GO:0045087-IC;GO:0003723-N/A;GO:0043065-IMP;GO:0043065-IEA;GO:0042493-IMP;GO:0042493-IEA;GO:0042493-ISO;GO:0042493-IDA;GO:0042493-IEP;GO:0097129-IEA;GO:0097129-ISO;GO:0097129-IDA;GO:0005509-IEA;GO:0016363-IEA;GO:0048471-IEA;GO:0048471-IDA;GO:0035556-IEA;GO:0035556-NAS;GO:0035556-ISS;GO:0035556-ISO;GO:0035556-IDA;GO:0035556-IBA;GO:0006397-IEA;GO:0005515-IPI;GO:0050684-IEA;GO:0050684-ISS;GO:0050684…	innate immune response-IC;RNA binding-N/A;positive regulation of apoptotic process-IMP;positive regulation of apoptotic process-IEA;response to drug-IMP;response to drug-IEA;response to drug-ISO;response to drug-IDA;response to drug-IEP;cyclin D2-CDK4 complex-IEA;cyclin D2-CDK4 complex-ISO;cyclin D2-CDK4 complex-IDA;calcium ion binding-IEA;nuclear matrix-IEA;perinuclear region of cytoplasm-IEA;pe…	Biological Process-IC;Molecular Function-N/A;Biological Process-IMP;Biological Process-IEA;Biological Process-IMP;Biological Process-IEA;Biological Process-ISO;Biological Process-IDA;Biological Process-IEP;Cellular Component-IEA;Cellular Component-ISO;Cellular Component-IDA;Molecular Function-IEA;Cellular Component-IEA;Cellular Component-IEA;Cellular Component-IDA;Biological Process-IEA;Biologica…	27	GO:0000287;GO:0001525;GO:0004674;GO:0005524;GO:0005829;GO:0006376;GO:0006468;GO:0007059;GO:0007519;GO:0008284;GO:0009069;GO:0009792;GO:0016021;GO:0030003;GO:0031981;GO:0035063;GO:0035092;GO:0035556;GO:0042307;GO:0042493;GO:0043525;GO:0045070;GO:0045071;GO:0045087;GO:0045787;GO:0048026;GO:0071889	magnesium ion binding;angiogenesis;protein serine/threonine kinase activity;ATP binding;cytosol;mRNA splice site selection;protein phosphorylation;chromosome segregation;skeletal muscle tissue development;positive regulation of cell proliferation;serine family amino acid metabolic process;embryo development ending in birth or egg hatching;integral component of membrane;cellular cation homeostasis…	Molecular Function;Biological Process;Molecular Function;Molecular Function;Cellular Component;Biological Process;Biological Process;Biological Process;Biological Process;Biological Process;Biological Process;Biological Process;Cellular Component;Biological Process;Cellular Component;Biological Process;Biological Process;Biological Process;Biological Process;Biological Process;Biological Process;…	EC:2.7.11	Transferring phosphorus-containing groups	IPR000719;noIPR;noIPR;noIPR;IPR008271;IPR000719;IPR011009
Females_1_(paired)_contig_10039	IMP1_SOLLC ame: Full=Inositol monophosphatase 1 Short=IMP 1 Short=IMPase 1 Short= 1 ame: Full=Inositol-1(or 4)-monophosphatase 1	cgagtgaagaacgaaaaataacattgcgacgtaacaaacgaattaattagcataacaaaaagaaatcatccgctgcacacgacctaaaggaaatccacataataattattattattattatatttgaatagaataggcaaattattattactaccaaaatgccccctctagcagaggaacaattgaaaaagtattatgacgttgctataaacttggtcactaaatgtggtcatcttatgcgtgaaggttacaataaaaccgaatcaaattttcaagtaaaatctgccttttacgatttggttaccgtctacgataaacaaattgaagaaattttaattaacggatttcaaaatgaattccctgaatcgaaaataattggagaagaagaatcggctgcta…	1053	20	2.1E-45	56.84%	swissprot	gi|1709203|sp|P54926.1|IMP1_SOLLCRecName: Full=Inositol monophosphatase 1 Short=IMP 1 Short=IMPase 1 Short=LeIMP1 AltName: Full=Inositol-1(or 4)-monophosphatase 1;gi|1709205|sp|P54928.1|IMP3_SOLLCRecName: Full=Inositol monophosphatase 3 Short=IMP 3 Short=IMPase 3 Short=LeIMP3 AltName: Full=Inositol-1(or 4)-monophosphatase 3;gi|1709204|sp|P54927.1|IMP2_SOLLCRecName: Full=Inositol monophosphatase 2…	Solanum lycopersicum;Solanum lycopersicum;Solanum lycopersicum;Caenorhabditis elegans;Dictyostelium discoideum;Bos taurus;Mus musculus;Sus scrofa;Mesembryanthemum crystallinum;Arabidopsis thaliana;Rattus norvegicus;Rattus norvegicus;Mus musculus;Homo sapiens;Homo sapiens;Pongo abelii;Xenopus laevis;Thermotoga maritima MSB8;Synechocystis sp. PCC 6803 substr. Kazusa;Saccharomyces cerevisiae S288C	2.1E-45;1.8E-44;4.9E-44;2.3E-43;4.8E-40;1.4E-39;2.3E-39;5.0E-39;3.2E-38;1.3E-37;3.3E-37;1.0E-36;1.1E-36;1.5E-36;1.8E-36;2.1E-36;3.8E-33;1.5E-27;2.1E-27;1.4E-26	273;268;265;285;272;277;277;277;270;271;277;290;290;277;288;277;285;256;287;292	274;261;259;280;270;262;262;262;263;248;262;276;297;260;295;262;284;245;243;240	160;150;151;159;156;158;158;159;144;141;156;157;163;154;158;158;168;120;118;130	58.39%;57.47%;58.30%;56.79%;57.78%;60.31%;60.31%;60.69%;54.75%;56.85%;59.54%;56.88%;54.88%;59.23%;53.56%;60.31%;59.15%;48.98%;48.56%;54.17%	100.37%;97.39%;97.74%;98.25%;99.26%;94.58%;94.58%;94.58%;97.41%;91.51%;94.58%;95.17%;102.41%;93.86%;102.43%;94.58%;99.65%;95.70%;84.67%;82.19%	78.06%;74.36%;73.79%;79.77%;76.92%;74.64%;74.64%;74.64%;74.93%;70.66%;74.64%;78.63%;84.62%;74.07%;84.05%;74.64%;80.91%;69.80%;69.23%;68.38%	1;1;1;1;1;1;1;1;1;1;1;1;1;1;1;1;1;1;1;1	3;3;3;3;3;3;3;3;3;3;3;3;3;3;3;3;3;3;3;3	1709203;1709205;1709204;527504084;74855508;127716;3914098;68568737;3914097;75264858;44888968;68568738;68568741;127717;3914095;68568740;127718;3915044;3915048;74676364	P54926;P54928;P54927;Q19420;Q54U72;P20456;O55023;O77591;O49071;Q9M8S8;P97697;Q8CIN7;Q91UZ5;P29218;O14732;Q5R4X0;P29219;O33832;P74158;Q05533	162.155;159.458;158.303;157.147;147.902;146.747;146.362;145.206;142.895;141.354;140.584;139.428;139.428;138.658;138.658;138.272;129.413;113.235;113.62;111.309	gi|1709203|sp|P54926.1|IMP1_SOLLCRecName: Full=Inositol monophosphatase 1 Short=IMP 1 Short=IMPase 1 Short=LeIMP1 AltName: Full=Inositol-1(or 4)-monophosphatase 1	Solanum lycopersicum	2.1E-45	273	274	160	58.39%	100.37%	78.06%	1	3	1709203	P54926	162155	IMPA1;Impa1;Impa1;VTC4;suhB;Impa1;IMPA2;Impa2;IMPA2;IMPA1;IMP2;IMPA2;suhB;IMP1;Impa2;IMPA1;Impa2;Impa1;IMP2;ttx-7;IMP2;IMP3;VTC4;IMPA1;ttx-7;IMPA1;Impa1;IMP1;IMPA1;IMPA1;impa1;IMPA2;IMP1;IMPA1;Impa2;Impa1;ttx-7;IMPA2;impa1;suhB;INM2;IMPA1;Impa2;Impa2;INM2;Impa1;Impa2;Impa1;IMPA1;IMP1;IMPA1;Impa1;Impa2;Impa1;impa1;IMPA1;impa1;INM2;IMPA1;IMPA1;Impa1;IMP3;Impa1;Impa2;IMPA1;Impa1;IMPA1;Impa2;VTC4;IMP…	9823;10116;10090;3702;243274;10116;9606;10090;9606;9601;4081;9606;1111708;4081;10090;9606;10090;10116;4081;6239;4081;4081;3702;9606;6239;9606;10090;4081;9601;9823;8355;9606;4081;9606;10116;10090;6239;9606;8355;243274;559292;9606;10116;10116;559292;10116;10116;10116;9606;3544;9606;10116;10116;10116;8355;9823;44689;559292;9606;9823;10090;4081;10116;10090;9606;10090;9601;10116;3702;9823;559292;9913;…			GO:0006935-IMP;GO:0052832-IEA;GO:0052832-TAS;GO:0070062-N/A;GO:0070062-ISO;GO:0009409-IMP;GO:0046872-IEA;GO:0005829-TAS;GO:0005829-IDA;GO:0042132-IEA;GO:0035418-IMP;GO:0019853-IMP;GO:0030145-IEA;GO:0030145-ISS;GO:0030145-ISO;GO:0030145-IDA;GO:0052833-IEA;GO:0052833-TAS;GO:0016787-IEA;GO:0052834-IEA;GO:0052834-ISS;GO:0052834-ISO;GO:0052834-IDA;GO:0030424-IDA;GO:0008150-ND;GO:0007165-IMP;GO:0007165…	chemotaxis-IMP;inositol monophosphate 3-phosphatase activity-IEA;inositol monophosphate 3-phosphatase activity-TAS;extracellular exosome-N/A;extracellular exosome-ISO;response to cold-IMP;metal ion binding-IEA;cytosol-TAS;cytosol-IDA;fructose 1,6-bisphosphate 1-phosphatase activity-IEA;protein localization to synapse-IMP;L-ascorbic acid biosynthetic process-IMP;manganese ion binding-IEA;manganese…	Biological Process-IMP;Molecular Function-IEA;Molecular Function-TAS;Cellular Component-N/A;Cellular Component-ISO;Biological Process-IMP;Molecular Function-IEA;Cellular Component-TAS;Cellular Component-IDA;Molecular Function-IEA;Biological Process-IMP;Biological Process-IMP;Molecular Function-IEA;Molecular Function-ISS;Molecular Function-ISO;Molecular Function-IDA;Molecular Function-IEA;Molecula…	22	GO:0000287;GO:0005829;GO:0005886;GO:0006021;GO:0006661;GO:0006935;GO:0008934;GO:0009409;GO:0010226;GO:0010347;GO:0019853;GO:0019872;GO:0030145;GO:0030424;GO:0031403;GO:0035418;GO:0042803;GO:0043025;GO:0043052;GO:0046854;GO:0046855;GO:0080167	magnesium ion binding;cytosol;plasma membrane;inositol biosynthetic process;phosphatidylinositol biosynthetic process;chemotaxis;inositol monophosphate 1-phosphatase activity;response to cold;response to lithium ion;L-galactose-1-phosphate phosphatase activity;L-ascorbic acid biosynthetic process;streptomycin biosynthetic process;manganese ion binding;axon;lithium ion binding;protein localization…	Molecular Function;Cellular Component;Cellular Component;Biological Process;Biological Process;Biological Process;Molecular Function;Biological Process;Biological Process;Molecular Function;Biological Process;Biological Process;Molecular Function;Cellular Component;Molecular Function;Biological Process;Molecular Function;Cellular Component;Biological Process;Biological Process;Biological Process;…	EC:3.1.3.25;EC:3.1.3.23;EC:3.1.3.41	Inositol-phosphate phosphatase;Sugar-phosphatase;4-nitrophenylphosphatase	IPR000760;IPR020552;noIPR;noIPR;IPR000760;noIPR;noIPR;IPR020583;IPR020550;IPR033942;noIPR
Females_1_(paired)_contig_1004	---NA---	cttacactatgtggtgggcttgggtaaggtggcagttctaagggtggtggtggtggagggaaatcttgcgaatcttgcctcgtatgttgatgtgggggtagggtatctacttcatcagtaccctgttcagtggatgcgcgatacgattgttgatagagctgttccttagtcagagggctctgttcagaatgaacttgagcgcaggtggttatgatagtctggcatgaatcctcacttattgaggtgttggaactcatagcggatagattggaaagagtggcctcatgatggaaatgttgcatgagggcagcatcttgctgtt	322
Females_1_(paired)_contig_10040	---NA---	attaatggtcatttttagatattgtccttaaaaaggctacacagcggttggtggctttgttggcacaacacgttttccacaacgacgagacatttcttcttcggtacaatcagccatgtgattaatnnnnnnnnnnnnnnnnnnnnnnnnnnnnnnnnnnnnnnnnnnnnnnnnnnnnnnnnnnnnnnnnnnnnaaaatctctcttcgcattttatcctcagcttcatcggcatagttcttattgaattgtttcttgaagtcttcccattcttgatctgttacgatagccattttgaattaaattaatagatccgctgtagttcaatgttttgtctatgactcactgtccaa	352																																														noIPR;noIPR
Females_1_(paired)_contig_10041	DOS_DROME ame: Full= daughter of sevenless	tttttacattcagaaaaacttatggaaacaaccgcaaaatgcagtggttgctgcataaataacacaaaataattgtaattatccacatcatcatcaatattaaattatttttatttttcaatactttagctaatttttccaagcattcgttggaattatgggcactactatttgtagcatttttcaactctttagtagcgtcgtcaggtaatttcgaaaatcgttgtgagtatgttaatacaaatgattcattttccaccgaactatcggatggtctagtattgcgatccatatgttctcttaatggcataggatgtgtccattcgtcatcgtctgtgaaaacg	344	1	7.1E-22	85.00%	swissprot	gi|74948829|sp|Q9VZZ9.1|DOS_DROMERecName: Full=Protein daughter of sevenless	Drosophila melanogaster	7.1E-22	878	60	51	85.00%	6.83%	52.33%	1	-2	74948829	Q9VZZ9	947449	gi|74948829|sp|Q9VZZ9.1|DOS_DROMERecName: Full=Protein daughter of sevenless	Drosophila melanogaster	7.1E-22	878	60	51	85.00%	6.83%	52.33%	1	-2	74948829	Q9VZZ9	947449	dos;dos;dos;dos;dos;dos;dos;dos;dos;dos;dos;dos;dos;dos;dos;dos	7227;7227;7227;7227;7227;7227;7227;7227;7227;7227;7227;7227;7227;7227;7227;7227			GO:0005515-IPI;GO:0005737-IEA;GO:0005737-IDA;GO:0016020-IEA;GO:0042461-IMP;GO:0019730-IMP;GO:0005070-ISS;GO:0008293-NAS;GO:0007275-IEA;GO:0008595-TAS;GO:0035220-IMP;GO:0045500-TAS;GO:0046578-IMP;GO:0042169-IPI;GO:0009967-IEA;GO:0005886-ISS	protein binding-IPI;cytoplasm-IEA;cytoplasm-IDA;membrane-IEA;photoreceptor cell development-IMP;antimicrobial humoral response-IMP;SH3/SH2 adaptor activity-ISS;torso signaling pathway-NAS;multicellular organism development-IEA;anterior/posterior axis specification, embryo-TAS;wing disc development-IMP;sevenless signaling pathway-TAS;regulation of Ras protein signal transduction-IMP;SH2 domain bin…	Molecular Function-IPI;Cellular Component-IEA;Cellular Component-IDA;Cellular Component-IEA;Biological Process-IMP;Biological Process-IMP;Molecular Function-ISS;Biological Process-NAS;Biological Process-IEA;Biological Process-TAS;Biological Process-IMP;Biological Process-TAS;Biological Process-IMP;Molecular Function-IPI;Biological Process-IEA;Cellular Component-ISS	12	GO:0005070;GO:0005737;GO:0005886;GO:0008293;GO:0008595;GO:0009967;GO:0019730;GO:0035220;GO:0042169;GO:0042461;GO:0045500;GO:0046578	SH3/SH2 adaptor activity;cytoplasm;plasma membrane;torso signaling pathway;anterior/posterior axis specification, embryo;positive regulation of signal transduction;antimicrobial humoral response;wing disc development;SH2 domain binding;photoreceptor cell development;sevenless signaling pathway;regulation of Ras protein signal transduction	Molecular Function;Cellular Component;Cellular Component;Biological Process;Biological Process;Biological Process;Biological Process;Biological Process;Molecular Function;Biological Process;Biological Process;Biological Process			noIPR;noIPR;noIPR;noIPR
Females_1_(paired)_contig_10042	ZN497_HUMAN ame: Full=Zinc finger 497	attaaacaatactttttctgatgcctttttaagtcaatacttcgccaaaatttctctccgcacttcgaacattgtatagtttttccagatttatgaatggccaaatgttgtttcagatgacatagttgtgaaaatgttgctgaacatatatcgcactcatatttccgttcattttggtgctggctaagaacatgctttttcaagtgatctaatgttgaaaattgtttatcgcagagtaagcaaatgtgtttctttagtcttgtgtggactatacgtaaatgttgttttaaatttaccgtggaagaaaacgccttagtacaatatggacaatttattgaaatggttttgctgataactttgttacatgaatttttatgtaattttagatcgtttgatgac…	679	20	1.6E-20	46.33%	swissprot	gi|229462815|sp|Q6ZNH5.2|ZN497_HUMANRecName: Full=Zinc finger protein 497;gi|122132254|sp|Q08DG8.1|ZN135_BOVINRecName: Full=Zinc finger protein 135;gi|308153531|sp|Q9NSD4.2|ZN275_HUMANRecName: Full=Zinc finger protein 275;gi|342187319|sp|Q9UJL9.2|ZF69B_HUMANRecName: Full=Zinc finger protein ZFP69B AltName: Full=Zinc finger protein 643;gi|313104299|sp|Q99676.4|ZN184_HUMANRecName: Full=Zinc finger …	Homo sapiens;Bos taurus;Homo sapiens;Homo sapiens;Homo sapiens;Homo sapiens;Pongo abelii;Pan troglodytes;Canis lupus familiaris;Rattus norvegicus;Mus musculus;Canis lupus familiaris;Homo sapiens;Homo sapiens;Homo sapiens;Homo sapiens;Mus musculus;Mus musculus;Pongo abelii/Homo sapiens;Bos taurus	1.6E-20;3.2E-20;3.7E-20;5.2E-20;5.9E-20;5.9E-20;6.0E-20;1.1E-19;1.2E-19;1.3E-19;1.4E-19;1.4E-19;1.7E-19;1.7E-19;2.5E-19;3.3E-19;3.9E-19;4.2E-19;4.3E-19;4.3E-19	498;657;429;534;751;491;672;682;873;423;423;422;422;655;619;544;292;459;292;752	215;236;212;215;211;184;207;203;204;172;172;172;172;207;238;203;233;206;204;211	94;101;90;98;101;81;95;102;97;85;85;85;85;94;106;95;98;98;93;99	43.72%;42.80%;42.45%;45.58%;47.87%;44.02%;45.89%;50.25%;47.55%;49.42%;49.42%;49.42%;49.42%;45.41%;44.54%;46.80%;42.06%;47.57%;45.59%;46.92%	43.17%;35.92%;49.42%;40.26%;28.10%;37.47%;30.80%;29.77%;23.37%;40.66%;40.66%;40.76%;40.76%;31.60%;38.45%;37.32%;79.79%;44.88%;69.86%;28.06%	94.99%;104.27%;93.67%;94.99%;93.23%;81.30%;91.46%;89.69%;90.13%;75.99%;75.99%;75.99%;75.99%;91.46%;105.15%;89.69%;102.95%;91.02%;90.13%;93.23%	3;5;3;2;5;4;5;8;6;6;6;5;5;4;7;4;4;3;3;5	-3;-3;-3;-3;-3;-3;-3;-3;-3;-3;-3;-3;-3;-3;-3;-3;-3;-3;-3;-3	229462815;122132254;308153531;342187319;313104299;134047986;75070496;146328575;75075042;586939;408360116;62900139;33860154;281185516;281185498;74757410;81174980;150387825;134048495/75071002;205831217	Q6ZNH5;Q08DG8;Q9NSD4;Q9UJL9;Q99676;P10073;Q5R5U3;A2T759;Q9XSR1;Q07120;P70338;Q5DWN0;Q99684;Q14591;A8MTY0;Q6AW86;Q8BQN6;P08043;Q5RFP4/Q15072;A6QLU5	93.2041;93.2041;91.6633;92.0485;92.8189;91.6633;92.4337;91.6633;92.0485;90.1225;90.1225;89.7373;89.7373;90.8929;90.5077;89.7373;87.4261;88.9669;87.0409;90.1225	gi|229462815|sp|Q6ZNH5.2|ZN497_HUMANRecName: Full=Zinc finger protein 497	Homo sapiens	1.6E-20	498	215	94	43.72%	43.17%	94.99%	3	-3	229462815	Q6ZNH5	932041	ZNF146;ZNF146;GFI1;ZNF252;Gfi1;Gfi1;ZNF252;GFI1;ZNF135;Gfi1;ZNF135;ZNF497;ZNF146;ZNF146;GFI1;GFI1;ZNF16;Znf146;Zfp2;Gfi1;ZNF497;ZNF146;ZFP69B;ZNF146;ZSCAN22;ZNF497;Gfi1;ZSCAN22;Gfi1;ZNF275;GFI1;Znf146;ZNF271;ZNF146;Znf146;ZNF184;ZNF275;ZNF275;ZNF275;GFI1;Gfi1;ZNF16;ZNF275;ZNF16;ZNF724;ZNF184;GFI1;Gfi1;GFI1;ZNF271;GFI1;GFI1;ZNF184;GFI1;ZNF184;ZNF135;ZNF497;ZNF16;Gfi1;GFI1;ZNF184;GFI1;GFI1;ZNF184;Z…	9606;9606;9615;9615;10090;10116;9615;9606;9913;10090;9913;9606;9606;9606;9606;9606;9598;10090;10090;10090;9606;9606;9606;9606;9606;9606;10090;9606;10090;9606;9615;10090;9601;9601;10090;9913;9606;9606;9606;9606;10116;9598;9606;9598;9606;9606;9606;10116;9606;9601;9606;9615;9606;9615;9606;9913;9606;9598;10116;9615;9606;9606;9606;9913;10090;9913;10090;10090;9606;9913;9913;9913;9606;9606;10116;9913;96…			GO:0042491-IMP;GO:0042491-ISO;GO:0017053-IEA;GO:0017053-ISS;GO:0017053-ISO;GO:0017053-IDA;GO:0005829-IEA;GO:0005829-ISO;GO:0005829-IDA;GO:0045165-IMP;GO:0045165-ISO;GO:0043066-ISS;GO:0016363-IEA;GO:0016363-ISO;GO:0016363-IDA;GO:0010977-IEA;GO:0010977-ISS;GO:0010977-ISO;GO:0010977-IDA;GO:0051569-IEA;GO:0016604-IEA;GO:0016604-ISO;GO:0016604-IDA;GO:0006351-IEA;GO:0032088-IMP;GO:0032088-ISS;GO:003208…	inner ear auditory receptor cell differentiation-IMP;inner ear auditory receptor cell differentiation-ISO;transcriptional repressor complex-IEA;transcriptional repressor complex-ISS;transcriptional repressor complex-ISO;transcriptional repressor complex-IDA;cytosol-IEA;cytosol-ISO;cytosol-IDA;cell fate commitment-IMP;cell fate commitment-ISO;negative regulation of apoptotic process-ISS;nuclear ma…	Biological Process-IMP;Biological Process-ISO;Cellular Component-IEA;Cellular Component-ISS;Cellular Component-ISO;Cellular Component-IDA;Cellular Component-IEA;Cellular Component-ISO;Cellular Component-IDA;Biological Process-IMP;Biological Process-ISO;Biological Process-ISS;Cellular Component-IEA;Cellular Component-ISO;Cellular Component-IDA;Biological Process-IEA;Biological Process-ISS;Biologic…	14	GO:0002682;GO:0003677;GO:0003700;GO:0005667;GO:0006355;GO:0031327;GO:0031981;GO:0045449;GO:0045597;GO:0048513;GO:0050896;GO:0051128;GO:0065009;GO:2000026	regulation of immune system process;DNA binding;DNA binding transcription factor activity;transcription factor complex;regulation of transcription, DNA-templated;negative regulation of cellular biosynthetic process;nuclear lumen;regulation of transcription, DNA-templated;positive regulation of cell differentiation;animal organ development;response to stimulus;regulation of cellular component orga…	Biological Process;Molecular Function;Molecular Function;Cellular Component;Biological Process;Biological Process;Cellular Component;Biological Process;Biological Process;Biological Process;Biological Process;Biological Process;Biological Process;Biological Process			IPR013087;noIPR;noIPR;noIPR;noIPR;noIPR;noIPR;IPR013087;IPR013087;IPR013087;IPR013087;IPR013087;IPR013087;IPR013087;IPR013087;IPR036236;IPR036236;IPR036236
Females_1_(paired)_contig_10043	GRAU_DROME ame: Full=Transcription factor grauzone	gcttcaagttatcctcatctttaagccaactatcacaatctggatatggacatggaactcgtggaccactggcctcaaaatgcaagcgaacgtgtttttcaaatgaatacttatcccttatttctttggcgcacacgtggcaaacgtgtttagctctcttatgctgcatacttgtgnncttgtgtgtacatttaatagatataagctggcaaatgcctttttttcaggacactttgtacaaaagaactgccactgatctcttggtatatgtgatggtttgtgcatttccaaaaggttccttctggcgaattttttgggacataaatcgcaaatataggtacgctcttcatctggagcatgatagttcaaattatgagttctcaagccacaagttgtagt…	486	20	1.0E-44	48.82%	swissprot	gi|30173131|sp|Q9U405.1|GRAU_DROMERecName: Full=Transcription factor grauzone;gi|586051|sp|Q08876.1|SUHW_DROVIRecName: Full=Protein suppressor of hairy wing;gi|116242858|sp|Q9UDV7.3|ZN282_HUMANRecName: Full=Zinc finger protein 282 AltName: Full=HTLV-I U5RE-binding protein 1 Short=HUB-1;gi|20178235|sp|Q9Y2H8.1|ZN510_HUMANRecName: Full=Zinc finger protein 510;gi|146325833|sp|A2T812.1|ZN287_PONPYRec…	Drosophila melanogaster;Drosophila virilis;Homo sapiens;Homo sapiens;Pongo pygmaeus;Homo sapiens;Homo sapiens;Xenopus laevis;Homo sapiens;Homo sapiens;Mus musculus;Homo sapiens;Homo sapiens;Homo sapiens;Homo sapiens;Homo sapiens;Homo sapiens;Homo sapiens;Homo sapiens;Homo sapiens	1.0E-44;9.1E-8;1.2E-7;2.0E-7;2.3E-7;2.3E-7;5.1E-7;6.0E-7;1.0E-6;1.0E-6;1.2E-6;1.6E-6;1.8E-6;1.9E-6;1.9E-6;1.9E-6;2.1E-6;2.4E-6;2.8E-6;2.9E-6	570;899;671;683;754;754;533;169;496;741;741;692;550;852;652;900;936;743;585;781	105;101;77;101;101;101;102;101;92;73;73;101;101;101;101;107;107;101;101;101	67;47;34;48;50;50;48;48;44;38;38;49;47;48;47;54;52;46;46;50	63.81%;46.53%;44.16%;47.52%;49.50%;49.50%;47.06%;47.52%;47.83%;52.05%;52.05%;48.51%;46.53%;47.52%;46.53%;50.47%;48.60%;45.54%;45.54%;49.50%	18.42%;11.23%;11.48%;14.79%;13.40%;13.40%;19.14%;59.76%;18.55%;9.85%;9.85%;14.60%;18.36%;11.85%;15.49%;11.89%;11.43%;13.59%;17.26%;12.93%	64.81%;62.35%;47.53%;62.35%;62.35%;62.35%;62.96%;62.35%;56.79%;45.06%;45.06%;62.35%;62.35%;62.35%;62.35%;66.05%;66.05%;62.35%;62.35%;62.35%	2;1;2;3;6;6;1;2;1;2;2;4;1;3;5;3;3;3;6;3	-1;-1;-1;-1;-1;-1;-1;-1;-1;-1;-1;-1;-1;-1;-1;-1;-1;-1;-1;-1	30173131;586051;116242858;20178235;146325833;20141038;187671939;141657;187668014;172045933;81914558;134044257;313104256;74762200;18202258;327478553;172046146;296453069;97219309;257050983	Q9U405;Q08876;Q9UDV7;Q9Y2H8;A2T812;Q9HBT7;Q147U1;P18731;A6NGD5;Q9HC78;Q8K0L9;Q9UJW8;Q96SR6;Q5JVG2;O94892;Q8NB50;Q6ZNA1;Q14586;Q8N883;Q08AN1	103.219;54.299;43.8986;53.1434;52.373;52.373;51.6026;49.6766;50.8322;49.2914;49.2914;50.447;50.0618;50.0618;50.0618;46.595;50.0618;49.6766;49.2914;49.6766	gi|30173131|sp|Q9U405.1|GRAU_DROMERecName: Full=Transcription factor grauzone	Drosophila melanogaster	1.0E-44	570	105	67	63.81%	18.42%	64.81%	2	-1	30173131	Q9U405	103219	ZBTB20;ZNF282;ZNF510;ZNF510;su(Hw);ZSCAN5C;Zbtb20;ZNF432;P18731;ZNF846;ZNF616;grau;Zbtb20;Zbtb20;ZNF616;P18731;Zbtb20;grau;ZBTB20;ZNF432;ZNF282;ZNF180;grau;ZNF616;ZNF382;ZNF180;ZSCAN5C;ZNF614;P18731;ZNF267;grau;ZNF287;ZNF267;ZNF287;ZNF484;ZNF432;ZNF267;ZNF836;ZNF614;ZNF484;ZNF287;ZBTB20;ZNF484;ZNF382;ZNF614;ZNF510;su(Hw);ZNF382;ZNF287;ZNF180;Zbtb20;ZNF616;ZBTB20;ZNF287;ZNF287;ZNF510;Zbtb20;grau;Z…	9606;9606;9606;9606;7244;9606;10090;9606;8355;9606;9606;7227;10090;10090;9606;8355;10090;7227;9606;9606;9606;9606;7227;9606;9606;9606;9606;9606;8355;9606;7227;9600;9606;9600;9606;9606;9606;9606;9606;9606;9606;9606;9606;9606;9606;9606;7244;9606;9600;9606;10090;9606;9606;9600;9606;9606;10090;7227;9606;9606;9606;9606;10090;7244;7227;10090;7227;9606;9600;9606;9600;9606;9606;9606;9606;9606;10090;10090…			GO:0003700-IEA;GO:0003700-IBA;GO:0032728-IMP;GO:0032728-IEA;GO:0032728-IDA;GO:0031936-IEA;GO:0046872-IEA;GO:0051321-IEA;GO:0045143-TAS;GO:0008150-ND;GO:0016604-IEA;GO:0016604-ISO;GO:0016604-IDA;GO:0008270-IEA;GO:0008270-NAS;GO:0006351-IEA;GO:0007143-IMP;GO:0032760-IMP;GO:0032760-IEA;GO:0032760-IDA;GO:0035075-IEA;GO:0006355-IEA;GO:0006355-TAS;GO:0006355-IBA;GO:0042035-IEA;GO:0044212-IBA;GO:0007343…	DNA binding transcription factor activity-IEA;DNA binding transcription factor activity-IBA;positive regulation of interferon-beta production-IMP;positive regulation of interferon-beta production-IEA;positive regulation of interferon-beta production-IDA;negative regulation of chromatin silencing-IEA;metal ion binding-IEA;meiotic cell cycle-IEA;homologous chromosome segregation-TAS;biological_proc…	Molecular Function-IEA;Molecular Function-IBA;Biological Process-IMP;Biological Process-IEA;Biological Process-IDA;Biological Process-IEA;Molecular Function-IEA;Biological Process-IEA;Biological Process-TAS;Biological Process-ND;Cellular Component-IEA;Cellular Component-ISO;Cellular Component-IDA;Molecular Function-IEA;Molecular Function-NAS;Biological Process-IEA;Biological Process-IMP;Biologica…	4	GO:0003676;GO:0005634;GO:0045143;GO:0045944	nucleic acid binding;nucleus;homologous chromosome segregation;positive regulation of transcription by RNA polymerase II	Molecular Function;Cellular Component;Biological Process;Biological Process			noIPR;IPR013087;IPR013087;IPR036236
Females_1_(paired)_contig_10044	---NA---	ttttgccaacttttagttactctaccacaaacatacatcacggaccttgttctgcggtcgaagagtgcggaacaaaatgacggcaacacaaatgagtgatgagcagtttcgcattctaattgaaacaatacgatctctggcaccagaacaacgcaataaagttgctgaagaaatcaaatccaagggaagttttgcaaattgtccaacccgtttttccggacaacgagatcatgatgcagtcgaagtttttatagatgccgtagaaacctacaaagaagttgaacaaatttccgacaaagatgcattgaagggattatcgttactattcaatggtctagccactacctggtggaaaggggtgagaagagaggccaaaacatgggatgaagctttggttct…	767
Females_1_(paired)_contig_10045	WDR75_XENLA ame: Full=WD repeat-containing 75	gaattttccaatgactatcaagtggacaatcttttgtgtgccacagttggtgaagataatgttattaaaatgtggtgtcttgatgattccgatagtatatacaaagatggtaaatcgtggttttgtatagcacaaacatcttatagaaatctacccgtcgaatcgatatccttttcacaggatggttctttactggctgctggttatggcaacaccttatgtatttataaatcggatgatttaaaactgaaagcagctttaactggagccaatggtatggatggctgtgttagtaaggcccaagttcgtataccttcgaaaaatatgaatggatctagaaatgattcaaaggagaaacgtgacaaacttatgaaattattttccaatatgttggacatg…	2168	3	6.9E-6	44.24%	swissprot	gi|73622084|sp|Q6DFC6.1|WDR75_XENLARecName: Full=WD repeat-containing protein 75;gi|123797096|sp|Q3U821.1|WDR75_MOUSERecName: Full=WD repeat-containing protein 75 AltName: Full=U3 small nucleolar RNA-associated protein 17 homolog;gi|73622083|sp|Q8IWA0.1|WDR75_HUMANRecName: Full=WD repeat-containing protein 75 AltName: Full=U3 small nucleolar RNA-associated protein 17 homolog	Xenopus laevis;Mus musculus;Homo sapiens	6.9E-6;1.5E-5;2.9E-5	832;830;830	79;91;91	38;39;38	48.10%;42.86%;41.76%	9.50%;10.96%;10.96%	10.93%;12.59%;12.59%	2;2;1	1;1;1	73622084;123797096;73622083	Q6DFC6;Q3U821;Q8IWA0	53.1434;51.9878;51.2174	gi|73622084|sp|Q6DFC6.1|WDR75_XENLARecName: Full=WD repeat-containing protein 75	Xenopus laevis	6.9E-6	832	79	38	48.10%	9.50%	10.93%	2	1	73622084	Q6DFC6	531434	WDR75;wdr75;WDR75;wdr75;Wdr75;WDR75;WDR75;wdr75;WDR75;wdr75;Wdr75;WDR75;WDR75;WDR75;wdr75;Wdr75;wdr75;WDR75;wdr75;WDR75;Wdr75;WDR75;WDR75;WDR75;wdr75;Wdr75;WDR75;Wdr75;WDR75;WDR75;Wdr75;WDR75;Wdr75;WDR75;WDR75;Wdr75;Wdr75;wdr75;WDR75;Wdr75;WDR75;WDR75;Wdr75;WDR75;wdr75;WDR75;WDR75;Wdr75;Wdr75;WDR75;wdr75;WDR75;Wdr75;WDR75;wdr75	9606;8355;9606;8355;10090;9606;9606;8355;9606;8355;10090;9606;9606;9606;8355;10090;8355;9606;8355;9606;10090;9606;9606;9606;8355;10090;9606;10090;9606;9606;10090;9606;10090;9606;9606;10090;10090;8355;9606;10090;9606;9606;10090;9606;8355;9606;9606;10090;10090;9606;8355;9606;10090;9606;8355			GO:0003723-N/A;GO:0006351-IEA;GO:1903146-IMP;GO:1903146-IEA;GO:1903146-ISO;GO:0006355-IEA;GO:0042254-IEA;GO:2000234-IMP;GO:2000234-IEA;GO:2000234-ISO;GO:1903955-IMP;GO:1903955-IEA;GO:1903955-ISO;GO:0006364-IEA;GO:0006364-TAS;GO:0005654-TAS;GO:0005730-IEA;GO:0005730-ISO;GO:0005730-IDA;GO:0045943-IMP;GO:0045943-IEA;GO:0045943-ISO;GO:0005634-IEA	RNA binding-N/A;transcription, DNA-templated-IEA;regulation of autophagy of mitochondrion-IMP;regulation of autophagy of mitochondrion-IEA;regulation of autophagy of mitochondrion-ISO;regulation of transcription, DNA-templated-IEA;ribosome biogenesis-IEA;positive regulation of rRNA processing-IMP;positive regulation of rRNA processing-IEA;positive regulation of rRNA processing-ISO;positive regula…	Molecular Function-N/A;Biological Process-IEA;Biological Process-IMP;Biological Process-IEA;Biological Process-ISO;Biological Process-IEA;Biological Process-IEA;Biological Process-IMP;Biological Process-IEA;Biological Process-ISO;Biological Process-IMP;Biological Process-IEA;Biological Process-ISO;Biological Process-IEA;Biological Process-TAS;Cellular Component-TAS;Cellular Component-IEA;Cellular…	1	GO:0005515	protein binding	Molecular Function			IPR015943;IPR015943;noIPR;IPR036322
Females_1_(paired)_contig_10046	THOC2_RHIFE ame: Full=THO complex subunit 2 Short=Tho2	gtgtgtcacaaatggcattataagatcacaagagccatagtcttctgtttggattccaaggaatatatgcaaatacgtaatgctttgataatattaatgcgtatattgccacactatcctgttctagccaaattggcccaaattattgaacgtaaagtggaaaaagtccgtgaagaagagaaaaataagagacccgatctttttgttattgcttcaagttatattggtcaattgaaaaccaaagcagcacaaatgatcaaagaaagtgatttnnnnnnnnnnnnnnnnnnnnnnnnnnnnnnnnnnnttctgctgctggtattagtacctctgccacagcagctactacatctacgacaggtgttataagtctaacaaacaatggaagcagcaatacat…	676	8	9.1E-18	71.54%	swissprot	gi|259533541|sp|B2KI97.1|THOC2_RHIFERecName: Full=THO complex subunit 2 Short=Tho2;gi|259533536|sp|B1AZI6.1|THOC2_MOUSERecName: Full=THO complex subunit 2 Short=Tho2;gi|259016155|sp|Q8NI27.2|THOC2_HUMANRecName: Full=THO complex subunit 2 Short=Tho2 AltName: Full=hTREX120;gi|259533523|sp|B1MTK1.1|THOC2_CALMORecName: Full=THO complex subunit 2 Short=Tho2;gi|259533520|sp|B0KWH8.1|THOC2_CALJARecName:…	Rhinolophus ferrumequinum;Mus musculus;Homo sapiens;Plecturocebus moloch;Callithrix jacchus;Dasypus novemcinctus;Arabidopsis thaliana;Schizosaccharomyces pombe 972h-	9.1E-18;1.2E-17;1.9E-17;2.1E-17;2.2E-17;4.3E-17;1.4E-5;7.0E-4	1576;1594;1593;1600;1600;1613;1823;1628	90;90;90;90;90;90;41;83	66;66;66;66;66;65;30;50	73.33%;73.33%;73.33%;73.33%;73.33%;72.22%;73.17%;60.24%	5.71%;5.65%;5.65%;5.62%;5.62%;5.58%;2.25%;5.10%	39.94%;39.94%;39.94%;39.94%;39.94%;39.94%;18.20%;36.83%	1;1;1;1;1;1;1;1	1;1;1;1;1;1;1;1	259533541;259533536;259016155;259533523;259533520;259533527;597502312;19862882	B2KI97;B1AZI6;Q8NI27;B1MTK1;B0KWH8;C1FXW9;F4IAT2;Q09779	86.6557;86.2705;85.5001;85.5001;85.5001;84.7297;48.9062;43.8986	gi|259533541|sp|B2KI97.1|THOC2_RHIFERecName: Full=THO complex subunit 2 Short=Tho2	Rhinolophus ferrumequinum	9.1E-18	1576	90	66	73.33%	5.71%	39.94%	1	1	259533541	B2KI97	866557	THOC2;THO2;THOC2;tho2;THO2;THOC2;THOC2;THOC2;THOC2;THOC2;Thoc2;THOC2;THOC2;THOC2;THOC2;THOC2;Thoc2;THO2;THOC2;THOC2;THOC2;THOC2;THO2;THO2;THO2;THOC2;THOC2;THOC2;tho2;tho2;THOC2;THOC2;THOC2;tho2;Thoc2;Thoc2;THOC2;Thoc2;Thoc2;THOC2;tho2;THOC2;Thoc2;THOC2;THO2;Thoc2;THOC2;THOC2;Thoc2;Thoc2;THOC2;tho2;THOC2;THOC2;THOC2;Thoc2;THOC2;THO2;THOC2;THOC2;THO2;Thoc2;THO2;THOC2;THOC2;THOC2;THOC2;THOC2;THO2;TH…	9606;3702;9606;284812;3702;9606;9483;9606;9483;9606;10090;59479;9606;59479;9606;9523;10090;3702;9606;9523;9361;9483;3702;3702;3702;9606;9606;9523;284812;284812;9361;9606;9523;284812;10090;10090;9361;10090;10090;9483;284812;9361;10090;9606;3702;10090;9523;9483;10090;10090;9606;284812;59479;9606;9606;10090;9606;3702;9523;9483;3702;10090;3702;9361;9361;9523;9606;9523;3702;3702;9361;284812;10090;2848…			GO:0051028-IEA;GO:0003723-IEA;GO:0003723-IDA;GO:0048699-IMP;GO:0048699-ISS;GO:0048699-ISO;GO:0001824-IMP;GO:0003729-IMP;GO:0003729-ISO;GO:0003729-IBA;GO:1990428-IDA;GO:0010977-IEA;GO:0010793-IMP;GO:0006351-IEA;GO:0016607-IEA;GO:0016607-IDA;GO:0035196-IMP;GO:0006355-IEA;GO:0006397-IEA;GO:0005515-IPI;GO:0003677-ISO;GO:0006405-TAS;GO:0006406-TAS;GO:0006406-ISO;GO:0006406-IDA;GO:0006406-IBA;GO:004866…	mRNA transport-IEA;RNA binding-IEA;RNA binding-IDA;generation of neurons-IMP;generation of neurons-ISS;generation of neurons-ISO;blastocyst development-IMP;mRNA binding-IMP;mRNA binding-ISO;mRNA binding-IBA;miRNA transport-IDA;negative regulation of neuron projection development-IEA;regulation of mRNA export from nucleus-IMP;transcription, DNA-templated-IEA;nuclear speck-IEA;nuclear speck-IDA;pro…	Biological Process-IEA;Molecular Function-IEA;Molecular Function-IDA;Biological Process-IMP;Biological Process-ISS;Biological Process-ISO;Biological Process-IMP;Molecular Function-IMP;Molecular Function-ISO;Molecular Function-IBA;Biological Process-IDA;Biological Process-IEA;Biological Process-IMP;Biological Process-IEA;Cellular Component-IEA;Cellular Component-IDA;Biological Process-IMP;Biologic…	14	GO:0000445;GO:0000784;GO:0000902;GO:0001824;GO:0003729;GO:0005515;GO:0005654;GO:0006369;GO:0010793;GO:0016973;GO:0017145;GO:0031124;GO:0046784;GO:0048666	THO complex part of transcription export complex;nuclear chromosome, telomeric region;cell morphogenesis;blastocyst development;mRNA binding;protein binding;nucleoplasm;termination of RNA polymerase II transcription;regulation of mRNA export from nucleus;poly(A)+ mRNA export from nucleus;stem cell division;mRNA 3'-end processing;viral mRNA export from host cell nucleus;neuron development	Cellular Component;Cellular Component;Biological Process;Biological Process;Molecular Function;Molecular Function;Cellular Component;Biological Process;Biological Process;Biological Process;Biological Process;Biological Process;Biological Process;Biological Process			noIPR;IPR021418;noIPR;noIPR;noIPR;noIPR;noIPR
Females_1_(paired)_contig_10047	LOL2B_DANRE ame: Full=Lysyl oxidase homolog 2B ame: Full=Lysyl oxidase 2B Flags: Precursor	cttttatatagttttgttgatttgtttgtttttgtctaaattaagtacagtttggttttaaagtatttggcacagtttgaattgtttttttttatatttaagttcgcagcagtaaatctgttgtgaagtaatcacacaggcacttgacatcaggcagaaatttattaagtcacatctatgaggtcacaatcagtcagggctttttttagagagttcatcatcccatcaatcatattgcatggagtttgttatttttccggacaacttaatgacaatttctgctttgtctttgaagaggccaatggttggccacttcatggtctaactaatctacagttgtcgacacgggcataggtgtccgtatacagcaaattgcaaatggcagcattgttgtcgaag…	2036	20	2.3E-85	53.88%	swissprot	gi|391359309|sp|A1L1V4.1|LOL2B_DANRERecName: Full=Lysyl oxidase homolog 2B AltName: Full=Lysyl oxidase-like protein 2B Flags: Precursor;gi|1160578086|sp|F1RD85.1|LOX3A_DANRERecName: Full=Lysyl oxidase homolog 3A AltName: Full=Lysyl oxidase-like protein 3A Flags: Precursor;gi|341940906|sp|Q9Z175.2|LOXL3_MOUSERecName: Full=Lysyl oxidase homolog 3 AltName: Full=Lysyl oxidase-like protein 3 AltName: …	Danio rerio;Danio rerio;Mus musculus;Danio rerio;Homo sapiens;Homo sapiens;Pongo abelii;Danio rerio;Gallus gallus;Xenopus laevis;Bos taurus;Mus musculus;Xenopus tropicalis;Rattus norvegicus;Homo sapiens;Bos taurus;Mus musculus;Homo sapiens;Bos taurus;Mus musculus	2.3E-85;1.8E-84;1.0E-83;6.8E-83;1.7E-82;5.1E-82;9.0E-82;6.4E-81;1.6E-80;3.1E-80;6.9E-80;1.0E-79;1.1E-79;1.4E-79;2.2E-79;2.3E-77;2.0E-76;7.1E-36;8.2E-36;9.7E-36	762;739;754;807;774;753;774;737;774;765;774;776;767;776;756;757;757;574;591;607	324;323;328;361;323;322;323;322;323;322;322;322;323;322;323;323;323;104;104;104	171;168;166;184;171;162;171;166;167;166;171;168;166;168;163;159;170;69;69;69	52.78%;52.01%;50.61%;50.97%;52.94%;50.31%;52.94%;51.55%;51.70%;51.55%;53.11%;52.17%;51.39%;52.17%;50.46%;49.23%;52.63%;66.35%;66.35%;66.35%	42.52%;43.71%;43.50%;44.73%;41.73%;42.76%;41.73%;43.69%;41.73%;42.09%;41.60%;41.49%;42.11%;41.49%;42.72%;42.67%;42.67%;18.12%;17.60%;17.13%	47.74%;47.59%;48.33%;53.19%;47.59%;47.45%;47.59%;47.45%;47.59%;47.45%;47.45%;47.45%;47.59%;47.45%;47.59%;47.59%;47.59%;15.32%;15.32%;15.32%	5;5;4;5;5;5;5;4;5;5;5;5;5;5;5;5;4;2;2;2	-3;-3;-3;-3;-3;-3;-3;-3;-3;-3;-3;-3;-3;-3;-3;-3;-3;-1;-1;-1	391359309;1160578086;341940906;1160578087;13878585;14916616;75042681;391359308;391359311;123884255;391359310;82654955;391359362;391359367;20177960;75047342;341940907;189031484;75048665;34978369	A1L1V4;F1RD85;Q9Z175;B8A4W9;Q9Y4K0;P58215;Q5RFQ6;F1QQC3;E1C3U7;Q08B63;A6H737;P58022;B4F6N6;B5DF27;Q96JB6;Q8MJ24;Q924C6;Q08397;Q95L39;P97873	218.779;209.92;207.223;206.068;214.157;201.445;211.846;208.379;208.764;209.92;207.608;208.764;207.608;208.379;202.216;192.971;195.282;107.457;107.457;107.457	gi|391359309|sp|A1L1V4.1|LOL2B_DANRERecName: Full=Lysyl oxidase homolog 2B AltName: Full=Lysyl oxidase-like protein 2B Flags: Precursor	Danio rerio	2.3E-85	762	324	171	52.78%	42.52%	47.74%	5	-3	391359309	A1L1V4	218779	Loxl1;Loxl2;loxl2a;Loxl4;LOXL2;Loxl2;loxl3a;Loxl2;Loxl4;loxl2;LOXL3;LOXL1;loxl2a;Loxl4;loxl2b;LOXL2;LOXL2;loxl2a;LOXL2;loxl3b;Loxl4;loxl2;loxl2;loxl2;Loxl2;Loxl2;LOXL2;loxl2;LOXL2;Loxl2;loxl2;Loxl3;loxl2;Loxl3;Loxl2;Loxl2;Loxl3;Loxl3;LOXL2;loxl2;loxl2;loxl2a;LOXL3;Loxl2;Loxl2;loxl2;Loxl2;LOXL2;loxl2a;loxl2;LOXL2;Loxl2;loxl2;loxl2;loxl2a;loxl3b;loxl2b;Loxl2;loxl2b;LOXL2;Loxl2;LOXL3;Loxl2;LOXL2;lox…	10090;10090;7955;10090;9913;10090;7955;10090;10090;8355;9606;9606;7955;10090;7955;9601;9913;7955;9031;7955;10090;8355;8355;8355;10090;10116;9031;8364;9913;10116;8364;10090;8355;10090;10090;10090;10090;10090;9913;8364;8364;7955;9606;10116;10090;8355;10090;9606;7955;8355;9601;10090;8355;8364;7955;7955;7955;10090;7955;9601;10090;9606;10090;9031;7955;9606;9031;9601;9601;7955;9913;10116;9606;8355;1011…			GO:0001666-IEA;GO:0001666-ISS;GO:0001666-ISO;GO:0001666-IDA;GO:0005507-IEA;GO:0005507-NAS;GO:0001669-IEA;GO:0016641-IEA;GO:0016641-IDA;GO:2001046-IMP;GO:2001046-IEA;GO:2001046-ISS;GO:0006351-IEA;GO:0061053-IMP;GO:0061053-IEA;GO:0061053-ISS;GO:0006355-IEA;GO:0043542-IMP;GO:0043542-IEA;GO:0043542-ISS;GO:0043542-ISO;GO:0005783-IEA;GO:0005783-ISS;GO:0005783-ISO;GO:0005783-IDA;GO:0006954-IMP;GO:000695…	response to hypoxia-IEA;response to hypoxia-ISS;response to hypoxia-ISO;response to hypoxia-IDA;copper ion binding-IEA;copper ion binding-NAS;acrosomal vesicle-IEA;oxidoreductase activity, acting on the CH-NH2 group of donors, oxygen as acceptor-IEA;oxidoreductase activity, acting on the CH-NH2 group of donors, oxygen as acceptor-IDA;positive regulation of integrin-mediated signaling pathway-IMP;…	Biological Process-IEA;Biological Process-ISS;Biological Process-ISO;Biological Process-IDA;Molecular Function-IEA;Molecular Function-NAS;Cellular Component-IEA;Molecular Function-IEA;Molecular Function-IDA;Biological Process-IMP;Biological Process-IEA;Biological Process-ISS;Biological Process-IEA;Biological Process-IMP;Biological Process-IEA;Biological Process-ISS;Biological Process-IEA;Biologic…	34	GO:0001568;GO:0005044;GO:0005507;GO:0005515;GO:0005578;GO:0005615;GO:0005634;GO:0005694;GO:0006325;GO:0006950;GO:0007165;GO:0009653;GO:0009790;GO:0009888;GO:0012505;GO:0016020;GO:0016641;GO:0018277;GO:0030198;GO:0035295;GO:0042221;GO:0044444;GO:0044446;GO:0045597;GO:0045892;GO:0048513;GO:0048583;GO:0051093;GO:0051179;GO:0051240;GO:0051241;GO:0055114;GO:0097435;GO:2000026	blood vessel development;scavenger receptor activity;copper ion binding;protein binding;extracellular matrix;extracellular space;nucleus;chromosome;chromatin organization;response to stress;signal transduction;anatomical structure morphogenesis;embryo development;tissue development;endomembrane system;membrane;oxidoreductase activity, acting on the CH-NH2 group of donors, oxygen as acceptor;prote…	Biological Process;Molecular Function;Molecular Function;Molecular Function;Cellular Component;Cellular Component;Cellular Component;Cellular Component;Biological Process;Biological Process;Biological Process;Biological Process;Biological Process;Biological Process;Cellular Component;Cellular Component;Molecular Function;Biological Process;Biological Process;Biological Process;Biological Process;…			noIPR;IPR001190;IPR017448;IPR001695;IPR001190;IPR036772;noIPR;noIPR;noIPR;noIPR;IPR001190;IPR001190;IPR036772;IPR036772
Females_1_(paired)_contig_10048	TIM_RAT ame: Full= timeless homolog Short=rTIM ame: Full=Timeless Short=rTLP	gtctgcgtcatcatcatcatcatcggactttgattgttgctttttctttttctgcgatttcgctcccttcttggatttggattttttggctttagcctgcaaaggagctctctcctcagtttcttcgtcgctcttactgaacatcaaatttttaagtttctcacgctgnnnnnnnnnnnnnntatgcccaatgtttccaagtaatcctcctcgctttcatcgccatcttgagtatttccatcaccctcgccatcactaactgaatcattatcatcgtcatcatctccaatatcttccacatcgatttctacttcttcgccaccaacaatcttagctctcaattttaaatcggcggaatttaggtatgttggtatgcgccaataagtttccatgccaaga…	724	3	8.2E-8	67.24%	swissprot	gi|61216883|sp|Q9Z2Y1.1|TIM_RATRecName: Full=Protein timeless homolog Short=rTIM AltName: Full=Timeless-like protein Short=rTLP;gi|296452931|sp|Q9UNS1.2|TIM_HUMANRecName: Full=Protein timeless homolog Short=hTIM;gi|61217034|sp|Q9R1X4.3|TIM_MOUSERecName: Full=Protein timeless homolog Short=mTim	Rattus norvegicus;Homo sapiens;Mus musculus	8.2E-8;2.1E-5;6.7E-5	1205;1208;1197	51;88;51	35;55;36	68.63%;62.50%;70.59%	4.23%;7.28%;4.26%	21.13%;36.46%;21.13%	1;1;1	-3;-3;-3	61216883;296452931;61217034	Q9Z2Y1;Q9UNS1;Q9R1X4	55.8398;48.9062;47.3654	gi|61216883|sp|Q9Z2Y1.1|TIM_RATRecName: Full=Protein timeless homolog Short=rTIM AltName: Full=Timeless-like protein Short=rTLP	Rattus norvegicus	8.2E-8	1205	51	35	68.63%	4.23%	21.13%	1	-3	61216883	Q9Z2Y1	558398	Timeless;Timeless;Timeless;Timeless;Timeless;Timeless;Timeless;Timeless;Timeless;TIMELESS;Timeless;TIMELESS;Timeless;Timeless;TIMELESS;Timeless;Timeless;TIMELESS;Timeless;TIMELESS;Timeless;Timeless;Timeless;Timeless;Timeless;TIMELESS;TIMELESS;Timeless;TIMELESS;Timeless;Timeless;Timeless;TIMELESS;Timeless;Timeless;Timeless;Timeless;TIMELESS;Timeless;Timeless;Timeless;Timeless;Timeless;TIMELESS;Tim…	10116;10090;10116;10116;10116;10090;10116;10116;10090;9606;10116;9606;10090;10090;9606;10090;10090;9606;10116;9606;10116;10090;10116;10090;10090;9606;9606;10090;9606;10116;10116;10116;9606;10116;10116;10116;10116;9606;10116;10090;10116;10116;10090;9606;10090;10116;10090;10090;9606;10116;10116;9606;10116;9606;10090;10090;10090;10090;10116;10090;9606;10090;10090;9606;9606;9606;10116;9606;10116;9606…			GO:0051301-IEA;GO:0001822-IMP;GO:0000790-IEA;GO:0000790-ISO;GO:0000790-IDA;GO:0044770-IMP;GO:0044770-IEA;GO:0044770-ISO;GO:0048754-IMP;GO:0048754-IEA;GO:0048754-ISO;GO:0048511-IEA;GO:0030324-IMP;GO:0030324-IEA;GO:0030324-ISO;GO:0009582-TAS;GO:0072719-IMP;GO:0072719-IEA;GO:0072719-ISS;GO:0072719-ISO;GO:0006351-IEA;GO:0006355-IEA;GO:0007049-IEA;GO:0042752-IMP;GO:0042752-IEA;GO:0042752-ISS;GO:004275…	cell division-IEA;kidney development-IMP;nuclear chromatin-IEA;nuclear chromatin-ISO;nuclear chromatin-IDA;cell cycle phase transition-IMP;cell cycle phase transition-IEA;cell cycle phase transition-ISO;branching morphogenesis of an epithelial tube-IMP;branching morphogenesis of an epithelial tube-IEA;branching morphogenesis of an epithelial tube-ISO;rhythmic process-IEA;lung development-IMP;lung…	Biological Process-IEA;Biological Process-IMP;Cellular Component-IEA;Cellular Component-ISO;Cellular Component-IDA;Biological Process-IMP;Biological Process-IEA;Biological Process-ISO;Biological Process-IMP;Biological Process-IEA;Biological Process-ISO;Biological Process-IEA;Biological Process-IMP;Biological Process-IEA;Biological Process-ISO;Biological Process-TAS;Biological Process-IMP;Biologic…	10	GO:0001658;GO:0005634;GO:0007049;GO:0010033;GO:0035690;GO:0042753;GO:0045892;GO:0046983;GO:0097327;GO:1901699	branching involved in ureteric bud morphogenesis;nucleus;cell cycle;response to organic substance;cellular response to drug;positive regulation of circadian rhythm;negative regulation of transcription, DNA-templated;protein dimerization activity;response to antineoplastic agent;cellular response to nitrogen compound	Biological Process;Cellular Component;Biological Process;Biological Process;Biological Process;Biological Process;Biological Process;Molecular Function;Biological Process;Biological Process			IPR007725;noIPR
Females_1_(paired)_contig_1005	PTER_DROWI ame: Full=Phosphotriesterase-related ame: Full=Parathion hydrolase-related	aacataaataataaaaaatattgaacatttctagacccttataacattatttattacaactaattgtctatcataatagtgtgactttttgagtttttttgtttgttttctttttcaaaatgccaattgttcaaaccgttttgggtaccattgatccaaatctcttgggtcgcacccttacccatgaacacattgccttagattttgagggattccattgtgatccaccagcagattacaaacaatttttggagggtaaactgtgtatggaaaatttaggttttgtccgtcaatatccctattcgagtcgcgacaatacacgtttctatgatgaagcaactcgtgaagccgttctcaaggatcttgagttttacaaaaaattcggaggtggtactattg…	1219	20	0.0E0	78.28%	swissprot	gi|263505224|sp|B4NAJ1.1|PTER_DROWIRecName: Full=Phosphotriesterase-related protein AltName: Full=Parathion hydrolase-related protein;gi|263505187|sp|B4GP48.1|PTER_DROPERecName: Full=Phosphotriesterase-related protein AltName: Full=Parathion hydrolase-related protein;gi|121992031|sp|Q29BL3.1|PTER_DROPSRecName: Full=Phosphotriesterase-related protein AltName: Full=Parathion hydrolase-related prote…	Drosophila willistoni;Drosophila persimilis;Drosophila pseudoobscura pseudoobscura;Drosophila yakuba;Drosophila melanogaster;Drosophila ananassae;Drosophila erecta;Drosophila sechellia;Drosophila grimshawi;Drosophila virilis;Drosophila mojavensis;Aedes aegypti;Danio rerio;Xenopus tropicalis;Mus musculus;Xenopus laevis;Tetraodon nigroviridis;Rattus norvegicus;Salmo salar;Bos taurus	0.0E0;0.0E0;0.0E0;0.0E0;0.0E0;0.0E0;0.0E0;0.0E0;0.0E0;0.0E0;0.0E0;6.8E-143;2.1E-116;2.8E-115;1.9E-113;5.4E-113;6.7E-113;7.6E-113;1.5E-112;3.8E-110	350;350;350;350;350;350;350;350;350;350;350;356;349;349;349;349;349;349;349;349	346;346;346;346;346;346;346;346;346;346;346;351;343;343;343;343;343;343;343;343	298;300;300;296;297;295;296;296;295;294;293;254;240;239;237;239;234;234;233;234	86.13%;86.71%;86.71%;85.55%;85.84%;85.26%;85.55%;85.55%;85.26%;84.97%;84.68%;72.36%;69.97%;69.68%;69.10%;69.68%;68.22%;68.22%;67.93%;68.22%	98.86%;98.86%;98.86%;98.86%;98.86%;98.86%;98.86%;98.86%;98.86%;98.86%;98.86%;98.60%;98.28%;98.28%;98.28%;98.28%;98.28%;98.28%;98.28%;98.28%	85.15%;85.15%;85.15%;85.15%;85.15%;85.15%;85.15%;85.15%;85.15%;85.15%;85.15%;86.38%;84.41%;84.41%;84.41%;84.41%;84.41%;84.41%;84.41%;84.41%	1;1;1;1;1;1;1;1;1;1;1;1;1;1;1;1;1;1;1;1	3;3;3;3;3;3;3;3;3;3;3;3;3;3;3;3;3;3;3;3	263505224;263505187;121992031;263505719;32171724;263505158;263505165;263505207;263505688;263505214;263505709;122114971;123908757;263505274;3914500;82188002;82257796;262527554;263505261;263505134	B4NAJ1;B4GP48;Q29BL3;B4PUM2;Q9VHF2;B3M070;B3P1R1;B4HKF2;B4J340;B4LW09;B4K4Y6;Q0IEH7;Q0P3Z2;A9JTS9;Q60866;Q7SZS2;Q4RWX9;Q63530;B5X4Y9;A6QLJ8	543.888;541.962;540.421;539.65;539.265;535.798;535.798;534.258;534.258;531.946;525.783;418.313;350.517;347.436;342.813;341.658;341.273;341.273;340.502;334.339	gi|263505224|sp|B4NAJ1.1|PTER_DROWIRecName: Full=Phosphotriesterase-related protein AltName: Full=Parathion hydrolase-related protein	Drosophila willistoni	0.0E0	350	346	298	86.13%	98.86%	85.15%	1	3	263505224	B4NAJ1	543888	GE25944;GF17207;CG18473;CG18473;pter;GM23797;pter;pter;CG18473;pter;Pter;pter;GA14949;Pter;CG18473;GJ23635;GH16075;PTER;GF17207;GF17207;pter;GK11368;AAEL010326;GH16075;GF17207;pter;CG18473;GK11368;GL13816;GI24003;GK11368;pter;pter;pter;Pter;AAEL010326;GJ23635;pter;pter;GA14949;GA14949;GG16392;GJ23635;PTER;GG16392;Pter;Pter;AAEL010326;GI24003;GE25944;GL13816;Pter;Pter;GM23797;pter;GE25944;GA14949;…	7245;7217;7227;7227;7955;7238;7955;8355;7227;7955;10116;7955;46245;10090;7227;7244;7222;9913;7217;7217;99883;7260;7159;7222;7217;8355;7227;7260;7234;7230;7260;8355;99883;8030;10090;7159;7244;8364;8364;46245;46245;7220;7244;9913;7220;10116;10116;7159;7230;7245;7234;10116;10090;7238;8030;7245;46245;7238;7159;9913;7238;8364;99883;10116;10116;8364;7238;7230;7217;7260;7230;7222;9913;8364;7234;7159;722…			GO:0030855-IEA;GO:0030855-ISO;GO:0008150-ND;GO:0070062-ISO;GO:0008270-IEA;GO:0046872-IEA;GO:0009056-IEA;GO:0005575-ND;GO:0016787-IEA;GO:0016788-IEA	epithelial cell differentiation-IEA;epithelial cell differentiation-ISO;biological_process-ND;extracellular exosome-ISO;zinc ion binding-IEA;metal ion binding-IEA;catabolic process-IEA;cellular_component-ND;hydrolase activity-IEA;hydrolase activity, acting on ester bonds-IEA	Biological Process-IEA;Biological Process-ISO;Biological Process-ND;Cellular Component-ISO;Molecular Function-IEA;Molecular Function-IEA;Biological Process-IEA;Cellular Component-ND;Molecular Function-IEA;Molecular Function-IEA	3	GO:0008270;GO:0009056;GO:0016788	zinc ion binding;catabolic process;hydrolase activity, acting on ester bonds	Molecular Function;Biological Process;Molecular Function			IPR001559;noIPR;IPR001559;IPR017947;IPR001559;IPR001559;IPR032466
Females_1_(paired)_contig_10050	CP4E2_DROME ame: Full=Cytochrome P450 4e2 ame: Full=CYPIVE2	ataatttcaacagccctattatgggtggtgtataaagaaataaaatattcaaaaattcggaaaattgtatcccataccaaatctccaccaatgctgccctttattggaaatgcccatcaattgggtaaaacaccaaccgctgccatccacttctttttcgataatatgtacaaatatggaaattttagtgcctggattggttactacctaaatatggttatatcagatcccaaggatgtagagttcattttatccagtaatactatgatagctaaatccgatgtctatgacatgatgcatccctggttgggtgatggtctattaactagcaaaggctccaaatggcataaacatcgtaaaatgataacaccctcattccattttaaaattcttcaagat…	1542	20	2.3E-168	60.20%	swissprot	gi|12644427|sp|Q27606.2|CP4E2_DROMERecName: Full=Cytochrome P450 4e2 AltName: Full=CYPIVE2;gi|11386649|sp|Q9V4T5.1|CP4E1_DROMERecName: Full=Probable cytochrome P450 4e1 AltName: Full=CYPIVE1;gi|12643924|sp|Q9VL92.1|CP4E3_DROMERecName: Full=Cytochrome P450 4e3 AltName: Full=CYPIVE3;gi|5915808|sp|O44221.1|CP4E5_DROMTRecName: Full=Cytochrome P450 4e5, mitochondrial AltName: Full=CYPIVE5 Flags: Precu…	Drosophila melanogaster;Drosophila melanogaster;Drosophila melanogaster;Drosophila mettleri;Drosophila melanogaster;Drosophila simulans;Drosophila melanogaster;Drosophila melanogaster;Drosophila mettleri;Drosophila melanogaster;Blaberus discoidalis;Drosophila melanogaster;Drosophila melanogaster;Drosophila melanogaster;Drosophila melanogaster;Drosophila melanogaster;Drosophila melanogaster;Blatte…	2.3E-168;1.0E-166;4.2E-163;1.2E-160;1.0E-99;4.0E-99;4.7E-93;4.6E-88;4.2E-86;1.1E-83;2.5E-81;5.0E-79;8.7E-79;5.3E-77;6.3E-77;5.6E-75;9.3E-75;9.4E-73;6.8E-72;2.6E-71	526;531;526;522;512;512;507;501;513;516;511;495;510;463;511;496;535;501;525;525	404;404;397;374;416;416;403;382;416;383;406;402;435;341;410;376;412;381;383;384	300;302;294;285;253;253;239;229;232;215;227;225;228;199;224;213;222;215;207;206	74.26%;74.75%;74.06%;76.20%;60.82%;60.82%;59.31%;59.95%;55.77%;56.14%;55.91%;55.97%;52.41%;58.36%;54.63%;56.65%;53.88%;56.43%;54.05%;53.65%	76.81%;76.08%;75.48%;71.65%;81.25%;81.25%;79.49%;76.25%;81.09%;74.22%;79.45%;81.21%;85.29%;73.65%;80.23%;75.81%;77.01%;76.05%;72.95%;73.14%	78.60%;78.60%;77.24%;72.76%;80.93%;80.93%;78.40%;74.32%;80.93%;74.51%;78.99%;78.21%;84.63%;66.34%;79.77%;73.15%;80.16%;74.12%;74.51%;74.71%	2;2;2;2;2;2;2;2;2;2;2;2;2;2;2;2;2;2;2;2	1;1;1;1;1;1;1;1;1;1;1;1;1;1;1;1;1;1;1;1	12644427;11386649;12643924;5915808;5921182;5915806;11386631;12644424;5915807;11386648;231885;11386677;11386683;33860151;11386665;12643563;12643918;47605530;71648658;160380599	Q27606;Q9V4T5;Q9VL92;O44221;P33269;O16805;O46051;Q27589;O18596;Q9V4T3;P29981;Q9VXY0;Q9W011;Q9VS79;Q9VLZ7;O46054;Q9VA27;Q964T1;Q9DBW0;A2RRT9	476.478;477.633;476.093;461.455;306.605;304.679;274.248;273.863;265.774;249.595;256.529;239.58;229.18;232.261;228.794;224.557;233.417;231.876;222.246;219.55	gi|12644427|sp|Q27606.2|CP4E2_DROMERecName: Full=Cytochrome P450 4e2 AltName: Full=CYPIVE2	Drosophila melanogaster	2.3E-168	526	404	300	74.26%	76.81%	78.60%	2	1	12644427	Q27606	476478	Cyp4d14;Cyp4d21;Cyp4d14;Cyp4d1;Cyp4d1;CYP4C1;Cyp4ad1;CYP4C1;Cyp4d10;Cyp4d10;CYP4C1;CYP4C1;Cyp4s3;Cyp4e2;Cyp4d8;Cyp4d2;Cyp4d14;Cyp4d21;Cyp4v2;Cyp4d10;Cyp4v2;Cyp4d21;Cyp4v2;Cyp4v2;CYP4C1;Cyp4d1;Cyp4d21;Cyp4d14;Cyp4d21;Cyp4v2;Cyp4e1;CYP4C1;Cyp4e2;Cyp4e1;Cyp4d14;Cyp4d2;Cyp4s3;Cyp4v2;Cyp4v2;Cyp4ad1;Cyp4d8;Cyp4d2;Cyp4v2;Cyp4d8;Cyp4ae1;Cyp4e1;Cyp4d1;Cyp4d21;Cyp4d20;Cyp4ad1;CYP4C21;Cyp4d1;Cyp4d14;Cyp4e1;…	7227;7227;7227;7227;7227;6981;7227;6981;7228;7228;6981;6981;7227;7227;7227;7227;7227;7227;10090;7228;10116;7227;10090;10116;6981;7240;7227;7227;7227;10116;7227;6981;7227;7227;7227;7227;7227;10116;10090;7227;7227;7227;10116;7227;7227;7227;7227;7227;7227;7227;6973;7240;7227;7227;7227;7228;10090;10090;10090;10090;7228;7227;7227;7227;7227;7227;7227;7227;7227;10116;7227;7227;10090;7227;7228;7227;7240;…			GO:0005789-IEA;GO:0007618-IMP;GO:0005506-IEA;GO:0005737-IDA;GO:0016491-IEA;GO:0046872-IEA;GO:0005739-IEA;GO:0016020-IEA;GO:0070330-IEA;GO:0006629-IEA;GO:0043231-IEA;GO:0016021-IEA;GO:0012505-N/A;GO:0055114-IEA;GO:0010430-IEA;GO:0010430-ISS;GO:0010430-ISO;GO:0016705-IEA;GO:0020037-IEA;GO:0004497-IEA;GO:0005575-ND;GO:0005783-IEA;GO:0005783-IDA;GO:0031090-IEA	endoplasmic reticulum membrane-IEA;mating-IMP;iron ion binding-IEA;cytoplasm-IDA;oxidoreductase activity-IEA;metal ion binding-IEA;mitochondrion-IEA;membrane-IEA;aromatase activity-IEA;lipid metabolic process-IEA;intracellular membrane-bounded organelle-IEA;integral component of membrane-IEA;endomembrane system-N/A;oxidation-reduction process-IEA;fatty acid omega-oxidation-IEA;fatty acid omega-ox…	Cellular Component-IEA;Biological Process-IMP;Molecular Function-IEA;Cellular Component-IDA;Molecular Function-IEA;Molecular Function-IEA;Cellular Component-IEA;Cellular Component-IEA;Molecular Function-IEA;Biological Process-IEA;Cellular Component-IEA;Cellular Component-IEA;Cellular Component-N/A;Biological Process-IEA;Biological Process-IEA;Biological Process-ISS;Biological Process-ISO;Molecula…	8	GO:0004497;GO:0005506;GO:0005783;GO:0016705;GO:0020037;GO:0044422;GO:0044425;GO:0055114	monooxygenase activity;iron ion binding;endoplasmic reticulum;oxidoreductase activity, acting on paired donors, with incorporation or reduction of molecular oxygen;heme binding;organelle part;membrane part;oxidation-reduction process	Molecular Function;Molecular Function;Cellular Component;Molecular Function;Molecular Function;Cellular Component;Cellular Component;Biological Process			noIPR;IPR002401;IPR001128;IPR001128;IPR036396;noIPR;noIPR;IPR036396
Females_1_(paired)_contig_10051	---NA---	gacgatgatgatgatggtggtggtacgacggtatttgatgccatcaagtcagagtttttcattttttgaccaaccccacaggtgttattgctgttactatccattgaccaatcccaatctttgcctttgggacgaaattttgaagatttatgatgctgcggatgttgatccaaagatcccaaagcattggaacccaaacaatctaaatctttctggccgtgcattgagagaacaccaccagtggcgcccacactattactgcctaccccttccaattgatccgaaccagagttatcaagcaatgggccattgtgtnngcatcagctgctgtggtcgacgatgaattggaatatgctaagatttcatcgcaatcatattcccaattacgctcacaaaatt…	949
Females_1_(paired)_contig_10052	SPTSA_XENTR ame: Full=Serine palmitoyltransferase small subunit A ame: Full=Small subunit of serine palmitoyltransferase A Short=ssSPTa	ttgttgtcttttttttctatataagtatataagagttgtcttacatattctgcaatctcatatgaaattaaataaaataaacataaaagaaactaatcaaaatcacttgagagtaaagcccatggctggctggttcgttggctgtatacaacagattcattcatgtttacaatcaacagtttgtttaacctatacttatcttctcagcttgtagaatgggagcggcatatggtggtgaagctgtgggtcccgtcgttgttgtcgccgtaatcgaatcatgttgttgttgtggcgttacaaactgtaggaaagtttcaatataggagggcaaatagaaataactagagaatagaactagacccaaaattaaagccacgaaaccattaattagctttttct…	652	14	1.9E-7	61.53%	swissprot	gi|82182959|sp|Q6DFT6.1|SPTSA_XENTRRecName: Full=Serine palmitoyltransferase small subunit A AltName: Full=Small subunit of serine palmitoyltransferase A Short=ssSPTa;gi|82181328|sp|Q66J44.1|SPSAA_XENLARecName: Full=Serine palmitoyltransferase small subunit A-A AltName: Full=Small subunit of serine palmitoyltransferase A-A Short=ssSPTa-A;gi|251765089|sp|B9EN89.1|SPTSA_SALSARecName: Full=Serine pa…	Xenopus tropicalis;Xenopus laevis;Salmo salar;Xenopus laevis;Homo sapiens;Bos taurus;Mus musculus/Rattus norvegicus;Xenopus laevis;Xenopus tropicalis;Mus musculus;Danio rerio;Danio rerio;Homo sapiens;Bos taurus	1.9E-7;2.4E-7;2.5E-7;2.6E-7;4.1E-7;4.4E-7;6.4E-7;8.2E-7;8.8E-7;4.5E-6;1.0E-5;2.0E-5;1.2E-4;1.2E-4	80;80;68;80;71;68;71;80;80;76;80;68;76;76	51;51;58;51;56;56;56;69;69;67;64;56;61;67	33;33;36;33;34;34;34;42;42;41;41;32;38;38	64.71%;64.71%;62.07%;64.71%;60.71%;60.71%;60.71%;60.87%;60.87%;61.19%;64.06%;57.14%;62.30%;56.72%	63.75%;63.75%;85.29%;63.75%;78.87%;82.35%;78.87%;86.25%;86.25%;88.16%;80.00%;82.35%;80.26%;88.16%	23.47%;23.47%;26.69%;23.47%;25.77%;25.77%;25.77%;31.75%;31.75%;30.83%;29.45%;25.77%;28.07%;30.83%	1;1;1;1;1;1;1;1;1;1;1;1;1;1	-1;-1;-1;-1;-1;-1;-1;-1;-1;-1;-1;-1;-1;-1	82182959;82181328;251765089;82184530;238054261;68565109;238054262/238054263;82181304;251765090;81902711;123889696;82178557;74730296;122133298	Q6DFT6;Q66J44;B9EN89;Q6GPZ5;Q969W0;Q5E978;Q4G019/Q8R207;Q66J05;B0S4Q1;Q925E8;Q1RLT2;Q5BJC1;Q8NFR3;Q0IIK4	50.8322;50.447;50.447;50.447;49.6766;49.6766;49.2914;48.9062;48.9062;46.9802;46.2098;45.0542;43.1282;43.1282	gi|82182959|sp|Q6DFT6.1|SPTSA_XENTRRecName: Full=Serine palmitoyltransferase small subunit A AltName: Full=Small subunit of serine palmitoyltransferase A Short=ssSPTa	Xenopus tropicalis	1.9E-7	80	51	33	64.71%	63.75%	23.47%	1	-1	82182959	Q6DFT6	508322	sptssb;sptssa-b;Sptssa;sptssb;sptssb;SPTSSA;sptssa;Sptssb;sptssa-a;sptssb;SPTSSA;Sptssa;sptssa-b;sptssa-a;sptssa;Sptssa;sptssa-b;sptssa;sptssa-a;sptssb;sptssb;sptssb;sptssb;Sptssa;SPTSSB;sptssa-b;sptssa;sptssa-b;Sptssa;SPTSSA;sptssa;SPTSSA;sptssa;sptssa-b;sptssb;sptssb;sptssa-b;Sptssa;Sptssa;sptssa-a;sptssb;sptssb;Sptssa;Sptssa;Sptssb;SPTSSA;SPTSSB;SPTSSA;Sptssa;SPTSSA;SPTSSB;sptssa-a;SPTSSA;Spts…	8355;8355;10090;8364;8364;9913;8364;10090;8355;8364;9913;10090;8355;8355;8030;10090;8355;8030;8355;8364;8355;8355;7955;10090;9913;8355;8030;8355;10090;9606;7955;9606;8364;8355;7955;7955;8355;10090;10090;8355;8364;7955;10090;10116;10090;9913;9606;9606;10116;9606;9606;8355;9913;10090;9606;10116;8364;10090;8364;9606;9913;9913;8355;9913;9606;8355;8355;7955;10090;9606;10090;8355;9913;10090;8355;10090;…			GO:0005515-IPI;GO:0005789-IEA;GO:0005789-TAS;GO:0004758-IEA;GO:0004758-ISS;GO:0004758-ISO;GO:0004758-TAS;GO:0004758-IDA;GO:0016020-IEA;GO:0006629-IEA;GO:0016021-IEA;GO:0017059-IEA;GO:0017059-ISS;GO:0017059-ISO;GO:0017059-IDA;GO:0030148-IMP;GO:0030148-IEA;GO:0030148-TAS;GO:1904220-IMP;GO:1904220-IEA;GO:0046513-IMP;GO:0046513-IEA;GO:0046513-ISO;GO:0046513-IDA;GO:0005783-IEA;GO:0006665-IEA;GO:000702…	protein binding-IPI;endoplasmic reticulum membrane-IEA;endoplasmic reticulum membrane-TAS;serine C-palmitoyltransferase activity-IEA;serine C-palmitoyltransferase activity-ISS;serine C-palmitoyltransferase activity-ISO;serine C-palmitoyltransferase activity-TAS;serine C-palmitoyltransferase activity-IDA;membrane-IEA;lipid metabolic process-IEA;integral component of membrane-IEA;serine C-palmitoyl…	Molecular Function-IPI;Cellular Component-IEA;Cellular Component-TAS;Molecular Function-IEA;Molecular Function-ISS;Molecular Function-ISO;Molecular Function-TAS;Molecular Function-IDA;Cellular Component-IEA;Biological Process-IEA;Cellular Component-IEA;Cellular Component-IEA;Cellular Component-ISS;Cellular Component-ISO;Cellular Component-IDA;Biological Process-IMP;Biological Process-IEA;Biologic…	6	GO:0004758;GO:0005515;GO:0006687;GO:0017059;GO:0042967;GO:0046513	serine C-palmitoyltransferase activity;protein binding;glycosphingolipid metabolic process;serine C-palmitoyltransferase complex;obsolete acyl-carrier-protein biosynthetic process;ceramide biosynthetic process	Molecular Function;Molecular Function;Biological Process;Cellular Component;Biological Process;Biological Process	EC:2.3.1.50	Serine C-palmitoyltransferase	IPR024512;noIPR;noIPR;noIPR;noIPR;noIPR;noIPR;noIPR
Females_1_(paired)_contig_10053	PHR_POTTR ame: Full=Deoxyribodipyrimidine photo-lyase ame: Full=DNA photolyase ame: Full=Photoreactivating enzyme	catccttgataattcatgtaacgaatttttccaaaaataggacgttctgcccatccttgatcatgtatccctcctatagaccacatgcaacccacatatccatttggatccctgccatccaaactatatttatcattaagtaatatggctatctctaaagccttttcaggagattctgaccattccaagattttcttagcccaatacattcgtagaaaaccatgcattttaccctctctgaccaattgtatttgggcactattccatagatcatcatgtgtatgataagtttcaaattcctccagggaatagcatggtgtacgtttatccttgcgatgatcattgagggttttggcagcccaatcgtgtagacccttgagactgtcatagttctcattg…	1465	6	2.1E-144	67.33%	swissprot	gi|8134633|sp|Q28811.1|PHR_POTTRRecName: Full=Deoxyribodipyrimidine photo-lyase AltName: Full=DNA photolyase AltName: Full=Photoreactivating enzyme;gi|464378|sp|P34205.1|PHR_CARAURecName: Full=Deoxyribodipyrimidine photo-lyase AltName: Full=DNA photolyase AltName: Full=Photoreactivating enzyme;gi|75201504|sp|Q9SB00.1|PHR_ARATHRecName: Full=Deoxyribodipyrimidine photo-lyase AltName: Full=AtCPDII A…	Potorous tridactylus;Carassius auratus;Arabidopsis thaliana;Oryza sativa Japonica Group;Methanothermobacter marburgensis str. Marburg;Methanothermobacter thermautotrophicus str. Delta H	2.1E-144;2.4E-128;1.4E-106;1.2E-105;4.9E-74;2.7E-71	532;556;496;506;444;445	302;302;309;311;306;303	228;215;212;210;189;180	75.50%;71.19%;68.61%;67.52%;61.76%;59.41%	56.77%;54.32%;62.30%;61.46%;68.92%;68.09%	61.84%;61.84%;63.28%;63.69%;62.66%;62.05%	3;3;3;1;1;1	-3;-3;-3;-3;-3;-3	8134633;464378;75201504;75122626;313104153;2507184	Q28811;P34205;Q9SB00;Q6F6A2;P58818;P12769	404.445;375.17;329.331;330.872;246.899;239.58	gi|8134633|sp|Q28811.1|PHR_POTTRRecName: Full=Deoxyribodipyrimidine photo-lyase AltName: Full=DNA photolyase AltName: Full=Photoreactivating enzyme	Potorous tridactylus	2.1E-144	532	302	228	75.50%	56.77%	61.84%	3	-3	8134633	Q28811	404445	PHR1;phr;PHR1;PHR;PHR;PHR;phr;PHR;phr;PHR;PHR;PHR;phr;PHR1;phr;phr;PHR1;PHR;phr;PHR;PHR1;PHR1;PHR1;PHR;phr;PHR;phr;phr;PHR;PHR;PHR;PHR;phr;PHR;PHR;phr;PHR;phr;phr;PHR;phr;PHR1;PHR1;phr;phr;PHR1;PHR;PHR;phr;phr;PHR1;PHR;phr;PHR;PHR;phr;PHR1;PHR1;PHR1;PHR1;PHR1;phr;PHR1;PHR1;phr;PHR;PHR;PHR1;PHR1;phr;PHR1;PHR;phr;PHR1;phr;PHR;phr;phr;PHR;PHR1;phr;PHR1;PHR;phr;PHR1;PHR1	3702;7957;3702;9310;9310;9310;187420;9310;79929;9310;39947;9310;7957;3702;79929;7957;3702;9310;7957;39947;3702;3702;3702;9310;187420;39947;187420;187420;9310;39947;39947;9310;79929;39947;9310;187420;9310;79929;187420;39947;79929;3702;3702;187420;7957;3702;39947;39947;187420;187420;3702;39947;7957;39947;39947;7957;3702;3702;3702;3702;3702;187420;3702;3702;187420;39947;39947;3702;3702;79929;3702;39…			GO:0003677-IEA;GO:0005515-IPI;GO:0000166-IEA;GO:0003913-IEA;GO:0003913-IDA;GO:0018298-IEA;GO:0003914-IDA;GO:0003904-IEA;GO:0003904-IDA;GO:0003904-IBA;GO:0006281-IEA;GO:0006281-IDA;GO:0071949-IEA;GO:0071949-IDA;GO:0000719-IMP;GO:0000719-IEA;GO:0000719-IBA;GO:0009650-IMP;GO:0009650-IEA;GO:0009650-IDA;GO:0016829-IEA;GO:0005634-IEA;GO:0006974-IEA	DNA binding-IEA;protein binding-IPI;nucleotide binding-IEA;DNA photolyase activity-IEA;DNA photolyase activity-IDA;protein-chromophore linkage-IEA;DNA (6-4) photolyase activity-IDA;deoxyribodipyrimidine photo-lyase activity-IEA;deoxyribodipyrimidine photo-lyase activity-IDA;deoxyribodipyrimidine photo-lyase activity-IBA;DNA repair-IEA;DNA repair-IDA;FAD binding-IEA;FAD binding-IDA;photoreactive r…	Molecular Function-IEA;Molecular Function-IPI;Molecular Function-IEA;Molecular Function-IEA;Molecular Function-IDA;Biological Process-IEA;Molecular Function-IDA;Molecular Function-IEA;Molecular Function-IDA;Molecular Function-IBA;Biological Process-IEA;Biological Process-IDA;Molecular Function-IEA;Molecular Function-IDA;Biological Process-IMP;Biological Process-IEA;Biological Process-IBA;Biologic…	6	GO:0000719;GO:0003904;GO:0003914;GO:0005515;GO:0009650;GO:0071949	photoreactive repair;deoxyribodipyrimidine photo-lyase activity;DNA (6-4) photolyase activity;protein binding;UV protection;FAD binding	Biological Process;Molecular Function;Molecular Function;Molecular Function;Biological Process;Molecular Function	EC:4.1.99.3;EC:4.1.99;EC:4.1.99.13	Deoxyribodipyrimidine photo-lyase;Carbon-carbon lyases;(6-4)DNA photolyase
Females_1_(paired)_contig_10055	---NA---	caagattacacatgcgacatttgtctactgtacagctggtctactaattgtgggtattgtaccatcatttaaacatcttacattcaattgttcgatttgatgtttctggaagataatacccaataagccatattgaatttcaaatagagaagtacgatgggtacgtggtactttcataccaaccaccaaagccaatagagaacctattataatgtaaacaaatccctcggacattaaagtgctaatatccgttgaataaaaataggaatttttagaattggcaacaaaataataataaatgactgccgttgacaataatttcaagaggtatgacgcatatatcacaagttctagataacggaaatgagctacttccacaagcagtatttgtaaattgga…	1596																																														noIPR;noIPR;noIPR;noIPR;noIPR;noIPR;noIPR;noIPR;noIPR;noIPR;noIPR;noIPR;noIPR;noIPR;noIPR;noIPR;noIPR;noIPR;noIPR;noIPR;noIPR;noIPR;noIPR;noIPR;noIPR;noIPR;noIPR;noIPR;noIPR;noIPR;noIPR;noIPR;noIPR;noIPR;noIPR;noIPR;noIPR
Females_1_(paired)_contig_10056	---NA---	tgtgacactaaatgaccccatgcgagaggttttcaagcaattaaatatctgttgatgacattgaactaaacgagcaacaacaacaacaagtgaatattaatagagctaaagtggaggataccgacaatgttgcacatgacgatggcggtattaatgaagattgcagcagctcacataataatcgagaaccagttgagcaggttgtacaaatgcaaaatttacaaataaacnnatgttacaacatctgtgcatcatcatcatcatcaccaacagcagcaaaaccagacacaaactacatcaacatcagttacagttagtccagtagttttagctgcacaatcaatgaccacaaatgcagaagttcctctagttgtttaaacaaaaatcttgcacaatcaa…	893																																														noIPR;noIPR;noIPR;noIPR
Females_1_(paired)_contig_10057	---NA---	atctattttgccccaccctctcccactattattagtaaattatatcacagtcactgtttattattaatttgcgacatatcaaatttgtggagaagtcaatgacataattgggcaatgcccaaatattgaatgctggccattgtgggcgaatgcgatttttgattcgatccatcatttccgataaacttagacgtggcagccaacgtctctttactggtgggtgttcttttatattttccttgacagcagatcgttgggtagctctcaccagatgttgttgaagtttttccttaatttcaccacgaggtgatatctgcattgcatcaacagtatgacaaatatcctcattgcttaacagtataccggccacaatgtacatcattttgaaatatcggacgg…	818																																														noIPR;noIPR;noIPR;noIPR;noIPR
Females_1_(paired)_contig_10058	---NA---	gttttgaaatcttctatcctgacaatgccttagtccatctatttcgactcatgcatttgtctttgaagaatgaatttggtgtcgagtccgttcatgaattacgaatgtattttcttgcttggagctatgatgaaatccacatgccattatgttctnnnnnnnnnnnnnnnnnnnnnnnnnnnnnnnnnnnnnnnnnnnnnnnnnnnnnnnnnnnnnnntgctggacaactggatttctgccttttaaagcaatttattgatattttaatgaccataaatggagcagcccaacgatttccgctaaattttatacatttattccctggcgaccagagtgatgccaaa	345
Females_1_(paired)_contig_10059	---NA---	atttgaattcatttaattatattaatatttgtagtattttgaaataattccaaaattgctcatttttgtacatcgaataaaccacaacgatccatataaggtagcattacttgaataacacttcgatggcgttcacatttacaacaattttcccgaaaacgcattgatttttctgtactgccaactaggcaatttaaatctgcatcttcggatagatctgaggtaacaatggcatgatcagtcaaaattcctgtaagaatcaaaaactttcttttaacaaattgttgctggagatcatgtaacgatggtattggttttaggtatcccaatttctgtaacatttctttaagcactgaatgatagagctgcaacatttcatcgtgagcttgaaaattccaa…	1347																																														IPR015897;IPR004119;noIPR;noIPR;IPR011009
Females_1_(paired)_contig_1006	TEN2_RAT ame: Full=Teneurin-2 Short=Ten-2 ame: Full=Neurestin ame: Full= Odd Oz ten-m homolog 2 ame: Full=Tenascin-M2 Short=Ten-m2 ame: Full=Teneurin transmembrane 2 Contains: ame: Full=Ten- soluble form Contains: ame: Full=Ten-2 intracellular domain Short=Ten-2 ICD	ccaagggtccatgtggaatgccaagaggttcaataagaacttctttattggccggctctacatttaatgttacgtggcacctagcatatcctcacaagggtggcttccgcctgcaattgctggatgaattgggaaggcccatgctagacttgacaccacaaattgatggtttcgactatgtgaagagtagtgttacggctcaaagctacccggtgactttgcctgccgatgaggaatgccgcaattgtacaattcgtttacttcgtcaagcggacgaatggtcgacggattatttgttttggtcatgtgccgatgttgatattaccacacgcaaggagttcaaggaaacctgttcgggcaatggcaaatacttcccttcacgttgtaaatgtgagaaga…	4368	8	3.4E-4	47.91%	swissprot	gi|117949794|sp|Q9R1K2.2|TEN2_RATRecName: Full=Teneurin-2 Short=Ten-2 AltName: Full=Neurestin AltName: Full=Protein Odd Oz/ten-m homolog 2 AltName: Full=Tenascin-M2 Short=Ten-m2 AltName: Full=Teneurin transmembrane protein 2 Contains: RecName: Full=Ten-2, soluble form Contains: RecName: Full=Ten-2 intracellular domain Short=Ten-2 ICD;gi|290457667|sp|Q9NT68.3|TEN2_HUMANRecName: Full=Teneurin-2 Sho…	Rattus norvegicus;Homo sapiens;Homo sapiens;Mus musculus;Mus musculus;Drosophila melanogaster;Homo sapiens;Danio rerio	3.4E-4;3.9E-4;4.8E-4;5.6E-4;6.2E-4;6.4E-4;6.9E-4;7.3E-4	2774;2774;613;2715;2764;760;2699;2824	78;78;91;73;78;103;73;82	36;36;47;37;35;51;35;38	46.15%;46.15%;51.65%;50.68%;44.87%;49.51%;47.95%;46.34%	2.81%;2.81%;14.85%;2.69%;2.82%;13.55%;2.70%;2.90%	5.36%;5.36%;6.25%;5.01%;5.36%;7.07%;5.01%;5.63%	1;1;1;1;1;1;1;1	3;3;3;3;3;3;3;3	117949794;290457667;74749373;81869788;81869787;74793796;118573058;82120394	Q9R1K2;Q9NT68;Q6UVY6;Q9WTS6;Q9WTS5;Q6NP60;Q9P273;Q9W7R3	49.2914;48.9062;48.521;48.521;48.521;48.1358;48.1358;48.1358	gi|117949794|sp|Q9R1K2.2|TEN2_RATRecName: Full=Teneurin-2 Short=Ten-2 AltName: Full=Neurestin AltName: Full=Protein Odd Oz/ten-m homolog 2 AltName: Full=Tenascin-M2 Short=Ten-m2 AltName: Full=Teneurin transmembrane protein 2 Contains: RecName: Full=Ten-2, soluble form Contains: RecName: Full=Ten-2 intracellular domain Short=Ten-2 ICD	Rattus norvegicus	3.4E-4	2774	78	36	46.15%	2.81%	5.36%	1	3	117949794	Q9R1K2	492914	tenm4;Tenm3;TENM3;tenm4;TENM2;Tenm2;Tenm2;tenm4;Tenm2;Tenm3;TENM3;tenm4;MOXD1;TENM2;Tenm3;TENM3;tenm4;Tenm2;TENM2;TENM2;Tenm3;Tenm2;Tenm3;Tenm2;TENM2;tenm4;Tenm3;Tenm2;TENM3;Tenm3;Tenm2;MOXD1;Tenm2;TENM2;olf413;TENM2;TENM3;Tenm2;TENM2;olf413;MOXD1;TENM3;tenm4;TENM2;Tenm3;Tenm2;Tenm3;TENM2;MOXD1;tenm4;MOXD1;Tenm2;Tenm2;Tenm2;MOXD1;Tenm2;tenm4;TENM2;tenm4;Tenm2;Tenm2;TENM2;Tenm2;olf413;olf413;Tenm2…	7955;10090;9606;7955;9606;10116;10116;7955;10090;10090;9606;7955;9606;9606;10090;9606;7955;10116;9606;9606;10090;10116;10090;10116;9606;7955;10090;10116;9606;10090;10116;9606;10116;9606;7227;9606;9606;10116;9606;7227;9606;9606;7955;9606;10090;10116;10090;9606;9606;7955;9606;10116;10116;10116;9606;10116;7955;9606;7955;10116;10116;9606;10090;7227;7227;10116;10090;7955;10090;9606;7227;7955;10090;960…			GO:0030426-IEA;GO:0030426-ISS;GO:0005789-IEA;GO:0005789-IDA;GO:0048593-IMP;GO:0048593-ISO;GO:0005507-IEA;GO:0005507-IBA;GO:0005829-N/A;GO:0005509-IEA;GO:0010976-IMP;GO:0010976-ISS;GO:0010976-IDA;GO:0032289-ISS;GO:0030667-IBA;GO:0030425-ISS;GO:0030424-IEA;GO:0016605-IEA;GO:0016605-ISS;GO:0007165-IEA;GO:0006351-IEA;GO:0006355-IEA;GO:0048714-ISS;GO:0005102-ISS;GO:0005102-ISO;GO:0005102-IDA;GO:000449…	growth cone-IEA;growth cone-ISS;endoplasmic reticulum membrane-IEA;endoplasmic reticulum membrane-IDA;camera-type eye morphogenesis-IMP;camera-type eye morphogenesis-ISO;copper ion binding-IEA;copper ion binding-IBA;cytosol-N/A;calcium ion binding-IEA;positive regulation of neuron projection development-IMP;positive regulation of neuron projection development-ISS;positive regulation of neuron pro…	Cellular Component-IEA;Cellular Component-ISS;Cellular Component-IEA;Cellular Component-IDA;Biological Process-IMP;Biological Process-ISO;Molecular Function-IEA;Molecular Function-IBA;Cellular Component-N/A;Molecular Function-IEA;Biological Process-IMP;Biological Process-ISS;Biological Process-IDA;Biological Process-ISS;Cellular Component-IBA;Cellular Component-ISS;Cellular Component-IEA;Cellular…							IPR005018;IPR005018;noIPR;noIPR;noIPR;noIPR;noIPR;IPR005018;noIPR;noIPR
Females_1_(paired)_contig_10061	HSDL2_XENTR ame: Full=Hydroxysteroid dehydrogenase 2	tttagtagttattttacatcttagatttcataggaggctcataagtatcaacgtcttccaaaaagaaatccaattgcaatttatctgcattggcgggatccacagcatattgtttcatatcggtaatgcccacattacgcaaaaccttttcgtcgataaagaattggccagtgggtgcttttggtggaacctgtgataggatagcataggcggcatcagccataatatcagttttacgtgagaattttgccgattctggtccattaagcatatcaattgctgcagtttgaatagcggtctgtggccacagagcattaaccgctacattacgatctttgaattcttcagccatacctaggacacacatagacattccatattttgccatagtatatgcta…	992	20	3.8E-111	62.14%	swissprot	gi|82181462|sp|Q66KC4.1|HSDL2_XENTRRecName: Full=Hydroxysteroid dehydrogenase-like protein 2;gi|82186828|sp|Q6PAY8.1|HSDL2_XENLARecName: Full=Hydroxysteroid dehydrogenase-like protein 2;gi|75054999|sp|Q5RA68.1|HSDL2_PONABRecName: Full=Hydroxysteroid dehydrogenase-like protein 2;gi|74749521|sp|Q6YN16.1|HSDL2_HUMANRecName: Full=Hydroxysteroid dehydrogenase-like protein 2 AltName: Full=Short chain d…	Xenopus tropicalis;Xenopus laevis;Pongo abelii;Homo sapiens;Bos taurus;Danio rerio;Rattus norvegicus;Mus musculus;Bacillus subtilis subsp. subtilis str. 168;Sinorhizobium fredii NGR234;Bacillus subtilis subsp. subtilis str. 168;Bradyrhizobium diazoefficiens USDA 110;Aspergillus nidulans FGSC A4;Sphingomonas paucimobilis;Salmonella enterica subsp. enterica serovar Typhimurium str. LT2/Salmonella e…	3.8E-111;1.7E-110;1.6E-109;2.6E-109;3.0E-109;2.5E-107;3.8E-106;6.2E-105;3.9E-12;7.1E-12;7.7E-12;1.2E-11;2.7E-11;5.4E-11;5.8E-11;5.9E-11;1.0E-10;1.1E-10;1.2E-10;3.3E-10	417;417;418;418;418;415;524;490;258;278;238;281;265;250;263;261;275;246;261;271	280;278;292;280;296;279;294;280;257;195;161;197;192;191;193;219;200;212;218;196	226;224;226;223;231;228;227;221;126;98;78;98;100;94;98;114;108;112;115;93	80.71%;80.58%;77.40%;79.64%;78.04%;81.72%;77.21%;78.93%;49.03%;50.26%;48.45%;49.75%;52.08%;49.21%;50.78%;52.05%;54.00%;52.83%;52.75%;47.45%	67.15%;66.67%;69.86%;66.99%;70.81%;67.23%;56.11%;57.14%;99.61%;70.14%;67.65%;70.11%;72.45%;76.40%;73.38%;83.91%;72.73%;86.18%;83.52%;72.32%	84.68%;84.07%;88.31%;84.68%;89.52%;84.38%;88.91%;84.68%;77.72%;58.97%;48.69%;59.58%;58.06%;57.76%;58.37%;66.23%;60.48%;64.11%;65.93%;59.27%	1;1;1;1;1;1;1;1;1;1;1;1;1;1;1;1;1;1;1;1	-2;-2;-2;-2;-2;-2;-2;-2;-2;-2;-2;-2;-2;-2;-2;-2;-2;-2;-2;-2	82181462;82186828;75054999;74749521;182676520;82202412;81907928;123779726;6014960;2492766;141397;30179830;74657684;1708836;61249472/61249469;729325;81700283;6919838;7676152;1711355	Q66KC4;Q6PAY8;Q5RA68;Q6YN16;A4FUZ6;Q6P5L8;Q4V8F9;Q2TPA8;P80869;P55541;P14802;Q45219;Q5BH34;P50198;P0A2D2/P0A2D1;P39483;Q73SC8;Q9X248;P12310;Q08632	336.265;334.724;332.413;331.643;331.643;326.635;327.02;322.783;68.9366;68.1662;67.3958;67.781;66.6254;65.4698;65.4698;65.4698;65.0846;64.3142;64.3142;63.5438	gi|82181462|sp|Q66KC4.1|HSDL2_XENTRRecName: Full=Hydroxysteroid dehydrogenase-like protein 2	Xenopus tropicalis	3.8E-111	417	280	226	80.71%	67.15%	84.68%	1	-2	82181462	Q66KC4	336265	hsdl2;HSDL2;HSDL2;MAP_4146;HSDL2;ucpA;hsdl2;ycdF;blr2146;yoxD;gdh;hsdl2;HSDL2;yoxD;gdhII;HSDL2;MAP_4146;hsdl2;fabG;hsdl2;HSDL2;Q08632;fabG;hsdl2;HSDL2;Hsdl2;Hsdl2;ucpA;hsdl2;fabG;fabG;mdpC;gdhII;fabG;fabG;fabG;hsdl2;Hsdl2;gdhII;HSDL2;gdh;ycdF;HSDL2;MAP_4146;Hsdl2;Hsdl2;fabG;HSDL2;gdh;Hsdl2;hsdl2;linX;ycdF;HSDL2;hsdl2;HSDL2;gdhII;Q08632;NGR_a02730;Hsdl2;Q08632;Hsdl2;HSDL2;HSDL2;HSDL2;fabG;HSDL2;NG…	8355;9601;9606;262316;9606;90370;8355;224308;224911;224308;224308;8364;9913;224308;1404;9606;262316;8364;243274;7955;9601;3329;243274;8364;9606;10090;10090;99287;8355;243274;243274;227321;1404;243274;243274;243274;7955;10116;1404;9606;224308;224308;9606;262316;10116;10090;243274;9606;224308;10116;8364;13689;224308;9606;7955;9606;1404;3329;394;10116;3329;10116;9606;9606;9606;243274;9913;394;90370;…			GO:0004316-IEA;GO:0004316-ISS;GO:0016491-IEA;GO:0005739-IEA;GO:0005739-ISO;GO:0005739-IDA;GO:0051287-IEA;GO:0050661-ISS;GO:0016020-N/A;GO:0016020-ISO;GO:0006629-IEA;GO:0055114-IEA;GO:0030497-ISS;GO:0102131-IEA;GO:0019439-IEA;GO:0102132-IEA;GO:0030435-IEA;GO:0008150-ND;GO:0006631-IEA;GO:0047936-IEA;GO:0003674-ND;GO:0005777-IEA;GO:0005777-ISO;GO:0005777-IDA;GO:0006633-IEA	3-oxoacyl-[acyl-carrier-protein] reductase (NADPH) activity-IEA;3-oxoacyl-[acyl-carrier-protein] reductase (NADPH) activity-ISS;oxidoreductase activity-IEA;mitochondrion-IEA;mitochondrion-ISO;mitochondrion-IDA;NAD binding-IEA;NADP binding-ISS;membrane-N/A;membrane-ISO;lipid metabolic process-IEA;oxidation-reduction process-IEA;fatty acid elongation-ISS;3-oxo-glutaryl-[acp] methyl ester reductase …	Molecular Function-IEA;Molecular Function-ISS;Molecular Function-IEA;Cellular Component-IEA;Cellular Component-ISO;Cellular Component-IDA;Molecular Function-IEA;Molecular Function-ISS;Cellular Component-N/A;Cellular Component-ISO;Biological Process-IEA;Biological Process-IEA;Biological Process-ISS;Molecular Function-IEA;Biological Process-IEA;Molecular Function-IEA;Biological Process-IEA;Biologic…	7	GO:0005739;GO:0005777;GO:0006629;GO:0016020;GO:0016614;GO:0044237;GO:0055114	mitochondrion;peroxisome;lipid metabolic process;membrane;oxidoreductase activity, acting on CH-OH group of donors;cellular metabolic process;oxidation-reduction process	Cellular Component;Cellular Component;Biological Process;Cellular Component;Molecular Function;Biological Process;Biological Process			IPR002347;noIPR;IPR002347;noIPR;noIPR;noIPR;IPR036291
Females_1_(paired)_contig_10063	EPT1_MOUSE ame: Full=Ethanolaminephosphotransferase 1 ame: Full=Seleno I Short=	cctttatcgaaaagagaaaggtggcgacgacgaaaaaaagagaaactactggagttactcaattgtttgtgagttcgtttgcctgcagtattgccggctgtttaagtcaccccctttgggtacaaatcagcatagtacaatccatcatcacggattctagacttcgtttgtgaccatcatccctttgcaaagcagtattatgactttggtacagcagctgttgaattataaatacctggataaggagcatctaaatggcttcgataactataagtatagtgcacgcgatacctcgccgttgagtgtttatgttatgcatcccttttggaattggattgtcaagttttttccaagatggcttgcaccaaatgttatgacatttctgggattcctgtgtac…	694	20	8.2E-39	60.29%	swissprot	gi|172046126|sp|Q80TA1.3|EPT1_MOUSERecName: Full=Ethanolaminephosphotransferase 1 AltName: Full=Selenoprotein I Short=SelI;gi|172046233|sp|Q9C0D9.3|EPT1_HUMANRecName: Full=Ethanolaminephosphotransferase 1 Short=hEPT1 AltName: Full=Selenoprotein I Short=SelI;gi|182636715|sp|Q5NV96.2|EPT1_PONABRecName: Full=Ethanolaminephosphotransferase 1 AltName: Full=Selenoprotein I Short=SelI;gi|190352220|sp|Q1…	Mus musculus;Homo sapiens;Pongo abelii;Bos taurus;Saccharomyces cerevisiae S288C;Schizosaccharomyces pombe 972h-;Saccharomyces cerevisiae S288C;Arabidopsis thaliana;Dictyostelium discoideum;Dictyostelium discoideum;Xenopus laevis;Gallus gallus;Homo sapiens;Mus musculus;Rattus norvegicus;Danio rerio;Gallus gallus;Homo sapiens;Bos taurus;Mus musculus	8.2E-39;2.4E-38;1.8E-37;3.8E-34;5.9E-17;1.5E-16;1.5E-15;5.0E-15;7.0E-15;1.3E-14;1.4E-14;1.5E-14;3.3E-14;8.5E-14;9.2E-14;1.1E-13;8.3E-13;1.7E-11;2.5E-11;2.9E-11	398;397;397;397;391;386;393;389;381;399;402;416;416;416;416;382;335;406;406;398	97;97;97;97;95;95;95;95;96;94;98;47;47;47;47;98;47;33;33;33	69;68;68;69;45;51;44;48;52;49;45;30;30;30;30;44;30;23;23;23	71.13%;70.10%;70.10%;71.13%;47.37%;53.68%;46.32%;50.53%;54.17%;52.13%;45.92%;63.83%;63.83%;63.83%;63.83%;44.90%;63.83%;69.70%;69.70%;69.70%	24.37%;24.43%;24.43%;24.43%;24.30%;24.61%;24.17%;24.42%;25.20%;23.56%;24.38%;11.30%;11.30%;11.30%;11.30%;25.65%;14.03%;8.13%;8.13%;8.29%	41.93%;41.93%;41.93%;41.93%;41.07%;41.07%;41.07%;41.07%;41.50%;40.63%;42.36%;20.32%;20.32%;20.32%;20.32%;42.36%;20.32%;14.27%;14.27%;14.27%	2;2;2;2;2;2;2;2;2;2;2;2;2;2;2;2;2;2;2;2	2;2;2;2;2;2;2;2;2;2;2;1;1;1;1;2;1;1;1;1	172046126;172046233;182636715;190352220;729432;74626612;114152791;75220269;74897361;122057022;123904546;148872482;74753524;81873728;81891315;82209667;82197726;74730698;122134295;81898254	Q80TA1;Q9C0D9;Q5NV96;Q17QM4;P22140;O13901;P17898;O82568;Q55AQ3;Q550W1;Q4KLV1;Q5ZKD1;Q9Y6K0;Q8BGS7;Q6AXM5;Q7ZW02;Q5ZHQ5;Q8WUD6;Q1LZE6;Q8C025	114.39;114.775;113.235;100.908;61.6178;59.6918;56.9954;55.8398;57.7658;51.6026;50.8322;51.9878;52.7582;52.7582;52.7582;49.6766;50.447;48.1358;48.1358;48.1358	gi|172046126|sp|Q80TA1.3|EPT1_MOUSERecName: Full=Ethanolaminephosphotransferase 1 AltName: Full=Selenoprotein I Short=SelI	Mus musculus	8.2E-39	398	97	69	71.13%	24.37%	41.93%	2	2	172046126	Q80TA1	114.39	CPT1;CHPT1;Cept1;CEPT1;Selenoi;Chpt1;chpt1;SELENOI;SPAC22A12.10;Cept1;AAPT2;CEPT1;CHPT1;Chpt1;chpt1;EPT1;SELENOI;Chpt1;CHPT1;chpt1;CEPT1;EPT1;CHPT1;Chpt1;chpt1;CEPT1;CEPT1;EPT1;Cept1;Cept1;SELENOI;CHPT1;CEPT1;Chpt1;AAPT2;Chpt1;Cept1;CHPT1;captA;Cept1;SPAC22A12.10;CHPT1;Cept1;CHPT1;chpt1;AAPT2;AAPT2;CHPT1;Cept1;Cept1;CEPT1;CEPT1;Chpt1;Cept1;CEPT1;CEPT1;CHPT1;Cept1;EPT1;chpt1;SPAC22A12.10;EPT1;CEPT…	559292;9031;10090;9031;10090;10090;8355;9606;284812;10116;3702;9606;9031;10090;7955;559292;9601;10090;9913;8355;9031;559292;9031;10090;8355;9031;9031;559292;10116;10090;9913;9031;9606;10090;3702;10090;10116;9913;44689;10090;284812;9031;10090;9606;8355;3702;3702;9606;10090;10116;9606;9606;10090;10116;9606;9606;9913;10116;559292;8355;284812;559292;9031;9031;10090;8355;10090;9606;10090;10090;8355;96…			GO:0005789-IC;GO:0005789-IEA;GO:0005789-TAS;GO:0005789-ISO;GO:0005789-IDA;GO:0046872-IEA;GO:0003824-IEA;GO:0016020-IEA;GO:0016020-NAS;GO:0019992-NAS;GO:0016780-IEA;GO:0016780-ISO;GO:0016780-IDA;GO:0016021-IEA;GO:0016021-TAS;GO:0016740-IEA;GO:0008152-IEA;GO:0008654-IEA;GO:1903955-IMP;GO:1903955-IEA;GO:1903955-ISO;GO:0000139-IEA;GO:0000139-TAS;GO:0005783-IEA;GO:0005783-ISO;GO:0006656-IMP;GO:0006656…	endoplasmic reticulum membrane-IC;endoplasmic reticulum membrane-IEA;endoplasmic reticulum membrane-TAS;endoplasmic reticulum membrane-ISO;endoplasmic reticulum membrane-IDA;metal ion binding-IEA;catalytic activity-IEA;membrane-IEA;membrane-NAS;diacylglycerol binding-NAS;phosphotransferase activity, for other substituted phosphate groups-IEA;phosphotransferase activity, for other substituted phos…	Cellular Component-IC;Cellular Component-IEA;Cellular Component-TAS;Cellular Component-ISO;Cellular Component-IDA;Molecular Function-IEA;Molecular Function-IEA;Cellular Component-IEA;Cellular Component-NAS;Molecular Function-NAS;Molecular Function-IEA;Molecular Function-ISO;Molecular Function-IDA;Cellular Component-IEA;Cellular Component-TAS;Molecular Function-IEA;Biological Process-IEA;Biologica…	12	GO:0000139;GO:0001558;GO:0004142;GO:0004307;GO:0005789;GO:0006646;GO:0006657;GO:0006663;GO:0006687;GO:0016021;GO:0019992;GO:1903955	Golgi membrane;regulation of cell growth;diacylglycerol cholinephosphotransferase activity;ethanolaminephosphotransferase activity;endoplasmic reticulum membrane;phosphatidylethanolamine biosynthetic process;CDP-choline pathway;platelet activating factor biosynthetic process;glycosphingolipid metabolic process;integral component of membrane;diacylglycerol binding;positive regulation of protein ta…	Cellular Component;Biological Process;Molecular Function;Molecular Function;Cellular Component;Biological Process;Biological Process;Biological Process;Biological Process;Cellular Component;Molecular Function;Biological Process	EC:2.7.8.1;EC:2.7.8.2	Ethanolaminephosphotransferase;Diacylglycerol cholinephosphotransferase	IPR014472;noIPR;noIPR;noIPR;noIPR;noIPR;noIPR;noIPR;noIPR
Females_1_(paired)_contig_10064	EPT1_BOVIN ame: Full=Ethanolaminephosphotransferase 1 ame: Full=Seleno I Short=	ccattcgttttggttttttcttcttctacttttggctttcgcatatgtacactgaaacaaattctattgaaatgttcacacatttgattgactaccgaggcaccataatgccaatggctaagtgtagttaaaatgaacaacaaatacaatagaaaacgttcgaggaatggtatccatagacccaaagctataaagatcacatatattggtgtcatccaatggaaattttcacagcgtgtattcgacatttgagcaactattagacggcagcttatattagaaaatatggtgccactcaacataaataagactctgggatctttttccataatgttattgggagatatgaaaggccataccagtaacaggaccataaaagccaataaaggccacatgggt…	540	4	3.1E-20	55.04%	swissprot	gi|190352220|sp|Q17QM4.3|EPT1_BOVINRecName: Full=Ethanolaminephosphotransferase 1 AltName: Full=Selenoprotein I Short=SelI;gi|172046233|sp|Q9C0D9.3|EPT1_HUMANRecName: Full=Ethanolaminephosphotransferase 1 Short=hEPT1 AltName: Full=Selenoprotein I Short=SelI;gi|182636715|sp|Q5NV96.2|EPT1_PONABRecName: Full=Ethanolaminephosphotransferase 1 AltName: Full=Selenoprotein I Short=SelI;gi|172046126|sp|Q8…	Bos taurus;Homo sapiens;Pongo abelii;Mus musculus	3.1E-20;6.2E-18;6.5E-18;2.6E-16	397;397;397;398	160;160;160;154	92;87;87;83	57.50%;54.38%;54.38%;53.90%	40.30%;40.30%;40.30%;38.69%	88.89%;88.89%;88.89%;85.56%	1;1;1;1	-2;-2;-2;-2	190352220;172046233;182636715;172046126	Q17QM4;Q9C0D9;Q5NV96;Q80TA1	90.1225;83.9593;83.9593;79.337	gi|190352220|sp|Q17QM4.3|EPT1_BOVINRecName: Full=Ethanolaminephosphotransferase 1 AltName: Full=Selenoprotein I Short=SelI	Bos taurus	3.1E-20	397	160	92	57.50%	40.30%	88.89%	1	-2	190352220	Q17QM4	901225	Selenoi;Selenoi;SELENOI;Selenoi;Selenoi;SELENOI;Selenoi;SELENOI;SELENOI;SELENOI;SELENOI;SELENOI;SELENOI;Selenoi;Selenoi;SELENOI;SELENOI;SELENOI;SELENOI;Selenoi;SELENOI;Selenoi;Selenoi;Selenoi;SELENOI;SELENOI;Selenoi;SELENOI;SELENOI;SELENOI;SELENOI;SELENOI;Selenoi;Selenoi;SELENOI;SELENOI;SELENOI;SELENOI;SELENOI;SELENOI;SELENOI;SELENOI;SELENOI;SELENOI;SELENOI;SELENOI;SELENOI;Selenoi;SELENOI;SELENOI…	10090;10090;9601;10090;10090;9606;10090;9606;9913;9606;9913;9606;9601;10090;10090;9601;9913;9601;9606;10090;9601;10090;10090;10090;9606;9913;10090;9601;9606;9606;9601;9606;10090;10090;9913;9913;9601;9601;9913;9606;9913;9913;9913;9606;9606;9606;9601;10090;9913;9606;9913;9913;10090;10090;10090;9606;9606;9601;9606;10090;10090;9913;9606;10090;9606;9913;9606;9601;9601;9606;10090;9606;9606;9606;9606;96…			GO:0005789-TAS;GO:0004307-IEA;GO:0004307-TAS;GO:0004307-ISO;GO:0004307-IDA;GO:0046872-IEA;GO:0006629-IEA;GO:0016020-IEA;GO:0016780-IEA;GO:0016021-IEA;GO:1903955-IMP;GO:1903955-IEA;GO:1903955-ISO;GO:0008654-IEA;GO:0005575-ND;GO:0016740-IEA;GO:0006646-IEA;GO:0006646-TAS;GO:0006646-ISO;GO:0006646-IDA	endoplasmic reticulum membrane-TAS;ethanolaminephosphotransferase activity-IEA;ethanolaminephosphotransferase activity-TAS;ethanolaminephosphotransferase activity-ISO;ethanolaminephosphotransferase activity-IDA;metal ion binding-IEA;lipid metabolic process-IEA;membrane-IEA;phosphotransferase activity, for other substituted phosphate groups-IEA;integral component of membrane-IEA;positive regulatio…	Cellular Component-TAS;Molecular Function-IEA;Molecular Function-TAS;Molecular Function-ISO;Molecular Function-IDA;Molecular Function-IEA;Biological Process-IEA;Cellular Component-IEA;Molecular Function-IEA;Cellular Component-IEA;Biological Process-IMP;Biological Process-IEA;Biological Process-ISO;Biological Process-IEA;Cellular Component-ND;Molecular Function-IEA;Biological Process-IEA;Biologica…	3	GO:0008654;GO:0016020;GO:0016780	phospholipid biosynthetic process;membrane;phosphotransferase activity, for other substituted phosphate groups	Biological Process;Cellular Component;Molecular Function			noIPR;IPR014472;noIPR;noIPR;noIPR;noIPR;noIPR;noIPR;noIPR;noIPR;noIPR;noIPR;noIPR;noIPR;noIPR;noIPR
Females_1_(paired)_contig_10065	MED12_DROME ame: Full=Mediator of RNA polymerase II transcription subunit 12 ame: Full=Mediator complex subunit 12 ame: Full=Mediator complex subunit Kohtalo ame: Full=dTRAP230	atgagcgtgaaaagagcaatagctgtggcagtgccagcagtagttatagtggtggctcaaatggcacaacacgaaataaaaaaatgcctcttaattatcaaccatttttgggtttaattttgacttgcctcaaaggtcaagatgagtacaaagagagnnnnnnnnnnnnnnnnnnnnnnnnnnnnnnnncattgtattcacaattgtcgcaatgtttacaatcctatgctgagttcgataccatgggcggtgttgatgatccacagggccgtgaggaaatgttggatgccttgcaattacgattttccctggtgggtggtatgtttgactctatactaaagaatggaacttccataacggactgggccatattactggcccaattggtatgtcagggtg	399	8	1.4E-39	57.24%	swissprot	gi|74871296|sp|Q9VW47.2|MED12_DROMERecName: Full=Mediator of RNA polymerase II transcription subunit 12 AltName: Full=Mediator complex subunit 12 AltName: Full=Mediator complex subunit Kohtalo AltName: Full=dTRAP230;gi|166232935|sp|Q8BQM9.2|MD12L_MOUSERecName: Full=Mediator of RNA polymerase II transcription subunit 12-like protein AltName: Full=Mediator complex subunit 12-like protein;gi|1662329…	Drosophila melanogaster;Mus musculus;Homo sapiens;Danio rerio;Homo sapiens;Pongo pygmaeus;Pan troglodytes;Mus musculus	1.4E-39;6.8E-15;2.8E-14;2.2E-12;6.2E-12;6.3E-12;6.6E-12;2.0E-11	2531;2157;2145;2173;2177;2181;2027;2190	109;103;103;103;103;103;103;103	79;57;57;56;57;57;57;56	72.48%;55.34%;55.34%;54.37%;55.34%;55.34%;55.34%;54.37%	4.31%;4.78%;4.80%;4.74%;4.73%;4.72%;5.08%;4.70%	81.95%;77.44%;77.44%;77.44%;77.44%;77.44%;77.44%;77.44%	1;1;1;1;1;1;1;1	3;3;3;3;3;3;3;3	74871296;166232935;166232934;123895899;209572775;166233817;75045753;166233814	Q9VW47;Q8BQM9;Q86YW9;Q2QCI8;Q93074;Q5RCU2;Q7YQK8;A2AGH6	147.132;75.485;73.559;68.1662;66.6254;66.6254;66.6254;65.0846	gi|74871296|sp|Q9VW47.2|MED12_DROMERecName: Full=Mediator of RNA polymerase II transcription subunit 12 AltName: Full=Mediator complex subunit 12 AltName: Full=Mediator complex subunit Kohtalo AltName: Full=dTRAP230	Drosophila melanogaster	1.4E-39	2531	109	79	72.48%	4.31%	81.95%	1	3	74871296	Q9VW47	147132	Med12l;Med12;kto;Med12;med12;MED12;MED12;kto;Med12l;Med12;Med12;Med12;MED12;MED12;Med12l;MED12L;MED12;MED12L;MED12;MED12;Med12l;MED12;MED12;MED12L;MED12L;med12;MED12;MED12L;Med12;MED12L;MED12L;Med12;MED12;Med12;MED12L;MED12;MED12;Med12;MED12;MED12;Med12;Med12;MED12;med12;Med12;med12;Med12;Med12;kto;Med12l;Med12;MED12L;MED12;Med12;MED12;MED12;kto;MED12;kto;kto;MED12;MED12;Med12;med12;med12;kto;MED…	10090;10090;7227;10090;7955;9598;9598;7227;10090;10090;10090;10090;9598;9606;10090;9606;9606;9606;9606;9600;10090;9606;9606;9606;9606;7955;9606;9606;10090;9606;9606;10090;9600;10090;9606;9606;9598;10090;9600;9600;10090;10090;9598;7955;10090;7955;10090;10090;7227;10090;10090;9606;9606;10090;9600;9606;7227;9598;7227;7227;9598;9606;10090;7955;7955;7227;9600;10090;7227;9606;9606;9606;9598;9606;7955;9…			GO:0030900-IMP;GO:0007406-IMP;GO:0030901-IMP;GO:0001822-IMP;GO:1990403-IMP;GO:1990403-IEA;GO:0043583-IMP;GO:0021591-IMP;GO:0071733-IMP;GO:0071733-IGI;GO:0042809-NAS;GO:0070847-IPI;GO:0016567-IEA;GO:0035118-IMP;GO:0035118-IGI;GO:0030182-IMP;GO:0008013-IEA;GO:0006351-IEA;GO:0008134-IEA;GO:0008134-IPI;GO:0021915-IMP;GO:0021915-IEA;GO:0006355-IEA;GO:0003682-IEA;GO:0003682-IDA;GO:0035072-IMP;GO:002195…	forebrain development-IMP;negative regulation of neuroblast proliferation-IMP;midbrain development-IMP;kidney development-IMP;embryonic brain development-IMP;embryonic brain development-IEA;ear development-IMP;ventricular system development-IMP;transcriptional activation by promoter-enhancer looping-IMP;transcriptional activation by promoter-enhancer looping-IGI;vitamin D receptor binding-NAS;cor…	Biological Process-IMP;Biological Process-IMP;Biological Process-IMP;Biological Process-IMP;Biological Process-IMP;Biological Process-IEA;Biological Process-IMP;Biological Process-IMP;Biological Process-IMP;Biological Process-IGI;Molecular Function-NAS;Cellular Component-IPI;Biological Process-IEA;Biological Process-IMP;Biological Process-IGI;Biological Process-IMP;Molecular Function-IEA;Biologic…	24	GO:0001105;GO:0001756;GO:0005700;GO:0006367;GO:0007406;GO:0008022;GO:0016592;GO:0019904;GO:0021536;GO:0021782;GO:0021915;GO:0022416;GO:0030178;GO:0030182;GO:0030521;GO:0035072;GO:0036011;GO:0045498;GO:0045944;GO:0046966;GO:0048701;GO:0048749;GO:0070847;GO:0090263	RNA polymerase II transcription coactivator activity;somitogenesis;polytene chromosome;transcription initiation from RNA polymerase II promoter;negative regulation of neuroblast proliferation;protein C-terminus binding;mediator complex;protein domain specific binding;diencephalon development;glial cell development;neural tube development;chaeta development;negative regulation of Wnt signaling pat…	Molecular Function;Biological Process;Cellular Component;Biological Process;Biological Process;Molecular Function;Cellular Component;Molecular Function;Biological Process;Biological Process;Biological Process;Biological Process;Biological Process;Biological Process;Biological Process;Biological Process;Biological Process;Biological Process;Biological Process;Molecular Function;Biological Process;…			noIPR;noIPR
Females_1_(paired)_contig_10066	FA49B_MOUSE ame: Full= FAM49B	gaacgaacgaacgaaatgagttctctctttgatttttctcaattttttttgttgaaattgtttatggaattaattaaatgataataataataatagtaataataaaaaacatgtaagcacgcacaatacataaaattatttaatttttttctttgttttctttttatataaaagacgatctatagcaaatagcccattatcacttgatgagaaggaggtgcgggttatcgttttagctatgtttaaagataaccagaacttggtaacgcattgtatacaactggaacagcacctccttgtaaatggctcgtccttatatctctggttttcgcattgatgtttttgttgctgcagctggcctattgaactcgtatattatgctgccaatagatttcttat…	1987	6	2.0E-117	69.61%	swissprot	gi|52782789|sp|Q921M7.1|FA49B_MOUSERecName: Full=Protein FAM49B;gi|52782794|sp|Q9NUQ9.1|FA49B_HUMANRecName: Full=Protein FAM49B AltName: Full=L1/gi|122136223|sp|Q2KJI3.1|FA49B_BOVINRecName: Full=Protein FAM49B;gi|82080933|sp|Q5ZI04.1|FA49A_CHICKRecName: Full=Protein FAM49A;gi|52782782|sp|Q8BHZ0.1|FA49A_MOUSERecName: Full=Protein FAM49A;gi|52782791|sp|Q9H0Q0.1|FA49A_HUMANRecName: Full=Protein FAM4…	Mus musculus;Homo sapiens/Bos taurus;Gallus gallus;Mus musculus;Homo sapiens/Pongo abelii/Bos taurus;Dictyostelium discoideum	2.0E-117;7.5E-117;1.3E-115;1.7E-113;2.0E-113;3.3E-87	324;324;323;323;323;315	329;329;330;330;330;324	235;235;235;230;230;208	71.43%;71.43%;71.21%;69.70%;69.70%;64.20%	101.54%;101.54%;102.17%;102.17%;102.17%;102.86%	49.67%;49.67%;49.82%;49.82%;49.82%;48.92%	1;1;1;1;1;1	-2;-2;-2;-2;-2;-2	52782789;122136223/52782794;82080933;52782782;75041272/52782791/122142577;74866282	Q921M7;Q9NUQ9/Q2KJI3;Q5ZI04;Q8BHZ0;Q5R6L2/Q9H0Q0/Q17QT7;Q8T2H0	360.918;359.377;356.295;350.903;350.517;281.952	gi|52782789|sp|Q921M7.1|FA49B_MOUSERecName: Full=Protein FAM49B	Mus musculus	2.0E-117	324	329	235	71.43%	101.54%	49.67%	1	-2	52782789	Q921M7	360918	FAM49B;FAM49B;FAM49B;FAM49B;Fam49b;Fam49b;FAM49B;fam49;FAM49B;FAM49B;FAM49B;FAM49B;FAM49B;FAM49B;FAM49A;FAM49B;Fam49b;FAM49B;FAM49A;FAM49B;FAM49B;Fam49b;Fam49a;FAM49B;FAM49B;FAM49B;FAM49B;Fam49b;FAM49B;FAM49B;FAM49B;Fam49b;FAM49B;Fam49b;Fam49b;Fam49b;Fam49a;FAM49B;FAM49B;FAM49B;FAM49B;FAM49B;FAM49B;FAM49B;FAM49B;Fam49b;fam49;Fam49a;Fam49b;FAM49A;FAM49B;FAM49B;FAM49B;Fam49a;FAM49B;Fam49b;FAM49B;Fa…	9606;9606;9606;9606;10090;10090;9913;44689;9606;9606;9606;9913;9606;9913;9601;9606;10090;9913;9606;9913;9913;10090;10090;9606;9606;9913;9913;10090;9913;9913;9606;10090;9606;10090;10090;10090;10090;9913;9913;9606;9606;9606;9913;9606;9913;10090;44689;10090;10090;9606;9606;9606;9606;10090;9606;10090;9606;10090;10090;10090;9606;9913;9913;9913;9606;9606;9606;10090;9913;9913;10090;9606;9606;9913;9913;4…			GO:0005515-IPI;GO:0070062-N/A;GO:0023030-IEA;GO:0023030-ISS;GO:0023030-IDA;GO:0050870-IEA;GO:0050870-ISS;GO:0050870-IDA;GO:0032729-IEA;GO:0032729-ISS;GO:0032729-IDA;GO:0016020-IEA;GO:0005929-IEA;GO:0005929-IDA;GO:0001916-IEA;GO:0001916-ISS;GO:0001916-IDA;GO:2000568-IEA;GO:2000568-ISS;GO:2000568-IDA;GO:0008150-ND;GO:0031093-TAS;GO:0005575-ND;GO:0003674-ND;GO:0005576-TAS;GO:0005622-IEA;GO:0005622-I…	protein binding-IPI;extracellular exosome-N/A;MHC class Ib protein binding, via antigen binding groove-IEA;MHC class Ib protein binding, via antigen binding groove-ISS;MHC class Ib protein binding, via antigen binding groove-IDA;positive regulation of T cell activation-IEA;positive regulation of T cell activation-ISS;positive regulation of T cell activation-IDA;positive regulation of interferon-g…	Molecular Function-IPI;Cellular Component-N/A;Molecular Function-IEA;Molecular Function-ISS;Molecular Function-IDA;Biological Process-IEA;Biological Process-ISS;Biological Process-IDA;Biological Process-IEA;Biological Process-ISS;Biological Process-IDA;Cellular Component-IEA;Cellular Component-IEA;Cellular Component-IDA;Biological Process-IEA;Biological Process-ISS;Biological Process-IDA;Biologic…	8	GO:0001916;GO:0002576;GO:0005576;GO:0005929;GO:0023030;GO:0031093;GO:0032729;GO:2000568	positive regulation of T cell mediated cytotoxicity;platelet degranulation;extracellular region;cilium;MHC class Ib protein binding, via antigen binding groove;platelet alpha granule lumen;positive regulation of interferon-gamma production;positive regulation of memory T cell activation	Biological Process;Biological Process;Cellular Component;Cellular Component;Molecular Function;Cellular Component;Biological Process;Biological Process			IPR009828;noIPR
Females_1_(paired)_contig_10067	U5S1_CHICK ame: Full=116 kDa U5 small nuclear ribonucleo component ame: Full=Elongation factor Tu GTP-binding domain 2 ame: Full=U5 snRNP-specific 116 kDa Short=U5-116 kDa	tatgaaggtgttaattatgtggagttttcgaaacgtctatggggagacatgtatttccatggtaaatctcgtaaatttaccaaaaagccgccacataattcagcacaacgtagttttgttgaatttattctagagcctatgtataagattatagcacaagtggtgggtgatgtagacacaacattggctgatactttggccgaattaaatattcgcataacaaaagaagagatgaaatcgaatattcgacctttattgcgtttggtttgcaatcgtttcttgggagatttcagtggatttgttagtatgtgtgtggaacacatacaatctccattggataatgccaaacgcaaagttgatcatatctataccggacccaaagagggagatatgtataga…	1847	20	0.0E0	69.57%	swissprot	gi|82231213|sp|Q5F3X4.1|U5S1_CHICKRecName: Full=116 kDa U5 small nuclear ribonucleoprotein component AltName: Full=Elongation factor Tu GTP-binding domain protein 2 AltName: Full=U5 snRNP-specific protein, 116 kDa Short=U5-116 kDa;gi|18201957|sp|O08810.1|U5S1_MOUSERecName: Full=116 kDa U5 small nuclear ribonucleoprotein component AltName: Full=Elongation factor Tu GTP-binding domain-containing pr…	Gallus gallus;Mus musculus;Bos taurus;Homo sapiens;Pongo abelii;Arabidopsis thaliana;Arabidopsis thaliana;Schizosaccharomyces pombe 972h-;Homo sapiens/Pongo abelii;Rattus norvegicus;Mus musculus;Gallus gallus;Callithrix jacchus;Bos taurus;Cricetulus griseus;Drosophila melanogaster;Bombyx mori;Neurospora crassa OR74A;Caenorhabditis elegans;Cryptosporidium parvum	0.0E0;0.0E0;0.0E0;0.0E0;0.0E0;0.0E0;0.0E0;0.0E0;2.6E-159;4.6E-159;4.8E-159;5.5E-159;5.7E-159;8.2E-159;9.2E-159;2.4E-148;1.0E-147;4.2E-147;2.8E-146;6.6E-146	972;971;972;972;972;987;973;984;858;858;858;858;858;858;858;844;844;844;852;832	615;612;612;612;612;608;608;615;611;611;611;611;611;611;611;612;612;614;613;613	542;540;540;540;539;494;489;448;367;366;366;367;367;366;365;364;367;369;362;354	88.13%;88.24%;88.24%;88.24%;88.07%;81.25%;80.43%;72.85%;60.07%;59.90%;59.90%;60.07%;60.07%;59.90%;59.74%;59.48%;59.97%;60.10%;59.05%;57.75%	63.27%;63.03%;62.96%;62.96%;62.96%;61.60%;62.49%;62.50%;71.21%;71.21%;71.21%;71.21%;71.21%;71.21%;71.21%;72.51%;72.51%;72.75%;71.95%;73.68%	99.89%;99.40%;99.40%;99.40%;99.40%;98.75%;98.75%;99.89%;99.24%;99.24%;99.24%;99.24%;99.24%;99.24%;99.24%;99.40%;99.40%;99.73%;99.57%;99.57%	1;1;1;1;1;1;1;1;1;1;1;1;1;1;1;1;1;1;1;1	1;1;1;1;1;1;1;1;1;1;1;1;1;1;1;1;1;1;1;1	82231213;18201957;166231746;18202501;75041241;75335239;1042851579;408360193;119172/88909610;119176;18202285;2494246;124007139;88909609;298286925;17380352;122096234;189045117;3123205;3122059	Q5F3X4;O08810;A4FUD3;Q15029;Q5R6E0;Q9LNC5;F4JWP9;O94316;Q5R8Z3/P13639;P05197;P58252;Q90705;A0SXL6;Q3SYU2;P09445;P13060;Q1HPK6;Q96X45;P29691;Q23716	1044.65;1041.18;1040.8;1040.41;1037.33;882.863;868.611;740.339;485.723;484.952;484.952;484.952;484.952;484.567;484.182;456.833;455.292;453.751;451.825;450.284	gi|82231213|sp|Q5F3X4.1|U5S1_CHICKRecName: Full=116 kDa U5 small nuclear ribonucleoprotein component AltName: Full=Elongation factor Tu GTP-binding domain protein 2 AltName: Full=U5 snRNP-specific protein, 116 kDa Short=U5-116 kDa	Gallus gallus	0.0E0	972	615	542	88.13%	63.27%	99.89%	1	1	82231213	Q5F3X4	1044.65	Eef2;EEF2;cwf10;EEF2;eef-2;EFTUD2;EEF2;Q23716;EEF2;EFTUD2;EEF2;EEF2;EFTUD2;EEF2;EEF2;EEF2;Eef2;EEF2;EEF2;tef2;EEF2;Eef2;EEF2;EFTUD2;EEF2;cwf10;Eef2;EEF2;EEF2;EEF2;EFTUD2;Q23716;EEF2;EEF2;Eef2;cwf10;cot-3;EEF2;EFTUD2;EEF2;EEF2;EFTUD2;eef-2;EEF2;EFTUD2;Eef2;EEF2;GFL;cwf10;EFTUD2;cwf10;EEF2;cwf10;Eef2;EEF2;cwf10;Eef2;EEF2;EEF2;tef2;Q23716;EEF2;EEF2;cwf10;cwf10;cot-3;EEF2;tef2;Eftud2;EEF2;EEF2;Eef2;E…	10090;9606;284812;9913;6239;9606;9601;5807;9913;9606;9601;10029;9606;9031;9606;9483;10090;9483;9483;7091;9606;10116;9601;9601;10029;284812;10116;9483;9483;9601;9606;5807;9913;9483;10090;284812;367110;9483;9031;9606;9913;9031;6239;10029;9606;10090;9606;3702;284812;9601;284812;9913;284812;10090;9031;284812;10116;9606;9606;7091;5807;9606;9601;284812;284812;367110;10029;7091;10090;9913;9606;10116;722…			GO:0002039-IEA;GO:0002039-IPI;GO:0003723-IEA;GO:0003723-N/A;GO:0003723-ISO;GO:0003723-IDA;GO:0003009-IEA;GO:0003009-IEP;GO:0071014-IDA;GO:0003924-IEA;GO:0003924-TAS;GO:0003924-ISO;GO:0003924-IDA;GO:0042493-IEA;GO:0042493-IEP;GO:0005829-IEA;GO:0005829-ISS;GO:0005829-N/A;GO:0005829-TAS;GO:0005829-ISO;GO:0005829-RCA;GO:0005829-IDA;GO:0045121-IEA;GO:0045121-IDA;GO:0043022-IEA;GO:0043022-IDA;GO:007101…	p53 binding-IEA;p53 binding-IPI;RNA binding-IEA;RNA binding-N/A;RNA binding-ISO;RNA binding-IDA;skeletal muscle contraction-IEA;skeletal muscle contraction-IEP;post-mRNA release spliceosomal complex-IDA;GTPase activity-IEA;GTPase activity-TAS;GTPase activity-ISO;GTPase activity-IDA;response to drug-IEA;response to drug-IEP;cytosol-IEA;cytosol-ISS;cytosol-N/A;cytosol-TAS;cytosol-ISO;cytosol-RCA;cy…	Molecular Function-IEA;Molecular Function-IPI;Molecular Function-IEA;Molecular Function-N/A;Molecular Function-ISO;Molecular Function-IDA;Biological Process-IEA;Biological Process-IEP;Cellular Component-IDA;Molecular Function-IEA;Molecular Function-TAS;Molecular Function-ISO;Molecular Function-IDA;Biological Process-IEA;Biological Process-IEP;Cellular Component-IEA;Cellular Component-ISS;Cellular…	41	GO:0000244;GO:0002039;GO:0002244;GO:0002931;GO:0003009;GO:0003924;GO:0005525;GO:0005618;GO:0005730;GO:0005829;GO:0005886;GO:0006414;GO:0007568;GO:0008097;GO:0009506;GO:0009793;GO:0010629;GO:0014009;GO:0015030;GO:0016607;GO:0031012;GO:0032355;GO:0034976;GO:0035690;GO:0035914;GO:0042220;GO:0042542;GO:0042788;GO:0043022;GO:0045121;GO:0045292;GO:0045471;GO:0045694;GO:0046540;GO:0048437;GO:0050829;GO:…	spliceosomal tri-snRNP complex assembly;p53 binding;hematopoietic progenitor cell differentiation;response to ischemia;skeletal muscle contraction;GTPase activity;GTP binding;cell wall;nucleolus;cytosol;plasma membrane;translational elongation;aging;5S rRNA binding;plasmodesma;embryo development ending in seed dormancy;negative regulation of gene expression;glial cell proliferation;Cajal body;nuc…	Biological Process;Molecular Function;Biological Process;Biological Process;Biological Process;Molecular Function;Molecular Function;Cellular Component;Cellular Component;Cellular Component;Cellular Component;Biological Process;Biological Process;Molecular Function;Cellular Component;Biological Process;Biological Process;Biological Process;Cellular Component;Cellular Component;Cellular Component;…	EC:3.6.1.15	Nucleoside-triphosphate phosphatase	IPR000640;IPR005517;noIPR;IPR004161;IPR014721;noIPR;IPR000640;IPR005517;noIPR;noIPR;noIPR;noIPR;noIPR;noIPR;noIPR;IPR035655;noIPR;IPR020568;IPR009000;IPR035647;IPR035647
Females_1_(paired)_contig_10069	---NA---	ctcaggatgaacgctggcggcatgcttaacacatgcaagtcgtacgggagtttttaactcaagtggcggacgggtgagtaacacgtgagaatctgcccttaggaggggaacaacagctggaaacggctgctaataccccgtaggctttcgagtgaaatggatttatccgcctaaagaggggctcgcgtctgattagctagttgg	204																																														noIPR
Females_1_(paired)_contig_1007	ZBT34_HUMAN ame: Full=Zinc finger and BTB domain-containing 34	tcggtttccaatatttgtcgcctatgtagaaatagttgcgacaatagtttacgacttaacgatgacaaaggcaatcctaatcacatatataataccgtcataaaatattttgatccaatgattctaaaaggagaccctggagatacaagtgataccgttttatgtacagaatgctggtatcatatatccagtttcgatagttttcaacagacagtaatgttaatacaggccaatctactggcagcattcgaagaagatcatgttgaaattgtaaaagaagaaagaatcgaagaagaatctgaatttatcgaatctcaagataccattgaaatcgaagaatttataacaatcatgccaaattccaacggcgataatggtggtgcaaataatacttcacaa…	1256	20	1.4E-8	43.45%	swissprot	gi|308153674|sp|Q8NCN2.4|ZBT34_HUMANRecName: Full=Zinc finger and BTB domain-containing protein 34;gi|223635654|sp|B4F6U4.1|PRD10_XENTRRecName: Full=PR domain zinc finger protein 10 AltName: Full=PR domain-containing protein 10;gi|223635754|sp|Q3UTQ7.2|PRD10_MOUSERecName: Full=PR domain zinc finger protein 10 AltName: Full=PR domain-containing protein 10 AltName: Full=Tristanin;gi|75070748|sp|Q5R…	Homo sapiens;Xenopus tropicalis;Mus musculus;Pongo abelii;Homo sapiens;Xenopus laevis;Homo sapiens;Xenopus laevis;Danio rerio;Homo sapiens;Danio rerio;Homo sapiens;Homo sapiens;Mus musculus;Homo sapiens;Homo sapiens;Drosophila melanogaster;Mus musculus;Xenopus laevis;Homo sapiens	1.4E-8;2.9E-8;3.2E-8;3.2E-8;3.3E-8;6.4E-8;7.6E-8;8.5E-8;1.0E-7;1.5E-7;1.7E-7;2.1E-7;2.3E-7;6.0E-7;6.2E-7;8.6E-7;8.8E-7;1.0E-6;1.4E-6;1.5E-6	500;1173;1184;1117;1147;445;472;223;810;782;719;503;720;777;1239;603;570;756;336;496	101;139;136;136;136;116;117;170;289;131;111;88;118;129;153;122;120;175;127;124	46;62;59;59;59;52;50;71;107;61;48;43;50;55;67;54;47;78;56;53	45.54%;44.60%;43.38%;43.38%;43.38%;44.83%;42.74%;41.76%;37.02%;46.56%;43.24%;48.86%;42.37%;42.64%;43.79%;44.26%;39.17%;44.57%;44.09%;42.74%	20.20%;11.85%;11.49%;12.18%;11.86%;26.07%;24.79%;76.23%;35.68%;16.75%;15.44%;17.50%;16.39%;16.60%;12.35%;20.23%;21.05%;23.15%;37.80%;25.00%	24.12%;33.20%;32.48%;32.48%;32.48%;27.71%;27.95%;40.61%;69.03%;31.29%;26.51%;21.02%;28.18%;30.81%;36.54%;29.14%;28.66%;41.80%;30.33%;29.62%	1;2;2;2;2;1;1;1;1;3;3;1;1;2;1;2;1;1;5;1	1;1;1;1;1;1;1;1;1;1;1;1;1;1;1;1;1;1;1;1	308153674;223635654;223635754;75070748;442570289;732429;20141013;141651;82241428;296453058;82225955;68566168;17368963;81913653;68847213;259016472;30173131;81913758;141653;55976763	Q8NCN2;B4F6U4;Q3UTQ7;Q5RAX9;Q9NQV6;P18725;Q96PE6;P18727;Q7ZVR6;Q8N393;Q4V8R6;Q5TC79;Q9H9D4;Q8BV42;Q9NUA8;Q14929;Q9U405;Q8BXX2;P18729;Q9BUG6	60.077;59.6918;59.6918;59.6918;59.6918;58.151;57.7658;56.225;57.7658;57.3806;56.9954;56.6102;56.6102;55.4546;55.4546;54.6842;54.6842;54.6842;53.5286;53.9138	gi|308153674|sp|Q8NCN2.4|ZBT34_HUMANRecName: Full=Zinc finger and BTB domain-containing protein 34	Homo sapiens	1.4E-8	500	101	46	45.54%	20.20%	24.12%	1	1	308153674	Q8NCN2	60077	e4f1;ZNF169;Zbtb49;prdm10;PRDM10;Znf786;Prdm10;grau;ZNF408;ZBTB37;ZBTB37;PRDM10;e4f1;Zbtb49;Zbtb49;Zbtb49;PRDM10;grau;ZBTB40;ZIM3;Zbtb49;ZNF786;ZSCAN5A;prdm10;ZNF786;PRDM10;grau;PRDM10;Zbtb49;e4f1;PRDM10;P18727;ZBTB40;Zbtb49;Zbtb49;Zbtb49;PRDM10;ZNF408;grau;Znf786;ZBTB40;Prdm10;P18727;e4f1;ZNF786;PRDM10;grau;Zbtb49;ZIM3;grau;Prdm10;grau;ZNF169;Prdm10;PRDM10;ZBTB40;Zbtb49;ZNF786;e4f1;Zbtb49;e4f1;Z…	7955;9606;10090;8364;9601;10090;10090;7227;9606;9606;9606;9606;7955;10090;10090;10090;9606;7227;9606;9606;10090;9606;9606;8364;9606;9601;7227;9606;10090;7955;9606;8355;9606;10090;10090;10090;9606;9606;7227;10090;9606;10090;8355;7955;9606;9601;7227;10090;9606;7227;10090;7227;9606;10090;9601;9606;10090;9606;7955;10090;7955;10090;9606;9606;10090;9606;10090;7955;10090;9606;10090;9606;9606;9606;9606;7…			GO:0001223-IEA;GO:0001223-ISO;GO:0003700-IEA;GO:0003700-IBA;GO:0003723-IEA;GO:0051301-IEA;GO:0046872-IEA;GO:0051321-IEA;GO:0005829-IEA;GO:0005829-ISO;GO:0045143-TAS;GO:0016740-IEA;GO:0016567-IEA;GO:0008150-ND;GO:0008270-IEA;GO:0006351-IEA;GO:0008134-IEA;GO:0008134-ISO;GO:0007143-IMP;GO:0030282-NAS;GO:0006355-IEA;GO:0006355-IBA;GO:0007049-IEA;GO:0007343-IMP;GO:0043565-IEA;GO:0043565-ISS;GO:0043565…	transcription coactivator binding-IEA;transcription coactivator binding-ISO;DNA binding transcription factor activity-IEA;DNA binding transcription factor activity-IBA;RNA binding-IEA;cell division-IEA;metal ion binding-IEA;meiotic cell cycle-IEA;cytosol-IEA;cytosol-ISO;homologous chromosome segregation-TAS;transferase activity-IEA;protein ubiquitination-IEA;biological_process-ND;zinc ion binding…	Molecular Function-IEA;Molecular Function-ISO;Molecular Function-IEA;Molecular Function-IBA;Molecular Function-IEA;Biological Process-IEA;Molecular Function-IEA;Biological Process-IEA;Cellular Component-IEA;Cellular Component-ISO;Biological Process-TAS;Molecular Function-IEA;Biological Process-IEA;Biological Process-ND;Molecular Function-IEA;Biological Process-IEA;Molecular Function-IEA;Molecular…	3	GO:0003676;GO:0044424;GO:0050794	nucleic acid binding;intracellular part;regulation of cellular process	Molecular Function;Cellular Component;Biological Process			IPR013087;noIPR;noIPR;noIPR;noIPR;noIPR;IPR013087;IPR013087;IPR013087;IPR013087;IPR013087;IPR013087;IPR036236
Females_1_(paired)_contig_10070	---NA---	tttaattataagatagacaattttgagatacagtacccagcaaagaaaaataatagtttttcatcattaacaattaatttagtctactctaagaatttttgttagaagttacagcaaagaggtttactgaaacattgaaaggtaaaaacattgattcactgttaaagtgataaacagaagctgcttcaataaattttgaattcaattaaactttttatttataatgggaggcattagaaacgcctttaggatccggcagaatacactcaccgaaaaaatctggggaaaaaacaactgctgctacaactactcttgctttggcaaacaattccaaatattgtttttggtctaatcaagacctagaatattcttccaagtcatttaattatatcagcaatc…	626
Females_1_(paired)_contig_10071	SYNM_MOUSE ame: Full=Probable asparagine--tRNA mitochondrial ame: Full=Asparaginyl-tRNA synthetase Short= Flags: Precursor	tttttaatctgtcaacttttacattttacaactatgtggatatctaggaaatggtattacatcgcgaatatttttaataccggacagtagttgtaagtaccgctcaaatcccatgccaaatcctccagttgataaaccaccatatttacgcaactctaaataccattcaagattctcaggtaactgtggatgccttcttaatattttttcgtcattctcacgcagactgccaccgcataattctccgacggatggaaataataggtccaatgcatggacaacacagggatcagtacgggattgtttcatatagaatggtttttggacagaaggccaatctataacgaaaacaggtgaattacaatggtcaactaggaaaagttcttgttcctttgaaaa…	918	20	5.9E-74	57.15%	swissprot	gi|81873734|sp|Q8BGV0.1|SYNM_MOUSERecName: Full=Probable asparagine--tRNA ligase, mitochondrial AltName: Full=Asparaginyl-tRNA synthetase Short=AsnRS Flags: Precursor;gi|296452944|sp|Q96I59.3|SYNM_HUMANRecName: Full=Probable asparagine--tRNA ligase, mitochondrial AltName: Full=Asparaginyl-tRNA synthetase Short=AsnRS Flags: Precursor;gi|226695300|sp|B1V8X4.1|SYN_PHYASRecName: Full=Asparagine--tRNA…	Mus musculus;Homo sapiens;Candidatus Phytoplasma australiense;Schizosaccharomyces pombe 972h-;Onion yellows phytoplasma OY-M;Aster yellows witches'-broom phytoplasma AYWB;Acholeplasma laidlawii PG-8A;Clostridium botulinum F str. Langeland;Nostoc sp. PCC 7120;Clostridium tetani E88;Parabacteroides distasonis ATCC 8503;Mycoplasma pneumoniae M129;Clostridium botulinum A str. ATCC 19397/Clostridium b…	5.9E-74;7.7E-70;1.9E-56;1.1E-55;2.6E-54;2.7E-54;1.3E-53;5.3E-53;6.6E-53;1.1E-52;1.2E-52;3.0E-52;1.4E-51;2.1E-51;2.2E-51;2.6E-51;2.9E-51;3.1E-51;3.3E-51;3.5E-51	477;477;457;441;506;503;463;463;463;463;468;455;463;466;467;465;463;467;469;469	306;308;300;294;318;318;305;306;312;307;310;306;306;306;307;299;302;305;308;308	196;195;173;161;180;182;175;165;175;166;180;170;164;172;175;178;165;176;178;178	64.05%;63.31%;57.67%;54.76%;56.60%;57.23%;57.38%;53.92%;56.09%;54.07%;58.06%;55.56%;53.59%;56.21%;57.00%;59.53%;54.64%;57.70%;57.79%;57.79%	64.15%;64.57%;65.65%;66.67%;62.85%;63.22%;65.87%;66.09%;67.39%;66.31%;66.24%;67.25%;66.09%;65.67%;65.74%;64.30%;65.23%;65.31%;65.67%;65.67%	100.00%;100.65%;98.04%;96.08%;103.92%;103.92%;99.67%;100.00%;101.96%;100.33%;101.31%;100.00%;100.00%;100.00%;100.33%;97.71%;98.69%;99.67%;100.65%;100.65%	1;1;1;1;1;1;1;1;1;1;1;1;1;1;1;1;1;1;1;1	-1;-1;-1;-1;-1;-1;-1;-1;-1;-1;-1;-1;-1;-1;-1;-1;-1;-1;-1;-1	81873734;296452944;226695300;74625260;59798546;123766348;189083267;166231661;20139875;38258347;166231669;2501035;166231659/166231660;31340435;81313713;254782878;166231662;171704331;259511570;59798576	Q8BGV0;Q96I59;B1V8X4;Q9P6I0;Q6YPH3;Q2NIF5;A9NE58;A7GB01;P58692;Q899M9;A6LIA1;P75521;A7FRK8/A5HZE1;Q87NH5;Q5L8W2;B3R0I1;A0PY64;A6VNV7;B2RK42;Q7MVE5	241.506;230.72;194.897;192.586;190.274;190.274;187.578;186.037;185.652;184.882;184.882;183.726;182.185;181.8;181.8;181.415;181.415;181.415;181.03;181.03	gi|81873734|sp|Q8BGV0.1|SYNM_MOUSERecName: Full=Probable asparagine--tRNA ligase, mitochondrial AltName: Full=Asparaginyl-tRNA synthetase Short=AsnRS Flags: Precursor	Mus musculus	5.9E-74	477	306	196	64.05%	64.15%	100.00%	1	-1	81873734	Q8BGV0	241506	asnS;asnS;asnS;asnS;asnS;asnS;asnS;asnS;Nars2;Nars2;asnS;asnS;asnS;asnS;Nars2;asnS;slm5;asnS;slm5;asnS;Nars2;asnS;slm5;asnS;asnS;asnS;Nars2;asnS;asnS;asnS;Nars2;asnS;asnS;Nars2;asnS;Nars2;Nars2;asnS;asnS;asnS;asnS;asnS;asnS;asnS;asnS;asnS;asnS;asnS;asnS;asnS;asnS;asnS;asnS;asnS;asnS;Nars2;asnS;Nars2;asnS;asnS;slm5;asnS;slm5;slm5;slm5;asnS;NARS2;asnS;asnS;asnS;asnS;asnS;asnS;asnS;asnS;asnS;asnS;as…	431947;103690;441771;441768;431947;262768;386415;272559;10090;10090;386415;386415;212717;262768;10090;431947;284812;386415;284812;482235;10090;441770;284812;103690;431947;322098;10090;103690;441772;339671;10090;322098;441770;10090;242619;10090;10090;262768;212717;441772;103690;441771;441771;223926;441771;431947;339671;441768;435591;223926;482235;272559;441772;482235;242619;10090;59748;10090;44176…			GO:0006418-IEA;GO:0000166-IEA;GO:0005737-IEA;GO:0005759-IEA;GO:0004812-IEA;GO:0005739-IEA;GO:0005739-ISS;GO:0005739-N/A;GO:0005739-ISO;GO:0005739-IDA;GO:0005829-IEA;GO:0005829-ISO;GO:0005829-IDA;GO:0004816-IEA;GO:0004816-ISS;GO:0004816-ISO;GO:0032543-NAS;GO:0016874-IEA;GO:0006421-IEA;GO:0006421-ISS;GO:0006421-ISO;GO:0005654-IEA;GO:0005654-ISO;GO:0005654-IDA;GO:0000049-IC;GO:0005524-IEA;GO:0006412…	tRNA aminoacylation for protein translation-IEA;nucleotide binding-IEA;cytoplasm-IEA;mitochondrial matrix-IEA;aminoacyl-tRNA ligase activity-IEA;mitochondrion-IEA;mitochondrion-ISS;mitochondrion-N/A;mitochondrion-ISO;mitochondrion-IDA;cytosol-IEA;cytosol-ISO;cytosol-IDA;asparagine-tRNA ligase activity-IEA;asparagine-tRNA ligase activity-ISS;asparagine-tRNA ligase activity-ISO;mitochondrial transl…	Biological Process-IEA;Molecular Function-IEA;Cellular Component-IEA;Cellular Component-IEA;Molecular Function-IEA;Cellular Component-IEA;Cellular Component-ISS;Cellular Component-N/A;Cellular Component-ISO;Cellular Component-IDA;Cellular Component-IEA;Cellular Component-ISO;Cellular Component-IDA;Molecular Function-IEA;Molecular Function-ISS;Molecular Function-ISO;Biological Process-NAS;Molecula…	6	GO:0004812;GO:0005524;GO:0005654;GO:0005739;GO:0005829;GO:0006418	aminoacyl-tRNA ligase activity;ATP binding;nucleoplasm;mitochondrion;cytosol;tRNA aminoacylation for protein translation	Molecular Function;Molecular Function;Cellular Component;Cellular Component;Cellular Component;Biological Process			IPR002312;noIPR;IPR004364;noIPR;noIPR;IPR006195;noIPR
Females_1_(paired)_contig_10072	---NA---	caaaaatccagtatgaaccattaaaatacaaaagggaagtaccctttaagacttaatgtgtcttccatattataatttaccatcgagaagatcactttccccaacattcgattggaatcaagatggaattgtcacatgaaaatacgtttattttcaattgggtggataattacgatcgggaaacgaaaaaattaaaaacaacattggaggatccactacttaataaccgcgtatgcattttcaatcatctcacaagcgatgaactacacaagcaaatgtctcacttaactcagcttagttttaacttgttccgttatgtggtagtcatagtactggaaaataaaacgaaaaacgaacgtttcatatgtaccaaagatggaattcatattctcttagatt…	890																																														noIPR;IPR029030
Females_1_(paired)_contig_10073	---NA---	aaattgaaaccattttcgtcaataacttcaccccatatatcatcgccggtatcttcctcgggttgcttttcaacctcattctcttcatcggacatcttttgccttagacgtatatcaatataatcggatttataaacagaacggcgattatctttgcaagttttagcttttgattgagaataaaaaggaaactggtgtcaaatctaacagctccttt	217																																														noIPR;noIPR
Females_1_(paired)_contig_10074	TM183_RAT ame: Full=Transmembrane 183	gaaaaatatactacgaaaatttactaagtactaggatatcttataaatttccaattttctagcattggcctttactatattctctaaaatcaggatgccaccaaggaagtactttgtatagaataacattattatatttccacgttattttttgatctcctgaaacgaaatctatttctaaatttttcgtcatcatatctgaggacaaaagttcacgaacggtctttaatcgtaccacagaggaggaattggaacaaagaaattccgtaggaaatggtataaaacgattacagaatagtacaagaatactagctccttcatttgtagtagccttagacgagtgatcaaaatgggtagttgagaaatattcgttggcattctcttcatcggctaaacatt…	1244	6	5.1E-7	48.48%	swissprot	gi|73619669|sp|Q68FS7.1|TM183_RATRecName: Full=Transmembrane protein 183;gi|73619666|sp|Q9JJB9.1|TM183_MOUSERecName: Full=Transmembrane protein 183;gi|121940655|sp|Q1AE95.1|T183B_HUMANRecName: Full=Transmembrane protein 183B;gi|73619668|sp|Q5R8D5.2|TM183_PONABRecName: Full=Transmembrane protein 183;gi|73619659|sp|Q5EA86.1|TM183_BOVINRecName: Full=Transmembrane protein 183;gi|126302527|sp|Q8IXX5.2…	Rattus norvegicus;Mus musculus;Homo sapiens;Pongo abelii;Bos taurus;Homo sapiens	5.1E-7;5.2E-7;8.5E-7;8.6E-7;9.4E-7;9.4E-7	376;375;376;387;376;376	149;149;131;131;149;131	72;72;64;64;71;64	48.32%;48.32%;48.85%;48.85%;47.65%;48.85%	39.63%;39.73%;34.84%;33.85%;39.63%;34.84%	35.93%;35.93%;31.59%;31.59%;35.93%;31.59%	1;1;1;1;1;1	-2;-2;-2;-2;-2;-2	73619669;73619666;121940655;73619668;73619659;126302527	Q68FS7;Q9JJB9;Q1AE95;Q5R8D5;Q5EA86;Q8IXX5	55.0694;55.0694;54.299;54.299;54.299;54.299	gi|73619669|sp|Q68FS7.1|TM183_RATRecName: Full=Transmembrane protein 183	Rattus norvegicus	5.1E-7	376	149	72	48.32%	39.63%	35.93%	1	-2	73619669	Q68FS7	550694	Tmem183;Tmem183;TMEM183A;Tmem183;TMEM183;TMEM183;TMEM183B;TMEM183A;TMEM183A;TMEM183;TMEM183B;TMEM183;Tmem183;Tmem183;TMEM183;Tmem183;TMEM183;TMEM183B;Tmem183;TMEM183;Tmem183;Tmem183;TMEM183;Tmem183;TMEM183A;Tmem183;TMEM183A;TMEM183A;Tmem183;Tmem183;TMEM183B;Tmem183	10090;10090;9606;10090;9601;9601;9606;9606;9606;9913;9606;9913;10116;10090;9601;10116;9601;9606;10090;9913;10116;10090;9913;10090;9606;10116;9606;9606;10090;10090;9606;10090			GO:0005515-IPI;GO:0008150-ND;GO:0016020-IEA;GO:0016021-IEA;GO:0005575-ND;GO:0003674-ND	protein binding-IPI;biological_process-ND;membrane-IEA;integral component of membrane-IEA;cellular_component-ND;molecular_function-ND	Molecular Function-IPI;Biological Process-ND;Cellular Component-IEA;Cellular Component-IEA;Cellular Component-ND;Molecular Function-ND							IPR026509
Females_1_(paired)_contig_10075	KIF23_HUMAN ame: Full=Kinesin KIF23 ame: Full=Kinesin 5 ame: Full=Mitotic kinesin 1	aaaatgaaatgaaaaatatatcccttattcatccatgtttccgcattctatatagtaaataaaagtagataccactatatctcattcatttaactacacctttgtacgtttgacagtgtgaccttcgatgcctacattacatcgagatgcaatttcattcgcagaatttatactgttaatggctgaaagtgctgaaactgttgtgcctatattactgagaatgccggcattatcggcgtttattggtctcttgcgatttggtgatgggacaggagatttttgttttaaacattccacatcgtcgaatactacttgggctccacccccacaggtcggaataatgttgcctttgaagagtttcgtttctacatcaccgtcggtatctgcatcttgggaaac…	629	2	2.5E-13	62.24%	swissprot	gi|118572664|sp|Q02241.3|KIF23_HUMANRecName: Full=Kinesin-like protein KIF23 AltName: Full=Kinesin-like protein 5 AltName: Full=Mitotic kinesin-like protein 1;gi|576011143|sp|E9Q5G3.1|KIF23_MOUSERecName: Full=Kinesin-like protein KIF23	Homo sapiens;Mus musculus	2.5E-13;6.4E-12	960;953	98;98	62;60	63.27%;61.22%	10.21%;10.28%	46.74%;46.74%	1;1	-3;-3	118572664;576011143	Q02241;E9Q5G3	72.4034;68.1662	gi|118572664|sp|Q02241.3|KIF23_HUMANRecName: Full=Kinesin-like protein KIF23 AltName: Full=Kinesin-like protein 5 AltName: Full=Mitotic kinesin-like protein 1	Homo sapiens	2.5E-13	960	98	62	63.27%	10.21%	46.74%	1	-3	118572664	Q02241	724034	Kif23;Kif23;Kif23;Kif23;Kif23;Kif23;Kif23;KIF23;Kif23;Kif23;KIF23;KIF23;KIF23;KIF23;KIF23;KIF23;KIF23;Kif23;KIF23;KIF23;Kif23;KIF23;KIF23;Kif23;KIF23;KIF23;KIF23;Kif23;Kif23;Kif23;KIF23;Kif23;Kif23;Kif23;KIF23;Kif23;Kif23;Kif23;KIF23;Kif23;KIF23;Kif23;Kif23;KIF23;Kif23;KIF23;Kif23;Kif23;Kif23;Kif23;Kif23;Kif23;Kif23;Kif23;Kif23;Kif23;Kif23;Kif23;KIF23;Kif23;Kif23;Kif23;Kif23;Kif23;Kif23;KIF23;Kif…	10090;10090;10090;10090;10090;10090;10090;9606;10090;10090;9606;9606;9606;9606;9606;9606;9606;10090;9606;9606;10090;9606;9606;10090;9606;9606;9606;10090;10090;10090;9606;10090;10090;10090;9606;10090;10090;10090;9606;10090;9606;10090;10090;9606;10090;9606;10090;10090;10090;10090;10090;10090;10090;10090;10090;10090;10090;10090;9606;10090;10090;10090;10090;10090;10090;9606;10090;10090;9606;10090;100…			GO:0051301-IEA;GO:0072383-IEA;GO:0097149-IEA;GO:0097149-ISO;GO:0097149-IDA;GO:0072686-IEA;GO:0072686-ISO;GO:0072686-IDA;GO:0005925-N/A;GO:0005829-TAS;GO:0032467-IMP;GO:0032467-IEA;GO:0032467-ISO;GO:0016887-IBA;GO:0006890-TAS;GO:0000915-IEA;GO:0008017-IEA;GO:0008017-ISO;GO:0008017-IDA;GO:0007049-IEA;GO:0000910-IEA;GO:0005524-IEA;GO:0005515-IPI;GO:0005856-IEA;GO:0003777-IEA;GO:0003777-TAS;GO:000377…	cell division-IEA;plus-end-directed vesicle transport along microtubule-IEA;centralspindlin complex-IEA;centralspindlin complex-ISO;centralspindlin complex-IDA;mitotic spindle-IEA;mitotic spindle-ISO;mitotic spindle-IDA;focal adhesion-N/A;cytosol-TAS;positive regulation of cytokinesis-IMP;positive regulation of cytokinesis-IEA;positive regulation of cytokinesis-ISO;ATPase activity-IBA;retrograde …	Biological Process-IEA;Biological Process-IEA;Cellular Component-IEA;Cellular Component-ISO;Cellular Component-IDA;Cellular Component-IEA;Cellular Component-ISO;Cellular Component-IDA;Cellular Component-N/A;Cellular Component-TAS;Biological Process-IMP;Biological Process-IEA;Biological Process-ISO;Molecular Function-IBA;Biological Process-TAS;Biological Process-IEA;Molecular Function-IEA;Molecula…	18	GO:0000281;GO:0000915;GO:0003777;GO:0005654;GO:0005813;GO:0005829;GO:0005871;GO:0005874;GO:0006890;GO:0008017;GO:0019886;GO:0030496;GO:0032467;GO:0045171;GO:0045298;GO:0051256;GO:0072383;GO:0097149	mitotic cytokinesis;actomyosin contractile ring assembly;microtubule motor activity;nucleoplasm;centrosome;cytosol;kinesin complex;microtubule;retrograde vesicle-mediated transport, Golgi to ER;microtubule binding;antigen processing and presentation of exogenous peptide antigen via MHC class II;midbody;positive regulation of cytokinesis;intercellular bridge;tubulin complex;mitotic spindle midzone…	Biological Process;Biological Process;Molecular Function;Cellular Component;Cellular Component;Cellular Component;Cellular Component;Cellular Component;Biological Process;Molecular Function;Biological Process;Cellular Component;Biological Process;Cellular Component;Cellular Component;Biological Process;Biological Process;Cellular Component	EC:3.6.1.15	Nucleoside-triphosphate phosphatase	IPR038105;IPR032384;noIPR;IPR027640;IPR032924
Females_1_(paired)_contig_10076	CSN2_DROME ame: Full=COP9 signalosome complex subunit 2 Short=Dch2 Short=Signalosome subunit 2 ame: Full=Alien	attaccattagcaagtcggcaatttttagctgggagccaacaattagataaataaaatttgctgtgattttttgttactttttgtcaacatcgaaacaaaatgtccgataatgacgatgattttatgtgcgaggacgacgaagactatggattggaatactcggaggacagtaattcagaacccgatgtggatttggagaaccaatattacaacagtaaatccctcaaggaggatgatcctaaagctgctctcgcgtcgttccaaaaggtgttggatttggaaaatggcgagaaaggcgaatggggatttaaagccttaaaacaaatgattaaaattaatttcaagctaaacaactacgaagaaatgatggtgcgctataaacaattgctaacttacat…	1503	20	0.0E0	63.43%	swissprot	gi|33112252|sp|Q94899.2|CSN2_DROMERecName: Full=COP9 signalosome complex subunit 2 Short=Dch2 Short=Signalosome subunit 2 AltName: Full=Alien protein;gi|55976411|sp|Q6IQT4.1|CSN2_DANRERecName: Full=COP9 signalosome complex subunit 2 Short=Signalosome subunit 2;gi|47115521|sp|P61203.1|CSN2_RATRecName: Full=COP9 signalosome complex subunit 2 Short=SGN2 Short=Signalosome subunit 2 AltName: Full=Alie…	Drosophila melanogaster;Danio rerio;Rattus norvegicus/Homo sapiens/Mus musculus;Xenopus laevis;Caenorhabditis elegans;Arabidopsis thaliana;Dictyostelium discoideum;Aspergillus nidulans FGSC A4;Neurospora crassa OR74A;Schizosaccharomyces pombe 972h-;Homo sapiens/Bos taurus/Rattus norvegicus;Mus musculus;Danio rerio;Danio rerio;Xenopus tropicalis;Schizosaccharomyces pombe 972h-;Arabidopsis thaliana…	0.0E0;0.0E0;0.0E0;0.0E0;0.0E0;0.0E0;0.0E0;6.7E-145;2.3E-139;4.0E-128;1.5E-21;1.8E-21;2.0E-19;3.0E-18;3.7E-17;2.3E-16;7.8E-16;1.6E-15;5.1E-15;2.2E-14	444;443;443;441;495;439;449;506;490;437;422;422;421;422;422;421;419;422;413;411	429;429;429;429;402;432;418;430;430;394;407;407;347;405;347;328;195;329;384;324	417;398;398;398;335;340;329;299;291;281;177;177;157;173;155;150;92;146;164;143	97.20%;92.77%;92.77%;92.77%;83.33%;78.70%;78.71%;69.53%;67.67%;71.32%;43.49%;43.49%;45.24%;42.72%;44.67%;45.73%;47.18%;44.38%;42.71%;44.14%	96.62%;96.84%;96.84%;97.28%;81.21%;98.41%;93.10%;84.98%;87.76%;90.16%;96.45%;96.45%;82.42%;95.97%;82.23%;77.91%;46.54%;77.96%;92.98%;78.83%	85.63%;85.63%;85.63%;85.63%;80.24%;86.23%;83.43%;85.83%;85.83%;78.64%;81.24%;81.24%;69.26%;80.84%;69.26%;65.47%;38.92%;65.67%;76.65%;64.67%	1;1;1;1;1;1;1;1;1;1;1;1;1;1;1;1;1;1;1;1	2;2;2;2;2;2;2;2;2;2;2;2;2;2;2;2;2;2;2;2	33112252;55976411;47117682/47115521/47117681;55976412;55976209;55976551;74852249;254763264;74696814;21542023;410591660/109892880/20978543;52783229;410591652;410591653;410591661;20978741;75264101;122129690;74855546;308191491	Q94899;Q6IQT4;P61203/P61201/P61202;Q6IR75;O01422;Q8W207;Q54HL6;Q5B3U7;Q7SI58;Q9HFR0;F1LMZ8/O00231/Q2KI42;Q8BG32;F6P3G4;F1QGH9;F6XBL2;Q9P7S2;Q9LP45;Q7KLV9;Q54UB5;A8X379	828.935;767.303;766.918;766.533;569.311;543.502;531.561;432.565;417.927;387.111;100.138;100.138;93.9745;90.5077;87.0409;84.7297;83.1889;82.0333;80.4925;78.5666	gi|33112252|sp|Q94899.2|CSN2_DROMERecName: Full=COP9 signalosome complex subunit 2 Short=Dch2 Short=Signalosome subunit 2 AltName: Full=Alien protein	Drosophila melanogaster	0.0E0	444	429	417	97.20%	96.62%	85.63%	1	2	33112252	Q94899	828935	cops2;RPN6;Psmd11;Psmd11;COPS2;Cops2;alien;cops2;psmd11;csnB;alien;RPN6;Rpn6;rpn-6.2;cops2;psmd11a;RPN6;alien;Cops2;psmD11;psmd11a;csnB;COPS2;Rpn6;PSMD11;Cops2;csn2;CSN2;CSN2;COPS2;alien;csn2;csn2;PSMD11;csn2;CSN2;PSMD11;Psmd11;Psmd11;PSMD11;Psmd11;csn-2;PSMD11;Psmd11;CSN2;Cops2;Psmd11;csn-2;Psmd11;Psmd11;csnB;psmd11a;psmd11a;psmd11a;Cops2;Cops2;csn-2;csn-2;psmd11b;psmd11a;psmd11b;csn2;RPN6;alien…	7955;3702;10090;10090;9606;10090;7227;7955;8364;227321;7227;3702;7227;6238;7955;7955;3702;7227;10116;44689;7955;227321;9606;7227;9606;10116;284812;3702;3702;9606;7227;284812;284812;9913;44689;3702;9606;10116;10116;9606;10116;6239;9913;10090;3702;10116;10116;6239;10116;10116;227321;7955;7955;7955;10116;10116;6239;6239;7955;7955;7955;8355;3702;7227;10116;44689;6239;9606;6239;10090;10090;9606;7227;1…			GO:0002479-TAS;GO:0090090-TAS;GO:0005829-IEA;GO:0005829-N/A;GO:0005829-TAS;GO:0005829-IDA;GO:0048477-IEA;GO:0010017-IEA;GO:0035914-IMP;GO:0035914-IEA;GO:0035914-ISO;GO:0008180-IEA;GO:0008180-ISS;GO:0008180-NAS;GO:0008180-ISO;GO:0008180-IDA;GO:0008180-IBA;GO:0008180-IPI;GO:0010972-TAS;GO:0016922-IPI;GO:0030182-IEA;GO:0030182-IDA;GO:0055085-TAS;GO:0007281-IMP;GO:0007165-NAS;GO:0009585-IEA;GO:004584…	antigen processing and presentation of exogenous peptide antigen via MHC class I, TAP-dependent-TAS;negative regulation of canonical Wnt signaling pathway-TAS;cytosol-IEA;cytosol-N/A;cytosol-TAS;cytosol-IDA;oogenesis-IEA;red or far-red light signaling pathway-IEA;skeletal muscle cell differentiation-IMP;skeletal muscle cell differentiation-IEA;skeletal muscle cell differentiation-ISO;COP9 signalo…	Biological Process-TAS;Biological Process-TAS;Cellular Component-IEA;Cellular Component-N/A;Cellular Component-TAS;Cellular Component-IDA;Biological Process-IEA;Biological Process-IEA;Biological Process-IMP;Biological Process-IEA;Biological Process-ISO;Cellular Component-IEA;Cellular Component-ISS;Cellular Component-NAS;Cellular Component-ISO;Cellular Component-IDA;Cellular Component-IBA;Cellular…	25	GO:0000122;GO:0000338;GO:0000502;GO:0000715;GO:0003714;GO:0004871;GO:0005654;GO:0005829;GO:0006283;GO:0008180;GO:0008231;GO:0009585;GO:0016481;GO:0016922;GO:0030163;GO:0030182;GO:0035914;GO:0036099;GO:0042803;GO:0043687;GO:0048140;GO:0048142;GO:0050821;GO:0070791;GO:0090052	negative regulation of transcription by RNA polymerase II;protein deneddylation;proteasome complex;nucleotide-excision repair, DNA damage recognition;transcription corepressor activity;signal transducer activity;nucleoplasm;cytosol;transcription-coupled nucleotide-excision repair;COP9 signalosome;repressor ecdysone receptor complex;red, far-red light phototransduction;negative regulation of trans…	Biological Process;Biological Process;Cellular Component;Biological Process;Molecular Function;Molecular Function;Cellular Component;Cellular Component;Biological Process;Cellular Component;Cellular Component;Biological Process;Biological Process;Molecular Function;Biological Process;Biological Process;Biological Process;Biological Process;Molecular Function;Biological Process;Biological Process;…			IPR000717;noIPR;IPR000717;noIPR;noIPR;noIPR;noIPR;IPR036390
Females_1_(paired)_contig_10077	---NA---	aaaaaataatcctctttacttttttccattattttttcagttattatttttcattttataattatttttaggagttagtttttataacagagaacaaaaatgtacacacacatcttgactgggtttctagcttgttttcaaatactttacttaactactacaaatcatggatttaattacttagtggctaaaaattttgataaaaataaaatataataatatttttttgggaatgtacgatggatagattatgtagaaattatttatataataacatcaacttagttttatacaacaattctctaataacaacattgtacttgttgtcatagtttgctgtagtccttgaaatgatcactgttgattatatcgttgccacgtgttaaaaatatttaagtt…	716																																														noIPR;noIPR;noIPR;noIPR;noIPR;noIPR
Females_1_(paired)_contig_10078	---NA---	ttaatgttttaagcaaattgctaaataacctgcttagaaatataattatgtaagtatttatagagagttaactgggagtgtacgatgcgatgcgataccacattctagatacaaataaattattctaaattataannnnnnnnnaaaggatctatgcggtgtgatactaaggttccttactattttactattctcgattttttcacacgcaagtaacggtttaatacaaatgcaaaatttcgaatgtcaaaacgtgagattttgaatttaatatgaacacagtataatgttg	292
Females_1_(paired)_contig_10079	---NA---	tgtggtatgctgtgaattcaagatttcttgagtaacaacttccaaaaccctttgctggagccgcattaagtctatgggttgtaatttagcttctaccacttgtattgcaaccgagttgaaaaatgtttgtgtggccgaagcaggtgtgaaatgttgtttagcactttgtaataaatttgtcatttcttgacaagcttctgttatgatagtttctttatcgaattttttcttctttggtacatcttcgacttgatttgcagtaacattttgagcagagttggttgtagtattgccatcaaattttttcaagtagtcattcaaatcaaaatgttctacttcgaattcaccttcagtgttggaataatgctgctcttcttgctcagcctgagagtcttgatc…	753																																														noIPR;noIPR;noIPR;noIPR;noIPR;noIPR;noIPR
Females_1_(paired)_contig_1008	HYOU1_MOUSE ame: Full=Hypoxia up-regulated 1 Short=GRP-170 ame: Full=140 kDa Ca(2+)-binding Short=CBP-140 Flags: Precursor	gttggttgttattactacaatgatgcacaaaaagaccacgtcatgttggtggtctatgactgctgttgtatgtctcctctttgtgacagccttccatatacgtggcgttcagtcagccgctgtaatgtctgttgatttgggttccgaatggatgaaagtaggtattgtgtcaccaggtgtacctatggagattgctttgaatcgtgaatcgaaacgtaaaactcccgtcaccctatcattccgtaatggggtgcgatcatttggtgatgatgctgtgactgatggcatcaaggatccagcatcggcttatagctatttgttggatttattgggaaaacaaattgataatcctattgtggatttgtatagaaaacgttttccatactatgatattattgc…	1927	20	7.7E-158	59.35%	swissprot	gi|81906751|sp|Q9JKR6.1|HYOU1_MOUSERecName: Full=Hypoxia up-regulated protein 1 Short=GRP-170 AltName: Full=140 kDa Ca(2+)-binding protein Short=CBP-140 Flags: Precursor;gi|10720174|sp|Q63617.1|HYOU1_RATRecName: Full=Hypoxia up-regulated protein 1 AltName: Full=150 kDa oxygen-regulated protein Short=ORP-150 Flags: Precursor;gi|251764784|sp|Q0VA61.2|HYOU1_XENTRRecName: Full=Hypoxia up-regulated pr…	Mus musculus;Rattus norvegicus;Xenopus tropicalis;Gallus gallus;Danio rerio;Cricetulus griseus;Homo sapiens;Xenopus laevis;Arabidopsis thaliana;Schizosaccharomyces pombe 972h-;Dictyostelium discoideum;Mus musculus;Neurospora crassa OR74A;Homo sapiens;Arabidopsis thaliana;Homo sapiens;Mus musculus;Rattus norvegicus;Pongo abelii;Canis lupus familiaris	7.7E-158;8.2E-158;1.1E-157;8.7E-157;9.0E-157;2.4E-156;7.4E-156;7.0E-89;7.1E-74;3.4E-65;8.3E-56;2.2E-52;5.1E-52;1.2E-51;4.5E-49;6.4E-49;9.3E-49;1.1E-48;1.2E-48;2.7E-48	999;999;643;1002;980;999;999;646;867;848;926;838;707;839;763;840;841;840;840;840	292;342;297;291;285;292;342;298;263;261;274;260;225;227;233;207;207;207;207;207	208;229;211;210;192;208;229;196;152;145;141;134;124;121;119;108;106;107;108;106	71.23%;66.96%;71.04%;72.16%;67.37%;71.23%;66.96%;65.77%;57.79%;55.56%;51.46%;51.54%;55.11%;53.30%;51.07%;52.17%;51.21%;51.69%;52.17%;51.21%	29.23%;34.23%;46.19%;29.04%;29.08%;29.23%;34.23%;46.13%;30.33%;30.78%;29.59%;31.03%;31.82%;27.06%;30.54%;24.64%;24.61%;24.64%;24.64%;24.64%	45.46%;53.24%;46.24%;45.30%;44.37%;45.46%;53.24%;46.39%;40.94%;40.63%;42.66%;40.48%;35.03%;35.34%;36.27%;32.23%;32.23%;32.23%;32.23%;32.23%	2;2;2;2;2;2;2;2;2;2;2;2;2;2;2;2;2;2;2;2	3;3;3;3;2;3;3;2;2;2;2;2;3;3;3;3;3;3;3;3	81906751;10720174;251764784;82197865;82209587;10720182;10720185;251764783;378548353;1351681;122057684;31077176;14285475;311033441;75313135;206729934;2495342;81886881;75061973;122137121	Q9JKR6;Q63617;Q0VA61;Q5ZLK7;Q7ZUW2;Q60432;Q9Y4L1;Q566I3;F4JMJ1;Q10061;Q556U6;P48722;O74225;O95757;Q9SAB1;P34932;Q61316;O88600;Q5RDM4;Q2TFN9	294.664;295.049;290.426;300.442;297.745;293.508;291.967;296.204;160.229;138.658;142.51;117.087;133.65;113.62;117.472;111.694;110.538;111.309;111.694;107.842	gi|81906751|sp|Q9JKR6.1|HYOU1_MOUSERecName: Full=Hypoxia up-regulated protein 1 Short=GRP-170 AltName: Full=140 kDa Ca(2+)-binding protein Short=CBP-140 Flags: Precursor	Mus musculus	7.7E-158	999	292	208	71.23%	29.23%	45.46%	2	3	81906751	Q9JKR6	294664	HYOU1;Hyou1;Hyou1;Hyou1;Hyou1;hsp88;HYOU1;HSPA4;Hyou1;Hspa4;HSPA4L;HYOU1;SPAC1F5.06;HYOU1;hyou1;HSPA4;HSPA4L;Hyou1;Hyou1;bip1-1;HYOU1;Hspa4;Hspa4;SPAC1F5.06;HSPA4;SPAC1F5.06;hyou1;Hspa4;HYOU1;HSPA4;HYOU1;HSP70-17;hyou1;HSPA4;HSP70-17;HYOU1;HSP70-17;HSPA4;HSPA4;Hyou1;Hyou1;Hyou1;HSPA4;SPAC1F5.06;bip1-1;HYOU1;Hyou1;Hspa4;Hyou1;Hyou1;Hspa4;Hyou1;HSP70-17;Hspa4;Hspa4;HSPA4;Hspa4;HYOU1;Hspa4;Hspa4;Hyo…	10029;10090;10090;10090;10116;367110;9031;9606;10116;10116;9606;9606;284812;9606;7955;9606;9606;10090;10116;44689;9606;10116;10116;284812;9606;284812;8355;10116;9606;9606;10029;3702;7955;9606;3702;9606;3702;9606;9601;10090;10116;10116;9601;284812;44689;10029;10116;10090;10116;10116;10116;10116;3702;10116;10116;9606;10116;9606;10116;10116;10116;8355;10116;10090;10116;9606;3702;10116;7955;3702;9606…			GO:0001666-IDA;GO:0045040-ISO;GO:0045040-IDA;GO:0009507-IDA;GO:0001822-IEP;GO:0005829-IEA;GO:0005829-ISO;GO:0005829-RCA;GO:0005829-IDA;GO:0051087-ISS;GO:0050790-IEA;GO:0043066-IMP;GO:0043066-IEA;GO:0043066-ISO;GO:0043066-IEP;GO:0071456-IEA;GO:0071456-ISO;GO:0071456-IDA;GO:0071456-IEP;GO:0033613-IPI;GO:0016887-IEA;GO:0034663-IEA;GO:0034663-ISO;GO:0034663-IDA;GO:0045766-IEP;GO:0005783-IEA;GO:000578…	response to hypoxia-IDA;protein import into mitochondrial outer membrane-ISO;protein import into mitochondrial outer membrane-IDA;chloroplast-IDA;kidney development-IEP;cytosol-IEA;cytosol-ISO;cytosol-RCA;cytosol-IDA;chaperone binding-ISS;regulation of catalytic activity-IEA;negative regulation of apoptotic process-IMP;negative regulation of apoptotic process-IEA;negative regulation of apoptotic …	Biological Process-IDA;Biological Process-ISO;Biological Process-IDA;Cellular Component-IDA;Biological Process-IEP;Cellular Component-IEA;Cellular Component-ISO;Cellular Component-RCA;Cellular Component-IDA;Molecular Function-ISS;Biological Process-IEA;Biological Process-IMP;Biological Process-IEA;Biological Process-ISO;Biological Process-IEP;Biological Process-IEA;Biological Process-ISO;Biologic…	18	GO:0000166;GO:0002931;GO:0005576;GO:0005667;GO:0005774;GO:0005790;GO:0005794;GO:0006888;GO:0008134;GO:0009507;GO:0010468;GO:0010605;GO:0034663;GO:0048518;GO:0051098;GO:0071682;GO:1903298;GO:1903382	nucleotide binding;response to ischemia;extracellular region;transcription factor complex;vacuolar membrane;smooth endoplasmic reticulum;Golgi apparatus;ER to Golgi vesicle-mediated transport;transcription factor binding;chloroplast;regulation of gene expression;negative regulation of macromolecule metabolic process;endoplasmic reticulum chaperone complex;positive regulation of biological process…	Molecular Function;Biological Process;Cellular Component;Cellular Component;Cellular Component;Cellular Component;Cellular Component;Biological Process;Molecular Function;Cellular Component;Biological Process;Biological Process;Cellular Component;Biological Process;Biological Process;Cellular Component;Biological Process;Biological Process			noIPR;noIPR;noIPR;noIPR
Females_1_(paired)_contig_10080	---NA---	attgcaaataattagaatgtaccagtttacgttagaaccacataaacaagtaaatgcggatgccatgtccacttagaaacgttccaggcaatagagttttaatttctaaaccattcctcctttaacgttgtttgatacgatttaaaaaatccaaacaaaaaaatcaatctactaaaaattgcttacgcacatttatgtagaataattatgtaaagtttatgtaaatgctaaatgcttattataaatatttatttatgtgaaatgtatatttaatttctttcttttttatttatcgatggaactcctcttatgaaatacccactttttcccaaatcaaaccaaatcgtgtttatctcaatatcaaacccaaaatcgataatgttttgtgtgaatatgtgt…	788
Females_1_(paired)_contig_10081	---NA---	cacctctcaaaagtggacaattgtcgtgagacgtttgctatataaacacattaaaattaacctctaacaactggatacctttcaaatgtgaataacatttaggccactgtgggtgtccactttgcagaggtttccctgtacaagaaagaaaattttagtacattttagaaaaaaagattaattttagaaaattttaattaaattagaaacgtagatgtcacgccgatttcataaaaataagtaaatatttttcgacaaattcaagaaaatttattagacataattattatttttcacttattaaagaaaatttcgtggtttgaagcagggctgtggag	338
Females_1_(paired)_contig_10082	RUFY2_HUMAN ame: Full=RUN and FYVE domain-containing 2 ame: Full=Rab4-interacting related	atcgaactcgaaaaggtgcgacatcaatggtcagaggctcaaactactctagaagaattgggtattcaattaagtgaaagtaaactaaaggtttccgaattgaaggaaatagaaaaacgacaccaagagctaatganngaataattcaacgtcatcatcgatgttaagtgactcgcaaacgatgccaggtgctccaggtatatgggctcccgattcgatagtcacccattgtacagcatgtaaaaaagagttcaatttgacacgtcgcaaacatcattgtcgcagttgcggcgatattttctgtcgagcttgttccgatcatacgctgccattatcgggaaaacaagtgcgggtg	355	20	6.1E-19	65.35%	swissprot	gi|110287949|sp|Q8WXA3.2|RUFY2_HUMANRecName: Full=RUN and FYVE domain-containing protein 2 AltName: Full=Rab4-interacting protein related;gi|75041144|sp|Q5R5R4.1|RUFY2_PONABRecName: Full=RUN and FYVE domain-containing protein 2;gi|110287950|sp|Q8R4C2.2|RUFY2_MOUSERecName: Full=RUN and FYVE domain-containing protein 2 AltName: Full=Leucine zipper FYVE-finger protein Short=LZ-FYVE;gi|81873872|sp|Q8…	Homo sapiens;Pongo abelii;Mus musculus;Mus musculus;Homo sapiens;Xenopus tropicalis;Homo sapiens;Brugia malayi;Mus musculus;Danio rerio;Culex quinquefasciatus;Aedes aegypti;Caenorhabditis elegans;Homo sapiens;Acanthamoeba polyphaga mimivirus;Caenorhabditis briggsae;Mus musculus;Rattus norvegicus;Homo sapiens;Drosophila sechellia	6.1E-19;6.6E-19;1.8E-18;3.4E-14;3.5E-14;4.5E-14;6.3E-13;9.3E-13;1.5E-12;2.6E-12;1.5E-11;1.5E-11;2.3E-11;4.2E-11;4.3E-11;4.8E-11;7.0E-11;7.2E-11;8.5E-11;9.7E-11	655;606;606;712;708;951;887;619;905;969;907;912;661;1411;701;651;1196;1194;1198;975	54;54;54;53;53;47;47;52;47;47;62;62;63;53;40;63;49;49;49;59	41;41;41;35;35;32;30;35;30;29;33;33;38;35;31;38;32;32;32;33	75.93%;75.93%;75.93%;66.04%;66.04%;68.09%;63.83%;67.31%;63.83%;61.70%;53.23%;53.23%;60.32%;66.04%;77.50%;60.32%;65.31%;65.31%;65.31%;55.93%	8.24%;8.91%;8.91%;7.44%;7.49%;4.94%;5.30%;8.40%;5.19%;4.85%;6.84%;6.80%;9.53%;3.76%;5.71%;9.68%;4.10%;4.10%;4.09%;6.05%	45.63%;45.63%;45.63%;44.79%;44.79%;39.72%;39.72%;43.94%;39.72%;39.72%;52.39%;52.39%;53.24%;44.79%;33.80%;53.24%;41.41%;41.41%;41.41%;49.86%	2;2;2;2;2;1;1;1;1;1;1;1;1;1;1;1;1;1;1;1	2;2;2;2;2;2;2;2;2;2;2;2;2;2;2;2;2;2;2;2	110287949;75041144;110287950;81873872;110282993;123914479;251757462;251764772;251764776;251764762;251764761;122118021;75025082;229462866;82000398;251764773;158518640;81883269;33112668;251764768	Q8WXA3;Q5R5R4;Q8R4C2;Q8BIJ7;Q96T51;Q0P4S0;Q9HCC9;A8QCE4;Q6ZPK7;A0JMD2;B0WAQ0;Q17AN2;Q9TZD0;Q15075;Q5UR69;A8XJZ8;Q8K296;Q5PQT2;Q13615;B4IC49	80.4925;80.4925;80.4925;66.6254;68.1662;72.4034;68.9366;68.1662;67.781;67.0106;65.0846;65.0846;63.929;63.5438;63.1586;63.1586;63.1586;63.1586;62.7734;62.3882	gi|110287949|sp|Q8WXA3.2|RUFY2_HUMANRecName: Full=RUN and FYVE domain-containing protein 2 AltName: Full=Rab4-interacting protein related	Homo sapiens	6.1E-19	655	54	41	75.93%	8.24%	45.63%	2	2	110287949	Q8WXA3	804925	Mtmr3;Mtmr3;ZFYVE28;Rufy1;Mtmr3;Zfyve28;RUFY1;Mtmr3;Mtmr3;ZFYVE28;AAEL005241;RUFY1;MTMR3;Mtmr3;Mtmr3;Mtmr3;Rufy1;Mtmr3;ZFYVE28;EEA1;MTMR3;RUFY1;ZFYVE28;RUFY1;Zfyve28;EEA1;MTMR3;Mtmr3;RUFY1;RUFY1;Zfyve28;Zfyve28;RUFY1;Zfyve28;Rufy2;ZFYVE28;MTMR3;RUFY1;EEA1;Mtmr3;Zfyve28;Mtmr3;EEA1;Mtmr3;Mtmr3;RUFY1;RUFY1;Mtmr3;Mtmr3;RUFY1;ZFYVE28;EEA1;MTMR3;zfyve28;Mtmr3;Bm1_49520;MTMR3;RUFY1;MTMR3;Rufy2;MTMR3;Ruf…	10090;10090;9606;10090;10090;10090;9606;10090;10090;9606;7159;9606;9606;10090;10090;10090;10090;10090;9606;9606;9606;9606;9606;9606;10090;9606;9606;10116;9606;9606;10090;10090;9606;10090;10090;9606;9606;9606;9606;10116;10090;10090;9606;10116;10116;9606;9606;10090;10116;9606;9606;9606;9606;8364;10116;6279;9606;9606;9606;10090;9606;10090;8364;10090;10116;9606;9606;9606;10090;9606;9606;9606;10090;10…			GO:0005829-IEA;GO:0005829-ISS;GO:0005829-TAS;GO:0005829-ISO;GO:0005829-IDA;GO:0030100-IEA;GO:0030100-ISS;GO:0030100-ISO;GO:0030100-IDA;GO:0030100-IPI;GO:0030742-IDA;GO:1904562-ISO;GO:1904562-IDA;GO:0016607-IEA;GO:0016607-ISO;GO:0016607-IDA;GO:0006470-ISO;GO:0006470-IDA;GO:0046854-IEA;GO:0045202-IEA;GO:0042059-IMP;GO:0042059-IEA;GO:0042059-ISS;GO:0042059-ISO;GO:0046856-ISS;GO:0046856-ISO;GO:004685…	cytosol-IEA;cytosol-ISS;cytosol-TAS;cytosol-ISO;cytosol-IDA;regulation of endocytosis-IEA;regulation of endocytosis-ISS;regulation of endocytosis-ISO;regulation of endocytosis-IDA;regulation of endocytosis-IPI;GTP-dependent protein binding-IDA;phosphatidylinositol 5-phosphate metabolic process-ISO;phosphatidylinositol 5-phosphate metabolic process-IDA;nuclear speck-IEA;nuclear speck-ISO;nuclear s…	Cellular Component-IEA;Cellular Component-ISS;Cellular Component-TAS;Cellular Component-ISO;Cellular Component-IDA;Biological Process-IEA;Biological Process-ISS;Biological Process-ISO;Biological Process-IDA;Biological Process-IPI;Molecular Function-IDA;Biological Process-ISO;Biological Process-IDA;Cellular Component-IEA;Cellular Component-ISO;Cellular Component-IDA;Biological Process-ISO;Biologic…	33	GO:0004438;GO:0004722;GO:0004725;GO:0005545;GO:0005770;GO:0005829;GO:0006470;GO:0006570;GO:0006661;GO:0006906;GO:0007175;GO:0008270;GO:0008287;GO:0008565;GO:0015031;GO:0016189;GO:0016607;GO:0016740;GO:0017124;GO:0019897;GO:0019903;GO:0030100;GO:0030742;GO:0031901;GO:0032266;GO:0039694;GO:0042149;GO:0042169;GO:0042803;GO:0052629;GO:0060304;GO:1904562;GO:2000785	phosphatidylinositol-3-phosphatase activity;protein serine/threonine phosphatase activity;protein tyrosine phosphatase activity;1-phosphatidylinositol binding;late endosome;cytosol;protein dephosphorylation;tyrosine metabolic process;phosphatidylinositol biosynthetic process;vesicle fusion;negative regulation of epidermal growth factor-activated receptor activity;zinc ion binding;protein serine/t…	Molecular Function;Molecular Function;Molecular Function;Molecular Function;Cellular Component;Cellular Component;Biological Process;Biological Process;Biological Process;Biological Process;Biological Process;Molecular Function;Cellular Component;Molecular Function;Biological Process;Biological Process;Cellular Component;Molecular Function;Molecular Function;Cellular Component;Molecular Function;…	EC:3.1.3.16;EC:3.1.3.48;EC:3.1.3.41;EC:3.1.3.64	Protein-serine/threonine phosphatase;Protein-tyrosine-phosphatase;4-nitrophenylphosphatase;Phosphatidylinositol-3-phosphatase	IPR000306;IPR013083;IPR000306;noIPR;noIPR;IPR017455;IPR011011
Females_1_(paired)_contig_10083	RTJK_DROFU ame: Full=RNA-directed DNA polymerase from mobile element jockey ame: Full=Reverse transcriptase	tctggttttttctttatcggtagtattttagcttttttccagtcattagggaaatagcaattatttatgcagttgttgaaaatgaccgccaacaggtttgctgtcgattcgggaaattttttaagaatgtaatttgaaattccatccatgccagatgattttttgttgtttatgaattggataatgtttttaatcttttcagaggttgtaaaattttgcgaatccgtattagaaagtgctgtaaagctttcattgaacgagtatatatggcgtggaatgggctcgatgcatgaagtcactctagaaacaaggtcaggaaccgggtgttgcggaattgtttcccggaaaacttcggaataaaaatttttgaagtgatcagctatatcaatggcgttggta…	1468	1	8.6E-6	42.52%	swissprot	gi|134082|sp|P21329.1|RTJK_DROFURecName: Full=RNA-directed DNA polymerase from mobile element jockey AltName: Full=Reverse transcriptase	Drosophila funebris	8.6E-6	916	254	108	42.52%	27.73%	51.91%	1	-2	134082	P21329	519878	gi|134082|sp|P21329.1|RTJK_DROFURecName: Full=RNA-directed DNA polymerase from mobile element jockey AltName: Full=Reverse transcriptase	Drosophila funebris	8.6E-6	916	254	108	42.52%	27.73%	51.91%	1	-2	134082	P21329	519878	jockey\pol;jockey\pol;jockey\pol;jockey\pol;jockey\pol;jockey\pol;jockey\pol;jockey\pol	7221;7221;7221;7221;7221;7221;7221;7221			GO:0003964-IEA;GO:0016779-IEA;GO:0006278-IEA;GO:0016740-IEA	RNA-directed DNA polymerase activity-IEA;nucleotidyltransferase activity-IEA;RNA-dependent DNA biosynthetic process-IEA;transferase activity-IEA	Molecular Function-IEA;Molecular Function-IEA;Biological Process-IEA;Molecular Function-IEA							IPR036691;IPR005135;noIPR;IPR036691
Females_1_(paired)_contig_10084	---NA---	cggaagccgatataatacaggcggaactagaggcagtacaatcacaaaatgaacaattaatagaggaaaactcaaaactcagacgagaacttcatcgtttggccaatgacgacagatcgaaatccaccatcaatgtggaagctaaacttaaggcatttcagtatgaaaacgaacgtgatcggatgtatgaacaactggaaaaactgaaaatcaaatacaatcaactgcatgtggctttcgtgggcaaagtgaagcgatgtaaggctttggaggatgtcttcaatcggcagaaaacactaaacggtttagtaatgaagtcagctatagcccagcgtgaaaatgaacaacacgtgttaatagaaaaacgacgttcagagcatagagaaagtgcagcagtta…	661
Females_1_(paired)_contig_10085	---NA---	cttgaagacactcagtaatcatctgaattttcgctatgattagagggctgcattggctgtgggtttttttcgctacatttagctggaatgcagtagtttgtcaagatatcgctttggtggaccttacaaatggattggaaaatcaggtgactcacgaaatccagaaaatcatggaaacgtataacaaaaccaatgacgaaattgaagtattggagaaacttaagtttagactatccagacaactaaggatggaaaatgctgctctcttggcaagtaacttttgtgcgagtaatactgacaagcttaagaatgaaatacaaagtttattcgaagaatatggaacgaagatggccagtgatattttacatgatgccctagtggaagcggtatattgcaaaa…	1162																																														noIPR;noIPR;noIPR;noIPR;noIPR;noIPR;noIPR
Females_1_(paired)_contig_10087	SESQ1_HUMAN ame: Full=Sesquipedalian-1 Short=Ses1 ame: Full=27 kDa inositol polyphosphate phosphatase-interacting A Short=IPIP27A	ataatatgtgaaagaaaaatatagatggaaaaataccaaatcgaaatttgcataaaaactctagatcttttaaattcttcaaataataatctccaacaccaaaataccctcttccattaaaattcgtacataaaaataatcataaaaacaaaacaaaacaccaactaaaattgtataagatcaccttcttcgacttttgtagcagcagccttagtagtcgttgcaacatttaaatccaataaacccgtcattagtgtagcatcgttagctgttggacacaggggtaaacctttttcaatgcgattacccatggctaaagcaatttgttcttccaaatattgaatttgacgatttaagtaagaatatgaagccaattgtatgcttttaacccaatccaaa…	1210	9	1.0E-8	47.81%	swissprot	gi|74728832|sp|Q8N4B1.1|SESQ1_HUMANRecName: Full=Sesquipedalian-1 Short=Ses1 AltName: Full=27 kDa inositol polyphosphate phosphatase-interacting protein A Short=IPIP27A;gi|325530254|sp|D3ZL52.1|SESQ1_RATRecName: Full=Sesquipedalian-1 Short=Ses1 AltName: Full=27 kDa inositol polyphosphate phosphatase interacting protein A Short=IPIP27A;gi|81896080|sp|Q8BH49.1|SESQ1_MOUSERecName: Full=Sesquipedalia…	Homo sapiens;Rattus norvegicus;Mus musculus;Danio rerio;Gallus gallus;Mus musculus;Homo sapiens;Xenopus tropicalis;Xenopus laevis	1.0E-8;2.1E-8;5.6E-8;3.3E-6;6.1E-6;2.0E-5;1.1E-4;2.8E-4;6.0E-4	249;234;266;158;149;164;149;149;149	101;121;115;143;145;142;145;142;142	55;64;59;63;69;62;67;66;62	54.46%;52.89%;51.30%;44.06%;47.59%;43.66%;46.21%;46.48%;43.66%	40.56%;51.71%;43.23%;90.51%;97.32%;86.59%;97.32%;95.30%;95.30%	25.04%;30.00%;28.51%;35.45%;35.95%;35.21%;35.95%;35.21%;35.21%	1;1;1;1;1;1;1;1;1	-3;-3;-3;-3;-3;-3;-3;-3;-3	74728832;325530254;81896080;82202311;82197875;81904816;74753007;82202395;82210067	Q8N4B1;D3ZL52;Q8BH49;Q6P0G8;Q5ZLT5;Q9D240;Q9NW61;Q6P4L6;Q801R7	58.9214;58.151;56.9954;50.0618;49.2914;48.1358;45.4394;44.2838;43.5134	gi|74728832|sp|Q8N4B1.1|SESQ1_HUMANRecName: Full=Sesquipedalian-1 Short=Ses1 AltName: Full=27 kDa inositol polyphosphate phosphatase-interacting protein A Short=IPIP27A	Homo sapiens	1.0E-8	249	101	55	54.46%	40.56%	25.04%	1	-3	74728832	Q8N4B1	589214	PLEKHJ1;Fam109a;Fam109a;Fam109a;FAM109A;FAM109A;Fam109a;Plekhj1;plekhj1;Fam109a;Fam109a;Plekhj1;Fam109a;plekhj1;Fam109a;plekhj1;PLEKHJ1;FAM109A;Fam109a;Fam109a;Fam109a;Plekhj1;FAM109A;Plekhj1;Fam109a;Fam109a;Fam109a;FAM109A;Fam109a;PLEKHJ1;Fam109a;Fam109a;Plekhj1;Fam109a;Fam109a;PLEKHJ1;FAM109A;Fam109a;FAM109A;Fam109a;plekhj1;PLEKHJ1;Fam109a;Fam109a;Fam109a;PLEKHJ1;Fam109a;Fam109a;Fam109a;FAM109A…	9031;10090;10090;10116;9606;9606;10090;10090;7955;10116;10090;10090;10116;7955;10116;7955;9606;9606;10116;10090;10090;10090;9606;10090;10090;10116;10116;9606;10090;9031;10090;10090;10090;10090;10090;9606;9606;10090;9606;10090;7955;9031;10116;10090;10116;9031;10090;10116;10116;9606;10116;10090;10116;10090;10090;9606;9606;10090;9606;9606;10116;10090;9031;8364;9606;10090;9031;9606;8364;10116;9606;10…			GO:0005768-IEA;GO:0005515-IPI;GO:0005769-IEA;GO:0005769-ISO;GO:0005769-IDA;GO:0005769-IBA;GO:0005802-IEA;GO:0005802-ISO;GO:0005802-IDA;GO:0005802-IBA;GO:0005829-IEA;GO:0031410-IEA;GO:0055037-IEA;GO:0055037-ISO;GO:0055037-IDA;GO:0055037-IBA;GO:0030136-IEA;GO:0030136-ISO;GO:0030136-IDA;GO:0042803-IEA;GO:0042803-ISO;GO:0042803-IPI;GO:0007032-IMP;GO:0007032-IEA;GO:0007032-ISO;GO:0007032-IBA;GO:000579…	endosome-IEA;protein binding-IPI;early endosome-IEA;early endosome-ISO;early endosome-IDA;early endosome-IBA;trans-Golgi network-IEA;trans-Golgi network-ISO;trans-Golgi network-IDA;trans-Golgi network-IBA;cytosol-IEA;cytoplasmic vesicle-IEA;recycling endosome-IEA;recycling endosome-ISO;recycling endosome-IDA;recycling endosome-IBA;clathrin-coated vesicle-IEA;clathrin-coated vesicle-ISO;clathrin-c…	Cellular Component-IEA;Molecular Function-IPI;Cellular Component-IEA;Cellular Component-ISO;Cellular Component-IDA;Cellular Component-IBA;Cellular Component-IEA;Cellular Component-ISO;Cellular Component-IDA;Cellular Component-IBA;Cellular Component-IEA;Cellular Component-IEA;Cellular Component-IEA;Cellular Component-ISO;Cellular Component-IDA;Cellular Component-IBA;Cellular Component-IEA;Cellular…	4	GO:0005515;GO:0005768;GO:0005794;GO:0009987	protein binding;endosome;Golgi apparatus;cellular process	Molecular Function;Cellular Component;Cellular Component;Biological Process			IPR001849;IPR011993;IPR001849;noIPR;noIPR;IPR001849;noIPR;noIPR
Females_1_(paired)_contig_10089	INT3_DROMO ame: Full=Integrator complex subunit 3 homolog ame: Full=SOSS complex subunit A homolog	gatgatattaaccatccaatgattgcccatcttggaattatatcggaacatagcatgtcgtttgagggatgtattacattgatgatgaaacgaatcaaatccgaacgcagagaatgcgattcaggtgtggcaaaatatttatcttgaaaccaatcttgatagcgtttttgattcccaaatttaaccgaagaagcgaggaagtgtaatttacgttcaacttcaggtgtaaggcgacattgaagaaaacgtcgactagtgcgtatttgtaataaatgccaaataccattgaatgtaggatgcagacttttaggattgtgcnnnnnnnnnnnnnnnnnnnnnnnnnnnnnnnnnnnnnnnnnnnnnnnnncctccttgtgccttaaacccgttaatgccgga…	515	14	1.4E-85	66.57%	swissprot	gi|259493855|sp|B4KJ11.1|INT3_DROMORecName: Full=Integrator complex subunit 3 homolog AltName: Full=SOSS complex subunit A homolog;gi|259493854|sp|B4JPR2.1|INT3_DROGRRecName: Full=Integrator complex subunit 3 homolog AltName: Full=SOSS complex subunit A homolog;gi|259493858|sp|B4NP05.1|INT3_DROWIRecName: Full=Integrator complex subunit 3 homolog AltName: Full=SOSS complex subunit A homolog;gi|259…	Drosophila mojavensis;Drosophila grimshawi;Drosophila willistoni;Drosophila virilis;Drosophila melanogaster;Drosophila sechellia;Drosophila yakuba;Drosophila erecta;Anopheles gambiae;Homo sapiens;Pongo abelii;Mus musculus;Danio rerio;Dictyostelium discoideum	1.4E-85;2.0E-85;2.3E-84;9.2E-84;4.2E-79;1.1E-78;1.0E-77;8.2E-77;4.6E-68;1.8E-51;1.9E-51;3.9E-51;3.9E-48;3.0E-34	1079;1083;1086;1079;1068;1068;1072;1072;1082;1043;1043;1041;1017;1520	197;197;197;197;197;197;197;197;197;198;198;198;197;201	146;146;146;144;140;140;139;139;131;116;116;116;115;106	74.11%;74.11%;74.11%;73.10%;71.07%;71.07%;70.56%;70.56%;66.50%;58.59%;58.59%;58.59%;58.38%;52.74%	18.26%;18.19%;18.14%;18.26%;18.45%;18.45%;18.38%;18.38%;18.21%;18.98%;18.98%;19.02%;19.37%;13.22%	114.76%;114.76%;114.76%;114.76%;114.76%;114.76%;114.76%;114.76%;114.76%;115.34%;115.34%;115.34%;114.76%;117.09%	1;1;1;1;1;1;1;1;1;1;1;1;1;1	-1;-1;-1;-1;-1;-1;-1;-1;-1;-1;-1;-1;-1;-1	259493855;259493854;259493858;259493857;74877278;259493856;259493859;259493853;259494234;74724494;75042457;259016255;126258171;74859103	B4KJ11;B4JPR2;B4NP05;B4LQY8;Q7PLS8;B4IMI7;B4ISV0;B3N449;Q7PRB8;Q68E01;Q5RE70;Q7TPD0;Q1LXC9;Q55EZ4	277.33;276.944;273.863;272.322;259.225;257.684;254.988;252.677;228.409;181.8;181.8;181.03;172.555;133.265	gi|259493855|sp|B4KJ11.1|INT3_DROMORecName: Full=Integrator complex subunit 3 homolog AltName: Full=SOSS complex subunit A homolog	Drosophila mojavensis	1.4E-85	1079	197	146	74.11%	18.26%	114.76%	1	-1	259493855	B4KJ11	277.33	INTS3;INTS3;ints3;Ints3;Ints3;INTS3;INTS3;IntS3;INTS3;IntS3;INTS3;IntS3;ints3;INTS3;IntS3;Ints3;IntS3;ints3;INTS3;ints3;INTS3;INTS3;Ints3;Ints3;IntS3;Ints3;IntS3;Ints3;INTS3;IntS3;INTS3;INTS3;ints3;INTS3;INTS3;INTS3;IntS3;ints3;INTS3;INTS3;Ints3;Ints3;ints3;INTS3;INTS3;IntS3;Ints3;INTS3;INTS3;IntS3;ints3;ints3;INTS3;IntS3;Ints3;Ints3;INTS3;INTS3;INTS3;IntS3;INTS3;Ints3;INTS3;Ints3;IntS3;IntS3;INT…	9606;9606;7955;10090;10090;9601;9606;7238;9606;7245;9606;7227;7955;9601;7227;10090;7227;7955;9606;7955;9606;9606;10090;10090;7244;10090;7227;10090;9606;7227;9606;9606;7955;9606;9606;9606;7227;7955;9606;9606;10090;10090;7955;9606;9601;7227;10090;9606;9606;7227;7955;7955;9606;7245;10090;10090;9601;9606;9606;7227;9601;10090;9606;10090;7220;7220;9606;7955;9601;10090;10090;10090;9606;9606;7955;10090;9…			GO:0005515-IPI;GO:0016180-IEA;GO:0016180-ISS;GO:0016180-ISO;GO:0016180-IDA;GO:0005737-IEA;GO:0005737-ISS;GO:0005737-ISO;GO:0005737-IDA;GO:0070876-IEA;GO:0070876-ISS;GO:0070876-ISO;GO:0070876-IDA;GO:0010212-IMP;GO:0010212-IEA;GO:0010212-ISS;GO:0010212-ISO;GO:0032039-IEA;GO:0032039-ISS;GO:0032039-ISO;GO:0032039-IDA;GO:0006281-IMP;GO:0006281-IEA;GO:0006281-ISS;GO:0006281-ISO;GO:0007093-IMP;GO:000709…	protein binding-IPI;snRNA processing-IEA;snRNA processing-ISS;snRNA processing-ISO;snRNA processing-IDA;cytoplasm-IEA;cytoplasm-ISS;cytoplasm-ISO;cytoplasm-IDA;SOSS complex-IEA;SOSS complex-ISS;SOSS complex-ISO;SOSS complex-IDA;response to ionizing radiation-IMP;response to ionizing radiation-IEA;response to ionizing radiation-ISS;response to ionizing radiation-ISO;integrator complex-IEA;integrat…	Molecular Function-IPI;Biological Process-IEA;Biological Process-ISS;Biological Process-ISO;Biological Process-IDA;Cellular Component-IEA;Cellular Component-ISS;Cellular Component-ISO;Cellular Component-IDA;Cellular Component-IEA;Cellular Component-ISS;Cellular Component-ISO;Cellular Component-IDA;Biological Process-IMP;Biological Process-IEA;Biological Process-ISS;Biological Process-ISO;Cellular…	9	GO:0005515;GO:0005730;GO:0005794;GO:0006281;GO:0007093;GO:0010212;GO:0016180;GO:0032039;GO:0070876	protein binding;nucleolus;Golgi apparatus;DNA repair;mitotic cell cycle checkpoint;response to ionizing radiation;snRNA processing;integrator complex;SOSS complex	Molecular Function;Cellular Component;Cellular Component;Biological Process;Biological Process;Biological Process;Biological Process;Cellular Component;Cellular Component			noIPR;noIPR;IPR019333;noIPR
Females_1_(paired)_contig_1009	PR40A_HUMAN ame: Full=Pre-mRNA-processing factor 40 homolog A ame: Full=Fas ligand-associated factor 1 ame: Full=Formin-binding 11 ame: Full=Formin-binding 3 ame: Full=Huntingtin yeast partner A ame: Full=Huntingtin-interacting 10 Short=HIP-10 ame: Full=Huntingtin-interacting A ame: Full=Renal carcinoma antigen NY-REN-6	tctatctcgactttgttctttggtcgccgcaaacttttccaattgttttgtccggggaaaaatcatgtatattttttgtaaataataactaataagatttagttttgctttgtattcgctaagcttttggattacgtgaaaaattgccgtgaaactaaagcgaagaccggataacattagtgtctggagttgcattcagtttgaggttatgctgaaaaaaagctacgctgtcggagtacgcgagagccattgaggagagagagtgcaagagaccgtcaacaaatatttgttagtaacagggcaacgaaatgaatttaccgccggcagctggtggagccccgcctgctttgggtggaatggccttccctccagtagttcctcaattcaatataccaccgc…	3031	16	1.7E-89	62.90%	swissprot	gi|34222504|sp|O75400.2|PR40A_HUMANRecName: Full=Pre-mRNA-processing factor 40 homolog A AltName: Full=Fas ligand-associated factor 1 AltName: Full=Formin-binding protein 11 AltName: Full=Formin-binding protein 3 AltName: Full=Huntingtin yeast partner A AltName: Full=Huntingtin-interacting protein 10 Short=HIP-10 AltName: Full=Huntingtin-interacting protein A AltName: Full=Renal carcinoma antigen…	Homo sapiens;Mus musculus;Mus musculus;Homo sapiens;Caenorhabditis elegans;Arabidopsis thaliana;Schizosaccharomyces pombe 972h-;Arabidopsis thaliana;Saccharomyces cerevisiae S288C;Mus musculus;Rattus norvegicus;Homo sapiens;Gallus gallus;Arabidopsis thaliana;Mus musculus;Arabidopsis thaliana	1.7E-89;3.8E-89;4.7E-89;4.2E-88;1.4E-84;2.3E-44;8.8E-34;7.5E-24;7.3E-12;2.2E-7;3.8E-7;1.0E-6;9.8E-6;2.2E-4;5.5E-4;9.1E-4	957;953;870;871;724;958;695;992;583;376;374;376;398;747;1100;835	333;333;341;338;520;555;466;338;67;67;67;72;68;30;31;78	257;257;269;266;305;286;230;189;44;35;35;36;35;23;25;39	77.18%;77.18%;78.89%;78.70%;58.65%;51.53%;49.36%;55.92%;65.67%;52.24%;52.24%;50.00%;51.47%;76.67%;80.65%;50.00%	34.80%;34.94%;39.20%;38.81%;71.82%;57.93%;67.05%;34.07%;11.49%;17.82%;17.91%;19.15%;17.09%;4.02%;2.82%;9.34%	32.96%;32.96%;33.75%;33.45%;51.47%;54.93%;46.12%;33.45%;6.63%;6.63%;6.63%;7.13%;6.73%;2.97%;3.07%;7.72%	2;2;2;2;1;1;1;3;2;1;1;1;1;1;1;1	3;3;3;3;3;3;3;3;3;3;3;3;3;3;3;3	34222504;34222656;160419233;74736936;1353114;395406802;74626635;395406801;465672;342187151;67461588;67461858;67461864;1148303096;52783458;75335442	O75400;Q9R1C7;Q80W14;Q6NWY9;P34600;B6EUA9;O14176;F4JCC1;P33203;Q61048;Q5HZF2;O75554;Q5F457;O04425;Q8CGF7;Q9LT25	313.538;312.383;310.457;307.76;294.664;177.948;142.895;112.464;72.7886;57.7658;56.9954;55.8398;52.7582;48.9062;47.7506;46.9802	gi|34222504|sp|O75400.2|PR40A_HUMANRecName: Full=Pre-mRNA-processing factor 40 homolog A AltName: Full=Fas ligand-associated factor 1 AltName: Full=Formin-binding protein 11 AltName: Full=Formin-binding protein 3 AltName: Full=Huntingtin yeast partner A AltName: Full=Huntingtin-interacting protein 10 Short=HIP-10 AltName: Full=Huntingtin-interacting protein A AltName: Full=Renal carcinoma antigen…	Homo sapiens	1.7E-89	957	333	257	77.18%	34.80%	32.96%	2	3	34222504	O75400	313538	Wbp4;prp40;WBP4;Wbp4;Wbp4;PRPF40A;Wbp4;Wbp4;Tcerg1;PRPF40A;FCA;Prpf40a;PRPF40A;Prpf40a;Prpf40a;Tcerg1;PRPF40A;WBP4;PRPF40B;Prpf40a;PRP40B;WBP4;PRPF40A;FCA;WBP4;Prpf40a;Tcerg1;PRP40A;PRP40;WBP4;Prpf40a;Prpf40a;WBP4;WBP4;PRPF40B;Wbp4;MED35C;Prpf40b;Prpf40a;Wbp4;Wbp4;Tcerg1;PRP40B;Wbp4;PRPF40A;Wbp4;Wbp4;Tcerg1;PRP40;ZK1098.1;WBP4;WBP4;Tcerg1;Prpf40a;Prpf40b;Tcerg1;Wbp4;prp40;Prpf40a;Prpf40a;Prpf40a;…	10116;284812;9031;10090;10090;9606;10116;10090;10090;9606;3702;10090;9606;10090;10090;10090;9606;9031;9606;10090;3702;9606;9606;3702;9031;10090;10090;3702;559292;9031;10090;10090;9031;9606;9606;10090;3702;10090;10090;10090;10090;10090;3702;10090;9606;10090;10090;10090;559292;6239;9606;9606;10090;10090;10090;10090;10116;284812;10090;10090;10090;9606;10090;3702;6239;9606;284812;9606;6239;9606;10090…			GO:0000398-TAS;GO:0000398-IDA;GO:0000398-IBA;GO:0070064-IEA;GO:0070064-ISO;GO:0070064-IDA;GO:0070064-IPI;GO:0003700-ISS;GO:0003723-IEA;GO:0003723-N/A;GO:0003723-ISO;GO:0003723-IDA;GO:0003723-IBA;GO:0000395-IC;GO:0051301-IEA;GO:0046872-IEA;GO:0030529-IEA;GO:0005829-IEA;GO:0005829-ISO;GO:0005829-IDA;GO:0016020-N/A;GO:0009908-IEA;GO:0016363-IEA;GO:0016363-ISO;GO:0016363-IDA;GO:0032465-IMP;GO:0032465…	mRNA splicing, via spliceosome-TAS;mRNA splicing, via spliceosome-IDA;mRNA splicing, via spliceosome-IBA;proline-rich region binding-IEA;proline-rich region binding-ISO;proline-rich region binding-IDA;proline-rich region binding-IPI;DNA binding transcription factor activity-ISS;RNA binding-IEA;RNA binding-N/A;RNA binding-ISO;RNA binding-IDA;RNA binding-IBA;mRNA 5'-splice site recognition-IC;cell …	Biological Process-TAS;Biological Process-IDA;Biological Process-IBA;Molecular Function-IEA;Molecular Function-ISO;Molecular Function-IDA;Molecular Function-IPI;Molecular Function-ISS;Molecular Function-IEA;Molecular Function-N/A;Molecular Function-ISO;Molecular Function-IDA;Molecular Function-IBA;Biological Process-IC;Biological Process-IEA;Molecular Function-IEA;Cellular Component-IEA;Cellular …	12	GO:0000398;GO:0003723;GO:0005685;GO:0005829;GO:0007010;GO:0008360;GO:0016363;GO:0016477;GO:0016607;GO:0032465;GO:0070064;GO:0071004	mRNA splicing, via spliceosome;RNA binding;U1 snRNP;cytosol;cytoskeleton organization;regulation of cell shape;nuclear matrix;cell migration;nuclear speck;regulation of cytokinesis;proline-rich region binding;U2-type prespliceosome	Biological Process;Molecular Function;Cellular Component;Cellular Component;Biological Process;Biological Process;Cellular Component;Biological Process;Cellular Component;Biological Process;Molecular Function;Cellular Component			noIPR;noIPR;noIPR;noIPR;IPR001202;IPR002713;IPR036517;IPR001202;IPR036517;noIPR;IPR002713;noIPR;IPR036517;noIPR;IPR001202;IPR001202;IPR001202;IPR002713;IPR002713;IPR002713;IPR002713;IPR002713;IPR001202;IPR001202;IPR001202;IPR036517;IPR036517;IPR036020;IPR036020;IPR036517;IPR036517
Females_1_(paired)_contig_10090	---NA---	agagttttccaatttttttggtttttctgccagtaaataatttgcatttgctatctcttcaaaataaaagcattattttttatacttaaaattatacttttttacttaaattcgagtccaacagttcaattagttttgtttgttatatatatattgcctatatatatgtgtatatatgtgtgatgctttatatttgttttattgttaagttgtcaatgtcaatgatttaactgttatacacatgaaagtgatatagaaagtgatacatttctaaataaatttaatattcccatattttttccaaaattttcactatttgaaaatataaggagaaaaaattattaaacagatttttgtaccacaatttatttaatattgataggtgttgacatttaaaag…	1161																																														noIPR;noIPR;noIPR;noIPR;noIPR
Females_1_(paired)_contig_10091	GFOD1_XENTR ame: Full=Glucose-fructose oxidoreductase domain-containing 1 Flags: Precursor	tcgaaatcaaagccgtttggggccgcaccttaaaggaaagtgaagaagtcgcaacggaattgaatatttcgttttacaccaataaaattgatgatgtacttcttcgtaaagatgtcgatttagtttttatagtctgtcaaccttatttgcatgctgagatttccgtcaaagctttgggtatcggaaaacatgtcgtctgcgacaaacccatgggactgaatcagtccgatgctatgaaaatggttcgtgcctcccaatactatcccaccctcatatcattggttaaccattcattacgattcctacccgggttcacacacatgaaacggtgtttaaatgaaggactaataggaccaatcaatgaaatttctttagtggatatccgagttcaattgggaa…	1152	20	2.0E-85	53.98%	swissprot	gi|82186388|sp|Q6P4M5.1|GFOD1_XENTRRecName: Full=Glucose-fructose oxidoreductase domain-containing protein 1 Flags: Precursor;gi|123784619|sp|Q3UHD2.1|GFOD1_MOUSERecName: Full=Glucose-fructose oxidoreductase domain-containing protein 1 Flags: Precursor;gi|74753042|sp|Q9NXC2.1|GFOD1_HUMANRecName: Full=Glucose-fructose oxidoreductase domain-containing protein 1 Flags: Precursor;gi|121942382|sp|Q3B7…	Xenopus tropicalis;Mus musculus;Homo sapiens;Homo sapiens;Mus musculus;Bos taurus;Xenopus tropicalis;Xenopus laevis;Synechocystis sp. PCC 6803 substr. Kazusa;Bacillus subtilis subsp. subtilis str. 168;Schizosaccharomyces pombe 972h-;Mus musculus;Canis lupus familiaris;Schizosaccharomyces pombe 972h-;Zymomonas mobilis subsp. mobilis ZM4 = ATCC 31821;Escherichia coli K-12;Ensifer adhaerens;Pongo ab…	2.0E-85;1.4E-82;3.8E-82;2.3E-81;3.4E-81;4.9E-81;4.8E-74;7.3E-74;1.1E-15;2.1E-8;2.3E-7;3.4E-7;5.1E-7;5.2E-7;2.1E-6;6.5E-6;1.0E-5;1.5E-5;2.3E-5;2.4E-5	390;390;390;385;385;385;384;384;371;350;369;333;335;368;433;372;333;334;367;339	369;369;369;356;356;356;355;355;347;299;163;170;252;163;175;78;130;173;78;170	239;236;235;228;227;226;232;233;163;121;81;77;108;82;83;43;59;76;42;74	64.77%;63.96%;63.69%;64.04%;63.76%;63.48%;65.35%;65.63%;46.97%;40.47%;49.69%;45.29%;42.86%;50.31%;47.43%;55.13%;45.38%;43.93%;53.85%;43.53%	94.62%;94.62%;94.62%;92.47%;92.47%;92.47%;92.45%;92.45%;93.53%;85.43%;44.17%;51.05%;75.22%;44.29%;40.42%;20.97%;39.04%;51.80%;21.25%;50.15%	96.09%;96.09%;96.09%;92.71%;92.71%;92.71%;92.45%;92.45%;90.36%;77.86%;42.45%;44.27%;65.62%;42.45%;45.57%;20.31%;33.85%;45.05%;20.31%;44.27%	1;1;1;1;1;1;1;1;1;1;1;1;1;1;1;1;1;1;1;1	3;3;3;3;3;3;3;3;3;3;3;3;3;3;3;3;3;3;3;3	82186388;123784619;74753042;121942382;81904422;75057768;82178624;82176751;3915396;239938670;59800466;81881734;75051804;48474256;59802551;3916024;122541233;75041121;19924246;209572928	Q6P4M5;Q3UHD2;Q9NXC2;Q3B7J2;Q9CYH5;Q5BIP5;Q5BKK6;Q7ZY75;P74041;O07564;O13991;Q9DBB8;Q9TV68;O42896;Q07982;P39353;Q2I8V6;Q5R5J5;Q54728;A4FID1	271.552;263.848;262.692;260.766;260.381;259.996;241.506;241.121;81.2629;58.9214;55.8398;55.0694;54.6842;54.6842;53.1434;51.2174;50.447;50.0618;49.6766;49.2914	gi|82186388|sp|Q6P4M5.1|GFOD1_XENTRRecName: Full=Glucose-fructose oxidoreductase domain-containing protein 1 Flags: Precursor	Xenopus tropicalis	2.0E-85	390	369	239	64.77%	94.62%	96.09%	1	3	82186388	Q6P4M5	271552	gfod2;DHDH;iolG2;DHDH;GFOD2;gfo;GFOD2;gfod2;SPBC115.03;SPAC26H5.09c;gfo;Dhdh;ntdC;SPAC26H5.09c;GFOD2;GFOD1;gfo;DHDH;GFOD1;afr;gfod1;ntdC;SPAC26H5.09c;DHDH;Gfod2;ntdC;SP_1686;afr;sll0816;iolG2;DHDH;gfod2;gfo;sll0816;gfo;GFOD2;yjhC;yjhC;afr;yjhC;yjhC;SPAC26H5.09c;gfod2;Gfod2;GFOD2;DHDH;sll0816;gfo;DHDH;DHDH;Gfod2;SP_1686;SPAC26H5.09c;Gfod2;gfod2;sll0816;SPBC115.03;gfod1;DHDH;SPBC115.03;GFOD2;DHDH;n…	8364;9601;405948;9601;9913;264203;9606;8364;284812;284812;264203;10090;224308;284812;9606;9606;264203;9615;9606;106592;8364;224308;284812;9601;10090;224308;170187;106592;1111708;405948;9615;8364;264203;1111708;264203;9913;83333;83333;106592;83333;83333;284812;8355;10090;9606;9615;1111708;264203;9615;9615;10090;170187;284812;10090;8355;1111708;284812;8364;9601;284812;9606;9601;224308;10090;8355;17…			GO:0005515-IPI;GO:0050112-IEA;GO:0103074-IEA;GO:0016491-IEA;GO:0016491-ISO;GO:0047115-IEA;GO:0019310-IEA;GO:0005829-N/A;GO:0017000-IEA;GO:0017000-IDA;GO:0055114-IEA;GO:0030198-IEA;GO:0030198-IDA;GO:0047061-IEA;GO:0033712-IEA;GO:0008152-IEA;GO:0006061-IEA;GO:0016616-IDA;GO:0006740-ISO;GO:0042597-IEA;GO:0005575-ND;GO:0047837-IEA;GO:0047837-IDA;GO:0047837-IBA;GO:0005576-IEA;GO:0005634-N/A;GO:0042843…	protein binding-IPI;inositol 2-dehydrogenase activity-IEA;glucose-6-phosphate 3-dehydrogenase activity-IEA;oxidoreductase activity-IEA;oxidoreductase activity-ISO;trans-1,2-dihydrobenzene-1,2-diol dehydrogenase activity-IEA;inositol catabolic process-IEA;cytosol-N/A;antibiotic biosynthetic process-IEA;antibiotic biosynthetic process-IDA;oxidation-reduction process-IEA;extracellular matrix organiz…	Molecular Function-IPI;Molecular Function-IEA;Molecular Function-IEA;Molecular Function-IEA;Molecular Function-ISO;Molecular Function-IEA;Biological Process-IEA;Cellular Component-N/A;Biological Process-IEA;Biological Process-IDA;Biological Process-IEA;Biological Process-IEA;Biological Process-IDA;Molecular Function-IEA;Molecular Function-IEA;Biological Process-IEA;Biological Process-IEA;Molecula…	5	GO:0005515;GO:0008152;GO:0016616;GO:0030198;GO:0031012	protein binding;metabolic process;oxidoreductase activity, acting on the CH-OH group of donors, NAD or NADP as acceptor;extracellular matrix organization;extracellular matrix	Molecular Function;Biological Process;Molecular Function;Biological Process;Cellular Component			IPR000683;noIPR;noIPR;noIPR;noIPR;noIPR;IPR036291
Females_1_(paired)_contig_10092	DHX8_MOUSE ame: Full=ATP-dependent RNA helicase DHX8 ame: Full=DEAH box 8	gcaaaacaaacgatctcgatctcgtgaaaataaacgtgagaaaatgccacctccagcccctatggcagatgatccagaacctggtaaaatatatagcggcaaagtagccaatatttgcatttggctgtattgcacagctctttggtttgaaaaagcgttgggaaggtttggttcacatatcgcaattacggtcggagggccgtgtaaccgatgtcacagaagttgtaaataggaattccacagttaaggtgaaagttatgtcgnnnnnnnnnnnnnnnnnnnnnnnnnnnnnnnnnnnnnnnnnnnnnnnnnnnnnnnnnnnnnnnnnnnnnnttgggggtggtacatcacttcttaatctacagggcggagcagacaatgacgaaagcgactcgcgca…	577	6	7.6E-28	47.42%	swissprot	gi|187471036|sp|A2A4P0.1|DHX8_MOUSERecName: Full=ATP-dependent RNA helicase DHX8 AltName: Full=DEAH box protein 8;gi|3023637|sp|Q14562.1|DHX8_HUMANRecName: Full=ATP-dependent RNA helicase DHX8 AltName: Full=DEAH box protein 8 AltName: Full=RNA helicase HRH1;gi|74996562|sp|Q54F05.1|DHX8_DICDIRecName: Full=ATP-dependent RNA helicase dhx8 AltName: Full=DEAH box protein 8;gi|27735187|sp|Q38953.2|DEAH…	Mus musculus;Homo sapiens;Dictyostelium discoideum;Arabidopsis thaliana;Caenorhabditis elegans;Saccharomyces cerevisiae S288C	7.6E-28;8.3E-28;4.6E-11;8.6E-9;1.5E-7;1.9E-7	1244;1220;1160;1168;1200;1145	154;154;157;164;155;140	83;83;72;70;68;62	53.90%;53.90%;45.86%;42.68%;43.87%;44.29%	12.38%;12.62%;13.53%;14.04%;12.92%;12.23%	80.07%;80.07%;81.63%;85.27%;80.59%;72.79%	1;1;1;1;1;1	3;3;3;3;3;3	187471036;3023637;74996562;27735187;2500543;130830	A2A4P0;Q14562;Q54F05;Q38953;Q09530;P24384	115.546;115.161;65.0846;58.151;54.299;53.9138	gi|187471036|sp|A2A4P0.1|DHX8_MOUSERecName: Full=ATP-dependent RNA helicase DHX8 AltName: Full=DEAH box protein 8	Mus musculus	7.6E-28	1244	154	83	53.90%	12.38%	80.07%	1	3	187471036	A2A4P0	115546	DHX8;DHX8;DHX8;dhx8;DHX8;At3g26560;dhx8;At3g26560;mog-5;dhx8;mog-5;PRP22;PRP22;dhx8;PRP22;PRP22;DHX8;dhx8;PRP22;mog-5;At3g26560;mog-5;At3g26560;DHX8;PRP22;DHX8;At3g26560;At3g26560;mog-5;DHX8;mog-5;At3g26560;DHX8;DHX8;dhx8;PRP22;dhx8;mog-5;mog-5;Dhx8;mog-5;At3g26560;dhx8;Dhx8;dhx8;dhx8;Dhx8;Dhx8;Dhx8;mog-5;At3g26560;PRP22;PRP22;PRP22;DHX8;mog-5;mog-5;PRP22;PRP22;At3g26560;PRP22;mog-5;DHX8;mog-5;DH…	9606;9606;9606;44689;9606;3702;44689;3702;6239;44689;6239;559292;559292;44689;559292;559292;9606;44689;559292;6239;3702;6239;3702;9606;559292;9606;3702;3702;6239;9606;6239;3702;9606;9606;44689;559292;44689;6239;6239;10090;6239;3702;44689;10090;44689;44689;10090;10090;10090;6239;3702;559292;559292;559292;9606;6239;6239;559292;559292;3702;559292;6239;9606;6239;9606;559292;6239;9606;3702;44689;44689…			GO:0000398-IC;GO:0000398-IEA;GO:0000398-ISS;GO:0000398-IDA;GO:0000398-IBA;GO:0003723-N/A;GO:0003723-IBA;GO:0000350-IMP;GO:0000350-IDA;GO:0005829-IDA;GO:0071013-IEA;GO:0071013-ISO;GO:0071013-IDA;GO:0003729-IDA;GO:0000390-IMP;GO:0016787-IEA;GO:0016604-IEA;GO:0016604-ISO;GO:0016604-IDA;GO:0007281-IMP;GO:0006396-TAS;GO:0005681-IEA;GO:0005681-ISS;GO:0005681-TAS;GO:0005681-IBA;GO:0010172-IMP;GO:0006397…	mRNA splicing, via spliceosome-IC;mRNA splicing, via spliceosome-IEA;mRNA splicing, via spliceosome-ISS;mRNA splicing, via spliceosome-IDA;mRNA splicing, via spliceosome-IBA;RNA binding-N/A;RNA binding-IBA;generation of catalytic spliceosome for second transesterification step-IMP;generation of catalytic spliceosome for second transesterification step-IDA;cytosol-IDA;catalytic step 2 spliceosome-…	Biological Process-IC;Biological Process-IEA;Biological Process-ISS;Biological Process-IDA;Biological Process-IBA;Molecular Function-N/A;Molecular Function-IBA;Biological Process-IMP;Biological Process-IDA;Cellular Component-IDA;Cellular Component-IEA;Cellular Component-ISO;Cellular Component-IDA;Molecular Function-IDA;Biological Process-IMP;Molecular Function-IEA;Cellular Component-IEA;Cellular …	10	GO:0003824;GO:0005515;GO:0005654;GO:0005681;GO:0006397;GO:0008380;GO:0032501;GO:0048856;GO:0097159;GO:1901363	catalytic activity;protein binding;nucleoplasm;spliceosomal complex;mRNA processing;RNA splicing;multicellular organismal process;anatomical structure development;organic cyclic compound binding;heterocyclic compound binding	Molecular Function;Molecular Function;Cellular Component;Cellular Component;Biological Process;Biological Process;Biological Process;Biological Process;Molecular Function;Molecular Function
Females_1_(paired)_contig_10093	KBRAS_DROME ame: Full=NF-kappa-B inhibitor-interacting Ras Short=Kappa B-Ras Short= -Ras	ttatcaaacaaaggaaacgaaatagagaaacccaaattgattcgaattcgagtgactgattttctttcgaatggggtttcgttcgatatacaggaacaggatattaaattgtgtattatattatccctcaattttttgttgagttttttgcataacttgtctcaactgaggaaacgttgatttagtctgtggtggatgcagtcttgcacaaagatttatgaatggttcatacaatgaaggcctttccatagcattcacggtataatgtttgatactactacgggaacaccaagcattggcacgattcaatattaattcgacaggatcagcttgattattcaattgttgttgctgatgtgttggcgatggtggagaatctttgcgtttagatcgcatatt…	834	20	9.7E-104	55.69%	swissprot	gi|74947398|sp|Q9V4L4.1|KBRAS_DROMERecName: Full=NF-kappa-B inhibitor-interacting Ras-like protein Short=Kappa B-Ras Short=KappaB-Ras;gi|82235915|sp|Q6DGL2.1|KBRS2_DANRERecName: Full=NF-kappa-B inhibitor-interacting Ras-like protein 2 AltName: Full=I-kappa-B-interacting Ras-like protein 2 Short=Kappa B-Ras protein 2 Short=KappaB-Ras2;gi|74734716|sp|Q9NYR9.1|KBRS2_HUMANRecName: Full=NF-kappa-B inh…	Drosophila melanogaster;Danio rerio;Homo sapiens;Macaca fascicularis;Homo sapiens;Mus musculus;Mus musculus;Gallus gallus;Danio rerio;Xenopus laevis;Caenorhabditis elegans;Saccharomyces cerevisiae S288C;Cyprinus carpio;Caenorhabditis elegans;Danio rerio;Xenopus laevis/Xenopus tropicalis;Homo sapiens;Homo sapiens;Rattus norvegicus;Paramecium octaurelia	9.7E-104;2.5E-44;6.0E-44;1.0E-43;1.2E-43;1.4E-43;1.9E-43;8.2E-43;1.4E-42;2.7E-32;1.9E-15;8.0E-10;1.8E-9;2.0E-9;4.6E-9;5.7E-9;1.6E-8;1.8E-8;2.2E-8;2.6E-8	201;192;191;192;192;191;192;191;192;163;199;272;184;188;184;184;184;183;183;206	215;201;202;198;198;202;198;202;198;140;198;183;171;139;171;171;171;117;117;193	172;119;119;119;119;119;120;118;117;90;97;92;84;72;84;84;84;59;61;85	80.00%;59.20%;58.91%;60.10%;60.10%;58.91%;60.61%;58.42%;59.09%;64.29%;48.99%;50.27%;49.12%;51.80%;49.12%;49.12%;49.12%;50.43%;52.14%;44.04%	106.97%;104.69%;105.76%;103.12%;103.12%;105.76%;103.12%;105.76%;103.12%;85.89%;99.50%;67.28%;92.93%;73.94%;92.93%;92.93%;92.93%;63.93%;63.93%;93.69%	77.34%;72.30%;72.66%;71.22%;71.22%;72.66%;71.22%;72.66%;71.22%;50.36%;71.22%;65.83%;61.51%;50.00%;61.51%;61.51%;61.51%;42.09%;42.09%;69.42%	1;1;1;1;1;1;1;1;1;1;1;1;1;1;1;1;1;1;1;1	-1;-1;-1;-1;-1;-1;-1;-1;-1;-1;-1;-1;-1;-1;-1;-1;-1;-1;-1;-1	74947398;82235915;74734716;75049701;74753075;81880410;81914331;82233810;229676052;90111817;90111816;134042;82120990;74962786;82238124;82176595/82180883;206558203;74730357;81865282;74821602	Q9V4L4;Q6DGL2;Q9NYR9;Q9BH04;Q9NYS0;Q9CR56;Q8CEC5;Q5ZJW6;Q6DGQ1;Q32NS2;Q19143;P13856;Q9YH37;Q18246;Q6TEN1;Q7ZXH7/Q640R7;A6NIZ1;Q8TAI7;Q7TNZ5;Q95UJ0	307.76;154.836;153.68;153.295;152.91;152.91;152.525;150.984;150.214;122.479;76.2554;61.6178;59.3066;59.3066;58.151;57.7658;56.6102;56.6102;56.225;56.225	gi|74947398|sp|Q9V4L4.1|KBRAS_DROMERecName: Full=NF-kappa-B inhibitor-interacting Ras-like protein Short=Kappa B-Ras Short=KappaB-Ras	Drosophila melanogaster	9.7E-104	201	215	172	80.00%	106.97%	77.34%	1	-1	74947398	Q9V4L4	307.76	A6NIZ1;rap1b;Rab7a;rap1b;rap1b;Rab7a;RSR1;NKIRAS2;NKIRAS1;kappaB-Ras;Rab7a;Nkiras1;Rab7a;kappaB-Ras;Rhebl1;rap1b;kbrl-1;kappaB-Ras;rap1b;Nkiras1;Rab7a;RSR1;nkiras2;rap1b;rap1b;rap1b;Rab7a;Rhebl1;NKIRAS2;rap1b;rap1b;Rab7a;nkiras1;NKIRAS1;Rab7a;kappaB-Ras;Rab7a;Rhebl1;Rab7a;kappaB-Ras;Rab7a;rap1b;RSR1;Rab7a;kbrl-1;Rab7a;NKIRAS2;RSR1;A6NIZ1;rap1b;NKIRAS1;NKIRAS2;nkiras1;Rab7a;Nkiras2;Rab7a;nkiras1;r…	9606;8364;43137;7962;7955;43137;559292;9606;9541;7227;43137;10090;43137;7227;10116;8364;6239;7227;8355;10090;43137;559292;7955;7962;7955;7962;43137;10116;9606;7955;7955;43137;7955;9606;43137;7227;43137;10116;43137;7227;43137;8364;559292;43137;6239;43137;9031;559292;9606;8364;9541;9031;7955;43137;10090;43137;7955;8364;6239;7962;7227;559292;559292;10090;7955;43137;559292;559292;9541;9606;8355;7955;…			GO:0006914-IEA;GO:0003924-IEA;GO:0003924-ISS;GO:0003924-NAS;GO:0003924-IDA;GO:0003924-ISM;GO:0016042-IEA;GO:0005829-IEA;GO:0032525-IGI;GO:0007165-IEA;GO:0007121-TAS;GO:0007120-TAS;GO:0007049-IEA;GO:0007249-NAS;GO:0005622-IEA;GO:0005515-IPI;GO:0005911-IMP;GO:0031902-IEA;GO:0031902-ISS;GO:0000187-IEA;GO:0001756-IGI;GO:0004708-IGI;GO:0040002-IMP;GO:0040002-IGI;GO:0030054-IEA;GO:0008544-IMP;GO:009038…	autophagy-IEA;GTPase activity-IEA;GTPase activity-ISS;GTPase activity-NAS;GTPase activity-IDA;GTPase activity-ISM;lipid catabolic process-IEA;cytosol-IEA;somite rostral/caudal axis specification-IGI;signal transduction-IEA;bipolar cellular bud site selection-TAS;axial cellular bud site selection-TAS;cell cycle-IEA;I-kappaB kinase/NF-kappaB signaling-NAS;intracellular-IEA;protein binding-IPI;cell-…	Biological Process-IEA;Molecular Function-IEA;Molecular Function-ISS;Molecular Function-NAS;Molecular Function-IDA;Molecular Function-ISM;Biological Process-IEA;Cellular Component-IEA;Biological Process-IGI;Biological Process-IEA;Biological Process-TAS;Biological Process-TAS;Biological Process-IEA;Biological Process-NAS;Cellular Component-IEA;Molecular Function-IPI;Cellular Component-IMP;Cellular…	21	GO:0000282;GO:0003924;GO:0005515;GO:0005525;GO:0031323;GO:0031410;GO:0032505;GO:0043124;GO:0044093;GO:0044446;GO:0048513;GO:0048518;GO:0048729;GO:0051171;GO:0051179;GO:0060255;GO:0060429;GO:0065008;GO:0080090;GO:0098588;GO:0098805	cellular bud site selection;GTPase activity;protein binding;GTP binding;regulation of cellular metabolic process;cytoplasmic vesicle;reproduction of a single-celled organism;negative regulation of I-kappaB kinase/NF-kappaB signaling;positive regulation of molecular function;intracellular organelle part;animal organ development;positive regulation of biological process;tissue morphogenesis;regulat…	Biological Process;Molecular Function;Molecular Function;Molecular Function;Biological Process;Cellular Component;Biological Process;Biological Process;Biological Process;Cellular Component;Biological Process;Biological Process;Biological Process;Biological Process;Biological Process;Biological Process;Biological Process;Biological Process;Biological Process;Cellular Component;Cellular Component	EC:3.6.1.15	Nucleoside-triphosphate phosphatase	noIPR;IPR005225;IPR001806;noIPR;noIPR;IPR020849;noIPR;noIPR;IPR027417
Females_1_(paired)_contig_10094	DBR1_DROPS ame: Full=Lariat debranching enzyme	aaaaggtatatacaatcatggaaacaaggaacaattagcccgcttcaaaccattcttgcgggaagaaatggaaaaagatcagttgggcagcaggcctaatttcgatttattaaatctacttaaacctttgcattggtttnncccatttgcattgtaaatttgcagcaattgttcaacatagcagcgatattcccgaagaacaggttgcagaaaaggacacttctttagaagaacagaaagataaccaaaataaaaggccttgtgtgacaaaattcttagcactggacaagtgcctgccgaagcgaagatttcttcagattcttgaaattgaatcgaaaaatcatactgatgacgagggtcaattaaattttgaatatgaccttgaatggttaactatat…	1256	15	7.2E-43	50.64%	swissprot	gi|223590195|sp|Q29FE1.2|DBR1_DROPSRecName: Full=Lariat debranching enzyme;gi|74948457|sp|Q9VSD7.1|DBR1_DROMERecName: Full=Lariat debranching enzyme Short=DmDBR1;gi|115311701|sp|Q9UK59.2|DBR1_HUMANRecName: Full=Lariat debranching enzyme;gi|115311702|sp|Q923B1.2|DBR1_MOUSERecName: Full=Lariat debranching enzyme;gi|75571408|sp|Q5ZLM2.1|DBR1_CHICKRecName: Full=Lariat debranching enzyme;gi|82186625|s…	Drosophila pseudoobscura pseudoobscura;Drosophila melanogaster;Homo sapiens;Mus musculus;Gallus gallus;Xenopus tropicalis;Xenopus laevis;Danio rerio;Xenopus laevis;Arabidopsis thaliana;Oryza sativa Japonica Group;Caenorhabditis elegans;Caenorhabditis briggsae;Saccharomyces cerevisiae S288C;Schizosaccharomyces pombe 972h-	7.2E-43;1.0E-35;8.8E-30;4.9E-29;4.3E-28;2.7E-26;3.2E-26;4.4E-26;9.9E-25;1.8E-23;3.8E-19;7.0E-10;9.5E-10;8.7E-9;1.2E-6	537;534;544;550;536;534;533;568;534;418;407;500;511;405;478	331;181;149;149;149;165;164;149;164;149;149;124;137;85;105	165;103;78;81;78;85;83;76;80;69;69;60;68;44;52	49.85%;56.91%;52.35%;54.36%;52.35%;51.52%;50.61%;51.01%;48.78%;46.31%;46.31%;48.39%;49.64%;51.76%;49.52%	61.64%;33.90%;27.39%;27.09%;27.80%;30.90%;30.77%;26.23%;30.71%;35.65%;36.61%;24.80%;26.81%;20.99%;21.97%	79.06%;43.23%;35.59%;35.59%;35.59%;39.41%;39.17%;35.59%;39.17%;35.59%;35.59%;29.62%;32.72%;20.30%;25.08%	2;2;2;2;2;2;2;2;2;2;2;1;1;2;1	3;3;3;3;3;3;3;3;3;3;3;3;3;3;3	223590195;74948457;115311701;115311702;75571408;82186625;82176456;82188257;82184405;75250263;75254534;75020963;74846525;118288;259016217	Q29FE1;Q9VSD7;Q9UK59;Q923B1;Q5ZLM2;Q6P886;Q7ZWU9;Q7T3E4;Q6GPB8;Q94K01;Q6AU07;Q966M6;Q61D44;P24309;O13765	142.895;120.939;104.375;103.605;98.9821;97.4413;97.0561;91.6633;92.0485;82.8037;72.7886;64.3142;63.929;46.2098;53.9138	gi|223590195|sp|Q29FE1.2|DBR1_DROPSRecName: Full=Lariat debranching enzyme	Drosophila pseudoobscura pseudoobscura	7.2E-43	537	331	165	49.85%	61.64%	79.06%	2	3	223590195	Q29FE1	142895	dbr1;dbr1;DBR1;DBR1;dbr1;dbr-1;dbr-1;DBR1;dbr-1;ldbr;DBR1;DBR1;DBR1;DBR1;dbr1-b;dbr1;Dbr1;ldbr;DBR1;DBR1;dbr1-b;Dbr1;dbr1;DBR1;dbr1;dbr1-a;Dbr1;DBR1;dbr1-b;dbr-1;DBR1;Dbr1;dbr-1;DBR1;DBR1;Dbr1;DBR1;dbr1;DBR1;dbr-1;dbr1;dbr1;dbr1;Dbr1;DBR1;DBR1;Dbr1;Dbr1;Dbr1;Dbr1;Dbr1;Dbr1;DBR1;dbr1;dbr-1;DBR1;DBR1;dbr1-a;Dbr1;DBR1;DBR1;ldbr;dbr1;DBR1;Dbr1;dbr-1;DBR1;dbr1-a;dbr1;DBR1;dbr1-a;dbr1;dbr1;dbr1;DBR1;db…	7955;8364;559292;559292;8364;6238;6239;46245;6239;7227;3702;9606;9031;559292;8355;8364;10090;7227;559292;46245;8355;10090;284812;559292;8364;8355;10090;9606;8355;6239;39947;10090;6239;559292;9606;10090;3702;284812;559292;6239;284812;7955;284812;10090;3702;46245;10090;10090;10090;10090;10090;10090;9606;7955;6239;9606;39947;8355;10090;9031;46245;7227;7955;9031;10090;6239;3702;8355;7955;559292;8355;…			GO:0000398-IMP;GO:0000398-IEA;GO:0000398-IDA;GO:0000398-IBA;GO:0000375-IMP;GO:0000375-IEA;GO:0000375-ISS;GO:0000375-ISO;GO:0008419-IMP;GO:0008419-IEA;GO:0008419-ISS;GO:0008419-ISO;GO:0008419-IDA;GO:0008419-IBA;GO:0008419-IGI;GO:0005737-IEA;GO:0003723-N/A;GO:0046872-IEA;GO:0016074-IMP;GO:0045292-IMP;GO:0016787-IEA;GO:0016788-IEA;GO:0031070-ISO;GO:0090502-IEA;GO:0090502-IBA;GO:0007275-IEA;GO:000639…	mRNA splicing, via spliceosome-IMP;mRNA splicing, via spliceosome-IEA;mRNA splicing, via spliceosome-IDA;mRNA splicing, via spliceosome-IBA;RNA splicing, via transesterification reactions-IMP;RNA splicing, via transesterification reactions-IEA;RNA splicing, via transesterification reactions-ISS;RNA splicing, via transesterification reactions-ISO;RNA lariat debranching enzyme activity-IMP;RNA lari…	Biological Process-IMP;Biological Process-IEA;Biological Process-IDA;Biological Process-IBA;Biological Process-IMP;Biological Process-IEA;Biological Process-ISS;Biological Process-ISO;Molecular Function-IMP;Molecular Function-IEA;Molecular Function-ISS;Molecular Function-ISO;Molecular Function-IDA;Molecular Function-IBA;Molecular Function-IGI;Cellular Component-IEA;Molecular Function-N/A;Molecula…	4	GO:0000375;GO:0005634;GO:0006397;GO:0016788	RNA splicing, via transesterification reactions;nucleus;mRNA processing;hydrolase activity, acting on ester bonds	Biological Process;Cellular Component;Biological Process;Molecular Function			noIPR;noIPR;IPR007708;IPR007708;noIPR
Females_1_(paired)_contig_10095	POPD1_PIG ame: Full=Blood vessel epicardial substance ame: Full=Popeye domain-containing 1 Short=Popeye 1	cttggtacgaaactttgtggtattttgtcgttgtttgtaaataatgcataaacaaaacatatgtgtaataaatgaatcaaaatgtaaactttaccattcacggggcctccaatacacacaaatgcgactataatagaggaagatgaatgcgttttcgaattcagttttaattggaatatcttcattcttagtgacaacgggcacagtgagatagaggcacaaatttagtgtttcacacaaaaaatacaataaaccttgattggaaccttcggtaaacgagaaaggtccaattattaaaatttcatgaataaataaatactgtgctgagtgtgttcatctccatgacaatgagatggtgaaaaatcgaatttaaatgcgtggaattgttgtgtttacgac…	2146	15	1.1E-32	55.54%	swissprot	gi|298351798|sp|B8Q0B2.1|POPD1_PIGRecName: Full=Blood vessel epicardial substance AltName: Full=Popeye domain-containing protein 1 Short=Popeye protein 1;gi|38257759|sp|Q9ES83.1|POPD1_MOUSERecName: Full=Blood vessel epicardial substance Short=mBVES AltName: Full=Popeye domain-containing protein 1 Short=Popeye protein 1;gi|123792955|sp|Q3BCU4.2|POPD1_RATRecName: Full=Blood vessel epicardial substa…	Sus scrofa;Mus musculus;Rattus norvegicus;Homo sapiens;Danio rerio;Gallus gallus;Xenopus tropicalis;Xenopus laevis;Xenopus laevis;Homo sapiens;Gallus gallus;Mus musculus;Danio rerio;Homo sapiens;Mus musculus	1.1E-32;7.9E-32;1.6E-31;3.2E-31;3.3E-31;5.0E-31;4.5E-29;2.0E-28;1.7E-26;3.7E-22;1.1E-21;1.8E-19;6.6E-18;1.4E-17;4.1E-15	360;358;356;360;352;357;338;338;338;364;305;367;370;291;291	228;244;241;228;250;241;228;228;228;198;196;198;224;195;195	132;136;134;131;139;137;124;123;123;108;113;108;119;110;108	57.89%;55.74%;55.60%;57.46%;55.60%;56.85%;54.39%;53.95%;53.95%;54.55%;57.65%;54.55%;53.12%;56.41%;55.38%	63.33%;68.16%;67.70%;63.33%;71.02%;67.51%;67.46%;67.46%;67.46%;54.40%;64.26%;53.95%;60.54%;67.01%;67.01%	31.87%;34.11%;33.69%;31.87%;34.95%;33.69%;31.87%;31.87%;31.87%;27.68%;27.40%;27.68%;31.31%;27.26%;27.26%	1;1;1;1;1;1;1;1;1;1;1;1;1;1;1	1;1;1;1;1;1;1;1;1;1;1;1;1;1;1	298351798;38257759;123792955;38257661;82179720;82177616;298351800;82103165;123908591;38258244;38258241;38258243;82087005;38258245;38258242	B8Q0B2;Q9ES83;Q3BCU4;Q8NE79;Q5PQZ7;Q9DG23;B1H1G2;Q8JH92;Q0IH22;Q9HBU9;Q9DG25;Q9ES82;Q6JWV8;Q9HBV1;Q9ES81	134.42;131.724;130.568;129.798;129.798;129.413;123.25;121.324;115.546;102.449;100.523;94.3597;89.7373;87.8113;80.1073	gi|298351798|sp|B8Q0B2.1|POPD1_PIGRecName: Full=Blood vessel epicardial substance AltName: Full=Popeye domain-containing protein 1 Short=Popeye protein 1	Sus scrofa	1.1E-32	360	228	132	57.89%	63.33%	31.87%	1	1	298351798	B8Q0B2	134.42	bves-a;Bves;BVES;bves;Popdc2;BVES;bves-b;POPDC2;Bves;bves-a;BVES;BVES;bves;bves-b;bves-b;Bves;Bves;Bves;Bves;bves-a;POPDC2;Bves;Bves;Bves;BVES;BVES;popdc2;BVES;BVES;bves;Bves;bves;BVES;bves-a;Bves;bves;BVES;Bves;POPDC2;popdc2;Bves;Bves;Bves;BVES;POPDC3;bves-a;POPDC3;Popdc3;Bves;BVES;POPDC3;bves;BVES;BVES;bves;BVES;BVES;Bves;Bves;Bves;Bves;BVES;Bves;BVES;Bves;bves;Bves;BVES;BVES;Bves;BVES;BVES;Bve…	8355;10090;9031;8364;10090;9031;8355;9606;10090;8355;9606;9606;7955;8355;8355;10090;10090;10090;10090;8355;9606;10090;10090;10090;9606;9031;7955;9606;9823;7955;10090;8364;9823;8355;10090;7955;9031;10090;9606;7955;10116;10090;10116;9823;9606;8355;9031;10090;10116;9823;9606;7955;9031;9606;7955;9031;9031;10116;10116;10116;10116;9606;10116;9031;10116;7955;10116;9606;9606;10116;9606;9823;10090;8364;96…			GO:0005901-IEA;GO:0005901-ISS;GO:0005901-ISO;GO:0005901-IDA;GO:0048278-IMP;GO:0048278-IEA;GO:0048278-ISO;GO:0001947-IMP;GO:0048471-IDA;GO:0016328-IEA;GO:0016328-ISS;GO:0016328-ISO;GO:0016328-IDA;GO:0060047-IMP;GO:0090136-IEA;GO:0090136-ISS;GO:0090136-ISO;GO:0090136-IDA;GO:0060041-IMP;GO:0090132-IMP;GO:0061337-IMP;GO:0003201-IMP;GO:0005623-IDA;GO:0005515-IPI;GO:0016192-IEA;GO:0016192-ISS;GO:001619…	caveola-IEA;caveola-ISS;caveola-ISO;caveola-IDA;vesicle docking-IMP;vesicle docking-IEA;vesicle docking-ISO;heart looping-IMP;perinuclear region of cytoplasm-IDA;lateral plasma membrane-IEA;lateral plasma membrane-ISS;lateral plasma membrane-ISO;lateral plasma membrane-IDA;heart contraction-IMP;epithelial cell-cell adhesion-IEA;epithelial cell-cell adhesion-ISS;epithelial cell-cell adhesion-ISO;e…	Cellular Component-IEA;Cellular Component-ISS;Cellular Component-ISO;Cellular Component-IDA;Biological Process-IMP;Biological Process-IEA;Biological Process-ISO;Biological Process-IMP;Cellular Component-IDA;Cellular Component-IEA;Cellular Component-ISS;Cellular Component-ISO;Cellular Component-IDA;Biological Process-IMP;Biological Process-IEA;Biological Process-ISS;Biological Process-ISO;Biologic…	35	GO:0001921;GO:0002027;GO:0002244;GO:0002931;GO:0003201;GO:0005198;GO:0005515;GO:0005901;GO:0005923;GO:0007519;GO:0008360;GO:0010842;GO:0014866;GO:0016328;GO:0030552;GO:0031227;GO:0031253;GO:0034446;GO:0040017;GO:0042383;GO:0042391;GO:0042462;GO:0043087;GO:0044214;GO:0048278;GO:0048471;GO:0051260;GO:0060931;GO:0060973;GO:0061436;GO:0070830;GO:0090132;GO:0090136;GO:0090504;GO:2001135	positive regulation of receptor recycling;regulation of heart rate;hematopoietic progenitor cell differentiation;response to ischemia;epithelial to mesenchymal transition involved in coronary vasculature morphogenesis;structural molecule activity;protein binding;caveola;bicellular tight junction;skeletal muscle tissue development;regulation of cell shape;retina layer formation;skeletal myofibril …	Biological Process;Biological Process;Biological Process;Biological Process;Biological Process;Molecular Function;Molecular Function;Cellular Component;Cellular Component;Biological Process;Biological Process;Biological Process;Biological Process;Cellular Component;Molecular Function;Cellular Component;Cellular Component;Biological Process;Biological Process;Cellular Component;Biological Process;…			IPR014710;IPR006916;IPR006916;noIPR;noIPR;noIPR;noIPR;noIPR;noIPR;noIPR;noIPR;noIPR;noIPR;noIPR;noIPR;IPR018490;noIPR;noIPR;noIPR
Females_1_(paired)_contig_10096	---NA---	aaaaaacagaaacatttcaaaacagtcgtccaaccagagaggtttttgttaaaaccaaaaaaaagtttttctcgccatcgttatcgttaaaaccatcaaaattcccatcataatggccgaagatgctaccatggaaacttgccccagccctgaaattggtgactctagaaaaagaccactcgataccgatccagaaaatgaacaaaccaaacgctcccatttcagttctggaacattccca	241																																														noIPR;noIPR;noIPR;noIPR;noIPR;noIPR
Females_1_(paired)_contig_10097	ZN363_MOUSE ame: Full=RING finger and CHY zinc finger domain-containing 1 ame: Full=Androgen receptor N-terminal-interacting ame: Full=CH-rich-interacting match with PLAG1 ame: Full=E3 ubiquitin- ligase Pirh2 ame: Full=RING-type E3 ubiquitin transferase RCHY1 ame: Full=Zinc finger 363	gtttatccgaatcatcaaataaattacaaatcaagcaggtatactttccaaaacgaatgccacaattctggcaacgttcttgaactttttgacgggtattgcattcggagcatatcagttctgttaaagttttcctatcgaaatgatgagattcattttcatcgtgacaaaaacggcacttgtagaatttattgcaacagggagtcacaaacatgcaagaacgtttataatgggcacagcccgatcgttgaggagatggtgttagggtggatgatggaggcgtcgtagtaatttctgctatccctgaagaacatcttgagcaacaatttggagatgaggatga	343	7	8.6E-20	57.50%	swissprot	gi|29337237|sp|Q9CR50.1|ZN363_MOUSERecName: Full=RING finger and CHY zinc finger domain-containing protein 1 AltName: Full=Androgen receptor N-terminal-interacting protein AltName: Full=CH-rich-interacting match with PLAG1 AltName: Full=E3 ubiquitin-protein ligase Pirh2 AltName: Full=RING-type E3 ubiquitin transferase RCHY1 AltName: Full=Zinc finger protein 363;gi|32700008|sp|Q96PM5.1|ZN363_HUMAN…	Mus musculus;Homo sapiens;Arabidopsis thaliana;Arabidopsis thaliana;Arabidopsis thaliana;Arabidopsis thaliana;Schizosaccharomyces pombe 972h-	8.6E-20;1.6E-19;2.4E-16;4.8E-16;1.4E-15;2.7E-14;1.3E-7	261;261;267;1259;1254;1254;425	76;80;85;82;79;83;77	47;46;49;48;46;45;42	61.84%;57.50%;57.65%;58.54%;58.23%;54.22%;54.55%	29.12%;30.65%;31.84%;6.51%;6.30%;6.62%;18.12%	66.47%;69.97%;74.34%;71.72%;69.10%;72.59%;67.35%	1;1;1;1;1;1;1	-1;-1;-1;-1;-1;-1;-1	29337237;32700008;75304481;1099384179;1099384178;75301663;74654581	Q9CR50;Q96PM5;Q8VZK0;F4HVS0;F4IDY5;Q8LPQ5;O14099	85.5001;84.7297;75.8702;78.1814;76.6406;73.1738;52.373	gi|29337237|sp|Q9CR50.1|ZN363_MOUSERecName: Full=RING finger and CHY zinc finger domain-containing protein 1 AltName: Full=Androgen receptor N-terminal-interacting protein AltName: Full=CH-rich-interacting match with PLAG1 AltName: Full=E3 ubiquitin-protein ligase Pirh2 AltName: Full=RING-type E3 ubiquitin transferase RCHY1 AltName: Full=Zinc finger protein 363	Mus musculus	8.6E-20	261	76	47	61.84%	29.12%	66.47%	1	-1	29337237	Q9CR50	855001	BTS;At1g18910;BTS;At1g18910;MIEL1;BTS;At1g74770;At1g74770;Rchy1;Rchy1;Rchy1;At1g74770;At1g74770;BTS;BTS;At1g74770;Rchy1;Rchy1;BTS;MIEL1;Rchy1;BTS;At1g18910;Rchy1;Rchy1;At1g18910;BTS;BTS;At1g74770;BTS;BTS;BTS;At1g18910;BTS;At1g18910;BTS;SPAC2F3.16;At1g74770;At1g74770;BTS;RCHY1;BTS;BTS;MIEL1;At1g74770;SPAC2F3.16;At1g74770;MIEL1;Rchy1;Rchy1;RCHY1;Rchy1;BTS;Rchy1;Rchy1;BTS;MIEL1;Rchy1;SPAC2F3.16;RCHY…	3702;3702;3702;3702;3702;3702;3702;3702;10090;10090;10090;3702;3702;3702;3702;3702;10090;10090;3702;3702;10090;3702;3702;10090;10090;3702;3702;3702;3702;3702;3702;3702;3702;3702;3702;3702;284812;3702;3702;3702;9606;3702;3702;3702;3702;284812;3702;3702;10090;10090;9606;10090;3702;10090;10090;3702;3702;10090;284812;9606;3702;3702;3702;10090;10090;3702;3702;3702;10090;3702;10090;3702;10090;3702;9606…			GO:0002039-IEA;GO:0002039-ISO;GO:0002039-IPI;GO:0005506-IDA;GO:0043161-ISS;GO:0046872-IEA;GO:0000151-IEA;GO:0000151-ISS;GO:0000151-ISO;GO:0000151-IDA;GO:0016020-IEA;GO:0005829-IEA;GO:0005829-ISO;GO:0005829-IDA;GO:0016021-IEA;GO:0016740-IEA;GO:0031398-IEA;GO:0031398-ISS;GO:0031398-ISO;GO:0031398-IDA;GO:0016567-IEA;GO:0016567-ISS;GO:0016567-ISO;GO:0016567-IDA;GO:0051865-ISS;GO:0051865-ISO;GO:005186…	p53 binding-IEA;p53 binding-ISO;p53 binding-IPI;iron ion binding-IDA;proteasome-mediated ubiquitin-dependent protein catabolic process-ISS;metal ion binding-IEA;ubiquitin ligase complex-IEA;ubiquitin ligase complex-ISS;ubiquitin ligase complex-ISO;ubiquitin ligase complex-IDA;membrane-IEA;cytosol-IEA;cytosol-ISO;cytosol-IDA;integral component of membrane-IEA;transferase activity-IEA;positive regu…	Molecular Function-IEA;Molecular Function-ISO;Molecular Function-IPI;Molecular Function-IDA;Biological Process-ISS;Molecular Function-IEA;Cellular Component-IEA;Cellular Component-ISS;Cellular Component-ISO;Cellular Component-IDA;Cellular Component-IEA;Cellular Component-IEA;Cellular Component-ISO;Cellular Component-IDA;Cellular Component-IEA;Molecular Function-IEA;Biological Process-IEA;Biologic…	14	GO:0000151;GO:0002039;GO:0004842;GO:0005654;GO:0005667;GO:0005829;GO:0008134;GO:0008270;GO:0010106;GO:0031398;GO:0042803;GO:0051865;GO:1900425;GO:1901485	ubiquitin ligase complex;p53 binding;ubiquitin-protein transferase activity;nucleoplasm;transcription factor complex;cytosol;transcription factor binding;zinc ion binding;cellular response to iron ion starvation;positive regulation of protein ubiquitination;protein homodimerization activity;protein autoubiquitination;negative regulation of defense response to bacterium;positive regulation of tran…	Cellular Component;Molecular Function;Molecular Function;Cellular Component;Cellular Component;Cellular Component;Molecular Function;Molecular Function;Biological Process;Biological Process;Molecular Function;Biological Process;Biological Process;Biological Process			IPR008913;noIPR;noIPR;IPR008913;IPR017921;IPR037274
Females_1_(paired)_contig_10098	CP317_DROME ame: Full=Probable cytochrome P450 317a1 ame: Full=CYPCCCXVIIA1	attcaatcatttctacatacatataaattctaaacatatttatgttctccttttcatatcacaacagccgattctcgtccctcggtctctacatattctgaacgttcatttaaaggccttatccttaaggccacgccttctagacagcataccaccagattttgggtatccaatgaaaattcatatctcattagcaaatgggctaatagtgtacgcatttgtagctgggcaaaatgtagacctaaacaattgcgtggcccctcaccaaagcctagccatacacacgattgcctctgtgcattgttggcggcagcaaatcgatcaggattaaaaatatgcggttgtggatagatctcaggatcattgtgcattgcatgtatgggtatgacgatgttaata…	991	20	1.7E-77	53.61%	swissprot	gi|11386654|sp|Q9V776.2|CP317_DROMERecName: Full=Probable cytochrome P450 317a1 AltName: Full=CYPCCCXVIIA1;gi|12644425|sp|Q27593.2|CP6A8_DROMERecName: Full=Cytochrome P450 6a8 AltName: Full=CYPVIA8;gi|12644217|sp|P33270.2|CP6A2_DROMERecName: Full=Cytochrome P450 6a2 AltName: Full=CYPVIA2 AltName: Full=Cytochrome P450-B1;gi|11386706|sp|Q9VB31.1|C6A18_DROMERecName: Full=Probable cytochrome P450 6a1…	Drosophila melanogaster;Drosophila melanogaster;Drosophila melanogaster;Drosophila melanogaster;Drosophila melanogaster;Musca domestica;Drosophila melanogaster;Drosophila melanogaster;Drosophila melanogaster;Drosophila melanogaster;Drosophila melanogaster;Drosophila melanogaster;Drosophila melanogaster;Drosophila melanogaster;Papilio polyxenes;Blattella germanica;Papilio glaucus;Papilio glaucus;P…	1.7E-77;2.5E-59;2.9E-59;9.8E-59;3.8E-56;5.7E-54;9.0E-54;1.1E-53;1.9E-50;2.0E-49;1.5E-46;4.6E-44;4.4E-42;4.1E-41;1.4E-39;1.5E-39;7.2E-39;1.6E-37;2.0E-37;1.0E-36	518;506;506;507;501;509;504;502;509;493;504;499;503;501;498;524;500;476;498;504	309;296;300;268;303;295;279;301;272;294;273;307;273;282;279;296;283;257;248;249	196;165;164;156;164;164;155;163;154;161;152;162;140;147;131;145;140;130;122;130	63.43%;55.74%;54.67%;58.21%;54.13%;55.59%;55.56%;54.15%;56.62%;54.76%;55.68%;52.77%;51.28%;52.13%;46.95%;48.99%;49.47%;50.58%;49.19%;52.21%	59.65%;58.50%;59.29%;52.86%;60.48%;57.96%;55.36%;59.96%;53.44%;59.63%;54.17%;61.52%;54.27%;56.29%;56.02%;56.49%;56.60%;53.99%;49.80%;49.40%	93.54%;89.61%;90.82%;81.13%;91.73%;89.30%;84.46%;91.12%;82.34%;89.00%;82.64%;92.94%;82.64%;85.37%;84.46%;89.61%;85.67%;77.80%;75.08%;75.38%	1;1;1;1;1;1;1;1;1;1;1;1;1;1;1;1;1;1;1;1	-3;-3;-3;-3;-3;-3;-3;-3;-3;-3;-3;-3;-3;-3;-3;-3;-3;-3;-3;-3	11386654;12644425;12644217;11386706;11386699;117184;12644426;11386700;11386694;11386695;11386702;12643917;11386688;11386701;3913332;47605528;3913333;3913337;416831;3913336	Q9V776;Q27593;P33270;Q9VB31;Q9V770;P13527;Q27594;Q9V771;Q9V4U7;Q9V4U9;Q9V774;Q9V769;P82711;Q9V773;Q27756;Q964R0;Q27902;Q95036;Q04552;Q95031	252.677;204.527;204.142;202.986;196.052;190.274;189.504;189.119;180.644;177.563;169.859;162.925;157.532;154.836;150.599;150.599;148.673;144.436;144.436;142.51	gi|11386654|sp|Q9V776.2|CP317_DROMERecName: Full=Probable cytochrome P450 317a1 AltName: Full=CYPCCCXVIIA1	Drosophila melanogaster	1.7E-77	518	309	196	63.43%	59.65%	93.54%	1	-3	11386654	Q9V776	252677	Cyp6a2;Cyp6a9;Cyp6a20;Cyp6a23;Cyp6a2;CYP6B4;Cyp6a9;CYP6B5;Cyp6a18;Cyp6a2;Cyp6a23;Cyp6a18;Cyp6a17;Cyp6a14;CYP6B1;Cyp317a1;CYP6B5;Cyp6a18;Cyp6a13;Cyp6a23;Cyp6a22;Cyp6a2;Cyp6a14;Cyp6a2;CYP6B3;Cyp6a23;CYP6B4;CYP6B3;Cyp6a17;Cyp6a22;Cyp6a22;CYP6B6;CYP6A1;Cyp6a22;Cyp6a13;Cyp6a13;Cyp6a13;Cyp6a14;CYP6B4;Cyp6a9;CYP6B4;Cyp6a2;CYP6B6;CYP6B6;CYP6B5;CYP6B4;Cyp6a23;Cyp6a8;Cyp6a8;Cyp6a9;CYP6B6;Cyp6a8;Cyp6a2;Cyp6…	7227;7227;7227;7227;7227;45779;7227;45779;7227;7227;7227;7227;7227;7227;7146;7227;45779;7227;7227;7227;7227;7227;7227;7227;7146;7227;45779;7146;7227;7227;7227;29058;7370;7227;7227;7227;7227;7227;45779;7227;45779;7227;29058;29058;45779;45779;7227;7227;7227;7227;29058;7227;7227;7227;7146;7146;7227;7227;45779;7227;45779;7227;7227;7227;29058;29058;45779;7227;7227;7370;7227;45779;7227;7227;7227;29058;…			GO:0005789-IEA;GO:0005506-IEA;GO:0048252-IDA;GO:0002118-IMP;GO:0046872-IEA;GO:0016020-IEA;GO:0018685-IDA;GO:0016705-IEA;GO:0050829-IMP;GO:0004497-IEA;GO:0022900-IEA;GO:0005783-IEA;GO:0031090-IEA;GO:0046680-IMP;GO:0016491-IEA;GO:0016491-IBA;GO:0070330-IEA;GO:0017143-IDA;GO:0043231-IEA;GO:0012505-N/A;GO:0055114-IEA;GO:0040040-IMP;GO:0031000-IDA;GO:0009055-ISS;GO:0020037-IEA;GO:0042742-IMP	endoplasmic reticulum membrane-IEA;iron ion binding-IEA;lauric acid metabolic process-IDA;aggressive behavior-IMP;metal ion binding-IEA;membrane-IEA;alkane 1-monooxygenase activity-IDA;oxidoreductase activity, acting on paired donors, with incorporation or reduction of molecular oxygen-IEA;defense response to Gram-negative bacterium-IMP;monooxygenase activity-IEA;electron transport chain-IEA;endo…	Cellular Component-IEA;Molecular Function-IEA;Biological Process-IDA;Biological Process-IMP;Molecular Function-IEA;Cellular Component-IEA;Molecular Function-IDA;Molecular Function-IEA;Biological Process-IMP;Molecular Function-IEA;Biological Process-IEA;Cellular Component-IEA;Cellular Component-IEA;Biological Process-IMP;Molecular Function-IEA;Molecular Function-IBA;Molecular Function-IEA;Biologic…	11	GO:0005506;GO:0007610;GO:0017143;GO:0018685;GO:0020037;GO:0031000;GO:0042742;GO:0043227;GO:0044464;GO:0048252;GO:0055114	iron ion binding;behavior;insecticide metabolic process;alkane 1-monooxygenase activity;heme binding;response to caffeine;defense response to bacterium;membrane-bounded organelle;cell part;lauric acid metabolic process;oxidation-reduction process	Molecular Function;Biological Process;Biological Process;Molecular Function;Molecular Function;Biological Process;Biological Process;Cellular Component;Cellular Component;Biological Process;Biological Process	EC:1.14.15.3;EC:1.14.15	Alkane 1-monooxygenase;Acting on paired donors, with incorporation or reduction of molecular oxygen. The oxygen incorporated need not be derived from O(2)	IPR001128;IPR002401;IPR036396;IPR001128;noIPR;noIPR;IPR017972;IPR036396
Females_1_(paired)_contig_10099	---NA---	tgtctgtgtgtgtgtgtgtgaacctgtatgattggtgattgaaacgttcttcacaaatattggctaacatgaatgctgctctaaagttcgtttggtttatggctttaattttaagcatttgcttggcaaatggacgacaaattcggtatagccgttacactactgagattacagaggataatggtcgcgaggatcacaatattgtggagccatttgaaatagatgccatagtaaaggagattaaatcggcaccttatcctgcagctggctataggccctccaaagcctttcctttgcccacagaaatagctagtgaaaatgcgggaagcaaaacagaaactgccacagatgaaacaccagtggtgccagaggtcaatgatcaagaaagtttcgccacaa…	1171																																														IPR032011;noIPR;noIPR;noIPR;noIPR;noIPR;noIPR;noIPR
Females_1_(paired)_contig_101	---NA---	tttccttacttgttttttactaacattgtgttccaccctagtgcattagccgacttaaattttgagtctatagattttgtagaagtctatcaaattctgtccagatcgagtgatatttaaatgtatgtatttgggacaaacctttatatatagcccccaacacatttgacggatgtgatatggtatcgaaaatttagatctacaaagtggtgcagggtataatatagtcggccccgcccgactttagacttt	252
Females_1_(paired)_contig_10100	---NA---	gcaaatcacacgaaaaagaggagattttttttaaagataattctaagcaaaatgaaatttccattattaattgcaatcatattatatacaacaatgactcaacctgtattgggagagaacgctctaaaaaggtcacgacgccaagatatacctccggttgtagatgaaactaaacaattggctgcccaagccaacgaaattattgaacaagttctacctaaacttcccgccacagaagcctatgcgaaatatcgatccaatttacaaatgtacaaggaagacttccacacctataaagaaagacctggttaccacaggagaatggcttcgaactttttgaaaagtttaaatgaatttttgcaagcctatagtgacaatgtcggagagaccccagaacgc…	582																																														noIPR;noIPR;noIPR;noIPR;noIPR;noIPR
Females_1_(paired)_contig_10101	---NA---	gtagttgtggaagtggctgtggcagcagcttgagcaaaaatagaagttgccgcaccagctccactaaaaacatttccagcggaagttgtattggtagatgtaatagaagaggcagaggtagtagttgctgcaagtgacattgatccaaacattgacgatgtattcgtgggagctgtagcagagccaaatgaaaacgccgacgttgttgcgacatttgagatggtggccgaagatatagttgttgctgtagttgtagtactttctgttgttgttgttgct	279																																														noIPR
Females_1_(paired)_contig_10102	---NA---	ttttggcagtggtgttgctggtggttagtggcattatttggctgttccaagttaaccaaaacggttacggcttcaaagtggttgtttatgtggctgttattggctgttctatcatcatcagctcattgctgggcgggtcgaaatgatgtgcnnnnnnnnntacacattaaaggttcccaatttagctatcgtggccgatgtgcagcctcggatggtaacaaatatttaatagttgacgagaaaggatgtcatcggtgcctggtcatatacgagaaacataaaaatgttctgcagtataaagaaagtgagtgcggaggtgat	321																																														noIPR;noIPR;noIPR;noIPR;noIPR;noIPR;noIPR;noIPR
Females_1_(paired)_contig_10103	NU1M_DROME ame: Full=NADH-ubiquinone oxidoreductase chain 1 ame: Full=NADH dehydrogenase subunit 1	ccttttgtaacttttgtattttcatacgagaatgtgtgttttactataataaatataataaaaaaattttaaaccctacaaaaaataataaaaaatttaatgaaaaaggtaaaaaactttttcatgctaaatatattaatttatcatatcgaaatcgaggtaaagttccacgaactcaaataaatataaaagaaacaaaagttaatttaatataaaatataaaagaaaatacatctcttcctaaaaatataacacaaaataatattcttataaataaaatacttgcatattcagctaaaaaaattaaagcaaatcctcctcttctatattctacattaaatccagatactaattcagattccccttcagcaaaatcaaaaggagttcgattagtttcag…	1076	20	8.6E-121	75.59%	swissprot	gi|1160421943|sp|P18929.3|NU1M_DROMERecName: Full=NADH-ubiquinone oxidoreductase chain 1 AltName: Full=NADH dehydrogenase subunit 1;gi|1709371|sp|P51937.1|NU1M_DROSURecName: Full=NADH-ubiquinone oxidoreductase chain 1 AltName: Full=NADH dehydrogenase subunit 1;gi|374095433|sp|P84294.2|NU1M_DROPERecName: Full=NADH-ubiquinone oxidoreductase chain 1 AltName: Full=NADH dehydrogenase subunit 1;gi|1286…	Drosophila melanogaster;Drosophila subobscura;Drosophila persimilis;Drosophila yakuba;Anopheles gambiae;Anopheles quadrimaculatus;Aedes aegypti;Locusta migratoria;Dalbulus charlesi;Taphozous melanopogon;Balaenoptera physalus;Canis lupus familiaris/Canis lupus;Homo sapiens;Tamias sibiricus;Notoryctes typhlops;Hipposideros diadema;Emballonura alecto;Myrmecophaga tridactyla;Hylobates lar;Pan troglod…	8.6E-121;3.7E-120;1.2E-119;6.1E-119;2.0E-110;6.9E-110;6.2E-107;9.1E-87;3.1E-74;9.5E-66;4.5E-64;9.6E-64;1.0E-63;1.6E-63;1.7E-63;2.1E-63;3.0E-63;3.9E-63;4.5E-63;5.0E-63	312;312;315;324;314;314;313;313;310;318;318;318;318;318;318;318;318;318;318;318	288;288;284;284;288;288;288;264;264;268;268;268;267;268;268;268;268;268;267;267	261;260;258;258;253;251;248;207;189;182;181;183;179;178;177;180;179;181;178;178	90.62%;90.28%;90.85%;90.85%;87.85%;87.15%;86.11%;78.41%;71.59%;67.91%;67.54%;68.28%;67.04%;66.42%;66.04%;67.16%;66.79%;67.54%;66.67%;66.67%	92.31%;92.31%;90.16%;87.65%;91.72%;91.72%;92.01%;84.35%;85.16%;84.28%;84.28%;84.28%;83.96%;84.28%;84.28%;84.28%;84.28%;84.28%;83.96%;83.96%	80.30%;80.30%;79.18%;79.18%;80.30%;80.30%;80.30%;73.61%;73.61%;74.72%;74.72%;74.72%;74.44%;74.72%;74.72%;74.72%;74.72%;74.72%;74.44%;74.44%	1;1;1;1;1;1;1;1;1;1;1;1;1;1;1;1;1;1;1;1	-2;-2;-2;-2;-2;-2;-2;-2;-2;-2;-2;-2;-2;-2;-2;-2;-2;-2;-2;-2	1160421943;1709371;374095433;128640;462749;462750;205829246;128643;27805640;62510819;128631;122064626/19861879;128641;6685675;7994650;20455191;61214378;62510790;2499231;38503248	P18929;P51937;P84294;P07710;P34846;P33502;B0FWD8;P09045;O63623;Q8M894;P24967;Q3L6Y8/P92604;P03886;O78698;O78709;Q9MP77;Q8M893;Q70Y29;Q96126;Q9T9W3	358.607;356.681;355.525;353.984;332.028;330.487;323.168;271.166;238.81;217.238;213.001;211.846;211.846;211.46;211.46;211.075;210.69;210.305;210.305;209.92	gi|1160421943|sp|P18929.3|NU1M_DROMERecName: Full=NADH-ubiquinone oxidoreductase chain 1 AltName: Full=NADH dehydrogenase subunit 1	Drosophila melanogaster	8.6E-121	312	288	261	90.62%	92.31%	80.30%	1	-2	1160421943	P18929	358607	MT-ND1;mt:ND1;MT-ND1;MT-ND1;mt:ND1;mt:ND1;MT-ND1;MT-ND1;MT-ND1;MT-ND1;mt:ND1;MT-ND1;mt:ND1;mt:ND1;MT-ND1;MT-ND1;MT-ND1;MT-ND1;mt:ND1;mt:ND1;mt:ND1;mt:ND1;MT-ND1;MT-ND1;mt:ND1;MT-ND1;ND1;MT-ND1;MT-ND1;MT-ND1;MT-ND1;MT-ND1;MT-ND1;MT-ND1;MT-ND1;mt:ND1;MT-ND1;ND1;MT-ND1;ND1;MT-ND1;MT-ND1;MT-ND1;MT-ND1;MT-ND1;MT-ND1;MT-ND1;MT-ND1;mt:ND1;mt:ND1;MT-ND1;MT-ND1;MT-ND1;mt:ND1;MT-ND1;MT-ND1;mt:ND1;mt:ND1;mt…	9770;7159;187003;9580;7241;7234;187004;9606;9606;9612;7165;187003;7165;7234;9598;59453;9580;74059;7245;7165;7245;7159;71006;9606;7241;59453;7166;71006;9606;9598;9612;187004;71006;9612;74059;7227;64680;7004;37699;7166;64680;9612;9580;64680;9615;74059;9606;9770;7227;7165;9612;64680;74059;7234;187003;9580;7241;7159;7159;7241;64680;7241;9580;37699;9770;7227;7004;7165;7241;9598;9606;59453;64680;9606;7…			GO:0005515-IPI;GO:0031966-IEA;GO:0031966-IDA;GO:0005747-IEA;GO:0005747-NAS;GO:0005747-IDA;GO:0005747-IBA;GO:0005739-IEA;GO:0016491-IEA;GO:0042493-IEA;GO:0045333-IBA;GO:0016020-IEA;GO:0016021-IEA;GO:0055114-IEA;GO:0070469-IEA;GO:0032981-TAS;GO:0030425-IEA;GO:0033194-IEA;GO:0006120-NAS;GO:0006120-TAS;GO:0043025-IEA;GO:0008137-IEA;GO:0008137-NAS;GO:0014070-IEA;GO:0005743-IEA;GO:0005743-TAS	protein binding-IPI;mitochondrial membrane-IEA;mitochondrial membrane-IDA;mitochondrial respiratory chain complex I-IEA;mitochondrial respiratory chain complex I-NAS;mitochondrial respiratory chain complex I-IDA;mitochondrial respiratory chain complex I-IBA;mitochondrion-IEA;oxidoreductase activity-IEA;response to drug-IEA;cellular respiration-IBA;membrane-IEA;integral component of membrane-IEA;o…	Molecular Function-IPI;Cellular Component-IEA;Cellular Component-IDA;Cellular Component-IEA;Cellular Component-NAS;Cellular Component-IDA;Cellular Component-IBA;Cellular Component-IEA;Molecular Function-IEA;Biological Process-IEA;Biological Process-IBA;Cellular Component-IEA;Cellular Component-IEA;Biological Process-IEA;Cellular Component-IEA;Biological Process-TAS;Cellular Component-IEA;Biologic…	10	GO:0005515;GO:0005747;GO:0006120;GO:0006744;GO:0006814;GO:0008137;GO:0015992;GO:0016021;GO:0032981;GO:0042221	protein binding;mitochondrial respiratory chain complex I;mitochondrial electron transport, NADH to ubiquinone;ubiquinone biosynthetic process;sodium ion transport;NADH dehydrogenase (ubiquinone) activity;proton transmembrane transport;integral component of membrane;mitochondrial respiratory chain complex I assembly;response to chemical	Molecular Function;Cellular Component;Biological Process;Biological Process;Biological Process;Molecular Function;Biological Process;Cellular Component;Biological Process;Biological Process	EC:1.6.99.5;EC:1.6.99.3;EC:1.6.5.3	Acting on NADH or NADPH;NADH dehydrogenase;NADH:ubiquinone reductase (H(+)-translocating)	IPR001694;IPR001694;noIPR;IPR018086;noIPR;noIPR;noIPR;noIPR;noIPR;noIPR;noIPR
Females_1_(paired)_contig_10104	RAB32_HUMAN ame: Full=Ras-related Rab-32	gcaaacgatctatgaatggttcggtcacaacatcaccgattgttaccaccggcaacagtggtgtaaccgatattaatcgaaatggtgtaccaaaacattggactataatgacatctacaaatgctgaaaaacgtgaacatctttacaaaattctggtcatcggtgaattgggtacaggcaaaacatcctttataaaacgttatgttcatcaattcttcagtcaaaattatcgagccaccataggtgttgattttgccctcaaagttctacattgggatccaaatacaattgtccgtctacaactgtgggatattgctggacaagagcgtttcggtaatatgacacgtgtctattacaaagaagccgttggtgcctttattgtattcgatgtgacacgaa…	1227	20	1.0E-95	67.89%	swissprot	gi|2833245|sp|Q13637.3|RAB32_HUMANRecName: Full=Ras-related protein Rab-32;gi|12230516|sp|P57729.1|RAB38_HUMANRecName: Full=Ras-related protein Rab-38 AltName: Full=Melanoma antigen NY-MEL-1;gi|46577080|sp|Q8QZZ8.1|RAB38_MOUSERecName: Full=Ras-related protein Rab-38;gi|37999779|sp|Q9CZE3.3|RAB32_MOUSERecName: Full=Ras-related protein Rab-32;gi|122131882|sp|Q06AU5.1|RAB32_PIGRecName: Full=Ras-rela…	Homo sapiens;Homo sapiens;Mus musculus;Mus musculus;Sus scrofa;Dictyostelium discoideum;Homo sapiens/Pongo abelii;Rattus norvegicus;Mus musculus;Dictyostelium discoideum;Dictyostelium discoideum;Mesocricetus auratus;Glycine max;Vigna aconitifolia;Schizosaccharomyces pombe 972h-;Bos taurus;Homo sapiens;Rattus norvegicus;Arabidopsis thaliana;Mus musculus	1.0E-95;3.6E-95;1.8E-94;5.0E-93;2.9E-92;2.4E-80;3.3E-67;1.1E-65;1.3E-65;2.2E-59;6.1E-42;3.3E-35;4.2E-35;7.3E-35;1.2E-34;6.0E-34;7.6E-34;2.1E-33;1.4E-32;2.0E-32	225;211;211;223;226;219;203;204;204;260;224;203;206;206;205;203;203;203;203;202	210;180;176;186;211;176;175;177;177;178;168;204;211;211;213;204;177;204;211;177	170;152;151;155;162;143;131;131;131;125;107;118;112;111;118;117;107;116;116;106	80.95%;84.44%;85.80%;83.33%;76.78%;81.25%;74.86%;74.01%;74.01%;70.22%;63.69%;57.84%;53.08%;52.61%;55.40%;57.35%;60.45%;56.86%;54.98%;59.89%	93.33%;85.31%;83.41%;83.41%;93.36%;80.37%;86.21%;86.76%;86.76%;68.46%;75.00%;100.49%;102.43%;102.43%;103.90%;100.49%;87.19%;100.49%;103.94%;87.62%	51.34%;44.01%;43.03%;45.48%;51.59%;43.03%;42.79%;43.28%;43.28%;43.52%;41.08%;49.88%;51.59%;51.59%;52.08%;49.88%;43.28%;49.88%;51.59%;43.28%	1;1;1;1;1;1;1;1;1;1;1;1;1;1;1;1;1;1;1;1	3;3;3;3;3;3;3;3;3;3;3;3;3;3;3;3;3;3;3;3	2833245;12230516;46577080;37999779;122131882;74897084;13633364/75054849;81910561;51316505;74897435;75017350;81909832;3914559;3914558;12230853;75069879;1710016;46577668;3914521;46577121	Q13637;P57729;Q8QZZ8;Q9CZE3;Q06AU5;Q54QR3;Q5R7A4/O14966;Q63481;Q91YQ1;Q55E31;Q8MXQ2;Q5KTJ6;Q43463;Q41640;O94655;Q58DS5;P51153;P35286;O04157;Q9DD03	293.123;291.197;289.271;285.804;284.263;253.062;218.779;214.927;214.542;200.29;152.91;134.035;134.035;133.265;132.494;130.568;130.183;129.028;126.716;126.331	gi|2833245|sp|Q13637.3|RAB32_HUMANRecName: Full=Ras-related protein Rab-32	Homo sapiens	1.0E-95	225	210	170	80.95%	93.33%	51.34%	1	3	2833245	Q13637	293123	Rab13;Rab29;rab32A;Rab29;RAB32;Rab13;Rab29;Q43463;RAB29;Rab13;Rab29;RAB29;RAB29;RAB32;Rab13;rab32B;RAB13;Rab13;RAB29;Rab13;RAB13;Rab13;RAB32;Rab38;Rab13;Rab29;Rab29;RAB13;Rab29;RAB13;rab32B;Rab29;rab32A;RAB13;RAB13;Rab13;rab32B;RABG3B;Rab38;Rab13;Rab29;Rab29;rab32B;RAB32;Rab29;RAB13;Rab13;Rab29;RAB38;Rab13;Rab13;Rab29;Rab29;RAB29;Rab13;RAB13;ypt7;Rab29;Rab29;Rab29;RAB29;Rab29;RAB29;Rab29;rab32A;R…	10116;10116;44689;10090;9606;10090;10116;3847;9606;10090;10090;9601;9606;9606;10090;44689;9913;10090;9601;10116;9606;10090;9606;10090;10116;10090;10090;10036;10090;9913;44689;10090;44689;9606;9913;10116;44689;3702;10090;10090;10090;10116;44689;9823;10090;10036;10116;10116;9606;10116;10116;10090;10090;9606;10116;9606;284812;10116;10090;10090;9606;10116;9606;10116;44689;9601;10116;10116;10116;44689…			GO:0097368-IMP;GO:0097368-IEA;GO:0097368-ISS;GO:0070840-IEA;GO:0070840-ISO;GO:0070840-IDA;GO:0048471-IEA;GO:0030027-IEA;GO:0030027-ISS;GO:0030027-ISO;GO:0030027-IDA;GO:1903232-IMP;GO:1903232-IEA;GO:1903232-ISS;GO:1903232-ISO;GO:1903232-IDA;GO:1901214-ISS;GO:0044795-ISS;GO:0007005-IMP;GO:0007005-IEA;GO:0007005-ISO;GO:0005741-IEA;GO:0005741-ISS;GO:0005741-ISO;GO:0005741-IDA;GO:0005911-IEA;GO:000591…	establishment of Sertoli cell barrier-IMP;establishment of Sertoli cell barrier-IEA;establishment of Sertoli cell barrier-ISS;dynein complex binding-IEA;dynein complex binding-ISO;dynein complex binding-IDA;perinuclear region of cytoplasm-IEA;lamellipodium-IEA;lamellipodium-ISS;lamellipodium-ISO;lamellipodium-IDA;melanosome assembly-IMP;melanosome assembly-IEA;melanosome assembly-ISS;melanosome a…	Biological Process-IMP;Biological Process-IEA;Biological Process-ISS;Molecular Function-IEA;Molecular Function-ISO;Molecular Function-IDA;Cellular Component-IEA;Cellular Component-IEA;Cellular Component-ISS;Cellular Component-ISO;Cellular Component-IDA;Biological Process-IMP;Biological Process-IEA;Biological Process-ISS;Biological Process-ISO;Biological Process-IDA;Biological Process-ISS;Biologic…	64	GO:0001921;GO:0003924;GO:0005525;GO:0005741;GO:0005764;GO:0005783;GO:0005801;GO:0005802;GO:0005829;GO:0005871;GO:0005923;GO:0006888;GO:0007005;GO:0007030;GO:0007035;GO:0007264;GO:0007416;GO:0009617;GO:0010737;GO:0010977;GO:0017137;GO:0019003;GO:0019882;GO:0019894;GO:0020003;GO:0030027;GO:0030100;GO:0030670;GO:0030742;GO:0030866;GO:0031905;GO:0032456;GO:0032593;GO:0032869;GO:0033162;GO:0034236;GO:…	positive regulation of receptor recycling;GTPase activity;GTP binding;mitochondrial outer membrane;lysosome;endoplasmic reticulum;cis-Golgi network;trans-Golgi network;cytosol;kinesin complex;bicellular tight junction;ER to Golgi vesicle-mediated transport;mitochondrion organization;Golgi organization;vacuolar acidification;small GTPase mediated signal transduction;synapse assembly;response to ba…	Biological Process;Molecular Function;Molecular Function;Cellular Component;Cellular Component;Cellular Component;Cellular Component;Cellular Component;Cellular Component;Cellular Component;Cellular Component;Biological Process;Biological Process;Biological Process;Biological Process;Biological Process;Biological Process;Biological Process;Biological Process;Biological Process;Molecular Function;…	EC:3.6.1.15	Nucleoside-triphosphate phosphatase	noIPR;noIPR;noIPR;noIPR;noIPR;noIPR;IPR001806;IPR005225;noIPR;noIPR;noIPR;IPR030697;IPR027417
Females_1_(paired)_contig_10105	AEF1_DROME ame: Full=Adult enhancer factor 1 Short=AEF-1	aataacgtgatacgatatctttaataaagaagataaaaatctgtaaaaaaaaacaacatccatcactactactactaattttgaagcagtggcaagtcctataaacttttaaagttaataggtctggtccaaagnnnnnnnnnnnnnnnnnnnnnnnnnnnnnnnnnnnnnnnnnnnnnnnnnnnnnnnnnnnnnnnnnnnnnnaaaattatttaaataattttaagaaatttgcaaaaattcctagaatttttctgcgagaagaaataacgtagcattcctagaatgcatataaaaagtctgcaacatgctcatgctgcagcagcagcaatgccaaactgtgaaattgtaattgtatcatcgtcgcctaatcataataataacaacaannnnnnnnnn…	1244	20	1.2E-82	69.52%	swissprot	gi|728814|sp|P39413.1|AEF1_DROMERecName: Full=Adult enhancer factor 1 Short=AEF-1;gi|342187319|sp|Q9UJL9.2|ZF69B_HUMANRecName: Full=Zinc finger protein ZFP69B AltName: Full=Zinc finger protein 643;gi|74762673|sp|Q96LW1.1|Z354B_HUMANRecName: Full=Zinc finger protein 354B;gi|269849529|sp|Q8N9F8.2|ZN454_HUMANRecName: Full=Zinc finger protein 454;gi|74762554|sp|Q8NCK3.1|ZN485_HUMANRecName: Full=Zinc …	Drosophila melanogaster;Homo sapiens;Homo sapiens;Homo sapiens;Homo sapiens;Homo sapiens;Mus musculus;Rattus norvegicus;Homo sapiens;Rattus norvegicus;Homo sapiens;Homo sapiens;Mus musculus;Homo sapiens;Homo sapiens;Homo sapiens;Mus musculus;Homo sapiens;Homo sapiens;Homo sapiens	1.2E-82;1.0E-35;5.3E-35;6.5E-35;1.1E-34;3.6E-34;5.2E-34;7.7E-34;8.4E-34;1.0E-33;1.1E-33;1.2E-33;1.2E-33;1.2E-33;1.2E-33;1.3E-33;1.5E-33;1.6E-33;1.8E-33;1.9E-33	308;534;612;522;441;868;601;576;620;633;430;531;636;658;936;605;563;563;498;390	171;115;116;116;116;116;113;116;117;116;115;116;116;116;131;116;110;110;116;117	140;84;82;77;81;82;80;80;79;83;80;78;83;80;84;80;75;76;76;77	81.87%;73.04%;70.69%;66.38%;69.83%;70.69%;70.80%;68.97%;67.52%;71.55%;69.57%;67.24%;71.55%;68.97%;64.12%;68.97%;68.18%;69.09%;65.52%;65.81%	55.52%;21.54%;18.95%;22.22%;26.30%;13.36%;18.80%;20.14%;18.87%;18.33%;26.74%;21.85%;18.24%;17.63%;14.00%;19.17%;19.54%;19.54%;23.29%;30.00%	41.24%;27.73%;27.97%;27.97%;27.97%;27.97%;27.25%;27.97%;28.22%;27.97%;27.73%;27.97%;27.97%;27.97%;31.59%;27.97%;26.53%;26.53%;27.97%;28.22%	1;7;11;9;10;11;11;11;16;10;4;13;9;12;20;11;12;12;8;10	1;1;1;1;1;1;1;1;1;1;1;1;1;1;1;1;1;1;1;1	728814;342187319;74762673;269849529;74762554;33517131;81917716;1170658;85681872;81907911;74759999;148887468;2501714;296453071;172046146;115502465;81913185;296439814;85681870;152031766	P39413;Q9UJL9;Q96LW1;Q8N9F8;Q8NCK3;Q8NHY6;Q9QXT9;Q02975;P35789;Q4V8A8;Q8N859;Q9P255;Q61967;P52742;Q6ZNA1;O60765;Q8BI99;B4DU55;Q15937;P58317	262.692;141.739;140.198;139.428;137.887;139.428;137.117;136.346;136.732;136.732;134.806;135.576;136.732;136.732;138.272;135.961;135.576;135.191;134.806;133.65	gi|728814|sp|P39413.1|AEF1_DROMERecName: Full=Adult enhancer factor 1 Short=AEF-1	Drosophila melanogaster	1.2E-82	308	171	140	81.87%	55.52%	41.24%	1	1	728814	P39413	262692	Znf879;ZNF79;ZFP28;ZNF79;ZNF93;ZNF135;ZNF713;ZNF135;Znf354a;ZNF713;ZNF93;ZNF79;ZNF121;Znf354a;ZNF121;ZNF79;Znf354a;ZNF93;ZNF354A;Aef1;ZNF492;Zfp90;ZNF93;ZNF713;ZNF354B;Aef1;ZNF79;Znf354a;ZNF485;ZNF79;ZFP69B;Znf354a;ZFP28;Zfp90;Znf354a;Znf354a;ZNF836;Zfp90;ZNF485;Zfp90;ZNF454;Zfp90;ZNF879;Zfp90;Znf354b;ZNF492;ZNF93;Znf879;ZNF492;ZNF93;Znf354a;ZNF121;Zfp90;ZNF354A;ZNF713;Aef1;ZNF79;ZNF135;ZNF713;ZN…	10090;9606;9606;9606;9606;9606;9606;9606;10116;9606;9606;9606;9606;10116;9606;9606;10116;9606;9606;7227;9606;10090;9606;9606;9606;7227;9606;10116;9606;9606;9606;10116;9606;10116;10116;10116;9606;10116;9606;10116;9606;10116;9606;10116;10090;9606;9606;10090;9606;9606;10116;9606;10116;9606;9606;7227;9606;9606;9606;9606;9606;10116;9606;10090;9606;9606;10116;9606;9606;9606;9606;9606;9606;10090;9606;96…			GO:0003700-IMP;GO:0003700-IEA;GO:0003700-NAS;GO:0003700-IDA;GO:0003700-IBA;GO:0001666-IEA;GO:0001666-IEP;GO:0007605-TAS;GO:0046872-IEA;GO:0001822-IEA;GO:0001822-IEP;GO:0005829-IEA;GO:0005829-IDA;GO:0008150-ND;GO:0008270-NAS;GO:0006351-IEA;GO:0006355-IEA;GO:0006355-NAS;GO:0006355-IBA;GO:0000976-IEA;GO:0003682-IEA;GO:0003682-IDA;GO:0022604-IMP;GO:0006357-TAS;GO:0005622-IEA;GO:0003677-IEA;GO:0003677…	DNA binding transcription factor activity-IMP;DNA binding transcription factor activity-IEA;DNA binding transcription factor activity-NAS;DNA binding transcription factor activity-IDA;DNA binding transcription factor activity-IBA;response to hypoxia-IEA;response to hypoxia-IEP;sensory perception of sound-TAS;metal ion binding-IEA;kidney development-IEA;kidney development-IEP;cytosol-IEA;cytosol-I…	Molecular Function-IMP;Molecular Function-IEA;Molecular Function-NAS;Molecular Function-IDA;Molecular Function-IBA;Biological Process-IEA;Biological Process-IEP;Biological Process-TAS;Molecular Function-IEA;Biological Process-IEA;Biological Process-IEP;Cellular Component-IEA;Cellular Component-IDA;Biological Process-ND;Molecular Function-NAS;Biological Process-IEA;Biological Process-IEA;Biologica…	17	GO:0000122;GO:0000785;GO:0001078;GO:0001666;GO:0001822;GO:0003677;GO:0003682;GO:0005515;GO:0005730;GO:0007010;GO:0007576;GO:0022604;GO:0043392;GO:0045893;GO:0046872;GO:0051593;GO:0070895	negative regulation of transcription by RNA polymerase II;chromatin;transcriptional repressor activity, RNA polymerase II proximal promoter sequence-specific DNA binding;response to hypoxia;kidney development;DNA binding;chromatin binding;protein binding;nucleolus;cytoskeleton organization;nucleolar fragmentation;regulation of cell morphogenesis;negative regulation of DNA binding;positive regulat…	Biological Process;Cellular Component;Molecular Function;Biological Process;Biological Process;Molecular Function;Molecular Function;Molecular Function;Cellular Component;Biological Process;Biological Process;Biological Process;Biological Process;Biological Process;Molecular Function;Biological Process;Biological Process			IPR013087;noIPR;noIPR;noIPR;noIPR;IPR013087;IPR013087;IPR013087;IPR013087;IPR013087;IPR013087;IPR013087;IPR013087;IPR036236;IPR036236
Females_1_(paired)_contig_10106	---NA---	ataattcacataaaccgtccatttagtacatcctaaacgtcgccatttcgacaaatatacaagttttgcgttatttaaaggccggcactaaatacgtttttcacaagtgaaaataaaaatgtttacgcttactttgttactttaagaaaagaaaatttttggaactaatggtgtctgttctggtacacacatgtatcgctttcgtgaggtgtcacacttatgaggtgttctggatcacacttcacatcgtcacagacctgaaaaatgtttatgtccagtgtacagctattgtatgcaaagttggaagatttttaaaaagttgaaagatttaaaaaaaccatctaaaatttgaacaaatccgcattcactgtaattttaccggaaaaataactttagttt…	507																																														noIPR;noIPR;noIPR;noIPR;noIPR
Females_1_(paired)_contig_10107	---NA---	ttggagttaaagaagcgaaaacttgaactggaattggaagctacgaaaaagcatttggaggaacaggaaaaacaattttcaaaaactgctgaaggtgttctgccaccagttgatgctttggtagttgctaatgcattgcaaaccgttggcataagaccagcacaaatgggcggccaggttataccacctgtaatggcccctggttatatgggaccccaaggaatggctttaaaccacatgagaccgtcaatgtatcatcataacatacgaggatttaggccaaatttacatccggctatgatgggtgatcaatcacaggctatcgctccagttgcgaatatgggtccaaatattaataagccacgagtgcacccagtaaattcagcattaatcagttcg…	505
Females_1_(paired)_contig_10108	---NA---	caaatatcaagatagatggcattgtcctcatgaaagaggacaacacaccccctgctatgtggattacgggtcgtgttactgatacattccccggaaaagatggccttacaagagcggtgcaagtaacaacttctcatggaacgatggccagaccaatcgttaagatagtcaagcttcccatatgctgaaacgctgtttcag	201
Females_1_(paired)_contig_10109	---NA---	aaacgaaagcatcagagccactacaccggcgacaaggaaaacaaacccatggatcgaatcttctcctcggttttttattgcacgcacatgcgcatgcgcatttatcagatacgatagtttctgaaacgccagagtagtttttcagtgtcgttgttgcactctccattggggagaaaagaagacagaaacaacaacaatcggctagcaaaaaacaaccgacttcagcaaagcagcaggcataaagtcaggcaaccaggcaaacaatgaatgcatgtgcaacagaccgccaaaagccccacaattgagagtcagtcgagtgtttgggatcacaactgatatctgttgtg	347																																														noIPR
Females_1_(paired)_contig_1011	ABCA3_HUMAN ame: Full=ATP-binding cassette sub-family A member 3 ame: Full=ABC-C transporter ame: Full=ATP-binding cassette transporter 3 Short=ATP-binding cassette 3	atcacatccgaaaaggagaaacaattgaaggaagttatgaaaattatgggtttggataattggctccattggacggcttggttttgtaaaaacttcgtaatgttgactatatcggccatattgataacgattattatgaagattcaatggtcccataatgttgccgnngcatttgtttctgtttcatgatggccacaatgttctcaaaggccagcactgcggccgctgttactggcttggtctggttcattgcatacatgcccttctcgtttatgtatcaaacctatgacgaattgagtttaggcaccaaaatgggttggtgtttaatttcaaataccgccatgggactggggctaaagctgattatgctttttgagggcacgggtgaaggtttacaat…	1426	20	5.8E-115	58.12%	swissprot	gi|85700402|sp|Q99758.2|ABCA3_HUMANRecName: Full=ATP-binding cassette sub-family A member 3 AltName: Full=ABC-C transporter AltName: Full=ATP-binding cassette transporter 3 Short=ATP-binding cassette 3;gi|338817896|sp|Q8R420.3|ABCA3_MOUSERecName: Full=ATP-binding cassette sub-family A member 3;gi|308153644|sp|O95477.3|ABCA1_HUMANRecName: Full=ATP-binding cassette sub-family A member 1 AltName: Fu…	Homo sapiens;Mus musculus;Homo sapiens;Mus musculus;Rattus norvegicus;Homo sapiens;Rattus norvegicus;Mus musculus;Mus musculus;Homo sapiens;Mus musculus;Rattus norvegicus;Homo sapiens;Homo sapiens;Mus musculus;Arabidopsis thaliana;Mus musculus;Homo sapiens;Dictyostelium discoideum;Dictyostelium discoideum	5.8E-115;2.6E-113;1.5E-92;1.9E-92;7.7E-89;1.2E-88;2.4E-88;2.4E-87;7.3E-85;7.4E-84;5.4E-76;6.8E-75;1.2E-74;1.7E-73;8.5E-71;1.4E-69;4.3E-69;1.2E-63;1.1E-60;1.3E-55	1704;1704;2261;2261;2434;2435;1773;1733;2310;2273;2434;2170;2146;5058;2159;1882;5034;2595;1631;1621	324;324;322;322;343;343;325;328;334;334;349;324;322;342;324;343;335;339;321;291	218;216;198;197;194;195;198;194;194;191;184;188;188;191;189;195;186;181;172;158	67.28%;66.67%;61.49%;61.18%;56.56%;56.85%;60.92%;59.15%;58.08%;57.19%;52.72%;58.02%;58.39%;55.85%;58.33%;56.85%;55.52%;53.39%;53.58%;54.30%	19.01%;19.01%;14.24%;14.24%;14.09%;14.09%;18.33%;18.93%;14.46%;14.69%;14.34%;14.93%;15.00%;6.76%;15.01%;18.23%;6.65%;13.06%;19.68%;17.95%	68.16%;68.16%;67.74%;67.74%;72.16%;72.16%;68.37%;69.00%;70.27%;70.27%;73.42%;68.16%;67.74%;71.95%;68.16%;72.16%;70.48%;71.32%;67.53%;61.22%	6;6;5;5;5;5;5;5;5;5;5;4;4;6;4;6;6;4;6;4	3;3;3;3;3;3;3;3;3;3;3;3;3;3;3;3;3;3;3;3	85700402;338817896;308153644;341940621;51315732;206729923;1035995929;1035995922;60391189;6707663;62512166;81912033;161784300;327478592;81916062;75327922;81910100;269849713;75018032;75018036	Q99758;Q8R420;O95477;P41233;Q9ESR9;Q9BZC7;E9PU17;E9PX95;O35600;P78363;P41234;Q7TNJ2;Q8IZY2;Q86UQ4;Q91V24;Q84M24;Q5SSE9;Q86UK0;Q8T6J1;Q8T6J5	305.064;303.908;262.692;262.692;239.58;238.81;236.113;231.106;251.521;246.514;196.438;247.669;244.588;213.001;234.187;216.083;204.912;207.223;165.236;169.859	gi|85700402|sp|Q99758.2|ABCA3_HUMANRecName: Full=ATP-binding cassette sub-family A member 3 AltName: Full=ABC-C transporter AltName: Full=ATP-binding cassette transporter 3 Short=ATP-binding cassette 3	Homo sapiens	5.8E-115	1704	324	218	67.28%	19.01%	68.16%	6	3	85700402	Q99758	305064	Abca1;ABCA12;Abca7;Abca7;Abca4;ABCA3;Abca3;ABCA7;ABCA1;ABCA1;Abca4;Abca1;ABCA2;Abca1;Abca1;ABCA3;Abca1;Abca7;ABCA3;ABCA3;Abca1;Abca3;Abca1;Abca2;Abca1;Abca1;Abca4;Abca3;Abca3;Abca1;ABCA1;Abca17;abcA6;ABCA2;Abca1;ABCA2;abcA6;Abca1;Abca4;ABCA7;Abca7;ABCA2;ABCA2;Abca7;abcA6;Abca7;ABCA1;Abca7;Abca7;abcA6;ABCA12;ABCA7;Abca1;ABCA2;ABCA7;Abca1;ABCA2;Abca7;Abca1;ABCA13;ABCA2;ABCA13;Abca7;Abca7;ABCA1;ABCA…	10090;9606;10116;10116;10090;9606;10090;9606;3702;9606;10090;10090;9606;10090;10090;9606;10090;10090;9606;9606;10090;10090;10090;10116;10090;10090;10090;10090;10090;10090;9606;10090;44689;9606;10090;9606;44689;10090;10090;9606;10116;9606;9606;10116;44689;10116;9606;10116;10090;44689;9606;9606;10090;9606;9606;10090;9606;10116;10090;9606;9606;9606;10090;10090;3702;9606;9606;3702;10090;9606;10116;10…			GO:0042493-IEA;GO:0042493-TAS;GO:0045121-IEA;GO:0045121-ISO;GO:0045121-IDA;GO:0048471-IEA;GO:0048471-ISO;GO:0048471-IDA;GO:0018149-ISS;GO:0018149-ISO;GO:0018149-IDA;GO:0030301-IEA;GO:0034504-ISS;GO:0034504-ISO;GO:0034504-IDA;GO:0070723-ISO;GO:0070723-IEP;GO:0030667-TAS;GO:0016887-IEA;GO:0016887-ISS;GO:0016887-ISO;GO:0016887-IDA;GO:0038027-IEA;GO:0038027-ISS;GO:0038027-ISO;GO:0038027-IDA;GO:003418…	response to drug-IEA;response to drug-TAS;membrane raft-IEA;membrane raft-ISO;membrane raft-IDA;perinuclear region of cytoplasm-IEA;perinuclear region of cytoplasm-ISO;perinuclear region of cytoplasm-IDA;peptide cross-linking-ISS;peptide cross-linking-ISO;peptide cross-linking-IDA;cholesterol transport-IEA;protein localization to nucleus-ISS;protein localization to nucleus-ISO;protein localizatio…	Biological Process-IEA;Biological Process-TAS;Cellular Component-IEA;Cellular Component-ISO;Cellular Component-IDA;Cellular Component-IEA;Cellular Component-ISO;Cellular Component-IDA;Biological Process-ISS;Biological Process-ISO;Biological Process-IDA;Biological Process-IEA;Biological Process-ISS;Biological Process-ISO;Biological Process-IDA;Biological Process-ISO;Biological Process-IEP;Cellular…	74	GO:0001750;GO:0001891;GO:0005102;GO:0005524;GO:0005543;GO:0005765;GO:0005768;GO:0005789;GO:0005794;GO:0005815;GO:0005887;GO:0006497;GO:0006638;GO:0006649;GO:0007040;GO:0007189;GO:0007601;GO:0007613;GO:0008203;GO:0008509;GO:0009897;GO:0010745;GO:0010875;GO:0010887;GO:0014070;GO:0015485;GO:0016197;GO:0016324;GO:0017127;GO:0018149;GO:0019216;GO:0019905;GO:0030054;GO:0031267;GO:0032367;GO:0032489;GO:…	photoreceptor outer segment;phagocytic cup;signaling receptor binding;ATP binding;phospholipid binding;lysosomal membrane;endosome;endoplasmic reticulum membrane;Golgi apparatus;microtubule organizing center;integral component of plasma membrane;protein lipidation;neutral lipid metabolic process;phospholipid transfer to membrane;lysosome organization;adenylate cyclase-activating G-protein coupled…	Cellular Component;Cellular Component;Molecular Function;Molecular Function;Molecular Function;Cellular Component;Cellular Component;Cellular Component;Cellular Component;Cellular Component;Cellular Component;Biological Process;Biological Process;Biological Process;Biological Process;Biological Process;Biological Process;Biological Process;Biological Process;Molecular Function;Cellular Component;…	EC:3.6.1.3;EC:3.6.3.1;EC:3.6.1.15	Adenosinetriphosphatase;Phospholipid-translocating ATPase;Nucleoside-triphosphate phosphatase	IPR003439;noIPR;noIPR;IPR026082;noIPR;noIPR;noIPR;noIPR;noIPR;noIPR;noIPR;noIPR;IPR027417;noIPR;noIPR
Females_1_(paired)_contig_10110	PYGO_DROME ame: Full= pygopus ame: Full= gammy legs	ttcactttcttttcctaatgttattttgttttcgtttttttatattattattatattatactcttatatattcatgtatgatgtgttgtggtgttttagatgatgatttccgtttccgttcttaatttcatttatcttattgttcatttagccggatttgttgtttttaaggagggggaaattttttttataagttgactctgtgcttttgtttcttgttggtgtatggaggagtgggtggagatggtggctgtggtgtagtgctactgttgttgtttggtattattttgtaatcgttgttataaactaagtattttcaatacattaacatattattcttttctcagatggttttagggattgttgtgttttgttttttgtctatatattcaataatat…	1135	4	2.4E-48	76.75%	swissprot	gi|23396827|sp|Q9V9W8.1|PYGO_DROMERecName: Full=Protein pygopus AltName: Full=Protein gammy legs;gi|23396825|sp|Q9BRQ0.2|PYGO2_HUMANRecName: Full=Pygopus homolog 2;gi|23396826|sp|Q9D0P5.1|PYGO1_MOUSERecName: Full=Pygopus homolog 1;gi|23396828|sp|Q9Y3Y4.2|PYGO1_HUMANRecName: Full=Pygopus homolog 1	Drosophila melanogaster;Homo sapiens;Mus musculus;Homo sapiens	2.4E-48;1.1E-16;2.4E-16;2.4E-16	815;406;417;419	83;68;69;69	82;45;49;49	98.80%;66.18%;71.01%;71.01%	10.18%;16.75%;16.55%;16.47%	21.94%;17.97%;18.24%;18.24%	1;1;1;1	-1;-1;-1;-1	23396827;23396825;23396826;23396828	Q9V9W8;Q9BRQ0;Q9D0P5;Q9Y3Y4	179.104;84.3445;83.5741;83.5741	gi|23396827|sp|Q9V9W8.1|PYGO_DROMERecName: Full=Protein pygopus AltName: Full=Protein gammy legs	Drosophila melanogaster	2.4E-48	815	83	82	98.80%	10.18%	21.94%	1	-1	23396827	Q9V9W8	179104	PYGO2;pygo;pygo;pygo;pygo;PYGO1;Pygo1;PYGO2;PYGO2;PYGO1;PYGO2;PYGO2;PYGO1;PYGO1;PYGO2;pygo;PYGO1;pygo;PYGO2;pygo;PYGO2;pygo;PYGO2;PYGO1;PYGO2;pygo;pygo;Pygo1;Pygo1;PYGO2;PYGO2;pygo;PYGO1;Pygo1;PYGO1;PYGO2;PYGO2;Pygo1;Pygo1;pygo;PYGO2;Pygo1;Pygo1;pygo;pygo;Pygo1;pygo;Pygo1;PYGO2;PYGO2;Pygo1;PYGO2;PYGO1;PYGO2;PYGO2;Pygo1;Pygo1;PYGO2;PYGO2;Pygo1;pygo;PYGO2;PYGO2;pygo;PYGO2;PYGO2;Pygo1;Pygo1;PYGO1;Py…	9606;7227;7227;7227;7227;9606;10090;9606;9606;9606;9606;9606;9606;9606;9606;7227;9606;7227;9606;7227;9606;7227;9606;9606;9606;7227;7227;10090;10090;9606;9606;7227;9606;10090;9606;9606;9606;10090;10090;7227;9606;10090;10090;7227;7227;10090;7227;10090;9606;9606;10090;9606;9606;9606;9606;10090;10090;9606;9606;10090;7227;9606;9606;7227;9606;9606;10090;10090;9606;10090;7227;7227;7227;9606;10090;9606;9…			GO:0001822-IEA;GO:0001822-IGI;GO:0046872-IEA;GO:0042393-IEA;GO:0001701-IEA;GO:0033599-IEA;GO:0035214-IMP;GO:1990907-IDA;GO:0034504-IEA;GO:0034504-IDA;GO:0051569-IEA;GO:0035034-IEA;GO:0007286-IEA;GO:0007286-IGI;GO:0006351-IMP;GO:0006351-IPI;GO:0060021-IEA;GO:0009880-IMP;GO:0007367-IMP;GO:0007367-IEA;GO:0007420-IEA;GO:0003682-IEA;GO:0007289-IEA;GO:0007289-IGI;GO:0035293-IMP;GO:0001105-IDA;GO:000110…	kidney development-IEA;kidney development-IGI;metal ion binding-IEA;histone binding-IEA;in utero embryonic development-IEA;regulation of mammary gland epithelial cell proliferation-IEA;eye-antennal disc development-IMP;beta-catenin-TCF complex-IDA;protein localization to nucleus-IEA;protein localization to nucleus-IDA;regulation of histone H3-K4 methylation-IEA;histone acetyltransferase regulator…	Biological Process-IEA;Biological Process-IGI;Molecular Function-IEA;Molecular Function-IEA;Biological Process-IEA;Biological Process-IEA;Biological Process-IMP;Cellular Component-IDA;Biological Process-IEA;Biological Process-IDA;Biological Process-IEA;Molecular Function-IEA;Biological Process-IEA;Biological Process-IGI;Biological Process-IMP;Biological Process-IPI;Biological Process-IEA;Biologic…	18	GO:0001105;GO:0001822;GO:0002244;GO:0005654;GO:0007289;GO:0007367;GO:0030177;GO:0034504;GO:0035064;GO:0035214;GO:0035293;GO:0045944;GO:0046872;GO:0048526;GO:0060070;GO:0060232;GO:1904837;GO:1990907	RNA polymerase II transcription coactivator activity;kidney development;hematopoietic progenitor cell differentiation;nucleoplasm;spermatid nucleus differentiation;segment polarity determination;positive regulation of Wnt signaling pathway;protein localization to nucleus;methylated histone binding;eye-antennal disc development;chitin-based larval cuticle pattern formation;positive regulation of t…	Molecular Function;Biological Process;Biological Process;Cellular Component;Biological Process;Biological Process;Biological Process;Biological Process;Molecular Function;Biological Process;Biological Process;Biological Process;Molecular Function;Biological Process;Biological Process;Biological Process;Biological Process;Cellular Component			IPR001965;IPR019787;IPR013083;noIPR;IPR019786;IPR019787;noIPR;IPR011011
Females_1_(paired)_contig_10111	SGTB_HUMAN ame: Full=Small glutamine-rich tetratricopeptide repeat-containing beta ame: Full=Beta-SGT ame: Full=Small glutamine-rich with tetratricopeptide repeats 2	ttttttttaagagcgacaagatagtgtccgggaagctattatttaattgcagtaaactacgtgttacaactaaatttaataacaaatttcaagatgccagacgaggtgcagcaaacatttgttcgtagttttattgattaccttaaaaatcaaataaattcacaagccttttctccggatgcccaagagagttgtgaagtggccattcaatgtctgcaggcagcttttgatctaggtgaagaggaagaagcagaggaacaggcacagacaacggcagagccctcttccggtacgtcgtcaaaggtgaatgccaaagaagtaaaacttttcgatctattcgaaacatattatttggagcgaaatccagaaattttgaaaatgactgaaacaattaagaat…	1277	20	1.3E-35	53.57%	swissprot	gi|41018109|sp|Q96EQ0.1|SGTB_HUMANRecName: Full=Small glutamine-rich tetratricopeptide repeat-containing protein beta AltName: Full=Beta-SGT AltName: Full=Small glutamine-rich protein with tetratricopeptide repeats 2;gi|52783415|sp|Q8VD33.1|SGTB_MOUSERecName: Full=Small glutamine-rich tetratricopeptide repeat-containing protein beta AltName: Full=Beta-SGT;gi|81912832|sp|Q80W98.1|SGTB_RATRecName: …	Homo sapiens;Mus musculus;Rattus norvegicus;Rattus norvegicus;Homo sapiens;Bos taurus;Dictyostelium discoideum;Mus musculus;Schizosaccharomyces pombe 972h-;Ustilago maydis 521;Mus musculus;Rattus norvegicus;Rattus norvegicus;Bos taurus;Homo sapiens;Macaca fascicularis;Cricetulus griseus;Saccharomyces cerevisiae S288C;Homo sapiens;Mus musculus	1.3E-35;2.6E-34;2.6E-34;2.8E-32;4.9E-32;5.4E-32;7.1E-32;9.6E-32;4.3E-24;6.6E-22;5.6E-17;6.2E-17;7.5E-17;7.7E-17;8.1E-17;1.3E-16;1.4E-16;1.6E-16;1.8E-16;2.0E-16	304;304;304;314;313;313;334;315;317;352;543;659;543;543;665;543;543;346;543;660	270;262;262;201;201;201;192;201;252;114;177;107;177;177;107;177;177;204;177;107	137;136;136;113;113;115;115;112;123;71;89;63;88;90;62;89;87;92;89;62	50.74%;51.91%;51.91%;56.22%;56.22%;57.21%;59.90%;55.72%;48.81%;62.28%;50.28%;58.88%;49.72%;50.85%;57.94%;50.28%;49.15%;45.10%;50.28%;57.94%	88.82%;86.18%;86.18%;64.01%;64.22%;64.22%;57.49%;63.81%;79.50%;32.39%;32.60%;16.24%;32.60%;32.60%;16.09%;32.60%;32.60%;58.96%;32.60%;16.21%	63.43%;61.55%;61.55%;47.22%;47.22%;47.22%;45.11%;47.22%;59.20%;26.78%;41.58%;25.14%;41.58%;41.58%;25.14%;41.58%;41.58%;47.92%;41.58%;25.14%	1;1;1;1;1;1;1;1;1;1;3;2;2;2;2;3;3;1;3;2	1;1;1;1;1;1;1;1;1;1;1;1;1;1;1;1;1;1;1;1	41018109;52783415;81912832;8134664;8134666;122146102;74997097;41018011;74675927;550540927;54036445;81910765;54036435;122144074;158564023;75077117;54036441;74676529;400042;81917075	Q96EQ0;Q8VD33;Q80W98;O70593;O43765;Q32LM2;Q54VG4;Q8BJU0;O13797;P0CT30;Q60864;Q68FQ7;O35814;Q3ZBZ8;Q9H6T3;Q4R8N7;O54981;Q12118;P31948;Q9D706	138.272;134.42;134.42;129.028;128.257;128.257;128.257;127.487;105.145;99.3673;86.6557;86.6557;86.2705;86.2705;86.2705;85.5001;85.5001;83.9593;85.1149;85.1149	gi|41018109|sp|Q96EQ0.1|SGTB_HUMANRecName: Full=Small glutamine-rich tetratricopeptide repeat-containing protein beta AltName: Full=Beta-SGT AltName: Full=Small glutamine-rich protein with tetratricopeptide repeats 2	Homo sapiens	1.3E-35	304	270	137	50.74%	88.82%	63.43%	1	1	41018109	Q96EQ0	138272	Stip1;RPAP3;Sgta;SGTA;STIP1;Sgta;STIP1;SGTA;SGTA;SGTA;Stip1;SGTA;SGTA;STIP1;Stip1;SGTA;STIP1;Stip1;Stip1;Stip1;SGT2;Stip1;SGTA;Sgta;Sgtb;Stip1;STIP1;STIP1;Stip1;SGTA;STIP1;Sgta;SGT2;Sgta;Sgta;Sgta;Sgtb;SGT2;Sgta;Sgta;SGTA;Stip1;Sgtb;Stip1;sgt2;sgt;Stip1;Sgta;SGTA;Rpap3;Stip1;Stip1;sgt2;SGTA;STIP1;Sgta;Rpap3;Sgta;Sgta;Sgta;SGTA;RPAP3;Stip1;Sgta;SGT2;Sgta;SGTA;Sgtb;SGTA;SGT2;Sgta;Sgta;Sgtb;SGTA;SGT…	10116;9606;10116;9606;9606;10116;9606;9913;9913;9606;10116;9913;9606;9606;10116;9606;9606;10090;10090;10116;559292;10116;9913;10090;10090;10090;9606;9913;10116;9913;9606;10116;559292;10116;10116;10090;10116;559292;10116;10116;9913;10116;10116;10116;284812;44689;10090;10116;9913;10116;10090;10116;284812;9913;9606;10116;10090;10090;10116;10116;9913;9606;10116;10116;559292;10090;9913;10116;9913;5592…			GO:0032947-IMP;GO:0003723-N/A;GO:0003723-ISO;GO:0009408-IMP;GO:0051087-IEA;GO:0051087-TAS;GO:0051087-IPI;GO:0005829-IEA;GO:0005829-N/A;GO:0005829-ISO;GO:0005829-TAS;GO:0005829-IDA;GO:0016020-IEA;GO:0016020-ISO;GO:0016020-IDA;GO:2000059-IEA;GO:2000059-ISS;GO:2000059-ISO;GO:2000059-IDA;GO:0030544-IEA;GO:0030544-TAS;GO:0030544-IPI;GO:0043209-IEA;GO:0043209-ISO;GO:0043209-IDA;GO:1904288-IEA;GO:190428…	protein-containing complex scaffold activity-IMP;RNA binding-N/A;RNA binding-ISO;response to heat-IMP;chaperone binding-IEA;chaperone binding-TAS;chaperone binding-IPI;cytosol-IEA;cytosol-N/A;cytosol-ISO;cytosol-TAS;cytosol-IDA;membrane-IEA;membrane-ISO;membrane-IDA;negative regulation of ubiquitin-dependent protein catabolic process-IEA;negative regulation of ubiquitin-dependent protein cataboli…	Molecular Function-IMP;Molecular Function-N/A;Molecular Function-ISO;Biological Process-IMP;Molecular Function-IEA;Molecular Function-TAS;Molecular Function-IPI;Cellular Component-IEA;Cellular Component-N/A;Cellular Component-ISO;Cellular Component-TAS;Cellular Component-IDA;Cellular Component-IEA;Cellular Component-ISO;Cellular Component-IDA;Biological Process-IEA;Biological Process-ISS;Biologic…	8	GO:0005634;GO:0005829;GO:0016020;GO:0043621;GO:0097255;GO:1903070;GO:1903071;GO:1904288	nucleus;cytosol;membrane;protein self-association;R2TP complex;negative regulation of ER-associated ubiquitin-dependent protein catabolic process;positive regulation of ER-associated ubiquitin-dependent protein catabolic process;BAT3 complex binding	Cellular Component;Cellular Component;Cellular Component;Molecular Function;Cellular Component;Biological Process;Biological Process;Molecular Function			noIPR;IPR019734;noIPR;IPR001440;IPR011990;IPR032374;noIPR;noIPR;noIPR;noIPR;noIPR;IPR019734;IPR013026;IPR011990
Females_1_(paired)_contig_10113	RENT1_ARATH ame: Full=Regulator of nonsense transcripts 1 homolog ame: Full=ATP-dependent helicase UPF1	gagcttttaagagtttcgctacgaattccgcttccaaattattagtaatctttccattttcacatgccttattttgggtataggctaaatttaggacggtaaatggaacgagaggtgttttgtaatctatggtatttgtaccatttataagttcgtttttgtagaaatactgattaggccatctacaaatttctggatgcattcgatattgtgtttgaagtccagaga	228	3	4.4E-4	69.21%	swissprot	gi|88984684|sp|Q9FJR0.2|RENT1_ARATHRecName: Full=Regulator of nonsense transcripts 1 homolog AltName: Full=ATP-dependent helicase UPF1;gi|74582870|sp|O94387.1|YGSA_SCHPORecName: Full=Uncharacterized ATP-dependent helicase C29A10.10c;gi|27923995|sp|Q9VYS3.2|RENT1_DROMERecName: Full=Regulator of nonsense transcripts 1 homolog	Arabidopsis thaliana;Schizosaccharomyces pombe 972h-;Drosophila melanogaster	4.4E-4;4.6E-4;4.7E-4	1254;1944;1180	40;29;37	24;24;24	60.00%;82.76%;64.86%	3.19%;1.49%;3.14%	52.63%;38.16%;48.68%	1;1;1	-3;-3;-3	88984684;74582870;27923995	Q9FJR0;O94387;Q9VYS3	41.2022;41.2022;41.2022	gi|88984684|sp|Q9FJR0.2|RENT1_ARATHRecName: Full=Regulator of nonsense transcripts 1 homolog AltName: Full=ATP-dependent helicase UPF1	Arabidopsis thaliana	4.4E-4	1254	40	24	60.00%	3.19%	52.63%	1	-3	88984684	Q9FJR0	412022	UPF1;Upf1;UPF1;Upf1;Upf1;UPF1;SPBC29A10.10c;Upf1;Upf1;UPF1;UPF1;Upf1;SPBC29A10.10c;UPF1;UPF1;SPBC29A10.10c;Upf1;UPF1;UPF1;SPBC29A10.10c;SPBC29A10.10c;SPBC29A10.10c;SPBC29A10.10c;UPF1;UPF1;UPF1;SPBC29A10.10c;UPF1;UPF1;UPF1;UPF1;SPBC29A10.10c;UPF1;UPF1;Upf1;SPBC29A10.10c;UPF1;Upf1;Upf1;SPBC29A10.10c;UPF1;UPF1;UPF1;UPF1;SPBC29A10.10c;UPF1;Upf1;SPBC29A10.10c;UPF1;UPF1;SPBC29A10.10c;SPBC29A10.10c;Upf1…	3702;7227;3702;7227;7227;3702;284812;7227;7227;3702;3702;7227;284812;3702;3702;284812;7227;3702;3702;284812;284812;284812;284812;3702;3702;3702;284812;3702;3702;3702;3702;284812;3702;3702;7227;284812;3702;7227;7227;284812;3702;3702;3702;3702;284812;3702;7227;284812;3702;3702;284812;284812;7227;284812;7227;284812;284812;3702;284812;7227;7227;7227;284812;3702;284812;3702;3702;284812;7227;3702;7227;…			GO:0016180-ISO;GO:0003723-IEA;GO:0048571-IMP;GO:0046872-IEA;GO:0005829-RCA;GO:0005829-IDA;GO:0003729-IDA;GO:0071456-IMP;GO:0016246-IMP;GO:0016787-IEA;GO:0008270-IEA;GO:0035195-IMP;GO:0008033-ISO;GO:0000932-IEA;GO:0000932-IDA;GO:0009863-IMP;GO:0009506-IDA;GO:0005524-IEA;GO:0009867-IMP;GO:0006952-IEA;GO:0005886-IDA;GO:0003677-IEA;GO:0005515-IPI;GO:0000166-IEA;GO:0005737-IEA;GO:0005737-IDA;GO:000018…	snRNA processing-ISO;RNA binding-IEA;long-day photoperiodism-IMP;metal ion binding-IEA;cytosol-RCA;cytosol-IDA;mRNA binding-IDA;cellular response to hypoxia-IMP;RNA interference-IMP;hydrolase activity-IEA;zinc ion binding-IEA;gene silencing by miRNA-IMP;tRNA processing-ISO;P-body-IEA;P-body-IDA;salicylic acid mediated signaling pathway-IMP;plasmodesma-IDA;ATP binding-IEA;jasmonic acid mediated si…	Biological Process-ISO;Molecular Function-IEA;Biological Process-IMP;Molecular Function-IEA;Cellular Component-RCA;Cellular Component-IDA;Molecular Function-IDA;Biological Process-IMP;Biological Process-IMP;Molecular Function-IEA;Molecular Function-IEA;Biological Process-IMP;Biological Process-ISO;Cellular Component-IEA;Cellular Component-IDA;Biological Process-IMP;Cellular Component-IDA;Molecula…							noIPR;noIPR;noIPR;noIPR
Females_1_(paired)_contig_10114	ZRAB2_CHICK ame: Full=Zinc finger Ran-binding domain-containing 2	ggaactgaaataggcaaggtggcagccgaaaaatccaagggtctttttagcgctgaagattggcagtgtaacaaatgtgggaatgttaattgggcccgccgtcagacgtgtaatatttgcaatgctcccaaggtcacagataatgaagaaagaaccggttttggaggtggatacaacgatcgtggtgttgtagaatacaaggaacatgtagaatcagatagtgaatacgatgaatttggtcgcctgaaaaaacgtaagaaaaattcaaattcnnnnnnnnnnnnnnnnnnnnnnnnnnnnnnnagaagaagaggacgaagatgaagaagatggaagtgacgacgacctagccaaatatgatttattcggagatgaggatgaagagctggaaaccaaaca…	519	6	9.7E-31	71.73%	swissprot	gi|75571429|sp|Q5ZLX5.1|ZRAB2_CHICKRecName: Full=Zinc finger Ran-binding domain-containing protein 2;gi|118578026|sp|Q19QU3.1|ZRAB2_PIGRecName: Full=Zinc finger Ran-binding domain-containing protein 2 AltName: Full=Zinc finger protein 265;gi|75054734|sp|Q5R580.1|ZRAB2_PONABRecName: Full=Zinc finger Ran-binding domain-containing protein 2 AltName: Full=Zinc finger protein 265;gi|146291107|sp|Q9R02…	Gallus gallus;Sus scrofa;Pongo abelii;Mus musculus/Rattus norvegicus;Homo sapiens;Arabidopsis thaliana	9.7E-31;3.8E-30;4.1E-30;5.0E-30;5.4E-30;1.8E-7	334;328;320;330;330;372	79;79;79;79;79;79	61;60;60;60;60;39	77.22%;75.95%;75.95%;75.95%;75.95%;49.37%	23.65%;24.09%;24.69%;23.94%;23.94%;21.24%	45.66%;45.66%;45.66%;45.66%;45.66%;45.66%	1;1;1;1;1;1	1;1;1;1;1;1	75571429;118578026;75054734;146291107/146291108;146291106;75333023	Q5ZLX5;Q19QU3;Q5R580;O35986/Q9R020;O95218;Q9AST1	119.013;117.087;117.087;116.701;116.701;53.1434	gi|75571429|sp|Q5ZLX5.1|ZRAB2_CHICKRecName: Full=Zinc finger Ran-binding domain-containing protein 2	Gallus gallus	9.7E-31	334	79	61	77.22%	23.65%	45.66%	1	1	75571429	Q5ZLX5	119013	ZRANB2;TAF15;ZRANB2;Zranb2;ZRANB2;ZRANB2;Zranb2;ZRANB2;ZRANB2;TAF15;Zranb2;ZRANB2;ZRANB2;ZRANB2;TAF15;ZRANB2;ZRANB2;ZRANB2;ZRANB2;ZRANB2;ZRANB2;Zranb2;TAF15;Zranb2;TAF15;ZRANB2;Zranb2;ZRANB2;ZRANB2;TAF15;ZRANB2;ZRANB2;Zranb2;ZRANB2;ZRANB2;TAF15;Zranb2;ZRANB2;ZRANB2;Zranb2;ZRANB2;ZRANB2;Zranb2;TAF15;ZRANB2;ZRANB2;TAF15;ZRANB2;Zranb2;ZRANB2;ZRANB2;ZRANB2;TAF15;Zranb2;ZRANB2;ZRANB2;TAF15;ZRANB2;ZRAN…	9606;3702;9606;10116;9606;9606;10090;9606;9606;3702;10116;9606;9031;9823;3702;9601;9606;9823;9601;9031;9606;10090;3702;10116;3702;9031;10090;9606;9823;3702;9606;9606;10116;9031;9606;3702;10090;9606;9606;10090;9606;9031;10090;3702;9606;9606;3702;9606;10090;9601;9601;9601;3702;10090;9823;9606;3702;9031;9606;9823;10116;9606;10116;9601;9601;9606;9606;9031;9601;10116;3702;10090;9823;9606;10116;9823;96…			GO:0005515-IPI;GO:0003700-TAS;GO:0003723-IEA;GO:0003723-N/A;GO:0003723-ISO;GO:0003723-TAS;GO:0008380-IEA;GO:0008380-TAS;GO:0046872-IEA;GO:0006351-IEA;GO:0006355-IEA;GO:0006397-IEA;GO:0005654-IEA;GO:0005654-IDA;GO:0005634-IEA;GO:0005634-TAS;GO:0005634-IDA;GO:0003676-IEA	protein binding-IPI;DNA binding transcription factor activity-TAS;RNA binding-IEA;RNA binding-N/A;RNA binding-ISO;RNA binding-TAS;RNA splicing-IEA;RNA splicing-TAS;metal ion binding-IEA;transcription, DNA-templated-IEA;regulation of transcription, DNA-templated-IEA;mRNA processing-IEA;nucleoplasm-IEA;nucleoplasm-IDA;nucleus-IEA;nucleus-TAS;nucleus-IDA;nucleic acid binding-IEA	Molecular Function-IPI;Molecular Function-TAS;Molecular Function-IEA;Molecular Function-N/A;Molecular Function-ISO;Molecular Function-TAS;Biological Process-IEA;Biological Process-TAS;Molecular Function-IEA;Biological Process-IEA;Biological Process-IEA;Biological Process-IEA;Cellular Component-IEA;Cellular Component-IDA;Cellular Component-IEA;Cellular Component-TAS;Cellular Component-IDA;Molecula…	7	GO:0003700;GO:0003723;GO:0005515;GO:0005654;GO:0005667;GO:0008380;GO:0045449	DNA binding transcription factor activity;RNA binding;protein binding;nucleoplasm;transcription factor complex;RNA splicing;regulation of transcription, DNA-templated	Molecular Function;Molecular Function;Molecular Function;Cellular Component;Cellular Component;Biological Process;Biological Process			noIPR
Females_1_(paired)_contig_10115	---NA---	gtttaacatccggcacttcttttaagagttttcttggacgcgatttgaattcgaatcgttcatcatgggttccatgtaaatgtggccggggacgtctttcattgatatatgttactttggcagatgtattatggccgactttatctgagcgttctatagaacacgatgctgaattgcggctatcaccactagatatactcttaatattaattttgggcatggccatgggagaggcaggagttgctgatttaggggcgctatttgtaacatcttcttcggtttccacttccaccaatttctgacgttcgacaacttcgtcattgggttccatagtaatgtatattggagttggtgttcttattgttccctgggattccagtaaaatcacaatgggaacca…	613																																														noIPR;noIPR;noIPR;noIPR
Females_1_(paired)_contig_10116	---NA---	tattgttttggtccatgtcaaccaaagagttgtaataaattattaatgaatataattattatttgatattatttttaatattatttccaagtaatgtaatgtaaacaaaacatgttggatgtttgaccctaatctgtagcgtgtggacgtatctttgataccaggaaaggtggcagcatagatccacgaagaagaatgtttcaattttcaaataacaacagaaaattatataattatggcgtcaatatcagaaatgttaaatttgcaaaaatatcgttattgtttcatagccggatgttttgcagcgggtggtagtttctttggcaaattacccagtttcctggagagtgtagattgccattatgcagttttcgttatcgtgaaaattttgccgcttgt…	710																																														noIPR;noIPR;noIPR;noIPR;noIPR;noIPR;noIPR;noIPR;noIPR;noIPR;noIPR;noIPR;noIPR;noIPR;noIPR
Females_1_(paired)_contig_10117	TAF11_DROME ame: Full=Transcription initiation factor TFIID subunit 11 ame: Full=TAFII30 beta ame: Full=Transcription initiation factor TFIID 28 kDa subunit beta Short=p28-beta	ttcctccataacatccaaggcttcttcgactatttcaccaacaaaaactttggctattccagacatggcaattacaacattctgggaaactgaacacccagtaatagtttgcattagacgtttgaccgctgctttgggaaaggctgatcttctatacatttcataacgatctagttgctcttctgtgaaattggaaaccaatacctgcattttttctctctcctcctcttccatttcttttttactcttttgtttcttattttgtggctgatcatctccatcatctcggtgatctgagttttccgatttaattctttgattttcatctctactatcgccaaattcttctcgattatcctcagatttgtgaccaccaccctgctcatcggacgacgaatt…	540	11	1.9E-41	83.13%	swissprot	gi|1729813|sp|P49906.1|TAF11_DROMERecName: Full=Transcription initiation factor TFIID subunit 11 AltName: Full=TAFII30 beta AltName: Full=Transcription initiation factor TFIID 28 kDa subunit beta Short=p28-beta;gi|62511139|sp|Q5U1X0.1|TAF11_RATRecName: Full=Transcription initiation factor TFIID subunit 11 AltName: Full=TFIID subunit p30-beta AltName: Full=Transcription initiation factor TFIID 28 …	Drosophila melanogaster;Rattus norvegicus;Pongo abelii;Mus musculus;Homo sapiens;Homo sapiens;Dictyostelium discoideum;Arabidopsis thaliana;Arabidopsis thaliana;Schizosaccharomyces pombe 972h-;Saccharomyces cerevisiae S288C	1.9E-41;4.4E-35;5.6E-35;5.7E-35;9.0E-35;3.7E-25;7.1E-17;2.2E-13;7.8E-13;1.1E-12;8.4E-9	196;211;211;211;211;198;450;210;204;199;346	69;69;70;69;70;69;70;71;71;69;67	69;67;68;67;68;57;50;48;50;46;45	100.00%;97.10%;97.14%;97.10%;97.14%;82.61%;71.43%;67.61%;70.42%;66.67%;67.16%	35.20%;32.70%;33.18%;32.70%;33.18%;34.85%;15.56%;33.81%;34.80%;34.67%;19.36%	38.33%;38.33%;38.89%;38.33%;38.89%;38.33%;38.89%;39.44%;39.44%;38.33%;37.22%	1;1;1;1;1;1;1;1;1;1;1	-1;-1;-1;-1;-1;-1;-1;-1;-1;-1;-1	1729813;62511139;62511198;62511223;3024707;187661969;74897247;75264738;550540905;74665562;2498983	P49906;Q5U1X0;Q5RA91;Q99JX1;Q15544;A6NLC8;Q54XM9;Q9M565;F4HR03;Q9US54;Q04226	144.05;127.872;127.872;127.872;127.102;101.679;81.2629;68.9366;67.3958;66.6254;56.9954	gi|1729813|sp|P49906.1|TAF11_DROMERecName: Full=Transcription initiation factor TFIID subunit 11 AltName: Full=TAFII30 beta AltName: Full=Transcription initiation factor TFIID 28 kDa subunit beta Short=p28-beta	Drosophila melanogaster	1.9E-41	196	69	69	100.00%	35.20%	38.33%	1	-1	1729813	P49906	144.05	Taf11;Taf11;TAF11;TAF11;taf11;Taf11;taf11;TAF11;taf11;Taf11;Taf11;taf11;TAF11B;TAF11;TAF11;TAF11;Taf11;TAF11;taf11;Taf11;Taf11;taf11;TAF11;Taf11;taf11;Taf11;TAF11B;TAF11B;Taf11;taf11;Taf11;TAF11;taf11;taf11;taf11;Taf11;Taf11;TAF11;taf11;Taf11;TAF11;taf11;Taf11;taf11;taf11;taf11;taf11;taf11;TAF11B;Taf11;taf11;TAF11B;taf11;TAF11;TAF11;Taf11;Taf11;Taf11;Taf11;Taf11;TAF11;TAF11;TAF11;taf11;TAF11;Taf1…	10090;7227;9606;9606;284812;10116;284812;9606;284812;10116;7227;284812;3702;3702;9606;559292;10116;3702;284812;10116;7227;284812;9606;10116;284812;7227;3702;3702;7227;284812;10090;3702;44689;284812;44689;7227;7227;9601;284812;10116;9606;44689;10090;284812;44689;44689;44689;284812;3702;10090;44689;3702;284812;9606;9606;10090;10116;7227;10116;10090;3702;9606;559292;44689;3702;10116;284812;10090;101…			GO:0047485-ISO;GO:0047485-IPI;GO:0005669-ISS;GO:0005669-ISO;GO:0005669-IDA;GO:0005669-IBA;GO:0000991-ISO;GO:0000790-NAS;GO:0051123-IMP;GO:0051123-IEA;GO:0051123-IBA;GO:0005829-N/A;GO:0042809-ISO;GO:0042809-IPI;GO:0043923-ISO;GO:0043923-IDA;GO:0008150-ND;GO:0008134-IPI;GO:0008134-IBA;GO:0006351-IEA;GO:0006355-IEA;GO:1901796-TAS;GO:0042795-TAS;GO:0003682-IDA;GO:0006357-IEA;GO:0005515-IPI;GO:0003677…	protein N-terminus binding-ISO;protein N-terminus binding-IPI;transcription factor TFIID complex-ISS;transcription factor TFIID complex-ISO;transcription factor TFIID complex-IDA;transcription factor TFIID complex-IBA;transcription factor activity, core RNA polymerase II binding-ISO;nuclear chromatin-NAS;RNA polymerase II transcriptional preinitiation complex assembly-IMP;RNA polymerase II transc…	Molecular Function-ISO;Molecular Function-IPI;Cellular Component-ISS;Cellular Component-ISO;Cellular Component-IDA;Cellular Component-IBA;Molecular Function-ISO;Cellular Component-NAS;Biological Process-IMP;Biological Process-IEA;Biological Process-IBA;Cellular Component-N/A;Molecular Function-ISO;Molecular Function-IPI;Biological Process-ISO;Biological Process-IDA;Biological Process-ND;Molecular…	20	GO:0000785;GO:0001075;GO:0003677;GO:0003682;GO:0003713;GO:0005669;GO:0005794;GO:0006368;GO:0042795;GO:0042809;GO:0043923;GO:0045941;GO:0046966;GO:0046982;GO:0047485;GO:0051123;GO:0070578;GO:1900370;GO:1901092;GO:1901796	chromatin;transcription factor activity, RNA polymerase II core promoter sequence-specific binding involved in preinitiation complex assembly;DNA binding;chromatin binding;transcription coactivator activity;transcription factor TFIID complex;Golgi apparatus;transcription elongation from RNA polymerase II promoter;snRNA transcription by RNA polymerase II;vitamin D receptor binding;positive regulat…	Cellular Component;Molecular Function;Molecular Function;Molecular Function;Molecular Function;Cellular Component;Cellular Component;Biological Process;Biological Process;Molecular Function;Biological Process;Biological Process;Molecular Function;Molecular Function;Molecular Function;Biological Process;Cellular Component;Biological Process;Biological Process;Biological Process			noIPR;IPR006809;IPR009072;noIPR;IPR006809;IPR006809;IPR009072
[truncated: 15,579 more rows]
[truncated: 6 more columns]

## Sheet: KEGG Pathway
Seq	Pathway	Pathway ID	#Enzs in Pathway	Enzyme
Females_1_(paired)_contig_4223	Lysine degradation	map00310	18	ec:1.2.1.20 - dehydrogenase, ec:1.2.1.31 - dehydrogenase, ec:2.6.1.39 - transaminase, ec:1.14.11.1 - dioxygenase, ec:1.14.11.8 - dioxygenase, ec:1.14.11.4 - 5-dioxygenase, ec:2.1.1.43 - N-methyltransferase, ec:1.2.1.3 - dehydrogenase (NAD+), ec:2.3.1.9 - C-acetyltransferase, ec:2.4.1.50 - galactosyltransferase, ec:1.5.1.8 - dehydrogenase (NADP+, L-lysine-forming), ec:1.5.1.9 - dehydrogenase (NAD+…
Females_1_(paired)_contig_1199	Glycerolipid metabolism, Aminobenzoate degradation, Glycerophospholipid metabolism, Sphingolipid metabolism, Ether lipid metabolism	map00561, map00627, map00564, map00600, map00565	16, 6, 31, 16, 12	ec:2.7.1.107 - kinase (ATP), ec:2.7.1.30 - kinase, ec:2.7.1.31 - 3-kinase, ec:3.1.1.3 - lipase, ec:3.1.3.4 - phosphatase, ec:1.1.1.2 - dehydrogenase (NADP+), ec:1.1.1.6 - dehydrogenase, ec:1.2.1.3 - dehydrogenase (NAD+), ec:3.2.1.22 - melibiase, ec:2.3.1.15 - 1-O-acyltransferase, ec:3.1.1.23 - lipase, ec:2.3.1.20 - O-acyltransferase, ec:2.3.1.22 - O-acyltransferase, ec:3.1.1.34 - lipase, ec:2.3.1…
Females_1_(paired)_contig_6885	Lysine degradation	map00310	18	ec:1.2.1.20 - dehydrogenase, ec:1.2.1.31 - dehydrogenase, ec:2.6.1.39 - transaminase, ec:1.14.11.1 - dioxygenase, ec:1.14.11.8 - dioxygenase, ec:1.14.11.4 - 5-dioxygenase, ec:2.1.1.43 - N-methyltransferase, ec:1.2.1.3 - dehydrogenase (NAD+), ec:2.3.1.9 - C-acetyltransferase, ec:2.4.1.50 - galactosyltransferase, ec:1.5.1.8 - dehydrogenase (NADP+, L-lysine-forming), ec:1.5.1.9 - dehydrogenase (NAD+…
[truncated: 2,180 more rows]
