# Supplementary material for: The assembled transcriptome of the adult horn fly, Haematobia irritans
Source: Data Brief. 2018 Jul 2;19:1933–40. doi: 10.1016/j.dib.2018.06.095 (PMC6141423; doi:10.1016/j.dib.2018.06.095)
Supplement: Supplementary file 8 — Supplementary material [file mmc8.xlsx]

## Sheet: Untreated Control Males Annotat
Sequence Name	Sequence Description	Sequence Data	Sequence Length	Blast Hits Count	Blast Min E-Value	Blast Similarity Mean	Blast Database	Blast Hit Description (HSP)	Blast Hit Taxonomy Name	Blast Hit E-Value	Blast Hit Length	Blast Hit Alignment Length	Blast Hit Positives	Blast Hit Similarity	Blast Hit HSP/Hit	Blast Hit HSP/Query	Blast Hit HSPs Number	Blast Hit Frame	Blast Hit Gene Identifier	Blast Hit Accession	Blast Hit Score	Blast Top Hit Description (HSP)	Blast Top Hit Taxonomy Name	Blast Top Hit E-Value	Blast Top Hit Length	Blast Top Hit Alignment Length	Blast Top Hit Positives	Blast Top Hit Similarity	Blast Top Hit HSP/Hit	Blast Top Hit HSP/Query	Blast Top Hit HSPs Number	Blast Top Hit Frame	Blast Top Hit Gene Identifier	Blast Top Hit Accession	Blast Top Hit Score	Mapping Gene Name	Mapping Taxa ID	Mapping XRef	Mapping XRef Database	Mapping GO ID	Mapping GO Term	Mapping GO Category	Annotation GO Count	Annotation GO ID	Annotation GO Term	Annotation GO Category	Enzyme Code	Enzyme Name	InterPro Accession
CON_MALE_contig_1	MPPB_BOVINRecName: Full=Mitochondrial-processing peptidase subunit beta; AltName: Full=Beta-MPP; Flags: Precursor	cagcaaatgtcatttggtgcagctaacttcgtgccatagaaattttcgtagccagtgggcccctttaacgagagtattttgtaattatttaagtgtaccagtaaattaaagttaggaatatctatcaccatggctatgcgtgtgcttggcgtttcgcaaaacttgcgacaattaaccaaaggagtgaatttgttgaagcgctataaggcttccgatgctgctagcttaaagaaaactctcgtcaacatccctgccactcaggtgaccactttggataatagcttgcgtgttgctagcgaagattcaggtgctgccactgccaccgtaggtctttggatcgatgctggttctcgttccgagaccccccaaaacaatggtgttgcccatttcttggaacac…	1843	20	0.0E0	70.13%	swissprot	gi|85701142|sp|Q3SZ71.1|MPPB_BOVINRecName: Full=Mitochondrial-processing peptidase subunit beta AltName: Full=Beta-MPP Flags: Precursor;gi|29840827|sp|O75439.2|MPPB_HUMANRecName: Full=Mitochondrial-processing peptidase subunit beta AltName: Full=Beta-MPP AltName: Full=P-52 Flags: Precursor;gi|75042519|sp|Q5REK3.1|MPPB_PONABRecName: Full=Mitochondrial-processing peptidase subunit beta AltName: Ful…	Bos taurus;Homo sapiens;Pongo abelii;Rattus norvegicus;Mus musculus;Mus musculus;Homo sapiens;Rattus norvegicus;Bos taurus;Blastocladiella emersonii;Arabidopsis thaliana;Lentinula edodes;Neurospora crassa OR74A;Schizosaccharomyces pombe 972h-;Dictyostelium discoideum;Saccharomyces cerevisiae S288C;Caenorhabditis elegans;Euglena gracilis;Rickettsia felis URRWXCal2;Rickettsia bellii RML369-C	0.0E0;0.0E0;0.0E0;0.0E0;0.0E0;0.0E0;0.0E0;0.0E0;0.0E0;1.0E-170;3.1E-166;1.8E-163;1.0E-160;6.1E-147;4.2E-138;1.1E-126;5.1E-118;3.1E-110;1.6E-60;1.1E-57	490;489;489;489;489;480;480;480;480;465;531;466;476;457;469;462;471;494;412;412	476;477;450;450;450;466;472;466;454;455;440;435;432;435;456;439;477;439;413;413	384;382;371;368;367;347;348;342;342;329;315;301;309;289;287;288;283;257;211;209	80.67%;80.08%;82.44%;81.78%;81.56%;74.46%;73.73%;73.39%;75.33%;72.31%;71.59%;69.20%;71.53%;66.44%;62.94%;65.60%;59.33%;58.54%;51.09%;50.61%	97.14%;97.55%;92.02%;92.02%;92.02%;97.08%;98.33%;97.08%;94.58%;97.85%;82.86%;93.35%;90.76%;95.19%;97.23%;95.02%;101.27%;88.87%;100.24%;100.24%	77.48%;77.65%;73.25%;73.25%;73.25%;75.85%;76.83%;75.85%;73.90%;74.06%;71.62%;70.81%;70.32%;70.81%;74.23%;71.46%;77.65%;71.46%;67.23%;67.23%	1;1;1;1;1;1;1;1;1;1;1;1;1;1;1;1;1;1;1;1	1;1;1;1;1;1;1;1;1;1;1;1;1;1;1;1;1;1;1;1	85701142;29840827;75042519;122065519;14548119;341941780;92090651;81884378;10720406;29839508;85700445;29839691;127289;29839668;74955664;127290;2507260;1174864;75536810;122425770	Q3SZ71;O75439;Q5REK3;Q03346;Q9CXT8;Q9CZ13;P31930;Q68FY0;P31800;Q00302;Q42290;Q9Y8B5;P11913;Q9P7X1;Q4W6B5;P10507;P98080;P43264;Q4UML9;Q1RJ61	673.7;666.766;664.455;660.603;655.596;570.466;568.54;563.148;557.755;496.893;488.034;478.404;471.855;436.032;413.69;384.03;362.073;342.813;210.305;202.601	gi|85701142|sp|Q3SZ71.1|MPPB_BOVINRecName: Full=Mitochondrial-processing peptidase subunit beta AltName: Full=Beta-MPP Flags: Precursor	Bos taurus	0.0E0	490	476	384	80.67%	97.14%	77.48%	1	1	85701142	Q3SZ71	673.7	PMPCB;mppB;PMPCB;qcr1;UQCRC1;PMPCB;mppB;qcr1;qcr1;Pmpcb;MPP1;At3g02090;Uqcrc1;P43264;UQCRC1;mppB;Pmpcb;MPP1;PMPCB;Pmpcb;pep;Pmpcb;Uqcrc1;PMPCB;mppB;Uqcrc1;Uqcrc1;PMPCB;MAS1;mppB;At3g02090;MAS1;RF_0338;P43264;mppB;MAS1;PMPCB;At3g02090;qcr1;mppB;PMPCB;Uqcrc1;MPP1;At3g02090;RF_0338;PMPCB;mppB;At3g02090;At3g02090;PMPCB;Pmpcb;P43264;At3g02090;mppB;PMPCB;mppB;MPP1;ucr-1;mppB;mppB;At3g02090;mppB;PMPCB;q…	9606;44689;9913;284812;9606;9601;44689;284812;284812;10116;4808;3702;10116;3039;9606;44689;10116;4808;9913;10090;367110;10116;10090;9913;44689;10090;10090;9606;559292;44689;3702;559292;315456;3039;5353;559292;9606;3702;284812;5353;9606;10090;4808;3702;315456;9601;44689;3702;3702;9913;10090;3039;3702;5353;9606;44689;4808;6239;44689;44689;3702;44689;9606;284812;10090;559292;367110;10090;9606;4808;5…			GO:0005746-TAS;GO:0006119-TAS;GO:0009507-IDA;GO:0003824-IEA;GO:0046872-IEA;GO:0005829-IEA;GO:0005829-ISO;GO:0005829-IDA;GO:0016020-IEA;GO:0016020-IDA;GO:0016485-IBA;GO:0070469-IEA;GO:0016787-IEA;GO:0031930-IMP;GO:0043209-IEA;GO:0043209-ISO;GO:0043209-IDA;GO:0008270-IDA;GO:0008270-IBA;GO:0008233-IEA;GO:0008237-IEA;GO:0008237-IDA;GO:0004175-IEA;GO:0004175-IDA;GO:0006851-TAS;GO:0005741-IDA;GO:000574…	mitochondrial respiratory chain-TAS;oxidative phosphorylation-TAS;chloroplast-IDA;catalytic activity-IEA;metal ion binding-IEA;cytosol-IEA;cytosol-ISO;cytosol-IDA;membrane-IEA;membrane-IDA;protein processing-IBA;respiratory chain-IEA;hydrolase activity-IEA;mitochondria-nucleus signaling pathway-IMP;myelin sheath-IEA;myelin sheath-ISO;myelin sheath-IDA;zinc ion binding-IDA;zinc ion binding-IBA;pep…	Cellular Component-TAS;Biological Process-TAS;Cellular Component-IDA;Molecular Function-IEA;Molecular Function-IEA;Cellular Component-IEA;Cellular Component-ISO;Cellular Component-IDA;Cellular Component-IEA;Cellular Component-IDA;Biological Process-IBA;Cellular Component-IEA;Molecular Function-IEA;Biological Process-IMP;Cellular Component-IEA;Cellular Component-ISO;Cellular Component-IDA;Molecula…	21	GO:0004222;GO:0005618;GO:0005730;GO:0005741;GO:0005750;GO:0005758;GO:0005774;GO:0005829;GO:0006122;GO:0006627;GO:0006851;GO:0008270;GO:0009060;GO:0009507;GO:0014823;GO:0017087;GO:0031625;GO:0031930;GO:0031982;GO:0043209;GO:0043279	metalloendopeptidase activity;cell wall;nucleolus;mitochondrial outer membrane;mitochondrial respiratory chain complex III;mitochondrial intermembrane space;vacuolar membrane;cytosol;mitochondrial electron transport, ubiquinol to cytochrome c;protein processing involved in protein targeting to mitochondrion;mitochondrial calcium ion transmembrane transport;zinc ion binding;aerobic respiration;chl…	Molecular Function;Cellular Component;Cellular Component;Cellular Component;Cellular Component;Cellular Component;Cellular Component;Cellular Component;Biological Process;Biological Process;Biological Process;Molecular Function;Biological Process;Cellular Component;Biological Process;Cellular Component;Molecular Function;Biological Process;Cellular Component;Cellular Component;Biological Process	EC:3.4.24	Acting on peptide bonds (peptidases)	IPR011765;noIPR;noIPR;IPR007863;IPR037718;noIPR;IPR001431;IPR011249;IPR011249
CON_MALE_contig_10	TAR1_YEASTRecName: Full=Protein TAR1; AltName: Full=Transcript antisense to ribosomal RNA protein 1	ttcgcccctatactcaattctgacaatcgatttgcacgtcagcaccgctacgagcctccaccagagtttcctctgacttcaacctgatcaagtatagttcaccatctttcgggtcccaacaggcatgctcgtactcccagccttctgaaaacatcaagcggggtcgatggtgcaggcacaggccgtcccaccagtcaggttacttgcgcttcatgggtttgccacccaccagctcgcatgcatgttagactccttggtccgtgttacaagacgggccgattagaacctttccgccagcatcttgagggcgcagttcccggaggactcaaagagcgcccttcgttcctcggtcggccaggcgacatagccggggtaacaacccccggttttatcccgccc…	1318	3	4.5E-25	73.47%	swissprot	gi|74644329|sp|Q8TGM6.1|TAR1_YEASTRecName: Full=Protein TAR1 AltName: Full=Transcript antisense to ribosomal RNA protein 1;gi|82582284|sp|Q6CQE5.2|TAR1_KLULARecName: Full=Protein TAR1;gi|74622391|sp|Q8TGM5.1|ART3_YEASTRecName: Full=Putative uncharacterized protein ART3 AltName: Full=Antisense to ribosomal RNA transcript protein 3	Saccharomyces cerevisiae S288C;Kluyveromyces lactis NRRL Y-1140;Saccharomyces cerevisiae S288C	4.5E-25;2.4E-24;8.2E-13	124;109;67	84;82;46	60;58;36	71.43%;70.73%;78.26%	67.74%;75.23%;68.66%	19.12%;18.66%;10.47%	1;1;1	3;3;1	74644329;82582284;74622391	Q8TGM6;Q6CQE5;Q8TGM5	102.449;100.138;66.6254	gi|74644329|sp|Q8TGM6.1|TAR1_YEASTRecName: Full=Protein TAR1 AltName: Full=Transcript antisense to ribosomal RNA protein 1	Saccharomyces cerevisiae S288C	4.5E-25	124	84	60	71.43%	67.74%	19.12%	1	3	74644329	Q8TGM6	102449	ART3;TAR1-A;TAR1;ART3;TAR1;TAR1;TAR1;TAR1;TAR1;ART3;ART3;TAR1-A;ART3;TAR1;ART3;TAR1	559292;284590;559292;559292;559292;559292;559292;559292;559292;559292;559292;284590;559292;559292;559292;559292			GO:0008150-ND;GO:0005739-IMP;GO:0005739-IEA;GO:0005575-ND;GO:0003674-ND;GO:0043457-IGI	biological_process-ND;mitochondrion-IMP;mitochondrion-IEA;cellular_component-ND;molecular_function-ND;regulation of cellular respiration-IGI	Biological Process-ND;Cellular Component-IMP;Cellular Component-IEA;Cellular Component-ND;Molecular Function-ND;Biological Process-IGI	2	GO:0005739;GO:0043457	mitochondrion;regulation of cellular respiration	Cellular Component;Biological Process			noIPR;noIPR
CON_MALE_contig_100	AT5G_MANSERecName: Full=ATP synthase lipid-binding protein, mitochondrial; AltName: Full=ATPase protein 9; AltName: Full=ATPase subunit c; Flags: Precursor	ttttttttttttttcattcacgaaatccttgaaatttattcttcctttgttaatttcaaaacacttatatttgtacagcagtgaatgtttctaaattcatatatgacaaaattattagaatgttttaaaaccctaattaaaatataatttaccatatagacaattgttactcaagagaagattatggcgttggctagtcttttgcttctccataaaaacaatactaataaaataataaggatgaaaacaatcttcttgtaagaattagcgaacgaaacaatgtagacaaacggaagaaataacaacaagaagctacaacgggaacgannnnnnnnnnnnnnnnnnnnnnnnttgggaattttccatgaaataactcggtaaatacaaataaatcaagat…	1476	20	8.9E-26	82.26%	swissprot	gi|12585194|sp|Q9U505.1|AT5G_MANSERecName: Full=ATP synthase lipid-binding protein, mitochondrial AltName: Full=ATPase protein 9 AltName: Full=ATPase subunit c Flags: Precursor;gi|461592|sp|Q06055.1|AT5G2_HUMANRecName: Full=ATP synthase F(0) complex subunit C2, mitochondrial AltName: Full=ATP synthase lipid-binding protein AltName: Full=ATP synthase proteolipid P2 AltName: Full=ATP synthase proto…	Manduca sexta;Homo sapiens;Ovis aries;Bos taurus;Mus musculus;Bos taurus;Pongo abelii;Mus musculus;Homo sapiens/Rattus norvegicus;Rattus norvegicus;Pongo abelii;Mus musculus;Rattus norvegicus;Bos taurus;Ovis aries;Sus scrofa;Homo sapiens;Caenorhabditis elegans/Caenorhabditis briggsae;Neurospora crassa OR74A;Chondrus crispus	8.9E-26;6.9E-25;1.1E-24;1.1E-24;1.6E-24;1.8E-24;6.8E-24;1.4E-23;3.3E-23;6.7E-23;1.6E-22;4.5E-22;1.5E-21;1.7E-21;2.2E-21;2.2E-21;5.4E-21;1.4E-17;1.0E-9;1.4E-9	131;141;143;143;141;141;141;146;142;141;142;136;136;136;136;136;136;116;74;76	116;120;107;107;124;112;116;131;113;121;113;106;106;106;106;105;71;98;33;31	96;94;89;89;98;89;93;98;89;93;88;90;90;88;88;86;69;76;29;28	82.76%;78.33%;83.18%;83.18%;79.03%;79.46%;80.17%;74.81%;78.76%;76.86%;77.88%;84.91%;84.91%;83.02%;83.02%;81.90%;97.18%;77.55%;87.88%;90.32%	88.55%;85.11%;74.83%;74.83%;87.94%;79.43%;82.27%;89.73%;79.58%;85.82%;79.58%;77.94%;77.94%;77.94%;77.94%;77.21%;52.21%;84.48%;44.59%;40.79%	23.58%;24.39%;21.75%;21.75%;25.20%;22.76%;23.58%;26.63%;22.97%;24.59%;22.97%;21.54%;21.54%;21.54%;21.54%;21.34%;14.43%;19.92%;6.71%;6.30%	1;1;1;1;1;1;1;1;1;1;1;1;1;1;1;1;1;1;1;1	-3;-3;-3;-3;-3;-3;-3;-3;-3;-3;-3;-3;-3;-3;-3;-3;-3;-3;-3;-3	12585194;461592;461593;114680;3023368;109940311;68565129;51338784;1352048/51315713;543879;68565143;81903631;543878;416684;461590;158514029;461588;75021564/308191401;74583871;1352021	Q9U505;Q06055;Q06056;P07926;P56384;Q3ZC75;Q5RAP9;P56383;Q71S46/P48201;Q06646;Q5RFL2;Q9CR84;Q06645;P32876;P17605;A1XQS5;P05496;A8XDX2/Q9BKS0;Q12635;P48880	105.145;103.219;102.834;102.834;102.064;102.064;100.523;99.7525;98.5969;97.8265;96.6709;95.1301;93.5893;93.5893;93.2041;93.2041;92.0485;81.6481;58.151;57.7658	gi|12585194|sp|Q9U505.1|AT5G_MANSERecName: Full=ATP synthase lipid-binding protein, mitochondrial AltName: Full=ATPase protein 9 AltName: Full=ATPase subunit c Flags: Precursor	Manduca sexta	8.9E-26	131	116	96	82.76%	88.55%	23.58%	1	-3	12585194	Q9U505	105145	ATP5G2;ATP5G2;ATP5G3;ATP5G1;ATP5G2;ATP5G3;ATP5G3;ATP5G3;Y82E9BR.3;ATP5G2;ATP5G3;CBG11706;ATP5G2;Atp5g3;Atp5g3;Atp5g2;ATP5G2;Atp5g1;ATP5G2;ATP5G2;ATP5G1;CBG11706;Atp5g3;ATP5G3;CBG11706;Atp5g3;ATP5G2;Atp5g2;Atp5g3;CBG11706;ATP5G1;ATP5G2;CBG11706;ATP5G1;ATP5G3;ATP5G3;ATP5G2;Y82E9BR.3;ATP5G2;ATP5G3;ATP5G1;Y82E9BR.3;Atp5g1;ATP5G3;Y82E9BR.3;ATP5G3;ATP5G2;ATP5G3;ATP9;Atp5g1;atp-9;ATP5G3;ATP5G2;ATP5G2;At…	9940;9940;9606;9913;9606;9913;9601;9913;6239;9606;9606;6238;9606;10090;10116;10116;9913;10116;9606;9606;9823;6238;10116;9913;6238;10090;9940;10116;10116;6238;9940;9606;6238;9940;9606;9606;9913;6239;9606;9601;9913;6239;10090;9606;6239;9606;9913;9606;2769;10090;367110;9606;9913;9606;10090;2769;10090;10090;9606;7130;10090;9913;2769;6239;2769;9940;9606;9606;9606;2769;9601;9606;9940;9940;9823;9606;623…	543879;543879;543879;543879;543879;543879;543879;543879;543879;543879;543879;543879;543879;543879	GOC;GOC;GOC;GOC;GOC;GOC;GOC;GOC;GOC;GOC;GOC;GOC;GOC;GOC	GO:0000276-IEA;GO:0000276-IDA;GO:0000276-IBA;GO:0045263-IEA;GO:0016020-IEA;GO:0046034-IEA;GO:0046034-IDA;GO:0016021-IEA;GO:0016740-IEA;GO:0016301-IEA;GO:0015986-IEA;GO:0015986-IBA;GO:0033177-IEA;GO:0004672-IEA;GO:0006811-IEA;GO:0005741-TAS;GO:0042776-TAS;GO:0004674-IEA;GO:0046933-IBA;GO:0005524-IEA;GO:0006754-TAS;GO:0005743-IEA;GO:0005743-NAS;GO:0005743-ISO;GO:0005743-TAS;GO:0005743-IDA;GO:000756…	mitochondrial proton-transporting ATP synthase complex, coupling factor F(o)-IEA;mitochondrial proton-transporting ATP synthase complex, coupling factor F(o)-IDA;mitochondrial proton-transporting ATP synthase complex, coupling factor F(o)-IBA;proton-transporting ATP synthase complex, coupling factor F(o)-IEA;membrane-IEA;ATP metabolic process-IEA;ATP metabolic process-IDA;integral component of me…	Cellular Component-IEA;Cellular Component-IDA;Cellular Component-IBA;Cellular Component-IEA;Cellular Component-IEA;Biological Process-IEA;Biological Process-IDA;Cellular Component-IEA;Molecular Function-IEA;Molecular Function-IEA;Biological Process-IEA;Biological Process-IBA;Cellular Component-IEA;Molecular Function-IEA;Biological Process-IEA;Cellular Component-TAS;Biological Process-TAS;Molecula…	12	GO:0000276;GO:0005515;GO:0005524;GO:0005741;GO:0007568;GO:0008289;GO:0015991;GO:0016021;GO:0042407;GO:0042776;GO:0045471;GO:0046933	mitochondrial proton-transporting ATP synthase complex, coupling factor F(o);protein binding;ATP binding;mitochondrial outer membrane;aging;lipid binding;ATP hydrolysis coupled proton transport;integral component of membrane;cristae formation;mitochondrial ATP synthesis coupled proton transport;response to ethanol;proton-transporting ATP synthase activity, rotational mechanism	Cellular Component;Molecular Function;Molecular Function;Cellular Component;Biological Process;Molecular Function;Biological Process;Cellular Component;Biological Process;Biological Process;Biological Process;Molecular Function	EC:3.6.1.3;EC:3.6.1.15	Adenosinetriphosphatase;Nucleoside-triphosphate phosphatase	IPR000454;IPR002379;IPR038662;IPR000454;noIPR;IPR020537;IPR000454;IPR035921
CON_MALE_contig_1000	AT5SL_MOUSERecName: Full=ATP synthase subunit s-like protein	tgctaacaagcaacatatgttattggttgcatgctatagcaattgggcattactattagttgatataaccataccaagtgaccataatgccaggaatagaacaagtattaaaataactccggatacaatgataaaattatactctcgcgtattgtatcagttctccagtcggcctttgtcatcttcagtatgccggctaaatgaaaaaagtaacgaaagtgaaccccgtgaatctgctgtccttagaaagatacgagaagagcaattgcgtgataaggcggctctaaagtggcgcaagaccaatgaagaatcgggagacattgatacaaaactaaagtattttgcaaataatgagcaaacctccgattttattttattaatgcaaaaacccttggagct…	1378	20	9.4E-20	56.01%	swissprot	gi|81905569|sp|Q9D7K5.1|AT5SL_MOUSERecName: Full=ATP synthase subunit s-like protein;gi|193806680|sp|A6QNS9.2|AT5SL_BOVINRecName: Full=ATP synthase subunit s-like protein;gi|296439436|sp|Q9NW81.3|AT5SL_HUMANRecName: Full=ATP synthase subunit s-like protein;gi|62510507|sp|Q9BUK0.1|CHCH7_HUMANRecName: Full=Coiled-coil-helix-coiled-coil-helix domain-containing protein 7;gi|62510499|sp|Q8SPI2.1|CHCH7…	Mus musculus;Bos taurus;Homo sapiens;Homo sapiens;Macaca fascicularis;Mus musculus;Rattus norvegicus;Xenopus tropicalis;Xenopus laevis;Bos taurus;Macaca fascicularis;Bos taurus;Rattus norvegicus;Pongo abelii;Homo sapiens;Mus musculus;Macaca fascicularis;Kluyveromyces lactis NRRL Y-1140;Eremothecium gossypii ATCC 10895;Saccharomyces cerevisiae S288C	9.4E-20;2.5E-19;2.9E-16;7.0E-16;8.3E-16;1.2E-15;1.2E-15;2.5E-15;8.9E-15;3.6E-14;8.0E-14;1.8E-8;1.9E-7;3.3E-7;4.6E-7;5.1E-7;1.0E-6;1.2E-5;1.6E-4;2.4E-4	258;301;257;85;85;85;254;85;84;85;256;200;200;200;215;200;200;122;111;151	172;168;165;63;63;80;166;80;71;74;177;163;160;160;160;155;160;46;42;53	92;91;86;42;41;46;86;52;47;45;97;81;78;76;76;74;74;30;25;32	53.49%;54.17%;52.12%;66.67%;65.08%;57.50%;51.81%;65.00%;66.20%;60.81%;54.80%;49.69%;48.75%;47.50%;47.50%;47.74%;46.25%;65.22%;59.52%;60.38%	66.67%;55.81%;64.20%;74.12%;74.12%;94.12%;65.35%;94.12%;84.52%;87.06%;69.14%;81.50%;80.00%;80.00%;74.42%;77.50%;80.00%;37.70%;37.84%;35.10%	37.45%;36.57%;35.92%;13.72%;13.72%;17.42%;36.14%;17.42%;15.46%;16.11%;38.53%;35.49%;34.83%;34.83%;34.83%;33.74%;34.83%;10.01%;9.14%;11.54%	1;1;1;1;1;1;1;1;1;1;1;1;1;1;1;1;1;1;1;1	2;2;2;-1;-1;-1;2;-1;-1;-1;2;2;2;2;2;2;2;-1;-1;-1	81905569;193806680;296439436;62510507;62510499;62510497;81882987;123893072;123896322;122133595;75076021;68067976;68051962;68052309;313104249;20532007;75076131;74604878;442570083;731704	Q9D7K5;A6QNS9;Q9NW81;Q9BUK0;Q8SPI2;Q8K2Q5;Q5I0I4;Q28GG4;Q2TAP8;Q17Q91;Q4R5F9;P22027;Q5XIM4;Q5R9E6;Q99766;Q9CRA7;Q4R5S4;Q6CIT9;Q75D94;P38824	92.0485;91.6633;81.6481;75.8702;75.485;75.0998;79.7221;74.3294;72.7886;70.8626;74.7146;57.7658;54.6842;54.299;53.9138;53.5286;52.7582;47.7506;44.2838;44.669	gi|81905569|sp|Q9D7K5.1|AT5SL_MOUSERecName: Full=ATP synthase subunit s-like protein	Mus musculus	9.4E-20	258	172	92	53.49%	66.67%	37.45%	1	2	81905569	Q9D7K5	920485	Dmac2;COX23;CHCHD7;CHCHD7;Dmac2;Dmac2;Dmac2;Dmac2;Dmac2;ATP5S;Atp5s;ATP5S;ATP5S;ATP5S;ATP5S;Dmac2;CHCHD7;DMAC2;CHCHD7;COX23;ATP5S;Dmac2;COX23;COX23;COX23;Dmac2;ATP5S;Atp5s;CHCHD7;ATP5S;DMAC2;ATP5S;ATP5S;ATP5S;ATP5S;Atp5s;ATP5S;chchd7;CHCHD7;DMAC2;ATP5S;COX23;COX23;Atp5s;ATP5S;ATP5S;ATP5S;ATP5S;COX23;Dmac2;Atp5s;Atp5s;Atp5s;Atp5s;DMAC2;ATP5S;Chchd7;ATP5S;ATP5S;ATP5S;CHCHD7;ATP5S;CHCHD7;Atp5s;Atp5s…	10090;559292;9606;9606;10090;10090;10090;10090;10090;9913;10116;9541;9601;9606;9541;10090;9606;9606;9606;284811;9541;10116;559292;284811;284811;10090;9606;10090;9606;9606;9541;9606;9913;9606;9913;10090;9601;8355;9913;9606;9913;559292;284811;10116;9606;9601;9601;9601;559292;10090;10116;10090;10116;10090;9913;9606;10090;9601;9606;9913;9606;9913;9541;10116;10090;9541;9606;9606;9541;9606;9601;8364;95…			GO:0045263-IEA;GO:0005737-IEA;GO:0005737-IDA;GO:0005747-IEA;GO:0005747-ISS;GO:0005747-ISO;GO:0005747-IDA;GO:0005758-IEA;GO:0005739-IEA;GO:0005739-ISO;GO:0005739-IDA;GO:0046872-IEA;GO:0016020-IEA;GO:0032981-IMP;GO:0032981-IEA;GO:0032981-ISS;GO:0032981-ISO;GO:0033108-IMP;GO:0033108-IEA;GO:0008150-ND;GO:0042407-TAS;GO:0015078-NAS;GO:0005575-ND;GO:1902600-NAS;GO:0003674-ND;GO:0006811-IEA;GO:0042776-T…	proton-transporting ATP synthase complex, coupling factor F(o)-IEA;cytoplasm-IEA;cytoplasm-IDA;mitochondrial respiratory chain complex I-IEA;mitochondrial respiratory chain complex I-ISS;mitochondrial respiratory chain complex I-ISO;mitochondrial respiratory chain complex I-IDA;mitochondrial intermembrane space-IEA;mitochondrion-IEA;mitochondrion-ISO;mitochondrion-IDA;metal ion binding-IEA;membra…	Cellular Component-IEA;Cellular Component-IEA;Cellular Component-IDA;Cellular Component-IEA;Cellular Component-ISS;Cellular Component-ISO;Cellular Component-IDA;Cellular Component-IEA;Cellular Component-IEA;Cellular Component-ISO;Cellular Component-IDA;Molecular Function-IEA;Cellular Component-IEA;Biological Process-IMP;Biological Process-IEA;Biological Process-ISS;Biological Process-ISO;Biologic…	3	GO:0005743;GO:0007005;GO:0098796	mitochondrial inner membrane;mitochondrion organization;membrane protein complex	Cellular Component;Biological Process;Cellular Component			noIPR;IPR032675;IPR026303;noIPR
CON_MALE_contig_10000	---NA---	cccgccttaattttaggttctttggttgtatcgattgcaggcagatcatttccaacatcgaatttttcatcttttacatagatcgcttcatcattggagatttttgatggtatacccatttccatggccgtgtcatcattgttttttgcatcgatctctgccatacatattgtggagaacgtcaggacagccattagggccaaaagcatgtgnnnnnnnnnnnnnnnnnnnnnnnnnnnnnnnnnnnngtttgccaaaaatatgactgattctgcgacatatttaggaggaggtatattaatatatttccgtggtatttttaatatcacagtaaaaatataactggttatctatttgttattgttttcttttatttttttttgctaaggggg	392
CON_MALE_contig_10001	---NA---	tttgggtaagatattcaatggtaaaaacagccaatacgttggaatattaagatcttttaaatttcatacatatttactcatattcataggttatatataaatcaatatattcgtaatatccgatacgtgtatatttttcgttacttggtgatattttgtggcaggaatttagtgatgtgctttttggtatggtagtgtcttaggagattacagttgtgatgatagttgcgtagttatgctgaagtgatatctggtagatttatgttgaaagtatagatgtgtagggggtgcaaaaaaattgaggatagcaaataaagttggatgtgttgcggcttgaaaatcgatgttaatataattgaagaacttattaaatgttgattgttgttttcgcagatagaa…	2352
CON_MALE_contig_10002	CP313_DROMERecName: Full=Probable cytochrome P450 313b1; AltName: Full=CYPCCCXIIIB1	ctaagttcaagtgtacacatcataatggcattcacatctgtgattttactaacattaagtttagtgttctggatatactggttatggtccagacgtacattttacaagttgtatttaaagttaccaggtcctttgggattaccacttatcggtgttgggcaccgtgtaatgaatgcagcaacatttttgaaaactttggaacaatatttattgaaatacaaaacacct	228	1	1.2E-4	68.18%	swissprot	gi|33860142|sp|Q9VHP4.2|CP313_DROMERecName: Full=Probable cytochrome P450 313b1 AltName: Full=CYPCCCXIIIB1	Drosophila melanogaster	1.2E-4	502	66	45	68.18%	13.15%	86.84%	1	1	33860142	Q9VHP4	415874	gi|33860142|sp|Q9VHP4.2|CP313_DROMERecName: Full=Probable cytochrome P450 313b1 AltName: Full=CYPCCCXIIIB1	Drosophila melanogaster	1.2E-4	502	66	45	68.18%	13.15%	86.84%	1	1	33860142	Q9VHP4	415874	Cyp313b1;Cyp313b1;Cyp313b1;Cyp313b1;Cyp313b1;Cyp313b1;Cyp313b1;Cyp313b1;Cyp313b1;Cyp313b1;Cyp313b1;Cyp313b1;Cyp313b1;Cyp313b1;Cyp313b1;Cyp313b1;Cyp313b1;Cyp313b1;Cyp313b1;Cyp313b1;Cyp313b1;Cyp313b1;Cyp313b1;Cyp313b1	7227;7227;7227;7227;7227;7227;7227;7227;7227;7227;7227;7227;7227;7227;7227;7227;7227;7227;7227;7227;7227;7227;7227;7227			GO:0005789-IEA;GO:0005506-IEA;GO:0016491-IEA;GO:0016705-IEA;GO:0046872-IEA;GO:0016020-IEA;GO:0043231-IEA;GO:0020037-IEA;GO:0055114-IEA;GO:0004497-IEA;GO:0005783-IEA;GO:0031090-IEA	endoplasmic reticulum membrane-IEA;iron ion binding-IEA;oxidoreductase activity-IEA;oxidoreductase activity, acting on paired donors, with incorporation or reduction of molecular oxygen-IEA;metal ion binding-IEA;membrane-IEA;intracellular membrane-bounded organelle-IEA;heme binding-IEA;oxidation-reduction process-IEA;monooxygenase activity-IEA;endoplasmic reticulum-IEA;organelle membrane-IEA	Cellular Component-IEA;Molecular Function-IEA;Molecular Function-IEA;Molecular Function-IEA;Molecular Function-IEA;Cellular Component-IEA;Cellular Component-IEA;Molecular Function-IEA;Biological Process-IEA;Molecular Function-IEA;Cellular Component-IEA;Cellular Component-IEA
CON_MALE_contig_10003	---NA---	ggccatatcatgttccgatactaagtgctcagcccattctaaattgtctattgattccttgctctcctccaaatgttcatgttccattttttcttcttttgcttgttcttcctcttcacggactccgtcgtcttctggctgacttgttgtatcttcttctggagcatcagaagtttgggattttaattcttgatacatattgctgggataattttcttcatt	222																																														noIPR;noIPR
CON_MALE_contig_10004	UD3A2_MOUSERecName: Full=UDP-glucuronosyltransferase 3A2; Short=UDPGT 3A2; Flags: Precursor	agatcaccattcataatgaatatcttcacatggggatgagcaagaatatctgtttgtggcaccatatgctgcagcatgacgtttttcggaaggccatccattttttgaatatcatggcaagtccaaaggaaacgttcttctcttttgctaaaaacnnnnnnttctccacataattgctcatcgcccaagttgatgtagaccacaccggaacgggcctcatccaagaaacgtctgatgtgccatggtaattcacgaggggcccgcacctgcaaacctccaacatgtataatattgggaaccaaaggtctaggcgttgnnnnnnnnnnnnnnnnnnnngtaaatccataactgatggcaagggaccttgtatttgagtgaaatgtttcttgattaactttt…	528	20	2.6E-9	48.88%	swissprot	gi|156633660|sp|Q8JZZ0.2|UD3A2_MOUSERecName: Full=UDP-glucuronosyltransferase 3A2 Short=UDPGT 3A2 Flags: Precursor;gi|549159|sp|P36513.1|UDB14_RABITRecName: Full=UDP-glucuronosyltransferase 2B14 Short=UDPGT 2B14 AltName: Full=EGT12 Flags: Precursor;gi|6136105|sp|O77649.1|UDB20_MACFARecName: Full=UDP-glucuronosyltransferase 2B20 Short=UDPGT 2B20 Flags: Precursor;gi|6175083|sp|P06133.2|UD2B4_HUMANR…	Mus musculus;Oryctolagus cuniculus;Macaca fascicularis;Homo sapiens;Oryctolagus cuniculus;Homo sapiens;Mus musculus;Homo sapiens;Homo sapiens;Macaca fascicularis;Homo sapiens;Macaca fascicularis;Macaca fascicularis;Oryctolagus cuniculus;Spodoptera littoralis nucleopolyhedrovirus;Macaca fascicularis;Macaca mulatta;Homo sapiens;Homo sapiens;Homo sapiens	2.6E-9;4.6E-9;7.1E-9;9.9E-9;1.4E-8;1.5E-8;1.7E-8;1.7E-8;1.9E-8;1.9E-8;2.0E-8;2.0E-8;2.3E-8;2.7E-8;4.0E-8;4.2E-8;4.5E-8;4.9E-8;5.9E-8;6.3E-8	523;530;530;528;531;528;523;530;530;529;523;528;529;523;515;529;529;529;529;527	112;110;110;110;110;110;112;110;110;110;112;110;110;110;118;110;110;110;110;110	56;55;55;54;54;53;55;54;54;55;56;54;55;53;54;53;53;54;51;54	50.00%;50.00%;50.00%;49.09%;49.09%;48.18%;49.11%;49.09%;49.09%;50.00%;50.00%;49.09%;50.00%;48.18%;45.76%;48.18%;48.18%;49.09%;46.36%;49.09%	21.41%;20.75%;20.75%;20.83%;20.72%;20.83%;21.41%;20.75%;20.75%;20.79%;21.41%;20.83%;20.79%;21.03%;22.91%;20.79%;20.79%;20.79%;20.79%;20.87%	63.64%;62.50%;62.50%;62.50%;62.50%;62.50%;63.64%;62.50%;62.50%;62.50%;63.64%;62.50%;62.50%;62.50%;67.05%;62.50%;62.50%;62.50%;62.50%;62.50%	1;1;1;1;1;1;1;1;1;1;1;1;1;1;1;1;1;1;1;1	-2;-2;-2;-2;-2;-2;-2;-2;-2;-2;-2;-2;-2;-2;-2;-2;-2;-2;-2;-2	156633660;549159;6136105;6175083;549158;549155;123791619;6136104;332278237;62511184;121942966;8134780;6136102;6136103;2501505;62511237;62511230;136727;19924288;296452854	Q8JZZ0;P36513;O77649;P06133;P36512;P36537;Q3UP75;O75795;P54855;O97951;Q3SY77;Q9XT55;O02663;O19103;Q88168;Q9TSL6;Q9GLD9;P16662;O75310;Q9Y4X1	58.5362;57.7658;57.3806;56.9954;56.6102;56.225;56.225;56.225;56.225;55.8398;55.8398;55.8398;55.8398;55.4546;55.0694;55.0694;55.0694;54.6842;54.6842;54.6842	gi|156633660|sp|Q8JZZ0.2|UD3A2_MOUSERecName: Full=UDP-glucuronosyltransferase 3A2 Short=UDPGT 3A2 Flags: Precursor	Mus musculus	2.6E-9	523	112	56	50.00%	21.41%	63.64%	1	-2	156633660	Q8JZZ0	585362	UGT3A2;UGT2B20;Ugt3a2;UGT2B15;UGT2B10;UGT3A2;UGT2B15;UGT2B20;UGT3A2;UGT2B33;UGT2B18;UGT3A2;UGT2B13;UGT2B11;Ugt3a1;Ugt3a2;UGT3A2;UGT2B17;UGT2B13;Ugt3a1;UGT2B11;UGT2B14;UGT2B9;UGT2B33;Ugt3a1;UGT2B14;UGT2B33;Ugt3a1;UGT2B17;UGT2B14;UGT2B9;UGT2B11;Ugt3a1;UGT2B11;UGT2B4;UGT2B7;Ugt3a2;UGT2B23;UGT2B20;UGT2B9;UGT2B9;UGT2B20;UGT2B18;Ugt3a1;UGT2B20;EGT;UGT2B9;Ugt3a2;UGT3A2;UGT2B13;UGT2B17;Ugt3a2;UGT2B4;UGT2…	9606;9541;10090;9606;9606;9606;9606;9541;9606;9544;9541;9606;9986;9606;10090;10090;9606;9606;9986;10090;9606;9986;9541;9544;10090;9986;9544;10090;9606;9986;9541;9606;10090;9606;9606;9606;10090;9541;9541;9541;9541;9541;9541;10090;9541;10456;9541;10090;9606;9986;9606;10090;9606;9606;9606;9541;9541;10090;9606;9541;10090;9606;9541;9544;9606;9541;9541;9541;9606;9544;9606;9606;9541;9986;9541;9986;10090…			GO:0005789-IEA;GO:0050896-IEA;GO:0052697-IDA;GO:0070062-N/A;GO:0052695-IDA;GO:0016020-IEA;GO:0016020-TAS;GO:0016042-IEA;GO:0007608-IEA;GO:0016021-IEA;GO:0071412-ISO;GO:0071412-IDA;GO:0016740-IEA;GO:0008152-IEA;GO:0008194-ISO;GO:0008194-IDA;GO:0008210-TAS;GO:0008210-IDA;GO:0015020-IEA;GO:0015020-ISO;GO:0015020-IDA;GO:0015020-IBA;GO:0043541-ISO;GO:0005783-IEA;GO:0031090-IEA;GO:0001972-IDA;GO:000820…	endoplasmic reticulum membrane-IEA;response to stimulus-IEA;xenobiotic glucuronidation-IDA;extracellular exosome-N/A;cellular glucuronidation-IDA;membrane-IEA;membrane-TAS;lipid catabolic process-IEA;sensory perception of smell-IEA;integral component of membrane-IEA;cellular response to genistein-ISO;cellular response to genistein-IDA;transferase activity-IEA;metabolic process-IEA;UDP-glycosyltra…	Cellular Component-IEA;Biological Process-IEA;Biological Process-IDA;Cellular Component-N/A;Biological Process-IDA;Cellular Component-IEA;Cellular Component-TAS;Biological Process-IEA;Biological Process-IEA;Cellular Component-IEA;Biological Process-ISO;Biological Process-IDA;Molecular Function-IEA;Biological Process-IEA;Molecular Function-ISO;Molecular Function-IDA;Biological Process-TAS;Biologic…	7	GO:0008194;GO:0008202;GO:0016020;GO:0016758;GO:0032787;GO:0043231;GO:0070887	UDP-glycosyltransferase activity;steroid metabolic process;membrane;transferase activity, transferring hexosyl groups;monocarboxylic acid metabolic process;intracellular membrane-bounded organelle;cellular response to chemical stimulus	Molecular Function;Biological Process;Cellular Component;Molecular Function;Biological Process;Cellular Component;Biological Process			noIPR;IPR002213;noIPR;noIPR;noIPR
CON_MALE_contig_10005	ASM_MOUSERecName: Full=Sphingomyelin phosphodiesterase; AltName: Full=Acid sphingomyelinase; Short=ASMase; Flags: Precursor	aaccaatctaattgaggttggctggtgatgctgccatcgaagaaaacccaaaagttgaacagatagcaatcgttattattcaaggcaataactctgaatcctggtctgggtgagacggtgtaatagccacctttcaatattgtttctttagcttcctcaggtaaccaacgttgccagaccttccataaatgttcgnnctgtttggaatttcttcgtataaccaatagatgttcatgctgtttggaatttcttcgtgaccaaatatattagcaggatggggttcatgattacccggaataggatatacaggaatgcctgggaatttttctgcaattaaatcatggatttcggtcaaca	357	12	5.5E-15	59.66%	swissprot	gi|1351982|sp|Q04519.2|ASM_MOUSERecName: Full=Sphingomyelin phosphodiesterase AltName: Full=Acid sphingomyelinase Short=ASMase Flags: Precursor;gi|122142446|sp|Q0VD19.1|ASM_BOVINRecName: Full=Sphingomyelin phosphodiesterase AltName: Full=Acid sphingomyelinase Short=aSMase Flags: Precursor;gi|224471897|sp|P17405.4|ASM_HUMANRecName: Full=Sphingomyelin phosphodiesterase AltName: Full=Acid sphingomye…	Mus musculus;Bos taurus;Homo sapiens;Caenorhabditis elegans;Caenorhabditis elegans;Dictyostelium discoideum;Dictyostelium discoideum;Caenorhabditis elegans;Mus musculus;Bos taurus;Homo sapiens;Rattus norvegicus	5.5E-15;1.2E-14;1.3E-13;8.0E-9;1.0E-8;2.7E-7;1.3E-5;1.4E-5;3.5E-5;3.9E-5;7.1E-5;2.4E-4	627;625;629;618;564;583;446;589;445;450;453;445	64;64;64;62;49;49;39;51;47;48;47;47	39;39;38;37;24;29;25;27;30;30;29;29	60.94%;60.94%;59.38%;59.68%;48.98%;59.18%;64.10%;52.94%;63.83%;62.50%;61.70%;61.70%	10.21%;10.24%;10.17%;10.03%;8.69%;8.40%;8.74%;8.66%;10.56%;10.67%;10.38%;10.56%	53.78%;53.78%;53.78%;52.10%;41.18%;41.18%;32.77%;42.86%;39.50%;40.34%;39.50%;39.50%	2;2;2;2;2;2;2;2;2;2;2;2	-2;-2;-2;-2;-3;-2;-2;-2;-2;-2;-2;-2	1351982;122142446;224471897;33112226;33112225;74858285;74855105;33112227;341940248;122140903;39932730;62899655	Q04519;Q0VD19;P17405;Q23498;Q10916;Q55C09;Q54SR8;Q9UAY4;P70158;Q3ZC91;Q92484;Q641Z7	60.4622;61.2326;59.3066;48.521;39.2762;40.4318;36.1946;34.2686;43.8986;43.5134;41.9726;41.2022	gi|1351982|sp|Q04519.2|ASM_MOUSERecName: Full=Sphingomyelin phosphodiesterase AltName: Full=Acid sphingomyelinase Short=ASMase Flags: Precursor	Mus musculus	5.5E-15	627	64	39	60.94%	10.21%	53.78%	2	-2	1351982	Q04519	604622	Smpdl3a;Smpd1;Smpd1;SMPDL3A;Smpdl3a;SMPDL3A;SMPD1;SMPD1;asm-3;asm-3;sgmC;asm-2;asm-2;SMPDL3A;Smpdl3a;SMPD1;asm-3;SMPDL3A;asm-2;sgmC;Smpdl3a;SMPDL3A;asm-2;sgmC;asm-3;SMPDL3A;SMPD1;Smpd1;asm-1;sgmC;Smpdl3a;sgmA;asm-2;Smpdl3a;sgmA;Smpdl3a;sgmC;Smpd1;SMPDL3A;Smpdl3a;SMPD1;Smpd1;SMPD1;sgmC;asm-2;SMPD1;asm-2;Smpd1;sgmC;Smpdl3a;SMPDL3A;Smpdl3a;Smpdl3a;Smpd1;Smpd1;SMPD1;SMPD1;SMPDL3A;asm-1;asm-2;asm-2;SM…	10090;10090;10090;9913;10090;9913;9913;9913;6239;6239;44689;6239;6239;9606;10090;9913;6239;9913;6239;44689;10090;9606;6239;44689;6239;9606;9606;10090;6239;44689;10090;44689;6239;10090;44689;10090;44689;10090;9606;10090;9606;10090;9913;44689;6239;9913;6239;10090;44689;10116;9913;10090;10116;10090;10090;9913;9606;9606;6239;6239;6239;9606;44689;6239;10090;10090;44689;6239;6239;6239;9606;44689;9606;6…			GO:0005768-IEA;GO:0005768-ISO;GO:0005768-IDA;GO:0070062-N/A;GO:0070062-ISO;GO:0046872-IEA;GO:0043065-IEA;GO:0042493-IEA;GO:0045121-IDA;GO:0008081-IEA;GO:0008081-ISS;GO:0008081-ISO;GO:0008081-IDA;GO:0016787-IEA;GO:0008152-IEA;GO:0061750-IEA;GO:0061750-ISS;GO:0061750-ISO;GO:0061750-IDA;GO:0043407-IMP;GO:0043407-IEA;GO:0043407-ISO;GO:0008150-ND;GO:0008270-IEA;GO:0008270-ISS;GO:0008270-ISO;GO:0008270…	endosome-IEA;endosome-ISO;endosome-IDA;extracellular exosome-N/A;extracellular exosome-ISO;metal ion binding-IEA;positive regulation of apoptotic process-IEA;response to drug-IEA;membrane raft-IDA;phosphoric diester hydrolase activity-IEA;phosphoric diester hydrolase activity-ISS;phosphoric diester hydrolase activity-ISO;phosphoric diester hydrolase activity-IDA;hydrolase activity-IEA;metabolic p…	Cellular Component-IEA;Cellular Component-ISO;Cellular Component-IDA;Cellular Component-N/A;Cellular Component-ISO;Molecular Function-IEA;Biological Process-IEA;Biological Process-IEA;Cellular Component-IDA;Molecular Function-IEA;Molecular Function-ISS;Molecular Function-ISO;Molecular Function-IDA;Molecular Function-IEA;Biological Process-IEA;Molecular Function-IEA;Molecular Function-ISS;Molecula…	13	GO:0005515;GO:0005615;GO:0005765;GO:0005768;GO:0005886;GO:0006685;GO:0008270;GO:0023021;GO:0035307;GO:0043407;GO:0045121;GO:0046513;GO:0061750	protein binding;extracellular space;lysosomal membrane;endosome;plasma membrane;sphingomyelin catabolic process;zinc ion binding;termination of signal transduction;positive regulation of protein dephosphorylation;negative regulation of MAP kinase activity;membrane raft;ceramide biosynthetic process;acid sphingomyelin phosphodiesterase activity	Molecular Function;Cellular Component;Cellular Component;Cellular Component;Cellular Component;Biological Process;Molecular Function;Biological Process;Biological Process;Biological Process;Cellular Component;Biological Process;Molecular Function	EC:3.1.4.12	Sphingomyelin phosphodiesterase	noIPR;noIPR;noIPR
CON_MALE_contig_10006	GPSM2_HUMANRecName: Full=G-protein-signaling modulator 2; AltName: Full=Mosaic protein LGN	cctccacttcacgttcacccaattcaatggccaacgatagggtgcgtttataatggtcggcagcctcttcaaattgtcccagaaatatgtgtgaattacccaaattactattggctcggcgttcggcagctttgtcgccaaattcacgggcaatgcgtagacgttcctgatgatgctctatggcagnnnnnnnnnnnnnnnnncccaaatttccacaggctcgtccttgagctccacgatcacccaattctcgcatcaattttaaattttcctgataatattctacggcttttgttaatgcttctttgacatcatctccaaaatctccgggatttctttggcccatgtgttttcctttggcatggtaaacattacccaaattgtaaagtgctcgcccct…	664	7	1.6E-57	66.80%	swissprot	gi|294862507|sp|P81274.3|GPSM2_HUMANRecName: Full=G-protein-signaling modulator 2 AltName: Full=Mosaic protein LGN;gi|294862436|sp|Q8VDU0.2|GPSM2_MOUSERecName: Full=G-protein-signaling modulator 2 AltName: Full=Pins homolog;gi|294862510|sp|Q6IR34.3|GPSM1_MOUSERecName: Full=G-protein-signaling modulator 1 AltName: Full=Activator of G-protein signaling 3;gi|294862444|sp|Q9R080.2|GPSM1_RATRecName: F…	Homo sapiens;Mus musculus;Mus musculus;Rattus norvegicus;Homo sapiens;Homo sapiens;Mus musculus	1.6E-57;3.2E-57;1.0E-56;1.4E-56;8.4E-56;9.5E-15;1.0E-14	684;679;673;673;675;2481;2450	145;145;145;145;148;142;142	107;105;105;105;105;75;75	73.79%;72.41%;72.41%;72.41%;70.95%;52.82%;52.82%	21.20%;21.35%;21.55%;21.55%;21.93%;5.72%;5.80%	65.51%;65.51%;65.51%;65.51%;66.87%;64.16%;64.16%	5;5;5;5;6;13;13	-1;-1;-1;-1;-1;-1;-1	294862507;294862436;294862510;294862444;294862435;218512146;485956253	P81274;Q8VDU0;Q6IR34;Q9R080;Q86YR5;Q96AY4;Q80XJ3	159.844;158.688;160.229;159.458;158.303;74.3294;74.3294	gi|294862507|sp|P81274.3|GPSM2_HUMANRecName: Full=G-protein-signaling modulator 2 AltName: Full=Mosaic protein LGN	Homo sapiens	1.6E-57	684	145	107	73.79%	21.20%	65.51%	5	-1	294862507	P81274	159844	Gpsm1;Gpsm2;Gpsm2;GPSM1;GPSM2;Gpsm1;Gpsm2;Gpsm2;Gpsm1;GPSM1;GPSM1;Ttc28;TTC28;GPSM2;Gpsm1;GPSM1;GPSM2;Gpsm1;Gpsm2;Gpsm2;GPSM2;Gpsm2;GPSM2;Ttc28;Gpsm1;Gpsm1;GPSM1;GPSM2;Gpsm2;Gpsm2;GPSM2;GPSM1;Gpsm1;Gpsm1;GPSM1;Gpsm2;GPSM1;Gpsm2;GPSM2;Gpsm1;Gpsm1;Gpsm1;GPSM1;GPSM2;GPSM2;Gpsm2;Gpsm2;TTC28;Gpsm1;GPSM2;Gpsm1;GPSM2;GPSM2;TTC28;Gpsm1;Gpsm2;GPSM2;Gpsm2;GPSM2;GPSM2;Gpsm2;Gpsm1;Gpsm2;Ttc28;GPSM2;Ttc28;Gps…	10090;10090;10090;9606;9606;10116;10090;10090;10116;9606;9606;10090;9606;9606;10090;9606;9606;10090;10090;10090;9606;10090;9606;10090;10090;10116;9606;9606;10090;10090;9606;9606;10116;10116;9606;10090;9606;10090;9606;10090;10116;10116;9606;9606;9606;10090;10090;9606;10116;9606;10116;9606;9606;9606;10116;10090;9606;10090;9606;9606;10090;10116;10090;10090;9606;10090;10090;10090;9606;10090;9606;9606…			GO:0005789-IEA;GO:0005789-ISO;GO:0005789-IDA;GO:0000132-IMP;GO:0000132-IEA;GO:0000132-ISS;GO:0000132-ISO;GO:0005829-IEA;GO:0005829-ISO;GO:0005829-IDA;GO:0050790-IEA;GO:0070840-IEA;GO:0070840-ISS;GO:0070840-ISO;GO:0070840-IDA;GO:0016328-IEA;GO:0034260-ISO;GO:0034260-IDA;GO:0007049-IEA;GO:0043621-IMP;GO:0043621-IEA;GO:0043621-ISO;GO:0000139-IEA;GO:0000139-ISO;GO:0000139-IDA;GO:0005783-IEA;GO:000551…	endoplasmic reticulum membrane-IEA;endoplasmic reticulum membrane-ISO;endoplasmic reticulum membrane-IDA;establishment of mitotic spindle orientation-IMP;establishment of mitotic spindle orientation-IEA;establishment of mitotic spindle orientation-ISS;establishment of mitotic spindle orientation-ISO;cytosol-IEA;cytosol-ISO;cytosol-IDA;regulation of catalytic activity-IEA;dynein complex binding-IE…	Cellular Component-IEA;Cellular Component-ISO;Cellular Component-IDA;Biological Process-IMP;Biological Process-IEA;Biological Process-ISS;Biological Process-ISO;Cellular Component-IEA;Cellular Component-ISO;Cellular Component-IDA;Biological Process-IEA;Molecular Function-IEA;Molecular Function-ISS;Molecular Function-ISO;Molecular Function-IDA;Cellular Component-IEA;Biological Process-ISO;Biologic…	27	GO:0000132;GO:0000139;GO:0001965;GO:0005092;GO:0005654;GO:0005789;GO:0005813;GO:0005829;GO:0005886;GO:0007275;GO:0008022;GO:0008277;GO:0016239;GO:0019904;GO:0031291;GO:0032991;GO:0034260;GO:0042802;GO:0043621;GO:0051661;GO:0060236;GO:0070840;GO:0097431;GO:0097575;GO:1904778;GO:1905098;GO:1905832	establishment of mitotic spindle orientation;Golgi membrane;G-protein alpha-subunit binding;GDP-dissociation inhibitor activity;nucleoplasm;endoplasmic reticulum membrane;centrosome;cytosol;plasma membrane;multicellular organism development;protein C-terminus binding;regulation of G-protein coupled receptor protein signaling pathway;positive regulation of macroautophagy;protein domain specific bi…	Biological Process;Cellular Component;Molecular Function;Molecular Function;Cellular Component;Cellular Component;Cellular Component;Cellular Component;Cellular Component;Biological Process;Molecular Function;Biological Process;Biological Process;Molecular Function;Biological Process;Cellular Component;Biological Process;Molecular Function;Molecular Function;Biological Process;Biological Process;…			noIPR;noIPR;IPR011990;noIPR;noIPR;IPR019734;IPR013026;IPR011990
CON_MALE_contig_10007	LONF1_HUMANRecName: Full=LON peptidase N-terminal domain and RING finger protein 1; AltName: Full=RING finger protein 191	cttcgccaggaaatggtactggaaccttcggtaccaattttcatttgtacgacagcattccctcatgtgccctgcccattatttgtatatgaaccccgctatcgactgatggttcgtcgggcggtcgaatcgggnnnnnnnnnngtatagttcaaccacatagcggaaagacacgatactatgactatggttgcatgctagatatacgagattgtgttctactcggcgatggatgctccatccttagtacaatgggttgcagacgtttcaaaattttgacccgcaatgagaaagatggctatgaaacggccaaagtgga	319	6	3.5E-20	83.97%	swissprot	gi|257051033|sp|Q17RB8.2|LONF1_HUMANRecName: Full=LON peptidase N-terminal domain and RING finger protein 1 AltName: Full=RING finger protein 191;gi|1027923703|sp|D3YY23.2|LONF1_MOUSERecName: Full=LON peptidase N-terminal domain and RING finger protein 1;gi|81917015|sp|Q9D4H7.1|LONF3_MOUSERecName: Full=LON peptidase N-terminal domain and RING finger protein 3 AltName: Full=RING finger protein 127…	Homo sapiens;Mus musculus;Mus musculus;Homo sapiens;Macaca fascicularis;Homo sapiens	3.5E-20;3.8E-20;1.8E-19;6.7E-19;7.5E-19;2.0E-18	773;762;753;759;718;754	39;39;39;39;39;36	34;34;32;32;32;30	87.18%;87.18%;82.05%;82.05%;82.05%;83.33%	5.05%;5.12%;5.18%;5.14%;5.43%;4.77%	36.68%;36.68%;36.68%;36.68%;36.68%;33.86%	2;2;2;2;2;2	1;1;1;1;1;1	257051033;1027923703;81917015;121949074;75072991;313104224	Q17RB8;D3YY23;Q9D4H7;Q496Y0;Q8HXH0;Q1L5Z9	62.3882;62.3882;62.003;60.8474;60.8474;60.8474	gi|257051033|sp|Q17RB8.2|LONF1_HUMANRecName: Full=LON peptidase N-terminal domain and RING finger protein 1 AltName: Full=RING finger protein 191	Homo sapiens	3.5E-20	773	39	34	87.18%	5.05%	36.68%	2	1	257051033	Q17RB8	623882	Lonrf1;Lonrf3;LONRF1;LONRF2;Lonrf1;LONRF2;LONRF1;LONRF3;LONRF2;LONRF2;Lonrf1;LONRF2;LONRF2;LONRF3;LONRF2;Lonrf1;Lonrf1;LONRF3;LONRF2;Lonrf1;Lonrf3;LONRF1;Lonrf1;LONRF1;LONRF3;Lonrf3;Lonrf1;LONRF1;Lonrf3;LONRF3;LONRF1;LONRF1;LONRF3;LONRF3;LONRF3;LONRF3;LONRF1;LONRF1;LONRF3;LONRF2;LONRF3;LONRF2;LONRF2;Lonrf1;LONRF3;Lonrf1;Lonrf1;LONRF3;LONRF2;Lonrf3;Lonrf3;LONRF1;LONRF3;Lonrf1;Lonrf1;LONRF3;LONRF1;…	10090;10090;9606;9606;10090;9606;9606;9606;9606;9606;10090;9606;9606;9606;9606;10090;10090;9606;9606;10090;10090;9606;10090;9606;9541;10090;10090;9606;10090;9606;9606;9606;9606;9606;9606;9606;9606;9606;9606;9606;9541;9606;9606;10090;9606;10090;10090;9606;9606;10090;10090;9606;9606;10090;10090;9606;9606;10090;9606			GO:0005515-IPI;GO:0061630-IBA;GO:0046872-IEA;GO:0005829-TAS;GO:0000209-TAS;GO:0000209-IBA;GO:0031624-IBA;GO:0004842-EXP;GO:0004842-TAS;GO:0004842-ISO;GO:0005622-IBA;GO:0032436-IBA	protein binding-IPI;ubiquitin protein ligase activity-IBA;metal ion binding-IEA;cytosol-TAS;protein polyubiquitination-TAS;protein polyubiquitination-IBA;ubiquitin conjugating enzyme binding-IBA;ubiquitin-protein transferase activity-EXP;ubiquitin-protein transferase activity-TAS;ubiquitin-protein transferase activity-ISO;intracellular-IBA;positive regulation of proteasomal ubiquitin-dependent pr…	Molecular Function-IPI;Molecular Function-IBA;Molecular Function-IEA;Cellular Component-TAS;Biological Process-TAS;Biological Process-IBA;Molecular Function-IBA;Molecular Function-EXP;Molecular Function-TAS;Molecular Function-ISO;Cellular Component-IBA;Biological Process-IBA	6	GO:0000209;GO:0005829;GO:0031624;GO:0032436;GO:0046872;GO:0061630	protein polyubiquitination;cytosol;ubiquitin conjugating enzyme binding;positive regulation of proteasomal ubiquitin-dependent protein catabolic process;metal ion binding;ubiquitin protein ligase activity	Biological Process;Cellular Component;Molecular Function;Biological Process;Molecular Function;Molecular Function			noIPR;noIPR;noIPR;IPR015947
CON_MALE_contig_10008	AT8B4_HUMANRecName: Full=Probable phospholipid-transporting ATPase IM; AltName: Full=ATPase class I type 8B member 4; AltName: Full=P4-ATPase flippase complex alpha subunit ATP8B4	gtcttcgcatgcgaatcatatcagccaaactaggatgtacatctattaaatagaatttatacgctaatactggtatcattatcagcaccaccgtaataaacattgtggtccagaaggttaaatctttcatggccatcgtgagtgaacccacatagggtccaccaatcacataattgtaaaagtaatccagaacaaaataccatataagactgccccaaatggtaatgtggttggcaatggtccaatacgatgtatataaggctatctgtg	270	15	1.1E-14	51.03%	swissprot	gi|209572761|sp|Q8TF62.3|AT8B4_HUMANRecName: Full=Probable phospholipid-transporting ATPase IM AltName: Full=ATPase class I type 8B member 4 AltName: Full=P4-ATPase flippase complex alpha subunit ATP8B4;gi|30316371|sp|P98198.2|AT8B2_HUMANRecName: Full=Phospholipid-transporting ATPase ID AltName: Full=ATPase class I type 8B member 2 AltName: Full=P4-ATPase flippase complex alpha subunit ATP8B2;gi|…	Homo sapiens;Homo sapiens;Mus musculus;Mus musculus;Homo sapiens;Homo sapiens;Oryctolagus cuniculus;Xenopus tropicalis;Arabidopsis thaliana;Arabidopsis thaliana;Arabidopsis thaliana;Mus musculus;Arabidopsis thaliana;Homo sapiens;Homo sapiens	1.1E-14;3.0E-12;2.6E-11;1.5E-9;5.0E-9;5.5E-7;7.3E-7;8.6E-7;2.0E-6;9.3E-6;1.3E-5;3.0E-5;1.3E-4;4.7E-4;5.5E-4	1192;1209;1209;1251;1251;1177;1169;1250;1107;1202;1200;1183;1203;1134;1132	93;96;96;96;96;86;86;93;88;93;93;95;93;94;72	57;51;49;53;52;45;45;47;50;43;42;43;42;44;36	61.29%;53.12%;51.04%;55.21%;54.17%;52.33%;52.33%;50.54%;56.82%;46.24%;45.16%;45.26%;45.16%;46.81%;50.00%	7.80%;7.94%;7.94%;7.67%;7.67%;7.31%;7.36%;7.44%;7.95%;7.74%;7.75%;8.03%;7.73%;8.29%;6.36%	103.33%;106.67%;106.67%;106.67%;106.67%;95.56%;95.56%;103.33%;97.78%;103.33%;103.33%;105.56%;103.33%;104.44%;80.00%	1;1;1;1;1;1;1;1;1;1;1;1;1;1;1	-3;-3;-3;-3;-3;-3;-3;-3;-3;-3;-3;-3;-3;-3;-3	209572761;30316371;122065135;229554352;229462999;30316395;30315951;82230756;12229647;12229653;12229673;190359612;12229668;85700404;62512178	Q8TF62;P98198;P98199;Q148W0;O43520;Q9Y2G3;Q9N0Z4;Q5BL50;P98205;Q9LI83;Q9SX33;A3FIN4;Q9SAF5;P98196;Q8NB49	70.4774;63.5438;61.2326;56.225;54.6842;48.9062;48.521;48.1358;47.3654;45.4394;45.0542;43.8986;41.9726;40.4318;40.4318	gi|209572761|sp|Q8TF62.3|AT8B4_HUMANRecName: Full=Probable phospholipid-transporting ATPase IM AltName: Full=ATPase class I type 8B member 4 AltName: Full=P4-ATPase flippase complex alpha subunit ATP8B4	Homo sapiens	1.1E-14	1192	93	57	61.29%	7.80%	103.33%	1	-3	209572761	Q8TF62	704774	ATP8B2;ATP8B2;Atp8b5;ATP8B1;ATP11A;ALA9;ATP11B;ALA10;Atp8b1;Atp8b1;atp8b1;Atp8b1;ATP11A;Atp8b2;ATP11A;ATP11B;ALA2;ATP11C;ATP11B;atp8b1;Atp8b1;ALA11;Atp8b5;Atp8b1;ATP8B2;ATP11B;Atp8b1;atp8b1;atp8b1;Atp8b1;ATP11B;ATP8B1;ATP11B;ATP11A;ATP8B1;ATP11C;Atp8b2;Atp8b2;ATP8B2;Atp8b5;ALA9;ATP8B1;ALA10;Atp8b5;ATP11C;ATP11B;atp8b1;ATP8B1;Atp8b5;ATP8B1;ATP11C;ALA9;ALA10;ATP8B1;ALA10;Atp8b5;ATP11C;Atp8b1;Atp8b1…	9606;9606;10090;9606;9606;3702;9606;3702;10090;10090;8364;10090;9606;10090;9606;9986;3702;9606;9606;8364;10090;3702;10090;10090;9606;9606;10090;8364;8364;10090;9606;9606;9606;9606;9606;9606;10090;10090;9606;10090;3702;9606;3702;10090;9606;9986;8364;9606;10090;9606;9606;3702;3702;9606;3702;10090;9606;10090;10090;8364;9606;10090;9986;3702;9606;3702;9606;3702;10090;9606;10090;8364;9606;3702;3702;370…			GO:0005548-IMP;GO:0005789-IEA;GO:0007605-IMP;GO:0007605-IEA;GO:0001669-IDA;GO:0016324-IEA;GO:0016324-ISO;GO:0016324-IDA;GO:0048194-IBA;GO:0034220-TAS;GO:1901612-IEA;GO:1901612-IDA;GO:0000139-IEA;GO:0005783-IEA;GO:0005783-ISO;GO:0005783-IDA;GO:0004012-IEA;GO:0004012-TAS;GO:0004012-IDA;GO:0004012-IBA;GO:0005515-IPI;GO:0031902-IEA;GO:0005319-IMP;GO:0005319-IEA;GO:0005637-IEA;GO:0005637-NAS;GO:004533…	phospholipid transporter activity-IMP;endoplasmic reticulum membrane-IEA;sensory perception of sound-IMP;sensory perception of sound-IEA;acrosomal vesicle-IDA;apical plasma membrane-IEA;apical plasma membrane-ISO;apical plasma membrane-IDA;Golgi vesicle budding-IBA;ion transmembrane transport-TAS;cardiolipin binding-IEA;cardiolipin binding-IDA;Golgi membrane-IEA;endoplasmic reticulum-IEA;endoplas…	Molecular Function-IMP;Cellular Component-IEA;Biological Process-IMP;Biological Process-IEA;Cellular Component-IDA;Cellular Component-IEA;Cellular Component-ISO;Cellular Component-IDA;Biological Process-IBA;Biological Process-TAS;Molecular Function-IEA;Molecular Function-IDA;Cellular Component-IEA;Cellular Component-IEA;Cellular Component-ISO;Cellular Component-IDA;Molecular Function-IEA;Molecula…	19	GO:0004012;GO:0005783;GO:0005794;GO:0006812;GO:0007605;GO:0008206;GO:0015247;GO:0015917;GO:0016043;GO:0021650;GO:0032420;GO:0035579;GO:0043312;GO:0050794;GO:0055085;GO:0060119;GO:0070821;GO:0098590;GO:1901612	phospholipid-translocating ATPase activity;endoplasmic reticulum;Golgi apparatus;cation transport;sensory perception of sound;bile acid metabolic process;aminophospholipid transmembrane transporter activity;aminophospholipid transport;cellular component organization;vestibulocochlear nerve formation;stereocilium;specific granule membrane;neutrophil degranulation;regulation of cellular process;tra…	Molecular Function;Cellular Component;Cellular Component;Biological Process;Biological Process;Biological Process;Molecular Function;Biological Process;Biological Process;Biological Process;Cellular Component;Cellular Component;Biological Process;Biological Process;Biological Process;Biological Process;Cellular Component;Cellular Component;Molecular Function	EC:3.6.1.3;EC:3.6.3.1;EC:3.6.1.15	Adenosinetriphosphatase;Phospholipid-translocating ATPase;Nucleoside-triphosphate phosphatase
CON_MALE_contig_10009	RNZ_DROMERecName: Full=Ribonuclease Z, mitochondrial; Short=RNase Z; AltName: Full=Juvenile hormone-inducible protein 1; AltName: Full=dRNAse Z; AltName: Full=tRNA 3 endonuclease; Short=DmeZ; AltName: Full=tRNase Z; Flags: Precursor	attcaagtcatgtagcctttgttgaaattctgagctctctgaatatcttgacaggccattatcattttccttcatactcccctcaatgtcatccaatttcgtcttttttagcttgctattcaaactacttaaaacatttgttgcctctgttaagacagggaaaactttgggattcaattgatttagttggtattgaatgcgatgagcagccatataaccggagaaggtattttgggaagcatttaagaaaatatgttgagtagttggggcaaacttttccagaaaag	287	7	1.9E-11	71.53%	swissprot	gi|42559651|sp|Q8MKW7.2|RNZ_DROMERecName: Full=Ribonuclease Z, mitochondrial Short=RNase Z AltName: Full=Juvenile hormone-inducible protein 1 AltName: Full=dRNAse Z AltName: Full=tRNA 3 endonuclease Short=DmeZ AltName: Full=tRNase Z Flags: Precursor;gi|41017788|sp|Q9BQ52.2|RNZ2_HUMANRecName: Full=Zinc phosphodiesterase ELAC protein 2 AltName: Full=ElaC homolog protein 2 AltName: Full=Heredity pro…	Drosophila melanogaster;Homo sapiens;Pan troglodytes;Gorilla gorilla gorilla;Macaca fascicularis;Mus musculus;Rattus norvegicus	1.9E-11;1.2E-5;1.2E-5;1.2E-5;8.6E-5;2.1E-4;2.1E-4	766;826;826;826;826;831;827	47;47;47;47;47;46;46	36;34;34;34;34;31;31	76.60%;72.34%;72.34%;72.34%;72.34%;67.39%;67.39%	6.14%;5.69%;5.69%;5.69%;5.69%;5.54%;5.56%	49.13%;49.13%;49.13%;49.13%;49.13%;48.08%;48.08%	1;1;1;1;1;1;1	-3;-3;-3;-3;-3;-3;-3	42559651;41017788;41017795;41017796;41017751;41017687;41017513	Q8MKW7;Q9BQ52;Q9GL72;Q9GL73;Q8HY87;Q80Y81;Q8CGS5	61.6178;45.0542;45.0542;45.0542;42.743;41.5874;41.5874	gi|42559651|sp|Q8MKW7.2|RNZ_DROMERecName: Full=Ribonuclease Z, mitochondrial Short=RNase Z AltName: Full=Juvenile hormone-inducible protein 1 AltName: Full=dRNAse Z AltName: Full=tRNA 3 endonuclease Short=DmeZ AltName: Full=tRNase Z Flags: Precursor	Drosophila melanogaster	1.9E-11	766	47	36	76.60%	6.14%	49.13%	1	-3	42559651	Q8MKW7	616178	JhI-1;JhI-1;ELAC2;ELAC2;ELAC2;JhI-1;Elac2;ELAC2;JhI-1;Elac2;ELAC2;ELAC2;ELAC2;Elac2;JhI-1;Elac2;ELAC2;ELAC2;Elac2;Elac2;ELAC2;JhI-1;Elac2;Elac2;Elac2;Elac2;JhI-1;Elac2;ELAC2;ELAC2;Elac2;ELAC2;Elac2;ELAC2;Elac2;Elac2;Elac2;JhI-1;Elac2;ELAC2;JhI-1;Elac2;ELAC2;Elac2;JhI-1;ELAC2;Elac2;ELAC2;Elac2;ELAC2;ELAC2;JhI-1;Elac2;ELAC2;Elac2;Elac2;JhI-1;Elac2;JhI-1;Elac2;Elac2;ELAC2;Elac2;ELAC2;ELAC2;Elac2;JhI…	7227;7227;9541;9541;9598;7227;10116;9606;7227;10090;9541;9606;9595;10090;7227;10090;9606;9595;10116;10090;9598;7227;10090;10116;10116;10090;7227;10090;9541;9541;10090;9606;10090;9606;10116;10090;10116;7227;10090;9606;7227;10116;9541;10116;7227;9541;10090;9598;10090;9606;9598;7227;10116;9606;10116;10116;7227;10116;7227;10116;10116;9595;10116;9606;9595;10090;7227;10090;9595;9595;9595;10116;9595;960…			GO:0003723-N/A;GO:0003723-ISO;GO:0030307-IMP;GO:0046872-IEA;GO:0004518-IEA;GO:0005829-IDA;GO:0072684-IMP;GO:0072684-IEA;GO:0072684-ISS;GO:0072684-ISO;GO:0072684-IBA;GO:0004519-IEA;GO:0016787-IEA;GO:0045727-IMP;GO:0008150-ND;GO:0008033-IEA;GO:0007419-N/A;GO:0004549-EXP;GO:0004549-ISO;GO:0005759-TAS;GO:0005739-IEA;GO:0005739-NAS;GO:0005739-ISS;GO:0005739-ISO;GO:0005739-IDA;GO:0005739-IBA;GO:0001558…	RNA binding-N/A;RNA binding-ISO;positive regulation of cell growth-IMP;metal ion binding-IEA;nuclease activity-IEA;cytosol-IDA;mitochondrial tRNA 3'-trailer cleavage, endonucleolytic-IMP;mitochondrial tRNA 3'-trailer cleavage, endonucleolytic-IEA;mitochondrial tRNA 3'-trailer cleavage, endonucleolytic-ISS;mitochondrial tRNA 3'-trailer cleavage, endonucleolytic-ISO;mitochondrial tRNA 3'-trailer cl…	Molecular Function-N/A;Molecular Function-ISO;Biological Process-IMP;Molecular Function-IEA;Molecular Function-IEA;Cellular Component-IDA;Biological Process-IMP;Biological Process-IEA;Biological Process-ISS;Biological Process-ISO;Biological Process-IBA;Molecular Function-IEA;Molecular Function-IEA;Biological Process-IMP;Biological Process-ND;Biological Process-IEA;Biological Process-N/A;Molecular…	13	GO:0005634;GO:0005739;GO:0005829;GO:0006388;GO:0007275;GO:0030307;GO:0036093;GO:0042781;GO:0045727;GO:0051252;GO:0072684;GO:0140040;GO:1902375	nucleus;mitochondrion;cytosol;tRNA splicing, via endonucleolytic cleavage and ligation;multicellular organism development;positive regulation of cell growth;germ cell proliferation;3'-tRNA processing endoribonuclease activity;positive regulation of translation;regulation of RNA metabolic process;mitochondrial tRNA 3'-trailer cleavage, endonucleolytic;mitochondrial polycistronic RNA processing;nuc…	Cellular Component;Cellular Component;Cellular Component;Biological Process;Biological Process;Biological Process;Biological Process;Molecular Function;Biological Process;Biological Process;Biological Process;Biological Process;Biological Process	EC:3.1.30;EC:3.1.26	Acting on ester bonds;Acting on ester bonds	noIPR
CON_MALE_contig_1001	PX24D_DICDIRecName: Full=PXMP2/4 family protein 4	ttcgggcctttagatcggtagaacacaacatatcaatcgaattcgccatattgaaaactaagtgcttagtgaataatacattataataaaattagcaaaaacattttatatatcattttaagagctttgaagatcaaccgtttttctattcaaccttccccataactaccgatcacaaatgtcgagtattttacaaaaatttcaaatattagtcacaaaatatccaattaccaggggtatgatctcatacagcctgatatggccagtaagtagtttagttcaacagacattcgagggaaaaagttggggtaactatgattggtggcgttgtctacgcttcagtttatatggaagtttgtttgtggcaccaactctgtatagttggattaaggtttcaac…	901	20	2.5E-20	47.92%	swissprot	gi|74851720|sp|Q54FR4.1|PX24D_DICDIRecName: Full=PXMP2/4 family protein 4;gi|97197075|sp|Q2TXA2.1|SYM1_ASPORRecName: Full=Protein sym1;gi|81903234|sp|Q99MS3.2|MP17L_MOUSERecName: Full=Mpv17-like protein Short=M-LP;gi|82181810|sp|Q68F62.1|MP17L_XENLARecName: Full=Mpv17-like protein;gi|74601629|sp|Q6BMY0.1|SYM1_DEBHARecName: Full=Protein SYM1;gi|166210406|sp|Q7SCY7.2|SYM1_NEUCRRecName: Full=Protein…	Dictyostelium discoideum;Aspergillus oryzae RIB40;Mus musculus;Xenopus laevis;Debaryomyces hansenii CBS767;Neurospora crassa OR74A;Kluyveromyces lactis NRRL Y-1140;Bos taurus;Eremothecium gossypii ATCC 10895;Cryptococcus neoformans var. neoformans B-3501A/Cryptococcus neoformans var. neoformans JEC21;Yarrowia lipolytica CLIB122;Saccharomyces cerevisiae S288C;Danio rerio;Danio rerio;Caenorhabditis…	2.5E-20;1.2E-19;5.2E-19;1.4E-17;1.4E-16;1.7E-16;8.1E-16;1.8E-15;3.1E-15;4.5E-15;1.5E-14;2.4E-14;6.9E-14;1.1E-13;4.3E-13;1.1E-12;1.6E-12;2.0E-12;3.9E-12;4.9E-12	185;173;194;203;206;172;195;196;182;190;202;197;199;177;181;168;193;175;196;210	164;168;195;167;207;161;183;185;175;192;176;170;180;172;151;142;179;176;161;160	84;84;93;84;100;82;87;81;87;90;84;91;84;80;69;64;75;83;76;81	51.22%;50.00%;47.69%;50.30%;48.31%;50.93%;47.54%;43.78%;49.71%;46.88%;47.73%;53.53%;46.67%;46.51%;45.70%;45.07%;41.90%;47.16%;47.20%;50.62%	88.65%;97.11%;100.52%;82.27%;100.49%;93.60%;93.85%;94.39%;96.15%;101.05%;87.13%;86.29%;90.45%;97.18%;83.43%;84.52%;92.75%;100.57%;82.14%;76.19%	54.61%;55.94%;64.93%;55.60%;68.92%;53.61%;60.93%;61.60%;58.27%;63.93%;58.60%;56.60%;59.93%;57.27%;50.28%;47.28%;59.60%;58.60%;53.61%;53.27%	1;1;1;1;1;1;1;1;1;1;1;1;1;1;1;1;1;1;1;1	2;2;2;2;2;2;2;2;2;2;2;2;2;2;2;2;2;2;2;2	74851720;97197075;81903234;82181810;74601629;166210406;74604902;122136044;74692887;338819545/338819546;74604185;74644967;82183130;82079588;75012604;74867127;74856566;97197141;121941708;74610881	Q54FR4;Q2TXA2;Q99MS3;Q68F62;Q6BMY0;Q7SCY7;Q6CIY7;Q2KIK2;Q754F0;P0CQ39/P0CQ38;Q6CAW5;Q06563;Q6DGV7;Q5TZ51;Q7YWV6;Q9V492;Q54XX9;Q4IPX8;Q2QL34;Q6FXJ3	89.3521;87.4261;86.2705;82.4185;79.7221;78.5666;77.411;76.6406;75.485;75.485;73.9442;73.559;72.4034;71.2478;69.707;68.1662;68.1662;67.781;67.3958;67.3958	gi|74851720|sp|Q54FR4.1|PX24D_DICDIRecName: Full=PXMP2/4 family protein 4	Dictyostelium discoideum	2.5E-20	185	164	84	51.22%	88.65%	54.61%	1	2	74851720	Q54FR4	893521	CG11077;CG11077;SYM1;mpv17l2;DDB_G0290631;SYM1;mpv17;sym1;DDB_G0278529;MPV17L;sym1;SYM1;SYM1;sym1;SYM1;CG11077;DDB_G0290631;MPV17L;Mpv17l;Mpv17l;mpv17;MPV17L;DDB_G0290631;Mpv17l;MPV17L;DDB_G0290631;CG11077;CG11077;Mpv17l;MPV17L;sym-1;SYM1;SYM1;CG11077;SYM1;MPV17L;DDB_G0278529;SYM1;sym1;MPV17L;SYM1;SYM1;SYM1;mpv17;sym1;mpv17l2;DDB_G0290631;Mpv17l;MPV17L;MPV17L;sym1;SYM1;mpv17l;mpv17;MPV17L;mpv17l2…	7227;7227;283643;7955;44689;284591;7955;510516;44689;9913;510516;284591;559292;510516;284593;7227;44689;9606;10090;10090;7955;9913;44689;10090;9606;44689;7227;7227;10090;9913;367110;284592;284592;7227;284592;9913;44689;559292;510516;9606;284591;284590;284811;7955;510516;7955;44689;10090;9606;9913;510516;284811;8355;7955;9606;7955;7227;559292;284811;367110;7955;10090;44689;7955;9606;8355;284590;44…			GO:0000002-ISS;GO:0005515-IPI;GO:0005778-IEA;GO:0005778-ISS;GO:0005737-IEA;GO:0005737-IBA;GO:0072593-ISS;GO:0072593-ISO;GO:0072593-IDA;GO:0005739-IEA;GO:0005739-IDA;GO:0005739-IBA;GO:0042592-ISS;GO:0016020-IEA;GO:0016021-IEA;GO:0043231-ISO;GO:0043231-IDA;GO:0050935-IMP;GO:0034614-IBA;GO:0010730-ISO;GO:0010730-IDA;GO:0008150-ND;GO:0006067-IMP;GO:0006067-IEA;GO:1901029-ISO;GO:1901029-IDA;GO:0005102…	mitochondrial genome maintenance-ISS;protein binding-IPI;peroxisomal membrane-IEA;peroxisomal membrane-ISS;cytoplasm-IEA;cytoplasm-IBA;reactive oxygen species metabolic process-ISS;reactive oxygen species metabolic process-ISO;reactive oxygen species metabolic process-IDA;mitochondrion-IEA;mitochondrion-IDA;mitochondrion-IBA;homeostatic process-ISS;membrane-IEA;integral component of membrane-IEA;…	Biological Process-ISS;Molecular Function-IPI;Cellular Component-IEA;Cellular Component-ISS;Cellular Component-IEA;Cellular Component-IBA;Biological Process-ISS;Biological Process-ISO;Biological Process-IDA;Cellular Component-IEA;Cellular Component-IDA;Cellular Component-IBA;Biological Process-ISS;Cellular Component-IEA;Cellular Component-IEA;Cellular Component-ISO;Cellular Component-IDA;Biologic…	7	GO:0005739;GO:0006996;GO:0016021;GO:0031090;GO:0044237;GO:0044446;GO:0065007	mitochondrion;organelle organization;integral component of membrane;organelle membrane;cellular metabolic process;intracellular organelle part;biological regulation	Cellular Component;Biological Process;Cellular Component;Cellular Component;Biological Process;Cellular Component;Biological Process			IPR007248;IPR007248;noIPR
CON_MALE_contig_10010	YRD6_CAEELRecName: Full=Uncharacterized protein K02A2.6	ggtgggcattaaccttaatgtcgtatgattttgagttatcgtacgtgccaacatcgcaatttgggtgtgctgacattttatctagactaattaacaaggatcggaagccggatgaagatgtcgtnnnnnnnnnnnnnnnnnnnnnnnnnnnnnnnnnnnnnnnnnnnnnnnnnnnnnnnnnnnnnnnnnnnnncatggttcggtcagctacacaaaaagacactttgctgcggaaaattgcaaaatacatgaacacatcgtggccaaaatcgatcacagaagatgaaaatgcattttttattcgtaaagatgggctttgtgttattgatggctgtttactttatctggatcgtattgtgatacccaagaatcttcgtcagcgagtgttaaagcaatt	397	1	3.2E-7	47.24%	swissprot	gi|1353154|sp|Q09575.1|YRD6_CAEELRecName: Full=Uncharacterized protein K02A2.6	Caenorhabditis elegans	3.2E-7	1268	127	60	47.24%	10.02%	95.97%	1	3	1353154	Q09575	512174	gi|1353154|sp|Q09575.1|YRD6_CAEELRecName: Full=Uncharacterized protein K02A2.6	Caenorhabditis elegans	3.2E-7	1268	127	60	47.24%	10.02%	95.97%	1	3	1353154	Q09575	512174	K02A2.6;K02A2.6;K02A2.6;K02A2.6;K02A2.6;K02A2.6;K02A2.6;K02A2.6	6239;6239;6239;6239;6239;6239;6239;6239			GO:0008270-IEA;GO:0046872-IEA;GO:0015074-IEA;GO:0003676-IEA	zinc ion binding-IEA;metal ion binding-IEA;DNA integration-IEA;nucleic acid binding-IEA	Molecular Function-IEA;Molecular Function-IEA;Biological Process-IEA;Molecular Function-IEA							noIPR;noIPR;noIPR
CON_MALE_contig_10011	---NA---	tacaccagtagtagccaatattactaaaccaaatcctccagctgaaaaagaagataaaaaagaagatgcgatgacaaaaataccacctgtaactactgcagcacctgtagtatctcagatagccccaggtaataatacgccaaccactactcaggcacaaggtactatcaatacgacatccaatacaagtggtaataatacacccacgacatcgtcatcggtcacaacacctgcagcttctcttatgccgccac	254																																														noIPR
CON_MALE_contig_10012	---NA---	ttagcggaatgttactgaatggagaagaggttttcgaaatggaggatccaaacaccagaggaagcaattacgagtactaaacgtcgaacctgtgattttcgagatgatgagttaagcgaaacaatttacccgaacataatattttaactatatatataggagtaacatagtatataagatgtatagtgtaattcagcatctatgacacaaaatttcctaaatcaattaatttgtattctttaaccctttcactaccgatgtccattagagaggacattcgaaaacga	287
CON_MALE_contig_10013	VPS53_CHICKRecName: Full=Vacuolar protein sorting-associated protein 53 homolog	ctagagctgaaatgataataaaagtagtgatgacaccagtacaaccaccagcccattttacccagcaagttctgaagctattgcccgatataacaatagcagaatatcaaaaaattttggatatgaaagctgtgaaacgggtcgatcaattacaattaattgatatctttaagagaactgcatcgacagcagcttttgctggtggtctaattgagag	217	4	1.5E-12	66.67%	swissprot	gi|82082519|sp|Q5ZLD7.1|VPS53_CHICKRecName: Full=Vacuolar protein sorting-associated protein 53 homolog;gi|81899819|sp|Q8CCB4.1|VPS53_MOUSERecName: Full=Vacuolar protein sorting-associated protein 53 homolog;gi|544584822|sp|P34561.4|VPS53_CAEELRecName: Full=Vacuolar protein sorting-associated protein 53 homolog;gi|122242501|sp|Q0WQF4.1|VP53A_ARATHRecName: Full=Vacuolar protein sorting-associated …	Gallus gallus;Mus musculus;Caenorhabditis elegans;Arabidopsis thaliana	1.5E-12;7.0E-10;8.6E-8;7.8E-5	831;832;798;828	58;58;57;58	41;38;38;37	70.69%;65.52%;66.67%;63.79%	6.98%;6.97%;7.14%;7.00%	80.18%;80.18%;78.80%;80.18%	1;1;1;1	3;3;3;3	82082519;81899819;544584822;122242501	Q5ZLD7;Q8CCB4;P34561;Q0WQF4	63.5438;56.225;50.0618;41.9726	gi|82082519|sp|Q5ZLD7.1|VPS53_CHICKRecName: Full=Vacuolar protein sorting-associated protein 53 homolog	Gallus gallus	1.5E-12	831	58	41	70.69%	6.98%	80.18%	1	3	82082519	Q5ZLD7	635438	Vps53;VPS53;Vps53;Vps53;Vps53;Vps53;Vps53;Vps53;Vps53;VPS53;Vps53;vps-53;VPS53;Vps53;vps-53;VPS53;vps-53;Vps53;Vps53;VPS53;Vps53;VPS53;VPS53;Vps53;Vps53;Vps53;Vps53;Vps53;VPS53;Vps53;VPS53;Vps53;Vps53;Vps53;vps-53;Vps53;VPS53;vps-53;vps-53;vps-53;Vps53;Vps53;Vps53;VPS53;VPS53;VPS53;vps-53;VPS53;VPS53;Vps53;Vps53;Vps53;VPS53;vps-53;vps-53;VPS53;Vps53;VPS53;VPS53;vps-53;VPS53;VPS53;VPS53;Vps53;vps-…	10090;3702;10090;10090;10090;10090;10090;10090;10090;9031;10090;6239;3702;10090;6239;9031;6239;10090;10090;9031;10090;3702;3702;10090;10090;10090;10090;10090;3702;10090;3702;10090;10090;10090;6239;10090;9031;6239;6239;6239;10090;10090;10090;9031;3702;9031;6239;3702;9031;10090;10090;10090;3702;6239;6239;3702;10090;3702;3702;6239;3702;9031;9031;10090;6239;10090;9031;3702;6239;10090;10090;3702;3702;…			GO:0005768-IEA;GO:0005802-IEA;GO:0005802-ISO;GO:0005802-IDA;GO:0009408-IMP;GO:1990745-IEA;GO:1990745-ISS;GO:1990745-ISO;GO:0005829-IEA;GO:0005829-ISO;GO:0005829-RCA;GO:0016020-IEA;GO:0016020-ISO;GO:0048471-IEA;GO:0048471-ISO;GO:0048471-IDA;GO:0007041-IEA;GO:0007041-ISO;GO:0000938-IEA;GO:0000938-ISS;GO:0000938-ISO;GO:0000938-IDA;GO:0000938-IBA;GO:0000938-IPI;GO:0006890-ISS;GO:0000139-IEA;GO:000013…	endosome-IEA;trans-Golgi network-IEA;trans-Golgi network-ISO;trans-Golgi network-IDA;response to heat-IMP;EARP complex-IEA;EARP complex-ISS;EARP complex-ISO;cytosol-IEA;cytosol-ISO;cytosol-RCA;membrane-IEA;membrane-ISO;perinuclear region of cytoplasm-IEA;perinuclear region of cytoplasm-ISO;perinuclear region of cytoplasm-IDA;lysosomal transport-IEA;lysosomal transport-ISO;GARP complex-IEA;GARP co…	Cellular Component-IEA;Cellular Component-IEA;Cellular Component-ISO;Cellular Component-IDA;Biological Process-IMP;Cellular Component-IEA;Cellular Component-ISS;Cellular Component-ISO;Cellular Component-IEA;Cellular Component-ISO;Cellular Component-RCA;Cellular Component-IEA;Cellular Component-ISO;Cellular Component-IEA;Cellular Component-ISO;Cellular Component-IDA;Biological Process-IEA;Biologic…	13	GO:0000938;GO:0005515;GO:0005802;GO:0016020;GO:0032456;GO:0042147;GO:0043204;GO:0048471;GO:0060378;GO:0090326;GO:1904810;GO:1904811;GO:1990745	GARP complex;protein binding;trans-Golgi network;membrane;endocytic recycling;retrograde transport, endosome to Golgi;perikaryon;perinuclear region of cytoplasm;regulation of brood size;positive regulation of locomotion involved in locomotory behavior;negative regulation of dense core granule transport;positive regulation of dense core granule transport;EARP complex	Cellular Component;Molecular Function;Cellular Component;Cellular Component;Biological Process;Biological Process;Cellular Component;Cellular Component;Biological Process;Biological Process;Biological Process;Biological Process;Cellular Component			noIPR
CON_MALE_contig_10014	---NA---	ttgactcagaaaataattttgctatatgctggttttattacctctgttttatttgaggtagctaccgtgttccaattataactttccacacagtgtgtcctatgtttaagtccataacatggcaaaaatataatttgtcctcacaaaggaaaaacatgggagatagtttgataacaagacgtatattgttttagcatcgttaatcattgtatttagcataaacagaaattagattaacgcaatcaatattagaattataccaaattatttataatgaataaaattcaacgtgaccaatttttttaaccacaataaaccattacactcaccttatcaaggacattaagagcttagagtaccatttagtaggatgcatactcatttaagtcggtataacaa…	453
CON_MALE_contig_10015	---NA---	acaaaggtaatgacaaacatgaagatgatgaaactaaaaaaacagtttcttaaaaaatatgcaaatattttgtcccgcctttaatcctaatcgttatcctggctattataaatgtcctctagatatggctgnnnnnnnnnnnntatcaaagtttatgtaaactattaaatgctggatttaagagagctgatcgtatactggccatgactcctttcggaaattttgtcatctttcgttgccacaaaaaagagcaaaatcacgaacgtcaatatt	273
CON_MALE_contig_10016	Y2138_DROMERecName: Full=Formin-like protein CG32138	cgacagatgatatacatgtttgcattatgtgtttacgtgcaataatgaataataagtacggatttaatatggttattcagcaccgcgaggcaatcaattgcattgctttaagtctaatacataaatctttgcgcacaaaagctctagtactggaacttttggcagccatttgtnnnnnnnnnnnnnnnnnnnnnnnnnnnnnnnnnnnnnnnnnnnnnnnnnnnnnnnnnnnnnnnnnnnnnnnnnnnnnnnnnnnnnnnnnccttatggagtattttatgaactttgaagcatttaatatagattttatggtcgcctgcatgcaattcatgaatattgttgtacattccgttgaagatatgaactatcgcgtacaccttcaatatgagtttacggcct…	428	20	4.4E-66	55.62%	swissprot	gi|238056771|sp|Q9VUC6.3|Y2138_DROMERecName: Full=Formin-like protein CG32138;gi|238054383|sp|Q96PY5.3|FMNL2_HUMANRecName: Full=Formin-like protein 2 AltName: Full=Formin homology 2 domain-containing protein 2;gi|148886616|sp|A2APV2.2|FMNL2_MOUSERecName: Full=Formin-like protein 2 AltName: Full=Protein Man;gi|148886618|sp|Q6ZPF4.2|FMNL3_MOUSERecName: Full=Formin-like protein 3;gi|902955457|sp|Q6N…	Drosophila melanogaster;Homo sapiens;Mus musculus;Mus musculus;Danio rerio;Homo sapiens;Homo sapiens;Mus musculus;Homo sapiens;Mus musculus;Xenopus laevis;Mus musculus;Mus musculus;Mus musculus;Homo sapiens;Homo sapiens;Homo sapiens;Mus musculus;Dictyostelium discoideum;Homo sapiens	4.4E-66;1.4E-45;1.9E-45;3.3E-45;5.3E-45;5.8E-45;1.0E-42;1.9E-42;1.9E-11;2.6E-11;7.2E-11;1.3E-10;5.3E-9;5.4E-9;1.0E-8;2.1E-8;4.7E-8;4.6E-6;1.3E-5;1.9E-5	1183;1086;1086;1028;1047;1028;1100;1094;1078;1077;1081;1171;1098;1115;1068;1193;1101;1273;1214;1249	142;141;141;140;140;140;141;141;144;144;144;141;135;145;144;141;135;136;139;136	111;98;98;98;97;98;95;95;68;68;68;67;63;70;69;64;62;59;58;58	78.17%;69.50%;69.50%;70.00%;69.29%;70.00%;67.38%;67.38%;47.22%;47.22%;47.22%;47.52%;46.67%;48.28%;47.92%;45.39%;45.93%;43.38%;41.73%;42.65%	12.00%;12.98%;12.98%;13.62%;13.37%;13.62%;12.82%;12.89%;13.36%;13.37%;13.32%;12.04%;12.30%;13.00%;13.48%;11.82%;12.26%;10.68%;11.45%;10.89%	99.53%;98.83%;98.83%;98.13%;98.13%;98.13%;98.83%;98.83%;100.93%;100.93%;100.93%;98.83%;94.63%;101.64%;100.93%;98.83%;94.63%;95.33%;97.43%;95.33%	1;1;1;1;1;1;1;1;1;1;1;1;1;1;1;1;1;1;1;1	3;3;3;3;3;3;3;3;3;3;3;3;3;3;3;3;3;3;3;3	238056771;238054383;148886616;148886618;902955457;148886617;239938900;67460975;34098767;341940641;1099384200;13124110;42560525;341940642;62906888;158520000;6166119;117940161;74845056;166215588	Q9VUC6;Q96PY5;A2APV2;Q6ZPF4;Q6NXC0;Q8IVF7;O95466;Q9JL26;Q9Y4D1;Q8BPM0;B0DOB5;Q9Z207;O70566;Q80U19;Q86T65;Q9NSV4;O60879;Q0GNC1;Q5TJ55;Q27J81	219.935;161.384;160.999;160.229;159.844;159.458;153.295;152.525;63.5438;63.1586;62.003;61.2326;56.6102;56.6102;55.8398;55.0694;53.9138;48.1358;46.9802;46.595	gi|238056771|sp|Q9VUC6.3|Y2138_DROMERecName: Full=Formin-like protein CG32138	Drosophila melanogaster	4.4E-66	1183	142	111	78.17%	12.00%	99.53%	1	3	238056771	Q9VUC6	219935	Daam1;Daam1;FMNL3;CG32138;CG32138;FMNL2;Daam1;FMNL1;Fmnl3;DAAM2;Fmnl2;DAAM1;DAAM1;DAAM1;Daam1;FMNL2;DAAM1;CG32138;DAAM2;DAAM2;FMNL1;Daam1;Fmnl1;INF2;Daam1;FMNL3;forD;INF2;DAAM1;Daam1;FMNL2;DAAM1;fmnl3;FMNL3;FMNL3;FMNL2;fmnl3;Daam1;DIAPH3;fmnl3;Fmnl1;Fmnl1;Fmnl1;INF2;Inf2;Fmnl3;Diaph3;Fmnl3;Diaph2;Inf2;CG32138;FMNL1;Fmnl3;INF2;INF2;Inf2;FMNL1;FMNL3;Inf2;Fmnl3;CG32138;Fmnl3;FMNL3;DAAM2;INF2;FMNL1;F…	10090;10090;9606;7227;7227;9606;10090;9606;10090;9606;10090;9606;9606;9606;10090;9606;9606;7227;9606;9606;9606;10090;10090;9606;10090;9606;44689;9606;9606;10090;9606;9606;7955;9606;9606;9606;7955;10090;9606;7955;10090;10090;10090;9606;10090;10090;10090;10090;10090;10090;7227;9606;10090;9606;9606;10090;9606;9606;10090;10090;7227;10090;9606;9606;9606;9606;10090;10090;10090;9606;7227;10090;44689;960…			GO:0030866-IMP;GO:0030866-IEA;GO:0030866-ISS;GO:0030866-ISO;GO:0005829-IEA;GO:0005829-ISS;GO:0005829-TAS;GO:0005829-ISO;GO:0005829-IDA;GO:0048675-IGI;GO:0048477-IEA;GO:0016043-IEA;GO:0048471-IEA;GO:0048471-ISO;GO:0048471-IDA;GO:0031514-IEA;GO:0031514-ISO;GO:0031514-IDA;GO:0007283-IEA;GO:0021516-IMP;GO:0021516-IEA;GO:0021516-ISS;GO:0007368-IMP;GO:0007368-IEA;GO:0005102-TAS;GO:0022604-IMP;GO:002260…	cortical actin cytoskeleton organization-IMP;cortical actin cytoskeleton organization-IEA;cortical actin cytoskeleton organization-ISS;cortical actin cytoskeleton organization-ISO;cytosol-IEA;cytosol-ISS;cytosol-TAS;cytosol-ISO;cytosol-IDA;axon extension-IGI;oogenesis-IEA;cellular component organization-IEA;perinuclear region of cytoplasm-IEA;perinuclear region of cytoplasm-ISO;perinuclear region…	Biological Process-IMP;Biological Process-IEA;Biological Process-ISS;Biological Process-ISO;Cellular Component-IEA;Cellular Component-ISS;Cellular Component-TAS;Cellular Component-ISO;Cellular Component-IDA;Biological Process-IGI;Biological Process-IEA;Biological Process-IEA;Cellular Component-IEA;Cellular Component-ISO;Cellular Component-IDA;Cellular Component-IEA;Cellular Component-ISO;Cellular…	23	GO:0002040;GO:0005522;GO:0005794;GO:0005829;GO:0005856;GO:0005886;GO:0006929;GO:0008360;GO:0016318;GO:0016319;GO:0030041;GO:0030111;GO:0030866;GO:0032794;GO:0042995;GO:0044446;GO:0045296;GO:0045335;GO:0046847;GO:0048365;GO:0048675;GO:0051014;GO:0051015	sprouting angiogenesis;profilin binding;Golgi apparatus;cytosol;cytoskeleton;plasma membrane;substrate-dependent cell migration;regulation of cell shape;ommatidial rotation;mushroom body development;actin filament polymerization;regulation of Wnt signaling pathway;cortical actin cytoskeleton organization;GTPase activating protein binding;cell projection;intracellular organelle part;cadherin bindi…	Biological Process;Molecular Function;Cellular Component;Cellular Component;Cellular Component;Cellular Component;Biological Process;Biological Process;Biological Process;Biological Process;Biological Process;Biological Process;Biological Process;Molecular Function;Cellular Component;Cellular Component;Molecular Function;Cellular Component;Biological Process;Molecular Function;Biological Process;…			IPR011989;IPR010472;IPR010473;noIPR;IPR027656;IPR014768;IPR016024
CON_MALE_contig_10017	---NA---	attttcgttgagctcctaccaagcaccaataaaggaagaaatgtgtaaatctatataattttaaagcttcctaatcccaagtcatttagtttagtatacactggtaccggacagtgtggaaaaaagtgataaaagggcatttacatcgaaacataaagcacaaccacaaaattcaacctcgaaatcaatgaatcagcgaggattttagttctttgtattgaaccataaagccatgactgaaaaatcagatcacataacattaacactgccggcagctacggcaggtgtcctaaatgacgaaggaggaaatggtactt	317
CON_MALE_contig_10019	---NA---	atcgtatataaatataatttaaattaatcttcatttgttttcttgtgtttcgttacatatgagttttctttcacaacattttggatatggagctacgggagcatcagctaataagcaaccttcaggcttggcgatagcaccacaactataagattcaattatgctacccttatgacatttgattcgaacacatatacttggatcatttctttcttctccaggttcaaaaagacccaaaccatatattcgatcccagcattttccagggtgatctgcatgttcttggaaaccaatatatgctgctgcagaaattaacacaatgtatgtgtataaaacatttataaaaaatattaatc	356																																														noIPR;IPR029277
CON_MALE_contig_1002	RM23_DROMERecName: Full=39S ribosomal protein L23, mitochondrial; Short=L23mt; Short=MRP-L23	ctagaatcagctgtttattcagggaggaaaacatttcatatcatacataaacagaatcacaatttgtgagaataaaaaaagaataaagattttttttgagaagaaatatgtctactcgctggtatcccatctatcaacgtggaaatccccaattacgtatatttctgccgaacttctggatgaaattgatacgtccggaagaacctcagccaaagaatgtggccaccttttcggtatcgatggaaatgactaaatatgacgtgaaaaactatttggaaaagatctataagattccggtgatggatgttcgtacccgcatcgccctaggatctacaaagcgtgaccaaacatatggctatgtcacaaaaaatgatgacatgaagatagcttatgtaacta…	555	20	3.9E-73	60.13%	swissprot	gi|68566063|sp|Q9W021.1|RM23_DROMERecName: Full=39S ribosomal protein L23, mitochondrial Short=L23mt Short=MRP-L23;gi|68566025|sp|Q5TUE9.1|RM23_ANOGARecName: Full=Probable 39S ribosomal protein L23, mitochondrial Short=L23mt Short=MRP-L23;gi|68566034|sp|Q6IQS9.1|RM23_DANRERecName: Full=39S ribosomal protein L23, mitochondrial Short=L23mt Short=MRP-L23;gi|68566012|sp|O35972.1|RM23_MOUSERecName: Fu…	Drosophila melanogaster;Anopheles gambiae;Danio rerio;Mus musculus;Rattus norvegicus;Otolemur garnettii;Homo sapiens;Caenorhabditis briggsae;Caenorhabditis elegans;Shewanella sp. MR-4/Shewanella sp. MR-7;Schizosaccharomyces pombe 972h-;Shewanella frigidimarina NCIMB 400;Shewanella oneidensis MR-1;Shewanella denitrificans OS217;Shewanella amazonensis SB2B;Pseudoalteromonas haloplanktis TAC125;Shew…	3.9E-73;2.5E-60;1.2E-31;1.4E-30;1.6E-30;2.5E-30;4.9E-30;1.4E-25;4.6E-24;4.0E-7;1.7E-6;1.9E-6;2.0E-6;3.8E-6;3.9E-6;3.3E-5;3.4E-5;6.4E-5;7.7E-5;7.9E-5	150;151;153;146;146;153;153;159;159;100;161;100;100;100;100;100;100;94;106;101	142;143;105;105;105;105;105;122;122;74;91;74;74;74;74;74;74;79;88;77	127;116;67;69;69;69;68;74;74;41;48;40;40;40;39;39;40;41;44;41	89.44%;81.12%;63.81%;65.71%;65.71%;65.71%;64.76%;60.66%;60.66%;55.41%;52.75%;54.05%;54.05%;54.05%;52.70%;52.70%;54.05%;51.90%;50.00%;53.25%	94.67%;94.70%;68.63%;71.92%;71.92%;68.63%;68.63%;76.73%;76.73%;74.00%;56.52%;74.00%;74.00%;74.00%;74.00%;74.00%;74.00%;84.04%;83.02%;76.24%	76.76%;77.30%;56.76%;56.76%;56.76%;56.76%;56.76%;65.95%;65.95%;40.00%;49.19%;40.00%;40.00%;40.00%;40.00%;40.00%;40.00%;42.70%;47.57%;41.62%	1;1;1;1;1;1;1;1;1;1;1;1;1;1;1;1;1;1;1;1	3;3;3;3;3;3;3;3;3;3;3;3;3;3;3;3;3;3;3;3	68566063;68566025;68566034;68566012;68565954;224493239;68566020;68566026;68566061;124021020/124021019;1175403;122301113;124021018;123357237;166987860;123587589;189042305;123756494;226734763;81691301	Q9W021;Q5TUE9;Q6IQS9;O35972;Q63750;B5FWC0;Q16540;Q61DA8;Q9GYS9;Q0HNT5/Q0I0A3;Q09727;Q089Q2;Q8EK66;Q12SV7;A1S220;Q3IF23;A8GYX8;Q39Y04;B0VQS0;Q65QV7	219.935;187.578;114.775;111.694;111.694;111.309;110.538;99.3673;95.5153;49.6766;48.9062;47.7506;47.7506;46.9802;46.9802;44.2838;44.2838;43.5134;43.5134;43.1282	gi|68566063|sp|Q9W021.1|RM23_DROMERecName: Full=39S ribosomal protein L23, mitochondrial Short=L23mt Short=MRP-L23	Drosophila melanogaster	3.9E-73	150	142	127	89.44%	94.67%	76.76%	1	3	68566063	Q9W021	219935	Mrpl23;rplW;rplW;rplW;Mrpl23;MRPL23;MRPL23;mrpl-23;mrpl-23;Mrpl23;Mrpl23;MRPL23;rplW;rplW;Mrpl23;MRPL23;rplW;MRPL23;rplW;MRPL23;MRPL23;MRPL23;MRPL23;rplW;rplW;mrp20;rplW;mrp20;rplW;MRPL23;mRpL23;MRPL23;mrp20;MRPL23;Mrpl23;Mrpl23;mrpl23;rplW;mrpl23;MRPL23;mrpl-23;mrp20;Mrpl23;mrp20;rplW;Mrpl23;Mrpl23;rplW;rplW;Mrpl23;MRPL23;Mrpl23;Mrpl23;rplW;mRpL23;mrpl-23;rplW;rplW;mRpL23;mrpl-23;Mrpl23;rplW;rpl…	10090;318161;318161;60481;10116;9606;30611;6238;6239;10116;10090;9606;318161;60480;10116;9606;60481;9606;326442;9606;9606;9606;30611;60480;509170;284812;318161;284812;211586;30611;7165;30611;284812;30611;10090;10090;7955;318161;7955;9606;6238;284812;10090;284812;326297;10090;10116;211586;60480;10090;30611;10116;10116;221988;7165;6238;211586;509170;7165;6238;10116;318167;318167;7227;398579;398579;…			GO:0005515-IPI;GO:0003723-IEA;GO:0003723-TAS;GO:0003723-IBA;GO:0003735-IEA;GO:0003735-ISS;GO:0003735-TAS;GO:0003735-ISO;GO:0003735-IBA;GO:0005739-IEA;GO:0005739-N/A;GO:0005739-ISO;GO:0005739-IDA;GO:0030529-IEA;GO:0032543-ISS;GO:0032543-TAS;GO:0032543-IBA;GO:0070125-TAS;GO:0070126-TAS;GO:0019843-IEA;GO:0005762-ISS;GO:0005762-TAS;GO:0005762-ISO;GO:0005762-IDA;GO:0005762-IBA;GO:0022625-IBA;GO:000584…	protein binding-IPI;RNA binding-IEA;RNA binding-TAS;RNA binding-IBA;structural constituent of ribosome-IEA;structural constituent of ribosome-ISS;structural constituent of ribosome-TAS;structural constituent of ribosome-ISO;structural constituent of ribosome-IBA;mitochondrion-IEA;mitochondrion-N/A;mitochondrion-ISO;mitochondrion-IDA;ribonucleoprotein complex-IEA;mitochondrial translation-ISS;mito…	Molecular Function-IPI;Molecular Function-IEA;Molecular Function-TAS;Molecular Function-IBA;Molecular Function-IEA;Molecular Function-ISS;Molecular Function-TAS;Molecular Function-ISO;Molecular Function-IBA;Cellular Component-IEA;Cellular Component-N/A;Cellular Component-ISO;Cellular Component-IDA;Cellular Component-IEA;Biological Process-ISS;Biological Process-TAS;Biological Process-IBA;Biologic…	9	GO:0001650;GO:0003723;GO:0003735;GO:0005515;GO:0005743;GO:0005762;GO:0042254;GO:0070125;GO:0070126	fibrillar center;RNA binding;structural constituent of ribosome;protein binding;mitochondrial inner membrane;mitochondrial large ribosomal subunit;ribosome biogenesis;mitochondrial translational elongation;mitochondrial translational termination	Cellular Component;Molecular Function;Molecular Function;Molecular Function;Cellular Component;Cellular Component;Biological Process;Biological Process;Biological Process			IPR012677;IPR013025;noIPR;noIPR;IPR012678
CON_MALE_contig_10020	SPT5H_DROMERecName: Full=Transcription elongation factor SPT5; AltName: Full=DRB sensitivity-inducing factor large subunit; Short=DSIF large subunit; AltName: Full=dSpt5	atgaggggggcattgagaactacatcgaacgataataaagataaaaagaaacgtagaccaccagccaaaccctttgatccagaagcagttcgagccattgggggtgaagtccattccgatgnnnnnnnnnnnnnnnnnnnnnnnnnnnnnnnnnnnnnnnnnnnnnnnnnnnnnnatttcactatgtctgctatacaggctgaaggtgttaaacctacattggcagaattggaaagatttgaggaaactccagaagatgttaatttggaaattgcaatgggagcaaaagatgaccctactatgggacattcattttcaatggg	323	7	8.2E-30	59.45%	swissprot	gi|75026270|sp|Q9V460.1|SPT5H_DROMERecName: Full=Transcription elongation factor SPT5 AltName: Full=DRB sensitivity-inducing factor large subunit Short=DSIF large subunit AltName: Full=dSpt5;gi|82112887|sp|Q9DDT5.1|SPT5H_DANRERecName: Full=Transcription elongation factor SPT5 AltName: Full=DRB sensitivity-inducing factor large subunit Short=DSIF large subunit AltName: Full=Protein foggy;gi|820809…	Drosophila melanogaster;Danio rerio;Gallus gallus;Pongo abelii;Mus musculus;Homo sapiens;Caenorhabditis elegans	8.2E-30;4.4E-9;8.2E-9;8.7E-9;8.9E-9;9.3E-9;3.5E-8	1078;1084;1079;1083;1082;1087;1208	111;69;69;69;69;69;97	80;39;40;40;40;40;54	72.07%;56.52%;57.97%;57.97%;57.97%;57.97%;55.67%	10.30%;6.37%;6.39%;6.37%;6.38%;6.35%;8.03%	103.10%;64.09%;64.09%;64.09%;64.09%;64.09%;90.09%	1;1;1;1;1;1;1	1;1;1;1;1;1;1	75026270;82112887;82080942;75040884;81882162;74735318;74965276	Q9V460;Q9DDT5;Q5ZI08;Q5R405;O55201;O00267;Q21338	114.775;55.4546;54.6842;54.6842;54.6842;54.6842;53.1434	gi|75026270|sp|Q9V460.1|SPT5H_DROMERecName: Full=Transcription elongation factor SPT5 AltName: Full=DRB sensitivity-inducing factor large subunit Short=DSIF large subunit AltName: Full=dSpt5	Drosophila melanogaster	8.2E-30	1078	111	80	72.07%	10.30%	103.10%	1	1	75026270	Q9V460	114775	supt5h;supt5h;supt5h;supt5h;SUPT5H;Supt5h;Supt5h;spt-5;spt-5;Supt5h;supt5h;spt-5;Supt5h;spt-5;Supt5h;SUPT5H;SUPT5H;supt5h;spt-5;supt5h;spt-5;Supt5h;Supt5h;Spt5;SUPT5H;SUPT5H;spt-5;supt5h;Supt5h;supt5h;SUPT5H;SUPT5H;SUPT5H;Supt5h;Supt5h;Supt5h;Supt5h;Spt5;supt5h;Supt5h;SUPT5H;SUPT5H;Supt5h;supt5h;Supt5h;supt5h;Supt5h;SUPT5H;Supt5h;Spt5;Supt5h;Spt5;SUPT5H;Spt5;SUPT5H;Spt5;Supt5h;SUPT5H;SUPT5H;spt-5…	7955;7955;7955;7955;9031;10090;10090;6239;6239;10090;7955;6239;10090;6239;10090;9031;9606;7955;6239;7955;6239;10090;10090;7227;9031;9606;6239;7955;10090;7955;9031;9031;9606;10090;10090;10090;10090;7227;7955;10090;9606;9031;10090;7955;10090;7955;10090;9031;10090;7227;10090;7227;9601;7227;9031;7227;10090;9031;9031;6239;7955;10090;7955;7955;9606;7955;9031;10090;10090;9601;7227;7955;7227;9606;7227;10…			GO:0050434-TAS;GO:0001764-IMP;GO:0003723-N/A;GO:0007549-IMP;GO:0000176-IDA;GO:0032968-IMP;GO:0005703-IDA;GO:0005705-IDA;GO:0003729-IDA;GO:0003729-IBA;GO:0032785-IMP;GO:0032785-IEA;GO:0032785-ISS;GO:0032785-ISO;GO:0032785-IDA;GO:0032786-IEA;GO:0032786-ISS;GO:0032786-ISO;GO:0032786-IDA;GO:0032784-IEA;GO:0019899-IEA;GO:0019899-ISO;GO:0019899-IPI;GO:0006370-TAS;GO:0040037-IMP;GO:0006351-IEA;GO:003204…	positive regulation of viral transcription-TAS;neuron migration-IMP;RNA binding-N/A;dosage compensation-IMP;nuclear exosome (RNase complex)-IDA;positive regulation of transcription elongation from RNA polymerase II promoter-IMP;polytene chromosome puff-IDA;polytene chromosome interband-IDA;mRNA binding-IDA;mRNA binding-IBA;negative regulation of DNA-templated transcription, elongation-IMP;negativ…	Biological Process-TAS;Biological Process-IMP;Molecular Function-N/A;Biological Process-IMP;Cellular Component-IDA;Biological Process-IMP;Cellular Component-IDA;Cellular Component-IDA;Molecular Function-IDA;Molecular Function-IBA;Biological Process-IMP;Biological Process-IEA;Biological Process-ISS;Biological Process-ISO;Biological Process-IDA;Biological Process-IEA;Biological Process-ISS;Biologic…	22	GO:0000176;GO:0000785;GO:0000993;GO:0001764;GO:0003677;GO:0003682;GO:0003729;GO:0005703;GO:0005705;GO:0007549;GO:0016239;GO:0021954;GO:0032044;GO:0032968;GO:0034244;GO:0035101;GO:0040037;GO:0046427;GO:0046982;GO:0060335;GO:1900364;GO:1902038	nuclear exosome (RNase complex);chromatin;RNA polymerase II core binding;neuron migration;DNA binding;chromatin binding;mRNA binding;polytene chromosome puff;polytene chromosome interband;dosage compensation;positive regulation of macroautophagy;central nervous system neuron development;DSIF complex;positive regulation of transcription elongation from RNA polymerase II promoter;negative regulatio…	Cellular Component;Cellular Component;Molecular Function;Biological Process;Molecular Function;Molecular Function;Molecular Function;Cellular Component;Cellular Component;Biological Process;Biological Process;Biological Process;Cellular Component;Biological Process;Biological Process;Cellular Component;Biological Process;Biological Process;Molecular Function;Biological Process;Biological Process;…
CON_MALE_contig_10021	---NA---	aaaaggatgaaatttaatttttaaggtaaaaacaaaaacgaattaatacatattctagacatggtaaaaataaaacaaaaaaatggaaaaaagctaaggaaaactaaaagtactgcagaggaaaatgttgcatgtgactggagatttactaaataggagtaagtttttggtgtcttcaagcaaaaaaattttgcatataacagcagtttttgtctgctgttacatacatatatttaattcctgatctagctaacaattcgcaaaatgttaaaaattttaaaatggtaccaacagatataaaagtacaagaatttttatatattccag	327
CON_MALE_contig_10022	ASM_BOVINRecName: Full=Sphingomyelin phosphodiesterase; AltName: Full=Acid sphingomyelinase; Short=aSMase; Flags: Precursor	gctggtctatatgggctcgtgaatacaatcgcatcattgaaagatttagtgataccattagtggaatcttcaatggtcacacccacaaggatgaaatgattcttcattattcacaaaatggtcatcccatgggaatttcctggaatggtggtagtttaacatcgtacaccaacaagaatcccaattacagatcatatgaagtggaacctacaacatatcaagttgttgaccactctacatggatttttaatttaaccaaaagccaatgaagctggagagaaggctaaaccagaatggtataaggaatacaaattcactgaattcaccgatgacttgagtcctgctggtattaatgctttgttggagaaaatggctgctgaaccttcagtacttcgcaag…	605	14	1.4E-12	56.59%	swissprot	gi|122142446|sp|Q0VD19.1|ASM_BOVINRecName: Full=Sphingomyelin phosphodiesterase AltName: Full=Acid sphingomyelinase Short=aSMase Flags: Precursor;gi|1351982|sp|Q04519.2|ASM_MOUSERecName: Full=Sphingomyelin phosphodiesterase AltName: Full=Acid sphingomyelinase Short=ASMase Flags: Precursor;gi|224471897|sp|P17405.4|ASM_HUMANRecName: Full=Sphingomyelin phosphodiesterase AltName: Full=Acid sphingomye…	Bos taurus;Mus musculus;Homo sapiens;Caenorhabditis elegans;Caenorhabditis elegans;Caenorhabditis elegans;Dictyostelium discoideum;Homo sapiens;Dictyostelium discoideum;Mus musculus;Rattus norvegicus;Homo sapiens;Bos taurus;Mus musculus	1.4E-12;5.1E-12;1.9E-11;7.5E-11;1.5E-10;1.8E-9;5.7E-9;6.4E-8;1.8E-7;8.2E-7;1.5E-6;3.3E-6;6.7E-6;1.5E-5	625;627;629;564;589;618;583;455;637;445;445;453;450;456	90;90;90;89;90;91;86;76;92;84;84;83;83;137	56;56;54;52;52;52;49;41;56;46;46;46;43;63	62.22%;62.22%;60.00%;58.43%;57.78%;57.14%;56.98%;53.95%;60.87%;54.76%;54.76%;55.42%;51.81%;45.99%	14.40%;14.35%;14.31%;15.78%;15.28%;14.72%;14.75%;16.70%;14.44%;18.88%;18.88%;18.32%;18.44%;30.04%	44.63%;44.63%;44.63%;44.13%;44.63%;45.12%;42.64%;37.69%;45.62%;41.65%;41.65%;41.16%;41.16%;67.93%	1;1;1;1;2;1;2;2;1;1;1;1;1;1	3;3;3;3;3;3;3;1;3;3;3;3;3;1	122142446;1351982;224471897;33112225;33112227;33112226;74858285;62906890;74850707;341940248;62899655;39932730;122140903;18202276	Q0VD19;Q04519;P17405;Q10916;Q9UAY4;Q23498;Q55C09;Q92485;Q54C16;P70158;Q641Z7;Q92484;Q3ZC91;P58242	68.9366;67.3958;65.4698;63.929;60.4622;59.6918;55.0694;40.4318;53.9138;51.9878;51.2174;50.0618;49.2914;48.1358	gi|122142446|sp|Q0VD19.1|ASM_BOVINRecName: Full=Sphingomyelin phosphodiesterase AltName: Full=Acid sphingomyelinase Short=aSMase Flags: Precursor	Bos taurus	1.4E-12	625	90	56	62.22%	14.40%	44.63%	1	3	122142446	Q0VD19	689366	SMPDL3A;SMPDL3B;SMPD1;SMPD1;asm-3;asm-3;SMPDL3B;Smpdl3b;SMPDL3A;asm-2;Smpdl3b;SMPDL3A;Smpd1;asm-1;Smpdl3a;sgmA;asm-2;Smpdl3a;sgmA;Smpdl3a;Smpd1;Smpdl3a;SMPD1;SMPD1;asm-2;sgmB;Smpd1;Smpdl3a;Smpd1;Smpd1;SMPDL3A;asm-2;SMPDL3A;asm-2;sgmA;sgmB;asm-1;Smpdl3b;Smpdl3b;SMPDL3A;asm-3;Smpdl3b;SMPDL3A;SMPDL3A;Smpdl3a;sgmB;Smpd1;Smpdl3a;SMPD1;Smpdl3b;SMPDL3A;Smpd1;asm-1;sgmB;Smpdl3b;Smpdl3a;asm-2;Smpdl3a;Smpd…	9913;9606;9913;9913;6239;6239;9606;10090;9606;6239;10090;9606;10090;6239;10090;44689;6239;10090;44689;10090;10090;10090;9606;9913;6239;44689;10090;10090;10090;10090;9606;6239;9606;6239;44689;44689;6239;10090;10090;9606;6239;10090;9606;9606;10090;44689;10090;10116;9606;10090;9606;10090;6239;44689;10090;10090;6239;10090;10090;9913;10116;10090;10090;9913;6239;10090;10090;9606;9606;10090;10090;9606;6…			GO:0005768-IEA;GO:0005768-ISO;GO:0005768-IDA;GO:0045087-IEA;GO:0070062-N/A;GO:0070062-ISO;GO:0046872-IEA;GO:0043065-IEA;GO:0042493-IEA;GO:0045121-IDA;GO:0016042-IEA;GO:0016020-IEA;GO:0008081-IMP;GO:0008081-IEA;GO:0008081-ISS;GO:0008081-ISO;GO:0008081-IDA;GO:0016787-IEA;GO:0008152-IEA;GO:0043407-IMP;GO:0043407-IEA;GO:0043407-ISO;GO:0061750-IEA;GO:0061750-ISS;GO:0061750-ISO;GO:0061750-IDA;GO:000815…	endosome-IEA;endosome-ISO;endosome-IDA;innate immune response-IEA;extracellular exosome-N/A;extracellular exosome-ISO;metal ion binding-IEA;positive regulation of apoptotic process-IEA;response to drug-IEA;membrane raft-IDA;lipid catabolic process-IEA;membrane-IEA;phosphoric diester hydrolase activity-IMP;phosphoric diester hydrolase activity-IEA;phosphoric diester hydrolase activity-ISS;phosphor…	Cellular Component-IEA;Cellular Component-ISO;Cellular Component-IDA;Biological Process-IEA;Cellular Component-N/A;Cellular Component-ISO;Molecular Function-IEA;Biological Process-IEA;Biological Process-IEA;Cellular Component-IDA;Biological Process-IEA;Cellular Component-IEA;Molecular Function-IMP;Molecular Function-IEA;Molecular Function-ISS;Molecular Function-ISO;Molecular Function-IDA;Molecula…	13	GO:0005515;GO:0005615;GO:0005765;GO:0005768;GO:0005886;GO:0006685;GO:0008270;GO:0023021;GO:0035307;GO:0043407;GO:0045121;GO:0046513;GO:0061750	protein binding;extracellular space;lysosomal membrane;endosome;plasma membrane;sphingomyelin catabolic process;zinc ion binding;termination of signal transduction;positive regulation of protein dephosphorylation;negative regulation of MAP kinase activity;membrane raft;ceramide biosynthetic process;acid sphingomyelin phosphodiesterase activity	Molecular Function;Cellular Component;Cellular Component;Cellular Component;Cellular Component;Biological Process;Molecular Function;Biological Process;Biological Process;Biological Process;Cellular Component;Biological Process;Molecular Function	EC:3.1.4.12	Sphingomyelin phosphodiesterase	noIPR;noIPR
CON_MALE_contig_10023	---NA---	ctgggctataaacatgctgccgattttgtctatgactatgccgtggaattggccagacgctatcgcaatgatacattctttggtcttttctgggccaatacattcagtcataacgacatcagcgattgtaccggcatggatgagcacattatgcaatatctgaagaaattcaaagatatgggcactatggagaataccatagtgatattctttagtgatcatggtatgcgttttggacccatacgtaaaacctattcgggtcatttggaggaacgtttaccatttgtcttcctatggttacccaccaagctgagacggaaatatccggaatttg	334																																								2	GO:0003824;GO:0008152	catalytic activity;metabolic process	Molecular Function;Biological Process			IPR017849;IPR004245;IPR004245;noIPR;IPR017850
CON_MALE_contig_10024	---NA---	gtttcccctcctcctgtcacacaatcaagttaatttttttctatgcaggccgtctggtaagtagaagcagcacttgtttcttcgttctgtacatccattctactctacaccaacactaacaactacaactacaagttgttgcttcgaaatattttcctttattatatgtctcactctcgaggtcaatcacactttgatgtttgaggtactgttttatttaatatattgatcattttacttgaattaatagcaattgtagcgtgtacttattggaaattctatttccatttggaatttgtttatttcgcctctaaattaatacatatgttcttataagactttgttaaaacctttatcttgtgccag	366																																														noIPR
CON_MALE_contig_10025	---NA---	gggaatattttttttaaacggaaaccgaaactcatatttactggcatattactttcggttttggcaaacaaacttaagctctgaggtgacaatcgctgcttcttttgtagtgcctttcgatgactgggaatttggatatcgccatggacatggttttaggtatatttcgtatccgagttggggattgttatagtgtcactaaagagtctatggtagtgataggataaaatcgaactttgaaatgatggcagggagcacaaacttgac	267
CON_MALE_contig_10026	HARB1_BOVINRecName: Full=Putative nuclease HARBI1; AltName: Full=Harbinger transposase-derived nuclease	gcttggaagccaaagtgtgtgtcgtctacacaaccaaccactccagggattttaaatttttccatgaaatattccatgcactcctcagattcttgaggcaaaaattgtatcattatgggacacaacttcttttgtatttcgatagtgacattttttatcactttgcacatggtactttgtgctaaccccagtaagaagtcgttcccggcgttatgctggaaactgccactggccaaaaggttcaacgtggcggcaagctgtaaaatttgtggtacggacgtcgaaatgtgcccagaaaaatgtatgttttctagaacatatttaaa	326	1	9.1E-4	50.00%	swissprot	gi|119368340|sp|Q17QR8.1|HARB1_BOVINRecName: Full=Putative nuclease HARBI1 AltName: Full=Harbinger transposase-derived nuclease	Bos taurus	9.1E-4	349	88	44	50.00%	25.21%	80.98%	1	-1	119368340	Q17QR8	404318	gi|119368340|sp|Q17QR8.1|HARB1_BOVINRecName: Full=Putative nuclease HARBI1 AltName: Full=Harbinger transposase-derived nuclease	Bos taurus	9.1E-4	349	88	44	50.00%	25.21%	80.98%	1	-1	119368340	Q17QR8	404318	HARBI1;HARBI1;HARBI1;HARBI1;HARBI1;HARBI1;HARBI1;HARBI1;HARBI1;HARBI1;HARBI1;HARBI1;HARBI1;HARBI1;HARBI1;HARBI1;HARBI1;HARBI1	9913;9913;9913;9913;9913;9913;9913;9913;9913;9913;9913;9913;9913;9913;9913;9913;9913;9913			GO:0090305-IEA;GO:0005737-IEA;GO:0004518-IEA;GO:0046872-IEA;GO:0005815-IEA;GO:0005829-IEA;GO:0016787-IEA;GO:0005634-IEA;GO:0005886-IEA	nucleic acid phosphodiester bond hydrolysis-IEA;cytoplasm-IEA;nuclease activity-IEA;metal ion binding-IEA;microtubule organizing center-IEA;cytosol-IEA;hydrolase activity-IEA;nucleus-IEA;plasma membrane-IEA	Biological Process-IEA;Cellular Component-IEA;Molecular Function-IEA;Molecular Function-IEA;Cellular Component-IEA;Cellular Component-IEA;Molecular Function-IEA;Cellular Component-IEA;Cellular Component-IEA
CON_MALE_contig_10027	G3BP2_PONABRecName: Full=Ras GTPase-activating protein-binding protein 2; Short=G3BP-2; AltName: Full=GAP SH3 domain-binding protein 2	tcgacggagaccaactcaagctagattatcacaataaaaatactttgcgtggcgtggtagttctcattctgcaagttctaagctcatcttcccttaaggcgagaatacgcaactttttaccccattctaagactgtcatattaaaaatctggtgaacgtgcaagaagaaaacgaaatggtaatggatgcaactcaaccccaacaaccatcaccacaatcagtaggacgtgaatttgtccgccagtactacacgttgttgaataaagcaccaaatcatttgcatcgtttctacaataacaattcttcttttatacatggcgaatcgacccttgtcgttggtcaaaaaaatattcacaatcgcatccagcagctgaacttccacgactgtcatgcgaagat…	729	20	3.2E-49	56.80%	swissprot	gi|75070682|sp|Q5R9L3.1|G3BP2_PONABRecName: Full=Ras GTPase-activating protein-binding protein 2 Short=G3BP-2 AltName: Full=GAP SH3 domain-binding protein 2/gi|116242482|sp|Q9UN86.2|G3BP2_HUMANRecName: Full=Ras GTPase-activating protein-binding protein 2 Short=G3BP-2 AltName: Full=GAP SH3 domain-binding protein 2;gi|14916570|sp|P97379.2|G3BP2_MOUSERecName: Full=Ras GTPase-activating protein-bindi…	Pongo abelii/Homo sapiens;Mus musculus;Bos taurus;Pongo abelii;Homo sapiens;Mus musculus;Schizosaccharomyces pombe 972h-;Caenorhabditis elegans;Candida albicans;Kluyveromyces lactis NRRL Y-1140;Eremothecium gossypii ATCC 10895;Debaryomyces hansenii CBS767;Arabidopsis thaliana;[Candida] glabrata CBS 138;Aspergillus nidulans FGSC A4;Cladosporium herbarum;Saccharomyces cerevisiae S288C;Dictyostelium…	3.2E-49;9.5E-47;1.2E-46;1.3E-46;1.4E-46;5.2E-46;5.5E-32;1.4E-10;1.9E-10;5.7E-10;8.2E-10;1.8E-9;4.7E-9;6.2E-9;7.3E-9;7.5E-9;7.7E-9;2.7E-8;5.6E-8;7.3E-8	482;482;465;466;466;465;434;133;124;125;125;124;126;125;125;125;125;127;124;123	151;184;140;140;140;140;118;123;116;116;116;116;121;116;119;117;116;124;115;116	105;118;98;98;98;97;78;57;61;61;63;59;59;62;61;60;61;58;57;54	69.54%;64.13%;70.00%;70.00%;70.00%;69.29%;66.10%;46.34%;52.59%;52.59%;54.31%;50.86%;48.76%;53.45%;51.26%;51.28%;52.59%;46.77%;49.57%;46.55%	31.33%;38.17%;30.11%;30.04%;30.04%;30.11%;27.19%;92.48%;93.55%;92.80%;92.80%;93.55%;96.03%;92.80%;95.20%;93.60%;92.80%;97.64%;92.74%;94.31%	62.14%;75.72%;57.61%;57.61%;57.61%;57.61%;48.56%;50.62%;47.74%;47.74%;47.74%;47.74%;49.79%;47.74%;48.97%;48.15%;47.74%;51.03%;47.33%;47.74%	1;1;1;1;1;1;1;1;1;1;1;1;1;1;1;1;1;1;1;1	2;2;2;2;2;2;2;2;2;2;2;2;2;2;2;2;2;2;2;2	75070682/116242482;14916570;122063478;75070772;14916572;14916571;14916569;2833310;15214172;52783186;52783198;52783181;15214148;52783190;52783210;52783207;731437;74860926;2829735;52783184	Q5R9L3/Q9UN86;P97379;Q32LC7;Q5RB87;Q13283;P97855;O94260;Q21735;Q9P926;Q6CQX4;Q75AA5;Q6BWC0;Q9C7F5;Q6FRC6;Q96VN3;Q8NJ52;P33331;Q86HW7;P87102;Q6CC82	171.014;164.466;164.081;164.081;163.696;162.155;124.405;60.8474;60.077;58.9214;58.5362;57.3806;56.225;55.8398;55.8398;55.8398;55.8398;54.299;53.1434;53.1434	gi|116242482|sp|Q9UN86.2|G3BP2_HUMANRecName: Full=Ras GTPase-activating protein-binding protein 2 Short=G3BP-2 AltName: Full=GAP SH3 domain-binding protein 2/gi|75070682|sp|Q5R9L3.1|G3BP2_PONABRecName: Full=Ras GTPase-activating protein-binding protein 2 Short=G3BP-2 AltName: Full=GAP SH3 domain-binding protein 2	Pongo abelii/Homo sapiens	3.2E-49	482	151	105	69.54%	31.33%	62.14%	1	2	75070682;116242482	Q5R9L3;Q9UN86	171014	G3BP1;NTF2;G3BP1;G3BP1;G3bp1;G3bp2;G3BP2;nutf2;G3bp2;G3BP1;G3bp2;nxt3;G3BP1;G3BP1;G3BP1;nxt3;G3bp1;G3BP1;G3bp1;NTF2;G3BP2;NTF2;NTF2B;NTF2;G3BP1;G3bp1;G3BP2;ntf2;G3bp1;NTF2B;G3BP1;G3BP2;G3BP1;NTF2B;G3bp1;NTF2;nxt3;G3BP1;ntf2;ntf2;NTF2;G3BP1;ran-4;G3BP2;NTF2;G3BP1;G3BP1;NTF2;NTF2;G3BP1;nutf2;NTF2;G3BP1;G3BP2;NTF2;G3bp1;G3BP1;G3BP1;G3BP1;G3BP2;nutf2;G3BP2;G3bp2;nxt3;G3BP2;G3BP1;nutf2;G3BP1;G3BP2;nxt…	9606;559292;9913;9913;10090;10090;9601;44689;10090;9606;10090;284812;9606;9606;9606;284812;10090;9606;10090;284591;9606;284593;3702;284591;9913;10090;9606;367110;10090;3702;9601;9606;9601;3702;10090;284590;284812;9601;367110;227321;284591;9913;6239;9606;284591;9606;9606;284593;284590;9601;44689;29918;9606;9601;5476;10090;9606;9606;9601;9606;44689;9606;10090;284812;9601;9606;44689;9913;9606;284812…			GO:0006913-IMP;GO:0006913-IEA;GO:0051028-IEA;GO:1990861-IBA;GO:0032508-IEA;GO:0003723-IEA;GO:0003723-NAS;GO:0003723-N/A;GO:0090090-IMP;GO:0090090-IEA;GO:0004518-IEA;GO:0030529-IBA;GO:0005925-N/A;GO:0005829-IEA;GO:0005829-ISS;GO:0005829-N/A;GO:0005829-ISO;GO:0005829-IDA;GO:0005829-IBA;GO:0016020-IEA;GO:0004519-IEA;GO:0003729-IEA;GO:0003729-IDA;GO:0003729-IBA;GO:0017056-ISS;GO:0016787-IEA;GO:001049…	nucleocytoplasmic transport-IMP;nucleocytoplasmic transport-IEA;mRNA transport-IEA;Ubp3-Bre5 deubiquitination complex-IBA;DNA duplex unwinding-IEA;RNA binding-IEA;RNA binding-NAS;RNA binding-N/A;negative regulation of canonical Wnt signaling pathway-IMP;negative regulation of canonical Wnt signaling pathway-IEA;nuclease activity-IEA;ribonucleoprotein complex-IBA;focal adhesion-N/A;cytosol-IEA;cyt…	Biological Process-IMP;Biological Process-IEA;Biological Process-IEA;Cellular Component-IBA;Biological Process-IEA;Molecular Function-IEA;Molecular Function-NAS;Molecular Function-N/A;Biological Process-IMP;Biological Process-IEA;Molecular Function-IEA;Cellular Component-IBA;Cellular Component-N/A;Cellular Component-IEA;Cellular Component-ISS;Cellular Component-N/A;Cellular Component-ISO;Cellular…	12	GO:0003729;GO:0004003;GO:0004004;GO:0005515;GO:0005635;GO:0005657;GO:0005829;GO:0006913;GO:0010494;GO:0015031;GO:0016020;GO:0090090	mRNA binding;ATP-dependent DNA helicase activity;ATP-dependent RNA helicase activity;protein binding;nuclear envelope;replication fork;cytosol;nucleocytoplasmic transport;cytoplasmic stress granule;protein transport;membrane;negative regulation of canonical Wnt signaling pathway	Molecular Function;Molecular Function;Molecular Function;Molecular Function;Cellular Component;Cellular Component;Cellular Component;Biological Process;Cellular Component;Biological Process;Cellular Component;Biological Process	EC:3.6.1.3;EC:3.6.1.15	Adenosinetriphosphatase;Nucleoside-triphosphate phosphatase	IPR002075;noIPR;noIPR;noIPR;noIPR;noIPR;IPR018222;IPR018222;IPR032710
CON_MALE_contig_10028	---NA---	tatggccgattgtttctaaaatgtcagcgatggattcttcagtctttgtattgtatgctgtagtctttgtatataggtgatataatgctttaacgcaacattgtataagtccagcttcaatcataacttgttgatcctctggttccatnnnnnnnnnnnnnnnnnnnnnnnnnnnnnnnnnnnnnnnnnnnnnnnnnnnnnnnnnnnnnnnnnnnnnnnnnnnnnnnnnngccatcaaagcattaagtccaaatctctgttttatagataatgacatatcggccttgagcatgttatttagtgatccaattttgtcacaaacccactccaaacaggattcaaacatattgcaatcac	357																																														noIPR
CON_MALE_contig_10029	FACR1_DROMERecName: Full=Putative fatty acyl-CoA reductase CG5065	tggaaagcgattattttataaaactccgttaagcttttccctttggtatccaaatggcgatgtcactaagaactatttgtattttaagttttgcgttctactttttcattatttgccagcatatgttttggatgtaatcctggttttgttacgccgtaaaccctttttagtacgagtgcaacacaaggtatctgccggtataaaattagtgcagtactacactacaaaagattgggtattcgagacccaaaaatttgaggagctctcgtcaaatctaaacaaaaaggatgccgatatcttcaatatggacacaaaccaactgcattttgaagaatacttacaaaactacatattaggaataagaaagtatatgttgggcgagagtgattcgacaatacc…	564	12	7.8E-28	55.50%	swissprot	gi|238064958|sp|A1ZAI5.1|FACR1_DROMERecName: Full=Putative fatty acyl-CoA reductase CG5065;gi|74730902|sp|Q8WVX9.1|FACR1_HUMANRecName: Full=Fatty acyl-CoA reductase 1 AltName: Full=Male sterility domain-containing protein 2;gi|75041501|sp|Q5R834.1|FACR1_PONABRecName: Full=Fatty acyl-CoA reductase 1;gi|81902605|sp|Q922J9.1|FACR1_MOUSERecName: Full=Fatty acyl-CoA reductase 1;gi|82176578|sp|Q7ZXF5.1…	Drosophila melanogaster;Homo sapiens;Pongo abelii;Mus musculus;Xenopus laevis;Gallus gallus;Bos taurus;Homo sapiens;Mus musculus;Drosophila melanogaster;Rattus norvegicus;Drosophila melanogaster	7.8E-28;1.5E-23;3.1E-23;5.8E-23;1.1E-22;4.3E-22;2.8E-20;3.0E-20;9.1E-20;2.3E-19;2.5E-15;1.0E-13	625;515;515;515;515;515;515;515;515;516;515;517	155;158;158;158;158;158;138;138;136;137;158;127	90;88;87;87;87;87;77;77;77;78;83;69	58.06%;55.70%;55.06%;55.06%;55.06%;55.06%;55.80%;55.80%;56.62%;56.93%;52.53%;54.33%	24.80%;30.68%;30.68%;30.68%;30.68%;30.68%;26.80%;26.80%;26.41%;26.55%;30.68%;24.56%	82.45%;84.04%;84.04%;84.04%;84.04%;84.04%;73.40%;73.40%;72.34%;72.87%;84.04%;67.55%	1;1;1;1;1;1;1;1;1;1;1;1	2;2;2;2;2;2;2;2;2;2;2;2	238064958;74730902;75041501;81902605;82176578;82082847;118572312;74732166;81886025;74866527;81884156;74865910	A1ZAI5;Q8WVX9;Q5R834;Q922J9;Q7ZXF5;Q5ZM72;Q0P5J1;Q96K12;Q7TNT2;Q960W6;Q66H50;Q8MS59	112.464;99.7525;98.9821;98.2117;97.4413;95.9005;90.5077;90.5077;88.9669;88.1965;76.2554;71.633	gi|238064958|sp|A1ZAI5.1|FACR1_DROMERecName: Full=Putative fatty acyl-CoA reductase CG5065	Drosophila melanogaster	7.8E-28	625	155	90	58.06%	24.80%	82.45%	1	2	238064958	A1ZAI5	112464	CG8306;CG5065;Far2;CG8306;FAR1;CG5065;wat;CG5065;CG5065;Far2;Far2;FAR1;FAR2;CG8306;FAR1;far1;Far2;far1;FAR1;FAR1;Far2;CG5065;Far2;Far2;FAR1;Far2;CG5065;CG5065;wat;Far1;Far2;CG5065;FAR1;Far1;Far2;FAR2;FAR2;FAR2;CG5065;Far2;Far1;FAR2;Far1;CG5065;Far1;Far2;FAR2;FAR2;FAR1;Far1;FAR1;Far2;FAR2;CG5065;FAR2;FAR2;Far1;FAR2;FAR2;FAR2;FAR1;CG8306;wat;Far2;FAR1;Far1;Far1;Far1;FAR2;FAR2;FAR1;Far2;Far1;FAR1;Fa…	7227;7227;10090;7227;9601;7227;7227;7227;7227;10090;10090;9601;9606;7227;9601;8355;10090;8355;9601;9031;10090;7227;10090;10090;9606;10090;7227;7227;7227;10090;10090;7227;9601;10090;10090;9606;9606;9606;7227;10090;10116;9606;10116;7227;10116;10090;9913;9913;9031;10116;9606;10090;9913;7227;9606;9913;10116;9913;9606;9913;9606;7227;7227;10090;9606;10090;10090;10116;9913;9606;9606;10090;10090;9606;100…			GO:0005779-IEA;GO:0005779-ISS;GO:0005779-ISO;GO:0005779-IDA;GO:0005778-IEA;GO:0005778-N/A;GO:0005778-ISO;GO:0005778-ISM;GO:0005737-IDA;GO:0016491-IEA;GO:0016491-TAS;GO:0016020-IEA;GO:0006629-IEA;GO:0046474-IEA;GO:0046474-ISO;GO:0046474-IDA;GO:0045177-IDA;GO:0016021-IEA;GO:0012505-N/A;GO:0055114-IEA;GO:0055114-IDA;GO:0010025-IEA;GO:0010025-ISS;GO:0010025-ISO;GO:0010025-TAS;GO:0010025-IDA;GO:001002…	integral component of peroxisomal membrane-IEA;integral component of peroxisomal membrane-ISS;integral component of peroxisomal membrane-ISO;integral component of peroxisomal membrane-IDA;peroxisomal membrane-IEA;peroxisomal membrane-N/A;peroxisomal membrane-ISO;peroxisomal membrane-ISM;cytoplasm-IDA;oxidoreductase activity-IEA;oxidoreductase activity-TAS;membrane-IEA;lipid metabolic process-IEA;…	Cellular Component-IEA;Cellular Component-ISS;Cellular Component-ISO;Cellular Component-IDA;Cellular Component-IEA;Cellular Component-N/A;Cellular Component-ISO;Cellular Component-ISM;Cellular Component-IDA;Molecular Function-IEA;Molecular Function-TAS;Cellular Component-IEA;Biological Process-IEA;Biological Process-IEA;Biological Process-ISO;Biological Process-IDA;Cellular Component-IDA;Cellular…	7	GO:0005779;GO:0007424;GO:0008611;GO:0010025;GO:0035336;GO:0045177;GO:0080019	integral component of peroxisomal membrane;open tracheal system development;ether lipid biosynthetic process;wax biosynthetic process;long-chain fatty-acyl-CoA metabolic process;apical part of cell;fatty-acyl-CoA reductase (alcohol-forming) activity	Cellular Component;Biological Process;Biological Process;Biological Process;Biological Process;Cellular Component;Molecular Function			IPR033640;IPR026055;noIPR;IPR033640
CON_MALE_contig_1003	SAP18_DROMERecName: Full=Histone deacetylase complex subunit SAP18; AltName: Full=18 kDa Sin3-associated polypeptide; AltName: Full=Bicoid-interacting protein 1; AltName: Full=dSAP18	ctggattaaagccaatttgtagctgaagaaaccgattttccagaaagattatataggaattgataaaaggaaacaacccaaataatggctaatgtggaatccatgatcgtcgaggagaaaccccaaattaaacaaattgaccgtgaaaagacatgccctctgcttcttcgagtattttgctcgactggacgccatcattccgtatcggaatatatgtatggaaatgtacccaccaatgagttgcaaatttacacctggatggacgcctcccttcatgaactgacttccttggtgagagatgtcaatcccgatacccgtaagaaaggaacctattttgattttgcagtcgtctatcccaacttccgaaataatcattttcaaatgcgtgaaattggcgtt…	1974	6	1.1E-95	77.72%	swissprot	gi|11387209|sp|Q9VEX9.1|SAP18_DROMERecName: Full=Histone deacetylase complex subunit SAP18 AltName: Full=18 kDa Sin3-associated polypeptide AltName: Full=Bicoid-interacting protein 1 AltName: Full=dSAP18;gi|110287953|sp|Q3T022.1|SAP18_BOVINRecName: Full=Histone deacetylase complex subunit SAP18 AltName: Full=18 kDa Sin3-associated polypeptide AltName: Full=Sin3-associated polypeptide p18;gi|68316…	Drosophila melanogaster;Bos taurus;Mus musculus;Homo sapiens/Pongo abelii;Caenorhabditis elegans;Arabidopsis thaliana	1.1E-95;3.1E-52;7.5E-52;1.3E-51;6.0E-40;3.3E-32	150;153;153;153;166;152	150;151;151;151;127;126	144;114;114;114;96;86	96.00%;75.50%;75.50%;75.50%;75.59%;68.25%	100.00%;98.69%;98.69%;98.69%;76.51%;82.89%	22.80%;22.95%;22.95%;22.95%;19.30%;19.15%	1;1;1;1;1;1	1;1;1;1;1;1	11387209;110287953;6831679;6831678/75042385;2496895;6831680	Q9VEX9;Q3T022;O55128;Q5RDT5/O00422;Q09250;O64644	293.893;180.259;179.104;178.333;147.132;125.176	gi|11387209|sp|Q9VEX9.1|SAP18_DROMERecName: Full=Histone deacetylase complex subunit SAP18 AltName: Full=18 kDa Sin3-associated polypeptide AltName: Full=Bicoid-interacting protein 1 AltName: Full=dSAP18	Drosophila melanogaster	1.1E-95	150	150	144	96.00%	100.00%	22.80%	1	1	11387209	Q9VEX9	293893	SAP18;SAP18;SAP18;At2g45640;SAP18;At2g45640;SAP18;SAP18;Bin1;Sap18;Sap18;Sap18;SAP18;SAP18;Sap18;SAP18;SAP18;Sap18;SAP18;At2g45640;SAP18;Sap18;SAP18;SAP18;Sap18;SAP18;Bin1;SAP18;SAP18;Sap18;SAP18;Sap18;SAP18;Bin1;Sap18;SAP18;Sap18;Sap18;Bin1;Bin1;Bin1;Sap18;SAP18;SAP18;Bin1;SAP18;Sap18;Bin1;SAP18;Sap18;SAP18;Sap18;SAP18;SAP18;SAP18;SAP18;SAP18;Sap18;SAP18;SAP18;SAP18;SAP18;SAP18;SAP18;SAP18;Sap18…	9606;9606;9913;3702;9606;3702;9601;9606;7227;10090;10090;10090;9913;9606;10090;9601;9601;10090;9913;3702;9601;10090;9913;9913;10090;9606;7227;9606;9606;10090;9601;10090;9913;7227;10090;9606;10090;10090;7227;7227;7227;10090;9601;9913;7227;9913;10090;7227;9913;10090;9606;10090;9606;9606;9601;9606;9601;10090;9601;9606;9913;9606;9606;9606;9601;10090;9606;7227;7227;9601;3702;7227;9606;9913;9601;9606;7…			GO:0000398-IC;GO:0071011-N/A;GO:0003723-N/A;GO:0043065-ISS;GO:0043065-IDA;GO:0016580-ISS;GO:0005829-IEA;GO:0005829-ISO;GO:0005829-IDA;GO:0071013-N/A;GO:0061574-ISS;GO:0061574-ISO;GO:0061574-IDA;GO:0016604-IEA;GO:0016604-ISO;GO:0016604-IDA;GO:0006351-IEA;GO:0008134-IPI;GO:0016607-IEA;GO:0016607-ISS;GO:0016607-ISO;GO:0016607-IDA;GO:0006355-IEA;GO:0006355-ISO;GO:0006397-IEA;GO:0000118-TAS;GO:0000118…	mRNA splicing, via spliceosome-IC;precatalytic spliceosome-N/A;RNA binding-N/A;positive regulation of apoptotic process-ISS;positive regulation of apoptotic process-IDA;Sin3 complex-ISS;cytosol-IEA;cytosol-ISO;cytosol-IDA;catalytic step 2 spliceosome-N/A;ASAP complex-ISS;ASAP complex-ISO;ASAP complex-IDA;nuclear body-IEA;nuclear body-ISO;nuclear body-IDA;transcription, DNA-templated-IEA;transcrip…	Biological Process-IC;Cellular Component-N/A;Molecular Function-N/A;Biological Process-ISS;Biological Process-IDA;Cellular Component-ISS;Cellular Component-IEA;Cellular Component-ISO;Cellular Component-IDA;Cellular Component-N/A;Cellular Component-ISS;Cellular Component-ISO;Cellular Component-IDA;Cellular Component-IEA;Cellular Component-ISO;Cellular Component-IDA;Biological Process-IEA;Molecular…	19	GO:0000118;GO:0000183;GO:0000381;GO:0003714;GO:0004407;GO:0005667;GO:0005730;GO:0005829;GO:0006357;GO:0007275;GO:0008134;GO:0009651;GO:0009737;GO:0016481;GO:0016607;GO:0035145;GO:0043065;GO:0048025;GO:0061574	histone deacetylase complex;chromatin silencing at rDNA;regulation of alternative mRNA splicing, via spliceosome;transcription corepressor activity;histone deacetylase activity;transcription factor complex;nucleolus;cytosol;regulation of transcription by RNA polymerase II;multicellular organism development;transcription factor binding;response to salt stress;response to abscisic acid;negative reg…	Cellular Component;Biological Process;Biological Process;Molecular Function;Molecular Function;Cellular Component;Cellular Component;Cellular Component;Biological Process;Biological Process;Molecular Function;Biological Process;Biological Process;Biological Process;Cellular Component;Cellular Component;Biological Process;Biological Process;Cellular Component	EC:3.5.1.98	Histone deacetylase	IPR017250;noIPR;IPR010516;IPR010516
CON_MALE_contig_10030	---NA---	attttctcgtcaatataaaagccacataaaaactttcgaaacggaaatttgtttggtcgtttttttaatccacaaattccctgccaaagtcaaactattatctgtgccccgcgtatcacactttatggcatacatgcatatcaatcaactgtaacaaaacgatttaatgttttcacaacatcctccatatttggtctttccaagggatcatcttttatacatgctatcccc	231
CON_MALE_contig_10031	NTM1_DROMERecName: Full=Alpha N-terminal protein methyltransferase 1; AltName: Full=X-Pro-Lys N-terminal protein methyltransferase 1; Short=NTM1	ctgcaatttttcaaacgtattaaaaatggtttgacagctagcggaatatttataatgaaagagaatgtcacatccaacaataaaactgatatagatgatacagattcttcagtaacaagaccacttaaagaatatgaaaattttttgaaattggctggctaccgaattttgcgtataaccaagcaaacaaatttaccgaaagggttatatccagtacaaatgatagcttgtcgacctctacaagagaataattaaggcgcacaaatgtattagttttttttctaataaaatgcaaactatagtttaaat	309	20	5.6E-27	55.08%	swissprot	gi|122114366|sp|Q6NN40.1|NTM1_DROMERecName: Full=Alpha N-terminal protein methyltransferase 1 AltName: Full=X-Pro-Lys N-terminal protein methyltransferase 1 Short=NTM1;gi|308197119|sp|A8WVR2.1|NTM1_CAEBRRecName: Full=Alpha N-terminal protein methyltransferase 1 AltName: Full=X-Pro-Lys N-terminal protein methyltransferase 1 Short=NTM1;gi|75023161|sp|Q9N4D9.2|NTM1_CAEELRecName: Full=Alpha N-termina…	Drosophila melanogaster;Caenorhabditis briggsae;Caenorhabditis elegans;Oryza sativa Japonica Group;Oryza sativa Indica Group;Xenopus laevis;Bos taurus;Xenopus laevis;Ailuropoda melanoleuca;Mus musculus;Xenopus tropicalis;Rattus norvegicus;Danio rerio;Danio rerio;Saccharomyces cerevisiae S288C;Homo sapiens;Mus musculus;Rattus norvegicus;Arabidopsis thaliana;Homo sapiens	5.6E-27;7.4E-10;1.3E-9;2.5E-9;2.5E-9;3.1E-9;7.0E-9;7.9E-9;8.5E-9;1.1E-8;2.1E-8;3.0E-8;4.2E-8;8.2E-8;1.5E-7;2.2E-7;4.5E-7;4.7E-7;6.1E-7;6.8E-7	276;231;234;307;307;223;223;224;223;223;224;223;278;223;232;283;283;283;276;223	80;79;81;76;76;78;77;78;77;77;78;77;78;78;80;76;76;76;76;77	58;42;45;43;43;43;42;43;42;42;42;42;41;41;48;41;40;40;38;39	72.50%;53.16%;55.56%;56.58%;56.58%;55.13%;54.55%;55.13%;54.55%;54.55%;53.85%;54.55%;52.56%;52.56%;60.00%;53.95%;52.63%;52.63%;50.00%;50.65%	28.99%;34.20%;34.62%;24.76%;24.76%;34.98%;34.53%;34.82%;34.53%;34.53%;34.82%;34.53%;28.06%;34.98%;34.48%;26.86%;26.86%;26.86%;27.54%;34.53%	77.67%;76.70%;78.64%;73.79%;73.79%;75.73%;74.76%;75.73%;74.76%;74.76%;75.73%;74.76%;75.73%;75.73%;77.67%;73.79%;73.79%;73.79%;73.79%;74.76%	1;1;1;1;1;1;1;1;1;1;1;1;1;1;1;1;1;1;1;1	1;1;1;1;1;1;1;1;1;1;1;1;1;1;1;1;1;1;1;1	122114366;308197119;75023161;308197129;308197122;123904490;110278908;123904455;308197115;81170405;308197116;81170406;308197131;82237287;586379;269849617;308197117;308197118;75321280;74761281	Q6NN40;A8WVR2;Q9N4D9;Q10CT5;A2XMJ1;Q4KLE6;Q2T9N3;Q4KL94;D2H163;Q8R2U4;B1H2P7;Q5BJX0;B8JM82;Q6NWX7;P38340;Q5VVY1;B2RXM4;D3ZVR1;Q5PP70;Q9BV86	102.834;56.6102;56.225;55.8398;55.8398;55.0694;53.9138;53.9138;53.9138;53.5286;52.7582;52.373;52.373;51.2174;50.447;50.447;49.2914;49.2914;48.9062;48.521	gi|122114366|sp|Q6NN40.1|NTM1_DROMERecName: Full=Alpha N-terminal protein methyltransferase 1 AltName: Full=X-Pro-Lys N-terminal protein methyltransferase 1 Short=NTM1	Drosophila melanogaster	5.6E-27	276	80	58	72.50%	28.99%	77.67%	1	1	122114366	Q6NN40	102834	ntmt1;NTMT1;NTMT1;ntmt1-a;Mettl11b;METTL11B;TAE1;mettl11b;Mettl11b;NTMT1;NTMT1;Ntmt1;ntmt1;NTMT1;Ntmt1;NTMT1;NTMT1;METTL11B;ntmt1;NTMT1;ntmt1;NTMT1;Ntmt1;ntmt1;NTMT1;mettl11b;NTMT1;homt-1;homt-1;NTMT1;homt-1;ntmt1-b;NTMT1;homt-1;ntmt1-a;NTMT1;Ntmt;TAE1;ntmt1;Ntmt;ntmt1-b;At5g44450;mettl11b;NTMT1;Mettl11b;NTMT1;ntmt1-b;Ntmt1;Mettl11b;Ntmt1;Ntmt1;ntmt1-a;TAE1;ntmt1;TAE1;ntmt1-a;Ntmt;TAE1;Ntmt;ntmt1…	8364;9913;9646;8355;10090;9606;559292;7955;10116;9646;9913;10116;8364;9646;10116;9606;9606;9606;8364;9913;7955;9646;10116;7955;9646;7955;9606;6238;6239;9646;6238;8355;9913;6238;8355;9913;7227;559292;8364;7227;8355;3702;7955;9646;10090;9646;8355;10090;10090;10116;10116;8355;559292;8364;559292;8355;7227;559292;7227;8355;3702;7227;6238;7955;559292;559292;7227;8355;9606;8364;10090;10090;8355;8355;835…			GO:0005515-IPI;GO:0005737-IEA;GO:0005737-IBA;GO:0042054-IEA;GO:0042054-ISS;GO:0042054-ISO;GO:0042054-IDA;GO:0018012-IEA;GO:0018012-ISO;GO:0018012-IDA;GO:0005829-IEA;GO:0005829-ISO;GO:0005829-IDA;GO:0016571-IEA;GO:0016571-ISS;GO:0016571-ISO;GO:0016571-IDA;GO:0018011-IBA;GO:0018013-IEA;GO:0018013-ISS;GO:0018013-ISO;GO:0018013-IDA;GO:0071885-IMP;GO:0071885-IEA;GO:0071885-ISS;GO:0071885-ISO;GO:007188…	protein binding-IPI;cytoplasm-IEA;cytoplasm-IBA;histone methyltransferase activity-IEA;histone methyltransferase activity-ISS;histone methyltransferase activity-ISO;histone methyltransferase activity-IDA;N-terminal peptidyl-alanine trimethylation-IEA;N-terminal peptidyl-alanine trimethylation-ISO;N-terminal peptidyl-alanine trimethylation-IDA;cytosol-IEA;cytosol-ISO;cytosol-IDA;histone methylatio…	Molecular Function-IPI;Cellular Component-IEA;Cellular Component-IBA;Molecular Function-IEA;Molecular Function-ISS;Molecular Function-ISO;Molecular Function-IDA;Biological Process-IEA;Biological Process-ISO;Biological Process-IDA;Cellular Component-IEA;Cellular Component-ISO;Cellular Component-IDA;Biological Process-IEA;Biological Process-ISS;Biological Process-ISO;Biological Process-IDA;Biologic…	10	GO:0002181;GO:0005515;GO:0005634;GO:0005829;GO:0016571;GO:0018011;GO:0018016;GO:0035570;GO:0042054;GO:0071885	cytoplasmic translation;protein binding;nucleus;cytosol;histone methylation;N-terminal peptidyl-alanine methylation;N-terminal peptidyl-proline dimethylation;N-terminal peptidyl-serine methylation;histone methyltransferase activity;N-terminal protein N-methyltransferase activity	Biological Process;Molecular Function;Cellular Component;Cellular Component;Biological Process;Biological Process;Biological Process;Biological Process;Molecular Function;Molecular Function			noIPR;IPR008576;noIPR;IPR008576;IPR029063
CON_MALE_contig_10032	---NA---	tggtggtccaggtggaaagccccgatgactaattgtatgataatttcttcccatcatatgtggtggaggtccgggcattggtccataaatcatattaccaccgggtccatgcataggcataccttgtctttgcattacggctgggtgtatgggttttggtcttatcaaagtgccggacaagctttgactgctcgatgatttcgaagactttttgtcctttttctttttgctgctctcctctttcatgggcggtgggggtacatcgattggatggctcatttgtcgcatgcgagcaggtcgtcccaatgtggatgtgttgcctgtgtacatgtcgtatgggctctccatgacaatgctgtcaagttgatcttgtgagccactccatactttatgattggc…	1121																																														noIPR;noIPR
CON_MALE_contig_10034	---NA---	tcaactgttgcaagcatgatgacaaccacttcatcgtccatattcctttcgcaggccatacccaagcatacctttggttcgtgcgccctaatagctccctcatttgcccgtaatctggttaataataatgtaaccattaccgctgccactgctgccaatatgtctcctttacgtttgttaaataataacaatagtagttgtagtagtaatcataacacccatactgcnnnnnnnnnnnnnnnnnnnnnnnnnnnnnnnnnnnnnnnnnnnnnnnnnnccgccgccacaaatacaaatgcaagtgcatcatcaagcaaaaaaagtactgatctcttaactccacattgacctttagttacacaaaaggaaaccataattgcatcatagtgttgttgtatgt	400
CON_MALE_contig_10035	---NA---	tttaattttgtttaatgtattttttttttctataatgaacattactagcatctaaatatatcaaaagattaacgtaataaaatgaaggttttgaaagtatgtaccctattgggtattttaactatagcaagtgcacaatcatacgcagaggtggatactcgccagccgtgtgttataccaaaaatattgcaaggatcatggttttcttgggaaaatgggcgtccaacacagacagtattggatgcgnnngcgaggcagatgtctagacgagggttttgcgttgcaatggaaaggcatcatgcagatgaatattcgttcgtttttaaagagcaaggtgctgattgctaccactgcgttcgaactcttgttaggaccttgaatgtattcgaaaaatttgaa…	478																																														noIPR;noIPR
CON_MALE_contig_10036	---NA---	agaatttagctttgttccataactaacgaggcagaaaaatcatgtaaagctgctaaagatcattgactacataaattttggctcacgtatgtctaatcttataaaggaatctgttccggcgaatttaatcttttcatgcaattaacaatatctggaacgcaaatttcctttacttttttctctgggtcgcggcgacaataccgctcactagcatgtcatatacattttgacaacattgatgctgagccaggacaaaac	258
CON_MALE_contig_10037	PDE4A_DROMERecName: Full=cAMP-specific 3',5'-cyclic phosphodiesterase, isoform I; AltName: Full=Learning/memory process protein; AltName: Full=Protein dunce	cggccgatgttacccaaagtacgaatgtcttattgaatactcctgcactggaaggtgtctttacgcccctggaggtgggcggtgcattgtttgctgcttgtatacatgatgttgatcatcctggtttaactaatcaatttttagttaattcaagttccgaattagccttaatgtataatgacgaatctgtattggaaaatcatcatttagctgttgcatttaaattattgcaaaatnnnnnnnnnnnnnnnnnnnnnnnnnncaaaagaaacaacgccaaacattaagaaaaatggttattgatattgtactatcgaccgatatgtccaaacatatgagccttttggccgatttgaaaactatggtagaaactaaaaaagttgctggatctggtgtact…	937	20	1.1E-97	86.85%	swissprot	gi|73621359|sp|Q9W4T4.2|PDE4A_DROMERecName: Full=cAMP-specific 3',5'-cyclic phosphodiesterase, isoform I AltName: Full=Learning/memory process protein AltName: Full=Protein dunce;gi|73621362|sp|Q8IRU4.1|PDE4E_DROMERecName: Full=cAMP-specific 3',5'-cyclic phosphodiesterase, isoform F AltName: Full=Learning/memory process protein AltName: Full=Protein dunce;gi|73621360|sp|Q9W4S9.2|PDE4C_DROMERecNam…	Drosophila melanogaster;Drosophila melanogaster;Drosophila melanogaster;Drosophila melanogaster;Mus musculus;Homo sapiens;Rattus norvegicus;Homo sapiens;Rattus norvegicus;Homo sapiens;Rattus norvegicus;Mus musculus;Homo sapiens;Mus musculus;Rattus norvegicus;Caenorhabditis elegans;Homo sapiens;Bos taurus;Bos taurus;Rattus norvegicus	1.1E-97;4.9E-97;3.5E-95;1.0E-92;2.0E-77;2.6E-77;7.2E-77;1.2E-73;7.4E-73;8.4E-73;8.7E-73;5.5E-72;1.3E-71;2.5E-71;3.8E-71;9.6E-67;9.9E-35;2.5E-34;7.1E-34;7.3E-34	1209;662;983;1070;747;809;803;712;736;736;536;686;886;844;844;674;535;530;534;535	78;78;78;78;77;77;77;77;62;62;77;77;62;62;62;78;58;58;58;58	78;78;78;78;69;69;69;68;54;54;66;66;54;54;54;65;42;42;42;42	100.00%;100.00%;100.00%;100.00%;89.61%;89.61%;89.61%;88.31%;87.10%;87.10%;85.71%;85.71%;87.10%;87.10%;87.10%;83.33%;72.41%;72.41%;72.41%;72.41%	6.45%;11.78%;7.93%;7.29%;10.31%;9.52%;9.59%;10.81%;8.42%;8.42%;14.37%;11.22%;7.00%;7.35%;7.35%;11.57%;10.84%;10.94%;10.86%;10.84%	24.97%;24.97%;24.97%;24.97%;24.65%;24.65%;24.65%;24.65%;19.85%;19.85%;24.65%;24.65%;19.85%;19.85%;19.85%;24.97%;18.57%;18.57%;18.57%;18.57%	4;4;4;4;3;3;3;3;3;3;3;3;3;3;3;3;3;3;3;3	3;3;3;3;3;3;3;3;3;3;3;3;3;3;3;3;3;3;3;3	73621359;73621362;73621360;73620981;57015302;12644392;57015263;20141263;152031653;729163;1705949;84029388;116242706;23396489;1705947;68846243;1705942;544050;544051;231819	Q9W4T4;Q8IRU4;Q9W4S9;P12252;Q01063;Q08499;P14270;Q08493;P14646;Q07343;P14644;Q3UEI1;P27815;O89084;P54748;Q22000;P54750;P14100;Q01061;Q01066	162.155;160.614;162.155;158.688;125.176;125.176;125.176;124.02;114.005;114.005;122.094;122.094;114.005;113.62;113.235;115.546;81.2629;80.4925;79.337;79.337	gi|73621359|sp|Q9W4T4.2|PDE4A_DROMERecName: Full=cAMP-specific 3',5'-cyclic phosphodiesterase, isoform I AltName: Full=Learning/memory process protein AltName: Full=Protein dunce	Drosophila melanogaster	1.1E-97	1209	78	78	100.00%	6.45%	24.97%	4	3	73621359	Q9W4T4	162155	Pde1b;PDE4B;Pde4d;pde-4;Pde1b;PDE4B;PDE1A;Pde4d;pde-4;PDE4B;PDE4B;dnc;Pde4d;PDE4C;PDE4B;PDE4B;PDE4C;Pde4d;dnc;PDE4D;dnc;Pde4a;Pde4d;dnc;pde-4;PDE4D;Pde4a;Pde4d;Pde4a;PDE4B;PDE4B;PDE4B;dnc;PDE4B;PDE4B;dnc;Pde4d;PDE4B;PDE4D;dnc;PDE4B;PDE4B;Pde4a;dnc;Pde4d;Pde4c;dnc;Pde4b;Pde4a;PDE1A;dnc;dnc;PDE1A;dnc;PDE4C;dnc;dnc;PDE1A;dnc;dnc;PDE4B;dnc;Pde1b;Pde4c;dnc;Pde4d;Pde1b;dnc;Pde4a;Pde1b;Pde4d;Pde4d;dnc;P…	10116;9606;10090;6239;10116;9606;9913;10090;6239;9606;9606;7227;10116;9606;9606;9606;9606;10116;7227;9606;7227;10116;10116;7227;6239;9606;10090;10116;10116;9606;9606;9606;7227;9606;9606;7227;10116;9606;9606;7227;9606;9606;10116;7227;10090;10090;7227;10116;10116;9606;7227;7227;9606;7227;9606;7227;7227;9606;7227;7227;9606;7227;10116;10116;7227;10116;10116;7227;10116;10116;10090;10116;7227;10116;960…			GO:0042493-IEP;GO:0032729-IMP;GO:0032729-IEA;GO:0032729-ISO;GO:0033137-IMP;GO:0033137-IEA;GO:0033137-ISS;GO:0033137-ISO;GO:0036006-IEA;GO:0036006-ISO;GO:0048471-IEA;GO:0048471-ISO;GO:0048471-IDA;GO:0001780-IEA;GO:0001780-ISS;GO:0001780-ISO;GO:0001661-IMP;GO:0005622-IEA;GO:0005515-IPI;GO:0030814-IEA;GO:0030814-ISO;GO:0030814-IDA;GO:0031625-ISO;GO:0031625-IPI;GO:0005516-IEA;GO:0046069-IEA;GO:004606…	response to drug-IEP;positive regulation of interferon-gamma production-IMP;positive regulation of interferon-gamma production-IEA;positive regulation of interferon-gamma production-ISO;negative regulation of peptidyl-serine phosphorylation-IMP;negative regulation of peptidyl-serine phosphorylation-IEA;negative regulation of peptidyl-serine phosphorylation-ISS;negative regulation of peptidyl-seri…	Biological Process-IEP;Biological Process-IMP;Biological Process-IEA;Biological Process-ISO;Biological Process-IMP;Biological Process-IEA;Biological Process-ISS;Biological Process-ISO;Biological Process-IEA;Biological Process-ISO;Cellular Component-IEA;Cellular Component-ISO;Cellular Component-IDA;Biological Process-IEA;Biological Process-ISS;Biological Process-ISO;Biological Process-IMP;Cellular…	89	GO:0000930;GO:0001661;GO:0001780;GO:0001975;GO:0004115;GO:0004117;GO:0005615;GO:0005654;GO:0005794;GO:0005813;GO:0005829;GO:0005891;GO:0005929;GO:0006198;GO:0006939;GO:0007193;GO:0007268;GO:0007568;GO:0007608;GO:0007614;GO:0007615;GO:0007619;GO:0008021;GO:0008144;GO:0008277;GO:0008355;GO:0008542;GO:0010469;GO:0010738;GO:0010880;GO:0014069;GO:0014911;GO:0016324;GO:0017124;GO:0030018;GO:0030224;GO:…	gamma-tubulin complex;conditioned taste aversion;neutrophil homeostasis;response to amphetamine;3',5'-cyclic-AMP phosphodiesterase activity;calmodulin-dependent cyclic-nucleotide phosphodiesterase activity;extracellular space;nucleoplasm;Golgi apparatus;centrosome;cytosol;voltage-gated calcium channel complex;cilium;cAMP catabolic process;smooth muscle contraction;adenylate cyclase-inhibiting G-p…	Cellular Component;Biological Process;Biological Process;Biological Process;Molecular Function;Molecular Function;Cellular Component;Cellular Component;Cellular Component;Cellular Component;Cellular Component;Cellular Component;Cellular Component;Biological Process;Biological Process;Biological Process;Biological Process;Biological Process;Biological Process;Biological Process;Biological Process;…	EC:3.1.4.17;EC:3.1.4.35	3',5'-cyclic-nucleotide phosphodiesterase;3',5'-cyclic-GMP phosphodiesterase	IPR002073;IPR036971;noIPR;noIPR;noIPR
CON_MALE_contig_10038	---NA---	atataccccggtaactgtccatacggccggatgccaaactcctttggctgtagtgcattcggtgggtttacaattctctcccgaaatgcataatagcagtacacaagccgaggtcgataaggctttcaaacttaccgatacnnnnnnnnnnnnnnnnnnnnnnnnnnnnnnnnnnnnnnnnnnnnnnnnnnnnnnnnnnnnnnnnnnnnnnnnnnnnnnnnnnnnnatagtcttcactaaagcctgtaatactgaagtgaaaagtttcaaagataattcggtgaatacccagcctcctgtggccactagtaattcttcctccaataccgaagaaatccataagcgtgatatagcttgt	358
CON_MALE_contig_10039	---NA---	ttcattgccggcagatttgcgacgttccttatcactactggaacgataaattaatgagggataccttgtaccgcttcccaaactgttcgatccggtgcctaatttcggtcttggactattattatcactaaatatacgttcaatacgttccatttcttcnnnnnnnnnnnnnnnnnnnnnnnnnnnnnnnctcgtggtttgaccacatacccaccttgggtggctttatatagatttaaactctgtgaaggatcaatggagcttacgcgaccaggtgcagaattacttttagcagaattcgatggactaggcttagagtagaccgatgtggaactattaccaagagaatgtgatatacgatttatagaacctcctatggctgcggnnnnnnnnnnnnnn…	647																																														noIPR;noIPR
CON_MALE_contig_1004	---NA---	tcggtgtctgctttcgaaatagattcaaagaaaaatcttcaaattttcttctttcaacttagtggaggtccgtgcgcaaaacgcaccatcactcactcactcactcctacatgaatgcttatagtaattagcataaaatatgatcatatccatgtgagtatgagtttgtgtatgtgtgtgtgtgtgcgattgtatattttgggcctttcgttatagcaacggttggatgacaaaatatattccaaatccattatcagaagaaaattcaaaagcaaaatgcaaagatattgaaaattttcaaaattggacgcatgttaagtctgtctgtctgtctgtccgtccgtccgtctgtcttccattgtgtgtagcccacaaaatgtgttacaaaaaaaattgtag…	422
CON_MALE_contig_10040	---NA---	tgttactcaaaatacattttatgtttgttaaacaaacaataaggtttttattcagttgttgtgaattttttttttttttaacaaaatatctaaattcttaagttatggtttttttataaaaagaagttttttctccaattatacgctgttacaaactcgaagccttgttttttgggcaaataatttaaattccaataaatcaagctctaatctgttatacgtttagaattctagaaaacctctttctatacgcaaaaaatatatattaaactatttacatataaagcttagattaatgaaaattgtaaaacaaaaacttaaaatataaacaaggataatcaattttgaaataataaaaaac	361
CON_MALE_contig_10041	---NA---	ttttcataagctcctccaaaaatgaccagttagcatagcaaacgaaatatgatttttttagttggtggacattaaatattacattacatataataccgactctttttatatgtttctgtggtaaaaataagttatacatttctttttaattacttccttaccaaaaaaattggattttcctactttgaagttaaaatgcctaggatttgagacttatgtcaattgtacacagaaaaaaatttcacgaa	248
CON_MALE_contig_10043	---NA---	cgctaagcgatggattggccgtttaattacacctgatgaagttttgacatcgactacacgcacgtttccatcttgtcctttgtaggttttgatgatgcgtccaagtggccattgcatgacctgtacgttgtcctccttgatgatgacaagttggttgggtttgatatttgctgatgtcgtcctccatttgtgtctctgttggtgttgtacaaacattcactggaccacc	229
CON_MALE_contig_10044	---NA---	cggcacaaactttgttggggctagaaatcaactgaaggaactggagacctcaatattcgggaaggaatcacaagagactattggaagggcatgtatcaaagaaatgatcgaatttaaattcatccctcccagagccccccatttcggaggcctttgggaagcagcggtgaaatcagccaagcatcttcttctgcgttcggtgtccaccgcctcccttacttatgaagaactggaaacggtagtcatagaaattgaagcaatcttaaactcaagaccactaactcccatatcttcaaaccccaacgatctaaccgcactgacgccaggtcatttccttataggggaacccctgaccgcacaaattgacgccagaacaaaccagccaccaacaccactatc…	461																																														noIPR;IPR012337
CON_MALE_contig_10045	MED11_DROMERecName: Full=Mediator of RNA polymerase II transcription subunit 11; AltName: Full=Mediator complex subunit 11; AltName: Full=dMED21	atcctctggaaaaaatacatgtattggatgatatagaaaaggagataattctatgtttacaaagtgcaggacaatcattgcaagaattaagcaaagaaaaatcatcgcaaaaaaatgcagaaannnnnnnnnnnnnnnnnnnnnnnnnnnnnnnnnnnnnnnnnnnttgaaatgaaattaagtgaacaaatcaattatttgacccaagtgtcaacgggccaaccgcatgagggttcaggatacgcttccgctaaggttctgcaaatggcttggcatcgaatatcccatgtccgttccagagtaagagaactggaagaaacgaaagccaagtatacacatgcagcaagacagcagcaacaacagcgtcagcagca	374	8	5.8E-41	76.01%	swissprot	gi|74871226|sp|Q9VVS4.1|MED11_DROMERecName: Full=Mediator of RNA polymerase II transcription subunit 11 AltName: Full=Mediator complex subunit 11 AltName: Full=dMED21;gi|121957682|sp|Q17NH9.1|MED11_AEDAERecName: Full=Mediator of RNA polymerase II transcription subunit 11 AltName: Full=Mediator complex subunit 11;gi|81905640|sp|Q9D8C6.1|MED11_MOUSERecName: Full=Mediator of RNA polymerase II transc…	Drosophila melanogaster;Aedes aegypti;Mus musculus;Bos taurus;Homo sapiens;Danio rerio;Xenopus laevis;Xenopus tropicalis	5.8E-41;1.5E-33;1.2E-14;3.9E-14;5.8E-14;9.3E-14;3.6E-12;5.5E-12	176;132;117;117;117;114;118;118	59;58;51;51;51;51;51;51	56;52;36;36;36;36;36;36	94.92%;89.66%;70.59%;70.59%;70.59%;70.59%;70.59%;70.59%	33.52%;43.94%;43.59%;43.59%;43.59%;44.74%;43.22%;43.22%	47.33%;46.52%;40.91%;40.91%;40.91%;40.91%;40.91%;40.91%	2;2;2;2;2;2;2;2	1;1;1;1;1;1;1;1	74871226;121957682;81905640;122138684;158564056;158513700;82181750;82186197	Q9VVS4;Q17NH9;Q9D8C6;Q32L03;Q9P086;A3KNK7;Q68EW7;Q6P255	114.775;105.916;60.4622;60.077;59.6918;57.7658;56.6102;57.3806	gi|74871226|sp|Q9VVS4.1|MED11_DROMERecName: Full=Mediator of RNA polymerase II transcription subunit 11 AltName: Full=Mediator complex subunit 11 AltName: Full=dMED21	Drosophila melanogaster	5.8E-41	176	59	56	94.92%	33.52%	47.33%	2	1	74871226	Q9VVS4	114775	MED11;MED11;MED11;MED11;MED11;Med11;med11;med11;med11;MED11;MED11;Med11;med11;Med11;med11;Med11;MED11;med11;MED11;med11;MED11;MED11;MED11;MED11;MED11;MED11;med11;MED11;MED11;med11;med11;MED11;Med11;MED11;med11;MED11;MED11;MED11;MED11;MED11;MED11;MED11;MED11;med11;MED11;Med11;med11;MED11;Med11;med11;MED11;med11;MED11;MED11;MED11;med11;MED11;med11;med11;MED11;MED11;med11;med11;med11;med11;med11;med…	9913;9913;9606;7159;9606;10090;8364;8364;8355;7227;9913;10090;8355;10090;8355;10090;9606;7955;7159;8355;7159;9606;7159;9606;7227;7227;8364;9913;9913;8355;8364;9606;10090;7227;8364;9913;9913;9913;9606;7159;9606;9606;9606;8355;7227;10090;8364;9913;10090;8364;7227;8355;7159;7227;9913;8355;7227;7955;8364;7159;9913;7955;8364;8364;7955;8355;7955;7227;7227;7955;7955;9606;7159;7159;7955;9913;7227;7159;71…			GO:0005515-IPI;GO:0007406-IMP;GO:0003713-ISS;GO:0000151-IEA;GO:0016592-IEA;GO:0016592-ISO;GO:0016592-IDA;GO:0016592-IBA;GO:0016567-IEA;GO:0061630-IEA;GO:0008150-ND;GO:0006351-IEA;GO:0006355-IEA;GO:0006366-IMP;GO:0005654-TAS;GO:0006357-IEA;GO:0006357-ISS;GO:0001104-IMP;GO:0001104-IC;GO:0001104-IEA;GO:0005634-IEA;GO:0005634-IDA	protein binding-IPI;negative regulation of neuroblast proliferation-IMP;transcription coactivator activity-ISS;ubiquitin ligase complex-IEA;mediator complex-IEA;mediator complex-ISO;mediator complex-IDA;mediator complex-IBA;protein ubiquitination-IEA;ubiquitin protein ligase activity-IEA;biological_process-ND;transcription, DNA-templated-IEA;regulation of transcription, DNA-templated-IEA;transcri…	Molecular Function-IPI;Biological Process-IMP;Molecular Function-ISS;Cellular Component-IEA;Cellular Component-IEA;Cellular Component-ISO;Cellular Component-IDA;Cellular Component-IBA;Biological Process-IEA;Molecular Function-IEA;Biological Process-ND;Biological Process-IEA;Biological Process-IEA;Biological Process-IMP;Cellular Component-TAS;Biological Process-IEA;Biological Process-ISS;Molecular…	8	GO:0001104;GO:0003713;GO:0005515;GO:0005667;GO:0006357;GO:0007406;GO:0016592;GO:0045941	RNA polymerase II transcription cofactor activity;transcription coactivator activity;protein binding;transcription factor complex;regulation of transcription by RNA polymerase II;negative regulation of neuroblast proliferation;mediator complex;positive regulation of transcription, DNA-templated	Molecular Function;Molecular Function;Molecular Function;Cellular Component;Biological Process;Biological Process;Cellular Component;Biological Process			noIPR;noIPR;noIPR;noIPR
CON_MALE_contig_10046	TTPAL_PONABRecName: Full=Alpha-tocopherol transfer protein-like	cttggcgcaatttctcatcggtaccatattcagcattcttcttaaaatgatctctataaaagtccaattttttctcccaatcatctagaatttctggtatagagccattttcaccaccatattctttagggaaatatttcaagggaatttctgttaataaatccaatttagtgccatggacaaacatccgactttgttgtttggccgaaaatacaggctttagcatattatacattttctcaaaacttccgggag	255	6	2.5E-5	53.92%	swissprot	gi|75055295|sp|Q5RFR0.1|TTPAL_PONABRecName: Full=Alpha-tocopherol transfer protein-like;gi|76803550|sp|Q9BTX7.2|TTPAL_HUMANRecName: Full=Alpha-tocopherol transfer protein-like;gi|76363507|sp|Q9D3D0.3|TTPAL_MOUSERecName: Full=Alpha-tocopherol transfer protein-like;gi|1351322|sp|P49638.1|TTPA_HUMANRecName: Full=Alpha-tocopherol transfer protein Short=Alpha-TTP;gi|731023|sp|P41034.1|TTPA_RATRecName:…	Pongo abelii;Homo sapiens;Mus musculus;Homo sapiens;Rattus norvegicus;Mus musculus	2.5E-5;2.5E-5;3.5E-5;2.4E-4;2.9E-4;3.8E-4	342;342;343;278;278;278	53;53;53;77;77;77	31;31;31;38;37;39	58.49%;58.49%;58.49%;49.35%;48.05%;50.65%	15.50%;15.50%;15.45%;27.70%;27.70%;27.70%	62.35%;62.35%;62.35%;90.59%;90.59%;90.59%	1;1;1;1;1;1	-3;-3;-3;-3;-3;-3	75055295;76803550;76363507;1351322;731023;62901373	Q5RFR0;Q9BTX7;Q9D3D0;P49638;P41034;Q8BWP5	43.8986;43.8986;43.5134;40.817;40.817;40.4318	gi|75055295|sp|Q5RFR0.1|TTPAL_PONABRecName: Full=Alpha-tocopherol transfer protein-like	Pongo abelii	2.5E-5	342	53	31	58.49%	15.50%	62.35%	1	-3	75055295	Q5RFR0	438986	TTPA;TTPA;TTPA;TTPA;TTPA;Ttpa;TTPA;TTPA;TTPA;TTPA;TTPA;TTPA;TTPA;TTPA;TTPAL;TTPA;TTPA;Ttpa;TTPA;Ttpa;Ttpa;Ttpa;Ttpa;TTPA;TTPA;TTPA;Ttpa;Ttpa;Ttpa;Ttpa;TTPA;TTPA;Ttpa;Ttpa;Ttpa;Ttpa;TTPA;TTPA;TTPA;Ttpa;Ttpa;TTPA;TTPA;TTPA;Ttpa;TTPA;Ttpa;TTPA;TTPA;TTPA;Ttpa;Ttpa;TTPA;TTPA;TTPA;Ttpa;Ttpa;TTPA;TTPA;Ttpa;Ttpa;TTPA;TTPA;TTPA;Ttpa;TTPA;TTPA;TTPA;TTPA;Ttpa;TTPA;TTPA;TTPA;Ttpa;TTPA;Ttpal;TTPA;Ttpa;TTPAL;T…	9606;9606;9606;9606;9606;10090;9606;9606;9606;9606;9606;9606;9606;9606;9606;9606;9606;10090;9606;10116;10090;10116;10116;9606;9606;9606;10116;10090;10116;10090;9606;9606;10116;10090;10116;10116;9606;9606;9606;10116;10116;9606;9606;9606;10116;9606;10090;9606;9606;9606;10116;10116;9606;9606;9606;10116;10116;9606;9606;10116;10090;9606;9606;9606;10090;9606;9606;9606;9606;10116;9606;9606;9606;10090;96…			GO:0005829-IEA;GO:0005829-TAS;GO:0005829-IDA;GO:0016020-N/A;GO:0032502-IEA;GO:0032502-IEP;GO:0120013-IEA;GO:0120013-ISO;GO:0120013-IDA;GO:0008150-ND;GO:0008431-IEA;GO:0008431-ISS;GO:0008431-TAS;GO:0008431-ISO;GO:0008431-IDA;GO:0007584-IEA;GO:0007584-IEP;GO:0090212-IMP;GO:0090212-IEA;GO:0090212-ISO;GO:0060548-IEA;GO:0060548-IDA;GO:0009268-IEA;GO:0009268-IDA;GO:0051180-IEA;GO:0051180-ISS;GO:0051180…	cytosol-IEA;cytosol-TAS;cytosol-IDA;membrane-N/A;developmental process-IEA;developmental process-IEP;intermembrane lipid transfer activity-IEA;intermembrane lipid transfer activity-ISO;intermembrane lipid transfer activity-IDA;biological_process-ND;vitamin E binding-IEA;vitamin E binding-ISS;vitamin E binding-TAS;vitamin E binding-ISO;vitamin E binding-IDA;response to nutrient-IEA;response to nut…	Cellular Component-IEA;Cellular Component-TAS;Cellular Component-IDA;Cellular Component-N/A;Biological Process-IEA;Biological Process-IEP;Molecular Function-IEA;Molecular Function-ISO;Molecular Function-IDA;Biological Process-ND;Molecular Function-IEA;Molecular Function-ISS;Molecular Function-TAS;Molecular Function-ISO;Molecular Function-IDA;Biological Process-IEA;Biological Process-IEP;Biologica…							noIPR;IPR001251;IPR036865;noIPR;noIPR;IPR036865
CON_MALE_contig_10047	MOB3_DROMERecName: Full=MOB kinase activator-like 3; AltName: Full=Mob as tumor suppressor protein 3; Short=Dmob3; AltName: Full=Mps one binder kinase activator-like 3	caatgattggatagcagtgcatgtagttgattttctcaatcgtatcaatgcttatatatggtacagtttcggaatattgtaatgagacgacatgtccgacaatgagtggagggtcacgctatgaatacctatgggccgactcggagaactataaaaaacccacatcgttgccagcacccaaatatattgaactgctaatggattgggcagaggcacagataaataatgagacagtatttccagtatcgactgatgtaccatttccaaaaacgtttcccacattatgtcgtaaaatcttaacacgtttatttcgagtatttgtccacgtttatattcatcattttgatcgaattgtcagtattggagcggaggcacatgtaaatgcttgctataagcatt…	460	20	3.2E-84	75.00%	swissprot	gi|74869676|sp|Q9VL13.1|MOB3_DROMERecName: Full=MOB kinase activator-like 3 AltName: Full=Mob as tumor suppressor protein 3 Short=Dmob3 AltName: Full=Mps one binder kinase activator-like 3;gi|56749334|sp|Q86TA1.2|MOB3B_HUMANRecName: Full=MOB kinase activator 3B AltName: Full=Mob1 homolog 2b AltName: Full=Mps one binder kinase activator-like 2B;gi|110810452|sp|Q29RK9.1|MOB3B_BOVINRecName: Full=MOB…	Drosophila melanogaster;Homo sapiens;Bos taurus;Mus musculus;Pongo abelii;Homo sapiens;Mus musculus;Bos taurus;Bos taurus;Homo sapiens;Mus musculus;Mus musculus/Homo sapiens/Pongo abelii/Rattus norvegicus;Dictyostelium discoideum;Homo sapiens/Mus musculus;Dictyostelium discoideum;Arabidopsis thaliana;Drosophila melanogaster;Medicago falcata;Medicago falcata;Neurospora crassa OR74A	3.2E-84;3.2E-70;3.2E-70;4.2E-70;2.6E-69;2.8E-69;2.1E-68;1.1E-67;1.3E-67;1.3E-67;1.7E-67;7.2E-53;1.9E-52;1.6E-51;6.5E-51;3.2E-50;5.3E-50;7.8E-48;9.7E-48;1.1E-46	220;216;216;216;217;217;217;216;217;216;216;216;216;216;213;215;219;215;215;219	136;135;135;135;135;135;135;136;135;136;136;142;136;142;142;136;142;134;134;132	122;107;107;107;108;108;108;107;107;106;107;100;97;100;99;91;98;90;90;87	89.71%;79.26%;79.26%;79.26%;80.00%;80.00%;80.00%;78.68%;79.26%;77.94%;78.68%;70.42%;71.32%;70.42%;69.72%;66.91%;69.01%;67.16%;67.16%;65.91%	61.82%;62.50%;62.50%;62.50%;62.21%;62.21%;62.21%;62.96%;62.21%;62.96%;62.96%;65.74%;62.96%;65.74%;66.67%;63.26%;64.84%;62.33%;62.33%;60.27%	88.70%;88.04%;88.04%;88.04%;88.04%;88.04%;88.04%;88.70%;88.04%;88.70%;88.70%;92.61%;88.70%;92.61%;92.61%;88.70%;92.61%;87.39%;87.39%;86.09%	1;1;1;1;1;1;1;1;1;1;1;1;1;1;1;1;1;1;1;1	3;3;3;3;3;3;3;3;3;3;3;3;3;3;3;3;3;3;3;3	74869676;56749334;110810452;56749349;75041177;56749352;56749340;75057929;115311793;56749259;56749338;56749351/110810451/75055010/56749356;74850905;56749339/56749324;74856461;75170617;74938212;75249754;122210661;26396742	Q9VL13;Q86TA1;Q29RK9;Q8VE04;Q5R5Z0;Q96BX8;Q8BSU7;Q5EAA4;Q58D63;Q70IA8;Q8BJG4;Q5RAE0/Q3T1J9/Q9H8S9/Q921Y0;Q54CR8;Q7L9L4/Q8BPB0;Q54XJ0;Q9FHI1;Q95RA8;Q949G5;Q2WBN3;Q9P601	249.21;213.772;213.772;213.386;211.46;211.46;209.149;207.223;207.223;207.223;206.838;169.474;168.703;166.392;164.466;162.925;162.54;156.762;156.377;154.066	gi|74869676|sp|Q9VL13.1|MOB3_DROMERecName: Full=MOB kinase activator-like 3 AltName: Full=Mob as tumor suppressor protein 3 Short=Dmob3 AltName: Full=Mps one binder kinase activator-like 3	Drosophila melanogaster	3.2E-84	220	136	122	89.71%	61.82%	88.70%	1	3	74869676	Q9VL13	249.21	MOB1A;Mob1b;MOB1-A;Mob1a;Mob1b;Mob1b;mobB;mats;MOB3A;MOB1A;mats;Mob1b;MOB1A;Mob1b;mats;mats;MOB1A;Mob1b;Mob1a;mobA;MOB1A;Mob1a;MOB1A;Mob1b;mobB;MOB1A;mobA;Mob3;MOB1-B;MOB1-A;Mob3a;mats;Mob1b;MOB1A;mats;Mob1a;MOB1A;MOB1B;MOB1A;MOB1A;mats;MOB1A;Mob1a;Mob1a;Mob1a;MOB3A;MOB3C;mats;MOB1A;MOB1B;mob1-1;mobA;mats;MOB1B;MOB1B;MOB1A;mob1-1;MOB1A;mob1-1;MOB1B;MOB3C;MOB3B;MOB1A;MOB1-A;MOB1B;MOB1A;mob1-1;MOB1…	3702;10090;3878;10090;10090;10090;44689;7227;9913;9606;7227;10090;3702;10090;7227;7227;3702;10090;10090;44689;3702;10090;9606;10090;44689;9601;44689;7227;3878;3878;10090;7227;10090;9606;7227;10116;3702;9606;9601;3702;7227;9606;10116;10116;10116;9913;9913;7227;9606;9606;367110;44689;7227;9606;9606;9606;367110;9606;367110;9606;9606;9913;9606;3878;9606;9606;367110;9606;44689;7227;44689;3878;10090;10…			GO:0070062-N/A;GO:0070062-ISO;GO:0009705-IDA;GO:0005802-IDA;GO:0051301-IMP;GO:0051301-IEA;GO:0005769-IDA;GO:0046872-IEA;GO:0005829-IEA;GO:0005829-ISO;GO:0005829-TAS;GO:0005829-IDA;GO:0016020-IEA;GO:0006915-IMP;GO:0006915-IEA;GO:0030707-IMP;GO:0032147-IEA;GO:0031952-IEA;GO:0031952-ISS;GO:0031952-ISO;GO:0031952-IDA;GO:0008150-ND;GO:0007165-IMP;GO:0031031-IEA;GO:0031097-IEA;GO:0009524-IEA;GO:0009524…	extracellular exosome-N/A;extracellular exosome-ISO;plant-type vacuole membrane-IDA;trans-Golgi network-IDA;cell division-IMP;cell division-IEA;early endosome-IDA;metal ion binding-IEA;cytosol-IEA;cytosol-ISO;cytosol-TAS;cytosol-IDA;membrane-IEA;apoptotic process-IMP;apoptotic process-IEA;ovarian follicle cell development-IMP;activation of protein kinase activity-IEA;regulation of protein autopho…	Cellular Component-N/A;Cellular Component-ISO;Cellular Component-IDA;Cellular Component-IDA;Biological Process-IMP;Biological Process-IEA;Cellular Component-IDA;Molecular Function-IEA;Cellular Component-IEA;Cellular Component-ISO;Cellular Component-TAS;Cellular Component-IDA;Cellular Component-IEA;Biological Process-IMP;Biological Process-IEA;Biological Process-IMP;Biological Process-IEA;Biologic…	23	GO:0005730;GO:0005769;GO:0005802;GO:0005813;GO:0005829;GO:0005886;GO:0006915;GO:0007059;GO:0008283;GO:0009524;GO:0009554;GO:0009556;GO:0009705;GO:0010449;GO:0019901;GO:0030707;GO:0031952;GO:0035265;GO:0035329;GO:0046872;GO:0048522;GO:0051301;GO:0070062	nucleolus;early endosome;trans-Golgi network;centrosome;cytosol;plasma membrane;apoptotic process;chromosome segregation;cell proliferation;phragmoplast;megasporogenesis;microsporogenesis;plant-type vacuole membrane;root meristem growth;protein kinase binding;ovarian follicle cell development;regulation of protein autophosphorylation;organ growth;hippo signaling;metal ion binding;positive regulat…	Cellular Component;Cellular Component;Cellular Component;Cellular Component;Cellular Component;Cellular Component;Biological Process;Biological Process;Biological Process;Cellular Component;Biological Process;Biological Process;Cellular Component;Biological Process;Molecular Function;Biological Process;Biological Process;Biological Process;Biological Process;Molecular Function;Biological Process;…			IPR036703;IPR005301;IPR005301;noIPR;IPR036703
CON_MALE_contig_10048	---NA---	gctcacccagctccgatcagcttcacgacaccacaagccctgatagtccatcgatcgaatatatagctgaaggcaatgaatcaaatcccgatcaatcgaatccctcgtcacgcccagcatctccggatgaggagaaaggtgctgttggtggcgtaccgactaagagtcccgtgcgcgatgatgtgtcaattccccccaaagaacttccggatagacgcaagtccatgtcttggaagacattcaatctgaagcgtcaattatcaaaagtcaatatgaaaatcggccttaatgagagcgcagcaggagcacctaagag	316
CON_MALE_contig_10049	---NA---	aaaaactcttatttaaaaattgtttcttttaaagaatcctaagctattttatttgaaggccagcatattgctctattaaaactaaataatattttggatcaaaacgctactccataggcattttcaaaagaaagttgctttcacaatacatatacattttttcataactcctgtatttgtattttcatttaactgtgtgcctaataattagagcaaatttttttttttgagaaaactgcaaaaaattatacgtatatacatactacatccatgcctagcaatatttacatatttagatgatgatagagaagaaaaatagaacgtactatataatatatatagattatataaatgaaagaaaaca	364
CON_MALE_contig_1005	---NA---	aaacacacacacacaaacatgcatacaaatacacgcacagctttacctggaattttcatttaattgtatgtagattagaccaaaaatttttaaacaaaaatatcaaaattgaagaaacaatcatgtcatgccataatttcttgtattatagtaactctttaaagtggcatcccattttcaaattttttttttctttttcaaggcatctatcacaaaaagaaagaaaaaaaaaa	233
CON_MALE_contig_10050	---NA---	tgttttcacttaaatgctaaaaaaacacgttgttgttgttcttgtcttgtgtggtaaattgttgttgttgttttagaattcctttgtttctgttgttttgttttgtttgtttggttggtttactgttggtattgtttttagaagagtagtagtagtattgttgttgttttagttgcgtctgattttaaatattttcaaaattttccaaaaaaaa	214
CON_MALE_contig_10051	RNF41_DANRERecName: Full=E3 ubiquitin-protein ligase NRDP1; AltName: Full=RING finger protein 41; AltName: Full=RING-type E3 ubiquitin transferase NRDP1	cttacaacagccaatttaagagcagttccccggattttaagaaatcttttgtcacgtctctccataaactgtgataatgctccatatggttgtacattggttctcaaacttgatgctctcaattctcatttggaagagtgagaacataacccaaaaaaaccattgccatgcgaaaaaggatgtggttttgttataccaaaagacgaacttaaggatcatgtcataagaatcataatgatcttgacacaacaacaaaa	257	4	2.7E-19	77.03%	swissprot	gi|82241451|sp|Q7ZW16.1|RNF41_DANRERecName: Full=E3 ubiquitin-protein ligase NRDP1 AltName: Full=RING finger protein 41 AltName: Full=RING-type E3 ubiquitin transferase NRDP1;gi|81913133|sp|Q8BH75.1|RNF41_MOUSERecName: Full=E3 ubiquitin-protein ligase NRDP1 AltName: Full=RING finger protein 41 AltName: Full=RING-type E3 ubiquitin transferase NRDP1;gi|75070600|sp|Q5R7T5.1|RNF41_PONABRecName: Full=…	Danio rerio;Mus musculus;Pongo abelii/Homo sapiens;Xenopus laevis	2.7E-19;5.2E-19;5.4E-19;8.1E-19	318;317;317;317	86;86;86;86	67;66;66;66	77.91%;76.74%;76.74%;76.74%	27.04%;27.13%;27.13%;27.13%	100.39%;100.39%;100.39%;100.39%	1;1;1;1	1;1;1;1	82241451;81913133;75070600/88909120;82231272	Q7ZW16;Q8BH75;Q5R7T5/Q9H4P4;Q5FWL3	82.4185;81.6481;81.6481;81.2629	gi|82241451|sp|Q7ZW16.1|RNF41_DANRERecName: Full=E3 ubiquitin-protein ligase NRDP1 AltName: Full=RING finger protein 41 AltName: Full=RING-type E3 ubiquitin transferase NRDP1	Danio rerio	2.7E-19	318	86	67	77.91%	27.04%	100.39%	1	1	82241451	Q7ZW16	824185	Rnf41;RNF41;RNF41;RNF41;RNF41;RNF41;RNF41;RNF41;RNF41;RNF41;RNF41;Rnf41;rnf41;RNF41;RNF41;Rnf41;rnf41;RNF41;rnf41;Rnf41;RNF41;RNF41;RNF41;rnf41;RNF41;RNF41;RNF41;RNF41;Rnf41;RNF41;RNF41;RNF41;RNF41;Rnf41;RNF41;RNF41;Rnf41;Rnf41;RNF41;Rnf41;Rnf41;Rnf41;RNF41;RNF41;Rnf41;RNF41;RNF41;RNF41;RNF41;RNF41;Rnf41;Rnf41;RNF41;rnf41;Rnf41;RNF41;rnf41;RNF41;Rnf41;RNF41;RNF41;rnf41;rnf41;RNF41;Rnf41;Rnf41;RNF…	10090;9601;9601;9606;9601;9606;9606;9601;9601;9601;9601;10090;7955;9606;9606;10090;7955;9601;7955;10090;9601;9601;9601;8355;9601;9601;9606;9601;10090;9606;9601;9606;9606;10090;9601;9601;10090;10090;9606;10090;10090;10090;9601;9601;10090;9601;9601;9606;9601;9606;10090;10090;9601;7955;10090;9601;7955;9606;10090;9601;9606;8355;7955;9606;10090;10090;9601;9601;7955;9606;9601;9606;9606;10090;9601;7955;…			GO:0006914-IEA;GO:0046872-IEA;GO:0006915-IEA;GO:0005829-TAS;GO:2000114-IEA;GO:2000114-IDA;GO:2000377-IMP;GO:2000377-IEA;GO:2000377-ISO;GO:0016740-IEA;GO:0010498-IEA;GO:0010498-ISO;GO:0010498-IDA;GO:0048471-IEA;GO:0048471-ISO;GO:0048471-IDA;GO:0051865-IEA;GO:0051865-ISO;GO:0051865-IDA;GO:0016567-IEA;GO:0016567-IDA;GO:2000379-IMP;GO:2000379-IEA;GO:2000379-ISO;GO:0061630-IEA;GO:0061630-ISO;GO:006163…	autophagy-IEA;metal ion binding-IEA;apoptotic process-IEA;cytosol-TAS;regulation of establishment of cell polarity-IEA;regulation of establishment of cell polarity-IDA;regulation of reactive oxygen species metabolic process-IMP;regulation of reactive oxygen species metabolic process-IEA;regulation of reactive oxygen species metabolic process-ISO;transferase activity-IEA;proteasomal protein catabo…	Biological Process-IEA;Molecular Function-IEA;Biological Process-IEA;Cellular Component-TAS;Biological Process-IEA;Biological Process-IDA;Biological Process-IMP;Biological Process-IEA;Biological Process-ISO;Molecular Function-IEA;Biological Process-IEA;Biological Process-ISO;Biological Process-IDA;Cellular Component-IEA;Cellular Component-ISO;Cellular Component-IDA;Biological Process-IEA;Biologic…	28	GO:0000209;GO:0005128;GO:0005135;GO:0005829;GO:0005894;GO:0008285;GO:0010498;GO:0017160;GO:0019904;GO:0030318;GO:0030336;GO:0030971;GO:0040007;GO:0043408;GO:0045619;GO:0045637;GO:0045732;GO:0046872;GO:0048471;GO:0051091;GO:0051865;GO:0051896;GO:0061630;GO:0071782;GO:0097191;GO:1901525;GO:2000114;GO:2000379	protein polyubiquitination;erythropoietin receptor binding;interleukin-3 receptor binding;cytosol;interleukin-3 receptor complex;negative regulation of cell proliferation;proteasomal protein catabolic process;Ral GTPase binding;protein domain specific binding;melanocyte differentiation;negative regulation of cell migration;receptor tyrosine kinase binding;growth;regulation of MAPK cascade;regulat…	Biological Process;Molecular Function;Molecular Function;Cellular Component;Cellular Component;Biological Process;Biological Process;Molecular Function;Molecular Function;Biological Process;Biological Process;Molecular Function;Biological Process;Biological Process;Biological Process;Biological Process;Biological Process;Molecular Function;Cellular Component;Biological Process;Biological Process;…
CON_MALE_contig_10052	LVA_DROMERecName: Full=Protein lava lamp	cgaaagcctaacttctaaccatgaaaacgaattacaggcgctacgaaatcaaatagctgagctagatacactgagaatgcaagttggtcaagggcagaatcaaaccgacgaccaggtgttcattgaaacggaaaataagcgccttannnnnnnnnnnnnnnnnnnnnnnnnnnnnnnnnnnnnnnnnnnnnnnnnnnnnnnnnnnnnnnnnnnnnnnnnnnnnnnnnnnnattcccaccagcctgaccccttcgcgctggcatttggtctcccacagcaaaacatggcacctaatacaagcgcacttcagccaggggatagccgtgacatcgaacgcctcaatcaggatttgaatgagaaaactgctctaatatctcgtcttcaac	386	1	3.4E-11	78.72%	swissprot	gi|30580394|sp|Q8MSS1.2|LVA_DROMERecName: Full=Protein lava lamp	Drosophila melanogaster	3.4E-11	2779	47	37	78.72%	1.69%	36.53%	1	2	30580394	Q8MSS1	623882	gi|30580394|sp|Q8MSS1.2|LVA_DROMERecName: Full=Protein lava lamp	Drosophila melanogaster	3.4E-11	2779	47	37	78.72%	1.69%	36.53%	1	2	30580394	Q8MSS1	623882	lva;lva;lva;lva;lva;lva;lva;lva;lva;lva;lva;lva;lva;lva;lva	7227;7227;7227;7227;7227;7227;7227;7227;7227;7227;7227;7227;7227;7227;7227			GO:0005515-IPI;GO:0050775-IMP;GO:0007275-IEA;GO:0051683-IMP;GO:0030507-TAS;GO:0008017-IDA;GO:0031410-IEA;GO:0005794-IEA;GO:0005794-TAS;GO:0005794-IDA;GO:0007349-IMP;GO:0007349-NAS;GO:0007349-TAS;GO:0000137-IDA;GO:0005776-IEA	protein binding-IPI;positive regulation of dendrite morphogenesis-IMP;multicellular organism development-IEA;establishment of Golgi localization-IMP;spectrin binding-TAS;microtubule binding-IDA;cytoplasmic vesicle-IEA;Golgi apparatus-IEA;Golgi apparatus-TAS;Golgi apparatus-IDA;cellularization-IMP;cellularization-NAS;cellularization-TAS;Golgi cis cisterna-IDA;autophagosome-IEA	Molecular Function-IPI;Biological Process-IMP;Biological Process-IEA;Biological Process-IMP;Molecular Function-TAS;Molecular Function-IDA;Cellular Component-IEA;Cellular Component-IEA;Cellular Component-TAS;Cellular Component-IDA;Biological Process-IMP;Biological Process-NAS;Biological Process-TAS;Cellular Component-IDA;Cellular Component-IEA	10	GO:0000137;GO:0005776;GO:0007349;GO:0008017;GO:0008091;GO:0030507;GO:0031410;GO:0045298;GO:0050775;GO:0051683	Golgi cis cisterna;autophagosome;cellularization;microtubule binding;spectrin;spectrin binding;cytoplasmic vesicle;tubulin complex;positive regulation of dendrite morphogenesis;establishment of Golgi localization	Cellular Component;Cellular Component;Biological Process;Molecular Function;Cellular Component;Molecular Function;Cellular Component;Cellular Component;Biological Process;Biological Process			noIPR
CON_MALE_contig_10053	---NA---	gcttggacccaaagaatcacatttacgaagcaaaagtcaaaatataattaataaaataatctgggtaattggtacatcacgtaatgccatattagtagtggtctgctgtatcatgggaatccttttgcattcacacactggcggaactccatttaatgtgattggttatatacctcaaggtttacctacctttgcattgcccccaattcatttgaatgtcaatcaaacaa	230
CON_MALE_contig_10054	---NA---	acaaaatggcaatggttcacagtctgctaaaaactctacggatagtggtcaggagaaaaatagaacagacaaagatagggacaagaaaacaagctcacagaggaaagaagactccgctgcactcacaatcgaactagaagcaaacaataaagttggcaattccaaaggaaaatctaatgccgaggtcaatagcaaaagcaacaacaatcgagaacagcaaagagttcaaaataacaaatctactgaggaacccaatgtggcccatagcaatagtagcattagtagcagcagcagta	296
CON_MALE_contig_10055	---NA---	gcccaaaagaatacgggggcctttagcaaatatcaaaatcataagaataccaatgaaaggtcaaagaacaacaatggccatcataataatggtatcggtgcagggcactttgaaacacaagatagccaggataaggctgagagatatgccaaccacaannnnnnnnnnnnnnnnnnnnnnncaataacaacaacaacaaacgttatcaaaatggtcgacgttctcaggattttgtaatcgatcgagaggaccgcttcgaccgctatgatcgcggtgatcgatcagagaggggaagaaatcaacgcaatgactatcac	317
CON_MALE_contig_10056	GAWKY_DROMERecName: Full=Protein Gawky	tgggaatccaatttgcgaaatggtggacagccatcgcaacaacctgtacagaaaacgccctggggccatacgccatccacaaatttgggtggtacctggggtgaagatgatgattgcaatgataccagtaacgtttggacgggtggaccggccggatcgactggagctgtggttggagttaccggagnnnnnnnnnnnnnnnnnnnnnnnnnnnnnnnnnnnnnnnnnnnnnnnnnnnnnnggtgtacagtcaaatgtgacagctcctggtgctatctctggtgttacacctggaggtgcttcgaatgctgttggcgtcaatgtgcctggtacccctggaggtgctggtggagctggcaatggatggggtgatcctcgtggtggacctatgggagctgg…	432	1	6.0E-16	84.78%	swissprot	gi|75017682|sp|Q8SY33.1|GAWKY_DROMERecName: Full=Protein Gawky	Drosophila melanogaster	6.0E-16	1384	46	39	84.78%	3.32%	31.94%	1	1	75017682	Q8SY33	766406	gi|75017682|sp|Q8SY33.1|GAWKY_DROMERecName: Full=Protein Gawky	Drosophila melanogaster	6.0E-16	1384	46	39	84.78%	3.32%	31.94%	1	1	75017682	Q8SY33	766406	gw;gw;gw;gw;gw;gw;gw;gw;gw;gw;gw;gw;gw;gw;gw;gw;gw;gw;gw;gw;gw;gw;gw;gw;gw;gw;gw;gw;gw;gw;gw;gw	7227;7227;7227;7227;7227;7227;7227;7227;7227;7227;7227;7227;7227;7227;7227;7227;7227;7227;7227;7227;7227;7227;7227;7227;7227;7227;7227;7227;7227;7227;7227;7227			GO:0005515-IPI;GO:0005737-IEA;GO:0003723-IEA;GO:0006417-IEA;GO:0001700-IDA;GO:0045475-IMP;GO:0000184-IMP;GO:0031047-IEA;GO:0035278-IEA;GO:0032880-IMP;GO:0007275-IEA;GO:0035195-IMP;GO:0000932-IEA;GO:0000932-IDA;GO:0003676-IEA;GO:0006402-IMP	protein binding-IPI;cytoplasm-IEA;RNA binding-IEA;regulation of translation-IEA;embryonic development via the syncytial blastoderm-IDA;locomotor rhythm-IMP;nuclear-transcribed mRNA catabolic process, nonsense-mediated decay-IMP;gene silencing by RNA-IEA;miRNA mediated inhibition of translation-IEA;regulation of protein localization-IMP;multicellular organism development-IEA;gene silencing by miRN…	Molecular Function-IPI;Cellular Component-IEA;Molecular Function-IEA;Biological Process-IEA;Biological Process-IDA;Biological Process-IMP;Biological Process-IMP;Biological Process-IEA;Biological Process-IEA;Biological Process-IMP;Biological Process-IEA;Biological Process-IMP;Cellular Component-IEA;Cellular Component-IDA;Molecular Function-IEA;Biological Process-IMP	8	GO:0000184;GO:0000932;GO:0001700;GO:0003723;GO:0005515;GO:0032880;GO:0035278;GO:0045475	nuclear-transcribed mRNA catabolic process, nonsense-mediated decay;P-body;embryonic development via the syncytial blastoderm;RNA binding;protein binding;regulation of protein localization;miRNA mediated inhibition of translation;locomotor rhythm	Biological Process;Cellular Component;Biological Process;Molecular Function;Molecular Function;Biological Process;Biological Process;Biological Process			noIPR;IPR033503
CON_MALE_contig_10057	---NA---	tagaaaaaaaattatcacttcacatcatatgtgataccagctattgttgctagagattataataataaaaaaataaatatcggtatcttaacattggaacatccaattttcgggagtagtctcacgtgttatcgagtaaaaaatatttagatagatagattgttcataatattaagacaaatgaaatgttagaataggacatttacctataggtgtacaattatgcgtaaaacaaactcaaactatgtaatattttgctcccaaacaaaatttataaataaaa	283
CON_MALE_contig_10058	CORO7_HUMANRecName: Full=Coronin-7; Short=Crn7; AltName: Full=70 kDa WD repeat tumor rejection antigen homolog	cgtcaagatggtactgtcattgctaccagctgcaaagataagtatgttcgtattttggattgtcgtgtcaatggctctcccatacaaatgtctgccgaatcacatcaaagtattaaagactcccgcattgtatggctgggaaatcaatcgcgcatattaacaaccggatttgatgcagctcgtttgcgccaggttattattcgagatattcgtaatttctctgtacccgagaaaactctagaattagattgttcaactggcattctaatgcctctgtatgatccagacaccaatatgctcttcctggctggaaa	314	20	6.4E-22	63.21%	swissprot	gi|259016200|sp|P57737.2|CORO7_HUMANRecName: Full=Coronin-7 Short=Crn7 AltName: Full=70 kDa WD repeat tumor rejection antigen homolog;gi|75070807|sp|Q5RBW3.1|CORO7_PONABRecName: Full=Coronin-7 Short=Crn7;gi|122143427|sp|Q0V8F1.1|CORO7_BOVINRecName: Full=Coronin-7 Short=Crn7;gi|74997458|sp|Q55E54.1|COROB_DICDIRecName: Full=Coronin-B AltName: Full=Coronin-7 Short=DdCRN7 AltName: Full=Doublecoronin;…	Homo sapiens;Pongo abelii;Bos taurus;Dictyostelium discoideum;Mus musculus;Rattus norvegicus;Homo sapiens;Bos taurus;Xenopus tropicalis;Rattus norvegicus;Xenopus laevis;Mus musculus;Mus musculus;Homo sapiens;Bos taurus;Homo sapiens;Homo sapiens;Dictyostelium discoideum;Rattus norvegicus;Mus musculus	6.4E-22;2.7E-21;5.8E-21;1.8E-20;3.6E-20;4.5E-20;1.3E-18;2.3E-18;2.8E-18;4.1E-18;4.4E-18;6.9E-18;1.2E-17;1.2E-17;1.2E-17;1.6E-17;2.0E-17;5.6E-17;6.8E-17;1.2E-16	925;925;915;962;922;922;461;461;480;461;475;461;480;525;525;480;472;445;484;524	103;103;103;102;103;103;103;103;103;103;102;103;102;102;102;102;102;103;103;102	66;63;64;66;64;63;65;64;69;64;65;64;65;69;70;65;63;60;61;67	64.08%;61.17%;62.14%;64.71%;62.14%;61.17%;63.11%;62.14%;66.99%;62.14%;63.73%;62.14%;63.73%;67.65%;68.63%;63.73%;61.76%;58.25%;59.22%;65.69%	11.14%;11.14%;11.26%;10.60%;11.17%;11.17%;22.34%;22.34%;21.46%;22.34%;21.47%;22.34%;21.25%;19.43%;19.43%;21.25%;21.61%;23.15%;21.28%;19.47%	98.41%;98.41%;98.41%;97.45%;98.41%;98.41%;98.41%;98.41%;98.41%;98.41%;97.45%;98.41%;97.45%;97.45%;97.45%;97.45%;97.45%;98.41%;98.41%;97.45%	2;2;2;2;2;2;1;1;1;1;1;1;1;1;1;1;1;1;1;1	1;1;1;1;1;1;1;1;1;1;1;1;1;1;1;1;1;1;1;1	259016200;75070807;122143427;74997458;61221223;663434100;1706004;2494890;254765928;81916300;82236052;46397808;254763263;28381354;122138815;254763439;119369490;166203226;12229732;54035843	P57737;Q5RBW3;Q0V8F1;Q55E54;Q9D2V7;O35828;P31146;Q92176;A8WGE3;Q91ZN1;Q6DJD8;O89053;Q8BH44;Q92828;Q32LP9;Q9UQ03;Q6QEF8;P27133;O89046;Q8C0P5	92.0485;90.1225;89.3521;87.8113;87.0409;86.6557;82.4185;81.6481;81.6481;80.8777;80.8777;80.4925;79.7221;79.7221;79.7221;79.337;78.9518;77.7962;77.411;77.0258	gi|259016200|sp|P57737.2|CORO7_HUMANRecName: Full=Coronin-7 Short=Crn7 AltName: Full=70 kDa WD repeat tumor rejection antigen homolog	Homo sapiens	6.4E-22	925	103	66	64.08%	11.14%	98.41%	2	1	259016200	P57737	920485	CORO2B;CORO2A;CORO1A;CORO7;corA;CORO7;Coro1a;CORO1A;Coro1a;CORO7;Coro1a;Coro7;Coro7;Coro1a;CORO2B;Coro1a;CORO7;CORO1A;Coro1a;CORO1A;Coro7;Coro7;corB;CORO1A;Coro7;CORO7;Coro1a;Coro1a;Coro1a;CORO1A;CORO1A;corA;CORO2A;Coro1a;CORO1A;Coro1a;CORO7;CORO1A;Coro1a;Coro1a;Coro1a;Coro2a;Coro1a;Coro1a;CORO7;corB;CORO1A;CORO7;CORO1A;CORO7;Coro2a;Coro1a;CORO2B;CORO2B;CORO7;CORO7;Coro2a;CORO1A;CORO1A;Coro7;CORO…	9606;9913;9913;9606;44689;9913;10116;9606;10090;9606;10116;10090;10090;10116;9606;10090;9913;9913;10116;9913;10090;10116;44689;9913;10090;9913;10090;10090;10090;9606;9606;44689;9913;10090;9913;10090;9913;9606;10090;10090;10090;10090;10116;10116;9606;44689;9606;9606;9913;9601;10090;10116;9606;9606;9601;9913;10090;9606;9913;10116;9913;10090;44689;9606;9606;10116;9606;9606;9606;9913;10090;10116;9606…			GO:0051126-IEA;GO:0051126-ISS;GO:0051126-ISO;GO:0051126-IDA;GO:0048870-IMP;GO:0045087-NAS;GO:0003723-N/A;GO:0003723-ISO;GO:0001667-IMP;GO:0017053-IEA;GO:0017053-ISO;GO:0017053-IDA;GO:0017053-IBA;GO:0005903-IDA;GO:0048873-IMP;GO:0048873-IEA;GO:0048873-ISO;GO:0030027-IEA;GO:0030027-ISO;GO:0030027-IDA;GO:0048471-ISO;GO:0048471-IDA;GO:0035556-TAS;GO:0071933-ISO;GO:0071933-IPI;GO:0030424-IEA;GO:003042…	negative regulation of actin nucleation-IEA;negative regulation of actin nucleation-ISS;negative regulation of actin nucleation-ISO;negative regulation of actin nucleation-IDA;cell motility-IMP;innate immune response-NAS;RNA binding-N/A;RNA binding-ISO;ameboidal-type cell migration-IMP;transcriptional repressor complex-IEA;transcriptional repressor complex-ISO;transcriptional repressor complex-ID…	Biological Process-IEA;Biological Process-ISS;Biological Process-ISO;Biological Process-IDA;Biological Process-IMP;Biological Process-NAS;Molecular Function-N/A;Molecular Function-ISO;Biological Process-IMP;Cellular Component-IEA;Cellular Component-ISO;Cellular Component-IDA;Cellular Component-IBA;Cellular Component-IDA;Biological Process-IMP;Biological Process-IEA;Biological Process-ISO;Cellular…	57	GO:0001667;GO:0001725;GO:0001771;GO:0001772;GO:0001845;GO:0001891;GO:0005634;GO:0005769;GO:0005802;GO:0005829;GO:0005884;GO:0005903;GO:0005911;GO:0006895;GO:0006972;GO:0007030;GO:0008360;GO:0009617;GO:0016021;GO:0017053;GO:0030010;GO:0030027;GO:0030335;GO:0030424;GO:0030595;GO:0030666;GO:0030835;GO:0030864;GO:0030866;GO:0031276;GO:0031339;GO:0031589;GO:0032796;GO:0034315;GO:0035556;GO:0036120;GO:…	ameboidal-type cell migration;stress fiber;immunological synapse formation;immunological synapse;phagolysosome assembly;phagocytic cup;nucleus;early endosome;trans-Golgi network;cytosol;actin filament;brush border;cell-cell junction;Golgi to endosome transport;hyperosmotic response;Golgi organization;regulation of cell shape;response to bacterium;integral component of membrane;transcriptional rep…	Biological Process;Cellular Component;Biological Process;Cellular Component;Biological Process;Cellular Component;Cellular Component;Cellular Component;Cellular Component;Cellular Component;Cellular Component;Cellular Component;Cellular Component;Biological Process;Biological Process;Biological Process;Biological Process;Biological Process;Cellular Component;Cellular Component;Biological Process;…			IPR015943;IPR015505;IPR027331
CON_MALE_contig_10059	INT4_DROMERecName: Full=Integrator complex subunit 4	aaagcaaaattgttgttctcaactttacattagtttcatgggctccttgctcggtcataatctttttaaaatctgatagtttcggtaccacggtatgcatatgttgatcaggatatttgatttttatccgcatatcattcttttgggattcttgaagattatcgatttctgccacaaatggtaaagcagcgattagacctgctgtaacctttatgacattatcctgtgacatctgagggcatggttcgagaatatttgcctcgcacatttttatattaacattaggtggtggcatacgtacaacacatggtctttgcaccaggggtaatatttctcggaatacttttccaggttttgggtcaactatactcgccaactgattaagcaacgatgtagtca…	901	4	8.0E-105	58.34%	swissprot	gi|74948983|sp|Q9W3E1.1|INT4_DROMERecName: Full=Integrator complex subunit 4;gi|118572560|sp|Q96HW7.2|INT4_HUMANRecName: Full=Integrator complex subunit 4 Short=Int4;gi|81900516|sp|Q8CIM8.1|INT4_MOUSERecName: Full=Integrator complex subunit 4 Short=Int4;gi|82181815|sp|Q68F70.1|INT4_XENLARecName: Full=Integrator complex subunit 4 Short=Int4	Drosophila melanogaster;Homo sapiens;Mus musculus;Xenopus laevis	8.0E-105;6.7E-17;4.2E-16;8.6E-15	1022;963;964;969	233;197;198;198	176;103;106;103	75.54%;52.28%;53.54%;52.02%	22.80%;20.46%;20.54%;20.43%	77.58%;65.59%;65.93%;65.93%	2;2;2;2	-1;-1;-1;-1	74948983;118572560;81900516;82181815	Q9W3E1;Q96HW7;Q8CIM8;Q68F70	308.145;78.1814;74.7146;72.4034	gi|74948983|sp|Q9W3E1.1|INT4_DROMERecName: Full=Integrator complex subunit 4	Drosophila melanogaster	8.0E-105	1022	233	176	75.54%	22.80%	77.58%	2	-1	74948983	Q9W3E1	308145	Ints4;INTS4;Ints4;IntS4;INTS4;Ints4;Ints4;INTS4;Ints4;Ints4;Ints4;Ints4;Ints4;IntS4;INTS4;IntS4;INTS4;ints4;INTS4;IntS4;IntS4;INTS4;INTS4;Ints4;Ints4;Ints4;IntS4;IntS4;INTS4;Ints4;IntS4;Ints4;Ints4;INTS4;IntS4;Ints4;IntS4;INTS4;INTS4;ints4;Ints4;Ints4;IntS4;Ints4;Ints4;IntS4;IntS4;IntS4;Ints4;INTS4;INTS4;Ints4;IntS4;Ints4;IntS4;Ints4	10090;9606;10090;7227;9606;10090;10090;9606;10090;10090;10090;10090;10090;7227;9606;7227;9606;8355;9606;7227;7227;9606;9606;10090;10090;10090;7227;7227;9606;10090;7227;10090;10090;9606;7227;10090;7227;9606;9606;8355;10090;10090;7227;10090;10090;7227;7227;7227;10090;9606;9606;10090;7227;10090;7227;10090			GO:0034472-IDA;GO:0005515-IPI;GO:0016180-IMP;GO:0016180-IEA;GO:0016180-ISS;GO:0016180-ISO;GO:0016180-IDA;GO:0016180-IBA;GO:0042795-TAS;GO:0005654-TAS;GO:0003674-ND;GO:0005634-IEA;GO:0005634-ISS;GO:0005634-ISO;GO:0005634-IDA;GO:0032039-IEA;GO:0032039-ISS;GO:0032039-ISO;GO:0032039-IDA;GO:0032039-IBA	snRNA 3'-end processing-IDA;protein binding-IPI;snRNA processing-IMP;snRNA processing-IEA;snRNA processing-ISS;snRNA processing-ISO;snRNA processing-IDA;snRNA processing-IBA;snRNA transcription by RNA polymerase II-TAS;nucleoplasm-TAS;molecular_function-ND;nucleus-IEA;nucleus-ISS;nucleus-ISO;nucleus-IDA;integrator complex-IEA;integrator complex-ISS;integrator complex-ISO;integrator complex-IDA;in…	Biological Process-IDA;Molecular Function-IPI;Biological Process-IMP;Biological Process-IEA;Biological Process-ISS;Biological Process-ISO;Biological Process-IDA;Biological Process-IBA;Biological Process-TAS;Cellular Component-TAS;Molecular Function-ND;Cellular Component-IEA;Cellular Component-ISS;Cellular Component-ISO;Cellular Component-IDA;Cellular Component-IEA;Cellular Component-ISS;Cellular …	2	GO:0032039;GO:0034472	integrator complex;snRNA 3'-end processing	Cellular Component;Biological Process			noIPR
CON_MALE_contig_1006	HSDL2_DANRERecName: Full=Hydroxysteroid dehydrogenase-like protein 2	tgtactttggactttcacttatttcagagtttaaacatttattaagatcgatcatgatcaatacaggaaaattagctggaaggacgttatttattacaggtgcgtcgagaggcatcggtaagagtattgctcttaaggctgcccgcgacggtgctaacataattgtagcagctaaaaccgccgaaccacatcctaaattgcctggaaccattttttctgctgctgaagaaattgagaaggctggaggcaaggcacatccatgtattgttgatgtccgtgatgaaaatcaagttcgcgctgctatccaagagggtgtagctaaattcggcggcatagacattttggtgaacaatgcaagtgcaatttccttaacaggtaccttggaaacgcctatgaaac…	1424	20	5.4E-154	58.02%	swissprot	gi|82202412|sp|Q6P5L8.1|HSDL2_DANRERecName: Full=Hydroxysteroid dehydrogenase-like protein 2;gi|82181462|sp|Q66KC4.1|HSDL2_XENTRRecName: Full=Hydroxysteroid dehydrogenase-like protein 2;gi|82186828|sp|Q6PAY8.1|HSDL2_XENLARecName: Full=Hydroxysteroid dehydrogenase-like protein 2;gi|182676520|sp|A4FUZ6.1|HSDL2_BOVINRecName: Full=Hydroxysteroid dehydrogenase-like protein 2;gi|74749521|sp|Q6YN16.1|HS…	Danio rerio;Xenopus tropicalis;Xenopus laevis;Bos taurus;Homo sapiens;Pongo abelii;Rattus norvegicus;Mus musculus;Aspergillus nidulans FGSC A4;Picea abies;Thermotoga maritima MSB8;Salmonella enterica subsp. enterica serovar Typhimurium str. LT2/Salmonella enterica subsp. enterica serovar Typhi;Escherichia coli O157:H7;Escherichia coli K-12;Mycobacterium avium subsp. paratuberculosis K-10;Bradyrhi…	5.4E-154;5.2E-152;3.2E-150;7.7E-147;5.2E-144;5.2E-143;5.6E-113;2.9E-112;1.5E-17;2.2E-17;2.6E-17;1.0E-16;2.8E-16;2.8E-16;3.4E-16;6.3E-16;1.2E-15;1.2E-15;4.7E-15;7.3E-15	415;417;417;418;418;418;524;490;265;271;246;263;263;263;275;281;278;273;258;246	400;405;405;406;410;410;280;297;194;193;201;258;199;199;212;197;196;208;203;190	294;291;288;292;292;291;221;226;99;93;97;119;92;92;111;88;88;100;100;94	73.50%;71.85%;71.11%;71.92%;71.22%;70.98%;78.93%;76.09%;51.03%;48.19%;48.26%;46.12%;46.23%;46.23%;52.36%;44.67%;44.90%;48.08%;49.26%;49.47%	96.39%;97.12%;97.12%;97.13%;98.09%;98.09%;53.44%;60.61%;73.21%;71.22%;81.71%;98.10%;75.67%;75.67%;77.09%;70.11%;70.50%;76.19%;78.68%;77.24%	84.27%;85.32%;85.32%;85.53%;86.38%;86.38%;58.99%;62.57%;40.87%;40.66%;42.35%;54.35%;41.92%;41.92%;44.66%;41.50%;41.29%;43.82%;42.77%;40.03%	1;1;1;1;1;1;2;2;1;1;1;1;1;1;1;1;1;1;1;1	3;3;3;3;3;3;3;3;3;3;3;3;3;3;3;3;3;3;3;3	82202412;82181462;82186828;182676520;74749521;75054999;81907928;123779726;74657684;1711355;6919838;61249472/61249469;20178145;14917052;81700283;30179830;2492766;34395995;6014960;60392269/60392268/60392273/84028938/60389632/60389607	Q6P5L8;Q66KC4;Q6PAY8;A4FUZ6;Q6YN16;Q5RA68;Q4V8F9;Q2TPA8;Q5BH34;Q08632;Q9X248;P0A2D2/P0A2D1;Q8XBJ4;P37440;Q73SC8;Q45219;P55541;P46331;P80869;Q5HGK2/P0A0H9/P99093/Q6GHK4/Q6G9Y2/P0A0I0	446.817;442.195;437.573;429.098;421.779;419.083;346.28;343.199;85.8853;85.5001;84.7297;83.1889;82.0333;82.0333;82.0333;81.2629;80.4925;80.4925;78.1814;77.411	gi|82202412|sp|Q6P5L8.1|HSDL2_DANRERecName: Full=Hydroxysteroid dehydrogenase-like protein 2	Danio rerio	5.4E-154	415	400	294	73.50%	96.39%	84.27%	1	3	82202412	Q6P5L8	446817	fabG;hsdl2;ucpA;fabG;fabG;fabG;fabG;ycdF;fabG;hsdl2;HSDL2;fabG;hsdl2;fabG;fabG;Q08632;HSDL2;HSDL2;hsdl2;fabG;fabG;fabG;yxbG;ucpA;hsdl2;fabG;fabG;Hsdl2;fabG;ucpA;fabG;MAP_4146;Hsdl2;Hsdl2;fabG;fabG;Hsdl2;fabG;fabG;fabG;HSDL2;ucpA;NGR_a02730;fabG;fabG;fabG;Hsdl2;HSDL2;fabG;HSDL2;fabG;yxbG;NGR_a02730;ucpA;fabG;Hsdl2;MAP_4146;fabG;fabG;fabG;fabG;fabG;fabG;fabG;fabG;HSDL2;fabG;fabG;hsdl2;ucpA;fabG;fab…	282459;8355;83333;196620;93062;196620;158879;224308;93062;8364;9606;158878;8364;243274;158878;3329;9601;9606;8355;243274;282459;196620;224308;83333;7955;282459;158879;10116;282459;83333;158879;262316;10116;10090;282459;243274;10116;93062;158879;93062;9606;83334;394;158879;282459;196620;10116;9606;196620;9606;93062;224308;394;90370;282459;10116;262316;196620;282459;282458;196620;93062;243274;28245…			GO:0004316-IEA;GO:0004316-ISS;GO:0005515-IPI;GO:0051287-IEA;GO:0016491-IEA;GO:0005739-IEA;GO:0005739-ISO;GO:0005739-IDA;GO:0050661-ISS;GO:0016020-N/A;GO:0016020-ISO;GO:0006629-IEA;GO:0055114-IEA;GO:0030497-ISS;GO:0102131-IEA;GO:0102132-IEA;GO:0008150-ND;GO:0006631-IEA;GO:0047936-IEA;GO:0003674-ND;GO:0005777-IEA;GO:0005777-ISO;GO:0005777-IDA;GO:0006633-IEA	3-oxoacyl-[acyl-carrier-protein] reductase (NADPH) activity-IEA;3-oxoacyl-[acyl-carrier-protein] reductase (NADPH) activity-ISS;protein binding-IPI;NAD binding-IEA;oxidoreductase activity-IEA;mitochondrion-IEA;mitochondrion-ISO;mitochondrion-IDA;NADP binding-ISS;membrane-N/A;membrane-ISO;lipid metabolic process-IEA;oxidation-reduction process-IEA;fatty acid elongation-ISS;3-oxo-glutaryl-[acp] met…	Molecular Function-IEA;Molecular Function-ISS;Molecular Function-IPI;Molecular Function-IEA;Molecular Function-IEA;Cellular Component-IEA;Cellular Component-ISO;Cellular Component-IDA;Molecular Function-ISS;Cellular Component-N/A;Cellular Component-ISO;Biological Process-IEA;Biological Process-IEA;Biological Process-ISS;Molecular Function-IEA;Molecular Function-IEA;Biological Process-ND;Biologica…	6	GO:0005488;GO:0005739;GO:0005777;GO:0016020;GO:0016491;GO:0055114	binding;mitochondrion;peroxisome;membrane;oxidoreductase activity;oxidation-reduction process	Molecular Function;Cellular Component;Cellular Component;Cellular Component;Molecular Function;Biological Process			IPR002347;noIPR;IPR003033;IPR002347;IPR036527;noIPR;noIPR;noIPR;IPR036291;IPR036527
CON_MALE_contig_10060	---NA---	agtattaatgccatttatacctattgtatttatgttattaacatgatgaggatgattggagaattgttggttacgattaaggtttgtgtttgataaattaatgtcttcgccgctcatcgaattgccaccaccgacattggcnnnnnnnnnnnnnnnnnnnnnnnnnnnnnnnnnnnnnnnnnnnnnnnnnnnnnnnnnnnnnnnnnnnnnnnnnnnnnnnnnnnnnnnaccagtttcaccctgttgtccaattttaccaccactcgaggtgcctgtacccgatgaaattgtcttattcttttcttcagaaacacagcacactttaaaaaccactttcatattgtccgtcgaacaacgaccacctattcgacgatatagatcgtctttcgatgatgttga…	409																																														noIPR
CON_MALE_contig_10061	---NA---	ttacaatgaggctggtaaaaagatcaccgtcaagctattacatttccccgaagttcctccagaagaaatcaataatatgaaattcgaggatgaagaacaaaaacaacgagagattatcaatggcaataagcccaccatggacattccggacattgtaccgaatgtgccccagaatagcgctaataaggtgtcggatgaagatgacgaagaggataatcataccaccattgaagatgacgaagatgatgatgaaaaggaagcacacgaagccgatacatcggagacgatggtcaaacttccaccttcaccccaacttccaaagaaaactttacgcaagaagacatcgagtagttctttgcatggccgtaaagttagtatggcttttgcccaggcacatgg…	448																																														noIPR
CON_MALE_contig_10062	COG2_DROMERecName: Full=Conserved oligomeric Golgi complex subunit 2; Short=COG complex subunit 2; AltName: Full=Component of oligomeric Golgi complex 2; AltName: Full=LdlCp-related protein	ataaaacctaattttgataattcatttgtccaagaggatatatccacacgtaactgaagacgaattttgtcatcgtcagacattgtagtggaattcgatgaagtggataatgcagattgttgacctttaagatttcgtaagcgacgcaaagattcttcggttttttggactgaagtaagaacttctttaaccacaaccatataatcagccgttatcctgtttaaaacttgttccaaaatactacgaactatagtttcgtccaacattttcccacaaaattcttctttgaatgtcttaagaggctttaaaatgtggtccacataacttgaacagcgtgtcggaacatcacgatttgttttacgatacaaacgtggtaaatcatttacttgcttcacattt…	516	3	1.7E-46	62.48%	swissprot	gi|25089942|sp|Q9VF78.1|COG2_DROMERecName: Full=Conserved oligomeric Golgi complex subunit 2 Short=COG complex subunit 2 AltName: Full=Component of oligomeric Golgi complex 2 AltName: Full=LdlCp-related protein;gi|341940378|sp|Q921L5.2|COG2_MOUSERecName: Full=Conserved oligomeric Golgi complex subunit 2 Short=COG complex subunit 2 AltName: Full=Component of oligomeric Golgi complex 2 AltName: Ful…	Drosophila melanogaster;Mus musculus;Homo sapiens	1.7E-46;3.2E-20;5.0E-20	710;731;738	171;168;168	121;99;97	70.76%;58.93%;57.74%	24.08%;22.98%;22.76%	99.42%;97.67%;97.67%	1;1;1	-2;-2;-2	25089942;341940378;2498512	Q9VF78;Q921L5;Q14746	164.466;90.1225;89.3521	gi|25089942|sp|Q9VF78.1|COG2_DROMERecName: Full=Conserved oligomeric Golgi complex subunit 2 Short=COG complex subunit 2 AltName: Full=Component of oligomeric Golgi complex 2 AltName: Full=LdlCp-related protein	Drosophila melanogaster	1.7E-46	710	171	121	70.76%	24.08%	99.42%	1	-2	25089942	Q9VF78	164466	COG2;Cog2;COG2;COG2;ldlCp;COG2;Cog2;COG2;ldlCp;ldlCp;COG2;ldlCp;Cog2;COG2;ldlCp;ldlCp;Cog2;Cog2;COG2;COG2;ldlCp;COG2;COG2;ldlCp;ldlCp;Cog2;ldlCp;Cog2;Cog2;ldlCp;COG2;COG2;Cog2;Cog2;ldlCp;COG2;Cog2;Cog2;COG2;Cog2;Cog2;Cog2;Cog2;Cog2;COG2;Cog2;COG2;COG2;COG2;Cog2;Cog2;ldlCp;ldlCp;COG2;ldlCp;ldlCp;Cog2;Cog2;COG2;ldlCp;COG2;COG2;COG2;COG2;Cog2;COG2;Cog2;ldlCp;ldlCp;COG2;Cog2;Cog2;Cog2;ldlCp;Cog2;Cog2…	9606;10090;9606;9606;7227;9606;10090;9606;7227;7227;9606;7227;10090;9606;7227;7227;10090;10090;9606;9606;7227;9606;9606;7227;7227;10090;7227;10090;10090;7227;9606;9606;10090;10090;7227;9606;10090;10090;9606;10090;10090;10090;10090;10090;9606;10090;9606;9606;9606;10090;10090;7227;7227;9606;7227;7227;10090;10090;9606;7227;9606;9606;9606;9606;10090;9606;10090;7227;7227;9606;10090;10090;10090;7227;10…			GO:0005515-IPI;GO:0005829-IEA;GO:0016020-IEA;GO:0032588-TAS;GO:0033227-IMP;GO:0017119-IMP;GO:0017119-IEA;GO:0017119-ISS;GO:0017119-ISO;GO:0017119-IDA;GO:0017119-IBA;GO:0007030-IMP;GO:0007030-IEA;GO:0007030-ISS;GO:0007030-ISO;GO:0007030-IBA;GO:0006891-IMP;GO:0006891-IEA;GO:0006891-ISS;GO:0006891-ISO;GO:0006891-IBA;GO:0015031-IEA;GO:0005795-IEA;GO:0005795-ISO;GO:0005795-IDA;GO:0008565-IMP;GO:000856…	protein binding-IPI;cytosol-IEA;membrane-IEA;trans-Golgi network membrane-TAS;dsRNA transport-IMP;Golgi transport complex-IMP;Golgi transport complex-IEA;Golgi transport complex-ISS;Golgi transport complex-ISO;Golgi transport complex-IDA;Golgi transport complex-IBA;Golgi organization-IMP;Golgi organization-IEA;Golgi organization-ISS;Golgi organization-ISO;Golgi organization-IBA;intra-Golgi vesicl…	Molecular Function-IPI;Cellular Component-IEA;Cellular Component-IEA;Cellular Component-TAS;Biological Process-IMP;Cellular Component-IMP;Cellular Component-IEA;Cellular Component-ISS;Cellular Component-ISO;Cellular Component-IDA;Cellular Component-IBA;Biological Process-IMP;Biological Process-IEA;Biological Process-ISS;Biological Process-ISO;Biological Process-IBA;Biological Process-IMP;Biologic…	9	GO:0000139;GO:0005515;GO:0005795;GO:0006891;GO:0007030;GO:0008565;GO:0015031;GO:0017119;GO:0033227	Golgi membrane;protein binding;Golgi stack;intra-Golgi vesicle-mediated transport;Golgi organization;protein transporter activity;protein transport;Golgi transport complex;dsRNA transport	Cellular Component;Molecular Function;Cellular Component;Biological Process;Biological Process;Molecular Function;Biological Process;Cellular Component;Biological Process			noIPR;IPR024603;IPR009316
CON_MALE_contig_10063	COG2_DROMERecName: Full=Conserved oligomeric Golgi complex subunit 2; Short=COG complex subunit 2; AltName: Full=Component of oligomeric Golgi complex 2; AltName: Full=LdlCp-related protein	caatgccatacaagctatagaatcttgttggtccgaaggagtatatctacccgaactttttcccaaattctataaactccatatacaaatactattacgtttatcgaaatggataaatgtagttttgaatttgattacttcgaagagcatcgataccaccgcattgaaattgaaaaattcaattctattgaccgctctgcattccgacatcaataagctcttgggctcattaacagatcaggaattacaagtggtgtcacaaaatctaaaaccattatcaatgcctaaattacaacaaaaccaattgaaccttatcaaaaatgct	325	1	9.6E-17	69.23%	swissprot	gi|25089942|sp|Q9VF78.1|COG2_DROMERecName: Full=Conserved oligomeric Golgi complex subunit 2 Short=COG complex subunit 2 AltName: Full=Component of oligomeric Golgi complex 2 AltName: Full=LdlCp-related protein	Drosophila melanogaster	9.6E-17	710	78	54	69.23%	10.99%	72.00%	1	2	25089942	Q9VF78	77411	gi|25089942|sp|Q9VF78.1|COG2_DROMERecName: Full=Conserved oligomeric Golgi complex subunit 2 Short=COG complex subunit 2 AltName: Full=Component of oligomeric Golgi complex 2 AltName: Full=LdlCp-related protein	Drosophila melanogaster	9.6E-17	710	78	54	69.23%	10.99%	72.00%	1	2	25089942	Q9VF78	77411	ldlCp;ldlCp;ldlCp;ldlCp;ldlCp;ldlCp;ldlCp;ldlCp;ldlCp;ldlCp;ldlCp;ldlCp;ldlCp;ldlCp;ldlCp;ldlCp;ldlCp;ldlCp;ldlCp;ldlCp;ldlCp;ldlCp;ldlCp;ldlCp;ldlCp;ldlCp;ldlCp;ldlCp	7227;7227;7227;7227;7227;7227;7227;7227;7227;7227;7227;7227;7227;7227;7227;7227;7227;7227;7227;7227;7227;7227;7227;7227;7227;7227;7227;7227			GO:0017119-ISS;GO:0017119-IDA;GO:0007030-IEA;GO:0007030-ISS;GO:0007030-IBA;GO:0006891-ISS;GO:0006891-IBA;GO:0016020-IEA;GO:0015031-IEA;GO:0008565-ISS;GO:0008565-IBA;GO:0000139-IEA;GO:0005794-IEA;GO:0033227-IMP	Golgi transport complex-ISS;Golgi transport complex-IDA;Golgi organization-IEA;Golgi organization-ISS;Golgi organization-IBA;intra-Golgi vesicle-mediated transport-ISS;intra-Golgi vesicle-mediated transport-IBA;membrane-IEA;protein transport-IEA;protein transporter activity-ISS;protein transporter activity-IBA;Golgi membrane-IEA;Golgi apparatus-IEA;dsRNA transport-IMP	Cellular Component-ISS;Cellular Component-IDA;Biological Process-IEA;Biological Process-ISS;Biological Process-IBA;Biological Process-ISS;Biological Process-IBA;Cellular Component-IEA;Biological Process-IEA;Molecular Function-ISS;Molecular Function-IBA;Cellular Component-IEA;Cellular Component-IEA;Biological Process-IMP	6	GO:0006891;GO:0007030;GO:0008565;GO:0015031;GO:0017119;GO:0033227	intra-Golgi vesicle-mediated transport;Golgi organization;protein transporter activity;protein transport;Golgi transport complex;dsRNA transport	Biological Process;Biological Process;Molecular Function;Biological Process;Cellular Component;Biological Process
CON_MALE_contig_10064	---NA---	aaatttctatagattgaaataacggtgaagaatttcgatattctctcgatcatatctaaggaaagagagagagagatagccaaatttcaaatgtacaatctccctctcataactactcaagagaatgaatttctttatatcgtgttttcgaatttatagtctcttttggtgatcaaataaacaaagcctccatttgctttgcatgagaggaaaggtgttatttataaatatgggctgatttaataataatgcatcactattccattgttagtatatttaaaatgcttatgacaccaattactaaattgtccacttctgtatttgtttattttctttagattttttatgtgaattttttattgttagtctaataactatgatggatggtgtgcgtgtatg…	562
CON_MALE_contig_10065	NUP75_DROMERecName: Full=Nuclear pore complex protein Nup75; AltName: Full=75 KDa Nucleoporin; AltName: Full=Nucleoporin Nup75; AltName: Full=Nucleoporin Nup85	ggtactgcagccaattcatggttggatcgttgggctcgtatgaaaagtcaacagggtaaagaaccacaattgaaacatttggataaggtgatattaagtctaatggaaaatgatatgcatcaggttatacatgccattcagcttatggctgatnnnnnnnnnnnnnnnnnnnnnnnnnnnnnnnnnnnnnnnnnnnnnnnnnnnnnnnnnnnnnnnnnnnnnnnnnnnnnnnnnnnnnnnnnnnnnnnnnnnnnnnnnnntctttgctctatgaattcggtagtaatttaatgacacgcagttctttgtggcaattgggcatggattatttacaatattgctcggaagaaggagttgctgctttggaattgtgcttaactaaaattcccataaaaactg…	406	8	2.6E-11	67.08%	swissprot	gi|1214787881|sp|A1YK02.1|NUP75_DROMERecName: Full=Nuclear pore complex protein Nup75 AltName: Full=75 KDa Nucleoporin AltName: Full=Nucleoporin Nup75 AltName: Full=Nucleoporin Nup85;gi|74733394|sp|Q9BW27.1|NUP85_HUMANRecName: Full=Nuclear pore complex protein Nup85 AltName: Full=85 kDa nucleoporin AltName: Full=FROUNT AltName: Full=Nucleoporin Nup75 AltName: Full=Nucleoporin Nup85 AltName: Full=…	Drosophila melanogaster;Homo sapiens;Rattus norvegicus;Mus musculus;Xenopus tropicalis;Xenopus laevis;Bos taurus;Danio rerio	2.6E-11;1.9E-8;2.1E-8;2.2E-8;3.5E-8;1.3E-7;2.3E-7;2.3E-7	668;656;656;656;653;653;656;649	48;47;47;47;47;47;47;47	38;31;31;31;30;30;31;31	79.17%;65.96%;65.96%;65.96%;63.83%;63.83%;65.96%;65.96%	7.19%;7.16%;7.16%;7.16%;7.20%;7.20%;7.16%;7.24%	35.47%;34.73%;34.73%;34.73%;34.73%;34.73%;34.73%;34.73%	2;1;1;1;2;2;1;1	3;3;3;3;3;3;3;3	1214787881;74733394;81918143;81879139;82183679;82181852;122140906;82182122	A1YK02;Q9BW27;Q4QQS8;Q8R480;Q6DK84;Q68FJ0;Q3ZC98;Q6DBY0	60.4622;54.6842;54.6842;54.6842;51.6026;50.0618;51.6026;51.6026	gi|1214787881|sp|A1YK02.1|NUP75_DROMERecName: Full=Nuclear pore complex protein Nup75 AltName: Full=75 KDa Nucleoporin AltName: Full=Nucleoporin Nup75 AltName: Full=Nucleoporin Nup85	Drosophila melanogaster	2.6E-11	668	48	38	79.17%	7.19%	35.47%	2	3	1214787881	A1YK02	604622	NUP85;nup85;nup85;Nup85;Nup85;nup85;Nup85;NUP85;nup85;nup85;Nup85;nup85;NUP85;NUP85;Nup85;NUP85;nup85;Nup85;Nup75;nup85;Nup75;NUP85;Nup85;nup85;NUP85;Nup75;NUP85;Nup75;nup85;nup85;Nup85;Nup85;Nup75;nup85;nup85;Nup75;Nup75;nup85;Nup85;nup85;Nup85;nup85;NUP85;NUP85;Nup85;Nup85;NUP85;Nup85;Nup85;Nup85;Nup85;NUP85;nup85;NUP85;Nup75;Nup75;Nup85;Nup85;Nup75;NUP85;NUP85;Nup75;NUP85;Nup75;Nup85;Nup85;nup…	9913;8364;7955;10090;10116;7955;10116;9606;7955;8364;10090;7955;9606;9606;10116;9606;7955;10116;7227;8355;7227;9913;10116;8364;9606;7227;9606;7227;7955;8364;10116;10090;7227;8364;7955;7227;7227;8355;10090;8364;10090;7955;9913;9606;10090;10090;9913;10090;10090;10116;10116;9913;8355;9606;7227;7227;10090;10116;7227;9606;9606;7227;9913;7227;10090;10090;8364;10090;10116;7227;9606;7227;10116;10090;1009…			GO:0006935-IEA;GO:0006935-ISO;GO:0006935-IDA;GO:0051028-IEA;GO:0075733-TAS;GO:0005829-IEA;GO:0005829-ISO;GO:0005829-TAS;GO:0005829-IDA;GO:0016020-IEA;GO:0016020-N/A;GO:0016020-ISO;GO:0017056-ISS;GO:0017056-IBA;GO:2000331-IMP;GO:0007062-TAS;GO:0008150-ND;GO:0016925-TAS;GO:0006110-TAS;GO:0000777-IEA;GO:0005643-IEA;GO:0000776-IEA;GO:0000776-ISO;GO:0000776-IDA;GO:0000775-IEA;GO:0060964-TAS;GO:0005886…	chemotaxis-IEA;chemotaxis-ISO;chemotaxis-IDA;mRNA transport-IEA;intracellular transport of virus-TAS;cytosol-IEA;cytosol-ISO;cytosol-TAS;cytosol-IDA;membrane-IEA;membrane-N/A;membrane-ISO;structural constituent of nuclear pore-ISS;structural constituent of nuclear pore-IBA;regulation of terminal button organization-IMP;sister chromatid cohesion-TAS;biological_process-ND;protein sumoylation-TAS;re…	Biological Process-IEA;Biological Process-ISO;Biological Process-IDA;Biological Process-IEA;Biological Process-TAS;Cellular Component-IEA;Cellular Component-ISO;Cellular Component-TAS;Cellular Component-IDA;Cellular Component-IEA;Cellular Component-N/A;Cellular Component-ISO;Molecular Function-ISS;Molecular Function-IBA;Biological Process-IMP;Biological Process-TAS;Biological Process-ND;Biologica…	12	GO:0000776;GO:0005737;GO:0006406;GO:0006409;GO:0006607;GO:0017056;GO:0030032;GO:0031080;GO:0031965;GO:0045893;GO:0048246;GO:2000331	kinetochore;cytoplasm;mRNA export from nucleus;tRNA export from nucleus;NLS-bearing protein import into nucleus;structural constituent of nuclear pore;lamellipodium assembly;nuclear pore outer ring;nuclear membrane;positive regulation of transcription, DNA-templated;macrophage chemotaxis;regulation of terminal button organization	Cellular Component;Cellular Component;Biological Process;Biological Process;Biological Process;Molecular Function;Biological Process;Cellular Component;Cellular Component;Biological Process;Biological Process;Biological Process			IPR011502
CON_MALE_contig_10066	---NA---	cacaaatcaacaaacaatttggttgtttatttttattttagttaattaaattataattaataattaaatgttcttcaaaaacaaaaaaacatgcacacatcaacgaaacgagtgaatacgatttagattggtttgcaaaaagattttttttttgtgcttagaatggctagaaaatcaattgatgtgacgaaattacatattgtcttagaaaatactctaaagaaatttcaatgagaaaaaaaaaacgatagtataaaataaataaaaa	268
CON_MALE_contig_10067	---NA---	ctctcaggaacaatatcgtgaactaatggaaacacatccggaatatgcggcaagaatcaaaccacatactatgtatagatcggtatttagcaaattacaaaattgcgattttccaagaaccatgagatctgagtatgaagaatacgacgaatatgaagctgtacatccaccaccaccttcgaaaaaatacgcccagccaactacatcctcaagacagaattatggtaaccagcggaaatttacacagaag	250																																														noIPR
CON_MALE_contig_10068	CLCN7_MOUSERecName: Full=H(+)/Cl(-) exchange transporter 7; AltName: Full=Chloride channel 7 alpha subunit; AltName: Full=Chloride channel protein 7; Short=ClC-7	ttaacagccaacgtctttacacgaactattcgaggaactttaacgccatttaggtaacatttcacttgcggtattccactgccagcagtgatgggctccaaatatgttaccatagtagctcccaatgcaactggtaacatactaagacccaaccagtataaatagggtaataccaggtcacctgtgggatcgtctgttcgtggtacattgttgtcgacagagtgttgaagaaatccgtattttagagctgataactcttcaataacgatatctatggcg	279	16	1.4E-19	62.81%	swissprot	gi|13124049|sp|O70496.1|CLCN7_MOUSERecName: Full=H(+)/Cl(-) exchange transporter 7 AltName: Full=Chloride channel 7 alpha subunit AltName: Full=Chloride channel protein 7 Short=ClC-7;gi|1705912|sp|P51799.1|CLCN7_RATRecName: Full=H(+)/Cl(-) exchange transporter 7 AltName: Full=Chloride channel 7 alpha subunit AltName: Full=Chloride channel protein 7 Short=ClC-7;gi|12644301|sp|P51798.2|CLCN7_HUMANR…	Mus musculus;Rattus norvegicus;Homo sapiens;Bos taurus;Homo sapiens;Mus musculus;Oryctolagus cuniculus;Dictyostelium discoideum;Dictyostelium discoideum;Arabidopsis thaliana;Dictyostelium discoideum;Dictyostelium discoideum;Arabidopsis thaliana;Arabidopsis thaliana;Arabidopsis thaliana;Caenorhabditis elegans	1.4E-19;1.5E-19;1.8E-19;1.4E-17;1.9E-12;3.6E-12;6.0E-12;3.9E-10;3.0E-7;1.0E-5;1.4E-5;7.1E-5;7.8E-5;8.9E-5;1.2E-4;1.8E-4	803;803;805;809;869;870;869;1000;757;765;815;863;775;792;779;1001	91;91;91;91;89;89;89;57;80;51;56;54;58;52;54;56	60;60;60;61;57;57;58;36;45;34;36;36;31;34;31;30	65.93%;65.93%;65.93%;67.03%;64.04%;64.04%;65.17%;63.16%;56.25%;66.67%;64.29%;66.67%;53.45%;65.38%;57.41%;53.57%	11.33%;11.33%;11.30%;11.25%;10.24%;10.23%;10.24%;5.70%;10.57%;6.67%;6.87%;6.26%;7.48%;6.57%;6.93%;5.59%	97.85%;97.85%;97.85%;97.85%;95.70%;95.70%;95.70%;61.29%;86.02%;54.84%;60.22%;58.06%;62.37%;55.91%;58.06%;60.22%	1;1;1;1;1;1;1;1;1;1;1;1;1;1;1;1	-2;-2;-2;-2;-2;-2;-2;-2;-2;-2;-2;-2;-2;-2;-2;-2	13124049;1705912;12644301;75075069;311033364;3182956;38503250;121962493;74876153;363548399;74860559;122056493;41688456;41688458;41688510;75021747	O70496;P51799;P51798;Q4PKH3;P51797;O35454;Q9TT16;Q1ZXJ0;Q75JF3;P60300;Q86AZ6;Q54AX6;P92941;P92943;Q96282;Q9BMK9	84.7297;84.7297;84.3445;78.9518;64.3142;63.5438;63.1586;57.7658;49.6766;45.4394;45.0542;42.743;42.743;42.743;42.3578;41.9726	gi|13124049|sp|O70496.1|CLCN7_MOUSERecName: Full=H(+)/Cl(-) exchange transporter 7 AltName: Full=Chloride channel 7 alpha subunit AltName: Full=Chloride channel protein 7 Short=ClC-7	Mus musculus	1.4E-19	803	91	60	65.93%	11.33%	97.85%	1	-2	13124049	O70496	847297	Clcn6;CLC-G;CLC-C;CLCN6;CLCN6;CLCN7;CLCN6;CLCN6;CLC-C;CLCN6;CLC-G;CLCN6;clcB;CLCN6;clcD;clcD;CLC-A;Clcn7;CLCN6;Clcn7;CLC-A;Clcn7;clcA;CLC-G;CLC-A;Clcn7;Clcn7;clcC;clcA;CLCN7;clcC;CLC-A;CLCN6;clcC;CLCN6;CLC-A;CLC-C;clcD;clcD;clcD;Clcn7;clcC;clcB;CLC-G;CLC-G;CLC-C;CLCN6;clcA;CLC-G;CLCN7;Clcn6;CLC-A;CLCN6;CLCN6;CLC-A;CLC-C;Clcn7;clcD;clcB;CLC-A;CLC-A;clcD;CLC-A;Clcn7;clcB;CLC-D;CLC-D;CLCN6;Clcn6;CLC…	10090;3702;3702;9986;9606;9913;9606;9606;3702;9606;3702;9986;44689;9606;44689;44689;3702;10116;9606;10116;3702;10116;44689;3702;3702;10116;10116;44689;44689;9913;44689;3702;9986;44689;9606;3702;3702;44689;44689;44689;10116;44689;44689;3702;3702;3702;9986;44689;3702;9606;10090;3702;9606;9606;3702;3702;10116;44689;44689;3702;3702;44689;3702;10090;44689;3702;3702;9606;10090;3702;3702;44689;9913;9913…			GO:0005768-IEA;GO:0034707-IEA;GO:0009705-IDA;GO:0009705-IBA;GO:0005802-IDA;GO:0009826-IMP;GO:0016020-IEA;GO:0016020-N/A;GO:0016020-ISO;GO:0016021-IEA;GO:0016021-NAS;GO:0031410-IEA;GO:0031410-IDA;GO:0034765-IEA;GO:0015706-IDA;GO:0030002-IMP;GO:0030587-N/A;GO:0055085-IEA;GO:0007165-NAS;GO:0034220-IEA;GO:0034220-TAS;GO:0005244-IEA;GO:0009268-IEA;GO:0009268-IDA;GO:1902600-IEA;GO:0005247-IEA;GO:000524…	endosome-IEA;chloride channel complex-IEA;plant-type vacuole membrane-IDA;plant-type vacuole membrane-IBA;trans-Golgi network-IDA;unidimensional cell growth-IMP;membrane-IEA;membrane-N/A;membrane-ISO;integral component of membrane-IEA;integral component of membrane-NAS;cytoplasmic vesicle-IEA;cytoplasmic vesicle-IDA;regulation of ion transmembrane transport-IEA;nitrate transport-IDA;cellular anio…	Cellular Component-IEA;Cellular Component-IEA;Cellular Component-IDA;Cellular Component-IBA;Cellular Component-IDA;Biological Process-IMP;Cellular Component-IEA;Cellular Component-N/A;Cellular Component-ISO;Cellular Component-IEA;Cellular Component-NAS;Cellular Component-IEA;Cellular Component-IDA;Biological Process-IEA;Biological Process-IDA;Biological Process-IMP;Biological Process-N/A;Biologic…	12	GO:0005247;GO:0005515;GO:0005764;GO:0006821;GO:0009268;GO:0015297;GO:0031410;GO:0034220;GO:0044446;GO:0050789;GO:0098588;GO:0098805	voltage-gated chloride channel activity;protein binding;lysosome;chloride transport;response to pH;antiporter activity;cytoplasmic vesicle;ion transmembrane transport;intracellular organelle part;regulation of biological process;bounding membrane of organelle;whole membrane	Molecular Function;Molecular Function;Cellular Component;Biological Process;Biological Process;Molecular Function;Cellular Component;Biological Process;Cellular Component;Biological Process;Cellular Component;Cellular Component			noIPR;IPR014743;IPR001807;noIPR;noIPR;IPR014743
CON_MALE_contig_10069	ING4_MOUSERecName: Full=Inhibitor of growth protein 4; AltName: Full=p29ING4	atatcgtttataaaatactatgcaatattataactatttcttttttcgatcctgcgtgcattttggacaaaaccatttgcctttgggttttgtggtaaggcctacacatgcaaagtggaaccattcaatcggacagtctggattgtcacatcctatcatttctccatatgannnnnnnnnnnnnnnnnnnnnnnnnnnnnnnnnnnnnnnnnnnnnnnnnnnnnnnnnnnnnnnnnnnnnnntttttctgcttttgaccccccttgcgtgtttctttttcttgatttaccttctgctttttctttttaccaccttgaccaccagttgatgaggccgcaatagtcgagttattgttggcctcatcatccgaagaagtaacctttttcnnnnnnnnnnnnn…	708	20	4.1E-24	86.82%	swissprot	gi|57012954|sp|Q8C0D7.2|ING4_MOUSERecName: Full=Inhibitor of growth protein 4 AltName: Full=p29ING4;gi|57012981|sp|Q9UNL4.1|ING4_HUMANRecName: Full=Inhibitor of growth protein 4 AltName: Full=p29ING4;gi|75571358|sp|Q5ZKY4.1|ING4_CHICKRecName: Full=Inhibitor of growth protein 4 AltName: Full=p29ING4;gi|57012970|sp|Q9D8Y8.1|ING5_MOUSERecName: Full=Inhibitor of growth protein 5;gi|57012960|sp|Q8WYH8…	Mus musculus;Homo sapiens;Gallus gallus;Mus musculus;Homo sapiens;Bos taurus;Mus musculus;Rattus norvegicus;Homo sapiens;Mus musculus;Pongo abelii;Homo sapiens;Gallus gallus;Mus musculus;Xenopus tropicalis;Xenopus laevis;Homo sapiens;Arabidopsis thaliana;Eremothecium gossypii ATCC 10895;[Candida] glabrata CBS 138	4.1E-24;4.3E-24;4.5E-24;1.8E-23;2.7E-23;2.7E-22;9.1E-19;1.1E-18;2.3E-18;2.8E-18;3.0E-18;3.2E-18;3.8E-18;4.3E-18;5.0E-18;6.2E-18;1.1E-16;2.2E-14;1.1E-12;1.5E-12	249;249;249;240;240;248;421;421;280;281;403;418;417;279;417;416;422;234;285;274	45;45;45;45;45;45;45;45;44;44;45;45;45;44;45;45;44;45;41;41	44;44;44;43;43;43;38;38;37;37;38;38;38;38;38;38;38;34;31;30	97.78%;97.78%;97.78%;95.56%;95.56%;95.56%;84.44%;84.44%;84.09%;84.09%;84.44%;84.44%;84.44%;86.36%;84.44%;84.44%;86.36%;75.56%;75.61%;73.17%	18.07%;18.07%;18.07%;18.75%;18.75%;18.15%;10.69%;10.69%;15.71%;15.66%;11.17%;10.77%;10.79%;15.77%;10.79%;10.82%;10.43%;19.23%;14.39%;14.96%	19.07%;19.07%;19.07%;19.07%;19.07%;19.07%;19.07%;19.07%;18.64%;18.64%;19.07%;19.07%;19.07%;18.64%;19.07%;19.07%;18.64%;19.07%;17.37%;17.37%	2;2;2;2;2;2;2;2;1;1;2;2;2;1;2;2;1;1;1;1	-1;-1;-1;-1;-1;-1;-1;-1;-1;-1;-1;-1;-1;-1;-1;-1;-1;-1;-1;-1	57012954;57012981;75571358;57012970;57012960;84029312;59798423;123781564;59798471;408360258;75055056;59798432;75571308;41017415;82181471;82176501;212276438;75273442;74693735;74637634	Q8C0D7;Q9UNL4;Q5ZKY4;Q9D8Y8;Q8WYH8;Q3T095;Q8VEK6;Q498T3;Q9H160;Q9ESK4;Q5RBA1;Q9NXR8;Q5ZK36;Q9QXV3;Q66KD5;Q7ZX31;Q9UK53;Q9LIQ6;Q757W2;Q6FSB1	99.3673;99.3673;99.3673;97.8265;97.0561;94.7449;87.4261;87.4261;84.7297;84.7297;85.8853;85.8853;85.8853;83.9593;85.5001;85.1149;81.6481;73.1738;69.3218;68.5514	gi|57012954|sp|Q8C0D7.2|ING4_MOUSERecName: Full=Inhibitor of growth protein 4 AltName: Full=p29ING4	Mus musculus	4.1E-24	249	45	44	97.78%	18.07%	19.07%	2	-1	57012954	Q8C0D7	993673	Ing5;Ing5;Ing2;Ing3;Ing2;ING4;ING1;Ing3;ING2;ing3;Ing2;ing3;YNG2;Ing4;Ing2;ing3;ING5;Ing2;Ing4;ING4;ING5;Ing2;Ing1;Ing3;ING4;ING5;Ing3;Ing1;ing3;Ing2;Ing4;Ing3;ING3;Ing3;ING4;Ing3;Ing3;ING3;Ing4;Ing3;ing3;ING4;Ing2;ING5;ING3;YNG2;ing3;ING4;ING4;ING5;ing3;Ing3;Ing2;Ing4;ING4;ING3;ING4;Ing4;Ing3;ING3;Ing4;ING1;ING4;ING4;ING4;ing3;ING3;ING3;ING4;ING5;Ing2;Ing2;Ing1;ING3;ING5;ING2;ING3;ING4;YNG2;Ing3…	10090;10090;10090;10090;10090;9606;3702;10090;9606;8355;10090;8355;284811;10090;10090;8364;9606;10090;10090;9913;9606;10090;10090;10116;9606;9606;10116;10090;8355;10090;10090;10090;9031;10090;9031;10090;10090;9606;10090;10116;8364;9913;10090;9606;9601;284811;8355;9606;9913;9606;8364;10090;10090;10090;9606;9031;9606;10090;10090;9601;10090;9606;9913;9913;9606;8355;9031;9606;9913;9606;10090;10090;10…			GO:0030308-NAS;GO:0043065-IEA;GO:0043065-ISS;GO:0043065-ISO;GO:0043065-IDA;GO:0043065-IGI;GO:0051321-IEA;GO:0005829-IEA;GO:0005829-ISO;GO:0005829-IDA;GO:0006915-IEA;GO:0006915-ISO;GO:0006915-IDA;GO:0016602-IEA;GO:0016602-ISO;GO:0016602-IDA;GO:0007283-IMP;GO:0007283-IEA;GO:0007283-ISS;GO:0045926-IEA;GO:0045926-ISO;GO:0045926-IDA;GO:0007286-IMP;GO:0007286-IEA;GO:0007286-ISS;GO:0006351-IEA;GO:000716…	negative regulation of cell growth-NAS;positive regulation of apoptotic process-IEA;positive regulation of apoptotic process-ISS;positive regulation of apoptotic process-ISO;positive regulation of apoptotic process-IDA;positive regulation of apoptotic process-IGI;meiotic cell cycle-IEA;cytosol-IEA;cytosol-ISO;cytosol-IDA;apoptotic process-IEA;apoptotic process-ISO;apoptotic process-IDA;CCAAT-bind…	Biological Process-NAS;Biological Process-IEA;Biological Process-ISS;Biological Process-ISO;Biological Process-IDA;Biological Process-IGI;Biological Process-IEA;Cellular Component-IEA;Cellular Component-ISO;Cellular Component-IDA;Biological Process-IEA;Biological Process-ISO;Biological Process-IDA;Cellular Component-IEA;Cellular Component-ISO;Cellular Component-IDA;Biological Process-IMP;Biologic…	43	GO:0000812;GO:0003677;GO:0003682;GO:0003713;GO:0004402;GO:0005794;GO:0005829;GO:0005886;GO:0006260;GO:0006606;GO:0006978;GO:0007050;GO:0007141;GO:0007286;GO:0008285;GO:0016580;GO:0016602;GO:0030308;GO:0030317;GO:0030511;GO:0031065;GO:0032777;GO:0035064;GO:0035091;GO:0042967;GO:0043966;GO:0043968;GO:0043981;GO:0043982;GO:0043983;GO:0043984;GO:0044877;GO:0045111;GO:0045892;GO:0045893;GO:0045941;GO:…	Swr1 complex;DNA binding;chromatin binding;transcription coactivator activity;histone acetyltransferase activity;Golgi apparatus;cytosol;plasma membrane;DNA replication;protein import into nucleus;DNA damage response, signal transduction by p53 class mediator resulting in transcription of p21 class mediator;cell cycle arrest;male meiosis I;spermatid development;negative regulation of cell prolife…	Cellular Component;Molecular Function;Molecular Function;Molecular Function;Molecular Function;Cellular Component;Cellular Component;Cellular Component;Biological Process;Biological Process;Biological Process;Biological Process;Biological Process;Biological Process;Biological Process;Cellular Component;Cellular Component;Biological Process;Biological Process;Biological Process;Biological Process;…	EC:2.3.1.48	Histone acetyltransferase	IPR013083;IPR019787;noIPR;IPR028638;IPR011011
CON_MALE_contig_1007	GLO2_XENTRRecName: Full=Hydroxyacylglutathione hydrolase, mitochondrial; AltName: Full=Glyoxalase II; Short=Glx II; Flags: Precursor	caagtctgcaaaaattccaattgagcgcttaggttttagtattaaatgaaaaaagaaaataacaaaattcggcaaaaagcttaccacaacaaaaattcaacaaaatttataaatgggctgaaattgagataacattaaaaataataatgaaattggacatttagtatttttgaaaaaaaaaaacaaaaaacaaaatcaatgaatgactgaagtggnnaaaaaaaacaaacaaaatcactttaattcagacaaacaaaagcagcaaccgtttcccgaattaacattgatcgaaactaacccttgaagttatccttttctttgcgtaaactagccatagttggtatgggctccgactgttgagcatgtttctgtacactggcctcatgcacacgcataaac…	1178	20	5.5E-116	68.10%	swissprot	gi|257096380|sp|B4F6K2.1|GLO2_XENTRRecName: Full=Hydroxyacylglutathione hydrolase, mitochondrial AltName: Full=Glyoxalase II Short=Glx II Flags: Precursor;gi|75571199|sp|Q5ZI23.1|GLO2_CHICKRecName: Full=Hydroxyacylglutathione hydrolase, mitochondrial AltName: Full=Glyoxalase II Short=Glx II Flags: Precursor;gi|257051016|sp|Q4R6C1.2|GLO2_MACFARecName: Full=Hydroxyacylglutathione hydrolase, mitocho…	Xenopus tropicalis;Gallus gallus;Macaca fascicularis;Mus musculus;Bos taurus;Homo sapiens;Rattus norvegicus;Danio rerio;Callithrix jacchus;Gallus gallus;Arabidopsis thaliana;Schistosoma mansoni;Mus musculus;Synechococcus elongatus PCC 7942/Synechococcus elongatus PCC 6301;Cyanothece sp. PCC 7424;Schizosaccharomyces pombe 972h-;Dictyostelium discoideum;Synechococcus sp. JA-2-3B'a(2-13);Trichormus …	5.5E-116;5.7E-116;1.5E-115;3.2E-115;3.1E-114;3.5E-114;9.0E-114;2.3E-112;3.1E-110;9.0E-93;4.8E-86;9.2E-74;5.0E-72;5.3E-70;4.5E-64;2.2E-63;3.4E-63;6.6E-62;3.1E-60;3.3E-60	313;310;308;309;308;308;309;303;280;282;258;240;283;258;257;256;268;252;257;257	257;257;257;262;257;257;262;257;257;261;259;236;258;259;260;246;269;257;259;259	197;199;198;200;196;197;198;193;192;184;173;149;163;157;147;155;158;150;149;150	76.65%;77.43%;77.04%;76.34%;76.26%;76.65%;75.57%;75.10%;74.71%;70.50%;66.80%;63.14%;63.18%;60.62%;56.54%;63.01%;58.74%;58.37%;57.53%;57.92%	82.11%;82.90%;83.44%;84.79%;83.44%;83.44%;84.79%;84.82%;91.79%;92.55%;100.39%;98.33%;91.17%;100.39%;101.17%;96.09%;100.37%;101.98%;100.78%;100.78%	65.45%;65.45%;65.45%;66.72%;65.45%;65.45%;66.72%;65.45%;65.45%;66.47%;65.96%;60.10%;65.70%;65.96%;66.21%;62.65%;68.51%;65.45%;65.96%;65.96%	1;1;1;1;1;1;1;1;1;1;1;1;1;1;1;1;1;1;1;1	-1;-1;-1;-1;-1;-1;-1;-1;-1;-1;-1;-1;-1;-1;-1;-1;-1;-1;-1;-1	257096380;75571199;257051016;257051017;257051050;257051015;257051018;257096631;257051014;75571430;3913733;2494850;81881715;160395580/123556842;226723986;74638888;74853701;123504126;123610796;226724003	B4F6K2;Q5ZI23;Q4R6C1;Q99KB8;Q3B7M2;Q16775;O35952;Q6P963;Q28333;Q5ZLY2;O24496;Q26547;Q9DB32;Q31ND6/Q5N5S6;B7KEB4;Q9UT36;Q54MR1;Q2JPX4;Q3MGD2;B2IVH7	343.199;343.199;342.043;341.273;338.576;338.576;337.421;333.569;327.405;283.108;265.003;232.646;229.95;223.787;208.379;206.838;206.453;202.601;198.749;198.749	gi|257096380|sp|B4F6K2.1|GLO2_XENTRRecName: Full=Hydroxyacylglutathione hydrolase, mitochondrial AltName: Full=Glyoxalase II Short=Glx II Flags: Precursor	Xenopus tropicalis	5.5E-116	313	257	197	76.65%	82.11%	65.45%	1	-1	257096380	B4F6K2	343199	Hagh;Q26547;HAGH;gloB;hagh;gloB;Haghl;HAGH;HAGH;HAGH;hagh;HAGH;Haghl;Hagh;SPAC824.07;gloB;HAGH;HAGH;gloB;Hagh;Q26547;hagh;GLX2-2;gloB;Hagh;hagh;Hagh;HAGH;HAGHL;HAGH;HAGH;HAGH;HAGH;hagh;Hagh;Hagh;Hagh;HAGH;Hagh;GLX2-2;GLX2-2;Q26547;gloB;HAGH;Hagh;HAGH;HAGHL;hagh;HAGH;HAGH;HAGH;Hagh;HAGH;HAGH;HAGHL;gloB;Hagh;HAGH;HAGH;SPAC824.07;Hagh;HAGH;HAGH;gloB;HAGH;hagh;Hagh;hagh;GLX2-2;Hagh;Hagh;HAGH;gloB;Hag…	10116;6183;9031;240292;7955;321332;10090;9913;9913;9913;8364;9606;10090;10090;284812;1140;9606;9541;1140;10116;6183;7955;3702;63737;10116;44689;10116;9606;9031;9606;9606;9913;9913;7955;10090;10116;10090;9541;10116;3702;3702;6183;65393;9606;10090;9913;9031;7955;9606;9031;9606;10116;9483;9483;9031;240292;10090;9031;9913;284812;10090;9541;9606;321332;9913;7955;10090;8364;3702;10090;10090;9606;321332…			GO:0005515-IPI;GO:0006749-IDA;GO:0005759-IEA;GO:0005759-ISO;GO:0005759-IDA;GO:0005737-IEA;GO:0005737-ISO;GO:0005737-IDA;GO:0070062-N/A;GO:0070062-ISO;GO:0004416-IEA;GO:0004416-ISS;GO:0004416-ISO;GO:0004416-TAS;GO:0004416-IDA;GO:0005739-IEA;GO:0005739-ISO;GO:0005739-IDA;GO:0046872-IEA;GO:0005829-N/A;GO:0005829-TAS;GO:0005829-IDA;GO:0019243-IC;GO:0019243-IEA;GO:0019243-ISS;GO:0019243-ISO;GO:1990748…	protein binding-IPI;glutathione metabolic process-IDA;mitochondrial matrix-IEA;mitochondrial matrix-ISO;mitochondrial matrix-IDA;cytoplasm-IEA;cytoplasm-ISO;cytoplasm-IDA;extracellular exosome-N/A;extracellular exosome-ISO;hydroxyacylglutathione hydrolase activity-IEA;hydroxyacylglutathione hydrolase activity-ISS;hydroxyacylglutathione hydrolase activity-ISO;hydroxyacylglutathione hydrolase activ…	Molecular Function-IPI;Biological Process-IDA;Cellular Component-IEA;Cellular Component-ISO;Cellular Component-IDA;Cellular Component-IEA;Cellular Component-ISO;Cellular Component-IDA;Cellular Component-N/A;Cellular Component-ISO;Molecular Function-IEA;Molecular Function-ISS;Molecular Function-ISO;Molecular Function-TAS;Molecular Function-IDA;Cellular Component-IEA;Cellular Component-ISO;Cellular…	10	GO:0004416;GO:0005515;GO:0005759;GO:0005829;GO:0006090;GO:0006750;GO:0007283;GO:0019243;GO:0019853;GO:0070062	hydroxyacylglutathione hydrolase activity;protein binding;mitochondrial matrix;cytosol;pyruvate metabolic process;glutathione biosynthetic process;spermatogenesis;methylglyoxal catabolic process to D-lactate via S-lactoyl-glutathione;L-ascorbic acid biosynthetic process;extracellular exosome	Molecular Function;Molecular Function;Cellular Component;Cellular Component;Biological Process;Biological Process;Biological Process;Biological Process;Biological Process;Cellular Component	EC:3.1.2.6	Hydroxyacylglutathione hydrolase	IPR032282;IPR017782;IPR036866;IPR001279;IPR017782;noIPR;noIPR;noIPR;IPR017782;IPR035680;IPR036866
CON_MALE_contig_10070	---NA---	gacacagtatttccatggtttctgaaaatatggaatatcataattaagttcacagaaatgtgtctttggaaatgtatagcttgttttacactttaagtaaatatatatttttcttattctcccataaattcgacaaactcaatttattggataaaacaacaacaactacctaccaacaatgtctacggcaccttggcataaaataacaacactaccgtcacttgtatcccccatatatgtgtgtgtgtattgtattttatgtgattatgtgaatctacggcacttaatgtctaaccaccactgttaccactatgtcaaatgtggtcgatgaatataccatcatccgaaatgaacgaatctggttaccacataattgcattatacttcacttataatctt…	460
CON_MALE_contig_10071	MET14_DROMERecName: Full=Methyltransferase-like protein 14 homolog	atttgatgtaatactcattgagccgccgttagaagaatatgctcgggcagctccttctgtggccacagttggtggagcacccagagtattctggaattgggatgaaattctaaatctggacgttggagaaattgcagcacatcgttcatttgtcttcctatggtgtggttcttcagaaggtttagacatgggtcgaaattgtttaaagaaatggggtttcagacgttgtgaagatatttgttggataagaaccaacattagtaaaccaggtcactctaaacaattagaacctaaagcagtatttcaacgtaccaaggaacattgcctaatgggtataaagggaactgtccgtagatccaccgatggcgattttatacatgcaaatgtagatattgattt…	748	18	4.9E-118	67.11%	swissprot	gi|74869774|sp|Q9VLP7.1|MET14_DROMERecName: Full=Methyltransferase-like protein 14 homolog;gi|82186021|sp|Q6NZ22.1|MET14_DANRERecName: Full=N6-adenosine-methyltransferase subunit METTL14 AltName: Full=Methyltransferase-like protein 14;gi|82081940|sp|Q5ZK35.1|MET14_CHICKRecName: Full=N6-adenosine-methyltransferase subunit METTL14 AltName: Full=Methyltransferase-like protein 14;gi|75041134|sp|Q5R5N…	Drosophila melanogaster;Danio rerio;Gallus gallus;Pongo abelii/Homo sapiens;Mus musculus;Bos taurus;Xenopus laevis;Xenopus tropicalis;Arabidopsis thaliana;Saccharomyces cerevisiae S288C;Medicago truncatula;Oryza sativa Japonica Group;Arabidopsis thaliana;Homo sapiens;Mus musculus;Danio rerio;Drosophila melanogaster;Saccharomyces cerevisiae S288C	4.9E-118;8.8E-85;1.0E-80;2.3E-80;2.8E-80;2.8E-80;1.0E-79;1.1E-79;5.4E-50;2.0E-13;6.3E-13;8.9E-13;5.1E-12;7.6E-10;9.7E-10;1.3E-9;1.4E-9;1.6E-9	397;455;459;456;456;456;456;456;775;335;614;706;685;580;580;584;608;600	161;161;161;161;161;161;161;161;142;129;135;128;128;134;134;134;118;131	161;137;133;133;133;133;129;129;102;63;73;69;69;67;67;67;60;64	100.00%;85.09%;82.61%;82.61%;82.61%;82.61%;80.12%;80.12%;71.83%;48.84%;54.07%;53.91%;53.91%;50.00%;50.00%;50.00%;50.85%;48.85%	40.55%;35.38%;35.08%;35.31%;35.31%;35.31%;35.31%;35.31%;18.32%;38.51%;21.99%;18.13%;18.69%;23.10%;23.10%;22.95%;19.41%;21.83%	64.57%;64.57%;64.57%;64.57%;64.57%;64.57%;64.57%;64.57%;56.95%;51.74%;54.14%;51.34%;51.34%;53.74%;53.74%;53.74%;47.33%;52.54%	2;2;2;2;2;2;2;2;1;2;1;1;1;1;1;1;1;2	2;2;2;2;2;2;2;2;2;2;2;2;2;2;2;2;2;2	74869774;82186021;82081940;75041134/172045930;123788033;172044185;82185512;82181519;75164978;140396;118573062;75122224;73620975;33301371;33301387;597501008;33301422;1174426	Q9VLP7;Q6NZ22;Q5ZK35;Q5R5N4/Q9HCE5;Q3UIK4;A4IFD8;Q6NU56;Q66KJ9;Q94AI4;P25583;Q2HVD6;Q6EU10;O82486;Q86U44;Q8C3P7;F1R777;Q9VCE6;P41833	337.421;257.684;252.677;251.521;251.136;251.136;241.121;241.121;177.563;61.2326;71.2478;70.8626;68.5514;62.003;61.6178;61.2326;61.2326;54.299	gi|74869774|sp|Q9VLP7.1|MET14_DROMERecName: Full=Methyltransferase-like protein 14 homolog	Drosophila melanogaster	4.9E-118	397	161	161	100.00%	40.55%	64.57%	2	2	74869774	Q9VLP7	337421	mettl3;METTL14;LOC_Os02g45110;METTL14;METTL3;IME4;LOC_Os02g45110;Ime4;mettl14;Ime4;CG7818;Mettl3;METTL3;METTL14;METTL14;mettl14;Mettl3;mettl14;METTL14;Ime4;METTL14;Ime4;METTL14;CG7818;mettl14;mettl3;METTL14;mettl14;mettl14;Ime4;mettl3;MtrDRAFT_AC148918g15v1;mettl14;METTL14;Ime4;EMB1691;mettl3;METTL14;Mettl3;IME4;LOC_Os02g45110;Mettl3;METTL3;mettl3;Mettl3;mettl3;Ime4;Ime4;LOC_Os02g45110;Mettl3;IME…	7955;9601;39947;9606;9606;559292;39947;7227;8355;7227;7227;10090;9606;9601;9913;8355;10090;8364;9031;7227;9606;7227;9031;7227;7955;7955;9601;8355;7955;7227;7955;3880;8364;9913;7227;3702;7955;9913;10090;559292;39947;10090;9606;7955;10090;7955;7227;7227;39947;10090;559292;10090;7955;7227;3702;559292;10090;7227;8355;9913;9913;559292;8355;10090;9606;10090;7955;7227;39947;7955;9913;9606;3702;8364;8364…			GO:0051445-IMP;GO:0051445-ISS;GO:0003723-IEA;GO:0007329-IMP;GO:0007329-IDA;GO:0007329-IEP;GO:0007329-IGI;GO:0009507-IEA;GO:0009507-IDA;GO:0048511-IEA;GO:0051321-IMP;GO:0051321-IEA;GO:0030708-IMP;GO:0030707-IMP;GO:0003729-IEA;GO:0003729-ISS;GO:0003729-ISO;GO:0003729-IDA;GO:0008173-ISS;GO:0008173-ISO;GO:0008173-IDA;GO:0007283-IMP;GO:0007283-IEA;GO:0007283-ISS;GO:0016607-IEA;GO:0016607-ISS;GO:001660…	regulation of meiotic cell cycle-IMP;regulation of meiotic cell cycle-ISS;RNA binding-IEA;positive regulation of transcription from RNA polymerase II promoter by pheromones-IMP;positive regulation of transcription from RNA polymerase II promoter by pheromones-IDA;positive regulation of transcription from RNA polymerase II promoter by pheromones-IEP;positive regulation of transcription from RNA po…	Biological Process-IMP;Biological Process-ISS;Molecular Function-IEA;Biological Process-IMP;Biological Process-IDA;Biological Process-IEP;Biological Process-IGI;Cellular Component-IEA;Cellular Component-IDA;Biological Process-IEA;Biological Process-IMP;Biological Process-IEA;Biological Process-IMP;Biological Process-IMP;Molecular Function-IEA;Molecular Function-ISS;Molecular Function-ISO;Molecula…	26	GO:0000381;GO:0001734;GO:0003729;GO:0005515;GO:0005654;GO:0005737;GO:0007283;GO:0008593;GO:0010557;GO:0010628;GO:0016043;GO:0016422;GO:0019827;GO:0021861;GO:0030237;GO:0030707;GO:0031053;GO:0031328;GO:0036396;GO:0045595;GO:0048511;GO:0048646;GO:0061157;GO:0080009;GO:1903706;GO:1904047	regulation of alternative mRNA splicing, via spliceosome;mRNA (N6-adenosine)-methyltransferase activity;mRNA binding;protein binding;nucleoplasm;cytoplasm;spermatogenesis;regulation of Notch signaling pathway;positive regulation of macromolecule biosynthetic process;positive regulation of gene expression;cellular component organization;mRNA (2'-O-methyladenosine-N6-)-methyltransferase activity;st…	Biological Process;Molecular Function;Molecular Function;Molecular Function;Cellular Component;Cellular Component;Biological Process;Biological Process;Biological Process;Biological Process;Biological Process;Molecular Function;Biological Process;Biological Process;Biological Process;Biological Process;Biological Process;Biological Process;Cellular Component;Biological Process;Biological Process;…	EC:2.1.1.62	mRNA (2'-O-methyladenosine-N(6)-)-methyltransferase	IPR007757;noIPR;noIPR;IPR007757;IPR029063
CON_MALE_contig_10072	---NA---	ctttttttttgagtggttgtggaaagaaaaaaactgaattttggatatcttaaacgaagttgcggacaaactttcggtttgtccgacaaagaccagagaaatttgttattctgtgtgggaagcaatatcgtctttgcgaccgacattaagcaccgaacagagcgggagcagtggcgttggatcgccattggagcccataatcatgggtagtgtgaagtcgcg	222
CON_MALE_contig_10073	MLRP1_ACRMIRecName: Full=MAM and LDL-receptor class A domain-containing protein 1; AltName: Full=Skeletal organic matrix MAM and LDL-receptor 1; Short=SOM MAM and LDL-receptor 1	atcggttgtgtccatggaaaatgggatggtgataaaccggtatgcgcaagaaagggttgtccaaaaaatctgcaggctccagcaaatggacgcatacagatcgaatccgatcttaaggcaattnnnnnnnnnnnnnnnnnnnnnnnnnnnnnnnnnnnnnnnnnnnnnnnnnnnnnnnnnnnnnnnnnnnnnnnnnnnnnnnnnnnnnnagagcgcagcggtaaagtgtcacacgaatgtgattttgaaaccgacgatgtatgcggctggtcctatgagcctatggccaatctggaatggaagagagttatggcagccaatgtctttacatcatttaaaactggaccacgtcatgaccacacaacaatgacccacaatggtggccattacatgctaatg…	528	11	3.2E-12	47.82%	swissprot	gi|667467091|sp|B3EWZ5.1|MLRP1_ACRMIRecName: Full=MAM and LDL-receptor class A domain-containing protein 1 AltName: Full=Skeletal organic matrix MAM and LDL-receptor 1 Short=SOM MAM and LDL-receptor 1;gi|667467092|sp|B3EWZ6.1|MLRP2_ACRMIRecName: Full=MAM and LDL-receptor class A domain-containing protein 2 AltName: Full=Skeletal organic matrix MAM and LDL-receptor 2 Short=SOM MAM and LDL-receptor…	Acropora millepora;Acropora millepora;Homo sapiens;Mus musculus;Gallus gallus;Homo sapiens;Mus musculus;Rattus norvegicus;Xenopus laevis;Homo sapiens;Macaca fascicularis	3.2E-12;6.9E-9;7.7E-8;1.2E-6;1.9E-5;8.7E-5;9.7E-5;1.0E-4;4.4E-4;5.1E-4;5.4E-4	5145;7311;2156;2123;949;955;940;956;688;956;451	103;105;102;105;103;103;103;103;100;109;109	57;53;51;54;50;46;46;46;50;47;47	55.34%;50.48%;50.00%;51.43%;48.54%;44.66%;44.66%;44.66%;50.00%;43.12%;43.12%	2.00%;1.44%;4.73%;4.95%;10.85%;10.79%;10.96%;10.77%;14.53%;11.40%;24.17%	58.52%;59.66%;57.95%;59.66%;58.52%;58.52%;58.52%;58.52%;56.82%;61.93%;61.93%	11;16;2;2;1;1;1;1;1;1;1	1;1;1;1;1;1;1;1;1;1;1	667467091;667467092;1042782324;1042851705;123909210;46396459;341940971;150384462;166897635;46403175;46396515	B3EWZ5;B3EWZ6;Q5VYJ5;A2AJX4;Q0WYX8;Q8NFP4;Q0PMG2;P85171;Q91641;Q7Z553;Q9GMT4	67.3958;57.7658;54.6842;51.2174;47.3654;45.4394;45.4394;45.4394;43.5134;43.1282;43.1282	gi|667467091|sp|B3EWZ5.1|MLRP1_ACRMIRecName: Full=MAM and LDL-receptor class A domain-containing protein 1 AltName: Full=Skeletal organic matrix MAM and LDL-receptor 1 Short=SOM MAM and LDL-receptor 1	Acropora millepora	3.2E-12	5145	103	57	55.34%	2.00%	58.52%	11	1	667467091	B3EWZ5	673958	Mdga1;Mdga1;MALRD1;Mdga1;MDGA1;Mdga1;B3EWZ6;Mdga1;MDGA1;MDGA1;MALRD1;MDGA1;Mdga1;MDGA2;Mdga1;Mdga1;MALRD1;Mdga1;Mdga1;MDGA1;MDGA1;Mdga1;Malrd1;Mdga1;MALRD1;Malrd1;Malrd1;MALRD1;MALRD1;MDGA1;Q91641;Mdga1;MDGA2;MALRD1;MDGA1;Malrd1;MALRD1;MDGA2;B3EWZ5;B3EWZ6;MDGA1;MDGA2;MDGA1;Mdga1;MDGA1;Mdga1;MDGA2;MDGA2;Mdga1;Malrd1;Malrd1;Malrd1;Mdga1;Mdga1;Mdga1;Mdga1;MDGA1;MALRD1;Mdga1;Mdga1;Malrd1;MALRD1;Malrd…	10090;10116;9606;10090;9031;10116;45264;10116;9606;9606;9606;9031;10116;9606;10090;10116;9606;10090;10090;9606;9031;10116;10090;10090;9606;10090;10090;9606;9606;9606;8355;10116;9606;9606;9031;10090;9606;9606;45264;45264;9031;9541;9031;10116;9606;10116;9606;9606;10090;10090;10090;10090;10116;10116;10116;10116;9606;9606;10090;10116;10090;9606;10090;10090;10090;9606;9606;9606;9541;10090;9606;10090;1…			GO:0001764-IMP;GO:0001764-ISS;GO:0001764-ISO;GO:0001764-IDA;GO:0045121-ISO;GO:0016020-IEA;GO:0016021-IEA;GO:0031410-IEA;GO:0051964-IDA;GO:0021799-IMP;GO:0021799-ISO;GO:0007420-ISS;GO:0007420-IEP;GO:0042632-IMP;GO:0042632-IEA;GO:0046658-ISS;GO:0046658-ISO;GO:0046658-IDA;GO:0005886-IEA;GO:0005886-TAS;GO:0005515-IPI;GO:0005737-IEA;GO:0005737-IDA;GO:0005615-IEA;GO:0005615-N/A;GO:0005615-ISO;GO:003065…	neuron migration-IMP;neuron migration-ISS;neuron migration-ISO;neuron migration-IDA;membrane raft-ISO;membrane-IEA;integral component of membrane-IEA;cytoplasmic vesicle-IEA;negative regulation of synapse assembly-IDA;cerebral cortex radially oriented cell migration-IMP;cerebral cortex radially oriented cell migration-ISO;brain development-ISS;brain development-IEP;cholesterol homeostasis-IMP;cho…	Biological Process-IMP;Biological Process-ISS;Biological Process-ISO;Biological Process-IDA;Cellular Component-ISO;Cellular Component-IEA;Cellular Component-IEA;Cellular Component-IEA;Biological Process-IDA;Biological Process-IMP;Biological Process-ISO;Biological Process-ISS;Biological Process-IEP;Biological Process-IMP;Biological Process-IEA;Cellular Component-ISS;Cellular Component-ISO;Cellular…	4	GO:0016020;GO:0043227;GO:0043229;GO:0044444	membrane;membrane-bounded organelle;intracellular organelle;cytoplasmic part	Cellular Component;Cellular Component;Cellular Component;Cellular Component			noIPR;noIPR;noIPR;IPR000998;noIPR;noIPR;IPR000998;IPR000998;IPR013320
CON_MALE_contig_10074	DPOD1_DROMERecName: Full=DNA polymerase delta catalytic subunit	gcgttatgctggcctttatttcacacgtcctgagacctatgacaaaatggattgcaaaggcatagaaactgtaagacgagataattctcctttggtcgccaatctaatgaacacttgtttgcaaaaacttttgattgaacgaaatcccgatggagctgttgactatgcaaagcaaactatagccgacttgctgtgtaatcgcatcgatatttcacaacttgtaattacgaaagagttggctaaaacagactat	253	20	2.5E-47	73.82%	swissprot	gi|13124718|sp|P54358.2|DPOD1_DROMERecName: Full=DNA polymerase delta catalytic subunit;gi|13124199|sp|P90829.1|DPOD1_CAEELRecName: Full=DNA polymerase delta catalytic subunit;gi|3122029|sp|P97283.1|DPOD1_MESAURecName: Full=DNA polymerase delta catalytic subunit;gi|50403732|sp|P28340.2|DPOD1_HUMANRecName: Full=DNA polymerase delta catalytic subunit AltName: Full=DNA polymerase subunit delta p125;…	Drosophila melanogaster;Caenorhabditis elegans;Mesocricetus auratus;Homo sapiens;Mus musculus;Bos taurus;Rattus norvegicus;Schizosaccharomyces pombe 972h-;Glycine max;Oryza sativa Japonica Group;Candida albicans;Plasmodium falciparum K1;Arabidopsis thaliana;Saccharomyces cerevisiae S288C;Dictyostelium discoideum;Paramecium bursaria Chlorella virus 1;Paramecium bursaria Chlorella virus NY2A;Arabid…	2.5E-47;1.9E-34;1.5E-33;6.9E-33;1.5E-32;1.9E-32;3.9E-32;2.7E-29;3.3E-29;4.6E-29;2.3E-27;1.4E-26;3.2E-25;1.5E-24;2.6E-24;5.2E-7;1.4E-6;3.5E-5;1.2E-4;1.4E-4	1092;1081;1103;1107;1105;1106;1103;1086;1088;1105;1038;1094;1095;1097;1104;913;913;1890;3130;1740	84;82;87;87;87;87;87;84;86;82;84;84;82;80;84;84;84;85;79;80	80;72;74;73;72;71;72;72;67;64;64;61;62;65;65;46;44;37;38;43	95.24%;87.80%;85.06%;83.91%;82.76%;81.61%;82.76%;85.71%;77.91%;78.05%;76.19%;72.62%;75.61%;81.25%;77.38%;54.76%;52.38%;43.53%;48.10%;53.75%	7.69%;7.59%;7.89%;7.86%;7.87%;7.87%;7.89%;7.73%;7.90%;7.42%;8.09%;7.68%;7.49%;7.29%;7.61%;9.20%;9.20%;4.50%;2.52%;4.60%	99.60%;97.23%;103.16%;103.16%;103.16%;103.16%;103.16%;99.60%;101.98%;97.23%;99.60%;99.60%;97.23%;94.86%;99.60%;99.60%;99.60%;100.79%;93.68%;94.86%	1;1;1;1;1;1;1;1;1;1;1;1;1;1;1;1;1;1;1;1	2;2;2;2;2;2;2;2;2;2;2;2;2;2;2;2;2;2;2;2	13124718;13124199;3122029;50403732;341940458;118838;3913500;12644199;3913525;13124219;13124716;232011;322510022;341940645;74853854;3915670;232016;75138548;143811385;82000255	P54358;P90829;P97283;P28340;P52431;P28339;O54747;P30316;O48901;Q9LRE6;P46588;P30315;Q9LVN7;P15436;Q54N97;P30321;P30320;Q766Z3;O60673;Q5UQR0	163.31;126.716;124.02;122.094;121.324;120.939;120.168;112.079;111.694;111.309;106.686;104.375;100.523;98.5969;97.8265;48.521;47.3654;43.5134;41.9726;41.5874	gi|13124718|sp|P54358.2|DPOD1_DROMERecName: Full=DNA polymerase delta catalytic subunit	Drosophila melanogaster	2.5E-47	1092	84	80	95.24%	7.69%	99.60%	1	2	13124718	P54358	163.31	DPO;POLD1;pold1;POLB;POLD1;Pold1;POLD1;POLD1;DPO;pold1;DNApol-delta;POLD1;F10C2.4;REV3;POLB;POLD1;pold1;F10C2.4;pol3;REV3;POLD1;POLD1;Pold1;POLD1;F10C2.4;pold1;F10C2.4;REV3;pold1;POLD1;POL3;pold1;DPO;POLD1;DNApol-delta;POLD1;pold1;POLD1;F10C2.4;POL3;Pold1;POLD1;POL3;POLD1;POLD1;Pold1;pol3;Pold1;Pold1;POL3;POLD1;POLD1;POLD1;POLD1;POL3;pold1;POLD1;pold1;POLD1;POLD1;DPO;POL3;POLD1;DPO;Pold1;POLD1;PO…	46021;3702;44689;212035;10036;10090;10036;9606;10506;44689;7227;10036;6239;3702;212035;10036;44689;6239;284812;3702;3702;10036;10116;3702;6239;44689;6239;3702;44689;9913;559292;44689;46021;39947;7227;9913;44689;39947;6239;559292;10090;10036;5476;3702;9606;10116;284812;10090;10090;559292;3847;9913;9606;10036;559292;44689;3702;44689;3847;5839;46021;559292;9606;46021;10090;9606;9913;44689;9606;5476;…			GO:0071494-IMP;GO:0003887-IMP;GO:0003887-IEA;GO:0003887-ISS;GO:0003887-NAS;GO:0003887-ISO;GO:0003887-TAS;GO:0003887-IDA;GO:0003887-IGI;GO:0005829-IEA;GO:0005829-TAS;GO:0005829-ISO;GO:0005829-IDA;GO:0071897-IMP;GO:0071897-IEA;GO:0032201-TAS;GO:0006271-IDA;GO:0055089-IMP;GO:0055089-ISS;GO:0055089-ISO;GO:0008296-IMP;GO:0008296-IDA;GO:0008296-IBA;GO:0006278-IDA;GO:0003682-ISS;GO:0003682-ISO;GO:000368…	cellular response to UV-C-IMP;DNA-directed DNA polymerase activity-IMP;DNA-directed DNA polymerase activity-IEA;DNA-directed DNA polymerase activity-ISS;DNA-directed DNA polymerase activity-NAS;DNA-directed DNA polymerase activity-ISO;DNA-directed DNA polymerase activity-TAS;DNA-directed DNA polymerase activity-IDA;DNA-directed DNA polymerase activity-IGI;cytosol-IEA;cytosol-TAS;cytosol-ISO;cytos…	Biological Process-IMP;Molecular Function-IMP;Molecular Function-IEA;Molecular Function-ISS;Molecular Function-NAS;Molecular Function-ISO;Molecular Function-TAS;Molecular Function-IDA;Molecular Function-IGI;Cellular Component-IEA;Cellular Component-TAS;Cellular Component-ISO;Cellular Component-IDA;Biological Process-IMP;Biological Process-IEA;Biological Process-TAS;Biological Process-IDA;Biologic…	32	GO:0000109;GO:0000166;GO:0000784;GO:0000785;GO:0003682;GO:0003684;GO:0003887;GO:0005654;GO:0005829;GO:0006266;GO:0006278;GO:0006283;GO:0006287;GO:0006296;GO:0006297;GO:0006298;GO:0006308;GO:0008296;GO:0016020;GO:0016235;GO:0019899;GO:0019985;GO:0032201;GO:0034644;GO:0042769;GO:0043137;GO:0043625;GO:0045004;GO:0046872;GO:0051539;GO:0055089;GO:1903459	nucleotide-excision repair complex;nucleotide binding;nuclear chromosome, telomeric region;chromatin;chromatin binding;damaged DNA binding;DNA-directed DNA polymerase activity;nucleoplasm;cytosol;DNA ligation;RNA-dependent DNA biosynthetic process;transcription-coupled nucleotide-excision repair;base-excision repair, gap-filling;nucleotide-excision repair, DNA incision, 5'-to lesion;nucleotide-ex…	Cellular Component;Molecular Function;Cellular Component;Cellular Component;Molecular Function;Molecular Function;Molecular Function;Cellular Component;Cellular Component;Biological Process;Biological Process;Biological Process;Biological Process;Biological Process;Biological Process;Biological Process;Biological Process;Molecular Function;Cellular Component;Cellular Component;Molecular Function;…	EC:3.1.11;EC:3.1.15;EC:2.7.7.7	Acting on ester bonds;Acting on ester bonds;DNA-directed DNA polymerase	IPR006134;noIPR;noIPR;noIPR;noIPR
CON_MALE_contig_10075	ZMIZ1_MOUSERecName: Full=Zinc finger MIZ domain-containing protein 1; AltName: Full=PIAS-like protein Zimp10; AltName: Full=Retinoic acid-induced protein 17	cgacctcgagggttatctaatgatgaacagtgagcgtggcacatggcgttgtccggaatgtagcaagccggctttaaccgaaagtctagagatcgatcagtattactgggccattttgaatactctgaacaattccgatgtcgaagaggtggccatcgactcttcggcgaattggagagcactacaaggtaatatgcacggtagtccaaacaaccacacgccaaat	226	20	8.6E-21	56.94%	swissprot	gi|56404800|sp|Q6P1E1.1|ZMIZ1_MOUSERecName: Full=Zinc finger MIZ domain-containing protein 1 AltName: Full=PIAS-like protein Zimp10 AltName: Full=Retinoic acid-induced protein 17;gi|56404979|sp|Q9ULJ6.3|ZMIZ1_HUMANRecName: Full=Zinc finger MIZ domain-containing protein 1 AltName: Full=PIAS-like protein Zimp10 AltName: Full=Retinoic acid-induced protein 17;gi|56404909|sp|Q8NF64.2|ZMIZ2_HUMANRecNam…	Mus musculus;Homo sapiens;Homo sapiens;Mus musculus;Homo sapiens;Mus musculus;Rattus norvegicus;Mus musculus;Rattus norvegicus;Mus musculus;Oryza sativa Japonica Group;Homo sapiens;Homo sapiens;Caenorhabditis elegans;Arabidopsis thaliana;Mus musculus;Saccharomyces cerevisiae S288C;Homo sapiens;Oryza sativa Japonica Group;Arabidopsis thaliana	8.6E-21;9.4E-21;1.3E-18;1.6E-18;4.5E-7;4.7E-7;5.0E-7;1.5E-6;1.8E-6;4.2E-6;5.7E-6;7.4E-6;1.9E-5;4.9E-5;6.4E-5;4.6E-4;5.6E-4;6.7E-4;7.9E-4;8.9E-4	1072;1067;920;920;621;621;572;628;628;507;875;628;510;780;760;651;726;651;813;847	61;61;68;61;54;54;54;54;54;70;62;54;51;48;59;58;57;58;65;58	45;45;47;43;31;31;31;30;30;34;32;30;28;28;30;29;30;28;32;28	73.77%;73.77%;69.12%;70.49%;57.41%;57.41%;57.41%;55.56%;55.56%;48.57%;51.61%;55.56%;54.90%;58.33%;50.85%;50.00%;52.63%;48.28%;49.23%;48.28%	5.69%;5.72%;7.39%;6.63%;8.70%;8.70%;9.44%;8.60%;8.60%;13.81%;7.09%;8.60%;10.00%;6.15%;7.76%;8.91%;7.85%;8.91%;8.00%;6.85%	80.97%;80.97%;90.27%;80.97%;71.68%;71.68%;71.68%;71.68%;71.68%;92.92%;82.30%;71.68%;67.70%;63.72%;78.32%;76.99%;75.66%;76.99%;86.28%;76.99%	1;1;1;1;1;1;1;1;1;1;1;1;1;1;1;1;1;1;1;1	2;2;2;2;2;2;2;2;2;2;2;2;2;2;2;2;2;2;2;2	56404800;56404979;56404909;56404891;229463031;56404605;56404326;56405302;56404322;34922847;75126569;56405390;34922831;408360336;961512637;56405305;2498628;20138891;75119702;961512636	Q6P1E1;Q9ULJ6;Q8NF64;Q8CIE2;O75928;Q8C5D8;Q6AZ28;O54714;O70260;Q9JM05;Q6L4L4;Q9Y6X2;Q8N2W9;Q94361;F4JYG0;O88907;Q12216;O75925;Q6ASW7;A0A0A7EPL0	87.4261;87.0409;81.2629;80.8777;48.521;48.1358;48.1358;46.9802;46.595;45.4394;45.0542;45.0542;43.8986;42.743;42.3578;39.6614;39.6614;39.2762;39.2762;38.891	gi|56404800|sp|Q6P1E1.1|ZMIZ1_MOUSERecName: Full=Zinc finger MIZ domain-containing protein 1 AltName: Full=PIAS-like protein Zimp10 AltName: Full=Retinoic acid-induced protein 17	Mus musculus	8.6E-21	1072	61	45	73.77%	5.69%	80.97%	1	2	56404800	Q6P1E1	874261	PIAS2;Pias2;Pias2;Pias3;ZMIZ1;ZMIZ1;PIAS3;Zmiz1;PIAS1;Pias2;PIAL2;SIZ1;Zmiz1;Zmiz1;ZMIZ2;Zmiz1;PIAS2;Pias3;Pias3;Pias4;Pias1;gei-17;Pias3;Pias2;PIAS2;Pias2;Pias1;PIAL2;ZMIZ1;PIAS4;PIAS4;PIAS2;PIAS3;Pias3;PIAS2;Pias3;Pias2;Zmiz1;ZMIZ2;PIAS3;Pias3;Pias2;Pias3;Pias3;PIAS2;PIAL2;Pias1;Pias4;PIAS1;gei-17;gei-17;Pias3;Pias2;Pias1;Pias2;PIAS2;PIAS3;Pias1;SIZ1;PIAS1;Zmiz1;ZMIZ1;Pias2;Zmiz1;NFI1;ZMIZ1;Pia…	9606;10090;10116;10090;9606;9606;9606;10090;9606;10116;3702;39947;10090;10090;9606;10090;9606;10090;10116;10090;10090;6239;10116;10116;9606;10116;10090;3702;9606;9606;9606;9606;9606;10116;9606;10116;10090;10090;9606;9606;10116;10090;10090;10116;9606;3702;10090;10090;9606;6239;6239;10116;10116;10090;10116;9606;9606;10090;39947;9606;10090;9606;10116;10090;559292;9606;10090;559292;10090;10090;10090;…			GO:0043060-IMP;GO:0001701-IMP;GO:0001701-IEA;GO:0043066-IEA;GO:0016363-IEA;GO:0016363-IDA;GO:1904290-IMP;GO:1904290-IGI;GO:0030425-IEA;GO:0030425-IDA;GO:0016925-IMP;GO:0016925-IEA;GO:0016925-ISS;GO:0016925-ISO;GO:0016925-TAS;GO:0016925-IDA;GO:0016925-IGI;GO:0060765-ISO;GO:0060765-IDA;GO:0060766-IEA;GO:0060766-ISO;GO:0060766-IDA;GO:0005515-IPI;GO:0031625-IEA;GO:0031625-ISO;GO:0031625-IPI;GO:004589…	meiotic metaphase I plate congression-IMP;in utero embryonic development-IMP;in utero embryonic development-IEA;negative regulation of apoptotic process-IEA;nuclear matrix-IEA;nuclear matrix-IDA;negative regulation of mitotic DNA damage checkpoint-IMP;negative regulation of mitotic DNA damage checkpoint-IGI;dendrite-IEA;dendrite-IDA;protein sumoylation-IMP;protein sumoylation-IEA;protein sumoylat…	Biological Process-IMP;Biological Process-IMP;Biological Process-IEA;Biological Process-IEA;Cellular Component-IEA;Cellular Component-IDA;Biological Process-IMP;Biological Process-IGI;Cellular Component-IEA;Cellular Component-IDA;Biological Process-IMP;Biological Process-IEA;Biological Process-ISS;Biological Process-ISO;Biological Process-TAS;Biological Process-IDA;Biological Process-IGI;Biologic…	32	GO:0001570;GO:0001701;GO:0003007;GO:0003677;GO:0005667;GO:0005739;GO:0007283;GO:0007296;GO:0007569;GO:0008270;GO:0016605;GO:0016925;GO:0019904;GO:0030331;GO:0030374;GO:0031625;GO:0033574;GO:0035259;GO:0043433;GO:0043596;GO:0045582;GO:0045667;GO:0045747;GO:0045941;GO:0045944;GO:0048146;GO:0048589;GO:0048844;GO:0050681;GO:0050775;GO:0060766;GO:0061665	vasculogenesis;in utero embryonic development;heart morphogenesis;DNA binding;transcription factor complex;mitochondrion;spermatogenesis;vitellogenesis;cell aging;zinc ion binding;PML body;protein sumoylation;protein domain specific binding;estrogen receptor binding;ligand-dependent nuclear receptor transcription coactivator activity;ubiquitin protein ligase binding;response to testosterone;gluco…	Biological Process;Biological Process;Biological Process;Molecular Function;Cellular Component;Cellular Component;Biological Process;Biological Process;Biological Process;Molecular Function;Cellular Component;Biological Process;Molecular Function;Molecular Function;Molecular Function;Molecular Function;Biological Process;Molecular Function;Biological Process;Cellular Component;Biological Process;…			IPR013083;noIPR;noIPR;IPR004181
CON_MALE_contig_10076	---NA---	agaaagaaaaaagactactggccaacttttttttttctgtcgtggaccaccattttgaaagagccgatacaatctgtcactgtgtgaagaaggaaaacgaagaagaaaaagaaaacagctgcagtaattcgtgtataaaacaacgagaagaagaagaagaagcagttaagtgcatttgagagagaaagaggaatagtgagttattaatatagagaagagagcagtgcagttgcattgacgatttgcttgagtttgccagtatttggataaaggggaaagagcaaagctgtaaggggaaaaaagtgcattgacgttaacgttgtattcctataaccgctacaaaacccatacatataaacaagtagaaggtgacaacagaaaaaaagaaggttgctgctt…	415
CON_MALE_contig_10077	---NA---	ttcgcactagacacgaaatctcgctatttagaaccaaaatctctttacaaatctcaagtgttcggactggcaaaataacgagatttcgtagatttgaggatttaacagctgtttgtaaatatatcaatacaaactgaaatccgtatgtgcacacgcacacattcatctacaaggaaaattggggaagggttgcaaaaagcgcatttttagtactaaaaccacagttgtacaaggcagtatagaggattttgaaagt	256
CON_MALE_contig_10078	PLMN_RATRecName: Full=Plasminogen; Contains: RecName: Full=Plasmin heavy chain A; Contains: RecName: Full=Activation peptide; Contains: RecName: Full=Angiostatin; Contains: RecName: Full=Plasmin heavy chain A, short form; Contains: RecName: Full=Plasmin light chain B; Flags: Precursor	cccccaattactaggactatcataataatctatatccatagaacttctatgcaatttagatgtctgttgacttttcagagatgctgtagctaaattggatagtatgtcaggtccaccgggatgcatatcatatttggaaaatgattcttctttggaatacttaagcatttgttcattaatccatggaacatatttgataacattcgcataaacaccaggaagcttgggatgggcaaacattatgccccatgatacaatgccacccacaaaccaacgatctttttccccggggtaggggcagagaagaggacccccggaatcaccctgacaagcatctttgccaccttcttcataaccagcacannnnnnnnnnnnnnnnaattatctaaccattcatca…	1018	20	6.2E-34	63.16%	swissprot	gi|51704215|sp|Q01177.2|PLMN_RATRecName: Full=Plasminogen Contains: RecName: Full=Plasmin heavy chain A Contains: RecName: Full=Activation peptide Contains: RecName: Full=Angiostatin Contains: RecName: Full=Plasmin heavy chain A, short form Contains: RecName: Full=Plasmin light chain B Flags: Precursor;gi|317373348|sp|Q9Y5Q5.2|CORIN_HUMANRecName: Full=Atrial natriuretic peptide-converting enzyme …	Rattus norvegicus;Homo sapiens;Homo sapiens;Mus musculus;Sus scrofa;Rattus norvegicus;Mus musculus;Homo sapiens;Bos taurus;Mus musculus;Homo sapiens;Canis lupus familiaris;Homo sapiens;Mus musculus;Rattus norvegicus;Rattus norvegicus;Notamacropus eugenii;Macaca mulatta;Homo sapiens;Mus musculus	6.2E-34;4.1E-33;5.2E-32;6.2E-32;8.2E-32;1.4E-31;3.2E-31;3.9E-31;4.3E-31;4.3E-31;1.1E-30;1.4E-30;1.5E-30;2.2E-30;3.9E-30;4.3E-30;1.0E-29;1.4E-29;1.5E-29;1.7E-29	812;1042;1019;417;1034;417;811;457;1035;1113;603;333;492;490;1111;342;806;810;418;306	66;67;62;65;62;65;66;64;62;67;73;66;102;106;67;84;66;66;65;107	45;44;44;37;43;37;43;45;42;44;42;43;61;63;43;45;43;44;40;57	68.18%;65.67%;70.97%;56.92%;69.35%;56.92%;65.15%;70.31%;67.74%;65.67%;57.53%;65.15%;59.80%;59.43%;64.18%;53.57%;65.15%;66.67%;61.54%;53.27%	8.13%;6.43%;6.08%;15.59%;6.00%;15.59%;8.14%;14.00%;5.99%;6.02%;12.11%;19.82%;20.73%;21.63%;6.03%;24.56%;8.19%;8.15%;15.55%;34.97%	19.45%;19.74%;18.27%;19.16%;18.27%;19.16%;19.45%;18.86%;18.27%;19.74%;21.51%;19.45%;30.06%;31.24%;19.74%;24.75%;19.45%;19.45%;19.16%;31.53%	3;3;3;3;3;3;3;3;3;3;3;3;3;3;3;3;3;3;3;3	-2;-2;-2;-2;-2;-2;-2;-2;-2;-2;-2;-2;-3;-3;-2;-2;-2;-2;-2;-3	51704215;317373348;317373442;68566214;1352370;68566103;209572782;296452845;1352368;341940382;332319805;130314;115502469;342187132;391358129;146345492;51701719;130317;17376886;18202869	Q01177;Q9Y5Q5;P98073;Q8VHK8;P98074;Q8VHJ4;Q9DBI0;Q9H3S3;P98072;Q9Z319;P0CW18;P80009;O15393;Q9JIQ8;Q80YN4;Q9ES87;O18783;P12545;O60235;Q9ER10	76.6406;71.2478;82.8037;69.707;79.337;70.0922;77.411;74.7146;77.0258;68.1662;74.7146;71.633;68.9366;65.0846;65.855;74.7146;70.0922;73.559;71.633;64.6994	gi|51704215|sp|Q01177.2|PLMN_RATRecName: Full=Plasminogen Contains: RecName: Full=Plasmin heavy chain A Contains: RecName: Full=Activation peptide Contains: RecName: Full=Angiostatin Contains: RecName: Full=Plasmin heavy chain A, short form Contains: RecName: Full=Plasmin light chain B Flags: Precursor	Rattus norvegicus	6.2E-34	812	66	45	68.18%	8.13%	19.45%	3	-2	51704215	Q01177	766406	TMPRSS5;Tmprss11d;Corin;Corin;TMPRSS15;Corin;Corin;TMPRSS11D;PLG;CORIN;PLG;Tmprss2;TMPRSS15;Prss8;Tmprss11d;TMPRSS15;Corin;Prss22;Corin;Tmprss2;PLG;Tmprss2;Tmprss2;Prss22;Tmprss11d;TMPRSS11D;CORIN;TMPRSS2;Prss22;Tmprss11d;TMPRSS11D;PRSS56;PLG;CORIN;PLG;Tmprss6;CORIN;TMPRSS15;TMPRSS2;Plg;PRSS56;Corin;CORIN;Plg;Corin;PLG;TMPRSS5;Tmprss6;CORIN;Tmprss6;TMPRSS15;CORIN;Tmprss11d;Plg;TMPRSS2;TMPRSS2;Cor…	9606;10090;10116;10116;9913;10116;10090;9606;9315;9606;9544;10090;9913;10116;10116;9606;10116;10090;10116;10090;9615;10090;10090;10090;10116;9606;9606;9606;10090;10116;9606;9606;9544;9606;9615;10090;9606;9913;9606;10116;9606;10090;9606;10116;10116;9615;9606;10090;9606;10090;9913;9606;10090;10116;9606;9606;10116;9823;10116;10090;9606;10116;10090;9606;10090;10090;9606;9606;10090;10116;10090;10090;1…			GO:0033619-IEA;GO:0033619-ISS;GO:0033619-ISO;GO:0052213-ISO;GO:0006879-IMP;GO:0005903-TAS;GO:0042493-IEP;GO:0045121-ISO;GO:0051087-ISO;GO:1990405-ISO;GO:0015629-IEA;GO:0015629-ISO;GO:0015629-IDA;GO:0016486-IMP;GO:0016486-IEA;GO:0016486-ISS;GO:0016486-ISO;GO:0016486-IDA;GO:0010812-ISO;GO:0031232-ISO;GO:0051603-IDA;GO:0034185-ISO;GO:0016604-IEA;GO:0016604-ISO;GO:0016604-IDA;GO:0030182-ISO;GO:005191…	membrane protein proteolysis-IEA;membrane protein proteolysis-ISS;membrane protein proteolysis-ISO;interaction with symbiont via secreted substance involved in symbiotic interaction-ISO;cellular iron ion homeostasis-IMP;brush border-TAS;response to drug-IEP;membrane raft-ISO;chaperone binding-ISO;protein antigen binding-ISO;actin cytoskeleton-IEA;actin cytoskeleton-ISO;actin cytoskeleton-IDA;pept…	Biological Process-IEA;Biological Process-ISS;Biological Process-ISO;Biological Process-ISO;Biological Process-IMP;Cellular Component-TAS;Biological Process-IEP;Cellular Component-ISO;Molecular Function-ISO;Molecular Function-ISO;Cellular Component-IEA;Cellular Component-ISO;Cellular Component-IDA;Biological Process-IMP;Biological Process-IEA;Biological Process-ISS;Biological Process-ISO;Biologic…	32	GO:0000122;GO:0001892;GO:0003050;GO:0004252;GO:0005615;GO:0005887;GO:0005903;GO:0006879;GO:0007565;GO:0007585;GO:0009725;GO:0009986;GO:0015629;GO:0016486;GO:0016540;GO:0016604;GO:0019897;GO:0019899;GO:0030154;GO:0030514;GO:0031410;GO:0032023;GO:0035813;GO:0040008;GO:0043010;GO:0044256;GO:0045944;GO:0046598;GO:0051603;GO:0051917;GO:0052213;GO:1903779	negative regulation of transcription by RNA polymerase II;embryonic placenta development;regulation of systemic arterial blood pressure by atrial natriuretic peptide;serine-type endopeptidase activity;extracellular space;integral component of plasma membrane;brush border;cellular iron ion homeostasis;female pregnancy;respiratory gaseous exchange;response to hormone;cell surface;actin cytoskeleton…	Biological Process;Biological Process;Biological Process;Molecular Function;Cellular Component;Cellular Component;Cellular Component;Biological Process;Biological Process;Biological Process;Biological Process;Cellular Component;Cellular Component;Biological Process;Biological Process;Cellular Component;Cellular Component;Molecular Function;Biological Process;Biological Process;Cellular Component;…	EC:3.4.21	Acting on peptide bonds (peptidases)	noIPR
CON_MALE_contig_10079	OGFD3_XENTRRecName: Full=2-oxoglutarate and iron-dependent oxygenase domain-containing protein 3	agttgtcctatcagttatgaccattgtatatttctatagcaaaaatcaacctaaagaaactaaattcgcattagttcgtgagacattaccgttgcgaatgcaaaaatttaaatgctccgcagagtatgaagaagaaatgcaaaagtttccccaatgtgttccaaacaaatgtggacgttttgttgctgataaattaattgatggcaaagaagttgaaatacttttggatatggcggaaaaaataataaatttggctggttcatcagggggagcttcaatattggatatacattcaggggctctttcatatggagataaatttctgaatgttttccaaatgaccaaagcaatggatatgataaagccggaacatataacaacctacaatctggtcaaggg…	648	4	1.0E-51	63.57%	swissprot	gi|82180258|sp|Q5XGE0.1|OGFD3_XENTRRecName: Full=2-oxoglutarate and iron-dependent oxygenase domain-containing protein 3;gi|172046153|sp|Q6PK18.2|OGFD3_HUMANRecName: Full=2-oxoglutarate and iron-dependent oxygenase domain-containing protein 3;gi|81904699|sp|Q9D136.1|OGFD3_MOUSERecName: Full=2-oxoglutarate and iron-dependent oxygenase domain-containing protein 3;gi|81883086|sp|Q5M843.1|OGFD3_RATRe…	Xenopus tropicalis;Homo sapiens;Mus musculus;Rattus norvegicus	1.0E-51;6.5E-51;8.5E-51;4.5E-50	317;319;315;315	218;189;214;186	133;124;134;121	61.01%;65.61%;62.62%;65.05%	68.77%;59.25%;67.94%;59.05%	100.93%;87.50%;99.07%;86.11%	1;1;1;1	2;2;2;2	82180258;172046153;81904699;81883086	Q5XGE0;Q6PK18;Q9D136;Q5M843	172.555;170.244;169.859;167.933	gi|82180258|sp|Q5XGE0.1|OGFD3_XENTRRecName: Full=2-oxoglutarate and iron-dependent oxygenase domain-containing protein 3	Xenopus tropicalis	1.0E-51	317	218	133	61.01%	68.77%	100.93%	1	2	82180258	Q5XGE0	172555	ogfod3;Ogfod3;Ogfod3;Ogfod3;OGFOD3;ogfod3;ogfod3;OGFOD3;Ogfod3;ogfod3;OGFOD3;Ogfod3;OGFOD3;ogfod3;Ogfod3;ogfod3;Ogfod3;Ogfod3;OGFOD3;Ogfod3;Ogfod3;OGFOD3;Ogfod3;OGFOD3;Ogfod3;Ogfod3;OGFOD3;Ogfod3;Ogfod3;Ogfod3;OGFOD3;ogfod3;OGFOD3;Ogfod3;OGFOD3;Ogfod3;OGFOD3;OGFOD3;ogfod3;ogfod3;OGFOD3;Ogfod3;Ogfod3;Ogfod3;ogfod3;ogfod3;Ogfod3;ogfod3;OGFOD3;Ogfod3;OGFOD3;Ogfod3;Ogfod3;ogfod3;Ogfod3;Ogfod3;Ogfod3;…	8364;10116;10090;10116;9606;8364;8364;9606;10116;8364;9606;10090;9606;8364;10090;8364;10116;10116;9606;10116;10116;9606;10090;9606;10116;10116;9606;10090;10116;10116;9606;8364;9606;10116;9606;10116;9606;9606;8364;8364;9606;10116;10116;10116;8364;8364;10116;8364;9606;10116;9606;10090;10090;8364;10090;10116;10090;10116;8364;9606;9606;8364;9606;8364;9606;10116;9606;8364;9606;8364;10090;10116			GO:0031418-IEA;GO:0070062-N/A;GO:0070062-ISO;GO:0005506-IEA;GO:0051213-IEA;GO:0016705-IEA;GO:0046872-IEA;GO:0016491-IEA;GO:0016020-IEA;GO:0016020-N/A;GO:0016020-ISO;GO:0016021-IEA;GO:0055114-IEA;GO:0003674-ND	L-ascorbic acid binding-IEA;extracellular exosome-N/A;extracellular exosome-ISO;iron ion binding-IEA;dioxygenase activity-IEA;oxidoreductase activity, acting on paired donors, with incorporation or reduction of molecular oxygen-IEA;metal ion binding-IEA;oxidoreductase activity-IEA;membrane-IEA;membrane-N/A;membrane-ISO;integral component of membrane-IEA;oxidation-reduction process-IEA;molecular_f…	Molecular Function-IEA;Cellular Component-N/A;Cellular Component-ISO;Molecular Function-IEA;Molecular Function-IEA;Molecular Function-IEA;Molecular Function-IEA;Molecular Function-IEA;Cellular Component-IEA;Cellular Component-N/A;Cellular Component-ISO;Cellular Component-IEA;Biological Process-IEA;Molecular Function-ND	3	GO:0016020;GO:0016491;GO:0043167	membrane;oxidoreductase activity;ion binding	Cellular Component;Molecular Function;Molecular Function			noIPR
CON_MALE_contig_1008	TM55B_MOUSERecName: Full=Type 1 phosphatidylinositol 4,5-bisphosphate 4-phosphatase; Short=Type 1 PtdIns-4,5-P2 4-Ptase; AltName: Full=PtdIns-4,5-P2 4-Ptase I; AltName: Full=Transmembrane protein 55B	gaagaatttgcgagtatttgttagaaaaacgggaaattgcgtttaatatattggaactcattgagtaattttaataataataatagtagtaaaaatataggccactaggcgtttttctcaaaagtaaaaaatatagtaatcttaaagaataagaagacaatcccaagaaaataccaaagtaaatgcaatagtaaatgtgaatataaaaccaaagaaaatcggaaacaaatttaagaaaaggaaaaaaactacgaaattataaaagaaatttttgttggtttttcgtttccttcctaaaacctaaaaaaaaaaacaactgcagaatgggtgattccgaacggcaaggtttattgaagaatgatgagggctcttcgatgtatacatctgaggccgctgctc…	1985	13	3.1E-42	66.84%	swissprot	gi|97202949|sp|Q3TWL2.1|TM55B_MOUSERecName: Full=Type 1 phosphatidylinositol 4,5-bisphosphate 4-phosphatase Short=Type 1 PtdIns-4,5-P2 4-Ptase AltName: Full=PtdIns-4,5-P2 4-Ptase I AltName: Full=Transmembrane protein 55B;gi|75076510|sp|Q4R6W2.1|TM55B_MACFARecName: Full=Type 1 phosphatidylinositol 4,5-bisphosphate 4-phosphatase Short=Type 1 PtdIns-4,5-P2 4-Ptase AltName: Full=PtdIns-4,5-P2 4-Ptase…	Mus musculus;Macaca fascicularis;Homo sapiens;Rattus norvegicus;Danio rerio;Xenopus laevis;Bos taurus;Homo sapiens;Xenopus laevis;Rattus norvegicus;Danio rerio;Mus musculus;Xenopus tropicalis	3.1E-42;4.1E-42;4.2E-42;8.6E-42;5.7E-38;8.7E-37;1.4E-36;2.8E-36;8.3E-36;4.1E-35;1.2E-34;1.6E-34;2.7E-33	284;284;277;284;270;281;257;257;256;257;262;257;276	125;125;125;125;181;186;125;125;125;126;128;126;125	89;90;90;89;108;107;83;83;83;84;86;84;82	71.20%;72.00%;72.00%;71.20%;59.67%;57.53%;66.40%;66.40%;66.40%;66.67%;67.19%;66.67%;65.60%	44.01%;44.01%;45.13%;44.01%;67.04%;66.19%;48.64%;48.64%;48.83%;49.03%;48.85%;49.03%;45.29%	18.89%;18.89%;18.89%;18.89%;27.36%;28.11%;18.89%;18.89%;18.89%;19.04%;19.35%;19.04%;18.89%	2;2;2;2;1;1;2;2;2;2;1;2;1	3;3;3;3;3;3;3;3;3;3;3;3;3	97202949;75076510;33112243;73620928;97202462;82180714;97202869;74728868;82178897;81908655;97202470;81904577;82183371	Q3TWL2;Q4R6W2;Q86T03;Q5PPM8;Q32PR0;Q5XKA6;Q3SZ48;Q8N4L2;Q5EAU3;Q4V888;Q66I51;Q9CZX7;Q6DIE4	147.902;149.828;149.828;147.902;145.206;142.51;136.732;136.732;134.806;133.265;135.961;133.265;132.494	gi|97202949|sp|Q3TWL2.1|TM55B_MOUSERecName: Full=Type 1 phosphatidylinositol 4,5-bisphosphate 4-phosphatase Short=Type 1 PtdIns-4,5-P2 4-Ptase AltName: Full=PtdIns-4,5-P2 4-Ptase I AltName: Full=Transmembrane protein 55B	Mus musculus	3.1E-42	284	125	89	71.20%	44.01%	18.89%	2	3	97202949	Q3TWL2	147902	tmem55bb;tmem55ba;Pip4p1;Pip4p2;Pip4p2;pip4p1;PIP4P1;Pip4p1;PIP4P1;PIP4P2;PIP4P1;Pip4p1;PIP4P1;pip4p1;pip4p2;tmem55bb;Pip4p1;Pip4p2;PIP4P2;Pip4p1;PIP4P1;PIP4P1;PIP4P1;Pip4p1;Pip4p1;Pip4p1;PIP4P1;PIP4P1;PIP4P1;PIP4P1;pip4p2;pip4p2;pip4p2;tmem55ba;PIP4P1;PIP4P1;tmem55ba;PIP4P1;Pip4p2;pip4p1;pip4p1;tmem55bb;Pip4p2;PIP4P1;tmem55ba;pip4p2;Pip4p1;PIP4P1;Pip4p1;Pip4p2;PIP4P1;PIP4P2;Pip4p1;PIP4P2;Pip4p2;…	7955;7955;10116;10090;10116;8355;9541;10116;9606;9606;9606;10116;9606;8355;8355;7955;10090;10116;9913;10116;9606;9606;9606;10090;10090;10116;9541;9606;9606;9606;8355;8355;8364;7955;9606;9606;7955;9541;10116;8355;8355;7955;10116;9541;7955;8355;10116;9606;10116;10116;9606;9606;10116;9606;10116;9606;8355;10090;7955;10090;9606;9913;9606;8355;8355;8364;7955;9606;8355;10116;9541;8355;7955;9606;8364;960…			GO:0031902-IEA;GO:0031902-ISO;GO:0031902-TAS;GO:0031902-IDA;GO:0005768-IEA;GO:0034597-IEA;GO:0034597-ISO;GO:0034597-TAS;GO:0034597-IDA;GO:0016020-IEA;GO:0016021-IEA;GO:0005764-IEA;GO:0005654-TAS;GO:0016787-IEA;GO:0046856-IEA;GO:0046856-ISO;GO:0046856-IDA;GO:0005765-IEA;GO:0005765-ISO;GO:0005765-IDA;GO:0006644-TAS	late endosome membrane-IEA;late endosome membrane-ISO;late endosome membrane-TAS;late endosome membrane-IDA;endosome-IEA;phosphatidylinositol-4,5-bisphosphate 4-phosphatase activity-IEA;phosphatidylinositol-4,5-bisphosphate 4-phosphatase activity-ISO;phosphatidylinositol-4,5-bisphosphate 4-phosphatase activity-TAS;phosphatidylinositol-4,5-bisphosphate 4-phosphatase activity-IDA;membrane-IEA;integ…	Cellular Component-IEA;Cellular Component-ISO;Cellular Component-TAS;Cellular Component-IDA;Cellular Component-IEA;Molecular Function-IEA;Molecular Function-ISO;Molecular Function-TAS;Molecular Function-IDA;Cellular Component-IEA;Cellular Component-IEA;Cellular Component-IEA;Cellular Component-TAS;Molecular Function-IEA;Biological Process-IEA;Biological Process-ISO;Biological Process-IDA;Cellular…	5	GO:0005654;GO:0005765;GO:0031902;GO:0034597;GO:0046856	nucleoplasm;lysosomal membrane;late endosome membrane;phosphatidylinositol-4,5-bisphosphate 4-phosphatase activity;phosphatidylinositol dephosphorylation	Cellular Component;Cellular Component;Cellular Component;Molecular Function;Biological Process	EC:3.1.3.66;EC:3.1.3.41	Phosphatidylinositol-3,4-bisphosphate 4-phosphatase;4-nitrophenylphosphatase	IPR019178;noIPR;IPR019178
CON_MALE_contig_10080	---NA---	ctaatagacagacacaacaaacgaatatctcgtatctgcaactgaaaaacatgaaaattttatccacatctatatatatatatattatgatataaatgaacaactttgaatataaggactacaacaacaacacacattaatcgctcagagtctatgaaagacattaaaaccacatttttctattcaaaaccctcctatcccaaaataacaaaaagacaaaaaaaaaaacagaaaaattacaaaaacaaaaactataaaaactatcctagataccaaaa	278																																														noIPR
CON_MALE_contig_10081	CP9F2_DROMERecName: Full=Probable cytochrome P450 9f2; AltName: Full=CYPIXF2	cgggtagccaaacacaatcaccttttttcagatccaattttaatccatcgcccaaatcatagctgatgtctttattgcacgtccgatcaattatattagcagcaggccattttcttaaacattcacgaaccaccatatccatatatctcatatccatcatagcttcataggtgggaggttggccatttaatttttcattaacctcttggatttcttcatagagtttctcttgaatatcagggttttccatcagctcatgtatggtgaaacatgatagagaagaagatgtttcaaatcccgcaaaaaagaagaggaaacattgaccgacaatatccacatcactccattcacgattggatgccttgacttgagagtcattggac	383	20	1.3E-32	66.79%	swissprot	gi|11386711|sp|Q9VG82.1|CP9F2_DROMERecName: Full=Probable cytochrome P450 9f2 AltName: Full=CYPIXF2;gi|12643913|sp|Q9V4I1.1|CP9B2_DROMERecName: Full=Cytochrome P450 9b2 AltName: Full=CYPIXB2;gi|12643912|sp|Q9V4I0.1|CP9B1_DROMERecName: Full=Cytochrome P450 9b1 AltName: Full=CYPIXB1;gi|11386698|sp|Q9V6H1.1|CP9H1_DROMERecName: Full=Probable cytochrome P450 9h1 AltName: Full=CYPIXH1;gi|12643927|sp|Q9…	Drosophila melanogaster;Drosophila melanogaster;Drosophila melanogaster;Drosophila melanogaster;Drosophila melanogaster;Mus musculus;Mus musculus;Macaca fascicularis;Homo sapiens;Mus musculus;Homo sapiens;Rattus norvegicus;Rattus norvegicus;Blattella germanica;Callithrix jacchus;Homo sapiens;Blattella germanica;Papilio glaucus;Papilio glaucus;Bos taurus	1.3E-32;6.5E-24;8.6E-22;8.8E-22;3.2E-19;7.6E-18;1.1E-16;1.0E-15;1.1E-15;1.2E-15;2.4E-15;4.8E-15;1.1E-14;2.2E-14;5.4E-14;5.4E-14;3.6E-13;5.7E-13;6.0E-13;6.4E-13	516;505;505;518;522;504;504;503;502;504;503;504;504;533;503;503;503;476;500;507	105;99;101;106;105;105;105;106;106;105;106;105;105;120;106;106;101;105;105;106	85;71;69;72;69;72;69;71;73;71;71;66;70;75;69;71;65;65;65;68	80.95%;71.72%;68.32%;67.92%;65.71%;68.57%;65.71%;66.98%;68.87%;67.62%;66.98%;62.86%;66.67%;62.50%;65.09%;66.98%;64.36%;61.90%;61.90%;64.15%	20.35%;19.60%;20.00%;20.46%;20.11%;20.83%;20.83%;21.07%;21.12%;20.83%;21.07%;20.83%;20.83%;22.51%;21.07%;21.07%;20.08%;22.06%;21.00%;20.91%	82.25%;77.55%;79.11%;83.03%;82.25%;82.25%;82.25%;83.03%;83.03%;82.25%;83.03%;82.25%;82.25%;93.99%;83.03%;83.03%;79.11%;82.25%;82.25%;83.03%	1;1;1;1;1;1;1;1;1;1;1;1;1;1;1;1;1;1;1;1	-2;-2;-2;-2;-2;-2;-2;-2;-2;-2;-2;-2;-2;-2;-2;-2;-2;-2;-2;-2	11386711;12643913;12643912;11386698;12643927;5921911;341940389;461808;117157;341940388;116241312;117153;6166033;47605531;3913302;90110014;47605549;3913337;3913333;5921920	Q9VG82;Q9V4I1;Q9V4I0;Q9V6H1;Q9W130;Q64459;Q64481;P33268;P20815;Q9JMA7;P08684;P04800;P05183;Q964T2;O18993;P24462;Q9GQM9;Q95036;Q27902;P79102	122.479;98.5969;92.4337;92.4337;85.1149;81.2629;78.1814;75.0998;75.0998;75.0998;74.3294;73.1738;72.4034;71.2478;70.4774;70.4774;67.781;67.3958;67.3958;67.3958	gi|11386711|sp|Q9VG82.1|CP9F2_DROMERecName: Full=Probable cytochrome P450 9f2 AltName: Full=CYPIXF2	Drosophila melanogaster	1.3E-32	516	105	85	80.95%	20.35%	82.25%	1	-2	11386711	Q9VG82	122479	CYP3A5;CYP3A5;Cyp9f2;Cyp9f2;CYP3A4;CYP6B4;Cyp9f2;CYP3A8;CYP3A5;CYP6B5;CYP3A8;Cyp3a1;CYP3A5;CYP3A7;CYP3A21;Cyp3a2;CYP3A8;CYP3A5;Cyp9f2;CYP6L1;Cyp9f2;Cyp3a11;CYP6B5;Cyp3a16;Cyp3a41a;CYP3A21;Cyp3a2;Cyp3a1;CYP3A8;Cyp3a1;CYP3A4;Cyp9f2;CYP6B4;Cyp3a1;Cyp9h1;CYP3A8;Cyp3a11;Cyp9h1;Cyp3a1;Cyp9f2;CYP3A7;Cyp3a11;CYP3A28;CYP6B4;Cyp9f2;Cyp3a1;CYP6B4;Cyp3a1;Cyp9b2;Cyp3a41a;CYP6B5;Cyp9b2;Cyp3a16;Cyp9b1;CYP6B4;CY…	9606;9606;7227;7227;9606;45779;7227;9541;9606;45779;9541;10116;9606;9606;9483;10116;9541;9606;7227;6973;7227;10090;45779;10090;10090;9483;10116;10116;9541;10116;9606;7227;45779;10116;7227;9541;10090;7227;10116;7227;9606;10090;9913;45779;7227;10116;45779;10116;7227;10090;45779;7227;10090;7227;45779;9606;9606;7227;9541;9541;9606;6973;10090;10116;10116;9606;7227;10090;9483;10116;45779;9913;9606;1011…			GO:0005789-IEA;GO:0005789-TAS;GO:0005789-IDA;GO:0005506-IEA;GO:0005506-IDA;GO:0042493-IEP;GO:0030343-IEA;GO:0030343-IDA;GO:0042737-IMP;GO:0042737-IEA;GO:0042737-IDA;GO:0042738-IEA;GO:0042738-IDA;GO:0004497-IEA;GO:0004497-ISS;GO:0004497-TAS;GO:0004497-IDA;GO:0005783-IEA;GO:0009822-IEA;GO:0009822-IDA;GO:0007568-IEP;GO:0006805-TAS;GO:0043231-IEA;GO:0043231-TAS;GO:0043231-IDA;GO:0010468-IDA;GO:005064…	endoplasmic reticulum membrane-IEA;endoplasmic reticulum membrane-TAS;endoplasmic reticulum membrane-IDA;iron ion binding-IEA;iron ion binding-IDA;response to drug-IEP;vitamin D3 25-hydroxylase activity-IEA;vitamin D3 25-hydroxylase activity-IDA;drug catabolic process-IMP;drug catabolic process-IEA;drug catabolic process-IDA;exogenous drug catabolic process-IEA;exogenous drug catabolic process-ID…	Cellular Component-IEA;Cellular Component-TAS;Cellular Component-IDA;Molecular Function-IEA;Molecular Function-IDA;Biological Process-IEP;Molecular Function-IEA;Molecular Function-IDA;Biological Process-IMP;Biological Process-IEA;Biological Process-IDA;Biological Process-IEA;Biological Process-IDA;Molecular Function-IEA;Molecular Function-ISS;Molecular Function-TAS;Molecular Function-IDA;Cellular…	29	GO:0002933;GO:0005496;GO:0005506;GO:0005789;GO:0006706;GO:0006805;GO:0007568;GO:0007584;GO:0008209;GO:0009822;GO:0010468;GO:0016098;GO:0019825;GO:0019899;GO:0020037;GO:0030343;GO:0031090;GO:0032451;GO:0034875;GO:0035220;GO:0042359;GO:0042738;GO:0046483;GO:0046686;GO:0050649;GO:0051384;GO:0070576;GO:0070989;GO:0101020	lipid hydroxylation;steroid binding;iron ion binding;endoplasmic reticulum membrane;steroid catabolic process;xenobiotic metabolic process;aging;response to nutrient;androgen metabolic process;alkaloid catabolic process;regulation of gene expression;monoterpenoid metabolic process;oxygen binding;enzyme binding;heme binding;vitamin D3 25-hydroxylase activity;organelle membrane;demethylase activity…	Biological Process;Molecular Function;Molecular Function;Cellular Component;Biological Process;Biological Process;Biological Process;Biological Process;Biological Process;Biological Process;Biological Process;Biological Process;Molecular Function;Molecular Function;Molecular Function;Molecular Function;Cellular Component;Molecular Function;Molecular Function;Biological Process;Biological Process;…	EC:1.17.5	Acting on CH or CH(2) groups	IPR001128;IPR036396;noIPR;noIPR;IPR036396
CON_MALE_contig_10082	---NA---	aggctcagcataatctgtcttctcgtcctgtgttttctccagtattggcgaaatttcactgttgagattttttattgtaaggactgaaaaatatgtcgaacatggatccagattttcgcatacattatcgtcattnnctccacattatttttgtttctacaggtaacattctgcaacatgaaattttcagtatcaaccactgaaaatgccaaactgaatggggttctctctacacgtatttcaatcgactcagtaatatcttcgccgcttccttctgccgtgacaaagcagagtagaccaattataatgaggaatctaag	320
CON_MALE_contig_10083	---NA---	atcgaaagatgatgacatttaaccagaaataggaaaccactgagaaaaagaatccagagaaacccacaagactacataaaaatccggataattgggcatcagatatatacatagaggccagtataatattgccaatggccaatgagattagaaaacaaagcaaacaattctcttgtagattacatttttcaggttttaccaaaatcaccacaatggtcagaatgataaatgtgatcgatataacatcagccacattattaaaaagtcttgatacagta	278																																														noIPR
CON_MALE_contig_10084	BRPF1_HUMANRecName: Full=Peregrin; AltName: Full=Bromodomain and PHD finger-containing protein 1; AltName: Full=Protein Br140	cattaaaatgccttagaactaaccaagggcttggggcagggacattcgtgtaaaacaagtaacaatcaaaaaggacccagggtcggtaaataaacaaaccagattctataaattgacattaatctgaaccnntgttattatcgataataagatgaagagcacagcggtaaataagatcatcaatgaggcaattgtagaatagttacttctctttctttaattttcacataatggggtctggtccttgcccttccaaatcggatacttgactttggtaatgcagggcatcttggtaggccttcttgaccgctttacgctcggtgggtttgcgtgattccacaagcttttgctgatcgagttctttgtcaatgcccagaatgtcgagtttatttgcgggca…	424	4	1.3E-10	74.54%	swissprot	gi|116241271|sp|P55201.2|BRPF1_HUMANRecName: Full=Peregrin AltName: Full=Bromodomain and PHD finger-containing protein 1 AltName: Full=Protein Br140;gi|1191692467|sp|B2RRD7.1|BRPF1_MOUSERecName: Full=Peregrin AltName: Full=Bromodomain and PHD finger-containing protein 1;gi|12229697|sp|O95696.1|BRD1_HUMANRecName: Full=Bromodomain-containing protein 1 AltName: Full=BR140-like protein AltName: Full=…	Homo sapiens;Mus musculus;Homo sapiens;Homo sapiens	1.3E-10;1.4E-10;5.5E-9;1.2E-7	1214;1212;1058;1205	54;54;54;54	41;41;40;39	75.93%;75.93%;74.07%;72.22%	4.45%;4.46%;5.10%;4.48%	38.21%;38.21%;38.21%;38.21%	1;1;1;1	-1;-1;-1;-1	116241271;1191692467;12229697;71153496	P55201;B2RRD7;O95696;Q9ULD4	61.2326;61.2326;56.6102;52.7582	gi|116241271|sp|P55201.2|BRPF1_HUMANRecName: Full=Peregrin AltName: Full=Bromodomain and PHD finger-containing protein 1 AltName: Full=Protein Br140	Homo sapiens	1.3E-10	1214	54	41	75.93%	4.45%	38.21%	1	-1	116241271	P55201	612326	Brpf1;Brpf1;Brpf1;BRPF3;BRD1;BRD1;BRPF1;BRPF3;BRPF1;Brpf1;BRD1;BRD1;BRPF1;Brpf1;BRD1;Brpf1;Brpf1;Brpf1;Brpf1;Brpf1;BRPF1;BRD1;Brpf1;BRD1;BRD1;Brpf1;Brpf1;BRD1;BRD1;BRPF1;BRPF1;BRPF1;BRD1;BRPF3;Brpf1;BRPF1;BRPF1;BRPF1;BRPF1;BRPF1;BRPF1;Brpf1;Brpf1;Brpf1;Brpf1;BRPF1;BRPF1;BRPF3;BRPF3;BRPF1;BRPF3;BRPF3;Brpf1;Brpf1;BRPF1;BRPF1;Brpf1;Brpf1;BRD1;BRD1;BRD1;BRD1;BRPF1;BRPF3;Brpf1;BRD1;BRPF3;BRPF1;BRPF3;B…	10090;10090;10090;9606;9606;9606;9606;9606;9606;10090;9606;9606;9606;10090;9606;10090;10090;10090;10090;10090;9606;9606;10090;9606;9606;10090;10090;9606;9606;9606;9606;9606;9606;9606;10090;9606;9606;9606;9606;9606;9606;10090;10090;10090;10090;9606;9606;9606;9606;9606;9606;9606;10090;10090;9606;9606;10090;10090;9606;9606;9606;9606;9606;9606;10090;9606;9606;9606;9606;9606;9606;9606;10090;10090;9606…			GO:0046872-IEA;GO:0042393-IDA;GO:0005829-TAS;GO:0005829-ISO;GO:0005829-IDA;GO:0030425-IEA;GO:0051602-IEA;GO:0006351-IEA;GO:0016607-IDA;GO:0006355-IEA;GO:1901796-TAS;GO:0043204-IEA;GO:0043966-ISO;GO:0043966-IDA;GO:0005886-ISO;GO:0005886-IDA;GO:0002576-TAS;GO:0005515-IPI;GO:0003677-IEA;GO:0005737-IEA;GO:0005737-ISS;GO:0005737-ISO;GO:0005737-IDA;GO:0045893-ISO;GO:0045893-IDA;GO:0070776-ISS;GO:007077…	metal ion binding-IEA;histone binding-IDA;cytosol-TAS;cytosol-ISO;cytosol-IDA;dendrite-IEA;response to electrical stimulus-IEA;transcription, DNA-templated-IEA;nuclear speck-IDA;regulation of transcription, DNA-templated-IEA;regulation of signal transduction by p53 class mediator-TAS;perikaryon-IEA;histone H3 acetylation-ISO;histone H3 acetylation-IDA;plasma membrane-ISO;plasma membrane-IDA;plate…	Molecular Function-IEA;Molecular Function-IDA;Cellular Component-TAS;Cellular Component-ISO;Cellular Component-IDA;Cellular Component-IEA;Biological Process-IEA;Biological Process-IEA;Cellular Component-IDA;Biological Process-IEA;Biological Process-TAS;Cellular Component-IEA;Biological Process-ISO;Biological Process-IDA;Cellular Component-ISO;Cellular Component-IDA;Biological Process-TAS;Molecula…	13	GO:0002576;GO:0003676;GO:0005576;GO:0005829;GO:0005886;GO:0016607;GO:0036477;GO:0042393;GO:0043972;GO:0043994;GO:0045893;GO:0070776;GO:1901796	platelet degranulation;nucleic acid binding;extracellular region;cytosol;plasma membrane;nuclear speck;somatodendritic compartment;histone binding;histone H3-K23 acetylation;histone acetyltransferase activity (H3-K23 specific);positive regulation of transcription, DNA-templated;MOZ/MORF histone acetyltransferase complex;regulation of signal transduction by p53 class mediator	Biological Process;Molecular Function;Cellular Component;Cellular Component;Cellular Component;Cellular Component;Cellular Component;Molecular Function;Biological Process;Molecular Function;Biological Process;Cellular Component;Biological Process	EC:2.3.1.48	Histone acetyltransferase	noIPR
CON_MALE_contig_10085	HR96_DROMERecName: Full=Nuclear hormone receptor HR96; Short=dHR96; AltName: Full=Nuclear receptor subfamily 1 group J member 1	caaattcatgagctctcccaccgacgctctagagattatttcaaagattgtaagttctcctcaagacgtgttgcaatttataaaaaaatcttatggactcgccggagaatgccatggacataatgaacaaatttatgaatacaccagctgaagctttaagaatgctgaatagaatacttaatggtccaggtggtgaaactgaacataatgaaattgttatcggtgaggcaaaacagaaagaatttgtctccgagaacaacaactccatgacaccgatttctagta	285	1	6.8E-17	91.18%	swissprot	gi|2500907|sp|Q24143.1|HR96_DROMERecName: Full=Nuclear hormone receptor HR96 Short=dHR96 AltName: Full=Nuclear receptor subfamily 1 group J member 1	Drosophila melanogaster	6.8E-17	723	34	31	91.18%	4.70%	35.79%	2	3	2500907	Q24143	604622	gi|2500907|sp|Q24143.1|HR96_DROMERecName: Full=Nuclear hormone receptor HR96 Short=dHR96 AltName: Full=Nuclear receptor subfamily 1 group J member 1	Drosophila melanogaster	6.8E-17	723	34	31	91.18%	4.70%	35.79%	2	3	2500907	Q24143	604622	Hr96;Hr96;Hr96;Hr96;Hr96;Hr96;Hr96;Hr96;Hr96;Hr96;Hr96;Hr96;Hr96;Hr96;Hr96;Hr96;Hr96;Hr96;Hr96;Hr96;Hr96;Hr96;Hr96;Hr96;Hr96;Hr96;Hr96;Hr96;Hr96;Hr96;Hr96;Hr96;Hr96;Hr96	7227;7227;7227;7227;7227;7227;7227;7227;7227;7227;7227;7227;7227;7227;7227;7227;7227;7227;7227;7227;7227;7227;7227;7227;7227;7227;7227;7227;7227;7227;7227;7227;7227;7227			GO:0003677-IEA;GO:0003700-IEA;GO:0004879-NAS;GO:0046872-IEA;GO:0042594-IMP;GO:0070873-IMP;GO:0030522-IEA;GO:0070328-IMP;GO:0008270-IEA;GO:0006351-IEA;GO:0006355-IEA;GO:0000977-IDA;GO:0043401-IEA;GO:0043565-IEA;GO:0042632-IMP;GO:0005634-IEA;GO:0006357-IDA	DNA binding-IEA;DNA binding transcription factor activity-IEA;nuclear receptor activity-NAS;metal ion binding-IEA;response to starvation-IMP;regulation of glycogen metabolic process-IMP;intracellular receptor signaling pathway-IEA;triglyceride homeostasis-IMP;zinc ion binding-IEA;transcription, DNA-templated-IEA;regulation of transcription, DNA-templated-IEA;RNA polymerase II regulatory region se…	Molecular Function-IEA;Molecular Function-IEA;Molecular Function-NAS;Molecular Function-IEA;Biological Process-IMP;Biological Process-IMP;Biological Process-IEA;Biological Process-IMP;Molecular Function-IEA;Biological Process-IEA;Biological Process-IEA;Molecular Function-IDA;Biological Process-IEA;Molecular Function-IEA;Biological Process-IMP;Cellular Component-IEA;Biological Process-IDA	11	GO:0000977;GO:0004879;GO:0005634;GO:0006357;GO:0008270;GO:0030522;GO:0042594;GO:0042632;GO:0043401;GO:0070328;GO:0070873	RNA polymerase II regulatory region sequence-specific DNA binding;nuclear receptor activity;nucleus;regulation of transcription by RNA polymerase II;zinc ion binding;intracellular receptor signaling pathway;response to starvation;cholesterol homeostasis;steroid hormone mediated signaling pathway;triglyceride homeostasis;regulation of glycogen metabolic process	Molecular Function;Molecular Function;Cellular Component;Biological Process;Molecular Function;Biological Process;Biological Process;Biological Process;Biological Process;Biological Process;Biological Process
CON_MALE_contig_10086	---NA---	ttgtatttagtttttggtacttgcagcttgactgatgaagtcttaaggaaatcatcattaccatcatcactatcatcactaaacagcgatgtatttttcttatctaacataacttgcgatgtgctaaggctttctttgttaattgatttacttttatgaatacttggccgacttgtggaagaaccaaatagatcgtcatcactttctgagttagaatctccaaaaa	226
CON_MALE_contig_10087	SPAT5_HUMANRecName: Full=Spermatogenesis-associated protein 5; AltName: Full=ATPase family protein 2 homolog; AltName: Full=Spermatogenesis-associated factor protein	caaacaataacgagaaaatataaaatgaatgtccgtctccctggaatgaaaaaaaaatatagaccgaggttttatgttttcttcatatattcttcatataaacgtaacaaatctggacttgttcgcggttgaacaacttttaaggcatattcgaattcggacattgtcacttcggtagcatcgaaactttcctccagtgtctttaaggcagcctcatgacacacagcttggatttcggcacccgaatagcctttagtgcaatcaaccaattttcggagatcaacattctccgataaaggcattttttgtagcttgatttggaaaatttgtc	331	20	3.8E-16	58.70%	swissprot	gi|308153554|sp|Q8NB90.3|SPAT5_HUMANRecName: Full=Spermatogenesis-associated protein 5 AltName: Full=ATPase family protein 2 homolog AltName: Full=Spermatogenesis-associated factor protein;gi|187611511|sp|Q3UMC0.2|SPAT5_MOUSERecName: Full=Spermatogenesis-associated protein 5 AltName: Full=Spermatogenesis-associated factor protein;gi|75334903|sp|Q9LET7.1|CI111_ARATHRecName: Full=Calmodulin-interac…	Homo sapiens;Mus musculus;Arabidopsis thaliana;Methanocaldococcus jannaschii DSM 2661;Saccharomyces cerevisiae S288C;Halobacterium salinarum NRC-1;Thermoplasma acidophilum DSM 1728;Archaeoglobus fulgidus DSM 4304;Schizosaccharomyces pombe 972h-;Archaeoglobus fulgidus DSM 4304;Homo sapiens;Methanopyrus kandleri AV19;Bos taurus;Arabidopsis thaliana;Haloferax volcanii DS2;Sulfolobus acidocaldarius D…	3.8E-16;3.1E-15;1.1E-11;3.3E-11;1.1E-10;1.8E-10;1.8E-10;2.5E-10;5.8E-10;1.8E-9;4.2E-9;7.1E-9;1.8E-8;7.0E-8;5.4E-7;5.6E-7;6.7E-7;8.2E-7;8.4E-7;1.0E-6	893;893;1022;903;780;742;745;398;809;733;753;436;767;603;406;780;486;805;805;402	85;85;82;90;70;80;87;72;81;96;84;66;72;83;70;84;97;91;91;67	50;50;50;51;42;49;50;49;49;59;47;43;43;47;42;45;50;49;49;40	58.82%;58.82%;60.98%;56.67%;60.00%;61.25%;57.47%;68.06%;60.49%;61.46%;55.95%;65.15%;59.72%;56.63%;60.00%;53.57%;51.55%;53.85%;53.85%;59.70%	9.52%;9.52%;8.02%;9.97%;8.97%;10.78%;11.68%;18.09%;10.01%;13.10%;11.16%;15.14%;9.39%;13.76%;17.24%;10.77%;19.96%;11.30%;11.30%;16.67%	77.04%;77.04%;74.32%;81.57%;63.44%;72.51%;78.85%;65.26%;73.41%;87.01%;76.13%;59.82%;65.26%;75.23%;63.44%;76.13%;87.92%;82.48%;82.48%;60.73%	1;1;1;2;1;2;1;1;1;2;2;1;2;2;1;1;1;1;1;1	-3;-3;-3;-3;-3;-3;-3;-3;-3;-3;-3;-3;-3;-3;-3;-3;-3;-3;-3;-3	308153554;187611511;75334903;2492505;416590;12229754;11387127;3122632;74676032;41688749;292495038;22096006;187611463;28201774;302425218;73920780;238690595;257051069;82183742;1709799	Q8NB90;Q3UMC0;Q9LET7;Q58556;P32794;Q9HPF0;O05209;O28303;O60058;O28972;Q9BVQ7;Q8TX03;A7YSY2;Q9ZPR1;D4GUJ7;Q07590;B5X3X5;P23787;Q6GL04;P54814	75.8702;73.1738;63.1586;61.6178;60.077;59.6918;59.6918;58.9214;58.151;56.6102;55.8398;55.0694;53.9138;51.9878;49.6766;49.6766;49.2914;49.2914;48.9062;48.9062	gi|308153554|sp|Q8NB90.3|SPAT5_HUMANRecName: Full=Spermatogenesis-associated protein 5 AltName: Full=ATPase family protein 2 homolog AltName: Full=Spermatogenesis-associated factor protein	Homo sapiens	3.8E-16	893	85	50	58.82%	9.52%	77.04%	1	-3	308153554	Q8NB90	758702	MJ1156;MJ1156;vcp;katna1;pan;SPATA5L1;vcp;vcp;vcp;vcp;katna1;vcp;vcp;CDC48B;katna1;afg2;vcp;katna1;vcp;AFG2;vcp;CDC48B;CDC48B;vat;CIP111;CDC48B;SPATA5;Spata5;CDC48B;pan1;pan;afg2;katna1;pan;katna1;vcp;pan;SPATA5L1;Spata5;cdcH;AFG2;P54814;katna1;vcp;vcp;vcp;AFG2;vat;katna1;katna1;vcp;SPATA5;afg2;vcp;vcp;vat;katna1;SPATA5;vcp;Spata5;vcp;vcp;vcp;vcp;vcp;SPATA5;cdcH;P54814;AF_1297;vcp;P54814;katna1;v…	243232;243232;8355;8030;224325;9606;8355;8355;8355;8364;8030;8364;8355;3702;8030;284812;8364;8030;8364;559292;8355;3702;3702;273075;3702;3702;9606;10090;3702;309800;224325;284812;8030;224325;8030;8355;224325;9913;10090;64091;559292;7130;8030;8364;8355;8355;559292;273075;8030;8030;8364;9606;284812;8355;8355;273075;8030;9606;8364;10090;8355;8355;8355;8364;8355;9606;64091;7130;224325;8355;7130;8030;…			GO:0006914-IEA;GO:0006914-ISS;GO:0009507-IDA;GO:0042493-IMP;GO:0005829-IEA;GO:0005829-N/A;GO:0010498-ISS;GO:0036402-IEA;GO:0016567-ISS;GO:0016887-ISS;GO:0016887-NAS;GO:0016887-IDA;GO:0007283-IEA;GO:0061857-ISS;GO:0008017-IEA;GO:0007049-IEA;GO:0005783-IEA;GO:0044877-ISS;GO:0044877-IPI;GO:0005622-IDA;GO:0005516-IEA;GO:0005516-TAS;GO:0005516-IDA;GO:0051013-IEA;GO:0030496-ISS;GO:0032510-ISS;GO:003421…	autophagy-IEA;autophagy-ISS;chloroplast-IDA;response to drug-IMP;cytosol-IEA;cytosol-N/A;proteasomal protein catabolic process-ISS;proteasome-activating ATPase activity-IEA;protein ubiquitination-ISS;ATPase activity-ISS;ATPase activity-NAS;ATPase activity-IDA;spermatogenesis-IEA;endoplasmic reticulum stress-induced pre-emptive quality control-ISS;microtubule binding-IEA;cell cycle-IEA;endoplasmic…	Biological Process-IEA;Biological Process-ISS;Cellular Component-IDA;Biological Process-IMP;Cellular Component-IEA;Cellular Component-N/A;Biological Process-ISS;Molecular Function-IEA;Biological Process-ISS;Molecular Function-ISS;Molecular Function-NAS;Molecular Function-IDA;Biological Process-IEA;Biological Process-ISS;Molecular Function-IEA;Biological Process-IEA;Cellular Component-IEA;Molecula…	14	GO:0005516;GO:0005634;GO:0006974;GO:0007420;GO:0009535;GO:0010498;GO:0015630;GO:0016887;GO:0030687;GO:0042273;GO:0042493;GO:0043933;GO:0044427;GO:0044430	calmodulin binding;nucleus;cellular response to DNA damage stimulus;brain development;chloroplast thylakoid membrane;proteasomal protein catabolic process;microtubule cytoskeleton;ATPase activity;preribosome, large subunit precursor;ribosomal large subunit biogenesis;response to drug;protein-containing complex subunit organization;chromosomal part;cytoskeletal part	Molecular Function;Cellular Component;Biological Process;Biological Process;Cellular Component;Biological Process;Cellular Component;Molecular Function;Cellular Component;Biological Process;Biological Process;Biological Process;Cellular Component;Cellular Component	EC:3.6.1.3;EC:3.6.1.15	Adenosinetriphosphatase;Nucleoside-triphosphate phosphatase	noIPR;noIPR;noIPR;IPR027417
CON_MALE_contig_10088	F214A_XENTRRecName: Full=Protein FAM214A	caaaaaggcattttggtgaagactacatagtcatagacgcaacacagaaatatgagaaaaattttaagaggctgggagaagatggggtatgggggcggggggcttgagaaatgcttcctagaagttttcattctcttctaaatattattgtgtaaagatcattatttgtaatatttttgnnnctccaacaaatcgtatgggcagcattatcatgatgttttcgttttgtgtatttttcttttcgtcagtatagttgttgttatttaaacccatatcctttgccagcgtttcataagtttttgttgcagctgttgcaacatttcgactggcaagcatgcagcttttaacaactactaaatcttactacttgttgtctgatcttggcgtgcactatatttg…	593	11	3.9E-7	80.40%	swissprot	gi|82179050|sp|Q5FW46.1|F214A_XENTRRecName: Full=Protein FAM214A;gi|380865380|sp|Q1LV22.2|F214A_DANRERecName: Full=Protein FAM214A;gi|166218826|sp|Q32MH5.2|F214A_HUMANRecName: Full=Protein FAM214A;gi|341941044|sp|Q69ZK7.3|F214A_MOUSERecName: Full=Protein FAM214A;gi|380865379|sp|Q5ZI58.2|F214A_CHICKRecName: Full=Protein FAM214A;gi|74749892|sp|Q7L5A3.1|F214B_HUMANRecName: Full=Protein FAM214B;gi|75…	Xenopus tropicalis;Danio rerio;Homo sapiens;Mus musculus;Gallus gallus;Homo sapiens;Pongo abelii;Macaca fascicularis;Rattus norvegicus;Bos taurus;Mus musculus	3.9E-7;1.3E-6;2.1E-6;4.2E-6;4.8E-6;9.1E-5;9.3E-5;9.3E-5;9.9E-5;1.0E-4;1.1E-4	946;989;1076;1075;1093;538;538;538;538;538;538	42;42;40;40;40;37;37;37;37;37;37	35;35;33;33;33;29;29;29;29;29;29	83.33%;83.33%;82.50%;82.50%;82.50%;78.38%;78.38%;78.38%;78.38%;78.38%;78.38%	4.44%;4.25%;3.72%;3.72%;3.66%;6.88%;6.88%;6.88%;6.88%;6.88%;6.88%	21.25%;21.25%;20.24%;20.24%;20.24%;18.72%;18.72%;18.72%;18.72%;18.72%;18.72%	1;1;1;1;1;1;1;1;1;1;1	-3;-3;-3;-3;-3;-3;-3;-3;-3;-3;-3	82179050;380865380;166218826;341941044;380865379;74749892;75041999;75076280;81883243;75057760;81897142	Q5FW46;Q1LV22;Q32MH5;Q69ZK7;Q5ZI58;Q7L5A3;Q5RBA3;Q4R676;Q5PQM8;Q5BIM2;Q8BR27	53.1434;51.2174;50.8322;50.0618;49.6766;45.8246;45.8246;45.8246;45.8246;45.8246;45.4394	gi|82179050|sp|Q5FW46.1|F214A_XENTRRecName: Full=Protein FAM214A	Xenopus tropicalis	3.9E-7	946	42	35	83.33%	4.44%	21.25%	1	-3	82179050	Q5FW46	531434	Fam214a;FAM214B;Fam214a;FAM214B;FAM214B;Fam214b;FAM214B;Fam214a;FAM214B;FAM214B;Fam214b;Fam214b;Fam214b;Fam214b;Fam214a;Fam214b;Fam214b;Fam214b;Fam214a;FAM214A;Fam214b;Fam214a;FAM214A;Fam214b	10090;9606;10090;9606;9913;10090;9913;10090;9606;9606;10090;10090;10090;10090;10090;10090;10116;10090;10090;9606;10090;10090;9606;10116			GO:0005515-IPI;GO:0008150-ND;GO:0005575-ND;GO:0003674-ND;GO:0005634-IEA;GO:0005634-ISO;GO:0005634-IDA	protein binding-IPI;biological_process-ND;cellular_component-ND;molecular_function-ND;nucleus-IEA;nucleus-ISO;nucleus-IDA	Molecular Function-IPI;Biological Process-ND;Cellular Component-ND;Molecular Function-ND;Cellular Component-IEA;Cellular Component-ISO;Cellular Component-IDA							noIPR
CON_MALE_contig_10089	C6A21_DROMERecName: Full=Probable cytochrome P450 6a21; AltName: Full=CYPVIA21	gaagtaaaggtaggtgaaagcttattgcgcataaaacgccatttatctccttccaaattcaatagatgacctgtgagaggatcatcttcggcattgttatagaaacctcgatccacaaattttgaaaaatctttaatgagaatttgtttcattaaaactggatccaataccaggacagcaggtttggtgaaccaatagaaaccgacaaaagggccagcagttttgtatttatcgtaatattcacggagaattgcattatagcttctgg	268	20	4.5E-34	68.49%	swissprot	gi|11386702|sp|Q9V774.1|C6A21_DROMERecName: Full=Probable cytochrome P450 6a21 AltName: Full=CYPVIA21;gi|12644426|sp|Q27594.3|CP6A9_DROMERecName: Full=Cytochrome P450 6a9 AltName: Full=CYPVIA9;gi|11386706|sp|Q9VB31.1|C6A18_DROMERecName: Full=Probable cytochrome P450 6a18 AltName: Full=CYPVIA18;gi|12644217|sp|P33270.2|CP6A2_DROMERecName: Full=Cytochrome P450 6a2 AltName: Full=CYPVIA2 AltName: Full…	Drosophila melanogaster;Drosophila melanogaster;Drosophila melanogaster;Drosophila melanogaster;Drosophila melanogaster;Musca domestica;Drosophila melanogaster;Drosophila melanogaster;Drosophila melanogaster;Drosophila melanogaster;Drosophila melanogaster;Drosophila melanogaster;Drosophila melanogaster;Drosophila melanogaster;Musca domestica;Musca domestica;Drosophila melanogaster;Blattella germa…	4.5E-34;1.3E-33;2.0E-28;4.6E-27;9.5E-26;1.2E-25;1.9E-25;2.4E-23;1.6E-21;4.1E-21;4.6E-21;2.9E-19;9.9E-19;1.5E-18;1.3E-17;2.3E-17;4.3E-17;5.1E-17;1.3E-16;2.4E-16	504;504;507;506;499;509;506;509;502;501;518;503;508;501;520;516;493;524;512;488	88;88;89;81;84;83;89;86;89;88;85;86;79;89;88;88;78;90;88;82	69;69;66;61;59;61;66;56;61;60;55;57;52;60;57;55;53;59;53;48	78.41%;78.41%;74.16%;75.31%;70.24%;73.49%;74.16%;65.12%;68.54%;68.18%;64.71%;66.28%;65.82%;67.42%;64.77%;62.50%;67.95%;65.56%;60.23%;58.54%	17.46%;17.46%;17.55%;16.01%;16.83%;16.31%;17.59%;16.90%;17.73%;17.56%;16.41%;17.10%;15.55%;17.76%;16.92%;17.05%;15.82%;17.18%;17.19%;16.80%	98.51%;98.51%;99.63%;90.67%;94.03%;92.91%;99.63%;96.27%;99.63%;98.51%;95.15%;96.27%;88.43%;99.63%;98.51%;98.51%;87.31%;100.75%;98.51%;91.79%	1;1;1;1;1;1;1;1;1;1;1;1;1;1;1;1;1;1;1;1	-3;-3;-3;-3;-3;-3;-3;-3;-3;-3;-3;-3;-3;-3;-3;-3;-3;-3;-3;-3	11386702;12644426;11386706;12644217;12643917;117184;12644425;11386694;11386700;11386701;11386654;11386688;11386710;11386699;47605527;47605405;11386695;47605528;11386717;47117921	Q9V774;Q27594;Q9VB31;P33270;Q9V769;P13527;Q27593;Q9V4U7;Q9V771;Q9V773;Q9V776;P82711;Q9VFP1;Q9V770;Q964Q7;Q27698;Q9V4U9;Q964R0;Q9W223;Q9V979	124.405;123.25;109.383;105.531;101.679;101.679;100.908;95.1301;89.7373;88.5817;88.5817;83.5741;82.0333;81.6481;78.9518;78.1814;77.411;77.0258;75.8702;75.0998	gi|11386702|sp|Q9V774.1|C6A21_DROMERecName: Full=Probable cytochrome P450 6a21 AltName: Full=CYPVIA21	Drosophila melanogaster	4.5E-34	504	88	69	78.41%	17.46%	98.51%	1	-3	11386702	Q9V774	124405	Cyp6d5;Cyp6a2;Cyp6u1;Cyp6a9;Cyp6a20;Cyp6d2;Cyp6a23;Cyp6a2;Cyp6a9;Cyp6d5;Cyp6a18;Cyp6a2;Cyp6a23;Cyp6a18;Cyp6d5;Cyp6a17;Cyp6a14;Cyp317a1;Cyp6a18;Cyp6d5;Cyp6a13;Cyp6a23;Cyp6a22;Cyp6a2;Cyp6a14;Cyp6a2;Cyp6u1;Cyp6a23;Cyp6d2;Cyp6a17;Cyp6d2;Cyp6a22;Cyp6a22;CYP6A1;Cyp6a22;Cyp6a13;CYP6D1;Cyp6d5;Cyp6a13;Cyp6a13;Cyp6a14;Cyp6d5;Cyp6a9;Cyp6u1;Cyp6a2;Cyp6u1;Cyp6d2;Cyp6a23;Cyp6a8;Cyp6a8;Cyp6a9;Cyp6a8;Cyp6d5;Cyp6…	7227;7227;7227;7227;7227;7227;7227;7227;7227;7227;7227;7227;7227;7227;7227;7227;7227;7227;7227;7227;7227;7227;7227;7227;7227;7227;7227;7227;7227;7227;7227;7227;7227;7370;7227;7227;7370;7227;7227;7227;7227;7227;7227;7227;7227;7227;7227;7227;7227;7227;7227;7227;7227;7227;7227;7227;7227;7227;7227;7227;7370;7227;7227;7227;7370;7227;7370;7227;7370;7227;7227;7370;7227;7227;7227;7227;7227;7227;7370;7227…			GO:0005789-IEA;GO:0005506-IEA;GO:0048252-IDA;GO:0002118-IMP;GO:0046872-IEA;GO:0016020-IEA;GO:0018685-IDA;GO:0016705-IEA;GO:0050829-IMP;GO:0004497-IEA;GO:0022900-IEA;GO:0005783-IEA;GO:0031090-IEA;GO:0046680-IMP;GO:0016491-IEA;GO:0016491-IBA;GO:0070330-IEA;GO:0043231-IEA;GO:0017143-IDA;GO:0012505-N/A;GO:0055114-IEA;GO:0040040-IMP;GO:0031000-IDA;GO:0009055-ISS;GO:1901563-IMP;GO:0020037-IEA;GO:004274…	endoplasmic reticulum membrane-IEA;iron ion binding-IEA;lauric acid metabolic process-IDA;aggressive behavior-IMP;metal ion binding-IEA;membrane-IEA;alkane 1-monooxygenase activity-IDA;oxidoreductase activity, acting on paired donors, with incorporation or reduction of molecular oxygen-IEA;defense response to Gram-negative bacterium-IMP;monooxygenase activity-IEA;electron transport chain-IEA;endo…	Cellular Component-IEA;Molecular Function-IEA;Biological Process-IDA;Biological Process-IMP;Molecular Function-IEA;Cellular Component-IEA;Molecular Function-IDA;Molecular Function-IEA;Biological Process-IMP;Molecular Function-IEA;Biological Process-IEA;Cellular Component-IEA;Cellular Component-IEA;Biological Process-IMP;Molecular Function-IEA;Molecular Function-IBA;Molecular Function-IEA;Cellular…	17	GO:0002118;GO:0005506;GO:0005783;GO:0006118;GO:0009055;GO:0016020;GO:0017143;GO:0018685;GO:0020037;GO:0031000;GO:0040040;GO:0044422;GO:0046680;GO:0048252;GO:0050829;GO:0055114;GO:1901563	aggressive behavior;iron ion binding;endoplasmic reticulum;obsolete electron transport;electron transfer activity;membrane;insecticide metabolic process;alkane 1-monooxygenase activity;heme binding;response to caffeine;thermosensory behavior;organelle part;response to DDT;lauric acid metabolic process;defense response to Gram-negative bacterium;oxidation-reduction process;response to camptothecin	Biological Process;Molecular Function;Cellular Component;Biological Process;Molecular Function;Cellular Component;Biological Process;Molecular Function;Molecular Function;Biological Process;Biological Process;Cellular Component;Biological Process;Biological Process;Biological Process;Biological Process;Biological Process	EC:1.14.15.3;EC:1.14.15	Alkane 1-monooxygenase;Acting on paired donors, with incorporation or reduction of molecular oxygen. The oxygen incorporated need not be derived from O(2)	IPR036396;IPR001128;noIPR;noIPR;IPR036396
CON_MALE_contig_1009	TR1L1_XENLARecName: Full=Translocating chain-associated membrane protein 1-like 1	gttggacacgacggaaagaaaacgatagcagtttcaacgtaacagatactataagcatactggaatcgttagtgcagcggagtggatagaagaaattaaaaacttattttagcagaattgcatttacttaccagttgaggagctgcagttttattcactcacgatggctataaaaccaattaatttgggacgtaagaacacaaataaaaacccacccattttaagccatgaatttgttatacaaaatcatgccgacatcatctcatgtgtggcaatggttttcgtattgggtttgatggatgaatcgacatcgccttttgccagcgccttcatttctttgcaccacaatgttagtggtgcagagccaacacgtgaacaacctatgggaaagccattcac…	1984	20	3.1E-65	55.26%	swissprot	gi|82182635|sp|Q6DED0.1|TR1L1_XENLARecName: Full=Translocating chain-associated membrane protein 1-like 1;gi|109940039|sp|Q9GKZ4.3|TRAM1_BOVINRecName: Full=Translocating chain-associated membrane protein 1;gi|81883693|sp|Q5XI41.3|TRAM1_RATRecName: Full=Translocating chain-associated membrane protein 1;gi|401208|sp|Q01685.2|TRAM1_CANFARecName: Full=Translocating chain-associated membrane protein 1…	Xenopus laevis;Bos taurus;Rattus norvegicus;Canis lupus familiaris;Mus musculus;Pongo abelii;Homo sapiens;Mus musculus;Homo sapiens;Homo sapiens;Mus musculus;Schizosaccharomyces pombe 972h-;Mus musculus;Homo sapiens;Bos taurus;Bos taurus;Caenorhabditis elegans;Mus musculus;Homo sapiens;Caenorhabditis elegans	3.1E-65;1.4E-64;2.0E-63;2.8E-62;3.1E-62;2.5E-61;4.0E-61;8.7E-56;8.5E-52;4.4E-45;1.3E-43;4.3E-10;4.4E-9;3.4E-8;3.3E-6;2.5E-5;2.5E-5;3.4E-5;7.4E-5;1.0E-4	373;374;374;374;374;374;374;363;369;370;370;390;393;394;393;380;329;380;380;368	325;325;325;325;325;325;325;197;197;326;327;209;106;162;193;107;106;153;107;157	191;195;195;193;194;194;194;134;131;180;186;96;61;79;81;57;53;71;56;71	58.77%;60.00%;60.00%;59.38%;59.69%;59.69%;59.69%;68.02%;66.50%;55.21%;56.88%;45.93%;57.55%;48.77%;41.97%;53.27%;50.00%;46.41%;52.34%;45.22%	87.13%;86.90%;86.90%;86.90%;86.90%;86.90%;86.90%;54.27%;53.39%;88.11%;88.38%;53.59%;26.97%;41.12%;49.11%;28.16%;32.22%;40.26%;28.16%;42.66%	49.14%;49.14%;49.14%;49.14%;49.14%;49.14%;49.14%;29.79%;29.79%;49.29%;49.45%;31.60%;16.03%;24.50%;29.18%;16.18%;16.03%;23.14%;16.18%;23.74%	1;1;1;1;1;1;1;1;1;1;1;1;1;1;1;1;1;1;1;1	2;2;2;2;2;2;2;2;2;2;2;2;2;2;2;2;2;2;2;2	82182635;109940039;81883693;401208;50401639;75041486;18202507;81878691;166231532;18202502;50401641;3915751;51316522;296434561;75070054;109892506;75012984;51316507;51316514;460425410	Q6DED0;Q9GKZ4;Q5XI41;Q01685;Q91V04;Q5R7Z3;Q15629;Q8QZR0;Q8N609;Q15035;Q924Z5;P78970;Q9D6J1;Q9HA82;Q5E9R6;Q3ZBF8;Q7Z139;Q924Z4;Q96G23;G5ED45	222.631;221.09;218.009;214.927;214.542;212.231;211.846;197.208;186.422;167.933;164.081;65.855;62.3882;59.6918;53.5286;50.8322;50.447;50.447;49.2914;48.9062	gi|82182635|sp|Q6DED0.1|TR1L1_XENLARecName: Full=Translocating chain-associated membrane protein 1-like 1	Xenopus laevis	3.1E-65	373	325	191	58.77%	87.13%	49.14%	1	2	82182635	Q6DED0	222631	hyl-2;Cers4;lag1;hyl-1;TRAM1;TRAM1;Cers4;TRAM1;TRAM1;lag1;hyl-2;TRAM1L1;CERS2;CERS2;CERS2;hyl-2;lag1;CERS2;Cers4;CERS2;CERS2;CERS4;CERS2;CERS2;CERS2;Tram1;CERS4;CERS2;TRAM1;Tram1;TRAM1;CERS2;CERS4;Tram1;hyl-2;CERS4;TRAM1;CERS2;CERS2;Tram1l1;hyl-1;hyl-2;Tram1;hyl-2;CERS4;CERS2;TRAM1;TRAM1;CERS4;tram1l1;Cers2;hyl-1;Tram1l1;Tram2;tram1l1;CERS4;TRAM1;hyl-1;TRAM1;TRAM1;lag1;Tram1;CERS4;CERS2;CERS4;TRA…	6239;10090;284812;6239;9606;9606;10090;9913;9606;284812;6239;9606;9913;9913;9606;6239;284812;9606;10090;9913;9606;9913;9913;9606;9606;10116;9913;9606;9606;10116;9601;9606;9913;10116;6239;9913;9606;9606;9913;10090;6239;6239;10090;6239;9913;9606;9615;9606;9606;8355;10090;6239;10090;10090;8355;9606;9615;6239;9606;9615;284812;10090;9606;9606;9913;9606;10090;9913;10090;10090;9606;10090;10116;9606;9913…			GO:0006616-IDA;GO:0005789-IEA;GO:0005789-ISS;GO:0005789-TAS;GO:0016020-IEA;GO:0016020-N/A;GO:0016021-IEA;GO:0016021-TAS;GO:0016740-IEA;GO:0030148-IEA;GO:0030148-TAS;GO:0030148-IDA;GO:0032964-IMP;GO:0032964-IEA;GO:0032964-ISO;GO:0030424-IDA;GO:0040012-IMP;GO:0040012-IGI;GO:0046513-IEA;GO:0046513-ISS;GO:0046513-ISO;GO:0046513-IDA;GO:0046513-IBA;GO:0050291-IEA;GO:0050291-ISO;GO:0050291-TAS;GO:005029…	SRP-dependent cotranslational protein targeting to membrane, translocation-IDA;endoplasmic reticulum membrane-IEA;endoplasmic reticulum membrane-ISS;endoplasmic reticulum membrane-TAS;membrane-IEA;membrane-N/A;integral component of membrane-IEA;integral component of membrane-TAS;transferase activity-IEA;sphingolipid biosynthetic process-IEA;sphingolipid biosynthetic process-TAS;sphingolipid biosy…	Biological Process-IDA;Cellular Component-IEA;Cellular Component-ISS;Cellular Component-TAS;Cellular Component-IEA;Cellular Component-N/A;Cellular Component-IEA;Cellular Component-TAS;Molecular Function-IEA;Biological Process-IEA;Biological Process-TAS;Biological Process-IDA;Biological Process-IMP;Biological Process-IEA;Biological Process-ISO;Cellular Component-IDA;Biological Process-IMP;Biologic…	11	GO:0005515;GO:0005783;GO:0006616;GO:0006687;GO:0016021;GO:0032964;GO:0042967;GO:0044446;GO:0045048;GO:0046513;GO:0050291	protein binding;endoplasmic reticulum;SRP-dependent cotranslational protein targeting to membrane, translocation;glycosphingolipid metabolic process;integral component of membrane;collagen biosynthetic process;obsolete acyl-carrier-protein biosynthetic process;intracellular organelle part;protein insertion into ER membrane;ceramide biosynthetic process;sphingosine N-acyltransferase activity	Molecular Function;Cellular Component;Biological Process;Biological Process;Cellular Component;Biological Process;Biological Process;Cellular Component;Biological Process;Biological Process;Molecular Function	EC:2.3.1.24	Sphingosine N-acyltransferase	IPR013599;IPR006634;noIPR;noIPR;noIPR;IPR006634
CON_MALE_contig_10090	---NA---	tcggtttctttactactcttcctccctctcgtggtctgagttctcttctagtgtgtgattccgtattttctacttgttgtgctacaccagaagaacagttgcttgctgtggggggtgcagaagaaaaatcagtttcgatgagctgttgtgtcgatattttctcctcggaccttgaaaatttatggtnnttttgttgtcctctaatttgatctagatgacgtttaataatatagttgttgtgtgataaaatgcacgaatacgattgaggtccaagttgttgttttatagttgcttgagtccaactggatttattaggattacgataatcacgtaccataaccttctg	346
CON_MALE_contig_10091	---NA---	gaaaaggtcgacattctatttttgcggtcattcgaaatcggcttttgatattgcgactttcgactttttgattttttgttttcttaaaagacgactttggtcactatctgagtcgattttggtcaatatcaaaagtgccccatatagatattaaaaaatcaagtcnnnnnnnnnnnnnnnnnnnnnnnnnnnnnnnnnnnnnnaaaaagttaaatgttgacttttgaaacctaatccattaatttaagtcaaatgaagtcaatgatacactgcttagccatctcattgagatatatgcgtctgccaatcacaatttttaaattttggaactctggatttaaatgcagatttaatattggaatattgt	367
CON_MALE_contig_10092	---NA---	cgtactactactaaaaatcatgcccagatatataaaaatattacatgcaaacatgaataccccctattatgtgtgggtaatttaaaggatttaataagaaaatattattaaaatttctaaaccacaaagaatagattcaaagaaaatgctaaaacacgagttgcaaagcaaaagcattctttgagaaaaaaagaagaaaaaacaaacaaaaacatgtttataaaaatacaaaaaggagaa	240
CON_MALE_contig_10093	---NA---	ctgtgggtcctacacgtcgtcgactgggatacatccaattatctgaagactgctcattctcagatagcttgtcattcgagcccaaatcactttttgttttatttgcagaagtgtccaagagttcatgttgtggcactgcagcatccaattcatctttgacaggatttttacgctcaacagttgcagtcttaactccatcaccatcaggtgacaaatcggatatttccgtatcggataattcagtttccaatttttggaatagcggttttgga	272
CON_MALE_contig_10094	RNO_DROPSRecName: Full=PHD finger protein rhinoceros	tgcactggaatgttgtggttcaaatccaagattgtatgtacgcatatccacaggtcccggcaacatgggctgcacaattgagtgtaaattggaagtggtattctttaggggattgttacaattcaccagagactcggtggctgannnnnnnnnnnnnnnnnnnnnnnnnnnnnnnnnnnnnnnnnnnnnnnnnnnnnnnnnnnnnnnnnnnnnnnnnnnnnnnnnnnnnnnncagcactatagttgggactacgatatttctggtggtcactgttgtgggaaatgcgactatcaatggaccgtcttcgattacgtaacgactgtaagttttccatgcctggcgtggccatctcctccnnnnnnnnnnnnnnnnnnnnnnnnnnnnnnnnnnnnnnnnnn…	910	2	1.1E-4	88.46%	swissprot	gi|223590065|sp|Q29EQ3.2|RNO_DROPSRecName: Full=PHD finger protein rhinoceros;gi|74884270|sp|Q7YZH1.1|RNO_DROMERecName: Full=PHD finger protein rhinoceros	Drosophila pseudoobscura pseudoobscura;Drosophila melanogaster	1.1E-4;1.3E-4	3313;3241	26;26	23;23	88.46%;88.46%	.78%;.80%	8.57%;8.57%	3;1	-2;-2	223590065;74884270	Q29EQ3;Q7YZH1	47.3654;47.3654	gi|223590065|sp|Q29EQ3.2|RNO_DROPSRecName: Full=PHD finger protein rhinoceros	Drosophila pseudoobscura pseudoobscura	1.1E-4	3313	26	23	88.46%	.78%	8.57%	3	-2	223590065	Q29EQ3	473654	rno;rno;rno;rno;rno;rno;rno;rno;rno;rno;rno;rno;rno;rno;rno;rno;rno;rno;rno;rno;rno;rno;rno;rno;rno;rno;rno;rno;rno;rno;rno;rno	7227;7227;46245;7227;7227;46245;46245;46245;46245;46245;46245;46245;7227;7227;46245;7227;46245;46245;46245;7227;7227;46245;46245;7227;46245;46245;7227;7227;46245;7227;7227;46245			GO:0042051-IMP;GO:0042051-IEA;GO:0042051-ISS;GO:0046872-IEA;GO:0007275-IEA;GO:0042059-IMP;GO:0042059-IEA;GO:0042059-ISS;GO:0003674-ND;GO:0005634-IEA;GO:0005634-ISS;GO:0005634-IDA	compound eye photoreceptor development-IMP;compound eye photoreceptor development-IEA;compound eye photoreceptor development-ISS;metal ion binding-IEA;multicellular organism development-IEA;negative regulation of epidermal growth factor receptor signaling pathway-IMP;negative regulation of epidermal growth factor receptor signaling pathway-IEA;negative regulation of epidermal growth factor recept…	Biological Process-IMP;Biological Process-IEA;Biological Process-ISS;Molecular Function-IEA;Biological Process-IEA;Biological Process-IMP;Biological Process-IEA;Biological Process-ISS;Molecular Function-ND;Cellular Component-IEA;Cellular Component-ISS;Cellular Component-IDA
CON_MALE_contig_10095	---NA---	atggatgccgtagtgggtattatttgtatggtgtatgtgacacaggctttaagtccttcgattcttatactggtattggtggtcttttgatcaaaagccgtcaccacattatcttcatcatcccaaccggacaagcggtaacctgtcacacacaaatcggcaaatgtaggtggatcccaggatatatcaagggcaaacggttcagctttaactttttgattactgacggcagaaggttttccctctttcatattgaaannntactgaaggcatcccctctagaaccattaagtgactgaggaacaatagtgtaattatatactccacatggttgcaggctatcaaaggttgcatcagttccagaaatgttatacgatgaattatctggtnnnnnnnnnn…	722
CON_MALE_contig_10096	---NA---	gatttggttcaggatctaagttcaagtgtaaagaaaaatcctgcttttaaagagaaacctttacaacttttgggtgcaaaaaagaaaagtgatcaacgtaaatccgacgttaaagtcaagaaacaaaaaattgattatgttctacccaagttacaacaattcaagagccacttaagtatagaactttcatccgacgatgtggaattacttatcaacggcagtgcagaaaagcaaaaatcatctata	246
CON_MALE_contig_10097	---NA---	aaataattgatagatgaaacaacgttttttatgtttacgaaagagatttgaaaaatatagagtgatttatactgatatcctcgaaatgtttgccgagacgaaaacaatggaagcgcacaatcagattgcgctattaatataccagcaaataccttttaaattcaatttattaaaggaaattcaagaatggatgtttcaacacgacgcaaaaggaattgagaaaatccacaaacccataaaatcatataagcctaaacattatgaaatgcttagtggagaaacattattctgtccgtcctt	300
CON_MALE_contig_10098	CC14A_DANRERecName: Full=Dual specificity protein phosphatase CDC14AB; AltName: Full=CDC14 cell division cycle 14 homolog AB	aaatttcattaatcgattgtctaaatgctgtctcgaaggccatgaaggctggtttcttcaactttgaggatttcgatgctgaggaatatgaatactatgaacgtgtagagaatggtgatttcaattggattgtaccacaaaaattcatagcattttgtgggccacatcagaaatcgaaaacactaccaaatggatatccctgtcactcgcccgagacatactttgaatactttcgcagtaataatgtcaccaccgccatatgggcccagtnnnnnnnnnnnnnnnnnnnnnnnnnnnnnnnnnnnnnnnnnnnnnnnnnnnnnnnnnnnnnntagatggaagtacacctagtgatttgattttaaagaaattcttgcaaatatgtgagactacaaaggg…	836	12	1.4E-44	75.84%	swissprot	gi|1133968574|sp|A0A0R4IVA4.1|CC14A_DANRERecName: Full=Dual specificity protein phosphatase CDC14AB AltName: Full=CDC14 cell division cycle 14 homolog AB;gi|56748600|sp|Q6GQT0.2|CC14A_MOUSERecName: Full=Dual specificity protein phosphatase CDC14A AltName: Full=CDC14 cell division cycle 14 homolog A;gi|55976620|sp|Q9UNH5.1|CC14A_HUMANRecName: Full=Dual specificity protein phosphatase CDC14A AltNam…	Danio rerio;Mus musculus;Homo sapiens;Mus musculus;Homo sapiens;Homo sapiens;Symphalangus syndactylus;Caenorhabditis elegans;Schizosaccharomyces pombe 972h-;Aspergillus nidulans FGSC A4;Saccharomyces cerevisiae S288C;Candida albicans SC5314	1.4E-44;5.0E-44;2.0E-43;2.0E-41;3.5E-41;7.0E-41;6.2E-39;1.1E-35;3.1E-17;1.9E-6;2.3E-6;3.1E-5	611;603;594;485;554;498;483;1063;537;595;551;542	86;86;86;86;86;86;86;86;49;48;47;47	65;70;68;71;69;69;68;65;35;33;32;32	75.58%;81.40%;79.07%;82.56%;80.23%;80.23%;79.07%;75.58%;71.43%;68.75%;68.09%;68.09%	14.08%;14.26%;14.48%;17.73%;15.52%;17.27%;17.81%;8.09%;9.12%;8.07%;8.53%;8.67%	30.86%;30.86%;30.86%;30.86%;30.86%;30.86%;30.86%;30.86%;17.58%;17.22%;16.87%;16.87%	2;2;2;2;2;2;2;2;2;1;1;1	3;3;3;3;3;3;3;3;2;2;2;2	1133968574;56748600;55976620;55976439;269849544;55976216;166226979;30315908;26393807;74657185;1168807;1160421760	A0A0R4IVA4;Q6GQT0;Q9UNH5;Q6PFY9;A4D256;O60729;A6N3Q4;P81299;Q9P7H1;Q5B323;Q00684;Q59NH8	108.997;114.39;109.768;107.842;104.76;105.531;104.375;102.449;55.8398;52.373;51.9878;48.521	gi|1133968574|sp|A0A0R4IVA4.1|CC14A_DANRERecName: Full=Dual specificity protein phosphatase CDC14AB AltName: Full=CDC14 cell division cycle 14 homolog AB	Danio rerio	1.4E-44	611	86	65	75.58%	14.08%	30.86%	2	3	1133968574	A0A0R4IVA4	108997	Cdc14b;CDC14A;clp1;cdc14ab;Cdc14b;cdc-14;clp1;cdc14ab;Cdc14b;Cdc14a;cdc-14;CDC14A;clp1;cdc-14;Cdc14b;CDC14;cdc-14;clp1;CDC14A;cdc-14;Cdc14a;Cdc14b;clp1;clp1;clp1;CDC14A;clp1;clp1;CDC14;CDC14B;CDC14;cdc-14;Cdc14a;cdc-14;cdc-14;clp1;Cdc14a;CDC14B;cdcA;cdc-14;cdc-14;cdc-14;Cdc14a;clp1;CDC14C;Cdc14a;CDC14C;CDC14;clp1;cdc-14;clp1;Cdc14a;cdc-14;Cdc14a;cdc-14;CDC14B;Cdc14a;CDC14C;CDC14A;Cdc14a;CDC14A;Cd…	10090;9606;284812;7955;10090;6239;284812;7955;10090;10090;6239;9606;284812;6239;10090;237561;6239;284812;9606;6239;10090;10090;284812;284812;284812;9606;284812;284812;559292;9606;559292;6239;10090;6239;6239;284812;10090;9606;227321;6239;6239;6239;10090;284812;9606;10090;9606;559292;284812;6239;284812;10090;6239;10090;6239;9606;10090;9590;9606;10090;9606;10090;10090;10090;559292;10090;9606;227321;…			GO:0005789-IEA;GO:0030869-IDA;GO:0030428-IEA;GO:0030428-IDA;GO:0071850-IMP;GO:0071850-IBA;GO:0071850-IGI;GO:0005826-IDA;GO:0051321-IEA;GO:0005829-IEA;GO:0005829-ISO;GO:0005829-IDA;GO:0034501-IMP;GO:0072425-IEA;GO:0072425-ISS;GO:0072425-ISO;GO:0072425-IDA;GO:0010972-IMP;GO:0040038-IMP;GO:0016604-IEA;GO:0016604-ISO;GO:0016604-IDA;GO:0060284-IMP;GO:0006470-IMP;GO:0006470-IEA;GO:0006470-ISS;GO:000647…	endoplasmic reticulum membrane-IEA;RENT complex-IDA;cell septum-IEA;cell septum-IDA;mitotic cell cycle arrest-IMP;mitotic cell cycle arrest-IBA;mitotic cell cycle arrest-IGI;actomyosin contractile ring-IDA;meiotic cell cycle-IEA;cytosol-IEA;cytosol-ISO;cytosol-IDA;protein localization to kinetochore-IMP;signal transduction involved in G2 DNA damage checkpoint-IEA;signal transduction involved in G…	Cellular Component-IEA;Cellular Component-IDA;Cellular Component-IEA;Cellular Component-IDA;Biological Process-IMP;Biological Process-IBA;Biological Process-IGI;Cellular Component-IDA;Biological Process-IEA;Cellular Component-IEA;Cellular Component-ISO;Cellular Component-IDA;Biological Process-IMP;Biological Process-IEA;Biological Process-ISS;Biological Process-ISO;Biological Process-IDA;Biologic…	39	GO:0000235;GO:0000778;GO:0000922;GO:0004722;GO:0004725;GO:0005515;GO:0005730;GO:0005789;GO:0005813;GO:0005829;GO:0006281;GO:0006570;GO:0008138;GO:0008283;GO:0008287;GO:0010972;GO:0016021;GO:0016604;GO:0030496;GO:0031031;GO:0034501;GO:0035335;GO:0040038;GO:0044732;GO:0051256;GO:0060091;GO:0060271;GO:0060284;GO:0071850;GO:0072425;GO:0098783;GO:0120105;GO:1902425;GO:1902846;GO:1904668;GO:1904789;GO:…	astral microtubule;condensed nuclear chromosome kinetochore;spindle pole;protein serine/threonine phosphatase activity;protein tyrosine phosphatase activity;protein binding;nucleolus;endoplasmic reticulum membrane;centrosome;cytosol;DNA repair;tyrosine metabolic process;protein tyrosine/serine/threonine phosphatase activity;cell proliferation;protein serine/threonine phosphatase complex;negative …	Cellular Component;Cellular Component;Cellular Component;Molecular Function;Molecular Function;Molecular Function;Cellular Component;Cellular Component;Cellular Component;Cellular Component;Biological Process;Biological Process;Molecular Function;Biological Process;Cellular Component;Biological Process;Cellular Component;Cellular Component;Cellular Component;Biological Process;Biological Process;…	EC:3.1.3.16;EC:3.1.3.48;EC:3.1.3.41	Protein-serine/threonine phosphatase;Protein-tyrosine-phosphatase;4-nitrophenylphosphatase	noIPR;IPR029021;IPR026068;noIPR;IPR029021
CON_MALE_contig_10099	---NA---	ttttaaatatatatatttttatcttctgtctccttgattttatgttgggatctataaaactaggtttatattcttatattcactttgtggagttttgaggtttattctttgtttttctcctgtttctactgcgctgcatatacctacaaaattgagagtaggtagaaggtggaaccatgattcttttattttgtgccaacaatagcccataagcatttatttatttgtcatataatttagaataacaggttcgtttta	258
CON_MALE_contig_101	TBL3_BOVINRecName: Full=Transducin beta-like protein 3	tgaaagtttggtcgctgaaatcaaaatcccatccagaaaattatgagttctctattaagtatgcagccgtcgctcatgacaaggaaataaatagcgtgtcattttcgccaaacaacaaaataatcgcaacagcttctcaggataagacagctaaactttggtcggcggacactcacagcattgttggtacactaagaggacatactcgaggcgtatggagcgtacgattttcgccctccgatcaaatagttctgacgacgtcatccgactgtagtttgcgcttgtggtctttgtcaaatctttcatgtcttaaacgtttagagcagacatcaaccgttctgagagcagaatttatagatcatggcaaatatattttgtcctctggttcagatggtctgt…	918	20	1.1E-61	56.29%	swissprot	gi|122136230|sp|Q2KJJ5.1|TBL3_BOVINRecName: Full=Transducin beta-like protein 3;gi|81910249|sp|Q5U2W5.1|TBL3_RATRecName: Full=Transducin beta-like protein 3;gi|81914008|sp|Q8C4J7.1|TBL3_MOUSERecName: Full=Transducin beta-like protein 3;gi|223634675|sp|Q12788.2|TBL3_HUMANRecName: Full=Transducin beta-like protein 3 AltName: Full=WD repeat-containing protein SAZD;gi|88909701|sp|Q9USN3.3|UTP13_SCHPO…	Bos taurus;Rattus norvegicus;Mus musculus;Homo sapiens;Schizosaccharomyces pombe 972h-;Saccharomyces cerevisiae S288C;Nostoc sp. PCC 7120;Paramecium tetraurelia;Podospora anserina;Paramecium tetraurelia;Arabidopsis thaliana;Chlamydomonas reinhardtii;Nostoc sp. PCC 7120;Xenopus tropicalis;Homo sapiens/Mus musculus/Rattus norvegicus;Bos taurus;Nostoc sp. PCC 7120;Saccharomyces cerevisiae S288C;Xeno…	1.1E-61;8.6E-61;1.1E-60;1.9E-59;1.4E-45;1.5E-40;1.2E-26;5.0E-25;2.1E-24;3.2E-24;5.0E-22;2.0E-21;1.2E-20;1.4E-20;1.4E-20;1.5E-20;2.8E-20;5.5E-20;7.7E-20;3.6E-19	800;800;801;808;777;817;1258;403;1356;403;317;370;1526;334;334;334;1683;798;415;328	267;273;273;273;279;303;153;162;179;162;157;159;160;150;150;150;157;138;137;167	169;172;172;170;163;166;87;88;95;87;86;87;90;82;82;82;85;73;75;86	63.30%;63.00%;63.00%;62.27%;58.42%;54.79%;56.86%;54.32%;53.07%;53.70%;54.78%;54.72%;56.25%;54.67%;54.67%;54.67%;54.14%;52.90%;54.74%;51.50%	33.38%;34.12%;34.08%;33.79%;35.91%;37.09%;12.16%;40.20%;13.20%;40.20%;49.53%;42.97%;10.48%;44.91%;44.91%;44.91%;9.33%;17.29%;33.01%;50.91%	87.25%;89.22%;89.22%;89.22%;91.18%;99.02%;50.00%;52.94%;58.50%;52.94%;51.31%;51.96%;52.29%;49.02%;49.02%;49.02%;51.31%;45.10%;44.77%;54.58%	3;2;2;3;2;1;10;2;9;2;5;2;13;3;3;3;9;2;5;3	3;3;3;3;3;3;3;3;3;3;3;3;3;3;3;3;3;3;3;3	122136230;81910249;81914008;223634675;88909701;62906651;20140995;124456088;3023956;124468202;75335857;75331274;20532311;82232080;123781540/48429182/48429183;122136017;20532307;586324;82237451;81908676	Q2KJJ5;Q5U2W5;Q8C4J7;Q12788;Q9USN3;Q05946;Q8YTC2;A0CH87;Q00808;A0DB19;Q9M2Z2;Q8W1K8;Q8YRI1;Q5M786;Q498M4/P61964/P61965;Q2KIG2;Q8YV57;P38129;Q6P2Y2;Q4V8C4	212.231;209.92;209.534;206.453;167.548;153.68;113.62;106.686;107.071;104.375;97.0561;96.2857;95.9005;93.5893;93.2041;93.2041;94.7449;93.5893;92.4337;89.3521	gi|122136230|sp|Q2KJJ5.1|TBL3_BOVINRecName: Full=Transducin beta-like protein 3	Bos taurus	1.1E-61	800	267	169	63.30%	33.38%	87.25%	3	3	122136230	Q2KJJ5	212231	Wdr5;GSPATT00015130001;WDR5;Wdr5;Wdr5;utp13;utp13;GSPATT00015130001;wdr5;UTP13;Wdr5;wdr5;alr2800;Wdr5;Wdr5;UTP13;Wdr5;utp13;UTP13;Tbl3;WDR5;utp13;Wdr5;Wdr5;TBL3;Wdr5;Tbl3;utp13;wdr5;Wdr5;TBL3;TBL3;Wdr5;UTP13;Wdr5;Wdr5;Wdr5;UTP13;WDR5;Wdr5;Wdr5;Wdr5;Wdr5;Wdr5;Wdr5;TBL3;Wdr5;Wdr5;WDR5;Wdr5b;WDR5;WDR5;TBL3;Tbl3;Tbl3;WDR5;WDR5;GSPATT00015130001;Wdr5;Tbl3;Tbl3;WDR5;TBL3;Wdr5;Wdr5;GSPATT00015130001;wdr…	10090;5888;9913;10116;10116;284812;284812;5888;8364;559292;10090;8364;103690;10090;10090;559292;10090;284812;559292;10090;9606;284812;10090;10090;9606;10090;10090;284812;8364;10116;9913;9606;10116;559292;10116;10116;10116;559292;9913;10090;10090;10090;10090;10090;10116;9913;10116;10090;9606;10116;9913;9606;9606;10116;10090;9606;9913;5888;10090;10090;10090;9606;9606;10090;10090;5888;8364;8364;5888…			GO:0005669-IDA;GO:0003723-N/A;GO:0003723-ISO;GO:0001501-IEA;GO:0001501-ISO;GO:0001501-IDA;GO:0046972-IEA;GO:0046972-ISS;GO:0046972-ISO;GO:0046972-IDA;GO:0051123-IC;GO:0046695-IDA;GO:0018024-TAS;GO:0051568-IMP;GO:0051568-IEA;GO:0051568-ISS;GO:0051568-ISO;GO:0051568-IDA;GO:0071339-IEA;GO:0071339-ISS;GO:0071339-ISO;GO:0071339-IDA;GO:0032040-IEA;GO:0032040-ISO;GO:0032040-IDA;GO:0032040-IBA;GO:0034388…	transcription factor TFIID complex-IDA;RNA binding-N/A;RNA binding-ISO;skeletal system development-IEA;skeletal system development-ISO;skeletal system development-IDA;histone acetyltransferase activity (H4-K16 specific)-IEA;histone acetyltransferase activity (H4-K16 specific)-ISS;histone acetyltransferase activity (H4-K16 specific)-ISO;histone acetyltransferase activity (H4-K16 specific)-IDA;RNA …	Cellular Component-IDA;Molecular Function-N/A;Molecular Function-ISO;Biological Process-IEA;Biological Process-ISO;Biological Process-IDA;Molecular Function-IEA;Molecular Function-ISS;Molecular Function-ISO;Molecular Function-IDA;Biological Process-IC;Cellular Component-IDA;Molecular Function-TAS;Biological Process-IMP;Biological Process-IEA;Biological Process-ISS;Biological Process-ISO;Biologica…	18	GO:0000462;GO:0000479;GO:0003723;GO:0005730;GO:0005856;GO:0006355;GO:0006366;GO:0006479;GO:0006554;GO:0010485;GO:0018024;GO:0032040;GO:0035097;GO:0042393;GO:0043967;GO:0048731;GO:0070461;GO:0120036	maturation of SSU-rRNA from tricistronic rRNA transcript (SSU-rRNA, 5.8S rRNA, LSU-rRNA);endonucleolytic cleavage of tricistronic rRNA transcript (SSU-rRNA, 5.8S rRNA, LSU-rRNA);RNA binding;nucleolus;cytoskeleton;regulation of transcription, DNA-templated;transcription by RNA polymerase II;protein methylation;lysine catabolic process;H4 histone acetyltransferase activity;histone-lysine N-methyltr…	Biological Process;Biological Process;Molecular Function;Cellular Component;Cellular Component;Biological Process;Biological Process;Biological Process;Biological Process;Molecular Function;Molecular Function;Cellular Component;Cellular Component;Molecular Function;Biological Process;Biological Process;Cellular Component;Biological Process	EC:2.1.1.43;EC:2.3.1.48	Histone-lysine N-methyltransferase;Histone acetyltransferase	IPR020472;IPR001680;IPR013934;IPR015943;noIPR;noIPR;IPR019775;IPR001680;IPR001680;IPR017986;IPR001680;noIPR;IPR036322
CON_MALE_contig_1010	HPF1_DROMERecName: Full=Histone PARylation factor 1-like	cccagaaaacaatctcttatttatcgaattcaaacatgcttaaatttaatcctttagatctttgctccaaatgcgcctttgaaatggctataaactggggacgatgaagcaatgagtaggcttgcaccaataatgagcttattaacatgtgcaactgggtatgtccgctacaaaacaagtcaatgcctagttctagggctgtgccaaagtcacattcatccaccgctatgctggcagcggttactatgggctgtaatttttccataacagcatttttaactgtgtcatttggatccgttgcagacgaaccagccgtttcaaacagttttaagattttctttaactctgcatcactttcaatgagtggtctgtagcccaattgtgttttggcctcatagg…	1354	6	0.0E0	54.56%	swissprot	gi|74948278|sp|Q9VNI3.2|HPF1_DROMERecName: Full=Histone PARylation factor 1-like;gi|152013385|sp|A2VDY4.1|HPF1_BOVINRecName: Full=Histone PARylation factor 1;gi|81900250|sp|Q8CFE2.1|HPF1_MOUSERecName: Full=Histone PARylation factor 1;gi|296434433|sp|Q9NWY4.2|HPF1_HUMANRecName: Full=Histone PARylation factor 1;gi|193806623|sp|A8MVJ9.1|HPF1L_HUMANPUTATIVE PSEUDOGENE: RecName: Full=Putative histone …	Drosophila melanogaster;Bos taurus;Mus musculus;Homo sapiens;Homo sapiens;Danio rerio	0.0E0;6.1E-51;3.1E-49;4.6E-49;1.4E-45;2.3E-44	449;346;346;346;347;348	450;312;330;318;317;315	324;166;168;164;152;163	72.00%;53.21%;50.91%;51.57%;47.95%;51.75%	100.22%;90.17%;95.38%;91.91%;91.35%;90.52%	99.70%;69.13%;73.12%;70.46%;70.24%;69.79%	1;1;1;1;1;1	-1;-1;-1;-1;-1;-1	74948278;152013385;81900250;296434433;193806623;193806748	Q9VNI3;A2VDY4;Q8CFE2;Q9NWY4;A8MVJ9;Q7SXS8	525.398;179.104;174.481;174.096;164.851;161.384	gi|74948278|sp|Q9VNI3.2|HPF1_DROMERecName: Full=Histone PARylation factor 1-like	Drosophila melanogaster	0.0E0	449	450	324	72.00%	100.22%	99.70%	1	-1	74948278	Q9VNI3	525398	CG1218;HPF1;Hpf1;HPF1;Hpf1;HPF1;HPF1;Hpf1;Hpf1;Hpf1;HPF1;Hpf1;HPF1;Hpf1;HPF1;CG1218;Hpf1;Hpf1;HPF1;HPF1;hpf1;hpf1;CG1218;CG1218;HPF1;Hpf1;Hpf1;HPF1;HPF1;HPF1;Hpf1;Hpf1;Hpf1;HPF1;hpf1;hpf1;HPF1;HPF1;Hpf1;HPF1;Hpf1;CG1218;HPF1;Hpf1;Hpf1;HPF1;HPF1;Hpf1;hpf1;Hpf1;Hpf1;Hpf1;HPF1;HPF1;hpf1;HPF1;Hpf1;CG1218;HPF1;HPF1;HPF1;CG1218;CG1218;Hpf1;Hpf1;HPF1;Hpf1;HPF1	7227;9913;10090;9913;10090;9913;9913;10090;10090;10090;9913;10090;9913;10090;9913;7227;10090;10090;9913;9606;7955;7955;7227;7227;9913;10090;10090;9606;9913;9606;10090;10090;10090;9913;7955;7955;9606;9606;10090;9606;10090;7227;9913;10090;10090;9606;9913;10090;7955;10090;10090;10090;9606;9606;7955;9606;10090;7227;9606;9913;9606;7227;7227;10090;10090;9913;10090;9913			GO:0005515-IPI;GO:0072572-IDA;GO:0008150-ND;GO:0008270-IDA;GO:0042393-IEA;GO:0042393-ISO;GO:0042393-IDA;GO:0010835-IMP;GO:0010835-IEA;GO:0010835-ISS;GO:0010835-ISO;GO:0005575-ND;GO:0018312-IEA;GO:0018312-ISS;GO:0018312-ISO;GO:0018312-IDA;GO:0003674-ND;GO:0005634-IEA;GO:0005634-ISO;GO:0005634-IDA;GO:0006974-IMP;GO:0006974-IEA;GO:0006974-ISS;GO:0006974-ISO	protein binding-IPI;poly-ADP-D-ribose binding-IDA;biological_process-ND;zinc ion binding-IDA;histone binding-IEA;histone binding-ISO;histone binding-IDA;regulation of protein ADP-ribosylation-IMP;regulation of protein ADP-ribosylation-IEA;regulation of protein ADP-ribosylation-ISS;regulation of protein ADP-ribosylation-ISO;cellular_component-ND;peptidyl-serine ADP-ribosylation-IEA;peptidyl-serine…	Molecular Function-IPI;Molecular Function-IDA;Biological Process-ND;Molecular Function-IDA;Molecular Function-IEA;Molecular Function-ISO;Molecular Function-IDA;Biological Process-IMP;Biological Process-IEA;Biological Process-ISS;Biological Process-ISO;Cellular Component-ND;Biological Process-IEA;Biological Process-ISS;Biological Process-ISO;Biological Process-IDA;Molecular Function-ND;Cellular Co…	4	GO:0005515;GO:0008270;GO:0009987;GO:0072572	protein binding;zinc ion binding;cellular process;poly-ADP-D-ribose binding	Molecular Function;Molecular Function;Biological Process;Molecular Function			IPR019361;IPR019406;noIPR;IPR019361
CON_MALE_contig_10100	---NA---	ccttacggttattgagaaagaagtagaaaaattaattaaattggagaaacaacaaagaaaacgtgaagaagaacttgcgatgaaacggcgaaaacaatttccgcaatcgcatagtaaggagaactttttgcttaatcactggattcggcaaatgttaacaccgaaggcgttcatagttacaactgcattttcaattctagttggattttgtgcttactgctacaaaaatcaagctttatctaccggtatcagttgagaaatgttaaatcgggtgccttcagtttcccttcgacatgctgatgcgcctctttgcggtgtgattattgggttttcattgttttagtttatttggaagagctgttcaacaataactcgttttttctttgcacatcttataaa…	455																																														noIPR
CON_MALE_contig_10101	---NA---	gcacaataacactggaaagagaacgcgatggctatcgttgcagctgcaactattattggccacaatattactagtgaataagatatctgctcaggactccacaccacccacagaatttgcaccacgtgtatcagccacatgcaaagcgggaacaatgaatataaaagtaaaacttgatggtccctatggtggtgcagtacatgctcgagatttccgaacaccagcctgtatggcaatgggagatggttcagatgcg	256
CON_MALE_contig_10102	---NA---	tttatttttatatgcactttcagcataaaatattagagtataattataaggggttgactttagtttcttttttggattattccgttaatattcagtagaggatttttgtatttccattcgcatttttgtttcagttaattttttgtagtttagcaatttacaagacgacaacgaattatttacttcatatagggttttttatgtttg	207
CON_MALE_contig_10103	LIPG_RATRecName: Full=Gastric triacylglycerol lipase; Short=GL; Short=Gastric lipase; AltName: Full=Lingual lipase; Flags: Precursor	tgaagagcttgctatgccatgcattaatagaacaacgggtcgttttgttattgatgatgcttctgatgatgcttgcaatgatgaggaggtgttttttatacgaaatattctcaaaccataaccatcctgggtgtagaaatcataatttgcacatttgtatcctgctctttggactcgatcagtcgttgtttttgtattttcttctggtgaatattgtaattgaa	224	1	2.5E-5	54.29%	swissprot	gi|126307|sp|P04634.1|LIPG_RATRecName: Full=Gastric triacylglycerol lipase Short=GL Short=Gastric lipase AltName: Full=Lingual lipase Flags: Precursor	Rattus norvegicus	2.5E-5	395	70	38	54.29%	17.72%	93.75%	1	-3	126307	P04634	431282	gi|126307|sp|P04634.1|LIPG_RATRecName: Full=Gastric triacylglycerol lipase Short=GL Short=Gastric lipase AltName: Full=Lingual lipase Flags: Precursor	Rattus norvegicus	2.5E-5	395	70	38	54.29%	17.72%	93.75%	1	-3	126307	P04634	431282	Lipf;Lipf;Lipf;Lipf;Lipf;Lipf;Lipf;Lipf;Lipf;Lipf;Lipf;Lipf;Lipf;Lipf;Lipf;Lipf;Lipf;Lipf;Lipf;Lipf;Lipf;Lipf;Lipf;Lipf	10116;10116;10116;10116;10116;10116;10116;10116;10116;10116;10116;10116;10116;10116;10116;10116;10116;10116;10116;10116;10116;10116;10116;10116			GO:0006108-IDA;GO:0016615-IDA;GO:0005739-IDA;GO:0006629-IEA;GO:0004806-IEA;GO:0016042-IEA;GO:0055114-IEA;GO:0016298-TAS;GO:0007586-TAS;GO:0005576-IEA;GO:0016787-IEA;GO:0016788-IEA	malate metabolic process-IDA;malate dehydrogenase activity-IDA;mitochondrion-IDA;lipid metabolic process-IEA;triglyceride lipase activity-IEA;lipid catabolic process-IEA;oxidation-reduction process-IEA;lipase activity-TAS;digestion-TAS;extracellular region-IEA;hydrolase activity-IEA;hydrolase activity, acting on ester bonds-IEA	Biological Process-IDA;Molecular Function-IDA;Cellular Component-IDA;Biological Process-IEA;Molecular Function-IEA;Biological Process-IEA;Biological Process-IEA;Molecular Function-TAS;Biological Process-TAS;Cellular Component-IEA;Molecular Function-IEA;Molecular Function-IEA	1	GO:0006629	lipid metabolic process	Biological Process			IPR006693
CON_MALE_contig_10104	---NA---	atatgatcgttgtttgaaaatggcaactttgaaaaagtcgaaaaggtgactttgaaaatgtcgaattaaaaaatctgacccacttgtaacgattccctatatctggtctggctaccttctggttctcgnnnnnnnnnnnnnnnnnnnnnnnnntggatccgtacacagaaatcatccctgaaggaaacgaactctcccaagactaagcatggttgagaaatagaaggtagccacttctggaggagatagatttgtcgttacataaataaaatggcgcccaacgtggggcaattttatttatcacttaggcttctc	315
CON_MALE_contig_10105	---NA---	agaactcaatatcactggcgacctattgggctacatagtagaagacgggttggggaacaaattgacgctgaagctggagacgagcaggagcggctttacgcaacttagctggacggacagagctcttgcgtacagtaccacggcggctgactaaacgagaggacacctcttcttgggcaacagcttcttcttcatcagctacagcaggggtttcttcgtcttcgccaatggtgg	234
CON_MALE_contig_10106	---NA---	taataatttacataatagaaacaaaccaaaaaacaaaaacaaatccgttaaagctgacatagggttagcttaattgcaaaacaagaccctccctcccccaaatcccccgtatatattatatgattattattacacaacatacatatataaaactgataaaacaaaaaggaaaaccaacaattagccagtaagcgattaacattaaatgaacgaaccgatagatgatgatgaagaagacgaaggagccgtaatccaattccccatatctatagtattaaaaaaaaatctctatcttatatgtgtatataggccctaaaggaatagcttaaaaataaac	337
CON_MALE_contig_10107	---NA---	cgtcgttttgtgctgcagacgtcgtcgtcgtcgctagaaattttggggtctcgttgccaccgatggtgttggtcctctttttgctaatatttgcctcttcttgtcaatcgaatggagctcgactccttctcttctctgccttgctgctatgccgctccaccacacggcctttcaaatcatatagccagccagagatggtaattgctgtcgtgctgcgtctgctactgcactattacttctctgtcgcctgcccactttgtcaattatttttcaccaattatttcatcaatacattcaaatactgtgggtaatctgcatcaactatcactctgccctagcacttattgcatatttccacacaaattttgcaagtttctcttcttcactttgaaatattca…	750
CON_MALE_contig_10108	---NA---	tggcgcactgcgagcctcagcttctttacgggctttagcttctagctcctctttttggaccatttgtattttttgaaaatttgcagggttggctactgaaacataatcgtcgactagtgtgcgatgttttgcagcaacagttgatacgggcagttgtaagcccgatgaggacatatcttctgttaaggccaccgatttacccttttttgattttccagctggtaatgcgggaaagtcaacagcacttgactttttagccgggcctgtgctgacgttacttgcaggtcgattggacacatgtataaccataccgctactactagttgggccattctttggcgctggtgttcttggtacagctcccgtaggttgggatggtttcttttttagcatagcaga…	419																																														noIPR
CON_MALE_contig_10109	---NA---	atttcctgaatcaccattttcatagctggtattattcgaggaagatggcagtggtatttcatcataaccatgattaccttgacgctgctgctgaacaccaccagggcacgttgtatattgttgtaactgttgttgttgcggtgattgcaattgagactgtgttggagatagattttgattattattacccatatcttcagtttcatcatcctccattataagatatttttcgtacataacttccagctgtgagcccaaactctcaaagttactataaaataaatccaaagtcattaacataatgg	305																																														noIPR
CON_MALE_contig_1011	PDP1_MOUSERecName: Full=[Pyruvate dehydrogenase	tggtaaaacaaatacaattcgatccaatgaaacaaaaatataactaataaataaattaggatgatttcgatgttaaggctttaatacgttcagaattgaaataaatgactgttatggtgatatcatcacgataataacgtacagagtcttgaggtagtgagaggtaatacgatattttcgagtgttcaacgccgtaatcggtgccgcccaaagcatgacgaattaaatgtgtcgcagagttctggtccaacggttttcgtttacgtccagcctttcgttctgccaacatatccgatatagattgtaaagtaacgtcgccgcttggcagtttaactggctccattattatttttgaatttaaatgttccgctaccagagcaacaacttgggatggtgata…	1723	20	5.5E-97	50.13%	swissprot	gi|85701163|sp|Q3UV70.1|PDP1_MOUSERecName: Full=[Pyruvate dehydrogenase [acetyl-transferring]]-phosphatase 1, mitochondrial Short=PDP 1 AltName: Full=Protein phosphatase 2C AltName: Full=Pyruvate dehydrogenase phosphatase catalytic subunit 1 Short=PDPC 1 Flags: Precursor;gi|78099789|sp|Q9P0J1.3|PDP1_HUMANRecName: Full=[Pyruvate dehydrogenase [acetyl-transferring]]-phosphatase 1, mitochondrial Sho…	Mus musculus;Homo sapiens;Pongo abelii;Bos taurus;Rattus norvegicus;Homo sapiens;Rattus norvegicus;Schizosaccharomyces pombe 972h-;Saccharomyces cerevisiae S288C;Arabidopsis thaliana;Arabidopsis thaliana;Oryza sativa Japonica Group;Arabidopsis thaliana;Arabidopsis thaliana;Arabidopsis thaliana;Oryza sativa Japonica Group;Oryza sativa Japonica Group;Arabidopsis thaliana;Arabidopsis thaliana;Oryza …	5.5E-97;1.9E-96;2.1E-96;2.2E-96;1.0E-95;4.7E-91;1.7E-88;7.3E-48;3.7E-45;2.4E-16;3.6E-16;3.8E-16;4.3E-16;5.0E-16;5.8E-16;2.6E-15;4.6E-15;8.8E-14;1.7E-13;1.7E-13	538;537;537;538;538;529;530;444;572;856;674;520;650;493;783;596;386;379;654;593	462;462;462;462;462;486;462;422;456;207;212;254;212;257;220;211;242;379;286;153	272;271;271;272;270;267;265;195;209;102;98;117;98;119;100;102;109;155;116;77	58.87%;58.66%;58.66%;58.87%;58.44%;54.94%;57.36%;46.21%;45.83%;49.28%;46.23%;46.06%;46.23%;46.30%;45.45%;48.34%;45.04%;40.90%;40.56%;50.33%	85.87%;86.03%;86.03%;85.87%;85.87%;91.87%;87.17%;95.05%;79.72%;24.18%;31.45%;48.85%;32.62%;52.13%;28.10%;35.40%;62.69%;100.00%;43.73%;25.80%	80.44%;80.44%;80.44%;80.44%;80.44%;84.62%;80.44%;73.48%;79.40%;36.04%;36.91%;44.23%;36.91%;44.75%;38.31%;36.74%;42.14%;65.99%;49.80%;26.64%	1;1;1;1;1;1;1;1;1;1;1;1;1;1;1;1;1;1;1;1	-1;-1;-1;-1;-1;-1;-1;-1;-1;-1;-1;-1;-1;-1;-1;-1;-1;-1;-1;-1	85701163;78099789;75061839;548465;12585293;12585321;12585294;212277958;55584078;332278134;75181210;75144845;75207302;75274292;158514812;75135808;75145983;75265640;75216896;223635518	Q3UV70;Q9P0J1;Q5RA52;P35816;O88483;Q9P2J9;O88484;O14189;Q12511;Q8RWN7;Q9LZ86;Q7XVF9;Q9SR24;Q9LUS8;O82302;Q6ZGY0;Q7Y138;Q9SD12;Q9ZV25;A3AZ89	308.916;307.375;307.375;307.375;305.449;293.123;286.574;176.022;171.4;86.2705;85.5001;85.1149;85.1149;84.3445;85.1149;82.8037;80.8777;76.6406;77.0258;77.0258	gi|85701163|sp|Q3UV70.1|PDP1_MOUSERecName: Full=[Pyruvate dehydrogenase [acetyl-transferring]]-phosphatase 1, mitochondrial Short=PDP 1 AltName: Full=Protein phosphatase 2C AltName: Full=Pyruvate dehydrogenase phosphatase catalytic subunit 1 Short=PDPC 1 Flags: Precursor	Mus musculus	5.5E-97	538	462	272	58.87%	85.87%	80.44%	1	-1	85701163	Q3UV70	308916	LOC_Os05g02110;LOC_Os02g46490;PDP2;PDP1;LOC_Os03g61690;LOC_Os02g46490;PTC5;SPAC10F6.17c;LOC_Os03g61690;PLL1;PDP1;Pdp2;PLL2;PDP1;PTC5;POL;LOC_Os02g46490;LOC_Os02g46490;LOC_Os03g61690;PLL1;At3g16560;PDP1;Pdp1;POL;At3g51370;Pdp1;Pdp1;POL;At3g16560;LOC_Os02g46490;At3g16560;At3g51370;PTC5;Pdp2;LOC_Os05g02110;Pdp2;Pdp1;PDP2;PLL4;Pdp1;PDP1;PLL2;PTC5;Pdp2;PTC5;POL;LOC_Os04g33080;Pdp2;PTC5;PDP1;LOC_Os02g4…	39947;39947;9606;9601;39947;39947;559292;284812;39947;3702;9601;10116;3702;9913;559292;3702;39947;39947;39947;3702;3702;9606;10116;3702;3702;10116;10116;3702;3702;39947;3702;3702;559292;10116;39947;10116;10116;9606;3702;10116;9601;3702;559292;10116;559292;3702;39947;10116;559292;9913;39947;9913;9913;39947;10116;559292;9606;284812;10090;3702;3702;3702;9601;9913;9601;10116;39947;3702;3702;39947;100…			GO:0070262-IMP;GO:0043085-IC;GO:0009826-IEA;GO:0009826-IGI;GO:0005967-IDA;GO:0046872-IEA;GO:0003824-IEA;GO:0005509-IMP;GO:0005509-ISS;GO:0005509-IDA;GO:0019910-TAS;GO:0016787-IEA;GO:0010510-TAS;GO:0035970-ISO;GO:0035970-IDA;GO:0010074-IEA;GO:0010074-IGI;GO:0006470-IEA;GO:0006470-IDA;GO:0006355-IEA;GO:0006355-IGI;GO:0043169-IEA;GO:0005543-IEA;GO:0005543-IDA;GO:0005886-IEA;GO:0005886-IDA;GO:0005515…	peptidyl-serine dephosphorylation-IMP;positive regulation of catalytic activity-IC;unidimensional cell growth-IEA;unidimensional cell growth-IGI;mitochondrial pyruvate dehydrogenase complex-IDA;metal ion binding-IEA;catalytic activity-IEA;calcium ion binding-IMP;calcium ion binding-ISS;calcium ion binding-IDA;mitochondrial pyruvate dehydrogenase (lipoamide) phosphatase complex-TAS;hydrolase activ…	Biological Process-IMP;Biological Process-IC;Biological Process-IEA;Biological Process-IGI;Cellular Component-IDA;Molecular Function-IEA;Molecular Function-IEA;Molecular Function-IMP;Molecular Function-ISS;Molecular Function-IDA;Cellular Component-TAS;Molecular Function-IEA;Biological Process-TAS;Biological Process-ISO;Biological Process-IDA;Biological Process-IEA;Biological Process-IGI;Biologica…	15	GO:0000287;GO:0004724;GO:0004741;GO:0005509;GO:0005515;GO:0005759;GO:0005963;GO:0031326;GO:0032501;GO:0035970;GO:0043085;GO:0045253;GO:0048856;GO:0080090;GO:0098798	magnesium ion binding;magnesium-dependent protein serine/threonine phosphatase activity;[pyruvate dehydrogenase (lipoamide)] phosphatase activity;calcium ion binding;protein binding;mitochondrial matrix;magnesium-dependent protein serine/threonine phosphatase complex;regulation of cellular biosynthetic process;multicellular organismal process;peptidyl-threonine dephosphorylation;positive regulati…	Molecular Function;Molecular Function;Molecular Function;Molecular Function;Molecular Function;Cellular Component;Cellular Component;Biological Process;Biological Process;Biological Process;Biological Process;Cellular Component;Biological Process;Biological Process;Cellular Component	EC:3.1.3.16;EC:3.1.3.43;EC:3.1.3.41	Protein-serine/threonine phosphatase;[Pyruvate dehydrogenase (acetyl-transferring)]-phosphatase;4-nitrophenylphosphatase	IPR001932;IPR036457;noIPR;IPR015655;IPR001932;IPR001932;IPR036457
CON_MALE_contig_10110	---NA---	aaattttagtgccagcttttaagtcactcggagttagttccaacgaagaacctctcaatttagggtagataaatttagatacataagcaaatatacgttgcattttcgaaaatgaattgtgatacttacactgtatcgacaaatctgtgtgagcagtagccaggaaaacatttcttttacgttcaggcaaatccaccaagaattccttattgccaggccaagtactaatttcattcgaaaggaaatttggaccatcactctaaagtggtgaattgagtagctcctctggcgttgcacctcgcgataaaatgtctgccggattaagttcggttggaacatagcgccatgacattggtgtttcttgcgattgaatctga	377
CON_MALE_contig_10111	---NA---	aattttccgtttttttgcttgtttttctcccttctttttgtcgttttcgtttggcttcttggaattttcaatgccttcagcttttctctgggctcttttcaatttttgtgctaattttttttttttctttttttcaatttttttaatnnnnnnnnnnnnnnnnnnnncttttccagtgaattcttgtctttagatttcttcttatcatcgcttttctttttcatcttttccgccttggtattttcttttaatacattttcagattttggaacaagcccaagttctgtgttcttactttttaatacagatttctt	314
CON_MALE_contig_10112	---NA---	cgaatggatgcggtggggtattaatattggaatctggtgagagggcggagaaattaaaaccacttaaaggactatcgaaatcatcacaatccatgggtgtggcttctgttgtattgtcaagatgatgatgatgatgatggtggaggagatttgtattattgttgtcaccatgatgattaagttgcttctggtaatcttgaccatgatgctggtnnnnnnntgttgcatttgtggatttaggtggctctgatgatgatgctgttgtgttaaatgcctcacaaaactatctgtatcaaaatcatccagaagagcattggttaaagcgtccgaattacaacttcttggattaccatccaaatgaagattattatgattttgcattatatcttctagg	394
CON_MALE_contig_10113	SPIN_DROMERecName: Full=Protein spinster; AltName: Full=Protein benchwarmer; AltName: Full=Protein diphthong	attcaaagtcttaccaataaaatatctgcaacaatcgaccagcataggttcaaagccagttgggcgccaaatatgaaaaagaaacaccatgccccacttgtttgcgagagtaccagtgccacaaaaaccatgggggcggaactcagtaagccagcagcacatatatgtggatcacagttctcgtaattgggtctcagacgggtcgccatgattgaacccagaggcacaccaatcaggccagcaatcatggtaatcactccaaacttgtacgatacgtcat	280	15	2.0E-21	61.87%	swissprot	gi|74866593|sp|Q9GQQ0.1|SPIN_DROMERecName: Full=Protein spinster AltName: Full=Protein benchwarmer AltName: Full=Protein diphthong;gi|122132401|sp|Q08DX7.1|SPNS1_BOVINRecName: Full=Protein spinster homolog 1;gi|82180285|sp|Q5XGK0.1|SPNS1_XENLARecName: Full=Protein spinster homolog 1;gi|81901358|sp|Q8R0G7.1|SPNS1_MOUSERecName: Full=Protein spinster homolog 1;gi|74733566|sp|Q9H2V7.1|SPNS1_HUMANRecN…	Drosophila melanogaster;Bos taurus;Xenopus laevis;Mus musculus;Homo sapiens;Rattus norvegicus;Xenopus tropicalis;Danio rerio;Danio rerio;Homo sapiens;Mus musculus;Danio rerio;Xenopus tropicalis;Mus musculus;Homo sapiens	2.0E-21;2.2E-15;6.7E-15;7.4E-15;1.7E-14;4.0E-14;5.7E-14;9.3E-14;8.2E-13;2.2E-11;6.5E-10;4.5E-9;1.1E-6;4.2E-6;9.4E-6	605;528;526;528;528;528;526;506;498;512;514;504;513;549;549	88;83;88;83;83;83;88;83;86;83;83;83;83;83;83	61;55;54;55;55;55;54;53;59;55;52;46;44;42;42	69.32%;66.27%;61.36%;66.27%;66.27%;66.27%;61.36%;63.86%;68.60%;66.27%;62.65%;55.42%;53.01%;50.60%;50.60%	14.55%;15.72%;16.73%;15.72%;15.72%;15.72%;16.73%;16.40%;17.27%;16.21%;16.15%;16.47%;16.18%;15.12%;15.12%	94.29%;88.93%;94.29%;88.93%;88.93%;88.93%;94.29%;88.93%;92.14%;88.93%;88.93%;88.93%;88.93%;88.93%;88.93%	1;1;1;1;1;1;1;1;1;1;1;1;1;1;1	-3;-3;-3;-3;-3;-3;-3;-3;-3;-3;-3;-3;-3;-3;-3	74866593;122132401;82180285;81901358;74733566;223635829;223635830;82188390;158706349;296452841;81904814;238054320;223635789;158706359;121947811	Q9GQQ0;Q08DX7;Q5XGK0;Q8R0G7;Q9H2V7;Q2YDU8;A8WGF7;Q7ZU13;A2CER7;Q6ZMD2;Q9D232;A2SWM2;B0JZE1;Q91VM4;Q8IVW8	89.7373;72.7886;71.2478;71.2478;70.0922;69.3218;68.5514;68.1662;65.4698;61.2326;56.9954;54.6842;48.1358;46.2098;45.4394	gi|74866593|sp|Q9GQQ0.1|SPIN_DROMERecName: Full=Protein spinster AltName: Full=Protein benchwarmer AltName: Full=Protein diphthong	Drosophila melanogaster	2.0E-21	605	88	61	69.32%	14.55%	94.29%	1	-3	74866593	Q9GQQ0	897373	SPNS2;spin;Spns1;SPNS2;Spns1;spns2;SPNS1;Spns1;SPNS1;SPNS1;spns1;SPNS2;SPNS1;spin;spns1;spns3;SPNS2;Spns1;spin;spns3;Spns1;SPNS2;SPNS1;Spns1;spin;SPNS3;spin;SPNS1;SPNS1;SPNS3;spin;spin;Spns2;spin;spns3;spns1;spin;Spns2;spns1;spns2;spns1;spns2;spns1;spns1;Spns2;spin;spin;SPNS2;spns2;SPNS1;SPNS2;SPNS2;SPNS1;spns1;spns1;SPNS2;spns2;spin;Spns2;spns2;spns1;SPNS2;spin;Spns1;spns3;Spns2;SPNS2;spin;spns1…	9606;7227;10090;9606;10090;7955;9913;10116;9913;9606;8364;9606;9913;7227;8364;7955;9606;10090;7227;7955;10116;9606;9606;10116;7227;9606;7227;9913;9913;9606;7227;7227;10090;7227;7955;8364;7227;10090;8364;7955;7955;7955;8364;8364;10090;7227;7227;9606;7955;9606;9606;9606;9606;7955;7955;9606;8364;7227;10090;7955;7955;9606;7227;10090;7955;10090;9606;7227;8355;9913;9606;7227;7227;10090;7955;10090;10090…			GO:0006914-IGI;GO:0051124-IMP;GO:0001944-IGI;GO:0048477-IMP;GO:0048477-IEA;GO:0043067-IMP;GO:0048073-IMP;GO:0048073-IEA;GO:0007040-IMP;GO:0055085-IEA;GO:0009267-IMP;GO:0090099-IGI;GO:0035193-IMP;GO:0045202-IEA;GO:0008333-IMP;GO:0043029-IMP;GO:0043029-IEA;GO:0001782-IMP;GO:0001782-IEA;GO:0045924-IMP;GO:0005743-IEA;GO:0031902-IEA;GO:0031902-IDA;GO:0005515-IPI;GO:0002920-IMP;GO:0002920-IEA;GO:000761…	autophagy-IGI;synaptic growth at neuromuscular junction-IMP;vasculature development-IGI;oogenesis-IMP;oogenesis-IEA;regulation of programmed cell death-IMP;regulation of eye pigmentation-IMP;regulation of eye pigmentation-IEA;lysosome organization-IMP;transmembrane transport-IEA;cellular response to starvation-IMP;negative regulation of decapentaplegic signaling pathway-IGI;larval central nervous…	Biological Process-IGI;Biological Process-IMP;Biological Process-IGI;Biological Process-IMP;Biological Process-IEA;Biological Process-IMP;Biological Process-IMP;Biological Process-IEA;Biological Process-IMP;Biological Process-IEA;Biological Process-IMP;Biological Process-IGI;Biological Process-IMP;Cellular Component-IEA;Biological Process-IMP;Biological Process-IMP;Biological Process-IEA;Biologic…	26	GO:0001569;GO:0003143;GO:0003319;GO:0003376;GO:0005515;GO:0005765;GO:0006869;GO:0007040;GO:0007422;GO:0007619;GO:0008333;GO:0008347;GO:0008582;GO:0009267;GO:0010001;GO:0031902;GO:0035193;GO:0045477;GO:0045924;GO:0046624;GO:0048488;GO:0048703;GO:0061035;GO:0090099;GO:0090398;GO:0097352	branching involved in blood vessel morphogenesis;embryonic heart tube morphogenesis;cardioblast migration to the midline involved in heart rudiment formation;sphingosine-1-phosphate signaling pathway;protein binding;lysosomal membrane;lipid transport;lysosome organization;peripheral nervous system development;courtship behavior;endosome to lysosome transport;glial cell migration;regulation of syn…	Biological Process;Biological Process;Biological Process;Biological Process;Molecular Function;Cellular Component;Biological Process;Biological Process;Biological Process;Biological Process;Biological Process;Biological Process;Biological Process;Biological Process;Biological Process;Cellular Component;Biological Process;Biological Process;Biological Process;Molecular Function;Biological Process;…			noIPR;noIPR
CON_MALE_contig_10115	---NA---	ttaaggtttctggagtatttgtttccctaagaggaggtaatatagatttgccaataacttctggctcttcggtggccgaagtctcctcctcactgacaatcgtagatgagagaggaactgctacgggttcccaagaacgacgtttcagagaatctgaattaccggcactacttccatatagcttggattcccattcatccaattcggttttattacggccattttgtcttatatcaccacctgcagtatctaattgaggtgtgcgtggaggtttcgatgggggcggtaaagttcgggctcgaatactaatttcactttcaatttcttccaattccggatccacactgag	349																																														noIPR;noIPR
CON_MALE_contig_10116	---NA---	catatgcgcctcaaatggtacgaatgttcgattcgcaaccattacaattcctagcacagacaccaccatcgaccacaccttcacctggccagccgcatcaaacgttccaccctcaaccacagccatcccccgctggcgggggtccacagccaacatttgccccacagacacaacaatatcatgttgtatgtcccctaacattacatcccacacagcttatgcatagtccctactatcagcctgcgacgacgcaacatcccagnnnnnnnnnnnnnnnnnnnnnnnnnnnnnnnnnnnnnnnnnnnnnnnnnnnnnnngagaaggattgttagaagagtcatgtgtgttcgtaaattaaattttcattaaaatcctccccttacatagccatgcaaataa…	523																																														noIPR
CON_MALE_contig_10117	---NA---	tggaggtggtggatcatcttctatatcttcttcagcaaataactttaacaacaattgctccattgcaccatcatcgtcttcgtcgcctgcaaccaacattataacagtcccaaattctattgctatggccaccacagcagctggctctacgataactgtcgtctcttcacctgcttcatcgaatacctcgttatcatcgtctctttctacagcagctattaatggtggcaatagtcccccattgagtaaaacttcatattttactctgagtggttcttcgacccccattgctctgaattatagtagctcaaattcatcaacaacagcagctccatttattgcggtgtcctcaacaaattctacatcatctactgcttcgcctacaacattaagtaccac…	659																																														noIPR;noIPR
CON_MALE_contig_10118	---NA---	acaacgacttcaacaaacgtggaaattttctgacctcctggtaattgcactgtagcttggatttttgctttgcctggatttaaagctttaacacgtacagaaatcaagtcagtatccgagtattcgatgccagcatccgcaaaaacattatagatactgattacatccggctgattcgttgaccaagttatatgcatatttgataatgtccccaataccattggcgacaaat	232
CON_MALE_contig_10119	SLO_DROMERecName: Full=Calcium-activated potassium channel slowpoke; Short=dSlo; AltName: Full=BK channel; AltName: Full=Maxi K channel; Short=MaxiK	cttacatcatcactataatttttgatagaaatgacgcgcattatattggcagcatcttcggcatctggatcctgacaatatttatttgccagcactaaacaggcatcagcttcatggaccttgactcgttccaaatcgacggcattcatcatggtnnnnnnnnnnnnnnnnnnnnnnnnnnnnnnnnnnnnnnnnnnnnnncttcaataatccttccagttccagatcaggctccttgcgatgtaaaaataccacttccacatcgacatcttctcgatcttcatgcagaaaatcctttagaaaatgtgacaccgattcgtatgttatgtgtccacataccacaatgtgtctttttctaggatccttgctatatgttccaccatatttgcttctttgggc…	460	15	7.5E-52	78.53%	swissprot	gi|115311626|sp|Q03720.3|SLO_DROMERecName: Full=Calcium-activated potassium channel slowpoke Short=dSlo AltName: Full=BK channel AltName: Full=Maxi K channel Short=MaxiK;gi|46396994|sp|Q95V25.2|SLO1_CAEELRecName: Full=Calcium-activated potassium channel slo-1 AltName: Full=BK channel AltName: Full=Maxi K channel Short=MaxiK AltName: Full=Slo homolog AltName: Full=Slowpoke protein 1;gi|46396287|sp…	Drosophila melanogaster;Caenorhabditis elegans;Canis lupus familiaris;Rattus norvegicus;Mus musculus;Bos taurus;Sus scrofa;Macaca mulatta;Oryctolagus cuniculus;Gallus gallus;Homo sapiens;Xenopus laevis;Macaca fascicularis;Mus musculus;Homo sapiens	7.5E-52;1.5E-44;2.9E-41;1.3E-40;1.3E-40;1.3E-40;1.3E-40;1.4E-40;1.5E-40;1.5E-40;1.8E-40;2.4E-40;8.7E-24;9.5E-24;1.0E-23	1200;1140;1159;1209;1209;1166;1152;1151;1179;1137;1236;1196;1149;1121;1149	86;86;86;86;86;86;86;86;86;86;86;86;86;86;86	73;72;70;70;70;70;70;70;70;70;70;70;55;57;56	84.88%;83.72%;81.40%;81.40%;81.40%;81.40%;81.40%;81.40%;81.40%;81.40%;81.40%;81.40%;63.95%;66.28%;65.12%	7.17%;7.54%;7.42%;7.11%;7.11%;7.38%;7.47%;7.47%;7.29%;7.56%;6.96%;7.19%;7.48%;7.67%;7.48%	56.09%;56.09%;56.09%;56.09%;56.09%;56.09%;56.09%;56.09%;56.09%;56.09%;56.09%;56.09%;56.09%;56.09%;56.09%	2;2;2;2;2;2;2;2;2;2;2;2;2;2;2	-2;-2;-2;-2;-2;-2;-2;-2;-2;-2;-2;-2;-2;-2;-2	115311626;46396994;46396287;166899093;46396281;46396286;46396063;46396132;46396500;46396408;46396283;46396489;205809474;123778049;205815512	Q03720;Q95V25;Q28265;Q62976;Q08460;Q28204;O18866;O18867;Q9BG98;Q8AYS8;Q12791;Q90ZC7;A5LFX5;O54982;A8MYU2	120.168;113.62;107.457;105.531;105.531;105.531;105.531;105.531;105.531;105.531;105.531;105.531;69.707;70.8626;69.3218	gi|115311626|sp|Q03720.3|SLO_DROMERecName: Full=Calcium-activated potassium channel slowpoke Short=dSlo AltName: Full=BK channel AltName: Full=Maxi K channel Short=MaxiK	Drosophila melanogaster	7.5E-52	1200	86	73	84.88%	7.17%	56.09%	2	-2	115311626	Q03720	120168	Kcnu1;KCNMA1;Kcnma1;KCNMA1;slo-1;slo-1;Kcnu1;KCNMA1;Kcnma1;Kcnma1;slo-1;KCNMA1;Kcnma1;slo;slo;Kcnma1;KCNMA1;slo-1;kcnma1;Kcnma1;Kcnma1;slo-1;Kcnu1;Kcnma1;slo;Kcnma1;KCNMA1;slo;Kcnma1;KCNMA1;KCNMA1;slo;kcnma1;KCNMA1;KCNMA1;KCNMA1;Kcnma1;KCNMA1;Kcnma1;Kcnma1;KCNU1;Kcnma1;Kcnma1;KCNMA1;KCNU1;KCNMA1;Kcnma1;KCNMA1;KCNU1;Kcnu1;KCNMA1;Kcnma1;KCNMA1;KCNMA1;Kcnma1;KCNMA1;KCNMA1;Kcnu1;KCNMA1;slo-1;KCNMA1;K…	10090;9913;10090;9031;6239;6239;10090;9606;10116;10090;6239;9913;10090;7227;7227;10116;9913;6239;8355;10090;10116;6239;10090;10090;7227;10116;9615;7227;10090;9606;9615;7227;8355;9615;9913;9615;10090;9615;10090;10090;9606;10116;10090;9544;9606;9031;10116;9823;9606;10090;9913;10116;9913;9031;10090;9986;9615;10090;9606;6239;9031;9913;6239;9031;10090;10116;9913;6239;9615;7227;10090;10090;9823;6239;90…			GO:0005789-IEA;GO:0001666-IEA;GO:0001666-ISA;GO:0001666-ISO;GO:0001666-IDA;GO:0051289-IDA;GO:0042491-IMP;GO:0042491-ISA;GO:0042491-ISO;GO:0005901-IEA;GO:0005901-ISO;GO:0005901-ISA;GO:0005901-IDA;GO:0007605-IMP;GO:0007605-ISA;GO:0007605-ISO;GO:0043065-IMP;GO:0043065-IEA;GO:0043065-ISO;GO:0043065-ISA;GO:0048512-IMP;GO:0042493-IMP;GO:0060082-IMP;GO:0060082-ISO;GO:0060082-ISA;GO:0060083-IMP;GO:006008…	endoplasmic reticulum membrane-IEA;response to hypoxia-IEA;response to hypoxia-ISA;response to hypoxia-ISO;response to hypoxia-IDA;protein homotetramerization-IDA;inner ear auditory receptor cell differentiation-IMP;inner ear auditory receptor cell differentiation-ISA;inner ear auditory receptor cell differentiation-ISO;caveola-IEA;caveola-ISO;caveola-ISA;caveola-IDA;sensory perception of sound-I…	Cellular Component-IEA;Biological Process-IEA;Biological Process-ISA;Biological Process-ISO;Biological Process-IDA;Biological Process-IDA;Biological Process-IMP;Biological Process-ISA;Biological Process-ISO;Cellular Component-IEA;Cellular Component-ISO;Cellular Component-ISA;Cellular Component-IDA;Biological Process-IMP;Biological Process-ISA;Biological Process-ISO;Biological Process-IMP;Biologic…	59	GO:0001666;GO:0003779;GO:0005249;GO:0005739;GO:0005789;GO:0005901;GO:0006970;GO:0007568;GO:0007605;GO:0007628;GO:0008076;GO:0008582;GO:0009268;GO:0009897;GO:0016324;GO:0019228;GO:0030007;GO:0030054;GO:0030425;GO:0031430;GO:0031960;GO:0032344;GO:0034465;GO:0034765;GO:0035036;GO:0040011;GO:0042491;GO:0042803;GO:0043025;GO:0043050;GO:0043195;GO:0043525;GO:0043627;GO:0045211;GO:0045214;GO:0045433;GO:…	response to hypoxia;actin binding;voltage-gated potassium channel activity;mitochondrion;endoplasmic reticulum membrane;caveola;response to osmotic stress;aging;sensory perception of sound;adult walking behavior;voltage-gated potassium channel complex;regulation of synaptic growth at neuromuscular junction;response to pH;external side of plasma membrane;apical plasma membrane;neuronal action pote…	Biological Process;Molecular Function;Molecular Function;Cellular Component;Cellular Component;Cellular Component;Biological Process;Biological Process;Biological Process;Biological Process;Cellular Component;Biological Process;Biological Process;Cellular Component;Cellular Component;Biological Process;Biological Process;Cellular Component;Cellular Component;Cellular Component;Biological Process;…			noIPR;noIPR;noIPR;IPR024939
CON_MALE_contig_1012	BTBD6_HUMANRecName: Full=BTB/POZ domain-containing protein 6; AltName: Full=Lens BTB domain protein	acaaaagtagtgcttagcaaagagatgaccactttaagctatggtcaacaaatcggatttagacgaggtgatgctatggcaaaacttcttatttccggattaatggcagactgtacatttattgttggaccggaaaatgaaactgcagaggtcattccaggtcataaggtattttttatactagtgtccgaagtttttgaagagatgttcactggcaacttcaaggaggctggaaaaaattccgaaattcgcataaccgatgtcgaaccgagagacttcaaaaattttcgttacataatttatagaaatgactgtacactgtttgatacgctattgattgaagacattatacaaatttatatgctgagtgacaaatacttggcccatagcattaaaaaa…	969	16	9.8E-14	44.04%	swissprot	gi|254763426|sp|Q96KE9.3|BTBD6_HUMANRecName: Full=BTB/POZ domain-containing protein 6 AltName: Full=Lens BTB domain protein;gi|20137580|sp|Q9Y2F9.1|BTBD3_HUMANRecName: Full=BTB/POZ domain-containing protein 3;gi|254813579|sp|A9JRD8.1|BTB6A_DANRERecName: Full=BTB/POZ domain-containing protein 6-A;gi|576011099|sp|F7ASZ0.1|BTBD3_CALJARecName: Full=BTB/POZ domain-containing protein 3;gi|576011276|sp|…	Homo sapiens;Homo sapiens;Danio rerio;Callithrix jacchus;Mustela putorius furo;Mus musculus;Xenopus laevis;Xenopus tropicalis;Danio rerio;Mus musculus;Homo sapiens;Mus musculus;Homo sapiens;Arabidopsis thaliana;Danio rerio;Danio rerio	9.8E-14;1.2E-13;1.3E-13;1.3E-13;1.5E-13;1.7E-13;2.5E-13;4.9E-13;3.4E-12;8.5E-12;7.2E-11;7.7E-10;6.3E-9;1.9E-4;2.9E-4;4.9E-4	485;522;525;522;532;530;529;529;482;488;525;488;482;809;612;605	260;253;252;246;246;246;251;245;252;258;242;229;230;120;243;138	116;108;109;105;105;105;114;112;116;113;100;97;100;59;103;64	44.62%;42.69%;43.25%;42.68%;42.68%;42.68%;45.42%;45.71%;46.03%;43.80%;41.32%;42.36%;43.48%;49.17%;42.39%;46.38%	53.61%;48.47%;48.00%;47.13%;46.24%;46.42%;47.45%;46.31%;52.28%;52.87%;46.10%;46.93%;47.72%;14.83%;39.71%;22.81%	80.50%;78.33%;78.02%;76.16%;76.16%;76.16%;77.71%;75.85%;78.02%;79.88%;74.92%;70.90%;71.21%;37.15%;75.23%;42.72%	1;1;1;1;1;1;1;1;1;1;1;1;1;1;1;1	1;1;1;1;1;1;1;1;1;1;1;1;1;1;1;1	254763426;20137580;254813579;576011099;576011276;544584729;123894869;254813580;82173874;254763257;20137455;341940569;20137477;75246041;550540873;728048647	Q96KE9;Q9Y2F9;A9JRD8;F7ASZ0;M3XQV7;P58545;Q2LE78;Q0V9W6;Q5TZE1;Q8K2J9;Q9BX70;P58544;Q9H0C5;Q8LEV3;B3DIV9;F1QEG2	75.0998;74.7146;74.7146;74.7146;74.7146;74.3294;73.9442;72.7886;70.4774;69.3218;66.2402;63.1586;60.4622;46.595;46.2098;45.4394	gi|254763426|sp|Q96KE9.3|BTBD6_HUMANRecName: Full=BTB/POZ domain-containing protein 6 AltName: Full=Lens BTB domain protein	Homo sapiens	9.8E-14	485	260	116	44.62%	53.61%	80.50%	1	1	254763426	Q96KE9	750998	Btbd3;BTBD3;BTBD3;btbd6;BTBD2;klhl40a;BTBD3;At2g30600/At2g30610;BTBD3;BTBD2;BTBD6;BTBD2;BTBD3;BTBD1;BTBD3;klhl40a;btbd6;BTBD3;BTBD3;klhl41b;btbd6a;Btbd6;klhl40a;BTBD3;Btbd3;BTBD1;Btbd3;klhl41b;BTBD2;Btbd3;Btbd3;klhl40a;klhl40a;BTBD1;klhl40a;Btbd6;BTBD3;At2g30600/At2g30610;btbd6b;klhl40a;Btbd3;At2g30600/At2g30610;BTBD2;BTBD3;Btbd1;klhl40a;klhl40a;klhl40a;BTBD3;klhl40a;BTBD1;btbd6b;Btbd3;klhl40a;kl…	10090;9606;9669;8364;9606;7955;9669;3702;9606;9606;9606;9606;9606;9606;9606;7955;8364;9606;9606;7955;7955;10090;7955;9606;10090;9606;10090;7955;9606;10090;10090;7955;7955;9606;7955;10090;9669;3702;7955;7955;10090;3702;9606;9669;10090;7955;7955;7955;9669;7955;9606;7955;10090;7955;7955;9606;7955;9606;8364;9606;7955;10090;9606;9606;7955;7955;8364;9483;7955;9606;9483;9483;9483;3702;7955;9606;7955;960…			GO:0005789-IEA;GO:0043161-IBA;GO:0005829-IEA;GO:0005829-ISS;GO:0005829-TAS;GO:0005829-IDA;GO:0005829-IBA;GO:0016020-IEA;GO:0045661-IBA;GO:0031674-IEA;GO:0031674-IBA;GO:0033017-IEA;GO:0033017-IBA;GO:0031430-IBA;GO:0031397-IBA;GO:0031672-IEA;GO:0031672-IBA;GO:0031398-ISS;GO:0035914-IEA;GO:0016567-IEA;GO:0036268-IGI;GO:2000291-IBA;GO:0030162-IBA;GO:0016529-IEA;GO:0048813-IEA;GO:0048813-ISS;GO:004881…	endoplasmic reticulum membrane-IEA;proteasome-mediated ubiquitin-dependent protein catabolic process-IBA;cytosol-IEA;cytosol-ISS;cytosol-TAS;cytosol-IDA;cytosol-IBA;membrane-IEA;regulation of myoblast differentiation-IBA;I band-IEA;I band-IBA;sarcoplasmic reticulum membrane-IEA;sarcoplasmic reticulum membrane-IBA;M band-IBA;negative regulation of protein ubiquitination-IBA;A band-IEA;A band-IBA;p…	Cellular Component-IEA;Biological Process-IBA;Cellular Component-IEA;Cellular Component-ISS;Cellular Component-TAS;Cellular Component-IDA;Cellular Component-IBA;Cellular Component-IEA;Biological Process-IBA;Cellular Component-IEA;Cellular Component-IBA;Cellular Component-IEA;Cellular Component-IBA;Cellular Component-IBA;Biological Process-IBA;Cellular Component-IEA;Cellular Component-IBA;Biologic…	4	GO:0005515;GO:0007399;GO:0030154;GO:0044424	protein binding;nervous system development;cell differentiation;intracellular part	Molecular Function;Biological Process;Biological Process;Cellular Component			IPR000210;noIPR;noIPR;noIPR;IPR000210;IPR011333
CON_MALE_contig_10120	---NA---	gcgtggggtcacattttgggctcgactatatttcgttatgttagacacgattttatacggattccgttcgaaggaggcattaaaagctaattgcgtgatatttctgcctggttttacagtgtcattggcgaaggaagtannnnnnnnnnnnnnnnnnnnnnnnnnnnnnnnnnnnnnnnnnnnnnnnnnnnnnnnnnnnnnnnnnnnnnnnnnnnnnnnnnnnnnnnnnnnnnnnnnnnnnnnnnnnnnnnnnnnnnnnnnnnnnnnnnnnnnnnnnnnnnnnnnnnnnnnnnnnnnnnnnnnnnaatgatagttccagtgaagaaagtgaaaatatcgtgaacaaaaatctatccacgccctcccctcaagccaacaaagattcactcccgccaccaa…	665
CON_MALE_contig_10121	OTU6B_DANRERecName: Full=OTU domain-containing protein 6B	gtcaaaagcccaaaagcgtagggataaaaaggcgctggaagctcgcaaaagagacgaagaaatcaaatctgctggccaagaaaaccacacaaaaatatttgaaatgcgtaaattgcttacgaaactaaaagatcgtcagctatccttgcatgatataccatcagatggtgactgtctttataatgctgttcgccatcaactcgtgcaacatggtctgggtaatcataatgttcaagaattacgatatgaaactgccaattacatacatgctaacaaagaaaatctcataccatatatgacgaatccagacaccggtgatttacttaccg	329	11	5.9E-22	59.00%	swissprot	gi|82188552|sp|Q7ZV00.1|OTU6B_DANRERecName: Full=OTU domain-containing protein 6B;gi|82232120|sp|Q5M8L0.1|OTU6B_XENTRRecName: Full=OTU domain-containing protein 6B;gi|82183961|sp|Q6GM06.1|OTU6B_XENLARecName: Full=OTU domain-containing protein 6B;gi|82081250|sp|Q5ZIP6.1|OTU6B_CHICKRecName: Full=OTU domain-containing protein 6B;gi|74729149|sp|Q8N6M0.1|OTU6B_HUMANRecName: Full=OTU domain-containing …	Danio rerio;Xenopus tropicalis;Xenopus laevis;Gallus gallus;Homo sapiens;Mus musculus;Mus musculus;Homo sapiens;Schizosaccharomyces pombe 972h-;Saccharomyces cerevisiae S288C;Mus musculus	5.9E-22;6.4E-22;1.2E-21;2.4E-17;1.6E-16;6.3E-15;7.6E-14;3.5E-9;2.2E-6;1.8E-5;8.6E-4	293;294;294;302;293;294;290;288;324;307;396	111;111;111;111;111;111;110;73;113;105;105	73;70;69;70;67;65;62;43;59;61;53	65.77%;63.06%;62.16%;63.06%;60.36%;58.56%;56.36%;58.90%;52.21%;58.10%;50.48%	37.88%;37.76%;37.76%;36.75%;37.88%;37.76%;37.93%;25.35%;34.88%;34.20%;26.52%	101.22%;101.22%;101.22%;101.22%;101.22%;101.22%;100.30%;66.57%;103.04%;95.74%;95.74%	1;1;1;1;1;1;1;1;1;1;1	2;2;2;2;2;2;2;2;2;2;2	82188552;82232120;82183961;82081250;74729149;81900999;81863759;74713135;74626036;731597;550540845	Q7ZV00;Q5M8L0;Q6GM06;Q5ZIP6;Q8N6M0;Q8K2H2;Q6IE21;Q7L8S5;Q9UUK3;P38747;B1AZ99	90.1225;90.1225;89.3521;78.1814;75.8702;71.2478;68.5514;55.4546;47.7506;45.0542;40.4318	gi|82188552|sp|Q7ZV00.1|OTU6B_DANRERecName: Full=OTU domain-containing protein 6B	Danio rerio	5.9E-22	293	111	73	65.77%	37.88%	101.22%	1	2	82188552	Q7ZV00	901225	Otud6b;OTUD6B;otud6b;OTUD6B;OTUD6A;OTUD6B;OTU2;OTUD6B;otud6b;Otud6a;otu2;OTUD6B;OTUD6A;Otud3;otud6b;otud6b;otu2;Otud3;Otud6b;Otud6a;Otud6b;Otud6a;otud6b;Otud6a;otud6b;Otud6a;Otud6a;Otud3;OTUD6A;Otud6b;Otud6a;Otud6a;otud6b;OTUD6B;Otud3;otu2;Otud3;otud6b;Otud3;otud6b;OTUD6B;otud6b;OTUD6A;OTUD6B;otud6b;OTUD6A;OTUD6B;otud6b;OTUD6A;otud6b;otu2;Otud3;Otud6a;otu2;OTUD6B;OTUD6B;otu2;otu2;OTUD6A;Otud3;otu…	10090;9031;8364;9606;9606;9031;559292;9031;8364;10090;284812;9031;9606;10090;8364;8355;284812;10090;10090;10090;10090;10090;7955;10090;8355;10090;10090;10090;9606;10090;10090;10090;7955;9031;10090;284812;10090;7955;10090;8355;9606;8355;9606;9606;8355;9606;9031;7955;9606;8355;284812;10090;10090;284812;9606;9031;284812;284812;9606;10090;284812;7955;9606;10090;9606;10090;9606;9606;8364;9606;9606;835…			GO:1990167-IEA;GO:1990167-ISS;GO:1990167-ISO;GO:1990167-IDA;GO:0005515-IPI;GO:1990168-IEA;GO:1990168-ISS;GO:1990168-ISO;GO:1990168-IDA;GO:0004843-IEA;GO:0004843-ISS;GO:0004843-ISO;GO:0004843-IDA;GO:0005737-IEA;GO:0005737-N/A;GO:0005737-ISO;GO:0006508-IEA;GO:0005829-N/A;GO:0035523-IEA;GO:0035523-ISS;GO:0035523-ISO;GO:0035523-IDA;GO:0030433-ISS;GO:0036459-IEA;GO:0036459-ISO;GO:0036459-IDA;GO:001678…	protein K27-linked deubiquitination-IEA;protein K27-linked deubiquitination-ISS;protein K27-linked deubiquitination-ISO;protein K27-linked deubiquitination-IDA;protein binding-IPI;protein K33-linked deubiquitination-IEA;protein K33-linked deubiquitination-ISS;protein K33-linked deubiquitination-ISO;protein K33-linked deubiquitination-IDA;thiol-dependent ubiquitin-specific protease activity-IEA;th…	Biological Process-IEA;Biological Process-ISS;Biological Process-ISO;Biological Process-IDA;Molecular Function-IPI;Biological Process-IEA;Biological Process-ISS;Biological Process-ISO;Biological Process-IDA;Molecular Function-IEA;Molecular Function-ISS;Molecular Function-ISO;Molecular Function-IDA;Cellular Component-IEA;Cellular Component-N/A;Cellular Component-ISO;Biological Process-IEA;Cellular…	7	GO:0004843;GO:0008283;GO:0035523;GO:0035871;GO:0042089;GO:1990167;GO:1990168	thiol-dependent ubiquitin-specific protease activity;cell proliferation;protein K29-linked deubiquitination;protein K11-linked deubiquitination;cytokine biosynthetic process;protein K27-linked deubiquitination;protein K33-linked deubiquitination	Molecular Function;Biological Process;Biological Process;Biological Process;Biological Process;Biological Process;Biological Process	EC:3.4.19.12	Ubiquitinyl hydrolase 1	IPR003323;noIPR;noIPR;noIPR;IPR003323;noIPR
CON_MALE_contig_10122	---NA---	ttttaaaagaaacaaaattattatttttttattaattttattgtttcaattttagtattaacatgcattctaaagcaatgttcagaaaaaaagatagtagggacatggtacctaaataaaatgacacgagataagaaatctgaaagctgaactatgaaattaacgggtaaatgttacatgctggcattattttctattcacttctgacaatttcaatctataaaaaaattggaaatgaaagaaaaggtaaagtctcgaaagacatcccttcggcttctggctttgac	287
CON_MALE_contig_10123	PGSC2_DROMERecName: Full=Peptidoglycan-recognition protein SC2; Flags: Precursor	tccagttggaccatttcttgatttcagcatacaaattattgccaggacattcagtggaaccaacttgacgatgaccatacaaagtgtagttggaggcaacataaccttgagacaccaaccaggcaatcaattccttagccttggagatttgagtggcagtgggagtgtaatcattgtagttaccaatgaacataatgccataggacttgctgttccagttggtggcatgagcacccaaaacaccagcac	249	20	1.4E-31	62.77%	swissprot	gi|85692730|sp|Q9V4X2.1|PGSC2_DROMERecName: Full=Peptidoglycan-recognition protein SC2 Flags: Precursor;gi|73919141|sp|Q70PU1.1|PGSC2_DROSIRecName: Full=Peptidoglycan-recognition protein SC2 Flags: Precursor;gi|68606725|sp|Q70PY2.2|PGSB1_DROMERecName: Full=Peptidoglycan-recognition protein SB1 Flags: Precursor;gi|73919140|sp|Q70PU2.1|PGSC1_DROSIRecName: Full=Peptidoglycan-recognition protein SC1a…	Drosophila melanogaster;Drosophila simulans;Drosophila melanogaster;Drosophila simulans;Drosophila melanogaster/Drosophila melanogaster;Drosophila melanogaster;Drosophila simulans;Drosophila melanogaster;Trichoplusia ni;Drosophila melanogaster;Homo sapiens;Drosophila simulans;Bombyx mori;Drosophila melanogaster;Holotrichia diomphalia;Holotrichia diomphalia;Bos indicus;Bos taurus;Mus musculus;Came…	1.4E-31;1.4E-31;6.1E-25;4.4E-21;4.4E-21;5.3E-21;2.5E-19;4.6E-19;5.5E-19;3.9E-17;1.5E-16;2.6E-16;3.2E-16;2.4E-15;2.6E-15;5.5E-15;2.6E-14;2.7E-14;7.7E-14;9.0E-14	184;184;190;185;185;232;182;182;182;186;196;186;196;203;187;197;190;190;182;193	80;80;81;79;79;80;81;81;79;78;79;78;79;81;78;78;80;80;72;81	63;63;55;55;55;50;48;49;51;44;48;42;48;49;44;46;48;48;42;47	78.75%;78.75%;67.90%;69.62%;69.62%;62.50%;59.26%;60.49%;64.56%;56.41%;60.76%;53.85%;60.76%;60.49%;56.41%;58.97%;60.00%;60.00%;58.33%;58.02%	43.48%;43.48%;42.63%;42.70%;42.70%;34.48%;44.51%;44.51%;43.41%;41.94%;40.31%;41.94%;40.31%;39.90%;41.71%;39.59%;42.11%;42.11%;39.56%;41.97%	96.39%;96.39%;97.59%;95.18%;95.18%;96.39%;97.59%;97.59%;95.18%;93.98%;95.18%;93.98%;95.18%;97.59%;93.98%;93.98%;96.39%;96.39%;86.75%;97.59%	1;1;1;1;1;1;1;1;1;1;1;1;1;1;1;1;1;1;1;1	-3;-3;-3;-3;-3;-3;-3;-3;-3;-3;-3;-3;-3;-3;-3;-3;-3;-3;-3;-3	85692730;73919141;68606725;73919140;1148367362/1148367361;66774154;73919139;85692728;18202160;85692727;18202143;73919138;18203611;67470590;84029186;84029185;223635600;38605375;18202241;38605472	Q9V4X2;Q70PU1;Q70PY2;Q70PU2;C0HK98/C0HK99;Q8INK6;Q70PW6;Q9VV96;O76537;Q9VS97;O75594;Q70PR8;Q9XTN0;Q9VYX7;Q765P3;Q765P4;B5T255;Q8SPP7;O88593;Q9GK12	111.309;111.309;94.7449;84.7297;84.7297;85.5001;80.1073;79.337;78.9518;74.3294;73.1738;72.4034;72.4034;70.0922;69.707;68.9366;67.0106;67.0106;65.855;65.855	gi|85692730|sp|Q9V4X2.1|PGSC2_DROMERecName: Full=Peptidoglycan-recognition protein SC2 Flags: Precursor	Drosophila melanogaster	1.4E-31	184	80	63	78.75%	43.48%	96.39%	1	-3	85692730	Q9V4X2	111309	PGRP-1;PGRP-SD;PGLYRP1;PGRP-1;PGLYRP1;PGRP-SB1;PGRP-SD;Pglyrp1;PGRP-SC1b;PGRP-SD;PGRP-SD;PGLYRP1;PGRP-SC2;PGLYRP1;PGRP-SA;PGRP-SA;PGLYRP1;PGLYRP1;PGRP-SB1;Pglyrp1;PGRP-SA;Pglyrp1;PGRP-SA;PGRP-SA;PGRP-SD;PGRP-SB1;PGRP-SB1;PGRP-SD;PGRP-SB1;PGRP-SD;Pglyrp1;Pglyrp1;PGLYRP1;Pglyrp1;Q9XTN0;PGRP-SC2;PGRP-LB;PGRP-SD;Pglyrp1;PGRP-SA;PGRP-SC2;PGLYRP1;Q9XTN0;PGRP-SC2;PGLYRP1;PGRP-SB1;Pglyrp1;PGLYRP1;PGRP-SB…	33394;7227;9606;33394;9606;7227;7240;10090;7227;7227;7240;9606;7227;9913;7227;7227;9606;9913;7227;10090;7227;10090;7227;7227;7227;7227;7227;7240;7227;7240;10090;10090;9915;10090;7091;7227;7227;7227;10090;7227;7227;9915;7091;7227;9606;7227;10090;9913;7227;7227;10090;7227;7227;10090;33394;7227;7111;9913;9913;7227;10090;9606;9913;9606;7240;9913;7227;9913;7227;7240;7227;9606;7227;33394;7227;9913;7227…			GO:0050830-IMP;GO:0050830-IEA;GO:0050830-ISS;GO:0050830-TAS;GO:0050830-ISO;GO:0050830-IDA;GO:0050830-IGI;GO:0045087-IEA;GO:0045087-NAS;GO:0045087-TAS;GO:0006955-ISS;GO:0006955-TAS;GO:0006915-IEA;GO:0016045-IEA;GO:0016045-ISO;GO:0016045-IDA;GO:0032689-IMP;GO:0032689-IEA;GO:0050832-IEA;GO:0061059-IMP;GO:0061059-IEA;GO:0061059-IGI;GO:0050829-IMP;GO:0050829-IEA;GO:1904724-TAS;GO:0044117-IMP;GO:004411…	defense response to Gram-positive bacterium-IMP;defense response to Gram-positive bacterium-IEA;defense response to Gram-positive bacterium-ISS;defense response to Gram-positive bacterium-TAS;defense response to Gram-positive bacterium-ISO;defense response to Gram-positive bacterium-IDA;defense response to Gram-positive bacterium-IGI;innate immune response-IEA;innate immune response-NAS;innate im…	Biological Process-IMP;Biological Process-IEA;Biological Process-ISS;Biological Process-TAS;Biological Process-ISO;Biological Process-IDA;Biological Process-IGI;Biological Process-IEA;Biological Process-NAS;Biological Process-TAS;Biological Process-ISS;Biological Process-TAS;Biological Process-IEA;Biological Process-IEA;Biological Process-ISO;Biological Process-IDA;Biological Process-IMP;Biologic…	25	GO:0005515;GO:0005615;GO:0006965;GO:0008270;GO:0008745;GO:0009252;GO:0009253;GO:0009274;GO:0016019;GO:0016045;GO:0030141;GO:0032499;GO:0032500;GO:0032689;GO:0032827;GO:0042834;GO:0044117;GO:0045752;GO:0045824;GO:0050728;GO:0050829;GO:0051714;GO:0060205;GO:0061059;GO:0061060	protein binding;extracellular space;positive regulation of biosynthetic process of antibacterial peptides active against Gram-positive bacteria;zinc ion binding;N-acetylmuramoyl-L-alanine amidase activity;peptidoglycan biosynthetic process;peptidoglycan catabolic process;peptidoglycan-based cell wall;peptidoglycan receptor activity;detection of bacterium;secretory granule;detection of peptidoglyc…	Molecular Function;Cellular Component;Biological Process;Molecular Function;Molecular Function;Biological Process;Biological Process;Cellular Component;Molecular Function;Biological Process;Cellular Component;Biological Process;Molecular Function;Biological Process;Biological Process;Molecular Function;Biological Process;Biological Process;Biological Process;Biological Process;Biological Process;…	EC:3.5.1.28	N-acetylmuramoyl-L-alanine amidase	IPR002502;IPR036505;noIPR;IPR015510;IPR002502;IPR036505
CON_MALE_contig_10124	THOC6_DROMERecName: Full=THO complex subunit 6	atgtgggccacaaatcaaaaggactccattggaatgatagaaccttacaaaagagagaacttagtgcgaccagaaatgggcaaatggcaaggtgccgtatcggcaaacgatgattggttgctatgtggtggaggaccaaaactgtccctttggcatttacgctcaatggagtgcacaagcgattttccatttcccggcaaagtgcatgtatgtgattttgtagaggatatggtctttgtgggtggagaacatacaaatgcccaattctatgccctgaatggaaagttgagagctgatattaaaacagaaaataccgcagtatattcggccatatggaaaactgaacctgaacgtttcatgtcaattgccggctttagtaattggc	385	6	2.9E-55	56.51%	swissprot	gi|75027531|sp|Q9VTV1.1|THOC6_DROMERecName: Full=THO complex subunit 6;gi|82233523|sp|Q5XJS5.1|THOC6_DANRERecName: Full=THO complex subunit 6 homolog AltName: Full=WD repeat-containing protein 58;gi|81910283|sp|Q5U4D9.1|THOC6_MOUSERecName: Full=THO complex subunit 6 homolog AltName: Full=WD repeat-containing protein 58;gi|81910875|sp|Q6AY87.1|THOC6_RATRecName: Full=THO complex subunit 6 homolog A…	Drosophila melanogaster;Danio rerio;Mus musculus;Rattus norvegicus;Homo sapiens;Arabidopsis thaliana	2.9E-55;6.9E-19;3.2E-18;3.3E-18;3.9E-18;8.5E-8	350;323;341;341;341;367	127;129;100;100;100;78	100;64;54;54;54;38	78.74%;49.61%;54.00%;54.00%;54.00%;48.72%	36.29%;39.94%;29.33%;29.33%;29.33%;21.25%	98.96%;100.52%;77.92%;77.92%;77.92%;60.78%	1;1;1;1;1;1	1;1;1;1;1;1	75027531;82233523;81910283;81910875;74759455;75329665	Q9VTV1;Q5XJS5;Q5U4D9;Q6AY87;Q86W42;Q8L4M1	178.718;83.1889;81.6481;81.6481;81.2629;52.373	gi|75027531|sp|Q9VTV1.1|THOC6_DROMERecName: Full=THO complex subunit 6	Drosophila melanogaster	2.9E-55	350	127	100	78.74%	36.29%	98.96%	1	1	75027531	Q9VTV1	178718	THOC6;Thoc6;thoc6;Thoc6;Thoc6;Thoc6;Thoc6;Thoc6;Thoc6;Thoc6;Thoc6;Thoc6;Thoc6;Thoc6;Thoc6;Thoc6;Thoc6;Thoc6;Thoc6;Thoc6;THOC6;Thoc6;thoc6;Thoc6;Thoc6;THO6;THOC6;Thoc6;Thoc6;thoc6;THOC6;Thoc6;THO6;THO6;THOC6;Thoc6;Thoc6;Thoc6;THOC6;Thoc6;Thoc6;Thoc6;Thoc6;Thoc6;THOC6;thoc6;Thoc6;Thoc6;Thoc6;Thoc6;THOC6;THOC6;Thoc6;Thoc6;Thoc6;thoc6;Thoc6;Thoc6;Thoc6;Thoc6;Thoc6;Thoc6;Thoc6;THOC6;thoc6;Thoc6;thoc6;…	9606;10090;7227;10090;10090;10090;10090;10090;10090;10116;10090;10090;10116;10116;10090;10116;10090;10090;10116;10090;9606;10116;7955;10090;10090;3702;9606;10090;10116;7227;9606;10116;3702;3702;9606;10090;10090;10116;9606;10116;10090;10090;10090;10116;9606;7955;10116;10090;10116;10090;9606;9606;10090;10090;10090;7227;10090;10116;10090;10090;10090;10116;10116;9606;7227;10090;7227;10116;7955;10116;…			GO:0051028-IEA;GO:0003723-IEA;GO:0009408-IMP;GO:0006915-IEA;GO:0043066-IMP;GO:0043066-IEA;GO:0043066-ISS;GO:0043066-ISO;GO:0016567-IMP;GO:0016567-IEA;GO:0016604-IEA;GO:0016604-ISO;GO:0016604-IDA;GO:0008150-ND;GO:0016607-IEA;GO:0016607-ISO;GO:0016607-IDA;GO:0031990-IC;GO:0009788-IMP;GO:0006397-IEA;GO:0005622-IBA;GO:0005515-IPI;GO:0007417-IMP;GO:0007417-IEA;GO:0007417-ISS;GO:0007417-ISO;GO:0006405-…	mRNA transport-IEA;RNA binding-IEA;response to heat-IMP;apoptotic process-IEA;negative regulation of apoptotic process-IMP;negative regulation of apoptotic process-IEA;negative regulation of apoptotic process-ISS;negative regulation of apoptotic process-ISO;protein ubiquitination-IMP;protein ubiquitination-IEA;nuclear body-IEA;nuclear body-ISO;nuclear body-IDA;biological_process-ND;nuclear speck-…	Biological Process-IEA;Molecular Function-IEA;Biological Process-IMP;Biological Process-IEA;Biological Process-IMP;Biological Process-IEA;Biological Process-ISS;Biological Process-ISO;Biological Process-IMP;Biological Process-IEA;Cellular Component-IEA;Cellular Component-ISO;Cellular Component-IDA;Biological Process-ND;Cellular Component-IEA;Cellular Component-ISO;Cellular Component-IDA;Biologica…	9	GO:0000346;GO:0000347;GO:0005515;GO:0006396;GO:0007275;GO:0008283;GO:0016604;GO:0031990;GO:0048523	transcription export complex;THO complex;protein binding;RNA processing;multicellular organism development;cell proliferation;nuclear body;mRNA export from nucleus in response to heat stress;negative regulation of cellular process	Cellular Component;Cellular Component;Molecular Function;Biological Process;Biological Process;Biological Process;Cellular Component;Biological Process;Biological Process			IPR015943;noIPR;IPR036322
CON_MALE_contig_10125	---NA---	taatgttatgtcctgaatatttaaagctttatgaaaatgtcatatggaatacgcaacatgtgagcaactcctacaactaccactattccatacatgacaatggcctctatcgctattatggtatattcatggggcttttcatacgcaaatgtctatgtagacgatttaatattgcgtgtgaagatgtgcgcgctagtaatcttttagaatcagacgatcctattgaaaaccacgatattatacgagatctgcccactgcctatgaggcctatactgatcagaactctcggcccattgacataatcgatgagatgaaaattgtaaccattggtaattatttaaacggctatgcggatggtattgatgatgatgatatatacaaaatttaccacatgaagg…	655
CON_MALE_contig_10126	---NA---	ttaaaaaaaactatatctacaaccctattatttttttattttaaaattccaacgaattgatatgtagaaactttgtaaaactcacaataactttgcttttcaaaagacgtaattgaaccgatgtgtgcactcattacaatgtattcgaaagaatctaaaatttctctttcttggattgattatcttgccctttcataattttccttgttaccttatcgacaattattgtgttattcttttccacatatccatacatcacagtccttaaatgtctttttgag	281
CON_MALE_contig_10127	S26A2_HUMANRecName: Full=Sulfate transporter; AltName: Full=Diastrophic dysplasia protein; AltName: Full=Solute carrier family 26 member 2	ataaaccataggccatgccatggggtatgtgcataatagctaccgtaaaaccggcaattatatcacctataagatcacgttttaatgaatatttgggcagccattggacaatgggtataatgccagcaaacatggaccaaaaggaccannnnnnnnnnnnnnnnnnnnnnnnnnnnnnnnnnnnnnnnnnnnnnnnnnnnnnnnnnnnnnnnnnnnnnnnnnnnnnnnnnnnntggacatcatatttgggttgaatttttggtttggaatttggtgtggtcgttgatgctgtcaaaggctttttagcttcattatttccgttttcttgaccactgcttttcgacattttagttacttggatacctcctatatcttcatccgtatattggnnnnnnnnnn…	680	20	1.3E-8	70.87%	swissprot	gi|254763328|sp|P50443.2|S26A2_HUMANRecName: Full=Sulfate transporter AltName: Full=Diastrophic dysplasia protein AltName: Full=Solute carrier family 26 member 2;gi|75055472|sp|Q65AC2.1|S26A2_HORSERecName: Full=Sulfate transporter AltName: Full=Solute carrier family 26 member 2;gi|75055842|sp|Q9BEG8.1|S26A2_BOVINRecName: Full=Sulfate transporter AltName: Full=Solute carrier family 26 member 2;gi|…	Homo sapiens;Equus caballus;Bos taurus;Bubalus bubalis;Ovis aries;Mus musculus;Rattus norvegicus;Rattus norvegicus;Mus musculus;Mus musculus;Mus musculus;Rattus norvegicus;Xenopus tropicalis;Homo sapiens;Meriones unguiculatus;Homo sapiens;Rattus norvegicus;Mus musculus;Homo sapiens;Caenorhabditis elegans	1.3E-8;1.8E-8;5.6E-8;5.7E-8;9.0E-8;1.3E-6;2.1E-6;2.2E-6;9.2E-6;4.6E-5;1.5E-4;1.6E-4;1.6E-4;1.6E-4;1.6E-4;1.7E-4;2.6E-4;2.6E-4;4.9E-4;8.8E-4	739;736;734;733;734;739;739;703;704;790;744;744;794;744;744;780;780;780;791;782	45;45;41;41;41;38;38;45;45;47;39;39;40;39;39;40;41;40;41;36	34;34;32;32;32;30;30;31;29;30;27;27;27;27;27;28;27;27;28;22	75.56%;75.56%;78.05%;78.05%;78.05%;78.95%;78.95%;68.89%;64.44%;63.83%;69.23%;69.23%;67.50%;69.23%;69.23%;70.00%;65.85%;67.50%;68.29%;61.11%	6.09%;6.11%;5.59%;5.59%;5.59%;5.14%;5.14%;6.40%;6.39%;5.95%;5.24%;5.24%;5.04%;5.24%;5.24%;5.13%;5.26%;5.13%;5.18%;4.60%	19.85%;19.85%;18.09%;18.09%;18.09%;16.76%;16.76%;19.85%;19.85%;20.74%;17.21%;17.21%;17.65%;17.21%;17.21%;17.65%;18.09%;17.65%;18.09%;15.88%	1;1;1;1;1;1;1;1;1;1;1;1;1;1;1;1;1;1;1;1	-2;-2;-2;-2;-2;-2;-2;-2;-2;-2;-2;-2;-2;-2;-2;-2;-2;-2;-2;-2	254763328;75055472;75055842;75055539;75056059;2842647;6015035;1173364;20140013;81875241;341942137;20139324;172044158;20139418;20139749;6174895;20138820;20139265;74749908;110283008	P50443;Q65AC2;Q9BEG8;Q69DJ1;Q9GJY3;Q62273;O70531;P45380;P58735;Q8BU91;Q99NH7;Q9EPH0;A4IIF2;P58743;Q9JKQ2;O43511;Q9R154;Q9R155;Q7LBE3;Q94225	58.151;57.3806;56.225;56.225;55.4546;51.9878;51.6026;51.2174;49.2914;47.3654;45.8246;45.8246;45.8246;45.8246;45.8246;45.8246;45.0542;45.0542;44.2838;43.5134	gi|254763328|sp|P50443.2|S26A2_HUMANRecName: Full=Sulfate transporter AltName: Full=Diastrophic dysplasia protein AltName: Full=Solute carrier family 26 member 2	Homo sapiens	1.3E-8	739	45	34	75.56%	6.09%	19.85%	1	-2	254763328	P50443	58151	slc26a9;sulp-3;Slc26a4;Slc26a1;Slc26a5;SLC26A5;slc26a9;Slc26a9;Slc26a5;SLC26A2;Slc26a5;Slc26a2;SLC26A2;Slc26a5;Slc26a5;SLC26A5;Slc26a5;SLC26A2;Slc26a5;SLC26A2;SLC26A5;SLC26A5;SLC26A2;Slc26a2;Slc26a5;Slc26a2;Slc26a5;Slc26a5;Slc26a4;SLC26A2;Slc26a5;Slc26a4;SLC26A9;Slc26a4;SLC26A5;Slc26a9;Slc26a2;Slc26a5;SLC26A2;SLC26A9;SLC26A5;SLC26A2;Slc26a5;Slc26a5;Slc26a4;Slc26a4;SLC26A9;Slc26a4;sulp-3;Slc26a5;S…	8364;6239;10090;10090;10116;9606;8364;10090;10090;89462;10090;10090;89462;10116;10090;9606;10116;9940;10116;9940;9606;10047;9606;10090;10116;10090;10090;10090;10090;9796;10090;10116;9606;10090;10047;10090;10116;10090;89462;9606;9606;9796;10090;10090;10090;10090;9606;10116;6239;10090;9606;10090;10090;10090;10090;10116;10116;10090;10090;9606;9606;9606;9606;89462;9606;9606;10116;9606;10116;9606;1009…			GO:0007605-IMP;GO:0007605-IEA;GO:0007605-ISO;GO:0007605-TAS;GO:0001503-IEA;GO:0001503-IDA;GO:0042493-IEA;GO:0042493-IEP;GO:0030507-IEA;GO:0030507-ISO;GO:0030507-IDA;GO:0098656-IEA;GO:0098656-IDA;GO:0015705-IEA;GO:0016323-IEA;GO:0016323-ISO;GO:0016323-IDA;GO:0016324-IEA;GO:0016324-ISS;GO:0016324-ISO;GO:0016324-IDA;GO:0015108-IEA;GO:0015108-ISS;GO:0015108-ISO;GO:0015108-TAS;GO:0015108-IDA;GO:001570…	sensory perception of sound-IMP;sensory perception of sound-IEA;sensory perception of sound-ISO;sensory perception of sound-TAS;ossification-IEA;ossification-IDA;response to drug-IEA;response to drug-IEP;spectrin binding-IEA;spectrin binding-ISO;spectrin binding-IDA;anion transmembrane transport-IEA;anion transmembrane transport-IDA;iodide transport-IEA;basolateral plasma membrane-IEA;basolateral…	Biological Process-IMP;Biological Process-IEA;Biological Process-ISO;Biological Process-TAS;Biological Process-IEA;Biological Process-IDA;Biological Process-IEA;Biological Process-IEP;Molecular Function-IEA;Molecular Function-ISO;Molecular Function-IDA;Biological Process-IEA;Biological Process-IDA;Biological Process-IEA;Cellular Component-IEA;Cellular Component-ISO;Cellular Component-IDA;Cellular…	14	GO:0005254;GO:0005887;GO:0008271;GO:0015106;GO:0015301;GO:0015701;GO:0019531;GO:0019532;GO:0042391;GO:0050428;GO:0051453;GO:0098590;GO:1902358;GO:1902476	chloride channel activity;integral component of plasma membrane;secondary active sulfate transmembrane transporter activity;bicarbonate transmembrane transporter activity;anion:anion antiporter activity;bicarbonate transport;oxalate transmembrane transporter activity;oxalate transport;regulation of membrane potential;3'-phosphoadenosine 5'-phosphosulfate biosynthetic process;regulation of intrace…	Molecular Function;Cellular Component;Molecular Function;Molecular Function;Molecular Function;Biological Process;Molecular Function;Biological Process;Biological Process;Biological Process;Biological Process;Cellular Component;Biological Process;Biological Process			noIPR;noIPR;IPR001902
CON_MALE_contig_10128	---NA---	cggcgtttcagaaataaatgctatcattctttaacgcttaaagcttagctattaagcgactttggaaagtttactcagaaccatcggctttaccttttcggtcttctcatacaagaattagtcggctttaagtttttaatttttttaagatagaaaccaacctggttttcatcgttttaaacccagctcgtgtatcactttatttaacgaacagttaaaccgttgggaaaggctacactccccggttgtgacaagccgacattgaggtgacaagcgaaaacg	282
CON_MALE_contig_10129	VP13D_HUMANRecName: Full=Vacuolar protein sorting-associated protein 13D	gcaaatagatgaaactgggttttgtacacgttctctctcatggaccaattgcagcacaatggattttgtgcacgatgtacattcgtgttttttaccgaataagatacctttttatgttatatcggaagtaagaaaagnnnnnnnnnnnnnnnnnnnnnnnnnnnnnnnnnnnnnnnnnnnnnnnnnnnccaccactgaaactgaaaaatcttttatgctgtgatatcctttacaaaataactggacatgctgagggcagaattgatgcctcccaagaaatcgaaatttactctattgatataacggaatccttttctctaaacttgtcactggataattataagctttccggtgaaataaaaatacctatgggatacactgggnnnnnnnnnnnnnnnn…	1280	1	6.7E-48	54.38%	swissprot	gi|613504586|sp|Q5THJ4.2|VP13D_HUMANRecName: Full=Vacuolar protein sorting-associated protein 13D	Homo sapiens	6.7E-48	4388	160	87	54.38%	3.65%	37.50%	2	3	613504586	Q5THJ4	117857	gi|613504586|sp|Q5THJ4.2|VP13D_HUMANRecName: Full=Vacuolar protein sorting-associated protein 13D	Homo sapiens	6.7E-48	4388	160	87	54.38%	3.65%	37.50%	2	3	613504586	Q5THJ4	117857	VPS13D;VPS13D	9606;9606			GO:0070062-N/A	extracellular exosome-N/A	Cellular Component-N/A							noIPR;IPR009543;IPR026847;noIPR
CON_MALE_contig_1013	TRY3_AEDAERecName: Full=Trypsin 3A1; Flags: Precursor	ggctttggcttttaagttcgttggtcttttagtggcactagcctcaattgtttgtgctttacccaatggtcgcattgtaggtggtgcaaatgctaaagttggtcaattcccccatcaggtgtcattgcaaaaacgcgatggttttcacatgtgtggtggttcgattttgaacgaacgtttcattctaactgctgcccactgcgtggtggatggttatggtattgtggcacgtcctccagaattattccaagttcgtgtaggcagtattgatcgagtaaatggtggtacattggtatatatcaagcgtattattgtccatgaaaactatggcaacttcttaaatgatgttgccctcttggagttaatggaacctttggtatggaccgataatattaaacc…	411	20	1.4E-25	58.81%	swissprot	gi|205371850|sp|P29786.2|TRY3_AEDAERecName: Full=Trypsin 3A1 Flags: Precursor;gi|3123228|sp|P35587.2|HYPA_HYPLIRecName: Full=Hypodermin-A Short=HA Flags: Precursor;gi|97537528|sp|P35039.2|TRY5_ANOGARecName: Full=Trypsin-5 Flags: Precursor;gi|97537535|sp|P35040.2|TRY6_ANOGARecName: Full=Trypsin-6 Flags: Precursor;gi|205371851|sp|P29787.2|TRY5_AEDAERecName: Full=Trypsin 5G1 Flags: Precursor;gi|7362…	Aedes aegypti;Hypoderma lineatum;Anopheles gambiae;Anopheles gambiae;Aedes aegypti;Drosophila melanogaster;Dermatophagoides farinae;Anopheles gambiae;Drosophila erecta;Euroglyphus maynei;Mus musculus;Anopheles gambiae;Astacus astacus;Anopheles gambiae;Drosophila erecta;Mus musculus;Simulium vittatum;Dermatophagoides pteronyssinus;Solenopsis invicta;Anopheles gambiae	1.4E-25;6.1E-22;1.0E-20;1.4E-20;2.3E-20;2.7E-20;2.7E-20;2.9E-20;4.6E-20;8.4E-20;9.6E-20;1.1E-19;1.8E-19;2.9E-19;3.5E-19;3.6E-19;4.2E-19;6.4E-19;9.9E-19;1.2E-18	254;256;274;273;266;262;259;275;253;261;335;275;237;271;262;453;247;261;222;277	138;143;118;119;117;117;124;115;146;113;125;117;120;113;117;133;141;112;114;115	83;84;71;76;65;70;69;69;73;65;78;71;71;70;72;78;73;63;72;68	60.14%;58.74%;60.17%;63.87%;55.56%;59.83%;55.65%;60.00%;50.00%;57.52%;62.40%;60.68%;59.17%;61.95%;61.54%;58.65%;51.77%;56.25%;63.16%;59.13%	54.33%;55.86%;43.07%;43.59%;43.98%;44.66%;47.88%;41.82%;57.71%;43.30%;37.31%;42.55%;50.63%;41.70%;44.66%;29.36%;57.09%;42.91%;51.35%;41.52%	100.73%;104.38%;86.13%;86.86%;85.40%;85.40%;90.51%;83.94%;106.57%;82.48%;91.24%;85.40%;87.59%;82.48%;85.40%;97.08%;102.92%;81.75%;83.21%;83.94%	1;1;1;1;1;1;1;1;1;1;1;1;1;1;1;1;1;1;1;1	2;2;2;2;2;2;2;2;2;2;2;2;2;2;2;2;2;2;2;2	205371850;3123228;97537528;97537535;205371851;73621297;2507248;193806388;1717783;14423685;81916046;97537521;136424;166215032;1717789;342187072;464967;729315;75012157;97537501	P29786;P35587;P35039;P35040;P29787;P42278;P49275;P35037;P54625;O97370;Q8VIF2;P35038;P00765;Q17004;P54628;Q8K1T0;P35048;P39675;Q7SIG2;P35036	100.138;90.5077;87.8113;87.4261;86.6557;86.2705;86.2705;86.6557;85.5001;85.1149;85.8853;85.1149;83.5741;83.9593;83.5741;85.1149;82.8037;82.8037;81.6481;82.4185	gi|205371850|sp|P29786.2|TRY3_AEDAERecName: Full=Trypsin 3A1 Flags: Precursor	Aedes aegypti	1.4E-25	254	138	83	60.14%	54.33%	100.73%	1	2	205371850	P29786	100138	TRYP3;DERF3;TRYP6;Prss42;AAEL013712;Q7SIG2;betaTry;DERF3;betaTry;Prss42;betaTry;TRYP3;TRYP3;thetaTry;EURM3;P35587;TRYP4;TRYP6;TRYP2;Q7SIG2;TRYP6;betaTry;Sp24D;Q7SIG2;TRYP4;TRYP5;P35587;Q7SIG2;Prss42;Prss42;P35048;thetaTry;DERF3;TRYP5;TRYP2;TRYP3;P35048;TRYP6;TRYP2;Q7SIG2;Q7SIG2;thetaTry;AAEL007818;P35587;TRYP6;EURM3;EURM3;P35587;DERP3;TRYP6;AAEL013712;AAEL007818;DERF3;TRYP3;DERP3;TRYP5;Tmprss3;TR…	7165;6954;7165;10090;7159;13686;7220;6954;7220;10090;7220;7165;7165;7220;6958;7389;7165;7165;7165;13686;7165;7220;7165;13686;7165;7165;7389;13686;10090;10090;7192;7220;6954;7165;7165;7165;7192;7165;7165;13686;13686;7220;7159;7389;7165;6958;6958;7389;6956;7165;7159;7159;6954;7165;6956;7165;10090;7165;7165;7220;7165;7165;6958;7165;7220;7165;6954;6715;6956;7165;13686;7165;7159;6954;7227;7159;7165;71…			GO:0005789-IEA;GO:0005789-ISO;GO:0005737-IDA;GO:0005737-IBA;GO:0005615-IEA;GO:0007605-IMP;GO:0007605-IEA;GO:0046872-IEA;GO:0006508-IEA;GO:0006508-ISM;GO:0016020-IEA;GO:0016021-IEA;GO:0016787-IEA;GO:0007283-IDA;GO:0065009-IEA;GO:0007281-IDA;GO:0008233-IEA;GO:0006883-IEA;GO:0006883-ISO;GO:0043025-IDA;GO:0008236-IEA;GO:0004252-IEA;GO:0004252-ISM;GO:0004252-IBA;GO:0005044-IEA;GO:0007586-IEA;GO:000578…	endoplasmic reticulum membrane-IEA;endoplasmic reticulum membrane-ISO;cytoplasm-IDA;cytoplasm-IBA;extracellular space-IEA;sensory perception of sound-IMP;sensory perception of sound-IEA;metal ion binding-IEA;proteolysis-IEA;proteolysis-ISM;membrane-IEA;integral component of membrane-IEA;hydrolase activity-IEA;spermatogenesis-IDA;regulation of molecular function-IEA;germ cell development-IDA;pepti…	Cellular Component-IEA;Cellular Component-ISO;Cellular Component-IDA;Cellular Component-IBA;Cellular Component-IEA;Biological Process-IMP;Biological Process-IEA;Molecular Function-IEA;Biological Process-IEA;Biological Process-ISM;Cellular Component-IEA;Cellular Component-IEA;Molecular Function-IEA;Biological Process-IDA;Biological Process-IEA;Biological Process-IDA;Molecular Function-IEA;Biologic…	8	GO:0004252;GO:0005783;GO:0006508;GO:0007281;GO:0007283;GO:0007605;GO:0043025;GO:0046658	serine-type endopeptidase activity;endoplasmic reticulum;proteolysis;germ cell development;spermatogenesis;sensory perception of sound;neuronal cell body;anchored component of plasma membrane	Molecular Function;Cellular Component;Biological Process;Biological Process;Biological Process;Biological Process;Cellular Component;Cellular Component			IPR001314;IPR001254;noIPR;noIPR;noIPR;IPR018114;IPR001254;IPR001254;IPR009003
CON_MALE_contig_10130	CCYL1_DANRERecName: Full=Cyclin-Y-like protein 1	tgaacctactcgggtgactatggtaaaaatgttagtggaatcgacctctgtcaagagaagctgttggttgtttttaccatttagtatactaataaaaatcacgatagaatagcaacacttcgtctaggtccaccttgactgatattgtccattgatgaccacttcttaatgcnnaatgccatttttcaaagcttcggcggtcactttatcttgcataacacgagacattgcctccagtttttgggctctttctttcgacaagggttccgtgggaaatgatagttcattggcttcagctagggtgcgtaaatcaaaatagtatttggcatataccgannnaattgaagtaattctaaaaattgtctctccagttcgttcatatcttcgacggtgatgtct…	566	11	8.7E-46	87.69%	swissprot	gi|123913990|sp|Q08CI4.1|CCYL1_DANRERecName: Full=Cyclin-Y-like protein 1;gi|123910222|sp|Q28EL0.1|CCYL1_XENTRRecName: Full=Cyclin-Y-like protein 1;gi|82202081|sp|Q6NRF4.1|CCY1B_XENLARecName: Full=Cyclin-Y-like protein 1-B;gi|160380580|sp|Q8N7R7.2|CCYL1_HUMANRecName: Full=Cyclin-Y-like protein 1;gi|82196774|sp|Q5U5D0.1|CCY1A_XENLARecName: Full=Cyclin-Y-like protein 1-A;gi|38372878|sp|P34624.3|CCN…	Danio rerio;Xenopus tropicalis;Xenopus laevis;Homo sapiens;Xenopus laevis;Caenorhabditis elegans;Mus musculus;Homo sapiens;Homo sapiens;Macaca fascicularis;Homo sapiens	8.7E-46;1.1E-44;1.2E-44;6.7E-43;9.1E-43;5.1E-42;1.6E-34;1.6E-34;7.9E-34;2.9E-32;2.8E-21	339;343;343;359;339;357;341;341;361;360;344	64;64;64;64;64;64;160;160;64;64;63	62;62;62;62;62;59;107;107;57;57;48	96.88%;96.88%;96.88%;96.88%;96.88%;92.19%;66.88%;66.88%;89.06%;89.06%;76.19%	18.88%;18.66%;18.66%;17.83%;18.88%;17.93%;46.92%;46.92%;17.73%;17.78%;18.31%	33.92%;33.92%;33.92%;33.92%;33.92%;33.92%;84.81%;84.81%;33.92%;33.92%;33.39%	2;2;2;2;2;2;1;1;2;2;2	-1;-1;-1;-1;-1;-1;-1;-1;-1;-1;-1	123913990;123910222;82202081;160380580;82196774;38372878;71648828;71658801;162416272;75076954;206557855	Q08CI4;Q28EL0;Q6NRF4;Q8N7R7;Q5U5D0;P34624;Q8BGU5;Q8ND76;Q5T2Q4;Q4R871;P0C7X3	127.872;126.716;126.716;126.716;122.479;115.546;127.487;127.487;101.293;100.138;79.337	gi|123913990|sp|Q08CI4.1|CCYL1_DANRERecName: Full=Cyclin-Y-like protein 1	Danio rerio	8.7E-46	339	64	62	96.88%	18.88%	33.92%	2	-1	123913990	Q08CI4	127872	cyy-1;CCNY;cyy-1;CCNY;Ccny;Ccny;ccnyl1-a;Ccny;Ccny;Ccny;Ccny;Ccny;Ccny;CCNY;ccnyl1-b;Ccny;CCNY;Ccny;Ccny;ccnyl1-b;CCNYL2;CCNY;CCNYL1;cyy-1;CCNY;cyy-1;CCNYL2;CCNYL1;cyy-1;CCNY;CCNY;Ccny;CCNY;cyy-1;Ccny;CCNYL2;CCNYL2;ccnyl1-a;Ccny;cyy-1;Ccny;CCNYL2;CCNY;CCNY;cyy-1;Ccny;Ccny;Ccny;Ccny;Ccny;ccnyl1;Ccny;Ccny;CCNY;CCNY;ccnyl1;CCNYL1;ccnyl1;Ccny;cyy-1;Ccny;Ccny;ccnyl1;Ccny;CCNY;Ccny;Ccny;Ccny;Ccny;CCNY;…	6239;9606;6239;9606;10090;10090;8355;10090;10090;10090;10090;10090;10090;9606;8355;10090;9606;10090;10090;8355;9541;9606;9606;6239;9606;6239;9606;9606;6239;9606;9606;10090;9606;6239;10090;9541;9541;8355;10090;6239;10090;9606;9606;9606;6239;10090;10090;10090;10090;10090;7955;10090;10090;9606;9606;8364;9606;7955;10090;6239;10090;10090;7955;10090;9606;10090;10090;10090;10090;9606;9606;10090;8355;623…			GO:0000079-IEA;GO:0005515-IPI;GO:0070062-N/A;GO:0005737-IEA;GO:0051301-IEA;GO:0000086-IEA;GO:0000086-ISS;GO:0000086-ISO;GO:0000086-IDA;GO:0060828-IEA;GO:0060828-ISS;GO:0060828-ISO;GO:0060828-IDA;GO:0016020-IEA;GO:0016055-IEA;GO:2000331-IMP;GO:0030425-IEA;GO:0030425-IDA;GO:0019901-IEA;GO:0051964-IMP;GO:0030424-IEA;GO:0030424-IDA;GO:0016538-IEA;GO:0016538-ISS;GO:0016538-ISO;GO:0016538-IDA;GO:000030…	regulation of cyclin-dependent protein serine/threonine kinase activity-IEA;protein binding-IPI;extracellular exosome-N/A;cytoplasm-IEA;cell division-IEA;G2/M transition of mitotic cell cycle-IEA;G2/M transition of mitotic cell cycle-ISS;G2/M transition of mitotic cell cycle-ISO;G2/M transition of mitotic cell cycle-IDA;regulation of canonical Wnt signaling pathway-IEA;regulation of canonical Wnt…	Biological Process-IEA;Molecular Function-IPI;Cellular Component-N/A;Cellular Component-IEA;Biological Process-IEA;Biological Process-IEA;Biological Process-ISS;Biological Process-ISO;Biological Process-IDA;Biological Process-IEA;Biological Process-ISS;Biological Process-ISO;Biological Process-IDA;Cellular Component-IEA;Biological Process-IEA;Biological Process-IMP;Cellular Component-IEA;Cellular…	12	GO:0000079;GO:0000086;GO:0005737;GO:0016020;GO:0019901;GO:0030424;GO:0030425;GO:0043227;GO:0051301;GO:0051964;GO:1904799;GO:2000331	regulation of cyclin-dependent protein serine/threonine kinase activity;G2/M transition of mitotic cell cycle;cytoplasm;membrane;protein kinase binding;axon;dendrite;membrane-bounded organelle;cell division;negative regulation of synapse assembly;regulation of neuron remodeling;regulation of terminal button organization	Biological Process;Biological Process;Cellular Component;Cellular Component;Molecular Function;Cellular Component;Cellular Component;Cellular Component;Biological Process;Biological Process;Biological Process;Biological Process			IPR006671;noIPR;noIPR;noIPR;IPR036915
CON_MALE_contig_10131	PTC_DROMERecName: Full=Protein patched; AltName: Full=Hedgehog receptor	ctatgatgtaaagttgtagcttcgaacagctcttcctggagtaactagttctacttttatgtttgcagttgccgtcactttcgtctttgtggtattttcatctgagtggtgagtttctacagttacttccggctgtacaacaatgctctgaagttcgggcgcaaaattcttcatgttgtcgttgatgttattcatatttccagagtgcggacgatgagagccgtctgaagtattatttgagcaacgtcttgatgatggcggtggtggttgatgactgtgatgatagtgtggcggaggtgggggatgagtgggataattttgatgctggttataatagtgtcgaccagagtgcgatgacggttgacgcataaaattttgtggtgggggtgtatgacgacc…	486	1	4.1E-9	84.31%	swissprot	gi|17380531|sp|P18502.2|PTC_DROMERecName: Full=Protein patched AltName: Full=Hedgehog receptor	Drosophila melanogaster	4.1E-9	1286	51	43	84.31%	3.97%	31.48%	1	-1	17380531	P18502	577658	gi|17380531|sp|P18502.2|PTC_DROMERecName: Full=Protein patched AltName: Full=Hedgehog receptor	Drosophila melanogaster	4.1E-9	1286	51	43	84.31%	3.97%	31.48%	1	-1	17380531	P18502	577658	ptc;ptc;ptc;ptc;ptc;ptc;ptc;ptc;ptc;ptc;ptc;ptc;ptc;ptc;ptc;ptc;ptc;ptc;ptc;ptc;ptc;ptc;ptc;ptc;ptc;ptc;ptc;ptc;ptc;ptc;ptc;ptc;ptc;ptc;ptc;ptc;ptc;ptc;ptc;ptc;ptc;ptc;ptc;ptc;ptc;ptc;ptc;ptc	7227;7227;7227;7227;7227;7227;7227;7227;7227;7227;7227;7227;7227;7227;7227;7227;7227;7227;7227;7227;7227;7227;7227;7227;7227;7227;7227;7227;7227;7227;7227;7227;7227;7227;7227;7227;7227;7227;7227;7227;7227;7227;7227;7227;7227;7227;7227;7227			GO:0030228-IDA;GO:0048099-TAS;GO:0001746-IMP;GO:0016020-IEA;GO:0048477-IMP;GO:0016021-IEA;GO:0016021-TAS;GO:0030707-TAS;GO:0005929-IDA;GO:0048471-IDA;GO:2000274-IMP;GO:0055088-IMP;GO:0009880-TAS;GO:0007224-IMP;GO:0007224-NAS;GO:0007224-TAS;GO:0007224-IGI;GO:0007367-IEA;GO:0042078-TAS;GO:0007422-TAS;GO:0007346-IMP;GO:0008158-IMP;GO:0008158-IEA;GO:0008158-TAS;GO:0045169-IDA;GO:0006898-IEA;GO:000588…	lipoprotein particle receptor activity-IDA;anterior/posterior lineage restriction, imaginal disc-TAS;Bolwig's organ morphogenesis-IMP;membrane-IEA;oogenesis-IMP;integral component of membrane-IEA;integral component of membrane-TAS;ovarian follicle cell development-TAS;cilium-IDA;perinuclear region of cytoplasm-IDA;regulation of epithelial cell migration, open tracheal system-IMP;lipid homeostasis…	Molecular Function-IDA;Biological Process-TAS;Biological Process-IMP;Cellular Component-IEA;Biological Process-IMP;Cellular Component-IEA;Cellular Component-TAS;Biological Process-TAS;Cellular Component-IDA;Cellular Component-IDA;Biological Process-IMP;Biological Process-IMP;Biological Process-TAS;Biological Process-IMP;Biological Process-NAS;Biological Process-TAS;Biological Process-IGI;Biologic…	29	GO:0001746;GO:0005515;GO:0005887;GO:0005929;GO:0006508;GO:0006898;GO:0007346;GO:0007367;GO:0007411;GO:0007422;GO:0007455;GO:0007476;GO:0008158;GO:0008406;GO:0016311;GO:0030139;GO:0030228;GO:0030707;GO:0035225;GO:0042078;GO:0042981;GO:0045169;GO:0045879;GO:0048099;GO:0048100;GO:0048103;GO:0048471;GO:0055088;GO:2000274	Bolwig's organ morphogenesis;protein binding;integral component of plasma membrane;cilium;proteolysis;receptor-mediated endocytosis;regulation of mitotic cell cycle;segment polarity determination;axon guidance;peripheral nervous system development;eye-antennal disc morphogenesis;imaginal disc-derived wing morphogenesis;hedgehog receptor activity;gonad development;dephosphorylation;endocytic vesic…	Biological Process;Molecular Function;Cellular Component;Cellular Component;Biological Process;Biological Process;Biological Process;Biological Process;Biological Process;Biological Process;Biological Process;Biological Process;Molecular Function;Biological Process;Biological Process;Cellular Component;Molecular Function;Biological Process;Biological Process;Biological Process;Biological Process;…			noIPR
CON_MALE_contig_10133	AL1L2_HUMANRecName: Full=Mitochondrial 10-formyltetrahydrofolate dehydrogenase; Short=Mitochondrial 10-FTHFDH; Short=mtFDH; AltName: Full=Aldehyde dehydrogenase family 1 member L2	tatagatggggcccctctaggcagtatatgctatcatccctccattttacctcgtcatcggggagccagtgccatatcttggacccttatagagggtgatgatattgcaggattttccatattctgggctgatgatggtttggatacaggtccaattcttttgcagaaacaagtgaatgtcgatgcccaagacacattggatactttgtacaaacggtt	219	20	1.6E-31	72.44%	swissprot	gi|166198355|sp|Q3SY69.2|AL1L2_HUMANRecName: Full=Mitochondrial 10-formyltetrahydrofolate dehydrogenase Short=Mitochondrial 10-FTHFDH Short=mtFDH AltName: Full=Aldehyde dehydrogenase family 1 member L2;gi|341940205|sp|Q8K009.2|AL1L2_MOUSERecName: Full=Mitochondrial 10-formyltetrahydrofolate dehydrogenase Short=Mitochondrial 10-FTHFDH Short=mtFDH AltName: Full=Aldehyde dehydrogenase family 1 membe…	Homo sapiens;Mus musculus;Xenopus laevis;Xenopus tropicalis;Pongo abelii;Homo sapiens;Rattus norvegicus;Mus musculus;Syntrophus aciditrophicus SB;Thermodesulfovibrio yellowstonii DSM 11347;Prochlorococcus marinus str. MIT 9515;Prochlorococcus marinus subsp. pastoris str. CCMP1986;Wolbachia endosymbiont of Culex quinquefasciatus Pel;Desulfotalea psychrophila LSv54;Ehrlichia canis str. Jake;Ehrlich…	1.6E-31;6.3E-31;2.7E-29;4.4E-29;6.4E-28;7.1E-28;9.6E-28;9.7E-28;3.4E-17;1.3E-16;6.2E-16;3.7E-15;1.8E-14;2.4E-14;3.0E-14;8.0E-14;8.1E-14;1.5E-13;1.7E-13;2.2E-13	923;923;902;902;902;902;902;902;312;308;328;328;299;323;303;303;303;319;328;303	72;72;72;72;72;66;66;66;72;66;61;61;66;72;66;66;66;72;61;72	58;58;58;58;55;53;53;54;49;47;44;43;42;47;44;44;44;46;43;45	80.56%;80.56%;80.56%;80.56%;76.39%;80.30%;80.30%;81.82%;68.06%;71.21%;72.13%;70.49%;63.64%;65.28%;66.67%;66.67%;66.67%;63.89%;70.49%;62.50%	7.80%;7.80%;7.98%;7.98%;7.98%;7.32%;7.32%;7.32%;23.08%;21.43%;18.60%;18.60%;22.07%;22.29%;21.78%;21.78%;21.78%;22.57%;18.60%;23.76%	98.63%;98.63%;98.63%;98.63%;98.63%;90.41%;90.41%;90.41%;98.63%;90.41%;83.56%;83.56%;90.41%;98.63%;90.41%;90.41%;90.41%;98.63%;83.56%;98.63%	1;1;1;1;1;1;1;1;1;1;1;1;1;1;1;1;1;1;1;1	2;2;2;2;2;2;2;2;2;2;2;2;2;2;2;2;2;2;2;2	166198355;341940205;82201051;82197998;59797917;59802911;380865476;24418394;123766242;229487570;166215498;39931214;229487574;73919388;123759465;73919390;73919391;166215495;166988367;55584142	Q3SY69;Q8K009;Q6GNL7;Q63ZT8;Q5RFM9;O75891;P28037;Q8R0Y6;Q2LRX4;B5YIL6;A2BWG3;Q7TUA3;B3CLK1;Q6AQ97;Q3YSQ0;Q5FFG4;Q5HBX2;A1ALC4;A8G4Z4;O33582	117.857;115.931;111.309;110.923;107.457;107.457;107.071;107.071;76.2554;74.7146;72.7886;70.8626;68.5514;68.5514;68.1662;67.0106;67.0106;66.2402;66.2402;65.855	gi|166198355|sp|Q3SY69.2|AL1L2_HUMANRecName: Full=Mitochondrial 10-formyltetrahydrofolate dehydrogenase Short=Mitochondrial 10-FTHFDH Short=mtFDH AltName: Full=Aldehyde dehydrogenase family 1 member L2	Homo sapiens	1.6E-31	923	72	58	80.56%	7.80%	98.63%	1	2	166198355	Q3SY69	117857	ALDH1L1;fmt;fmt;fmt;fmt;fmt;ALDH1L1;Aldh1l1;ALDH1L1;aldh1l1;aldh1l1;Aldh1l1;Aldh1l1;Aldh1l1;ALDH1L1;ALDH1L2;fmt;fmt;fmt;Aldh1l1;Aldh1l1;ALDH1L1;fmt;Aldh1l2;Aldh1l1;fmt;Aldh1l2;fmt;ALDH1L1;fmt;Aldh1l1;Aldh1l1;fmt;ALDH1L2;fmt;Aldh1l1;fmt;ALDH1L1;fmt;Aldh1l1;ALDH1L1;ALDH1L2;fmt;Aldh1l1;Aldh1l1;fmt;fmt;ALDH1L1;ALDH1L1;fmt;fmt;Aldh1l1;ALDH1L1;Aldh1l1;aldh1l1;fmt;fmt;aldh1l1;fmt;fmt;ALDH1L1;ALDH1L2;ald…	9601;257363;59919;93060;570417;167542;9606;10090;9606;8355;8364;10116;10090;10116;9606;9606;289376;56780;177439;10116;10090;9606;570417;10090;10116;254945;10090;302409;9606;56780;10116;10090;167542;9606;269484;10090;177439;9606;289376;10090;9606;9606;177439;10116;10116;289376;570417;9606;9601;302409;93060;10116;9606;10116;8355;338966;167542;8355;257363;570417;9606;9606;8364;56780;338966;10090;100…			GO:0070062-N/A;GO:0070062-ISO;GO:0003824-IEA;GO:0003824-TAS;GO:0005829-IEA;GO:0005829-ISO;GO:0005829-TAS;GO:0005829-IDA;GO:0071951-IEA;GO:0016740-IEA;GO:0016620-IEA;GO:0016742-IEA;GO:0008152-IEA;GO:0004030-IDA;GO:0006730-IEA;GO:0046654-TAS;GO:0046655-TAS;GO:0004479-IEA;GO:0004479-IBA;GO:0006412-IEA;GO:0006413-IEA;GO:0005515-IPI;GO:0004029-EXP;GO:0004029-ISO;GO:0004029-IBA;GO:0005737-IEA;GO:000575…	extracellular exosome-N/A;extracellular exosome-ISO;catalytic activity-IEA;catalytic activity-TAS;cytosol-IEA;cytosol-ISO;cytosol-TAS;cytosol-IDA;conversion of methionyl-tRNA to N-formyl-methionyl-tRNA-IEA;transferase activity-IEA;oxidoreductase activity, acting on the aldehyde or oxo group of donors, NAD or NADP as acceptor-IEA;hydroxymethyl-, formyl- and related transferase activity-IEA;metabol…	Cellular Component-N/A;Cellular Component-ISO;Molecular Function-IEA;Molecular Function-TAS;Cellular Component-IEA;Cellular Component-ISO;Cellular Component-TAS;Cellular Component-IDA;Biological Process-IEA;Molecular Function-IEA;Molecular Function-IEA;Molecular Function-IEA;Biological Process-IEA;Molecular Function-IDA;Biological Process-IEA;Biological Process-TAS;Biological Process-TAS;Molecula…	37	GO:0004029;GO:0004030;GO:0004479;GO:0005515;GO:0005634;GO:0005739;GO:0005829;GO:0006094;GO:0006096;GO:0006400;GO:0006412;GO:0006525;GO:0006547;GO:0006550;GO:0006552;GO:0006554;GO:0006555;GO:0006558;GO:0006560;GO:0006568;GO:0006570;GO:0006574;GO:0006631;GO:0006699;GO:0006730;GO:0009258;GO:0016155;GO:0019260;GO:0019482;GO:0019852;GO:0033721;GO:0046251;GO:0046486;GO:0046654;GO:0046655;GO:0055114;GO:…	aldehyde dehydrogenase (NAD) activity;aldehyde dehydrogenase [NAD(P)+] activity;methionyl-tRNA formyltransferase activity;protein binding;nucleus;mitochondrion;cytosol;gluconeogenesis;glycolytic process;tRNA modification;translation;arginine metabolic process;histidine metabolic process;isoleucine catabolic process;leucine catabolic process;lysine catabolic process;methionine metabolic process;L-…	Molecular Function;Molecular Function;Molecular Function;Molecular Function;Cellular Component;Cellular Component;Cellular Component;Biological Process;Biological Process;Biological Process;Biological Process;Biological Process;Biological Process;Biological Process;Biological Process;Biological Process;Biological Process;Biological Process;Biological Process;Biological Process;Biological Process;…	EC:1.2.1.5;EC:1.2.1.4;EC:1.2.1.3;EC:1.5.1.6;EC:2.1.2.9	Aldehyde dehydrogenase (NAD(P)(+));Aldehyde dehydrogenase (NADP(+));Aldehyde dehydrogenase (NAD(+));Formyltetrahydrofolate dehydrogenase;Methionyl-tRNA formyltransferase	noIPR;IPR002376;IPR036477
CON_MALE_contig_10134	---NA---	ccctgatcaacaataaaatatcggcataaatcataggtgaacgtatcaacacactaaggggatgatcgaaagtgcgaacaagttggtcacgattcgtcattggcagatggccaatcataaggaatttcaaacacaaatacannnnnnnnnnnnnnnnnnnnnnnnnnnnnnnnnnnnnnnnnnnnnnnnnnnnnnnnnnnnnnnnnnnnnnnnnnnnnnnnnnnnnacgatttgaatatttctaaagccaaatggttgagagagagattttcttcgtttgcttcttccatagtagcttcatcctctttggcttcgccctcaactttggtttcttcgtcttctttagtttcttccttttcttcggtagcattttccgatgatggtacaacttcagtttct	399
CON_MALE_contig_10135	---NA---	tatatatataaataaaaaaaaaaagaaataacctttccatatccttatacaaaacgaaaactaagaaaacaaaattaaataaaaataaaatagatgatcctttccaaaaaaaaaccaaaccacttcccccgccctcttcaaaactagcactacaataatctcaagtatccaaaagaaacctcttagtaatattaaatactactataactataaatatatttatattgtttctaattccatcaataatcgaataatgtattatagaccaaacacnnnnnnnnnnnnnnnnnnnnnnnnnnnnaaaaacttctggcatataaacctctttccataaaatatccctaccttccatccaccctcccccctactctatactctctaaattataatgaagagaat…	469
CON_MALE_contig_10136	---NA---	tcaaagaaatccaaaagcataaagatttaaaagaaaatttagaaaatgtcatacataatacggagagctttataaaggaccctctaaattgtgatgctcaaagtaaaatgcattcgggattttttaatgttgttcgtttggtacaagaaatcgataatgaggatattcatgaaatatggcgtaaacatcaacaacaacatccaggaaaggaggaggaactagatgaagaatcatttaaggaatttttaccaaaactcaaaaaacaaatggaacattttcttaataatctggatgatcggggtcgagaagaaaacaaagatttaattaaatggtttaacgaatttcaatcgaaaaatgattttgattcgcaaatggatactttggaagatgtacaaaacc…	498																																														noIPR
CON_MALE_contig_10137	---NA---	tagttttataaaaaattgctccttctttttggtagtctaactattttgttacgttttatcgttaataacagtatagttgtcatacaggtataaaaggaaatcaacacaatgatttttctttgggtgtacagatcccttttttcaatattaattcaattacgggagaagagtccgcatgagtgtattttggaatgtgagtgtatatgtgttacggaaagattgctttaaaatggttatttttatcttttcctaatttgaaagggcgcgtctttgtcaaactcttctggtatcctttttatctgcggcgacggaagtgactcacagagttgtattaaaannntttttggttgatggtggtgggttgttgtatgtatgagaaattgtttccgtaagtttaca…	495
CON_MALE_contig_10138	---NA---	gttcaatcacatacagaaactattgtagaatttttaagatccgaattaattgccgatgataccgaacaatttatagaaaaaatcatggaggattatctatcatatcgtgatcactttgaaatttacatacaaaccatgatatctcaagtattagatccannnnnnnnnnnnnnnnnnnnnnnnnnnnnnnnnnnnnnnnnnnnnnnnnnnnnnnnnnnnnnnnnnnnnnnctattatcaataacgccatggactcgcagtgtcataacatcaattgagacatggccaaagtgtcatgttttctcagaatggggacaaaataatttgacacagaaaaattgtgccggttgtcatcaacctggaatatctgtacgttttttgcttttcggtcaaccttaca…	648																																														noIPR
CON_MALE_contig_10139	PPIA_DROMERecName: Full=Peptidyl-prolyl cis-trans isomerase; Short=PPIase; AltName: Full=Cyclophilin; AltName: Full=Cyclosporin A-binding protein; AltName: Full=Rotamase	gctataaaggatcttcgtttcatcgtgtaatcccaaattttatgtgtcagggaggtgattttaccaatcataatggtactggtggcaaatctatttacggcaataaattcgatgatgagaatttcgttttgaaacatacggaagctggtactttgtccatggcaaactcgggacccaatacgaatggctcacagttttttattaccacagtgaaaacggcatggttggataatcgtcatgtggtctttgg	250	20	2.4E-48	87.87%	swissprot	gi|47117835|sp|P25007.2|PPIA_DROMERecName: Full=Peptidyl-prolyl cis-trans isomerase Short=PPIase AltName: Full=Cyclophilin AltName: Full=Cyclosporin A-binding protein AltName: Full=Rotamase;gi|1706258|sp|P54985.1|PPIA_BLAGERecName: Full=Peptidyl-prolyl cis-trans isomerase Short=PPIase AltName: Full=Cyclophilin AltName: Full=Cyclosporin A-binding protein AltName: Full=Rotamase;gi|75062662|sp|Q6DTV…	Drosophila melanogaster;Blattella germanica;Aotus trivirgatus/Saguinus oedipus;Rattus norvegicus;Sus scrofa/Bos taurus;Felis catus;Mus musculus;Cricetulus griseus;Homo sapiens/Chlorocebus aethiops/Macaca mulatta/Papio anubis/Pongo pygmaeus/Gorilla gorilla gorilla/Hylobates lar/Nomascus leucogenys/Symphalangus syndactylus/Pan paniscus/Pan troglodytes;Oryctolagus cuniculus;Pongo abelii;Rhizopus del…	2.4E-48;5.9E-48;5.5E-47;1.9E-46;2.2E-46;2.3E-46;4.3E-46;4.4E-46;8.0E-46;1.5E-45;1.9E-45;2.0E-45;2.1E-45;2.2E-45;2.4E-45;9.7E-45;1.2E-44;2.1E-44;2.6E-44;8.4E-44	227;164;164;164;164;164;164;164;165;164;301;164;301;301;301;207;206;208;206;164	82;82;82;82;82;82;82;82;82;82;82;82;82;82;82;82;82;82;82;82	75;74;72;72;71;71;72;72;71;71;73;72;73;73;73;72;71;72;71;70	91.46%;90.24%;87.80%;87.80%;86.59%;86.59%;87.80%;87.80%;86.59%;86.59%;89.02%;87.80%;89.02%;89.02%;89.02%;87.80%;86.59%;87.80%;86.59%;85.37%	36.12%;50.00%;50.00%;50.00%;50.00%;50.00%;50.00%;50.00%;49.70%;50.00%;27.24%;50.00%;27.24%;27.24%;27.24%;39.61%;39.81%;39.42%;39.81%;50.00%	98.40%;98.40%;98.40%;98.40%;98.40%;98.40%;98.40%;98.40%;98.40%;98.40%;98.40%;98.40%;98.40%;98.40%;98.40%;98.40%;98.40%;98.40%;98.40%;98.40%	1;1;1;1;1;1;1;1;1;1;1;1;1;1;1;1;1;1;1;1	3;3;3;3;3;3;3;3;3;3;3;3;3;3;3;3;3;3;3;3	47117835;1706258;118573121/75062662;118107;51702774/51702768;51701809;118105;118098;118573120/51702775/118572694/118573115/51702776/118573117/51702777/118573116/51702778/118573119/118573118;51701855;75041350;109892827;37154834;13124097;182676483;231968;2507228;460018302;20137912;20137769	P25007;P54985;Q6DTV9/Q0ZQK3;P10111;P62935/P62936;Q8HXS3;P17742;P14851;Q5R8S7/P62941/P62937/Q0ZQK6/P62940/Q0ZQL0/Q0ZQK8/Q0ZQK7/Q0ZQL2/P62938/Q0ZQL1;Q9TTC6;Q5R723;P0C1H7;Q9QZH3;Q9UNP9;A4FV72;P30405;P29117;P30404;Q99KR7;P91791	155.221;152.525;149.828;148.673;148.288;148.288;147.517;147.517;147.132;146.362;150.214;145.976;150.214;150.214;149.828;145.591;145.206;144.821;144.436;141.739	gi|47117835|sp|P25007.2|PPIA_DROMERecName: Full=Peptidyl-prolyl cis-trans isomerase Short=PPIase AltName: Full=Cyclophilin AltName: Full=Cyclosporin A-binding protein AltName: Full=Rotamase	Drosophila melanogaster	2.4E-48	227	82	75	91.46%	36.12%	98.40%	1	3	47117835	P25007	155221	PPIA;PPIA;PPIF;Ppie;PPIA;Ppia;PPIA;Cyp1;Cyp1;Ppie;Ppif;PPIA;Ppie;Ppif;PPIA;P91791;PPIF;Ppif;Ppif;Ppif;PPIF;Ppia;PPIF;PPIA;PPIA;Ppif;PPIE;PPIF;Ppif;Ppif;PPIA;PPIA;PPIA;Ppif;PPIA;PPIE;Ppif;Ppif;PPIF;PPIA;PPIA;PPIF;PPIA;PPIA;Ppif;Ppif;Ppif;PPIF;PPIE;PPIA;Ppia;PPIA;PPIA;PPIA;PPIF;PPIF;PPIA;PPIF;PPIA;PPIA;PPIA;PPIF;cyp2;PPIA;PPIE;PPIE;PPIF;PPIA;PPIF;PPIF;PPIE;PPIA;Ppif;PPIF;PPIE;PPIF;PPIA;PPIA;Ppia;PP…	9823;9505;9913;10090;9590;10116;9606;7227;7227;10090;10090;9590;10090;10090;9490;7650;9606;10090;10090;10090;9606;10090;9913;9544;9606;10116;9601;9606;10090;10090;9595;9595;9595;10116;9597;9601;10116;10116;9913;9986;9490;9913;9600;9595;10090;10090;10090;9913;9601;9986;10090;9580;9823;10029;9913;9913;9534;9913;9685;9606;9580;9913;246409;9597;9601;9913;9606;9597;9913;9913;9606;9534;10090;9913;9606;…			GO:0010939-IEA;GO:0010939-ISO;GO:0010939-IDA;GO:0003723-IEA;GO:0003723-N/A;GO:0003723-TAS;GO:0003723-ISO;GO:0019076-TAS;GO:0005829-IEA;GO:0005829-ISS;GO:0005829-N/A;GO:0005829-ISO;GO:0005829-TAS;GO:0005829-IDA;GO:0006915-IEA;GO:0043066-IEA;GO:0043066-ISS;GO:0043066-ISO;GO:0043066-IDA;GO:0071013-IEA;GO:0071013-ISO;GO:0071013-IDA;GO:0003729-IEA;GO:0003729-ISS;GO:0003729-IDA;GO:0050714-IMP;GO:005071…	regulation of necrotic cell death-IEA;regulation of necrotic cell death-ISO;regulation of necrotic cell death-IDA;RNA binding-IEA;RNA binding-N/A;RNA binding-TAS;RNA binding-ISO;viral release from host cell-TAS;cytosol-IEA;cytosol-ISS;cytosol-N/A;cytosol-ISO;cytosol-TAS;cytosol-IDA;apoptotic process-IEA;negative regulation of apoptotic process-IEA;negative regulation of apoptotic process-ISS;nega…	Biological Process-IEA;Biological Process-ISO;Biological Process-IDA;Molecular Function-IEA;Molecular Function-N/A;Molecular Function-TAS;Molecular Function-ISO;Biological Process-TAS;Cellular Component-IEA;Cellular Component-ISS;Cellular Component-N/A;Cellular Component-ISO;Cellular Component-TAS;Cellular Component-IDA;Biological Process-IEA;Biological Process-IEA;Biological Process-ISS;Biologic…	41	GO:0000398;GO:0000413;GO:0002931;GO:0003729;GO:0003755;GO:0005515;GO:0005753;GO:0005757;GO:0005759;GO:0005829;GO:0005925;GO:0006355;GO:0006457;GO:0008143;GO:0010849;GO:0010939;GO:0016018;GO:0016607;GO:0019068;GO:0030182;GO:0030496;GO:0032515;GO:0032780;GO:0034389;GO:0043209;GO:0045070;GO:0050714;GO:0070062;GO:0070266;GO:0070301;GO:0071007;GO:0071243;GO:0071277;GO:0090200;GO:0090201;GO:0090324;GO:…	mRNA splicing, via spliceosome;protein peptidyl-prolyl isomerization;response to ischemia;mRNA binding;peptidyl-prolyl cis-trans isomerase activity;protein binding;mitochondrial proton-transporting ATP synthase complex;mitochondrial permeability transition pore complex;mitochondrial matrix;cytosol;focal adhesion;regulation of transcription, DNA-templated;protein folding;poly(A) binding;regulation…	Biological Process;Biological Process;Biological Process;Molecular Function;Molecular Function;Molecular Function;Cellular Component;Cellular Component;Cellular Component;Cellular Component;Cellular Component;Biological Process;Biological Process;Molecular Function;Biological Process;Biological Process;Molecular Function;Cellular Component;Biological Process;Biological Process;Cellular Component;…	EC:5.2.1.8	Peptidylprolyl isomerase	IPR002130;IPR029000;IPR002130;noIPR;noIPR;IPR024936;IPR002130;IPR029000
CON_MALE_contig_1014	---NA---	caaatttctgacattgaccacataaataatcaagaaatctctagttcggcacacgaggattcccgctccacaccgggcgtcataattttggattgagggctaccagatcatctcacgtttgcacggaaggctcaagggtttccctccgattttggagggacgtaaacaaacccctaattgttatttttggaattcctctggaaaacgctgttggaaaataaaacgaaagcttcgaccatcccttgcaaattaatgcattggggtgtcccgaggaagaaaattattgcaagttgtgtggaaatttcacgttggtaatatttgcaaaagtagaattttggccaactacgaatgacaagataacccaattgcacaagtcgaccacgtggtatcgaagacatc…	679
CON_MALE_contig_10140	---NA---	aaataaacgaaaatggccaataactggttacattcgtcaccctacgctccactgccaccgcatgctgtggtaggtggttacgacagcgatggtagtccaatatatgtaggacgctcctttcatgaaggcgactgcctacccacaaaggtaatacccagcaagagatccgctttcatttcatgggctggcgttgaacactccaagtcccactatgaacttctattgggagaaagttatacatggcaaccctgttttggagccaatat	266																																														IPR024518;noIPR
CON_MALE_contig_10141	ERN2_HUMANRecName: Full=Serine/threonine-protein kinase/endoribonuclease IRE2; AltName: Full=Endoplasmic reticulum-to-nucleus signaling 2; AltName: Full=Inositol-requiring protein 2; Short=hIRE2p; AltName: Full=Ire1-beta; Short=IRE1b; Includes: RecName: Full=Serine/threonine-protein kinase; Includes: RecName: Full=Endoribonuclease; Flags: Precursor	tagcaacatcagtgctcaagacctcattgatttgggtgatggtcatatacgtgttggcaaaatctcctttaattcaaatgaagttcttggtaaaggatgtgagggtacttttgtctttaaagggacatttgaagaacgttttgtggctgttannnnnnnnnnnnnnnnnnnnnnnnnnnnnnnnnnnnnnnnnnnnnnnnnnnnnnnnnnnnngatgcccatgagaatgttgttcgttatttttgcacagaacaagatcgtcaattccgttatattgcggtcgagttgtgtgcagcaacattgcaagactatacggagggcgaacgaagcgaggagctaaggtcacatattaaagtgtgggatgttatgaaannnnaaacaagcggcagcaggcttaaa…	507	20	4.1E-29	64.70%	swissprot	gi|327478597|sp|Q76MJ5.4|ERN2_HUMANRecName: Full=Serine/threonine-protein kinase/endoribonuclease IRE2 AltName: Full=Endoplasmic reticulum-to-nucleus signaling 2 AltName: Full=Inositol-requiring protein 2 Short=hIRE2p AltName: Full=Ire1-beta Short=IRE1b Includes: RecName: Full=Serine/threonine-protein kinase Includes: RecName: Full=Endoribonuclease Flags: Precursor;gi|341940666|sp|Q9Z2E3.2|ERN2_M…	Homo sapiens;Mus musculus;Mus musculus;Homo sapiens;Saccharomyces cerevisiae S288C;Caenorhabditis elegans;Schizosaccharomyces pombe 972h-;Dictyostelium discoideum;Dictyostelium discoideum;Dictyostelium discoideum;Dictyostelium discoideum;Dictyostelium discoideum;Oryza sativa Japonica Group;Dictyostelium discoideum;Dictyostelium discoideum;Arabidopsis thaliana;Drosophila pseudoobscura pseudoobscur…	4.1E-29;4.1E-29;8.1E-18;1.8E-17;1.3E-16;6.2E-15;1.7E-13;3.0E-9;5.1E-9;3.4E-8;6.1E-8;2.4E-7;1.4E-6;3.9E-6;1.2E-5;1.2E-5;1.5E-5;1.6E-5;2.0E-5;2.5E-5	926;911;977;977;1115;967;1072;984;1431;1400;1444;1448;893;1350;686;841;755;755;548;535	43;43;166;166;37;179;46;35;38;33;33;33;164;33;39;32;43;43;24;51	36;35;79;80;25;84;35;22;24;22;20;22;69;20;28;21;32;32;17;32	83.72%;81.40%;47.59%;48.19%;67.57%;46.93%;76.09%;62.86%;63.16%;66.67%;60.61%;66.67%;42.07%;60.61%;71.79%;65.62%;74.42%;74.42%;70.83%;62.75%	4.64%;4.72%;16.99%;16.99%;3.32%;18.51%;4.29%;3.56%;2.66%;2.36%;2.29%;2.28%;18.37%;2.44%;5.69%;3.80%;5.70%;5.70%;4.38%;9.53%	25.44%;25.44%;98.22%;98.22%;21.89%;105.92%;27.22%;20.71%;22.49%;19.53%;19.53%;19.53%;97.04%;19.53%;23.08%;18.93%;25.44%;25.44%;14.20%;30.18%	3;3;2;2;3;2;2;3;3;3;3;3;1;3;2;3;1;1;2;1	2;2;2;2;1;2;2;1;1;2;2;2;2;2;2;1;2;2;2;2	327478597;341940666;51316086;193806335;729857;115502406;74582921;74859547;74997341;122129497;74858712;74997336;75142667;74996678;74997043;75168985;292630650;292630649;55976560;50401849	Q76MJ5;Q9Z2E3;Q9EQY0;O75460;P32361;Q09499;O94537;Q55GJ2;Q559A2;Q556Q3;Q55DJ8;Q557G1;Q7XIT1;Q54IE8;Q54TW2;Q9C5S2;B5DK35;B4GXC2;Q91618;Q7RAH3	61.2326;61.2326;83.1889;82.0333;47.3654;74.7146;50.0618;40.817;37.7354;35.039;34.6538;35.039;50.447;33.4982;43.1282;36.1946;47.3654;47.3654;36.1946;46.595	gi|327478597|sp|Q76MJ5.4|ERN2_HUMANRecName: Full=Serine/threonine-protein kinase/endoribonuclease IRE2 AltName: Full=Endoplasmic reticulum-to-nucleus signaling 2 AltName: Full=Inositol-requiring protein 2 Short=hIRE2p AltName: Full=Ire1-beta Short=IRE1b Includes: RecName: Full=Serine/threonine-protein kinase Includes: RecName: Full=Endoribonuclease Flags: Precursor	Homo sapiens	4.1E-29	926	43	36	83.72%	4.64%	25.44%	3	2	327478597	Q76MJ5	612326	ERN2;ERN1;ERN1;irlB-1;Ern1;IRE1A;ERN1;ire-1;Ern2;ERN1;ERN2;IRE1A;ERN1;Ern2;pkmyt1;Ern2;Ern1;irlE;ire-1;pdkA;Ern1;ireA;Ern2;ireA;irlF-1;Ern2;ERN1;irlE;ireA;Ern2;pkmyt1;Ern1;Ern1;IRE1;Ern1;Ern1;IRE1A;Ern2;GA29083;IRE1A;ERN2;ppk4;Ern1;ireA;ire-1;ireA;ire-1;ireA;ire-1;Ern2;Ern2;Ern1;irlA;Ern2;Ern2;ire-1;GL21140;ire-1;IRE1;GA29083;ire-1;ire-1;IRE1A;Ern1;GL21140;ERN1;GL21140;irlC;IRE1A;ireA;ire-1;ireA;…	9606;9606;9606;44689;10090;3702;9606;6239;10090;9606;9606;3702;9606;10090;8355;10090;10090;44689;6239;44689;10090;44689;10090;44689;44689;10090;9606;44689;44689;10090;8355;10090;10090;39947;10090;10090;3702;10090;46245;3702;9606;284812;10090;44689;6239;44689;6239;44689;6239;10090;10090;10090;44689;10090;10090;6239;7234;6239;39947;46245;6239;6239;3702;10090;7234;9606;7234;44689;3702;44689;6239;446…			GO:0001666-IMP;GO:0002119-IGI;GO:0005509-IEA;GO:0016241-TAS;GO:0030544-IEA;GO:0030544-ISO;GO:0030544-IPI;GO:0035556-IEA;GO:0035556-IBA;GO:0030263-IMP;GO:0030263-IEA;GO:0030263-ISO;GO:0034067-IMP;GO:0006397-IEA;GO:0051082-IMP;GO:0051082-IDA;GO:0005622-IEA;GO:0005515-IPI;GO:0005637-IEA;GO:0005637-IDA;GO:0031505-IMP;GO:0031505-IGI;GO:0016075-IEA;GO:0016075-ISO;GO:0016075-IDA;GO:0045892-IMP;GO:004589…	response to hypoxia-IMP;nematode larval development-IGI;calcium ion binding-IEA;regulation of macroautophagy-TAS;Hsp70 protein binding-IEA;Hsp70 protein binding-ISO;Hsp70 protein binding-IPI;intracellular signal transduction-IEA;intracellular signal transduction-IBA;apoptotic chromosome condensation-IMP;apoptotic chromosome condensation-IEA;apoptotic chromosome condensation-ISO;protein localizati…	Biological Process-IMP;Biological Process-IGI;Molecular Function-IEA;Biological Process-TAS;Molecular Function-IEA;Molecular Function-ISO;Molecular Function-IPI;Biological Process-IEA;Biological Process-IBA;Biological Process-IMP;Biological Process-IEA;Biological Process-ISO;Biological Process-IMP;Biological Process-IEA;Molecular Function-IMP;Molecular Function-IDA;Cellular Component-IEA;Molecula…	25	GO:0000287;GO:0004521;GO:0004674;GO:0005524;GO:0005634;GO:0006020;GO:0006987;GO:0007050;GO:0007257;GO:0009069;GO:0016075;GO:0030176;GO:0030263;GO:0031505;GO:0034067;GO:0036290;GO:0036498;GO:0042803;GO:0045892;GO:0051082;GO:0051260;GO:0070054;GO:0070059;GO:0090501;GO:1990604	magnesium ion binding;endoribonuclease activity;protein serine/threonine kinase activity;ATP binding;nucleus;inositol metabolic process;activation of signaling protein activity involved in unfolded protein response;cell cycle arrest;activation of JUN kinase activity;serine family amino acid metabolic process;rRNA catabolic process;integral component of endoplasmic reticulum membrane;apoptotic chr…	Molecular Function;Molecular Function;Molecular Function;Molecular Function;Cellular Component;Biological Process;Biological Process;Biological Process;Biological Process;Biological Process;Biological Process;Cellular Component;Biological Process;Biological Process;Biological Process;Biological Process;Biological Process;Molecular Function;Biological Process;Molecular Function;Biological Process;…	EC:2.7.11	Transferring phosphorus-containing groups	noIPR;noIPR
CON_MALE_contig_10142	GTSF1_MACFARecName: Full=Gametocyte-specific factor 1; AltName: Full=Protein FAM112B	cgccgacatgcaagacttattgtcatgtccatatgataagcatcaccaaattcttaggtcaagaatgcaagtccaccttactcgttgcaggaaaaatcatctaaatgagaaaaaagtaacgtgtccgtttaatgtaacacacgtcttaaacgaaccagagcttgagttccatgttactgtatgcaccgagcgcaaaacatttgaacatttccgcaatgaagtaaaggcaccaactcggccaata	244	8	1.1E-13	56.53%	swissprot	gi|75077109|sp|Q4R8M9.1|GTSF1_MACFARecName: Full=Gametocyte-specific factor 1 AltName: Full=Protein FAM112B/gi|116241359|sp|Q8WW33.2|GTSF1_HUMANRecName: Full=Gametocyte-specific factor 1 AltName: Full=Protein FAM112B;gi|93139200|sp|Q3SZU0.1|GTSF1_BOVINRecName: Full=Gametocyte-specific factor 1 AltName: Full=Protein FAM112B;gi|27734592|sp|Q9DAN6.1|GTSF1_MOUSERecName: Full=Gametocyte-specific facto…	Macaca fascicularis/Homo sapiens;Bos taurus;Mus musculus;Xenopus laevis;Drosophila melanogaster;Homo sapiens;Bos taurus;Mus musculus	1.1E-13;3.6E-13;3.6E-13;4.8E-11;1.6E-9;8.8E-9;6.4E-8;6.2E-5	167;167;167;278;167;148;169;151	70;70;70;69;72;62;67;62	40;40;40;41;43;33;37;33	57.14%;57.14%;57.14%;59.42%;59.72%;53.23%;55.22%;53.23%	41.92%;41.92%;41.92%;24.82%;43.11%;41.89%;39.64%;41.06%	86.07%;86.07%;86.07%;84.84%;88.52%;76.23%;82.38%;76.23%	1;1;1;1;1;1;1;1	2;2;2;2;2;2;2;2	116241359/75077109;93139200;27734592;118217;74866039;27734253;91771935;27734247	Q4R8M9/Q8WW33;Q3SZU0;Q9DAN6;P13007;Q8SWX0;Q9H1H1;Q3T026;Q9CWD0	65.0846;63.5438;63.5438;59.6918;54.299;51.9878;50.0618;41.9726	gi|116241359|sp|Q8WW33.2|GTSF1_HUMANRecName: Full=Gametocyte-specific factor 1 AltName: Full=Protein FAM112B/gi|75077109|sp|Q4R8M9.1|GTSF1_MACFARecName: Full=Gametocyte-specific factor 1 AltName: Full=Protein FAM112B	Macaca fascicularis/Homo sapiens	1.1E-13	167	70	40	57.14%	41.92%	86.07%	1	2	116241359;75077109	Q4R8M9;Q8WW33	650846	arx;Gtsf1l;GTSF1;d7;Gtsf1l;arx;Gtsf1;GTSF1L;GTSF1;arx;GTSF1;arx;GTSF1;Gtsf1l;GTSF1;GTSF1;GTSF1;GTSF1;d7;Gtsf1l;GTSF1;Gtsf1;arx;GTSF1;GTSF1;Gtsf1;GTSF1L;Gtsf1l;Gtsf1;GTSF1;Gtsf1l;Gtsf1l;GTSF1;arx;Gtsf1;GTSF1;Gtsf1;arx;GTSF1;d7;GTSF1;GTSF1L;d7;GTSF1;arx;arx;GTSF1;GTSF1;Gtsf1;arx;Gtsf1l;GTSF1L;arx;arx;d7;GTSF1;d7;arx;Gtsf1;arx;Gtsf1;Gtsf1	7227;10090;9913;8355;10090;7227;10090;9606;9606;7227;9913;7227;9913;10090;9541;9913;9541;9541;8355;10090;9913;10090;7227;9913;9913;10090;9913;10090;10090;9606;10090;10090;9913;7227;10090;9541;10090;7227;9541;8355;9541;9913;8355;9541;7227;7227;9541;9606;10090;7227;10090;9606;7227;7227;8355;9606;8355;7227;10090;7227;10090;10090			GO:0007283-IEA;GO:0005737-IEA;GO:0005737-IDA;GO:0008150-ND;GO:0046872-IEA;GO:0007275-IEA;GO:0048477-IMP;GO:0045892-IMP;GO:0031047-IMP;GO:0031047-IEA;GO:0030154-IEA;GO:0005575-ND;GO:0003674-ND;GO:0005634-IEA;GO:0005634-IDA	spermatogenesis-IEA;cytoplasm-IEA;cytoplasm-IDA;biological_process-ND;metal ion binding-IEA;multicellular organism development-IEA;oogenesis-IMP;negative regulation of transcription, DNA-templated-IMP;gene silencing by RNA-IMP;gene silencing by RNA-IEA;cell differentiation-IEA;cellular_component-ND;molecular_function-ND;nucleus-IEA;nucleus-IDA	Biological Process-IEA;Cellular Component-IEA;Cellular Component-IDA;Biological Process-ND;Molecular Function-IEA;Biological Process-IEA;Biological Process-IMP;Biological Process-IMP;Biological Process-IMP;Biological Process-IEA;Biological Process-IEA;Cellular Component-ND;Molecular Function-ND;Cellular Component-IEA;Cellular Component-IDA	5	GO:0005634;GO:0005737;GO:0031047;GO:0045892;GO:0048477	nucleus;cytoplasm;gene silencing by RNA;negative regulation of transcription, DNA-templated;oogenesis	Cellular Component;Cellular Component;Biological Process;Biological Process;Biological Process			IPR022776;noIPR;noIPR;IPR022776;IPR022776;IPR036236
CON_MALE_contig_10143	---NA---	tacgactatagagtagatgctgcgttatgtttgcaacagatagctctaactgccgaaaatattctgggtgaggaagatcgaaattttatattgcaacatgtgactgataagaatgcctccgatttgggtagcgaatatcaccttcagattgtattccatacgtttttttcacaccaggaattggtcgagaggttaaatgaatccgagagacaatatcttttaaacttnnnnnnnnnnnnnnnnnnnnnnnnnnnnnnnnnnnnccggaaacgatcatttaaaaataatatattcagttagagttttaagcgatttactggtggctcaaccgttaatatattccagcttgctacaacaattatcttctaactggaattccgatattgtagcattactaaa…	450																																														noIPR
CON_MALE_contig_10144	TTKB_DROMERecName: Full=Protein tramtrack, beta isoform; AltName: Full=Repressor protein fushi tarazu; AltName: Full=Tramtrack p69	acccccgactcaacagtcaatgccgagccggagtgacggcgttgcaataattgttctaaggaatccttatagatcattgatgaggtaatggaactagttgtggctgcactcgaattgccactgtcacgatctctaatggctgctgcctcatcatgctggttcggtgtcaattcaataacgacatcactatcattgttgtcctccttgggatggcaaggtgtcatagagcgnnnnnnnnnnnnnnnnnnnnnnnccggatgctgttgtggagatggcgtattttgtcgagttaattttattagcttctgtggctgtaattgatgttggtgctgttgcaaatgatggtgtggactttgtgcttgctgatgatggaaaaatgcacttggcgatggataacgt…	2687	19	6.1E-35	66.65%	swissprot	gi|20455517|sp|P17789.2|TTKB_DROMERecName: Full=Protein tramtrack, beta isoform AltName: Full=Repressor protein fushi tarazu AltName: Full=Tramtrack p69;gi|47117851|sp|P42282.3|TTKA_DROMERecName: Full=Protein tramtrack, alpha isoform AltName: Full=Repressor protein fushi tarazu AltName: Full=Tramtrack p88;gi|29428067|sp|Q9W0K4.2|BAB2_DROMERecName: Full=Protein bric-a-brac 2;gi|73920225|sp|P42284.…	Drosophila melanogaster;Drosophila melanogaster;Drosophila melanogaster;Drosophila melanogaster;Drosophila melanogaster;Drosophila melanogaster;Drosophila melanogaster;Drosophila melanogaster;Drosophila melanogaster;Drosophila melanogaster;Drosophila melanogaster;Drosophila melanogaster;Drosophila melanogaster;Drosophila melanogaster;Drosophila melanogaster;Drosophila melanogaster;Drosophila mela…	6.1E-35;1.0E-34;1.7E-32;1.0E-30;1.8E-30;2.3E-30;2.5E-30;3.3E-30;4.3E-30;6.3E-30;2.0E-29;9.1E-28;3.5E-26;4.9E-26;1.1E-24;1.8E-22;1.3E-15;3.1E-15;2.2E-13	643;813;1067;549;787;891;963;977;970;878;955;127;727;880;1046;904;610;604;581	124;124;121;118;118;118;118;121;118;118;130;118;125;125;118;119;119;123;118	90;89;88;84;84;84;84;86;84;84;87;77;78;77;79;74;66;69;64	72.58%;71.77%;72.73%;71.19%;71.19%;71.19%;71.19%;71.07%;71.19%;71.19%;66.92%;65.25%;62.40%;61.60%;66.95%;62.18%;55.46%;56.10%;54.24%	19.28%;15.25%;11.34%;21.49%;14.99%;13.24%;12.25%;12.38%;12.16%;13.44%;13.61%;92.91%;17.19%;14.20%;11.28%;13.16%;19.51%;20.36%;20.31%	13.84%;13.84%;13.51%;13.17%;13.17%;13.17%;13.17%;13.51%;13.17%;13.17%;14.51%;13.17%;13.96%;13.96%;13.17%;13.29%;13.29%;13.73%;13.17%	1;1;1;1;1;1;1;1;1;1;1;1;1;1;1;1;1;1;1	-2;-2;-2;-2;-2;-2;-2;-2;-2;-2;-2;-2;-2;-2;-2;-2;-2;-2;-2	20455517;47117851;29428067;73920225;73920870;317373382;73920873;29428068;73920872;73920874;33112291;73621174;13124701;13123979;73621294;27923726;46396378;75027304;83287912	P17789;P42282;Q9W0K4;P42284;Q7KQZ4;P42283;Q9V5M6;Q9W0K7;Q867Z4;Q9V5M3;Q8IN81;Q7KRI2;Q01295;Q24206;P14083;Q24174;Q86B87;Q9VQ30;Q08605	145.591;146.362;139.813;131.724;132.88;132.88;132.88;132.494;132.109;131.339;129.798;112.079;119.013;119.013;114.775;107.457;84.7297;83.5741;77.411	gi|20455517|sp|P17789.2|TTKB_DROMERecName: Full=Protein tramtrack, beta isoform AltName: Full=Repressor protein fushi tarazu AltName: Full=Tramtrack p69	Drosophila melanogaster	6.1E-35	643	124	90	72.58%	19.28%	13.84%	1	-2	20455517	P17789	145591	fru;Trl;lola;lola;lola;br;lola;bab1;fru;lola;fru;lola;fru;br;lola;Trl;Trl;lola;lolal;lola;lolal;ttk;br;lola;br;lola;br;br;ttk;ttk;lola;ttk;lola;bab1;bab1;Trl;bab1;br;ab;lola;br;ttk;bab2;Trl;lola;Trl;ttk;lola;ab;ttk;fru;lola;bab1;bab1;fru;Trl;lola;lola;lola;Trl;lolal;br;Trl;lola;ttk;br;lolal;Trl;lola;ttk;br;lola;lola;bab2;lola;lola;lola;lola;lolal;ttk;ttk;ttk;lola;fru;lola;lolal;lola;lola;fru;ttk;…	7227;7227;7227;7227;7227;7227;7227;7227;7227;7227;7227;7227;7227;7227;7227;7227;7227;7227;7227;7227;7227;7227;7227;7227;7227;7227;7227;7227;7227;7227;7227;7227;7227;7227;7227;7227;7227;7227;7227;7227;7227;7227;7227;7227;7227;7227;7227;7227;7227;7227;7227;7227;7227;7227;7227;7227;7227;7227;7227;7227;7227;7227;7227;7227;7227;7227;7227;7227;7227;7227;7227;7227;7227;7227;7227;7227;7227;7227;7227;7227…			GO:0048750-IMP;GO:0007409-IMP;GO:0002118-IMP;GO:0001700-IMP;GO:0017053-IPI;GO:0048477-IMP;GO:0048477-IEA;GO:0031519-IPI;GO:0030707-IMP;GO:0048071-TAS;GO:0048070-TAS;GO:0001709-TAS;GO:0035151-IMP;GO:0044719-IMP;GO:0000978-IDA;GO:0003680-IDA;GO:0000977-IDA;GO:0003682-IMP;GO:0003682-IDA;GO:0021954-IDA;GO:0008219-TAS;GO:0007526-IMP;GO:0007526-IEP;GO:1990000-IMP;GO:0005515-IPI;GO:0051259-IDA;GO:000098…	compound eye corneal lens morphogenesis-IMP;axonogenesis-IMP;aggressive behavior-IMP;embryonic development via the syncytial blastoderm-IMP;transcriptional repressor complex-IPI;oogenesis-IMP;oogenesis-IEA;PcG protein complex-IPI;ovarian follicle cell development-IMP;sex-specific pigmentation-TAS;regulation of developmental pigmentation-TAS;cell fate determination-TAS;regulation of tube size, ope…	Biological Process-IMP;Biological Process-IMP;Biological Process-IMP;Biological Process-IMP;Cellular Component-IPI;Biological Process-IMP;Biological Process-IEA;Cellular Component-IPI;Biological Process-IMP;Biological Process-TAS;Biological Process-TAS;Biological Process-TAS;Biological Process-IMP;Biological Process-IMP;Molecular Function-IDA;Molecular Function-IDA;Molecular Function-IDA;Molecula…	82	GO:0000122;GO:0000785;GO:0000794;GO:0000978;GO:0000980;GO:0001078;GO:0001672;GO:0001700;GO:0001709;GO:0001933;GO:0002118;GO:0003680;GO:0005701;GO:0005704;GO:0005730;GO:0006342;GO:0006914;GO:0007060;GO:0007141;GO:0007298;GO:0007418;GO:0007422;GO:0007426;GO:0007455;GO:0007458;GO:0007464;GO:0007478;GO:0007526;GO:0007562;GO:0007620;GO:0008039;GO:0008346;GO:0008354;GO:0009608;GO:0009953;GO:0010032;GO:…	negative regulation of transcription by RNA polymerase II;chromatin;condensed nuclear chromosome;RNA polymerase II proximal promoter sequence-specific DNA binding;RNA polymerase II distal enhancer sequence-specific DNA binding;transcriptional repressor activity, RNA polymerase II proximal promoter sequence-specific DNA binding;regulation of chromatin assembly or disassembly;embryonic development …	Biological Process;Cellular Component;Cellular Component;Molecular Function;Molecular Function;Molecular Function;Biological Process;Biological Process;Biological Process;Biological Process;Biological Process;Molecular Function;Cellular Component;Cellular Component;Cellular Component;Biological Process;Biological Process;Biological Process;Biological Process;Biological Process;Biological Process;…			noIPR;IPR000210;noIPR;IPR000210;IPR011333
CON_MALE_contig_10145	PTBP3_HUMANRecName: Full=Polypyrimidine tract-binding protein 3; AltName: Full=Regulator of differentiation 1; Short=Rod1	cagctctcatacaaatggccgaaccacaacaagcttatttggctatgaatcaccttgacaaattacgcttatggggtaagtcaatacgtgttatggctagcaaacatcaggccgtacaactgccgaaggaaggacaacctgatgccggccttacnnnnnnnnnnnnnnnnnnnnnnnnnnnnnnnnnnnnnnnnnnnnnnnnnnnnnnnnnnnnnnnnnnnnnnnnnnnnnnnnnnnnnnnnnnnnnnnnnnnnnnnnnnnnnnnctccaacaaatttgaagtcaaggcatttaaatttttccctaaggatcgtaaaatggccttgttacagctctccactgtcgaagaagccgtattggctcttatcaaaatgcacaatcatcagttgtctgagtcga…	420	10	3.4E-30	61.53%	swissprot	gi|218511814|sp|O95758.2|PTBP3_HUMANRecName: Full=Polypyrimidine tract-binding protein 3 AltName: Full=Regulator of differentiation 1 Short=Rod1;gi|50401558|sp|Q8BHD7.1|PTBP3_MOUSERecName: Full=Polypyrimidine tract-binding protein 3 AltName: Full=Regulator of differentiation 1 Short=Rod1;gi|50401225|sp|Q9Z118.1|PTBP3_RATRecName: Full=Polypyrimidine tract-binding protein 3 AltName: Full=Regulator …	Homo sapiens;Mus musculus;Rattus norvegicus;Rattus norvegicus;Homo sapiens;Bos taurus;Sus scrofa;Mus musculus;Homo sapiens;Rattus norvegicus/Mus musculus	3.4E-30;3.8E-30;6.7E-30;2.1E-29;8.0E-29;1.5E-28;4.3E-28;1.5E-15;4.5E-13;4.5E-13	552;523;523;555;531;531;557;527;531;531	150;150;150;150;150;150;150;51;51;51	82;82;82;83;80;81;80;42;39;39	54.67%;54.67%;54.67%;55.33%;53.33%;54.00%;53.33%;82.35%;76.47%;76.47%	27.17%;28.68%;28.68%;27.03%;28.25%;28.25%;26.93%;9.68%;9.60%;9.60%	107.14%;107.14%;107.14%;107.14%;107.14%;107.14%;107.14%;36.43%;36.43%;36.43%	1;1;1;1;1;1;1;1;2;2	3;3;3;3;3;3;3;3;3;3	218511814;50401558;50401225;266862;131528;75073578;2500586;131529;74761983;81910658/93140675	O95758;Q8BHD7;Q9Z118;Q00438;P26599;Q8WN55;Q29099;P17225;Q9UKA9;Q66H20/Q91Z31	116.701;116.316;115.546;114.39;112.849;112.079;110.923;75.0998;68.1662;68.1662	gi|218511814|sp|O95758.2|PTBP3_HUMANRecName: Full=Polypyrimidine tract-binding protein 3 AltName: Full=Regulator of differentiation 1 Short=Rod1	Homo sapiens	3.4E-30	552	150	82	54.67%	27.17%	107.14%	1	3	218511814	O95758	116701	PTBP1;Ptbp1;Ptbp2;Ptbp2;Ptbp2;Ptbp1;Ptbp1;Ptbp1;Ptbp1;PTBP1;PTBP1;Ptbp2;Ptbp1;PTBP1;Ptbp1;PTBP2;Ptbp1;Ptbp1;PTBP1;PTBP1;PTBP1;Ptbp3;Ptbp1;Ptbp3;Ptbp2;Ptbp2;Ptbp2;Ptbp1;Ptbp3;Ptbp3;Ptbp1;Ptbp1;Ptbp2;Ptbp1;Ptbp1;Ptbp3;Ptbp1;PTBP1;Ptbp2;Ptbp3;Ptbp1;PTBP3;Ptbp1;Ptbp3;PTBP1;Ptbp2;Ptbp3;Ptbp1;Ptbp1;Ptbp1;PTBP2;PTBP2;PTBP1;PTBP2;Ptbp1;PTBP2;Ptbp2;Ptbp2;Ptbp3;Ptbp2;Ptbp2;Ptbp1;Ptbp3;PTBP1;PTBP2;PTBP1;Ptb…	9606;10116;10116;10090;10116;10116;10116;10116;10116;9913;9913;10090;10090;9606;10116;9606;10116;10116;9606;9606;9606;10090;10090;10116;10116;10090;10116;10116;10116;10116;10090;10090;10116;10090;10090;10116;10116;9913;10090;10090;10116;9606;10116;10090;9606;10090;10090;10116;10116;10116;9606;9606;9823;9606;10116;9606;10116;10116;10116;10116;10116;10116;10090;9606;9606;9606;10090;9606;10090;10090…			GO:0051148-IEA;GO:0051148-ISS;GO:0051148-ISO;GO:0051148-IDA;GO:0001069-IDA;GO:0000398-TAS;GO:0030426-IEA;GO:0030426-IDA;GO:0003723-IEA;GO:0003723-NAS;GO:0003723-N/A;GO:0003723-ISO;GO:0003723-TAS;GO:0070062-N/A;GO:0070062-ISO;GO:0016020-N/A;GO:0016020-ISO;GO:0003729-IEA;GO:0003729-ISO;GO:0003729-IDA;GO:0032024-IMP;GO:0010976-IMP;GO:2000177-IMP;GO:2000177-IEA;GO:2000177-ISO;GO:0033119-IMP;GO:003311…	negative regulation of muscle cell differentiation-IEA;negative regulation of muscle cell differentiation-ISS;negative regulation of muscle cell differentiation-ISO;negative regulation of muscle cell differentiation-IDA;regulatory region RNA binding-IDA;mRNA splicing, via spliceosome-TAS;growth cone-IEA;growth cone-IDA;RNA binding-IEA;RNA binding-NAS;RNA binding-N/A;RNA binding-ISO;RNA binding-TA…	Biological Process-IEA;Biological Process-ISS;Biological Process-ISO;Biological Process-IDA;Molecular Function-IDA;Biological Process-TAS;Cellular Component-IEA;Cellular Component-IDA;Molecular Function-IEA;Molecular Function-NAS;Molecular Function-N/A;Molecular Function-ISO;Molecular Function-TAS;Cellular Component-N/A;Cellular Component-ISO;Cellular Component-N/A;Cellular Component-ISO;Molecula…	29	GO:0000014;GO:0000381;GO:0000956;GO:0001069;GO:0003231;GO:0003697;GO:0003729;GO:0005515;GO:0005681;GO:0005737;GO:0006308;GO:0006376;GO:0010976;GO:0021510;GO:0021549;GO:0030426;GO:0032024;GO:0036002;GO:0043025;GO:0043565;GO:0044306;GO:0045727;GO:0045944;GO:0048025;GO:0051148;GO:0070935;GO:0075522;GO:1904411;GO:2000177	single-stranded DNA endodeoxyribonuclease activity;regulation of alternative mRNA splicing, via spliceosome;nuclear-transcribed mRNA catabolic process;regulatory region RNA binding;cardiac ventricle development;single-stranded DNA binding;mRNA binding;protein binding;spliceosomal complex;cytoplasm;DNA catabolic process;mRNA splice site selection;positive regulation of neuron projection developmen…	Molecular Function;Biological Process;Biological Process;Molecular Function;Biological Process;Molecular Function;Molecular Function;Molecular Function;Cellular Component;Cellular Component;Biological Process;Biological Process;Biological Process;Biological Process;Biological Process;Cellular Component;Biological Process;Molecular Function;Cellular Component;Molecular Function;Cellular Component;…			noIPR;noIPR;IPR012677;noIPR;IPR012677;noIPR;noIPR;noIPR;noIPR
CON_MALE_contig_10146	NPLP1_DROMERecName: Full=Neuropeptide-like 1; Contains: RecName: Full=MTYamide peptide; Contains: RecName: Full=IPNamide peptide; Contains: RecName: Full=NAP peptide; Contains: RecName: Full=NPLP1-1; Contains: RecName: Full=NPLP1-2; Contains: RecName: Full=NPLP1-3; Contains: RecName: Full=NPLP1-4; Contains: RecName: Full=NPLP1-5; Contains: RecName: Full=NPLP1-6; Flags: Precursor	gccaaagtagctaggctacgtttagctgctgcagcattgttcaaatttagcaaaccttgagctaccaaaccagcggcggaacgtttatcttcttccaaatagtccatgtcattgttaagactttgttcttcaccctcctccagttgtcgttctcttaatatgttgcgtaattgattacgcagagaagagacatgcatatcgtactggggggaaggattcaccaattgatttattatcgattccaattcacacggtgatacattagcaacatcgtccgttgctttaacagcacgtggatgttgggcgacattcaaaagcaaaccaaataacagccacagcctgataacggtcaaaggatgttgttggaatagcttcctttgatgctttagttgctgcatt…	592	1	3.7E-21	81.25%	swissprot	gi|27805650|sp|Q9W0W6.2|NPLP1_DROMERecName: Full=Neuropeptide-like 1 Contains: RecName: Full=MTYamide peptide Contains: RecName: Full=IPNamide peptide Contains: RecName: Full=NAP peptide Contains: RecName: Full=NPLP1-1 Contains: RecName: Full=NPLP1-2 Contains: RecName: Full=NPLP1-3 Contains: RecName: Full=NPLP1-4 Contains: RecName: Full=NPLP1-5 Contains: RecName: Full=NPLP1-6 Flags: Precursor	Drosophila melanogaster	3.7E-21	309	80	65	81.25%	25.89%	40.54%	1	-3	27805650	Q9W0W6	916633	gi|27805650|sp|Q9W0W6.2|NPLP1_DROMERecName: Full=Neuropeptide-like 1 Contains: RecName: Full=MTYamide peptide Contains: RecName: Full=IPNamide peptide Contains: RecName: Full=NAP peptide Contains: RecName: Full=NPLP1-1 Contains: RecName: Full=NPLP1-2 Contains: RecName: Full=NPLP1-3 Contains: RecName: Full=NPLP1-4 Contains: RecName: Full=NPLP1-5 Contains: RecName: Full=NPLP1-6 Flags: Precursor	Drosophila melanogaster	3.7E-21	309	80	65	81.25%	25.89%	40.54%	1	-3	27805650	Q9W0W6	916633	Nplp1;Nplp1;Nplp1;Nplp1;Nplp1;Nplp1;Nplp1;Nplp1;Nplp1;Nplp1	7227;7227;7227;7227;7227;7227;7227;7227;7227;7227			GO:0005615-IC;GO:0005184-NAS;GO:0005184-IDA;GO:0010469-IEA;GO:0048018-IPI;GO:0005576-IEA;GO:0005576-NAS;GO:0007218-IEA;GO:0007218-NAS;GO:0010753-IDA	extracellular space-IC;neuropeptide hormone activity-NAS;neuropeptide hormone activity-IDA;regulation of signaling receptor activity-IEA;receptor ligand activity-IPI;extracellular region-IEA;extracellular region-NAS;neuropeptide signaling pathway-IEA;neuropeptide signaling pathway-NAS;positive regulation of cGMP-mediated signaling-IDA	Cellular Component-IC;Molecular Function-NAS;Molecular Function-IDA;Biological Process-IEA;Molecular Function-IPI;Cellular Component-IEA;Cellular Component-NAS;Biological Process-IEA;Biological Process-NAS;Biological Process-IDA	5	GO:0005184;GO:0005615;GO:0007218;GO:0010469;GO:0010753	neuropeptide hormone activity;extracellular space;neuropeptide signaling pathway;regulation of signaling receptor activity;positive regulation of cGMP-mediated signaling	Molecular Function;Cellular Component;Biological Process;Biological Process;Biological Process			noIPR
[truncated: 11,800 more rows]
[truncated: 6 more columns]

## Sheet: KEGG Pathways
Seq	Pathway	Pathway ID	#Enzs in Pathway	Enzyme
CON_MALE_contig_9079	Phenylpropanoid biosynthesis	map00940	3	ec:6.2.1.12 - ligase, ec:3.2.1.21 - gentiobiase, ec:1.11.1.7 - lactoperoxidase
[truncated: 1,764 more rows]
