# Supplementary material for: The assembled transcriptome of the adult horn fly, Haematobia irritans
Source: Data Brief. 2018 Jul 2;19:1933–40. doi: 10.1016/j.dib.2018.06.095 (PMC6141423; doi:10.1016/j.dib.2018.06.095)
Supplement: Supplementary file 9 — Supplementary material [file mmc9.xlsx]

## Sheet: Permethrin Treated Surviving Ma
Sequence Name	Sequence Description	Sequence Data	Sequence Length	Blast Hits Count	Blast Min E-Value	Blast Similarity Mean	Blast Database	Blast Hit Description (HSP)	Blast Hit Taxonomy Name	Blast Hit E-Value	Blast Hit Length	Blast Hit Alignment Length	Blast Hit Positives	Blast Hit Similarity	Blast Hit HSP/Hit	Blast Hit HSP/Query	Blast Hit HSPs Number	Blast Hit Frame	Blast Hit Gene Identifier	Blast Hit Accession	Blast Hit Score	Blast Top Hit Description (HSP)	Blast Top Hit Taxonomy Name	Blast Top Hit E-Value	Blast Top Hit Length	Blast Top Hit Alignment Length	Blast Top Hit Positives	Blast Top Hit Similarity	Blast Top Hit HSP/Hit	Blast Top Hit HSP/Query	Blast Top Hit HSPs Number	Blast Top Hit Frame	Blast Top Hit Gene Identifier	Blast Top Hit Accession	Blast Top Hit Score	Mapping Gene Name	Mapping Taxa ID	Mapping XRef	Mapping XRef Database	Mapping GO ID	Mapping GO Term	Mapping GO Category	Annotation GO Count	Annotation GO ID	Annotation GO Term	Annotation GO Category	Enzyme Code	Enzyme Name	InterPro Accession
Perm_DSN_contig_1	---NA---	gaaatacacgttgatcctgccagtagttatatgcttgtctcaaagattaagccatgcatgtctaagtacacacgaattaacagtgaaaccgcaaaaggctcattatatcagttatggttccttagatcgttaacagttacttggataactgtggtaattctagagctaatacatgcattataaacacggacctttgggacgtgtgcttttattaggctaaaaccaagcgatcgcaagatcgatactttggttgaactctagataacttgcagatcgtatggtcttgtaccgacgacagatctttcaaatgtctgccctatcaacttttgatggtagtatctaggactaccatggttgcaacgggtaacggggaatcagggttcgattccggagagggag…	2789
Perm_DSN_contig_10	SPTCA_DROMERecName: Full=Spectrin alpha chain	gcttcattgagtcgggcttggcgatgggcagccaaattgcaaatgcgttcgtagcgttcattaatactttgacgtttctcctggataccggcactatcgaattgtccactctcaaccaaagaatcggcttgcttgttcatatccttgatgcgatcctcgtgggccagaatatcggcctcaaccaattggtgtttcttcatgagnnnnntttgcacagaggccaaatctttaccggaatcctcagtagtcaacagagactcaacttcacccagccagaagtccaaatccttaacggcagcaatgtaggtacgttgcttgttggcctccttcaatttcaaggatttttcagtggtcttgtgggtaaggtattcccattgatcggcaatctgggtaagtctc…	3284	20	0.0E0	58.98%	swissprot	gi|14424461|sp|P13395.2|SPTCA_DROMERecName: Full=Spectrin alpha chain;gi|94730425|sp|Q13813.3|SPTN1_HUMANRecName: Full=Spectrin alpha chain, non-erythrocytic 1 AltName: Full=Alpha-II spectrin AltName: Full=Fodrin alpha chain AltName: Full=Spectrin, non-erythroid alpha subunit;gi|17380501|sp|P16086.2|SPTN1_RATRecName: Full=Spectrin alpha chain, non-erythrocytic 1 AltName: Full=Alpha-II spectrin Al…	Drosophila melanogaster;Homo sapiens;Rattus norvegicus;Mus musculus;Gallus gallus;Homo sapiens;Mus musculus;Homo sapiens;Mus musculus;Drosophila melanogaster;Rattus norvegicus;Homo sapiens;Homo sapiens;Mus musculus;Homo sapiens;Homo sapiens;Homo sapiens;Mus musculus;Danio rerio;Homo sapiens	0.0E0;0.0E0;0.0E0;0.0E0;0.0E0;3.0E-130;3.0E-124;2.2E-68;7.6E-68;1.4E-62;5.8E-59;6.7E-56;3.6E-47;1.8E-44;8.2E-37;1.6E-33;5.1E-18;4.5E-15;7.2E-5;9.3E-5	2415;2472;2472;2472;2477;2419;2415;2364;2363;2291;2388;2390;2137;2128;2564;3674;7570;7393;3028;3097	408;395;395;395;400;391;391;401;401;397;403;403;401;401;299;392;414;416;230;246	392;313;314;314;312;262;252;216;216;209;207;203;208;207;155;197;182;180;88;105	96.08%;79.24%;79.49%;79.49%;78.00%;67.01%;64.45%;53.87%;53.87%;52.64%;51.36%;50.37%;51.87%;51.62%;51.84%;50.26%;43.96%;43.27%;38.26%;42.68%	16.89%;15.98%;15.98%;15.98%;16.15%;16.16%;16.19%;16.96%;16.97%;17.33%;16.88%;16.86%;18.76%;18.84%;11.66%;10.67%;5.47%;5.63%;7.60%;7.94%	37.27%;36.08%;36.08%;36.08%;36.54%;35.72%;35.72%;36.63%;36.63%;36.27%;36.81%;36.81%;36.63%;36.63%;27.31%;35.81%;37.82%;38.00%;21.01%;22.47%	20;20;20;20;20;20;20;20;20;20;20;20;20;20;20;20;3;4;1;1	-2;-2;-2;-2;-2;-2;-2;-2;-2;-2;-2;-2;-2;-2;-2;-2;-2;-2;-2;-2	14424461;94730425;17380501;122066202;134800;308153675;251757422;116242799;97537229;14286182;17367415;308153553;215274269;2506246;17368942;693586055;294862529;677286726;123917562;257050981	P13395;Q13813;P16086;P16546;P07751;P02549;P08032;Q01082;Q62261;Q00963;Q9QWN8;O15020;P11277;P15508;Q9H254;Q9NRC6;Q03001;Q91ZU6;Q1LUA6;O75962	775.007;531.946;530.791;530.406;519.235;350.517;325.094;205.297;206.068;196.823;192.586;185.652;172.94;164.081;133.65;144.821;68.5514;57.3806;50.8322;50.8322	gi|14424461|sp|P13395.2|SPTCA_DROMERecName: Full=Spectrin alpha chain	Drosophila melanogaster	0.0E0	2415	408	392	96.08%	16.89%	37.27%	20	-2	14424461	P13395	775007	SPTBN2;Sptan1;Dst;beta-Spec;Sptbn2;SPTA1;Sptbn1;SPTB;alpha-Spec;SPTBN2;alpha-Spec;Sptbn1;Dst;SPTBN4;Sptan1;Sptb;SPTBN2;TRIO;Sptbn1;SPTBN4;Sptb;DST;Sptbn2;Sptb;SPTBN2;SPTBN1;SPTAN1;Sptbn1;Sptbn2;Dst;SPTBN1;SPTBN2;DST;DST;SPTBN4;Sptb;Sptan1;Spta1;SPTBN2;SPTBN1;SPTBN1;SPTBN1;DST;Sptb;beta-Spec;SPTBN1;alpha-Spec;Sptan1;Spta1;Sptbn1;Spta1;Sptbn2;Sptb;SPTAN1;SPTAN1;Sptb;SPTBN1;SPTBN2;Sptbn2;SPTBN4;SPTB…	9606;10090;10090;7227;10116;9606;10090;9606;7227;9606;7227;10090;10090;9606;10090;10090;9606;9606;10090;9606;10090;9606;10116;10090;9606;9606;9606;10090;10116;10090;9606;9606;9606;9606;9606;10090;10116;10090;9606;9606;9606;9606;9606;10090;7227;9606;7227;10090;10090;10090;10090;10116;10090;9031;9031;10090;9606;9606;10116;9606;9606;10090;10090;10090;9606;9606;7227;10090;10090;10090;9606;10090;10090…			GO:0016081-TAS;GO:0005509-IEA;GO:0030707-TAS;GO:0031235-TAS;GO:0048471-IDA;GO:1903078-IMP;GO:1903078-IEA;GO:1903078-ISO;GO:1903076-IEA;GO:1903076-ISO;GO:1903076-IGI;GO:0031594-IDA;GO:0031110-IMP;GO:1904724-TAS;GO:0007009-IMP;GO:0007009-IEA;GO:0007009-TAS;GO:0007009-ISO;GO:0061337-IEA;GO:0061337-ISS;GO:0005515-IPI;GO:0005635-IEA;GO:0005635-IDA;GO:0016192-ISO;GO:0016192-TAS;GO:0016192-IDA;GO:000551…	synaptic vesicle docking-TAS;calcium ion binding-IEA;ovarian follicle cell development-TAS;intrinsic component of the cytoplasmic side of the plasma membrane-TAS;perinuclear region of cytoplasm-IDA;positive regulation of protein localization to plasma membrane-IMP;positive regulation of protein localization to plasma membrane-IEA;positive regulation of protein localization to plasma membrane-ISO;…	Biological Process-TAS;Molecular Function-IEA;Biological Process-TAS;Cellular Component-TAS;Cellular Component-IDA;Biological Process-IMP;Biological Process-IEA;Biological Process-ISO;Biological Process-IEA;Biological Process-ISO;Biological Process-IGI;Cellular Component-IDA;Biological Process-IMP;Cellular Component-TAS;Biological Process-IMP;Biological Process-IEA;Biological Process-TAS;Biologic…	73	GO:0000165;GO:0002260;GO:0005088;GO:0005200;GO:0005509;GO:0005516;GO:0005543;GO:0005794;GO:0005829;GO:0005916;GO:0006779;GO:0006888;GO:0007009;GO:0007026;GO:0007166;GO:0007274;GO:0007294;GO:0007308;GO:0007417;GO:0008017;GO:0008091;GO:0008302;GO:0008360;GO:0014731;GO:0015630;GO:0016079;GO:0016199;GO:0016323;GO:0016328;GO:0019905;GO:0030018;GO:0030097;GO:0030507;GO:0030707;GO:0030727;GO:0031235;GO:…	MAPK cascade;lymphocyte homeostasis;Ras guanyl-nucleotide exchange factor activity;structural constituent of cytoskeleton;calcium ion binding;calmodulin binding;phospholipid binding;Golgi apparatus;cytosol;fascia adherens;porphyrin-containing compound biosynthetic process;ER to Golgi vesicle-mediated transport;plasma membrane organization;negative regulation of microtubule depolymerization;cell s…	Biological Process;Biological Process;Molecular Function;Molecular Function;Molecular Function;Molecular Function;Molecular Function;Cellular Component;Cellular Component;Cellular Component;Biological Process;Biological Process;Biological Process;Biological Process;Biological Process;Biological Process;Biological Process;Biological Process;Biological Process;Molecular Function;Cellular Component;…			noIPR;noIPR;noIPR;noIPR;noIPR;noIPR;noIPR;IPR002017;noIPR;noIPR;noIPR;noIPR;noIPR;noIPR;noIPR;noIPR;noIPR;noIPR;noIPR
Perm_DSN_contig_100	UNC22_CAEELRecName: Full=Twitchin; AltName: Full=Uncoordinated protein 22	tgcaaacataaaaacttgaagcctgaaattgaccgttcgaccttcaagcgtgtcacaatcaagagtggccgcacgcacaaatggtctgtggatgttattggtgaacctgtgccaacgcttagctggagttggcgcgataatgttccattgactactggtgatcgcataaaaatagttgatgtcgattaccatacagatttcacaatatctaatgttgtacgcaaggactccggcatgtatactttgaaagccgaaaatcgtgtgggtgtagacacagaaacgattgaactgatagttttgggtaagcctagtagtccaaagggacctcttgcagtaaacgatgtaactgcgaccagttgtaacttgcaatggaagaaaccagatgacgacggtggtgtt…	1835	20	9.4E-158	45.51%	swissprot	gi|74966877|sp|Q23551.3|UNC22_CAEELRecName: Full=Twitchin AltName: Full=Uncoordinated protein 22;gi|160358754|sp|A2ASS6.1|TITIN_MOUSERecName: Full=Titin AltName: Full=Connectin;gi|384872704|sp|Q8WZ42.4|TITIN_HUMANRecName: Full=Titin AltName: Full=Connectin AltName: Full=Rhabdomyosarcoma antigen MU-RMS-40.14;gi|224471842|sp|P54296.2|MYOM2_HUMANRecName: Full=Myomesin-2 AltName: Full=165 kDa connect…	Caenorhabditis elegans;Mus musculus;Homo sapiens;Homo sapiens;Gallus gallus;Rattus norvegicus;Mus musculus;Mus musculus;Homo sapiens;Homo sapiens;Homo sapiens;Caenorhabditis elegans;Homo sapiens;Gallus gallus;Mus musculus;Homo sapiens;Gallus gallus;Drosophila melanogaster;Rattus norvegicus;Homo sapiens	9.4E-158;7.9E-90;7.0E-87;5.0E-42;2.2E-40;1.4E-38;1.6E-38;2.4E-38;1.2E-37;5.2E-37;8.8E-37;2.4E-36;2.9E-36;1.7E-34;2.4E-34;1.5E-33;1.0E-31;1.3E-30;7.4E-30;8.4E-28	7158;35213;34350;1465;1132;1274;1270;1439;1274;1141;1437;18562;1141;1272;1136;903;1450;18141;621;1251	611;599;599;619;509;456;454;625;455;535;614;622;475;515;475;290;612;518;455;584	374;308;306;267;230;207;205;265;208;233;252;254;210;221;210;148;254;235;195;245	61.21%;51.42%;51.09%;43.13%;45.19%;45.39%;45.15%;42.40%;45.71%;43.55%;41.04%;40.84%;44.21%;42.91%;44.21%;51.03%;41.50%;45.37%;42.86%;41.95%	8.54%;1.70%;1.74%;42.25%;44.96%;35.79%;35.75%;43.43%;35.71%;46.89%;42.73%;3.35%;41.63%;40.49%;41.81%;32.12%;42.21%;2.86%;73.27%;46.68%	99.89%;97.93%;97.93%;101.20%;83.22%;74.55%;74.22%;102.18%;74.39%;87.47%;100.38%;101.69%;77.66%;84.20%;77.66%;47.41%;100.05%;84.69%;74.39%;95.48%	19;20;20;2;4;3;3;4;3;3;4;16;3;4;4;5;4;6;4;4	1;1;1;1;1;1;1;1;1;1;1;1;1;1;1;1;1;1;1;1	74966877;160358754;384872704;224471842;1706106;322510050;6166595;166232152;425906074;6166597;74762257;980960025;296439237;6166593;81910387;146324946;547919;172045934;6093460;205785468	Q23551;A2ASS6;Q8WZ42;P54296;P16419;P56741;O70468;A2ABU4;Q14896;Q00872;Q5VTT5;G4SLH0;Q14324;Q90688;Q5XKE0;Q8N9C0;Q02173;Q9I7U4;Q63518;Q86VF2	505.368;308.531;300.056;166.777;161.77;156.377;155.992;155.606;153.295;151.369;150.984;150.214;149.058;143.665;143.28;140.584;135.191;132.494;128.257;123.25	gi|74966877|sp|Q23551.3|UNC22_CAEELRecName: Full=Twitchin AltName: Full=Uncoordinated protein 22	Caenorhabditis elegans	9.4E-158	7158	611	374	61.21%	8.54%	99.89%	19	1	74966877	Q23551	505368	TTN;Myom3;Mybpc3;Mybpc1;Ttn;MYOM2;Mybpc1;IGFN1;Mybpc3;MYOM2;Mybpc3;sls;IGSF22;Q02173;IGSF22;Myom3;TTN;Mybpc3;MYBPC3;Ttn;unc-22;unc-22;ttn-1;Mybpc1;Mybpc3;Mybpc2;MYOM3;MYBPC2;Mybpc3;unc-22;ttn-1;unc-22;Mybpc3;Mybpc3;Ttn;ttn-1;IGSF22;Mybpc3;MYBPC1;Mybpc1;Mybpc3;TTN;TTN;Mybpc3;MYBPC3;MYOM2;MYBPC3;unc-22;unc-22;Mybpc3;Mybpc3;Ttn;Mybpc1;TTN;Mybpc3;MYBPC1;MYBPC1;sls;MYBPC3;sls;MYOM2;Myom3;Mybpc3;unc-22…	9606;10090;10116;10116;10090;9606;10116;9606;10090;9606;10116;7227;9606;9031;9606;10090;9606;10116;9031;10090;6239;6239;6239;10116;10090;10090;9606;9031;10090;6239;6239;6239;10090;10090;10090;6239;9606;10116;9606;10116;10090;9606;9606;10116;9031;9606;9031;6239;6239;10116;10090;10090;10116;9606;10116;9606;9606;7227;9606;7227;9606;10090;10090;6239;9606;9606;10116;10090;9606;9606;9606;9606;9031;1009…			GO:0001701-IMP;GO:0050790-IMP;GO:0050790-ISO;GO:0005509-ISO;GO:0005509-IDA;GO:0050714-IMP;GO:0050714-ISO;GO:0050714-IGI;GO:0002074-IEA;GO:0007522-IEP;GO:0043621-ISO;GO:0043621-IDA;GO:0007520-IMP;GO:0005863-IEA;GO:0005863-ISS;GO:0005863-ISO;GO:0005863-IDA;GO:0007525-IEP;GO:0005865-ISO;GO:0005865-IDA;GO:0005623-IDA;GO:0005515-IPI;GO:0051015-ISO;GO:0051015-IDA;GO:0051015-IBA;GO:0051015-IPI;GO:000551…	in utero embryonic development-IMP;regulation of catalytic activity-IMP;regulation of catalytic activity-ISO;calcium ion binding-ISO;calcium ion binding-IDA;positive regulation of protein secretion-IMP;positive regulation of protein secretion-ISO;positive regulation of protein secretion-IGI;extraocular skeletal muscle development-IEA;visceral muscle development-IEP;protein self-association-ISO;pr…	Biological Process-IMP;Biological Process-IMP;Biological Process-ISO;Molecular Function-ISO;Molecular Function-IDA;Biological Process-IMP;Biological Process-ISO;Biological Process-IGI;Biological Process-IEA;Biological Process-IEP;Molecular Function-ISO;Molecular Function-IDA;Biological Process-IMP;Cellular Component-IEA;Cellular Component-ISS;Cellular Component-ISO;Cellular Component-IDA;Biologic…	33	GO:0000819;GO:0003779;GO:0004674;GO:0005198;GO:0005694;GO:0007015;GO:0008344;GO:0009069;GO:0014866;GO:0016459;GO:0018105;GO:0018107;GO:0019901;GO:0031672;GO:0031674;GO:0035095;GO:0036379;GO:0040017;GO:0042802;GO:0042805;GO:0043009;GO:0044428;GO:0045989;GO:0046872;GO:0050790;GO:0051222;GO:0051782;GO:0055008;GO:0055013;GO:0060255;GO:0060298;GO:0060538;GO:0071688	sister chromatid segregation;actin binding;protein serine/threonine kinase activity;structural molecule activity;chromosome;actin filament organization;adult locomotory behavior;serine family amino acid metabolic process;skeletal myofibril assembly;myosin complex;peptidyl-serine phosphorylation;peptidyl-threonine phosphorylation;protein kinase binding;A band;I band;behavioral response to nicotine…	Biological Process;Molecular Function;Molecular Function;Molecular Function;Cellular Component;Biological Process;Biological Process;Biological Process;Biological Process;Cellular Component;Biological Process;Biological Process;Molecular Function;Cellular Component;Cellular Component;Biological Process;Cellular Component;Biological Process;Molecular Function;Molecular Function;Biological Process;…	EC:2.7.11	Transferring phosphorus-containing groups	noIPR;noIPR;IPR003961;IPR013783;IPR013098;IPR013783;IPR013783;IPR013783;noIPR;noIPR;noIPR;noIPR;noIPR;IPR003961;IPR003961;IPR003961;IPR003961;IPR003961;IPR003961;IPR003961;IPR003961;IPR036116;IPR036179;IPR036116;IPR036179
Perm_DSN_contig_1000	---NA---	ccgtactccgaatggcacggaaggtgcacaacttttaaacgctgctcaatctggttcggccatactgggtttaggttctgcttgtatacctttggcagcagcactatcagtacccgtcgctgcaccagttatggccgctgctggcnnnnnnnnnnnnnnnnnnnnnnnnnnnnnnnnnnnnnnnnnnnnnnnatttgatagatcgttccaaacatgaacaatcggtagctattaacgacagacaagcaagagctagctacctaggtgttgcgggaggcgtccttggggtagcttcggctggggcaactcgtgccatgacttcaatggcagcagctggaaaggcgacaatgggaattgag	359																																														IPR031962
Perm_DSN_contig_1001	RB97D_DROMERecName: Full=Ribonucleoprotein RB97D	ctgttcttaggaggcttggcacccaatacaacggaagaaagtataacaaatttctatgcgcagtatggtgaagtggctagtgccgtcgtaaaacgtgatcctacaacacaacggtctaaaggttttggttttatcacttacaaggattcatcgagtattgaacgagctcaaagccttaaaccacatattattgatggacgcaatgtagattcaaaaccggcgttgcctcgctccgagacaaatcgacagaatggcggtgcttttaacgatgcagtgagaaaaatnnnnnnnnnnnnnnnnnnnnnnnnnnnnnnnnnnnnnnnnnnnnnnnnnnnnnnnnnnnnnnnnnnnnnttcaacaattcggtaatgttttgactgtaaaaattcttcttgatag…	860	20	2.6E-33	70.30%	swissprot	gi|400927|sp|Q02926.1|RB97D_DROMERecName: Full=Ribonucleoprotein RB97D;gi|133253|sp|P07909.1|ROA1_DROMERecName: Full=Heterogeneous nuclear ribonucleoprotein A1 Short=hnRNP A1 AltName: Full=PEN repeat clone P9 AltName: Full=hnRNP core protein A1-A;gi|74965787|sp|Q22037.1|ROA1_CAEELRecName: Full=Heterogeneous nuclear ribonucleoprotein A1 Short=hnRNP A1;gi|78099792|sp|P48810.2|RB87F_DROMERecName: Fu…	Drosophila melanogaster;Drosophila melanogaster;Caenorhabditis elegans;Drosophila melanogaster;Homo sapiens;Mus musculus;Bos taurus;Schistocerca americana;Pongo abelii;Saguinus oedipus;Rattus norvegicus;Xenopus laevis;Xenopus laevis;Homo sapiens;Mus musculus/Pan troglodytes/Bos taurus;Rattus norvegicus;Macaca mulatta;Xenopus laevis;Homo sapiens;Xenopus laevis	2.6E-33;2.2E-28;4.7E-27;1.2E-26;1.1E-25;1.1E-25;1.1E-25;1.1E-25;1.2E-25;1.7E-25;4.6E-25;5.1E-25;5.1E-24;5.6E-23;6.1E-23;6.6E-23;1.0E-22;1.4E-22;1.5E-22;5.1E-22	471;365;346;385;353;353;341;342;353;341;353;358;346;372;320;320;320;365;320;373	79;87;82;87;82;82;82;87;82;82;82;80;80;82;82;82;82;82;82;82	60;59;60;58;59;59;59;60;59;59;59;58;57;56;56;56;56;57;55;56	75.95%;67.82%;73.17%;66.67%;71.95%;71.95%;71.95%;68.97%;71.95%;71.95%;71.95%;72.50%;71.25%;68.29%;68.29%;68.29%;68.29%;69.51%;67.07%;68.29%	16.77%;23.84%;23.70%;22.60%;23.23%;23.23%;24.05%;25.44%;23.23%;24.05%;23.23%;22.35%;23.12%;22.04%;25.62%;25.62%;25.62%;22.47%;25.62%;21.98%	27.56%;30.35%;28.60%;30.35%;28.60%;28.60%;28.60%;30.35%;28.60%;28.60%;28.60%;27.91%;27.91%;28.60%;28.60%;28.60%;28.60%;28.60%;28.60%;28.60%	3;3;3;3;3;3;3;3;3;3;3;3;3;3;3;3;3;3;3;3	1;1;1;1;1;1;1;1;1;1;1;1;1;1;1;1;1;1;1;1	400927;133253;74965787;78099792;133257;124028629;122145945;133256;75070806;75074832;224493240;1710624;1710623;288558857;172046785/1350822/156637352;133255;2500575;133258;190356061;1710625	Q02926;P07909;Q22037;P48810;P22626;O88569;Q2HJ60;P21522;Q5RBU8;Q9TTV2;A7VJC2;P51990;P51989;P09651;P09867/P49312/A5A6H4;P04256;Q28521;P17130;Q32P51;P51968	102.834;92.0485;99.3673;90.5077;90.1225;90.1225;90.1225;94.7449;90.1225;90.5077;90.1225;92.8189;89.3521;83.1889;83.1889;83.1889;83.1889;83.5741;82.0333;82.0333	gi|400927|sp|Q02926.1|RB97D_DROMERecName: Full=Ribonucleoprotein RB97D	Drosophila melanogaster	2.6E-33	471	79	60	75.95%	16.77%	27.56%	3	1	400927	Q02926	102834	Hnrnpa1;HNRNPA1;P51990;Hrb87F;Hnrnpa2b1;HNRNPA2B1;HNRNPA2B1;Hnrnpa2b1;HNRNPA2B1;Hnrnpa2b1;Hnrnpa2b1;Hnrnpa2b1;HNRNPA2B1;HNRNPA2B1;HNRNPA2B1;Hnrnpa2b1;HNRNPA2B1;HNRNPA2B1;HNRNPA1L2;P51990;Hnrnpa1;Hnrnpa1;Hnrnpa2b1;Hnrnpa1;Hnrnpa2b1;HNRNPA1L2;HNRNPA2B1;Hnrnpa2b1;Hnrnpa2b1;Rb97D;Hnrnpa1;HNRNPA2B1;HNRNPA2B1;Hnrnpa2b1;Hnrnpa2b1;Hnrnpa2b1;Hrb98DE;Hnrnpa2b1;Hnrnpa1;Hnrnpa2b1;HNRNPA2B1;Hnrnpa2b1;P51989;H…	10090;9598;8355;7227;10116;9606;9606;10116;9913;10116;10090;10090;9913;9913;9601;10090;9490;9601;9606;8355;10090;10090;10116;10090;10116;9606;9490;10116;10090;7227;10090;9606;9606;10090;10116;10090;7227;10090;10090;10116;9913;10116;8355;10090;10090;9606;10090;9913;9490;10090;7227;10090;9913;9606;9598;9606;10116;9606;9598;7227;9601;9913;10090;10090;10090;10116;10116;10090;9601;10090;9606;9544;9606…			GO:0003723-IEA;GO:0003723-ISS;GO:0003723-N/A;GO:0003723-ISO;GO:0003723-TAS;GO:0003723-IDA;GO:0003723-IPI;GO:1990247-IEA;GO:1990247-ISS;GO:1990247-ISO;GO:1990247-IDA;GO:0003727-IC;GO:0003727-IDA;GO:0048477-IMP;GO:0071013-IEA;GO:0071013-ISO;GO:0071013-IDA;GO:0045760-IMP;GO:0003729-ISS;GO:0003729-IDA;GO:0016363-ISS;GO:0016363-IDA;GO:0036002-IEA;GO:0036002-ISO;GO:0036002-IDA;GO:0006397-IEA;GO:0006397…	RNA binding-IEA;RNA binding-ISS;RNA binding-N/A;RNA binding-ISO;RNA binding-TAS;RNA binding-IDA;RNA binding-IPI;N6-methyladenosine-containing RNA binding-IEA;N6-methyladenosine-containing RNA binding-ISS;N6-methyladenosine-containing RNA binding-ISO;N6-methyladenosine-containing RNA binding-IDA;single-stranded RNA binding-IC;single-stranded RNA binding-IDA;oogenesis-IMP;catalytic step 2 spliceoso…	Molecular Function-IEA;Molecular Function-ISS;Molecular Function-N/A;Molecular Function-ISO;Molecular Function-TAS;Molecular Function-IDA;Molecular Function-IPI;Molecular Function-IEA;Molecular Function-ISS;Molecular Function-ISO;Molecular Function-IDA;Molecular Function-IC;Molecular Function-IDA;Biological Process-IMP;Cellular Component-IEA;Cellular Component-ISO;Cellular Component-IDA;Biologica…	54	GO:0000122;GO:0000381;GO:0000781;GO:0000785;GO:0001069;GO:0001745;GO:0003730;GO:0005667;GO:0005829;GO:0006406;GO:0008134;GO:0008584;GO:0010628;GO:0015030;GO:0016020;GO:0016233;GO:0016363;GO:0019087;GO:0019904;GO:0030324;GO:0031053;GO:0031581;GO:0032210;GO:0033592;GO:0035198;GO:0035722;GO:0035865;GO:0036099;GO:0036310;GO:0042594;GO:0042802;GO:0043204;GO:0044806;GO:0045760;GO:0048025;GO:0048027;GO:…	negative regulation of transcription by RNA polymerase II;regulation of alternative mRNA splicing, via spliceosome;chromosome, telomeric region;chromatin;regulatory region RNA binding;compound eye morphogenesis;mRNA 3'-UTR binding;transcription factor complex;cytosol;mRNA export from nucleus;transcription factor binding;male gonad development;positive regulation of gene expression;Cajal body;memb…	Biological Process;Biological Process;Cellular Component;Cellular Component;Molecular Function;Biological Process;Molecular Function;Cellular Component;Cellular Component;Biological Process;Molecular Function;Biological Process;Biological Process;Cellular Component;Cellular Component;Biological Process;Cellular Component;Biological Process;Molecular Function;Biological Process;Biological Process;…	EC:3.6.1.15	Nucleoside-triphosphate phosphatase	noIPR;IPR012677;IPR000504;noIPR;noIPR;IPR000504;IPR035979
Perm_DSN_contig_1002	---NA---	ggtcgataagaaagtcaaacgtttggaacacctactgaaagttggtggtaatagtgatgtagccatagattatataaaaactaatgtaaatattaatgacgaatttttaagacattttgcacgattcctttgctgtgattatgccactgtgatgacgtcctcctcctcctccgccgccgccgctggatcctcctcggcaannnnnnncagcagtagtagtagtagtacaaagaagaacaatgccacagatagcggcagtaatataaaaataccccaagtgaatgacgaactcttccggaaaaattgtgtaccaatgctgcatttgtgcatagatgcccaggagaaatatgaattggcatgccttgatgccgcctatgatgcattacaacaaga	393
Perm_DSN_contig_1003	RL30_SPOFRRecName: Full=60S ribosomal protein L30	cgtcattggagcactgtaattgatttcatatcaattgattacaaataaatagaataaacatggttgctgtcaagaaacagaaaaaagccttggattccatcaactccaaattggctttggtgatgaaatctggcaaatattgccttggctacaaacaaaccttgaaaactttgcgtcaaggcaaagcaaaattggtattgattgccaccaatactcccgccttgagaaaatcggaaattgaatactacgctatgttggccaagactgaagttcaacattacagcggcactaacatcgatttaggtactgcttgtggtagatacttccgtgtctgcaccatgtctatcaccgatcctggagattctgatattatccgtactgtaggtgaaaactaattgt…	406	20	1.4E-62	83.70%	swissprot	gi|17368248|sp|P58375.1|RL30_SPOFRRecName: Full=60S ribosomal protein L30;gi|54039169|sp|P67883.2|RL30_CHICKRecName: Full=60S ribosomal protein L30/gi|54039170|sp|P67884.2|RL30_OPHHARecName: Full=60S ribosomal protein L30;gi|51701791|sp|Q76KA2.3|RL30_MACFARecName: Full=60S ribosomal protein L30/gi|51702801|sp|P62890.2|RL30_RATRecName: Full=60S ribosomal protein L30/gi|51702805|sp|P62888.2|RL30_HU…	Spodoptera frugiperda;Gallus gallus/Ophiophagus hannah;Macaca fascicularis/Rattus norvegicus/Homo sapiens/Mus musculus/Bos taurus;Branchiostoma belcheri;Ictalurus punctatus;Oryza sativa Japonica Group;Zea mays;Lupinus luteus;Euphorbia esula;Arabidopsis thaliana;Schizosaccharomyces pombe 972h-;Arabidopsis thaliana;Arabidopsis thaliana;Dictyostelium discoideum;Schizosaccharomyces pombe 972h-;Trypan…	1.4E-62;3.5E-59;4.5E-59;5.6E-57;9.4E-57;7.9E-55;6.3E-53;3.9E-52;5.8E-51;1.7E-50;8.0E-50;8.8E-50;9.7E-50;3.2E-48;8.0E-48;1.1E-45;1.6E-44;2.0E-44;3.2E-42;6.2E-42	113;115;115;114;116;111;112;112;112;112;109;112;112;112;117;105;109;109;104;105	111;110;110;105;108;110;107;108;108;108;104;108;108;105;101;100;104;100;100;108	101;98;98;96;96;90;88;89;88;88;86;88;88;89;83;83;83;81;80;85	90.99%;89.09%;89.09%;91.43%;88.89%;81.82%;82.24%;82.41%;81.48%;81.48%;82.69%;81.48%;81.48%;84.76%;82.18%;83.00%;79.81%;81.00%;80.00%;78.70%	98.23%;95.65%;95.65%;92.11%;93.10%;99.10%;95.54%;96.43%;96.43%;96.43%;95.41%;96.43%;96.43%;93.75%;86.32%;95.24%;95.41%;91.74%;96.15%;102.86%	82.02%;81.28%;81.28%;77.59%;79.80%;81.28%;79.06%;79.80%;79.80%;79.80%;76.85%;79.80%;79.80%;77.59%;74.63%;73.89%;76.85%;73.89%;73.89%;79.80%	1;1;1;1;1;1;1;1;1;1;1;1;1;1;1;1;1;1;1;1	3;3;3;3;3;3;3;3;3;3;3;3;3;3;3;3;3;3;3;3	17368248;54039169/54039170;51702805/51702806/51702801/108860932/51701791;17368245;17368239;17369601;6094049;6094048;17369182;75161573;2507317;17369176;75169512;74858215;21542212;1350718;52783255;52783248;730555;132948	P58375;P67883/P67884;P62890/Q76KA2/P62888/Q3T0D5/P62889;P58374;P58372;Q9SDG6;O48558;O49884;Q9M5M6;Q8VZ19;P52808;Q9LSA3;Q9C8F7;Q55BS9;Q9UTP0;P49153;Q7S7F1;Q6C4U7;P39095;P14120	189.889;181.415;181.03;175.637;175.252;170.244;165.622;163.31;160.614;159.458;157.532;157.532;157.532;153.68;152.91;146.747;144.05;143.665;138.272;137.502	gi|17368248|sp|P58375.1|RL30_SPOFRRecName: Full=60S ribosomal protein L30	Spodoptera frugiperda	1.4E-62	113	111	101	90.99%	98.23%	82.02%	1	3	17368248	P58375	189889	rpl30;RPL30B;rpl3001;Rpl30;RPL30;Rpl30;Rpl30;Rpl30;RPL30;RPL30;Rpl30;RPL30;RPL30;RPL30;Rpl30;RPL30;RPL30;Rpl30;RPL30;Rpl30;rpl-30;RPL30C;RPL30;RPL30;RpL30;rpl30;Rpl30;RPL30;RPL30C;RPL30;RPL30;Rpl30;rpl3002;Rpl30;Rpl30;RPL30;RPL30;RPL30;RPL30C;RPL30C;RPL30;RPL30;rpl3002;RPL30;RPL30;RPL30C;RPL30;RPL30;RPL30;RPL30;RPL30;RPL30;RPL30A;RPL30;RPL30;RPL30A;rpl30;RPL30C;RPL30;RPL30A;RPL30C;RpL30;RPL30;Rpl…	44689;3702;284812;10116;9606;10090;10090;10090;4577;559292;10090;559292;7741;4577;10116;9606;9031;10090;9031;10090;367110;3702;5664;559292;7108;7998;10116;284591;3702;9606;284591;10090;284812;10116;10090;559292;9031;9913;3702;3702;9031;9913;284812;9606;8665;3702;9031;5702;9031;9031;9031;9606;3702;559292;4577;3702;44689;3702;5664;3702;3702;7108;559292;10116;3702;44689;284591;3873;559292;284812;387…			GO:0003723-IEA;GO:0003723-N/A;GO:0003723-TAS;GO:0003723-ISO;GO:0003723-IDA;GO:0003723-IBA;GO:0070062-N/A;GO:0070062-ISO;GO:0030627-IMP;GO:0030627-IEA;GO:0030627-IGI;GO:0006614-TAS;GO:0097421-IEP;GO:0030529-IEA;GO:0005925-N/A;GO:0005925-ISO;GO:0005829-N/A;GO:0005829-RCA;GO:0005829-TAS;GO:0005829-IDA;GO:0016020-N/A;GO:0016020-ISO;GO:0003729-IDA;GO:0031012-ISO;GO:0050829-IEA;GO:0050829-ISO;GO:005082…	RNA binding-IEA;RNA binding-N/A;RNA binding-TAS;RNA binding-ISO;RNA binding-IDA;RNA binding-IBA;extracellular exosome-N/A;extracellular exosome-ISO;pre-mRNA 5'-splice site binding-IMP;pre-mRNA 5'-splice site binding-IEA;pre-mRNA 5'-splice site binding-IGI;SRP-dependent cotranslational protein targeting to membrane-TAS;liver regeneration-IEP;ribonucleoprotein complex-IEA;focal adhesion-N/A;focal a…	Molecular Function-IEA;Molecular Function-N/A;Molecular Function-TAS;Molecular Function-ISO;Molecular Function-IDA;Molecular Function-IBA;Cellular Component-N/A;Cellular Component-ISO;Molecular Function-IMP;Molecular Function-IEA;Molecular Function-IGI;Biological Process-TAS;Biological Process-IEP;Cellular Component-IEA;Cellular Component-N/A;Cellular Component-ISO;Cellular Component-N/A;Cellular…	17	GO:0000184;GO:0002181;GO:0003729;GO:0003735;GO:0005634;GO:0005886;GO:0005925;GO:0006364;GO:0009506;GO:0009620;GO:0022625;GO:0030627;GO:0031640;GO:0042788;GO:0048025;GO:0050829;GO:0061844	nuclear-transcribed mRNA catabolic process, nonsense-mediated decay;cytoplasmic translation;mRNA binding;structural constituent of ribosome;nucleus;plasma membrane;focal adhesion;rRNA processing;plasmodesma;response to fungus;cytosolic large ribosomal subunit;pre-mRNA 5'-splice site binding;killing of cells of other organism;polysomal ribosome;negative regulation of mRNA splicing, via spliceosome…	Biological Process;Biological Process;Molecular Function;Molecular Function;Cellular Component;Cellular Component;Cellular Component;Biological Process;Cellular Component;Biological Process;Cellular Component;Molecular Function;Biological Process;Cellular Component;Biological Process;Biological Process;Biological Process			IPR029064;IPR004038;IPR000231;noIPR;IPR022991;IPR022991;IPR000231;IPR029064
Perm_DSN_contig_1004	NLTP_MOUSERecName: Full=Non-specific lipid-transfer protein; Short=NSL-TP; AltName: Full=Propanoyl-CoA C-acyltransferase; AltName: Full=SCP-chi; AltName: Full=SCPX; AltName: Full=Sterol carrier protein 2; Short=SCP-2; AltName: Full=Sterol carrier protein X; Short=SCP-X	tttgtatttgggcaaacaaatcattgaatctggaaatgccgattgtgttttggcttttggtttcgaaaaaatggaacgtggttccttgtctgcgaagtatttcgaccgggctaatcccatggaacgtcatattacagaaatgagtgaaatggccgaaattggacctggacctatggctgctcaaatctttggcaatgctggcaaagnnnnnnnnnnnnnngtacaaaacctgaacattttggcaaaattgcttggaaaaatcacaaacactctgtaaataatccctattcccaattccgtgatgaatacactcttgaacaaattatgaaatctcccactgttgttgagggtgttctgaccaaattgcagtgttgtcccacttctgatggtgctggagca…	995	20	9.3E-117	54.62%	swissprot	gi|32130432|sp|P32020.3|NLTP_MOUSERecName: Full=Non-specific lipid-transfer protein Short=NSL-TP AltName: Full=Propanoyl-CoA C-acyltransferase AltName: Full=SCP-chi AltName: Full=SCPX AltName: Full=Sterol carrier protein 2 Short=SCP-2 AltName: Full=Sterol carrier protein X Short=SCP-X;gi|128391|sp|P11915.3|NLTP_RATRecName: Full=Non-specific lipid-transfer protein Short=NSL-TP AltName: Full=Propan…	Mus musculus;Rattus norvegicus;Oryctolagus cuniculus;Gallus gallus;Homo sapiens;Bos taurus;Caenorhabditis elegans;Methanothermobacter thermautotrophicus str. Delta H;Methanocaldococcus jannaschii DSM 2661;Escherichia coli;Escherichia coli K-12;Sinorhizobium meliloti 1021;Synechocystis sp. PCC 6803 substr. Kazusa;Escherichia coli K-12;Acinetobacter sp. ADP1;Acinetobacter sp. ADP1;Ralstonia eutroph…	9.3E-117;4.4E-115;1.5E-113;3.9E-108;8.7E-106;1.2E-104;8.8E-82;1.0E-35;7.3E-27;7.1E-8;8.1E-8;2.0E-5;3.2E-5;2.4E-4;2.5E-4;2.6E-4;3.5E-4;3.9E-4;4.2E-4;4.7E-4	547;547;547;547;547;543;412;383;392;401;401;393;396;387;401;401;394;387;387;397	259;259;259;238;238;256;242;231;210;189;189;179;210;227;164;164;167;227;227;171	202;203;203;186;192;198;175;118;108;80;80;72;90;88;69;69;68;87;87;66	77.99%;78.38%;78.38%;78.15%;80.67%;77.34%;72.31%;51.08%;51.43%;42.33%;42.33%;40.22%;42.86%;38.77%;42.07%;42.07%;40.72%;38.33%;38.33%;38.60%	47.35%;47.35%;47.35%;43.51%;43.51%;47.15%;58.74%;60.31%;53.57%;47.13%;47.13%;45.55%;53.03%;58.66%;40.90%;40.90%;42.39%;58.66%;58.66%;43.07%	78.09%;78.09%;78.09%;71.76%;71.76%;77.19%;72.96%;69.65%;63.32%;56.98%;56.98%;53.97%;63.32%;68.44%;49.45%;49.45%;50.35%;68.44%;68.44%;51.56%	2;2;2;2;2;2;2;1;1;1;1;1;1;1;1;1;1;1;1;1	1;1;1;1;1;1;1;1;1;1;1;1;1;1;1;1;1;1;1;1	32130432;128391;54036166;2501195;2507456;85700370;754388962;38258668;38258709;190359941;190359940;1729941;1148367376;52788239;6093652;5915885;122946940;123146550/81723988;172044478;342187137	P32020;P11915;O62742;Q07598;P22307;P07857;G5EDP2;O26884;Q58944;P0C7L3;P0C7L2;P50174;P73825;P21151;Q43974;Q43935;Q0KBP1;Q0SZ35/Q83PG2;A8A6V0;Q8BWT1	350.903;346.665;342.813;328.946;322.783;319.701;249.595;136.346;112.464;56.9954;56.9954;49.6766;48.9062;46.2098;46.2098;45.8246;45.4394;45.4394;45.4394;45.0542	gi|32130432|sp|P32020.3|NLTP_MOUSERecName: Full=Non-specific lipid-transfer protein Short=NSL-TP AltName: Full=Propanoyl-CoA C-acyltransferase AltName: Full=SCP-chi AltName: Full=SCPX AltName: Full=Sterol carrier protein 2 Short=SCP-2 AltName: Full=Sterol carrier protein X Short=SCP-X	Mus musculus	9.3E-117	547	259	202	77.99%	47.35%	78.09%	2	1	32130432	P32020	350903	Acaa2;Scp2;fadA;Scp2;phaA;fadA;SCP2;pcaF;Scp2;phaA;fadA;SCP2;SCP2;Scp2;Acaa2;SCP2;Scp2;fadA;fadA;Acaa2;SCP2;fadA;Scp2;Scp2;SCP2;Acaa2;SCP2;SCP2;SCP2;Scp2;SCP2;fadA;daf-22;Scp2;phaA;catF;pcaF;Scp2;Scp2;Scp2;Scp2;Scp2;Scp2;Scp2;paaJ;MTH_793;paaJ;Scp2;Scp2;Scp2;phaA;pcaF;Scp2;Scp2;fadA;Scp2;fadA;SCP2;Scp2;daf-22;Scp2;Scp2;Scp2;SCP2;SCP2;MTH_793;fadA;SCP2;fadA;phaA;Scp2;Scp2;Scp2;SCP2;paaJ;Scp2;Scp2;…	10090;10090;373384;10116;1111708;623;9606;62977;10116;266834;373384;9031;9606;10116;10090;9986;10090;83333;623;10090;9031;373384;10090;10090;9606;10090;9913;9913;9986;10116;9913;373384;6239;10116;1111708;62977;62977;10090;10116;10116;10090;10090;10116;10116;562;187420;83333;10116;10090;10090;266834;62977;10090;10090;373384;10090;331112;9913;10090;6239;10090;10090;10116;9606;9606;187420;623;9606;3…			GO:0050632-EXP;GO:0050632-ISO;GO:0050632-TAS;GO:0033814-IEA;GO:0033814-IDA;GO:0006637-IMP;GO:0006637-TAS;GO:0043065-IDA;GO:0016042-IEA;GO:0005829-IDA;GO:0071456-IEA;GO:0071456-ISO;GO:0019236-IMP;GO:0031315-IDA;GO:0030301-IEA;GO:0030301-IBA;GO:0010893-IMP;GO:0010893-IDA;GO:0033812-IEA;GO:0033812-IDA;GO:0019439-IEA;GO:1901373-IEA;GO:1901373-ISO;GO:1901373-IDA;GO:1904121-IDA;GO:0036042-IEA;GO:003604…	propionyl-CoA C2-trimethyltridecanoyltransferase activity-EXP;propionyl-CoA C2-trimethyltridecanoyltransferase activity-ISO;propionyl-CoA C2-trimethyltridecanoyltransferase activity-TAS;propanoyl-CoA C-acyltransferase activity-IEA;propanoyl-CoA C-acyltransferase activity-IDA;acyl-CoA metabolic process-IMP;acyl-CoA metabolic process-TAS;positive regulation of apoptotic process-IDA;lipid catabolic …	Molecular Function-EXP;Molecular Function-ISO;Molecular Function-TAS;Molecular Function-IEA;Molecular Function-IDA;Biological Process-IMP;Biological Process-TAS;Biological Process-IDA;Biological Process-IEA;Cellular Component-IDA;Biological Process-IEA;Biological Process-ISO;Biological Process-IMP;Cellular Component-IDA;Biological Process-IEA;Biological Process-IBA;Biological Process-IMP;Biologic…	56	GO:0000038;GO:0003988;GO:0005102;GO:0005654;GO:0005782;GO:0005783;GO:0005829;GO:0006550;GO:0006552;GO:0006574;GO:0006633;GO:0006637;GO:0006699;GO:0006701;GO:0007031;GO:0007165;GO:0007568;GO:0008355;GO:0008525;GO:0008526;GO:0010888;GO:0015485;GO:0015914;GO:0017127;GO:0018874;GO:0019236;GO:0031315;GO:0032355;GO:0032385;GO:0032959;GO:0032991;GO:0033540;GO:0033814;GO:0034699;GO:0036042;GO:0036109;GO:…	very long-chain fatty acid metabolic process;acetyl-CoA C-acyltransferase activity;signaling receptor binding;nucleoplasm;peroxisomal matrix;endoplasmic reticulum;cytosol;isoleucine catabolic process;leucine catabolic process;valine catabolic process;fatty acid biosynthetic process;acyl-CoA metabolic process;bile acid biosynthetic process;progesterone biosynthetic process;peroxisome organization;…	Biological Process;Molecular Function;Molecular Function;Cellular Component;Cellular Component;Cellular Component;Cellular Component;Biological Process;Biological Process;Biological Process;Biological Process;Biological Process;Biological Process;Biological Process;Biological Process;Biological Process;Biological Process;Biological Process;Molecular Function;Molecular Function;Biological Process;…	EC:2.3.1.154;EC:2.3.1.176;EC:2.3.1.16	Acyltransferases;Propanoyl-CoA C-acyltransferase;Acetyl-CoA C-acyltransferase	IPR020617;IPR016039;noIPR;noIPR;IPR020613;IPR016039;IPR016039
Perm_DSN_contig_1005	RL28_DROMERecName: Full=60S ribosomal protein L28	gttggtttctctgtagtctatatttaaaaggttcttcttaaagcctatatgattgtttattctggtttcttggcttttttgacttgaggagccttttgggaacgcatcacagcggaagcacgacgcaaagcagcttgggtcaaatccttgcggtatttgttgtcggtcaagagatttctcaatttcttcagtgaccttctgggaccagccttcatgttaactttgacggtgctcttggctgggcgttgggcatatttacccttcttcatgacaacggtgaagccctttttgtcagcagcgggaacaacaccgagggtcttcttgtgcacgacaccactgtagcgataagaactgacattggtcaagttgttggcttcagtgctgaatggtttcttaata…	530	10	3.7E-75	68.52%	swissprot	gi|24418652|sp|Q9VZS5.1|RL28_DROMERecName: Full=60S ribosomal protein L28;gi|24418650|sp|Q962T2.1|RL28_SPOFRRecName: Full=60S ribosomal protein L28;gi|108860931|sp|Q3T0L7.3|RL28_BOVINRecName: Full=60S ribosomal protein L28;gi|730549|sp|P41105.2|RL28_MOUSERecName: Full=60S ribosomal protein L28;gi|22002069|sp|P46779.3|RL28_HUMANRecName: Full=60S ribosomal protein L28 AltName: Full=Large ribosomal …	Drosophila melanogaster;Spodoptera frugiperda;Bos taurus;Mus musculus;Homo sapiens;Rattus norvegicus;Arabidopsis thaliana;Arabidopsis thaliana;Caenorhabditis elegans;Schizosaccharomyces pombe 972h-	3.7E-75;1.3E-49;5.9E-34;6.5E-34;3.0E-33;9.8E-31;2.1E-17;8.3E-17;5.5E-14;1.3E-11	144;139;137;137;137;137;143;143;126;134	124;121;121;121;121;121;127;125;121;127	118;97;87;87;87;84;71;71;67;72	95.16%;80.17%;71.90%;71.90%;71.90%;69.42%;55.91%;56.80%;55.37%;56.69%	86.11%;87.05%;88.32%;88.32%;88.32%;88.32%;88.81%;87.41%;96.03%;94.78%	70.19%;68.49%;68.49%;68.49%;68.49%;68.49%;71.89%;70.75%;68.49%;71.89%	1;1;1;1;1;1;1;1;1;1	-1;-1;-1;-1;-1;-1;-1;-1;-1;-1	24418652;24418650;108860931;730549;22002069;132836;75100554;75181446;24418647;3219966	Q9VZS5;Q962T2;Q3T0L7;P41105;P46779;P17702;O82204;Q9M0E2;Q21930;O14069	224.557;159.844;119.783;119.783;118.242;111.694;77.411;75.8702;68.1662;62.003	gi|24418652|sp|Q9VZS5.1|RL28_DROMERecName: Full=60S ribosomal protein L28	Drosophila melanogaster	3.7E-75	144	124	118	95.16%	86.11%	70.19%	1	-1	24418652	Q9VZS5	224557	Rpl28;Rpl28;RpL28;RPL28;Rpl28;Rpl28;RPL28;RPL28;RPL28;Rpl28;RPL28;RpL28;RPL28;RPL28;Rpl28;Rpl28;RpL28;RPL28C;RPL28A;Rpl28;Rpl28;Rpl28;Rpl28;Rpl28;RpL28;Rpl28;rpl44;rpl44;rpl44;Rpl28;RPL28;RPL28A;RPL28;rpl44;RpL28;Rpl28;rpl-28;RPL28;RPL28C;RPL28C;RPL28;RPL28;RPL28;Rpl28;RPL28C;RPL28C;RPL28C;Rpl28;Rpl28;RPL28;RPL28;RPL28C;RPL28;RPL28A;RPL28;RPL28;RPL28;Rpl28;rpl44;RPL28A;Rpl28;rpl-28;RPL28A;rpl44;R…	10116;10116;7108;9913;10116;10116;9606;9606;9606;10116;9606;7227;9606;9606;10090;10090;7227;3702;3702;10116;10116;10090;10116;10116;7108;10090;284812;284812;284812;10116;9606;3702;9606;284812;7108;10116;6239;9606;3702;3702;9606;9606;9606;10116;3702;3702;3702;10090;10116;9913;9606;3702;9606;3702;9606;9913;9606;10116;284812;3702;10090;6239;3702;284812;3702;3702;10116;9913;284812;10090;3702;3702;960…			GO:0003723-N/A;GO:0003723-ISO;GO:0003723-TAS;GO:0070062-N/A;GO:0070062-ISO;GO:0006614-TAS;GO:0009507-IDA;GO:0044297-ISO;GO:0044297-IDA;GO:0030529-IEA;GO:0016020-N/A;GO:0016020-ISO;GO:0005829-N/A;GO:0005829-TAS;GO:0030425-ISO;GO:0030425-IDA;GO:0036464-ISO;GO:0036464-IDA;GO:0008150-ND;GO:1903955-ISO;GO:0022625-ISS;GO:0022625-N/A;GO:0022625-TAS;GO:0022625-ISO;GO:0022625-IDA;GO:0022625-IBA;GO:0022626…	RNA binding-N/A;RNA binding-ISO;RNA binding-TAS;extracellular exosome-N/A;extracellular exosome-ISO;SRP-dependent cotranslational protein targeting to membrane-TAS;chloroplast-IDA;cell body-ISO;cell body-IDA;ribonucleoprotein complex-IEA;membrane-N/A;membrane-ISO;cytosol-N/A;cytosol-TAS;dendrite-ISO;dendrite-IDA;cytoplasmic ribonucleoprotein granule-ISO;cytoplasmic ribonucleoprotein granule-IDA;b…	Molecular Function-N/A;Molecular Function-ISO;Molecular Function-TAS;Cellular Component-N/A;Cellular Component-ISO;Biological Process-TAS;Cellular Component-IDA;Cellular Component-ISO;Cellular Component-IDA;Cellular Component-IEA;Cellular Component-N/A;Cellular Component-ISO;Cellular Component-N/A;Cellular Component-TAS;Cellular Component-ISO;Cellular Component-IDA;Cellular Component-ISO;Cellular…	17	GO:0002181;GO:0003723;GO:0003735;GO:0005618;GO:0005886;GO:0009506;GO:0009507;GO:0009735;GO:0019083;GO:0022625;GO:0030425;GO:0036464;GO:0042254;GO:0044297;GO:0070062;GO:1903146;GO:1903955	cytoplasmic translation;RNA binding;structural constituent of ribosome;cell wall;plasma membrane;plasmodesma;chloroplast;response to cytokinin;viral transcription;cytosolic large ribosomal subunit;dendrite;cytoplasmic ribonucleoprotein granule;ribosome biogenesis;cell body;extracellular exosome;regulation of autophagy of mitochondrion;positive regulation of protein targeting to mitochondrion	Biological Process;Molecular Function;Molecular Function;Cellular Component;Cellular Component;Cellular Component;Cellular Component;Biological Process;Biological Process;Cellular Component;Cellular Component;Cellular Component;Biological Process;Cellular Component;Cellular Component;Biological Process;Biological Process			IPR029004;noIPR;noIPR;IPR002672;noIPR
Perm_DSN_contig_1006	5NTC_XENLARecName: Full=Cytosolic purine 5'-nucleotidase; AltName: Full=Cytosolic 5'-nucleotidase II	gcaacaaagaaaaacccgatatttccaaattgcgagcttccattcgtgatgttacccataaaatggacatggcctatggtatgatgggttcgctattccgttcgggctctcgtcaaaccttcttctccagtcaagtggtcagatatgctgatttgtatgctgctactttcctcaatttcatttactatccattctcatacatgttccgggccccggccatgttattgcctcatgagtctacagtggcccatgagcagcgttatcaaattgaggctcccatgatacagagagcaagagctattaaaaccgattccgtaactagtacatcggctaccacagacaatggtgctgcctcggaagtaccagctgctgctgttgcagctaagccagctgtccaca…	494	8	6.2E-37	73.93%	swissprot	gi|82183698|sp|Q6DKB0.1|5NTC_XENLARecName: Full=Cytosolic purine 5'-nucleotidase AltName: Full=Cytosolic 5'-nucleotidase II;gi|82178967|sp|Q5EBF1.1|5NTC_XENTRRecName: Full=Cytosolic purine 5'-nucleotidase AltName: Full=Cytosolic 5'-nucleotidase II;gi|1703012|sp|P49902.1|5NTC_HUMANRecName: Full=Cytosolic purine 5'-nucleotidase AltName: Full=Cytosolic 5'-nucleotidase II/gi|75041819|sp|Q5RA22.1|5NTC…	Xenopus laevis;Xenopus tropicalis;Homo sapiens/Pongo abelii;Bos taurus;Mus musculus;Gallus gallus;Dictyostelium discoideum;Dictyostelium discoideum	6.2E-37;8.2E-37;3.7E-36;3.7E-36;3.7E-36;5.9E-36;3.1E-15;5.3E-4	569;568;561;560;560;569;592;591	101;101;101;101;101;100;75;50	80;79;79;79;79;78;49;28	79.21%;78.22%;78.22%;78.22%;78.22%;78.00%;65.33%;56.00%	17.75%;17.78%;18.00%;18.04%;18.04%;17.57%;12.67%;8.46%	61.34%;61.34%;61.34%;61.34%;61.34%;60.73%;45.55%;30.36%	1;1;1;1;1;1;1;1	3;3;3;3;3;3;3;3	82183698;82178967;75041819/1703012;75052231;160380525;82081378;74856403;74876313	Q6DKB0;Q5EBF1;Q5RA22/P49902;O46411;Q3V1L4;Q5ZIZ4;Q54XC1;Q75K12	136.346;135.961;134.42;134.42;134.42;133.65;75.485;42.743	gi|82183698|sp|Q6DKB0.1|5NTC_XENLARecName: Full=Cytosolic purine 5'-nucleotidase AltName: Full=Cytosolic 5'-nucleotidase II	Xenopus laevis	6.2E-37	569	101	80	79.21%	17.75%	61.34%	1	3	82183698	Q6DKB0	136346	NT5C2;NT5C2;NT5C2;NT5C2;nt5c2;NT5C2;NT5C2;Nt5c2;DDB_G0275467;Nt5c2;NT5C2;nt5c2;NT5C2;nt5c2;nt5c2;NT5C2;NT5C2;NT5C2;nt5c2;NT5C2;DDB_G0275467;NT5C2;Nt5c2;nt5c2;NT5C2;NT5C2;NT5C2;nt5c2;NT5C2;nt5c2;NT5C2;NT5C2;nt5c2;nt5c2;nt5c2;NT5C2;NT5C2;NT5C2;nt5c2;Nt5c2;NT5C2;nt5c2;NT5C2;NT5C2;nt5c2;NT5C2;nt5c2;NT5C2;nt5c2;DDB_G0275467;Nt5c2;NT5C2;nt5c2;Nt5c2;NT5C2;nt5c2;NT5C2;nt5c2;NT5C2;NT5C2;DDB_G0275467;NT5C2…	9031;9913;9606;9601;8364;9606;9606;10090;44689;10090;9913;44689;9913;44689;8355;9031;9913;9606;8364;9031;44689;9606;10090;8355;9913;9913;9601;8355;9606;8355;9601;9606;8355;8364;44689;9601;9601;9031;8364;10090;9606;44689;9601;9031;44689;9606;8364;9031;44689;44689;10090;9606;8355;10090;9606;8364;9913;44689;9913;9913;44689;9913;9606;9913;9031;44689;10090;10090;8364;8364;8364;9606;8364;9601;9913;9913…			GO:0005515-IPI;GO:0050146-TAS;GO:0000166-IEA;GO:0005737-IEA;GO:0046085-IEA;GO:0046085-IBA;GO:0046872-IEA;GO:0003824-IEA;GO:0005829-TAS;GO:0017144-TAS;GO:0016310-IEA;GO:0016311-IEA;GO:0046040-IEA;GO:0046040-IBA;GO:0016787-IEA;GO:0008152-IEA;GO:0042802-IPI;GO:0008253-EXP;GO:0008253-IEA;GO:0008253-ISS;GO:0008253-ISO;GO:0008253-TAS;GO:0008253-IBA;GO:0006195-TAS;GO:0009117-IEA;GO:0005575-ND;GO:0045335…	protein binding-IPI;nucleoside phosphotransferase activity-TAS;nucleotide binding-IEA;cytoplasm-IEA;adenosine metabolic process-IEA;adenosine metabolic process-IBA;metal ion binding-IEA;catalytic activity-IEA;cytosol-TAS;drug metabolic process-TAS;phosphorylation-IEA;dephosphorylation-IEA;IMP metabolic process-IEA;IMP metabolic process-IBA;hydrolase activity-IEA;metabolic process-IEA;identical pr…	Molecular Function-IPI;Molecular Function-TAS;Molecular Function-IEA;Cellular Component-IEA;Biological Process-IEA;Biological Process-IBA;Molecular Function-IEA;Molecular Function-IEA;Cellular Component-TAS;Biological Process-TAS;Biological Process-IEA;Biological Process-IEA;Biological Process-IEA;Biological Process-IBA;Molecular Function-IEA;Biological Process-IEA;Molecular Function-IPI;Molecula…	10	GO:0000166;GO:0005829;GO:0006195;GO:0008253;GO:0016311;GO:0042802;GO:0046040;GO:0046085;GO:0046872;GO:0050146	nucleotide binding;cytosol;purine nucleotide catabolic process;5'-nucleotidase activity;dephosphorylation;identical protein binding;IMP metabolic process;adenosine metabolic process;metal ion binding;nucleoside phosphotransferase activity	Molecular Function;Cellular Component;Biological Process;Molecular Function;Biological Process;Molecular Function;Biological Process;Biological Process;Molecular Function;Molecular Function	EC:3.1.3.41;EC:3.1.3.5;EC:3.1.3.31;EC:2.7.1.77	4-nitrophenylphosphatase;5'-nucleotidase;Nucleotidase;Nucleoside phosphotransferase	IPR008380;noIPR;IPR008380;noIPR;IPR036412
Perm_DSN_contig_1007	EFTU2_WOLPMRecName: Full=Elongation factor Tu 2; Short=EF-Tu 2	tggaagtgagggaattactgagtaaatacggatttccaggggatgaagtgcctgtggtggttggttcagcgctcaaggcgctggaggatgacagcagcgaatatggaaagaaatcaatagacaaattgatggaaaagttagatgaatatgtagcnnnnnnnntagcggttccactaaggcctgtggatttaccatttttattgccaatcgaagatgtattttcgatatcggggcgaggaacagtggtaacaggaagaatagagaagggagagataaagacgggagaagagatagagataataggtctgaaagcgacgcaaaagacgatatgcacaggtgtagaaatgtttaagaagttgctggataagggaagtgcaggactcaatgtaggaatattgt…	753	20	3.6E-154	86.44%	swissprot	gi|81652509|sp|Q73H85.1|EFTU2_WOLPMRecName: Full=Elongation factor Tu 2 Short=EF-Tu 2;gi|81652946|sp|Q73IX6.1|EFTU1_WOLPMRecName: Full=Elongation factor Tu 1 Short=EF-Tu 1;gi|75497925|sp|Q5GSU2.1|EFTU1_WOLTRRecName: Full=Elongation factor Tu 1 Short=EF-Tu 1;gi|75497685|sp|Q5GRY3.1|EFTU2_WOLTRRecName: Full=Elongation factor Tu 2 Short=EF-Tu 2;gi|123776284|sp|Q2YAZ9.1|EFTU_NITMURecName: Full=Elonga…	Wolbachia endosymbiont of Drosophila melanogaster;Wolbachia endosymbiont of Drosophila melanogaster;Wolbachia endosymbiont strain TRS of Brugia malayi;Wolbachia endosymbiont strain TRS of Brugia malayi;Nitrosospira multiformis ATCC 25196;Legionella pneumophila str. Paris/Legionella pneumophila subsp. pneumophila str. Philadelphia 1/Legionella pneumophila str. Corby;Legionella pneumophila str. Len…	3.6E-154;4.2E-154;1.0E-146;1.2E-146;4.8E-114;1.6E-113;2.5E-113;1.2E-112;1.3E-112;1.3E-112;2.7E-112;2.7E-112;5.1E-112;8.9E-112;2.6E-111;3.5E-111;3.5E-111;3.7E-111;4.4E-111;7.4E-111	390;390;399;390;396;396;396;396;396;396;396;396;396;396;396;396;396;396;396;396	248;248;248;248;248;248;248;246;248;248;248;246;246;248;247;248;248;248;248;246	243;243;237;237;208;209;209;208;209;211;207;205;207;208;207;207;207;208;207;203	97.98%;97.98%;95.56%;95.56%;83.87%;84.27%;84.27%;84.55%;84.27%;85.08%;83.47%;83.33%;84.15%;83.87%;83.81%;83.47%;83.47%;83.87%;83.47%;82.52%	63.59%;63.59%;62.16%;63.59%;62.63%;62.63%;62.63%;62.12%;62.63%;62.63%;62.63%;62.12%;62.12%;62.63%;62.37%;62.63%;62.63%;62.63%;62.63%;62.12%	98.80%;98.80%;98.80%;98.80%;98.80%;98.80%;98.80%;98.01%;98.80%;98.80%;98.80%;98.01%;98.01%;98.80%;98.41%;98.80%;98.80%;98.80%;98.80%;98.01%	1;1;1;1;1;1;1;1;1;1;1;1;1;1;1;1;1;1;1;1	3;3;3;3;3;3;3;3;3;3;3;3;3;3;3;3;3;3;3;3	81652509;81652946;75497925;75497685;123776284;81371225/81378216/189036673;81369317;122327804;123776339;81681356;123776355;122312458;81357337;81436170;81416600;123721721;123735288;123776214;81562123;189036665	Q73H85;Q73IX6;Q5GSU2;Q5GRY3;Q2YAZ9;Q5ZYP5/A5IHR6/Q5X873;Q5WZL4;Q0BUQ2;Q3J8Q0;Q605B0;Q3SLQ1;Q0ABH7;Q5P334;Q81ZS3;Q7M7F1;Q134R0;Q134S7;Q2II78;Q6N4Q4;A9H3R7	437.187;436.802;418.698;417.927;335.495;334.339;333.954;332.028;332.028;332.028;331.257;331.257;330.487;329.717;328.561;328.176;328.176;328.176;328.176;327.405	gi|81652509|sp|Q73H85.1|EFTU2_WOLPMRecName: Full=Elongation factor Tu 2 Short=EF-Tu 2	Wolbachia endosymbiont of Drosophila melanogaster	3.6E-154	390	248	243	97.98%	63.59%	98.80%	1	3	81652509	Q73H85	437187	tuf1;tuf;tuf1;tuf1;tuf1;tuf1;tuf2;tuf1;tuf1;tuf1;tuf1;tuf1;tuf2;tuf1;tuf2;tuf1;tuf1;tuf1;tuf1;tuf1;tuf1;tuf1;tuf1;tuf1;tuf1;tuf2;tuf1;tuf1;tuf1;tuf;tuf1;tuf1;tuf1;tuf1;tuf1;tuf;tuf1;tuf1;tuf1;tuf1;tuf1;tuf2;tuf2;tuf1;tuf1;tuf1;tuf1;tuf1;tuf1;tuf1;tuf2;tuf1;tuf1;tuf1;tuf1;tuf1;tuf1;tuf1;tuf2;tuf1;tuf1;tuf1;tuf2;tuf1;tuf1;tuf1;tuf1;tuf1;tuf1;tuf1;tuf1;tuf1;tuf2;tuf1;tuf;tuf2;tuf1;tuf2;tuf1;tuf;tuf1…	187272;391165;292805;258594;290397;258594;316057;292805;163164;292415;297245;297245;163164;323848;292805;243233;323261;297246;297245;243365;316057;292805;297245;292415;400673;292805;323261;258594;323261;272568;292805;163164;228410;292415;272624;391165;187272;243233;323848;243365;323848;316057;163164;163164;323848;297245;243233;243233;316057;243233;316057;243365;297246;316057;400673;272624;163164;…			GO:0000166-IEA;GO:0005525-IEA;GO:0005737-IEA;GO:0003746-IEA;GO:0003924-IEA;GO:0006414-IEA;GO:0006412-IEA;GO:0005622-IEA	nucleotide binding-IEA;GTP binding-IEA;cytoplasm-IEA;translation elongation factor activity-IEA;GTPase activity-IEA;translational elongation-IEA;translation-IEA;intracellular-IEA	Molecular Function-IEA;Molecular Function-IEA;Cellular Component-IEA;Molecular Function-IEA;Molecular Function-IEA;Biological Process-IEA;Biological Process-IEA;Cellular Component-IEA	5	GO:0003746;GO:0003924;GO:0005525;GO:0005840;GO:0006448	translation elongation factor activity;GTPase activity;GTP binding;ribosome;regulation of translational elongation	Molecular Function;Molecular Function;Molecular Function;Cellular Component;Biological Process	EC:3.6.1.15	Nucleoside-triphosphate phosphatase	IPR004161;IPR004160;noIPR;noIPR;noIPR;noIPR;noIPR;IPR033720;IPR009000;IPR009001
Perm_DSN_contig_1008	HSP83_DROMERecName: Full=Heat shock protein 83; AltName: Full=HSP 82	tcctcggtatcatcgaccaatggaggagcgtcaccaactctgctttcttcggcagccatgggttcatcttcatcgataccaagaccaagtttgatcatgcggtagatacggcatgcatgagtttgtgnnnnnnnnnnnnnnnnnnnnnnnnnnnnnnnnnnnnnnnnnnnnnnnnnnnnnnnnnnnnnnnnnnnnnngtcgttcttatcagcctcggccttttgacgcagggtttcaatgatggggtggtcggggttaatttccaaatgtttcttaccagccatgtaacccattgtggaggtatcacgcaaagcttgcgccttcattatacgctccatgttggcagaccaaccgaattgtgatgtgacaatacagcagggggactctaccaaacggttg…	785	20	4.0E-130	79.55%	swissprot	gi|123661|sp|P02828.1|HSP83_DROMERecName: Full=Heat shock protein 83 AltName: Full=HSP 82;gi|6016262|sp|O02192.1|HSP83_DROAVRecName: Full=Heat shock protein 83 AltName: Full=HSP 82;gi|115311643|sp|P04809.2|HSP83_DROPSRecName: Full=Heat shock protein 83 AltName: Full=HSP 82;gi|75021709|sp|Q9BLC5.1|HSP83_BOMMORecName: Full=Heat shock protein 83 Short=BmHSP90;gi|150421573|sp|Q7PT10.3|HSP83_ANOGARecN…	Drosophila melanogaster;Drosophila auraria;Drosophila pseudoobscura pseudoobscura;Bombyx mori;Anopheles gambiae;Homo sapiens;Bos taurus;Equus caballus/Macaca fascicularis;Rattus norvegicus/Mus musculus;Oryctolagus cuniculus;Pongo abelii;Gallus gallus;Sus scrofa;Homo sapiens;Macaca fascicularis;Bos taurus;Pan troglodytes;Equus caballus;Rattus norvegicus;Mus musculus	4.0E-130;1.7E-129;4.2E-128;8.5E-115;7.2E-112;5.9E-105;5.9E-105;6.3E-105;6.6E-105;7.5E-105;2.7E-104;1.9E-103;2.5E-102;3.1E-102;3.1E-102;3.4E-102;3.7E-102;3.7E-102;4.5E-102;4.9E-102	717;716;717;716;720;724;724;724;724;726;724;725;733;732;733;733;733;733;733;733	263;263;263;262;248;263;262;263;262;263;263;263;262;262;262;262;262;262;262;262	228;227;225;215;206;204;202;204;202;204;204;204;205;205;205;205;205;205;204;204	86.69%;86.31%;85.55%;82.06%;83.06%;77.57%;77.10%;77.57%;77.10%;77.57%;77.57%;77.57%;78.24%;78.24%;78.24%;78.24%;78.24%;78.24%;77.86%;77.86%	36.68%;36.73%;36.68%;36.59%;34.44%;36.33%;36.19%;36.33%;36.19%;36.23%;36.33%;36.28%;35.74%;35.79%;35.74%;35.74%;35.74%;35.74%;35.74%;35.74%	100.51%;100.51%;100.51%;100.13%;94.78%;100.51%;100.13%;100.51%;100.13%;100.51%;100.51%;100.51%;100.13%;100.13%;100.13%;100.13%;100.13%;100.13%;100.13%;100.13%	1;1;1;1;1;1;1;1;1;1;1;1;1;1;1;1;1;1;1;1	-1;-1;-1;-1;-1;-1;-1;-1;-1;-1;-1;-1;-1;-1;-1;-1;-1;-1;-1;-1	123661;6016262;115311643;75021709;150421573;17865718;75072499;75075807/68568728;341941065/122065211;1179699117;75070555;417155;6016267;92090606;75075765;75072500;156630928;338817949;122065208;1170384	P02828;O02192;P04809;Q9BLC5;Q7PT10;P08238;Q76LV1;Q9GKX8/Q4R4T5;P34058/P11499;P30947;Q5R710;Q04619;O02705;P07900;Q4R4P1;Q76LV2;A5A6K9;Q9GKX7;P82995;P07901	387.497;385.956;382.489;348.206;340.887;323.168;323.168;322.783;322.783;322.783;321.242;319.316;316.62;316.235;316.235;316.235;315.849;315.849;315.849;315.849	gi|123661|sp|P02828.1|HSP83_DROMERecName: Full=Heat shock protein 83 AltName: Full=HSP 82	Drosophila melanogaster	4.0E-130	717	263	228	86.69%	36.68%	100.51%	1	-1	123661	P02828	387497	Hsp90ab1;Hsp90ab1;Hsp83;HSP90AB1;HSP90AA1;HSP90AB1;Hsp90ab1;HSP90AB1;Hsp90ab1;Hsp90aa1;HSP90AA1;HSP90AB1;Hsp83;HSP90AB1;Hsp90aa1;Hsp90ab1;HSP90AB1;Hsp90aa1;Hsp90ab1;HSP90AA1;HSP90AB1;Hsp90ab1;Hsp90ab1;HSP90AB1;Hsp83;Hsp90aa1;HSP90AB1;Hsp90ab1;Hsp90aa1;Hsp90ab1;HSP90AB1;HSP90AB1;Hsp83;Hsp90ab1;Hsp90aa1;Hsp90ab1;HSP90AB1;HSP90AA1;HSP90AB1;HSP90AA1;HSP90AB1;HSP90AB1;Hsp90aa1;Hsp83;Hsp90aa1;Hsp90aa1;…	10116;10116;7227;9796;9598;9796;10116;9913;10090;10116;9541;9601;7091;9601;10090;10116;9601;10090;10090;9913;9796;10090;9541;9601;7227;10090;9796;9541;10116;10090;9796;9796;7227;9541;10090;10116;9606;9606;9606;9606;9601;9796;10116;7227;10090;10116;10116;10090;9823;9598;9796;9796;9796;10090;10116;9986;9601;9986;46245;10116;10090;9031;9913;9031;10090;10090;10090;9796;9606;7227;9606;9606;9606;9823;9…	P02828;P02828;P02828;P02828	InterPro;InterPro;InterPro;InterPro	GO:0003723-N/A;GO:0003723-ISO;GO:0003725-IEA;GO:0003725-ISO;GO:0003725-IDA;GO:0042493-IEA;GO:0042493-IEP;GO:0010659-IEA;GO:0010659-IEP;GO:0048477-IEA;GO:0048477-IGI;GO:0050790-IEA;GO:0097524-IEA;GO:0097524-IDA;GO:0006839-TAS;GO:0043066-IMP;GO:0043066-IEA;GO:0043066-ISO;GO:0003729-IEA;GO:0003729-IDA;GO:0032564-IEA;GO:0032564-IDA;GO:0048471-IEA;GO:0048471-IDA;GO:0008180-IEA;GO:0008180-ISO;GO:000818…	RNA binding-N/A;RNA binding-ISO;double-stranded RNA binding-IEA;double-stranded RNA binding-ISO;double-stranded RNA binding-IDA;response to drug-IEA;response to drug-IEP;cardiac muscle cell apoptotic process-IEA;cardiac muscle cell apoptotic process-IEP;oogenesis-IEA;oogenesis-IGI;regulation of catalytic activity-IEA;sperm plasma membrane-IEA;sperm plasma membrane-IDA;mitochondrial transport-TAS;…	Molecular Function-N/A;Molecular Function-ISO;Molecular Function-IEA;Molecular Function-ISO;Molecular Function-IDA;Biological Process-IEA;Biological Process-IEP;Biological Process-IEA;Biological Process-IEP;Biological Process-IEA;Biological Process-IGI;Biological Process-IEA;Cellular Component-IEA;Cellular Component-IDA;Biological Process-TAS;Biological Process-IMP;Biological Process-IEA;Biologic…	113	GO:0000118;GO:0001764;GO:0001890;GO:0002134;GO:0002135;GO:0003009;GO:0003725;GO:0003729;GO:0004713;GO:0005524;GO:0005525;GO:0005705;GO:0005739;GO:0005765;GO:0005813;GO:0005829;GO:0006607;GO:0006805;GO:0006898;GO:0006986;GO:0007004;GO:0007098;GO:0007465;GO:0008180;GO:0008285;GO:0008293;GO:0009631;GO:0009651;GO:0009986;GO:0010529;GO:0010592;GO:0010659;GO:0016234;GO:0016323;GO:0016324;GO:0016887;GO:…	histone deacetylase complex;neuron migration;placenta development;UTP binding;CTP binding;skeletal muscle contraction;double-stranded RNA binding;mRNA binding;protein tyrosine kinase activity;ATP binding;GTP binding;polytene chromosome interband;mitochondrion;lysosomal membrane;centrosome;cytosol;NLS-bearing protein import into nucleus;xenobiotic metabolic process;receptor-mediated endocytosis;re…	Cellular Component;Biological Process;Biological Process;Molecular Function;Molecular Function;Biological Process;Molecular Function;Molecular Function;Molecular Function;Molecular Function;Molecular Function;Cellular Component;Cellular Component;Cellular Component;Cellular Component;Cellular Component;Biological Process;Biological Process;Biological Process;Biological Process;Biological Process;…	EC:2.7.10;EC:3.6.1.3;EC:3.6.1.15	Transferring phosphorus-containing groups;Adenosinetriphosphatase;Nucleoside-triphosphate phosphatase	noIPR;noIPR;noIPR;IPR001404;IPR037196;noIPR;IPR001404;IPR020568;IPR037196
Perm_DSN_contig_1009	---NA---	aaacagagttgaataatgccaatcagaagataactgagctcgaatcgattcgtgtaaaccgaacagaacttgccaagaaattgaatgaggcacaaaagaaaatccaagagctggaaaccaagacgttgaaaaataactcaaaggagtacgaaaggacnnnnnnnnnnnnnnnnnnnnnnnnnnnnnnnnnnnnnnnnnnnnnnnnnnnnnnnnnnnnnnnnnnnnnnnnnnnnnnnnnnnnntgaatcgcaaactaaatgattttagccgcattgaacaggcccaatcatcgctaaatggacacagcgtcgatttggagaatgaaattaagtcactaagaaagaaattagagagtgctgaannnnnnnnnnnnnnnnnnnacgtctacgttatgaacaa…	574
Perm_DSN_contig_101	RL4_DROMERecName: Full=60S ribosomal protein L4; AltName: Full=L1	cggggcagcaactttcttctttctagcttcaaaggccttcttcaacatggcggcgcgattagcagcggctttgcttgcgacaacagcgaaatggttcttggccaattcaacgttgttctttttagccttcgccaaggtcttggcaacagtacgttgttcagcagccaaagcagcacgacggcgaagaacttcggcataaggattcaacttgatgagttggcgaacgttggacaatggattgagacggcgtactcgacggaagatcttcttgcgtgggtcacggagaaccttacggatttcttcggatttgagaaggcgtgacaagtcagtattggccattttgggttgaggaagattgtaacccttctttaaagtggaaccagatttccaagtgccaaa…	1270	20	0.0E0	80.09%	swissprot	gi|56405290|sp|P09180.2|RL4_DROMERecName: Full=60S ribosomal protein L4 AltName: Full=L1;gi|73917531|sp|Q58DW0.3|RL4_BOVINRecName: Full=60S ribosomal protein L4;gi|92090659|sp|Q28346.2|RL4_CANFARecName: Full=60S ribosomal protein L4 AltName: Full=60S ribosomal protein L1;gi|22002063|sp|P36578.5|RL4_HUMANRecName: Full=60S ribosomal protein L4 AltName: Full=60S ribosomal protein L1 AltName: Full=La…	Drosophila melanogaster;Bos taurus;Canis lupus familiaris;Homo sapiens;Rattus norvegicus;Macaca fascicularis;Mus musculus;Urechis caupo;Pongo abelii;Xenopus laevis;Xenopus laevis;Caenorhabditis elegans;Schizosaccharomyces pombe 972h-;Schizosaccharomyces pombe 972h-;Arabidopsis thaliana;Arabidopsis thaliana;Dictyostelium discoideum;Prunus armeniaca;Trypanosoma brucei brucei;Tetrahymena thermophila…	0.0E0;3.2E-153;6.9E-153;7.2E-153;1.1E-152;1.3E-152;3.8E-152;2.9E-151;8.4E-151;6.1E-148;6.9E-148;6.8E-139;1.6E-128;5.6E-127;2.4E-123;5.6E-120;1.0E-113;4.8E-113;7.6E-111;3.5E-98	401;422;421;427;421;427;419;386;427;401;396;345;363;363;406;407;369;408;374;410	370;335;335;335;335;335;335;329;335;337;337;334;336;336;353;338;333;334;306;339	358;279;271;279;278;279;278;273;278;279;279;267;259;259;262;250;242;252;236;235	96.76%;83.28%;80.90%;83.28%;82.99%;83.28%;82.99%;82.98%;82.99%;82.79%;82.79%;79.94%;77.08%;77.08%;74.22%;73.96%;72.67%;75.45%;77.12%;69.32%	92.27%;79.38%;79.57%;78.45%;79.57%;78.45%;79.95%;85.23%;78.45%;84.04%;85.10%;96.81%;92.56%;92.56%;86.95%;83.05%;90.24%;81.86%;81.82%;82.68%	87.40%;79.13%;79.13%;79.13%;79.13%;79.13%;79.13%;77.72%;79.13%;79.61%;79.61%;78.90%;79.37%;79.37%;83.39%;79.84%;78.66%;78.90%;72.28%;80.08%	1;1;1;1;1;1;1;1;1;1;1;1;1;1;1;1;1;1;1;1	-2;-2;-2;-2;-2;-2;-2;-2;-2;-2;-2;-2;-2;-2;-2;-2;-2;-2;-2;-2	56405290;73917531;92090659;22002063;1710511;75076107;22001911;1350686;75055142;292495032;292495031;3914700;19858781;15214260;17369604;20143905;74856887;17367847;1350685;353678144	P09180;Q58DW0;Q28346;P36578;P50878;Q4R5P9;Q9D8E6;P49165;Q5RCR3;P02385;P08429;O02056;P35679;Q9P784;Q9SF40;P49691;Q54Z69;Q9XF97;P49669;P0DJ55	644.04;443.351;442.195;442.58;441.81;441.81;440.269;436.802;437.187;429.098;428.713;404.06;378.252;374.4;366.696;358.221;340.887;340.502;333.569;302.368	gi|56405290|sp|P09180.2|RL4_DROMERecName: Full=60S ribosomal protein L4 AltName: Full=L1	Drosophila melanogaster	0.0E0	401	370	358	96.76%	92.27%	87.40%	1	-2	56405290	P09180	644.04	rpl-4;RPL4D;Rpl4;RPL4A;RpL4;RPL4D;RPL4A;Rpl4;Rpl4;RPL4;RPL4;RpL4;RPL4;RPL4;RPL4;RpL4;Rpl4;RPL4A;Rpl4;RPL4;rpl4-a;rpl-4;rpl402;rpl-4;RpL4;RPL4;Rpl4;Rpl4;Rpl4;Rpl4;RPL4;Rpl4;RPL4;Rpl4;Rpl4;RPL4A;Rpl4;rpl402;rpl402;RPL4D;Rpl4;rpl4-a;RPL4;RpL4;RPL4;RPL4;Rpl4;rpl402;RPL4;Rpl4;RPL4;Rpl4;RPL4D;RPL4;RPL4;rpl402;RPL4D;rpl4;Rpl4;Rpl4;RpL4;Rpl4;rpl4-b;RPL4A;RPL4;Rpl4;RpL4;rpl402;RpL4;rpl4;RPL4;rpl402;RPL4;R…	6239;3702;10116;3702;7227;3702;3702;10116;10116;36596;5702;7227;9606;36596;5702;7227;10090;3702;10116;9601;8355;6239;284812;6239;7227;9615;10116;10116;10116;10116;9606;10116;9606;10116;10116;3702;10116;284812;284812;3702;10116;8355;9606;7227;9606;9601;10090;284812;9606;10116;9606;10090;3702;9606;9606;284812;3702;44689;10116;10090;7227;10090;8355;3702;9913;10116;7227;284812;7227;44689;9606;284812;…			GO:0003723-N/A;GO:0003723-ISO;GO:0003723-TAS;GO:0003723-IBA;GO:0070062-N/A;GO:0070062-ISO;GO:0050772-IMP;GO:0006614-TAS;GO:0009507-IDA;GO:0030529-IEA;GO:0030529-ISO;GO:0030529-IDA;GO:0005925-N/A;GO:0005925-ISO;GO:0016020-N/A;GO:0016020-ISO;GO:0016020-IDA;GO:0005829-N/A;GO:0005829-TAS;GO:0005829-IDA;GO:0003729-IDA;GO:0031672-IDA;GO:0071417-IEP;GO:0008097-IDA;GO:0003360-IEP;GO:0007420-IEP;GO:002262…	RNA binding-N/A;RNA binding-ISO;RNA binding-TAS;RNA binding-IBA;extracellular exosome-N/A;extracellular exosome-ISO;positive regulation of axonogenesis-IMP;SRP-dependent cotranslational protein targeting to membrane-TAS;chloroplast-IDA;ribonucleoprotein complex-IEA;ribonucleoprotein complex-ISO;ribonucleoprotein complex-IDA;focal adhesion-N/A;focal adhesion-ISO;membrane-N/A;membrane-ISO;membrane-…	Molecular Function-N/A;Molecular Function-ISO;Molecular Function-TAS;Molecular Function-IBA;Cellular Component-N/A;Cellular Component-ISO;Biological Process-IMP;Biological Process-TAS;Cellular Component-IDA;Cellular Component-IEA;Cellular Component-ISO;Cellular Component-IDA;Cellular Component-N/A;Cellular Component-ISO;Cellular Component-N/A;Cellular Component-ISO;Cellular Component-IDA;Cellular…	25	GO:0002181;GO:0003360;GO:0003729;GO:0003735;GO:0005515;GO:0005618;GO:0005730;GO:0005774;GO:0005791;GO:0005886;GO:0005925;GO:0006364;GO:0006413;GO:0007420;GO:0008097;GO:0008340;GO:0009506;GO:0009507;GO:0009735;GO:0022625;GO:0031672;GO:0042788;GO:0045773;GO:0070062;GO:0071417	cytoplasmic translation;brainstem development;mRNA binding;structural constituent of ribosome;protein binding;cell wall;nucleolus;vacuolar membrane;rough endoplasmic reticulum;plasma membrane;focal adhesion;rRNA processing;translational initiation;brain development;5S rRNA binding;determination of adult lifespan;plasmodesma;chloroplast;response to cytokinin;cytosolic large ribosomal subunit;A ban…	Biological Process;Biological Process;Molecular Function;Molecular Function;Molecular Function;Cellular Component;Cellular Component;Cellular Component;Cellular Component;Cellular Component;Cellular Component;Biological Process;Biological Process;Biological Process;Molecular Function;Biological Process;Cellular Component;Cellular Component;Biological Process;Cellular Component;Cellular Component;…			IPR025755;IPR023574;IPR002136;noIPR;noIPR;IPR013000;IPR023574
Perm_DSN_contig_1010	ETIF1_DROMERecName: Full=Eukaryotic translation initiation factor eIF1; AltName: Full=Protein translation factor SUI1 homolog	gtgtgagacttattgtttgttttcctatttaaactaacatgcggcacgcaaaaaacgtcgtcttttttatatgttactattattgctccttcaaaactgttgtttttgatgaagattttgcgttgattaatgggaggaggacgttgtttaaaaaccgtgcactttcagttgatcagacttggccaaaccagacttcgtcagccattggcatatattttcacgttgatcaccctggagttgtaaaacttccccgtattcgggatgttcgattacagtgccattgcatgcaaattcttttttacatgatcgcacaattttcttcaggtcatattcggcagataagccttgtactgtagttagtgttttgcgaccattacgttgctgaattcttatgtgcac…	421	20	5.9E-60	80.86%	swissprot	gi|11135384|sp|Q9VZS3.1|ETIF1_DROMERecName: Full=Eukaryotic translation initiation factor eIF1 AltName: Full=Protein translation factor SUI1 homolog;gi|1174481|sp|P42678.1|ETIF1_ANOGARecName: Full=Eukaryotic translation initiation factor eIF1 AltName: Full=Protein translation factor SUI1 homolog;gi|1174483|sp|P41567.1|EIF1_HUMANRecName: Full=Eukaryotic translation initiation factor 1 Short=eIF1 A…	Drosophila melanogaster;Anopheles gambiae;Homo sapiens/Bos taurus/Pongo abelii;Mus musculus;Homo sapiens/Sus scrofa/Mus musculus/Macaca fascicularis;Gallus gallus;Arabidopsis thaliana;Arabidopsis thaliana;Zea mays;Sporobolus stapfianus;Oryza sativa Japonica Group/Oryza sativa Indica Group;Salix bakko;Brassica oleracea;Saccharomyces cerevisiae S288C;Schizosaccharomyces pombe 972h-;Eremothecium gos…	5.9E-60;3.4E-59;5.2E-39;6.7E-39;4.8E-37;9.3E-36;2.5E-33;3.0E-33;3.8E-33;4.0E-33;4.2E-33;5.1E-33;1.4E-32;5.8E-32;4.0E-30;1.6E-29;2.5E-29;7.7E-7;9.2E-7;8.0E-6	110;110;113;113;113;79;113;113;115;115;115;113;113;108;109;108;113;106;200;100	90;89;83;83;83;79;83;83;83;83;83;83;83;84;84;83;83;99;70;78	88;88;77;77;76;73;66;66;67;67;67;67;66;70;69;62;62;54;42;47	97.78%;98.88%;92.77%;92.77%;91.57%;92.41%;79.52%;79.52%;80.72%;80.72%;80.72%;80.72%;79.52%;83.33%;82.14%;74.70%;74.70%;54.55%;60.00%;60.26%	81.82%;80.91%;73.45%;73.45%;73.45%;100.00%;73.45%;73.45%;72.17%;72.17%;72.17%;73.45%;73.45%;77.78%;77.06%;76.85%;73.45%;93.40%;35.00%;78.00%	64.13%;63.42%;59.14%;59.14%;59.14%;56.29%;59.14%;59.14%;59.14%;59.14%;59.14%;59.14%;59.14%;59.86%;59.86%;59.14%;59.14%;70.55%;49.88%;55.58%	1;1;1;1;1;1;1;1;1;1;1;1;1;1;1;1;1;1;1;1	-2;-2;-2;-2;-2;-2;-2;-2;-2;-2;-2;-2;-2;-2;-2;-2;-2;-2;-2;-2	11135384;1174481;1174483/75052651/75055276;7404466;75075850/47117303/12644074/47116965;1711595;21264042;2507421;3024657;11135350;158513799/122167251;3334346;11135352;417828;18545489;51701976;7388263;82000148;121932112;26006892	Q9VZS3;P42678;Q5RFF4/P41567/Q5E938;P48024;Q4R4X9/O60739/Q9CXU9/P61220;P51971;Q94JV4;P41568;P56330;Q9SM41;A6MZM2/Q0D5W6;O48650;Q9SQF4;P32911;P79060;Q755R1;O82569;Q5UQD7;Q1E556;Q975S0	183.341;181.415;130.568;130.183;125.561;121.324;115.931;115.931;115.546;115.546;115.546;115.161;114.005;112.464;107.842;106.301;105.916;47.7506;49.2914;45.0542	gi|11135384|sp|Q9VZS3.1|ETIF1_DROMERecName: Full=Eukaryotic translation initiation factor eIF1 AltName: Full=Protein translation factor SUI1 homolog	Drosophila melanogaster	5.9E-60	110	90	88	97.78%	81.82%	64.13%	1	-2	11135384	Q9VZS3	183341	EIF1;O48650;EIF1;GOS2;eIF1;EIF1;EIF1;GOS2;At1g54290;SUI1;EIF1B;Eif1b;EIF1B;SUI1;O48650;Eif1;EIF1;eIF1;GOS2;TIF;MIMI_R464;O82569;At4g27130;EIF1;Q9SQF4;EIF1;EIF1B;SUI1A;GOS2;Eif1;O48650;At4g27130;eIF1;EIF1;EIF1;STK_03500;eIF1;Q9SM41;TMA22;EIF1;SUI1;sui1;GOS2;Eif1b;eIF1;SUI1;EIF1;Eif1b;GOS2;SUI1;EIF1;SUI1A;EIF1;EIF1;EIF1B;GOS2;TIF;EIF1;SUI1;sui1;SUI1;SUI1;TIF;Eif1;Q9SQF4;TMA22;SUI1A;GOS2;Q9SM41;EIF1…	9606;72444;9606;39947;7227;9606;9606;39946;3702;559292;9606;10090;9541;559292;72444;10090;9606;7165;39946;4577;212035;45043;3702;9031;3712;9601;9606;284811;39947;10090;72444;3702;7165;9606;9601;273063;7227;56623;246410;9601;559292;284812;39947;10090;7165;559292;9606;10090;39947;559292;9601;284811;9606;9606;9606;39946;4577;9606;559292;284812;559292;559292;4577;10090;3712;246410;284811;39946;56623;…			GO:0003743-IEA;GO:0003743-ISS;GO:0003743-NAS;GO:0003743-TAS;GO:0003743-ISO;GO:0003743-IDA;GO:1990145-IMP;GO:0003723-N/A;GO:0006417-IEA;GO:0016282-ISS;GO:0016282-IDA;GO:0030529-IEA;GO:0005829-N/A;GO:0071456-IMP;GO:0008150-ND;GO:0043024-IDA;GO:0009048-IMP;GO:0009048-IEA;GO:0008135-TAS;GO:0005840-IEA;GO:0006412-IEA;GO:0006413-IEA;GO:0005515-IPI;GO:0001731-ISS;GO:0001731-IDA;GO:0005737-IEA;GO:0005737…	translation initiation factor activity-IEA;translation initiation factor activity-ISS;translation initiation factor activity-NAS;translation initiation factor activity-TAS;translation initiation factor activity-ISO;translation initiation factor activity-IDA;maintenance of translational fidelity-IMP;RNA binding-N/A;regulation of translation-IEA;eukaryotic 43S preinitiation complex-ISS;eukaryotic 4…	Molecular Function-IEA;Molecular Function-ISS;Molecular Function-NAS;Molecular Function-TAS;Molecular Function-ISO;Molecular Function-IDA;Biological Process-IMP;Molecular Function-N/A;Biological Process-IEA;Cellular Component-ISS;Cellular Component-IDA;Cellular Component-IEA;Cellular Component-N/A;Biological Process-IMP;Biological Process-ND;Molecular Function-IDA;Biological Process-IMP;Biologica…	12	GO:0001731;GO:0003743;GO:0005634;GO:0005840;GO:0006446;GO:0009048;GO:0016282;GO:0031369;GO:0043024;GO:0043614;GO:0071456;GO:1990145	formation of translation preinitiation complex;translation initiation factor activity;nucleus;ribosome;regulation of translational initiation;dosage compensation by inactivation of X chromosome;eukaryotic 43S preinitiation complex;translation initiation factor binding;ribosomal small subunit binding;multi-eIF complex;cellular response to hypoxia;maintenance of translational fidelity	Biological Process;Molecular Function;Cellular Component;Cellular Component;Biological Process;Biological Process;Cellular Component;Molecular Function;Molecular Function;Cellular Component;Biological Process;Biological Process			IPR001950;noIPR;noIPR;noIPR;IPR001950;IPR005874;IPR036877
Perm_DSN_contig_1011	HSP27_DROMERecName: Full=Heat shock protein 27	cgcgaaacttgtgaacataccaagagatcactttgaaacgcaataacgcgtcactaacgagtcgtattaaaatatcgagcgagtgttgcttaagtacgttgcacatacacacacccatacccatcaataaaaaggattatcaattgaacggaaacggatatacaatggctttagtacctgcaaattctacacttagcgattgggattattgggatcaacgtcgccgtttatggcgtgattgggatttggtggactgggatgtgccatactacaaaagattacagcgtgtgggatctgctcccgatcttagccgtgtggtggttgggaaggatggatttgaggccaatattgatgtgggtcccttcaagccctatgaaattacagtgaagacttctggtg…	592	20	1.8E-20	55.87%	swissprot	gi|123570|sp|P02518.2|HSP27_DROMERecName: Full=Heat shock protein 27;gi|123581|sp|P05812.1|HSP6A_DROMERecName: Full=Heat shock protein 67B1;gi|123565|sp|P02516.2|HSP23_DROMERecName: Full=Heat shock protein 23;gi|123566|sp|P02517.2|HSP26_DROMERecName: Full=Heat shock protein 26;gi|298286828|sp|P22979.2|HSP6C_DROMERecName: Full=Heat shock protein 67B3 AltName: Full=Heat shock 18 kDa protein;gi|1312…	Drosophila melanogaster;Drosophila melanogaster;Drosophila melanogaster;Drosophila melanogaster;Drosophila melanogaster;Drosophila melanogaster;Mesocricetus auratus;Rattus norvegicus;Ovis aries;Mus musculus;Bos taurus;Sus scrofa;Homo sapiens/Pongo abelii;Macaca fascicularis;Oryctolagus cuniculus;Nannospalax judaei;Gallus gallus;Anas platyrhynchos;Gallus gallus;Rana catesbeiana	1.8E-20;1.1E-19;1.3E-19;2.6E-19;2.0E-15;6.1E-15;8.1E-14;1.1E-13;1.2E-13;1.5E-13;1.6E-13;1.7E-13;1.8E-13;2.2E-13;2.5E-13;7.0E-13;7.8E-13;8.3E-13;3.3E-12;3.8E-12	213;238;186;208;199;187;175;175;175;175;175;175;175;175;175;175;174;174;193;173	100;80;79;85;101;98;114;114;114;114;114;114;114;114;103;114;97;97;98;96	67;58;53;54;59;55;59;59;59;59;59;59;59;59;54;58;52;52;52;53	67.00%;72.50%;67.09%;63.53%;58.42%;56.12%;51.75%;51.75%;51.75%;51.75%;51.75%;51.75%;51.75%;51.75%;52.43%;50.88%;53.61%;53.61%;53.06%;55.21%	46.95%;33.61%;42.47%;40.87%;50.75%;52.41%;65.14%;65.14%;65.14%;65.14%;65.14%;65.14%;65.14%;65.14%;58.86%;65.14%;55.75%;55.75%;50.78%;55.49%	50.68%;40.54%;40.03%;43.07%;51.18%;49.66%;57.77%;57.77%;57.77%;57.77%;57.77%;57.77%;57.77%;57.77%;52.20%;57.77%;49.16%;49.16%;49.66%;48.65%	1;1;1;1;1;1;1;1;1;1;1;1;1;1;1;1;1;1;1;1	3;3;3;3;3;3;3;3;3;3;3;3;3;3;3;3;3;3;3;3	123570;123581;123565;123566;298286828;13124197;117386;117388;62510471;6166129;117384;75063982;117385/75061809;62510478;729207;46576644;6166128;544093;232277;6014726	P02518;P05812;P02516;P02517;P22979;P82147;P05811;P23928;Q5ENY9;P23927;P02510;Q7M2W6;Q5R9K0/P02511;Q60HG8;P41316;Q9EPF3;Q05713;Q05557;Q00649;Q91312	87.8113;86.2705;85.1149;84.7297;74.3294;72.7886;69.3218;68.9366;68.9366;68.5514;68.5514;68.5514;68.5514;68.1662;68.1662;67.0106;66.6254;66.6254;65.4698;65.0846	gi|123570|sp|P02518.2|HSP27_DROMERecName: Full=Heat shock protein 27	Drosophila melanogaster	1.8E-20	213	100	67	67.00%	46.95%	50.68%	1	3	123570	P02518	878113	HSPB1;CRYAB;HSPB1;l(2)efl;CRYAB;HSPB1;CRYAB;HSPB1;CRYAB;l(2)efl;CRYAB;CRYAB;CRYAB;HSPB1;CRYAB;CRYAB;CRYAB;Cryab;CRYAB;CRYAB;l(2)efl;Cryab;Hsp67Ba;CRYAB;Cryab;Hsp67Ba;CRYAB;Cryab;CRYAB;HSPB1;CRYAB;CRYAB;CRYAB;CRYAB;l(2)efl;Hsp27;CRYAB;CRYAB;Hsp26;CRYAB;HSPB1;l(2)efl;Hsp26;CRYAB;CRYAB;CRYAB;Hsp27;CRYAB;Hsp27;CRYAB;CRYAB;CRYAB;CRYAB;CRYAB;CRYAB;CRYAB;CRYAB;CRYAB;CRYAB;CRYAB;Cryab;Hsp27;CRYAB;CRYAB;C…	9031;9031;9031;7227;9606;9031;10036;9031;9541;7227;10036;134510;9031;9031;9606;8839;9541;10090;9913;10036;7227;10090;7227;9601;10090;7227;9913;10090;9031;9031;9541;8839;9031;9031;7227;7227;8839;9606;7227;9541;9031;7227;7227;9031;10036;9031;7227;8839;7227;10036;10036;9541;9541;9031;8839;9606;9601;9601;9541;9031;10116;7227;9601;9541;9606;9606;10090;9031;9541;8839;7227;9031;9606;10116;10036;9606;903…			GO:0001666-IMP;GO:0001666-IEA;GO:0001666-ISO;GO:0001666-IEP;GO:0030308-IEA;GO:0030308-IDA;GO:0005829-IEA;GO:0005829-ISO;GO:0005829-IDA;GO:0043066-IMP;GO:0043066-IEA;GO:0043066-ISS;GO:0043066-ISO;GO:0043066-IDA;GO:0031674-IEA;GO:0031674-IDA;GO:0031430-IEA;GO:0031430-IDA;GO:0048471-IDA;GO:0051403-IMP;GO:0051403-IEA;GO:0030424-IEA;GO:0030424-IDA;GO:0050832-IMP;GO:0060561-IEA;GO:0060561-ISO;GO:006056…	response to hypoxia-IMP;response to hypoxia-IEA;response to hypoxia-ISO;response to hypoxia-IEP;negative regulation of cell growth-IEA;negative regulation of cell growth-IDA;cytosol-IEA;cytosol-ISO;cytosol-IDA;negative regulation of apoptotic process-IMP;negative regulation of apoptotic process-IEA;negative regulation of apoptotic process-ISS;negative regulation of apoptotic process-ISO;negative …	Biological Process-IMP;Biological Process-IEA;Biological Process-ISO;Biological Process-IEP;Biological Process-IEA;Biological Process-IDA;Cellular Component-IEA;Cellular Component-ISO;Cellular Component-IDA;Biological Process-IMP;Biological Process-IEA;Biological Process-ISS;Biological Process-ISO;Biological Process-IDA;Cellular Component-IEA;Cellular Component-IDA;Cellular Component-IEA;Cellular…	30	GO:0001666;GO:0005886;GO:0008092;GO:0008340;GO:0009408;GO:0009631;GO:0010506;GO:0010998;GO:0015630;GO:0030018;GO:0030837;GO:0032269;GO:0036477;GO:0042026;GO:0042595;GO:0042742;GO:0043005;GO:0043010;GO:0043066;GO:0043086;GO:0043231;GO:0044430;GO:0045214;GO:0048471;GO:0050832;GO:0051082;GO:0061077;GO:0098794;GO:1901700;GO:1903061	response to hypoxia;plasma membrane;cytoskeletal protein binding;determination of adult lifespan;response to heat;cold acclimation;regulation of autophagy;regulation of translational initiation by eIF2 alpha phosphorylation;microtubule cytoskeleton;Z disc;negative regulation of actin filament polymerization;negative regulation of cellular protein metabolic process;somatodendritic compartment;prot…	Biological Process;Cellular Component;Molecular Function;Biological Process;Biological Process;Biological Process;Biological Process;Biological Process;Cellular Component;Cellular Component;Biological Process;Biological Process;Cellular Component;Biological Process;Biological Process;Biological Process;Cellular Component;Biological Process;Biological Process;Biological Process;Cellular Component;…			IPR001436;IPR008978;IPR002068;IPR031107;noIPR;IPR002068;noIPR;IPR008978
Perm_DSN_contig_1012	---NA---	tggtgtagttgttgttgctgcgttgtttggctagtcggcgtttgtgatgatccagagcccgactggggttgcgctatttgttgttgctgtgacgctacagcatttgtcgttggggtggttgtgccatgtgttgttgttgcacttgtactactaattcccgacgctgcggctgcggctgctgttatcgttgacgttgtcattttcgacgttgcattgccctctgtggctgctgcactactatcaccggcggcgggcaacgactcaggaactgtttgcaatgtcgtccgcattgttgttgacattatttttaattcattcgtaagagtcacaaaatactatttttcctaaacactcttaaacactctacgagaagaaatcaccggaaacttgtaacacaat…	913																																														noIPR
Perm_DSN_contig_1013	---NA---	aagaaggatgtcaaaaagccagaagtctctgaagttaaggcggaaaagaaacaacttgaatctgacgctaagaagggattggaaaaagatgttaagaaggatgccgacaaagcagaaatatctgaagttaaagctgaaaaggcagaagagaaaaagctagaatctgaagccaagaagggaatggagaaagacgttaaaaaacatgccgaaaaagcagaaacctccgaagttaaggctgaaaaggttgaagaacagaaactagaagctgaagccaagaagggattggagaaagatgtagataaagccgaaatatctgaagttaaagttgaaaaggcagaagagaaaaagcttgaatctgatgtcaagaagtgtttggagaaagatattaaaaaggatgcc…	1692																																														noIPR;noIPR;noIPR;noIPR;noIPR;noIPR;noIPR;noIPR;noIPR
Perm_DSN_contig_1014	---NA---	cgcgtataatctgtccaattccgaaacaattgagggtgggataattaaatccattgccatttatttactcttcaacaatttgctggctttaacatccgaaggcaaaccatcgaatttctgcttgaattcatcaactttacaacagaaggtataaccctttgtcaattctgggaatttgggatggaccaaatcggttgagtcgcatacattcttacagaattcatgggagggacccttcttaatgaatggatcattgacggtgacatagacaataccagcatcactaggcttatgcaacaagactttgaagtaatatttgggtgcttcgattttcttctcatcatccaaatagatgtcaaccaattttccattgggtttgggcaattgcacaagaccaat…	406																																														noIPR;noIPR;noIPR
Perm_DSN_contig_1015	---NA---	gggcgttgaccaggtctcaaaggtgcattgcaatctggttcgggttcggggcagccaggtgggggggcgctgacctggtctcagtggagctgagcaatcgacttgtggacgtccgggtattggggtttganncgggtatttggggcttgggctggaatgttggtcctggcggaacataccctggagtttgcggccttggccctgttggtctagttggagagggttgtggttgttgaggtcttgttggtgatggttgtggcgtttgatccggtggcaaatactctaagcctggtccagaaggtcttccaggttgttggggtcctggagatggtcgtgttggttgctgtgggcctggagaaggacgtcctggctgttggggcccaggagctggacggccag…	568
Perm_DSN_contig_1016	PATH_DROMERecName: Full=Proton-coupled amino acid transporter-like protein pathetic	acatcttcttcgattggggcaggtgagtatagtttcaaaatatcttgaatggcactattcgaaccaaagataagggcagccacaccacatatacagatgacaatgttcttccatattatccagttgaatggaccgaaaccggtatcccaatgtgtcacaatttcgatgaagacggggaagatcaaaccaagaatggagaagcagaaagcaccaattagacccataaatggagctatagttggcacagccacagccaaaccaacggcagcggtaaccaaaacggttctcagaacatagttaaccataatgggacgtttggtacatttatccttaatgctatcccatacaatttccaagcagacatagaattgcaaaccgaatgtacagtatacagccaaa…	641	20	2.6E-104	57.91%	swissprot	gi|74870787|sp|Q9VT04.1|PATH_DROMERecName: Full=Proton-coupled amino acid transporter-like protein pathetic;gi|74871976|sp|Q9W056.1|C1139_DROMERecName: Full=Proton-coupled amino acid transporter-like protein CG1139;gi|121943282|sp|Q495M3.1|S36A2_HUMANRecName: Full=Proton-coupled amino acid transporter 2 Short=Proton/amino acid transporter 2 AltName: Full=Solute carrier family 36 member 2 AltName:…	Drosophila melanogaster;Drosophila melanogaster;Homo sapiens;Xenopus laevis;Mus musculus;Rattus norvegicus;Rattus norvegicus;Mus musculus;Homo sapiens;Homo sapiens;Mus musculus;Homo sapiens;Rattus norvegicus;Mus musculus;Drosophila melanogaster;Caenorhabditis elegans;Arabidopsis thaliana;Arabidopsis thaliana;Saccharomyces cerevisiae S288C;Saccharomyces cerevisiae S288C	2.6E-104;1.7E-38;4.4E-29;6.0E-28;3.4E-26;8.2E-26;4.4E-25;8.6E-25;3.8E-24;1.8E-23;2.8E-23;5.8E-23;1.9E-20;2.1E-20;2.4E-18;6.3E-14;3.4E-10;1.5E-9;2.5E-8;7.5E-6	471;451;483;522;478;481;475;475;476;504;500;470;477;477;460;460;432;436;713;692	206;206;213;209;203;213;203;203;210;202;202;213;203;203;176;220;104;205;108;100	187;125;121;114;121;122;121;122;124;110;111;118;115;116;101;103;60;106;59;53	90.78%;60.68%;56.81%;54.55%;59.61%;57.28%;59.61%;60.10%;59.05%;54.46%;54.95%;55.40%;56.65%;57.14%;57.39%;46.82%;57.69%;51.71%;54.63%;53.00%	43.74%;45.68%;44.10%;40.04%;42.47%;44.28%;42.74%;42.74%;44.12%;40.08%;40.40%;45.32%;42.56%;42.56%;38.26%;47.83%;24.07%;47.02%;15.15%;14.45%	96.41%;96.41%;99.69%;97.82%;95.01%;99.69%;95.01%;95.01%;98.28%;94.54%;94.54%;99.69%;95.01%;95.01%;82.37%;102.96%;48.67%;95.94%;50.55%;46.80%	1;1;1;1;1;1;1;1;1;1;1;1;1;1;1;1;1;1;1;1	-1;-1;-1;-1;-1;-1;-1;-1;-1;-1;-1;-1;-1;-1;-1;-1;-1;-1;-1;-1	74870787;74871976;121943282;123904452;81873793;81871368;51316558;51316868;51316800;74749514;81871266;172046109;81908667;81871168;122083848;12644223;75265782;75266411;1730758;549723	Q9VT04;Q9W056;Q495M3;Q4KL91;Q8BHK3;Q8K415;Q924A5;Q8K4D3;Q7Z2H8;Q6YBV0;Q8CH36;Q495N2;Q4V8B1;Q811P0;Q4V5R4;P34479;Q9SF09;Q9SVG0;P50944;P36062	311.612;140.969;115.931;113.235;107.842;107.071;104.76;103.99;102.449;100.523;100.138;98.9821;92.0485;91.6633;85.8853;73.1738;62.003;60.077;56.6102;49.2914	gi|74870787|sp|Q9VT04.1|PATH_DROMERecName: Full=Proton-coupled amino acid transporter-like protein pathetic	Drosophila melanogaster	2.6E-104	471	206	187	90.78%	43.74%	96.41%	1	-1	74870787	Q9VT04	311612	SLC36A1;SLC36A1;AVT4;Slc36a2;Slc36a3;Slc36a3;Slc36a1;Slc36a2;SLC36A3;SLC36A3;Slc36a1;Slc36a1;SLC36A4;Slc36a3;Slc36a4;SLC36A1;skat-1;path;skat-1;Slc36a2;Slc36a1;SLC36A3;Slc36a1;SLC36A1;AVT3;AVT3C;AVT3C;Slc36a1;Slc36a1;SLC36A2;AVT3;Slc36a1;path;skat-1;SLC36A3;AVT3;Slc36a1;Slc36a2;path;AVT3;path;Slc36a1;SLC36A3;AVT3;AVT3;Slc36a1;Slc36a1;polyph;Slc36a2;SLC36A3;Slc36a1;polyph;SLC36A1;Slc36a1;Slc36a2;S…	9606;9606;559292;10116;10090;10090;10116;10116;9606;9606;10090;10116;9606;10090;10090;9606;6239;7227;6239;10116;10116;9606;10116;9606;559292;3702;3702;10116;10090;9606;559292;10116;7227;6239;9606;559292;10090;10116;7227;559292;7227;10090;9606;559292;559292;10090;10090;7227;10116;9606;10090;7227;9606;10090;10116;10116;10116;10090;10116;10090;10116;10090;10090;559292;7227;559292;3702;7227;10116;101…			GO:1900925-IDA;GO:0005789-IEA;GO:0005789-IDA;GO:0098655-IEA;GO:0070881-IDA;GO:0015828-IEA;GO:0015827-ISS;GO:0015827-ISO;GO:0015827-IDA;GO:0015824-IMP;GO:0015824-IEA;GO:0015824-ISO;GO:0015824-IDA;GO:0030425-IEA;GO:0030425-IDA;GO:0030424-IEA;GO:0030424-IDA;GO:0055085-IEA;GO:0015188-IMP;GO:0015188-IGI;GO:0044719-IMP;GO:0015187-IMP;GO:0015187-IEA;GO:0015187-ISO;GO:0015187-IDA;GO:0015187-IBA;GO:001518…	positive regulation of glycine import across plasma membrane-IDA;endoplasmic reticulum membrane-IEA;endoplasmic reticulum membrane-IDA;cation transmembrane transport-IEA;regulation of proline transport-IDA;tyrosine transport-IEA;tryptophan transport-ISS;tryptophan transport-ISO;tryptophan transport-IDA;proline transport-IMP;proline transport-IEA;proline transport-ISO;proline transport-IDA;dendrit…	Biological Process-IDA;Cellular Component-IEA;Cellular Component-IDA;Biological Process-IEA;Biological Process-IDA;Biological Process-IEA;Biological Process-ISS;Biological Process-ISO;Biological Process-IDA;Biological Process-IMP;Biological Process-IEA;Biological Process-ISO;Biological Process-IDA;Cellular Component-IEA;Cellular Component-IDA;Cellular Component-IEA;Cellular Component-IDA;Biologic…	30	GO:0000324;GO:0005280;GO:0005302;GO:0005765;GO:0005789;GO:0005886;GO:0009624;GO:0010155;GO:0015180;GO:0015187;GO:0015193;GO:0015808;GO:0015827;GO:0015828;GO:0015846;GO:0016021;GO:0030424;GO:0030425;GO:0031902;GO:0032536;GO:0032973;GO:0035524;GO:0036019;GO:0040008;GO:0043204;GO:0044719;GO:0048813;GO:0070881;GO:0097484;GO:1900925	fungal-type vacuole;amino acid:proton symporter activity;L-tyrosine transmembrane transporter activity;lysosomal membrane;endoplasmic reticulum membrane;plasma membrane;response to nematode;regulation of proton transport;L-alanine transmembrane transporter activity;glycine transmembrane transporter activity;L-proline transmembrane transporter activity;L-alanine transport;tryptophan transport;tyro…	Cellular Component;Molecular Function;Molecular Function;Cellular Component;Cellular Component;Cellular Component;Biological Process;Biological Process;Molecular Function;Molecular Function;Molecular Function;Biological Process;Biological Process;Biological Process;Biological Process;Cellular Component;Cellular Component;Cellular Component;Cellular Component;Biological Process;Biological Process;…			IPR013057;noIPR;noIPR
Perm_DSN_contig_1017	CUD6_SCHGRRecName: Full=Endocuticle structural protein SgAbd-6	catcatcttagccaacaacaaacaaatccaccatgaaagtgattctagtctttggtattatctctgccgtcttggcttgcgcatgggctgctcctcaaggcgacaaagatgtgcaaattttggatcaaaacagtgaaaacattggcattgatggttataagtttagttacactcttagtgatggcaccacacgaactgaagagggaactgttataaatgctggaactgaaaatgaatcactttcggtgaaaggtagcatttcatgggtggctcctgatggtcaaacttatacaataaactttgtcgccgatgaaaatggtttccaacctgagggtgcccatttaccgaaatagacatcatcccaataatcatcattactatcaccaaaaaattatacaa…	449	20	7.8E-23	61.72%	swissprot	gi|47605408|sp|Q7M4E8.1|CUD6_SCHGRRecName: Full=Endocuticle structural protein SgAbd-6;gi|1169129|sp|P45589.1|CU12_HYACERecName: Full=Flexible cuticle protein 12 Flags: Precursor;gi|3121956|sp|Q94984.1|CU15_MANSERecName: Full=Cuticle protein CP14.6 AltName: Full=MSCP14.6 Flags: Precursor;gi|3913394|sp|P56561.1|CUD5_LOCMIRecName: Full=Endocuticle structural glycoprotein ABD-5;gi|41018891|sp|P92201…	Schistocerca gregaria;Hyalophora cecropia;Manduca sexta;Locusta migratoria;Drosophila melanogaster;Schistocerca gregaria;Drosophila melanogaster;Bombyx mori;Schistocerca gregaria;Bombyx mori;Schistocerca gregaria;Drosophila pseudoobscura pseudoobscura;Schistocerca gregaria;Drosophila melanogaster;Manduca sexta;Lonomia obliqua;Schistocerca gregaria;Manduca sexta;Bombyx mori;Schistocerca gregaria	7.8E-23;4.6E-22;1.6E-19;2.4E-19;3.2E-19;4.1E-19;7.2E-17;7.2E-15;1.5E-14;5.8E-14;9.3E-14;2.6E-11;3.7E-11;1.6E-10;7.6E-9;1.3E-8;1.4E-8;2.3E-8;4.5E-8;5.9E-8	82;105;106;82;105;82;104;143;129;239;135;192;139;184;342;180;119;110;174;116	72;82;64;79;74;79;106;110;76;71;88;109;73;110;85;85;87;111;72;84	54;55;49;54;53;54;65;64;49;44;54;60;44;64;46;48;50;53;42;44	75.00%;67.07%;76.56%;68.35%;71.62%;68.35%;61.32%;58.18%;64.47%;61.97%;61.36%;55.05%;60.27%;58.18%;54.12%;56.47%;57.47%;47.75%;58.33%;52.38%	87.80%;78.10%;60.38%;96.34%;70.48%;96.34%;101.92%;76.92%;58.91%;29.71%;65.19%;56.77%;52.52%;59.78%;24.85%;47.22%;73.11%;100.91%;41.38%;72.41%	48.11%;54.79%;42.76%;52.78%;49.44%;52.78%;70.82%;73.50%;50.78%;47.44%;58.80%;72.83%;48.78%;73.50%;56.79%;56.79%;58.13%;74.16%;48.11%;56.12%	1;1;1;1;1;1;1;1;1;1;1;1;1;1;1;1;1;1;1;1	3;3;3;3;3;3;3;3;3;3;3;3;3;3;3;3;3;3;3;3	47605408;1169129;3121956;3913394;41018891;3913395;41019142;3913391;47605410;44889043;47605413;109940068;47605412;117642;78099971;233166519;47605409;3121953;3913392;47605411	Q7M4E8;P45589;Q94984;P56561;P92201;P56562;P92192;O02387;Q7M4F0;Q08738;Q7M4F3;P16369;Q7M4F2;P14484;Q8MUC5;P85197;Q7M4E9;Q25504;O02388;Q7M4F1	88.9669;87.4261;80.8777;79.7221;80.1073;79.337;74.3294;70.0922;68.9366;69.707;67.0106;61.6178;60.4622;59.6918;56.225;54.299;53.1434;52.373;52.7582;51.2174	gi|47605408|sp|Q7M4E8.1|CUD6_SCHGRRecName: Full=Endocuticle structural protein SgAbd-6	Schistocerca gregaria	7.8E-23	82	72	54	75.00%	87.80%	48.11%	1	3	47605408	Q7M4E8	889669	Lcp65Ab1;P56561;Pcp;Lcp65Ab1;Pcp;LCP16/17;LCP17;Q7M4E9;Pcp;Lcp65Ab1;Q7M4F1;LCP30;CP12;P56562;Q7M4E8;Lcp65Ab1;CP14.6;CP14.6;Pcp;Q7M4F1;Pcp;LCP22;Lcp65Ab1;LCP22;Q7M4F0;LCP17;Lcp65Ab1;Q7M4F3;LCP30;Lcp65Ab1;Q7M4F0;Q7M4F3;Pcp;CP12;Pcp;PCP36;Pcp;P85197;Pcp;Lcp65Ab1;P56561;Pcp;Lcp65Ab1;Lcp65Ab1;Q7M4E8;P56562;Lcp65Ab1;Q7M4F2;Lcp65Ab1;Pcp;Lcp65Ab1;Pcp;Lcp65Ab1;PCP36;Lcp65Ab1;LCP16/17;Pcp;P85197;Lcp65Ab1;Q…	7227;7004;7227;7227;7227;7130;7091;7010;7227;7227;7010;7091;7123;7010;7010;7227;7130;7130;7227;7010;7227;7091;7227;7091;7010;7091;7227;7010;7091;7227;7010;7010;46245;7123;7227;7130;7227;304329;46245;7227;7004;7227;7227;7227;7010;7010;7227;7010;7227;7227;7227;7227;7227;7130;7227;7130;7227;304329;7227;7010;7010;7227;7227;7227			GO:0040003-ISM;GO:0008011-ISS;GO:0008011-TAS;GO:0008363-NAS;GO:0008010-ISS;GO:0008010-NAS;GO:0008010-ISM;GO:0031012-ISM;GO:0042302-IEA;GO:0042302-IBA;GO:0005576-NAS	chitin-based cuticle development-ISM;structural constituent of pupal chitin-based cuticle-ISS;structural constituent of pupal chitin-based cuticle-TAS;larval chitin-based cuticle development-NAS;structural constituent of chitin-based larval cuticle-ISS;structural constituent of chitin-based larval cuticle-NAS;structural constituent of chitin-based larval cuticle-ISM;extracellular matrix-ISM;struc…	Biological Process-ISM;Molecular Function-ISS;Molecular Function-TAS;Biological Process-NAS;Molecular Function-ISS;Molecular Function-NAS;Molecular Function-ISM;Cellular Component-ISM;Molecular Function-IEA;Molecular Function-IBA;Cellular Component-NAS	1	GO:0005214	structural constituent of chitin-based cuticle	Molecular Function			IPR000618;IPR000618;noIPR;noIPR;IPR031311;IPR000618;noIPR
Perm_DSN_contig_1018	---NA---	taatctttaacaaggcgaggagggggcatttgtgggacacgaagagttgccggatgatgacgatgaggatggtaaaaatgaagaggaacaagaggaagatgttgtttgggattcagagttgtcatctgcattatttgaactggcaannnnnnnnnnnnnnnnnnnnnnnnnnnnnnnnnnnnnnnnnnnnnnnnnnnnnnnnnnnnnnnaatgtttgtggagctatttagaaatctattggcgaccgctgttgctgagtcgggactctctgctaatctagtgttgtcttttgttatagcattaaaaattgtggatttaccattttcatctaaaataatattaatcttat	349																																														noIPR
Perm_DSN_contig_1019	RS26_DROMERecName: Full=40S ribosomal protein S26; Short=DS31	aggagagtgacaaaatgactaagaagcgtcgtaatggaggtcgctgcaagcacaatagaggacacgtaaaggctgtccgttgcaccaactgtgcccgttgtgtgcctaaagataaggccattaagaagttcgttatccgtaatatcgtcgaagctgccgctgttcgtgatatttccgaggcttccatttgggaatcttacactttgcccaaattatatgccaaattgcactactgtgtatcctgcgctattcactccaaggtcgtaagaaacagatcaaaggaagcccgtcgtattcgtactcctccagtcagaaccttccccaaggatatggctcgtaatcaaccaagaaagtaaatgctatagaagagcattaataaaatttacttcttaaag	395	20	2.5E-70	84.32%	swissprot	gi|133891|sp|P13008.1|RS26_DROMERecName: Full=40S ribosomal protein S26 Short=DS31;gi|109927841|sp|Q9GT45.2|RS26_ANOGARecName: Full=40S ribosomal protein S26;gi|47117080|sp|P61251.3|RS26_MACFARecName: Full=40S ribosomal protein S26/gi|51338622|sp|P62856.3|RS26_RATRecName: Full=40S ribosomal protein S26/gi|51338650|sp|P62854.3|RS26_HUMANRecName: Full=40S ribosomal protein S26 AltName: Full=Small r…	Drosophila melanogaster;Anopheles gambiae;Macaca fascicularis/Rattus norvegicus/Homo sapiens/Mus musculus/Bos taurus/Sus scrofa;Cricetus cricetus;Octopus vulgaris;Ovis aries;Arabidopsis thaliana;Homo sapiens;Arabidopsis thaliana;Arabidopsis thaliana;Caenorhabditis elegans;Schizosaccharomyces pombe 972h-;Neurospora crassa OR74A;Schizosaccharomyces pombe 972h-;Schizophyllum commune;Saccharomyces ce…	2.5E-70;5.6E-70;2.4E-55;7.6E-55;7.8E-55;1.2E-54;3.7E-50;5.3E-50;1.8E-49;2.2E-49;5.5E-49;1.3E-48;8.7E-46;9.0E-46;2.5E-45;2.1E-42;2.2E-42;2.8E-41;4.2E-39;8.2E-37	114;115;115;115;127;115;130;115;131;133;117;119;119;120;126;119;119;83;133;112	110;110;100;100;103;100;100;100;100;100;100;112;112;112;111;106;100;83;85;102	106;104;91;91;91;90;85;85;84;84;83;90;87;88;86;82;79;71;72;75	96.36%;94.55%;91.00%;91.00%;88.35%;90.00%;85.00%;85.00%;84.00%;84.00%;83.00%;80.36%;77.68%;78.57%;77.48%;77.36%;79.00%;85.54%;84.71%;73.53%	96.49%;95.65%;86.96%;86.96%;81.10%;86.96%;76.92%;86.96%;76.34%;75.19%;85.47%;94.12%;94.12%;93.33%;88.10%;89.08%;84.03%;100.00%;63.91%;91.07%	83.54%;83.54%;75.95%;75.95%;78.23%;75.95%;75.95%;75.95%;75.95%;75.95%;75.95%;85.06%;85.06%;85.06%;84.30%;80.51%;75.95%;63.04%;64.56%;77.47%	1;1;1;1;1;1;1;1;1;1;1;1;1;1;1;1;1;1;1;1	3;3;3;3;3;3;3;3;3;3;3;3;3;3;3;3;3;3;3;3	133891;109927841;51338622/51338651/51338650/47117080/75052593/187606917;266970;133893;51316658;75264413;74741611;3123279;115502826;31340394;15214243;67477362;15214242;15214276;730459;730458;1173235;109940158;74855344	P13008;Q9GT45;P62856/P61251/P62854/Q56JV1/P62855/P49171;P30742;P27085;Q6Q312;Q9LYK9;Q5JNZ5;P49206;Q8LPJ7;O45499;Q9UTG4;P21772;Q9UT56;O93931;P39939;P39938;P41959;P49216;Q54TL8	209.534;208.379;171.4;170.244;170.629;169.859;159.073;157.918;157.147;157.147;155.606;154.836;147.517;147.517;146.747;139.043;139.043;134.806;130.954;124.405	gi|133891|sp|P13008.1|RS26_DROMERecName: Full=40S ribosomal protein S26 Short=DS31	Drosophila melanogaster	2.5E-70	114	110	106	96.36%	96.49%	83.54%	1	3	133891	P13008	209534	RPS26;RPS26;RPS26;RPS26C;RPS26;RPS26A;RPS26C;RPS26;Rps26;RPS26;Rps26;RPS26;RPS26C;RPS26;RpS26;RPS26;RPS26A;RPS26;Rps26;RPS26C;RPS26;rps-26;Rps26;Rps26;RPS26;RPS26;rps2602;Rps26;rps26;RPS26;RPS26;RPS26;RPS26B;RPS26;RPS26C;RPS26A;RPS26;RPS26;Rps26;Rps26;RPS26;RPS26;RPS26;RPS26A;rps-26;RPS26;RPS26;RPS26;RPS26;RPS26B;RpS26;RPS26B;RPS26;Rps26;RPS26;rps2602;RPS26;RPS26;RPS26;RPS26B;RPS26C;RPS26;RPS26;R…	5334;9606;9606;3702;10034;559292;3702;9541;10116;10034;10090;6645;3702;6645;7227;9541;559292;9823;10090;3702;6645;6239;10090;10116;9606;9823;284812;10116;44689;10034;9541;9606;3702;6645;3702;559292;9940;9913;10090;10116;6645;9940;9606;559292;6239;9823;9606;6645;9541;3702;7227;559292;9541;10090;6645;284812;9606;9606;10034;3702;3702;10034;9606;3702;9606;10034;5334;9823;3702;6645;7227;7227;559292;55…			GO:0003723-N/A;GO:0070062-N/A;GO:0006614-TAS;GO:0009507-IDA;GO:0030529-IEA;GO:0098556-ISS;GO:0098556-IDA;GO:0005829-IEA;GO:0005829-N/A;GO:0005829-RCA;GO:0005829-TAS;GO:0005829-IDA;GO:0016020-N/A;GO:0016020-IDA;GO:0003729-IEA;GO:0003729-ISO;GO:0003729-IDA;GO:0003729-IBA;GO:0033119-IEA;GO:0033119-ISO;GO:0033119-IDA;GO:0008150-ND;GO:0022627-IEA;GO:0022627-NAS;GO:0022627-ISS;GO:0022627-N/A;GO:0022627…	RNA binding-N/A;extracellular exosome-N/A;SRP-dependent cotranslational protein targeting to membrane-TAS;chloroplast-IDA;ribonucleoprotein complex-IEA;cytoplasmic side of rough endoplasmic reticulum membrane-ISS;cytoplasmic side of rough endoplasmic reticulum membrane-IDA;cytosol-IEA;cytosol-N/A;cytosol-RCA;cytosol-TAS;cytosol-IDA;membrane-N/A;membrane-IDA;mRNA binding-IEA;mRNA binding-ISO;mRNA …	Molecular Function-N/A;Cellular Component-N/A;Biological Process-TAS;Cellular Component-IDA;Cellular Component-IEA;Cellular Component-ISS;Cellular Component-IDA;Cellular Component-IEA;Cellular Component-N/A;Cellular Component-RCA;Cellular Component-TAS;Cellular Component-IDA;Cellular Component-N/A;Cellular Component-IDA;Molecular Function-IEA;Molecular Function-ISO;Molecular Function-IDA;Molecula…	15	GO:0002181;GO:0003729;GO:0003735;GO:0005654;GO:0006364;GO:0006407;GO:0006413;GO:0008340;GO:0009506;GO:0009507;GO:0022627;GO:0042255;GO:0042788;GO:0045296;GO:0098556	cytoplasmic translation;mRNA binding;structural constituent of ribosome;nucleoplasm;rRNA processing;rRNA export from nucleus;translational initiation;determination of adult lifespan;plasmodesma;chloroplast;cytosolic small ribosomal subunit;ribosome assembly;polysomal ribosome;cadherin binding;cytoplasmic side of rough endoplasmic reticulum membrane	Biological Process;Molecular Function;Molecular Function;Cellular Component;Biological Process;Biological Process;Biological Process;Biological Process;Cellular Component;Cellular Component;Cellular Component;Biological Process;Cellular Component;Molecular Function;Cellular Component			IPR038551;IPR000892;noIPR;IPR000892;noIPR;IPR000892
Perm_DSN_contig_102	---NA---	ccccagtcaacattcaccacaccatcccactcaacagcagcagcaggcttatcaacaacagcctttgccgcaacatccccctctacaatcccaacagtctcaacaacacgctcctcctcaagcaccatatggcggccaagatcatttctcttcgatgttacagcaaagtcaacaggagtcacaatctcctttgagtacagcggcacctacaaattcgcaacaaccacaaccagctcagcagccgatgcaacagcagcagcannnnnnagcagcaaggtcaggtacaacaacagtctacagcagtggccactacaatgtcacctgcccatgtcccttcccctttgaccaccacagctatgactacagctagcaaccaatcgcaatcgcaacagcagcagc…	479
Perm_DSN_contig_1020	---NA---	tgatgatcagttggatttgcatgatgacattttgcctgcagaacctgtcaagcaacaagaacaaacacaacaacagcatatacgaatttccacacccaaaatcaaagaagttccagttgtggtatctacaactagtgccaagagtgaaagttctacagccgctacaacacaaaagacactcagtgataatactctaaatgatttagtagaagcagctaaacattccgaagctttagctaaggatacaagattccaagaacttgttgccaagaagctaaatagcaaaactacaaccaccactaccacagctaannnnnnnncccactgatgtctatgatgacaactatgatgaggataattatgaatatgatgacgatgattacaactatgatgaggtga…	478
Perm_DSN_contig_1021	CU17_BOMMORecName: Full=Larval cuticle protein LCP-17; Flags: Precursor	cgccaatggcggcatgttcggcagcaatacgttcaaaagcactcaaatgtttgttagtggcacgaactacagcttcactttgattgggaccggtgagtggaacctcgggatgatgaactccagtggcatgctcttgagcaatgcgattgtataattggaaatgtttttgtttggctgctttaacagcttcactatcctccagctgatggcttaactgtggatggaaaccatgctcatcggctacatattgaacggtacgcacttgattcttgggatcgacataggagaaggcacctcgtatgacaccagtgccatcggatacttctgtatgttgacgatccacatgtccgggtgcacgacctgcctgatagctaaagacatatgggttagcagggcccg…	510	4	1.3E-7	48.24%	swissprot	gi|3913391|sp|O02387.1|CU17_BOMMORecName: Full=Larval cuticle protein LCP-17 Flags: Precursor;gi|55976266|sp|P84252.1|CU168_IXORIRecName: Full=Cuticle protein 16.8 AltName: Full=Ir-ACP16.8;gi|3121953|sp|Q25504.1|CU16_MANSERecName: Full=Larval cuticle protein 16/17 Flags: Precursor;gi|55976265|sp|P84251.1|CU109_IXORIRecName: Full=Cuticle protein 10.9 AltName: Full=Ir-ACP10.9	Bombyx mori;Ixodes ricinus;Manduca sexta;Ixodes ricinus	1.3E-7;1.5E-5;1.5E-5;4.8E-4	143;161;110;102	107;61;100;61	52;30;46;30	48.60%;49.18%;46.00%;49.18%	74.83%;37.89%;90.91%;59.80%	62.94%;35.88%;58.82%;35.88%	1;1;1;1	-3;-3;-3;-3	3913391;55976266;3121953;55976265	O02387;P84252;Q25504;P84251	51.6026;46.2098;45.0542;40.817	gi|3913391|sp|O02387.1|CU17_BOMMORecName: Full=Larval cuticle protein LCP-17 Flags: Precursor	Bombyx mori	1.3E-7	143	107	52	48.60%	74.83%	62.94%	1	-3	3913391	O02387	516026	P84252;LCP16/17;P84252;P84251;P84252;P84251;LCP16/17;LCP17;LCP17;P84251;P84251;P84252	34613;7130;34613;34613;34613;34613;7130;7091;7091;34613;34613;34613			GO:0008061-IEA;GO:0042302-IEA	chitin binding-IEA;structural constituent of cuticle-IEA	Molecular Function-IEA;Molecular Function-IEA	1	GO:0042302	structural constituent of cuticle	Molecular Function			IPR000618;noIPR;noIPR;noIPR;IPR000618
Perm_DSN_contig_1022	WDP_DROMERecName: Full=Protein windpipe; Flags: Precursor	atttgctcgtgatgacaaagctttccgtatgctgtgtggtgtgtaaacaattatatggtggtgagtatttcttacaaaaaggagtacatccaccgttgtcgtcatcgtcgccgcttcgatcgtgtgttctcattcattgctatcaatgatgttcaccacctcccgcatgaccattggtatttgctgtatgcactggtgttggctggaaactctgcatttgcgttgctgcagcaggtcttagtggtgtggtgattatatcgccggcattcgaacnnacgactacgcgtcaccaacataggcgtcttcggccttggtgtttctgtcaatttaatttttacacgtcccgtttctggggaatataccggagagtaacgtcccgatttcggtgatgaaggcaga…	1364	1	2.0E-42	59.93%	swissprot	gi|75027863|sp|Q9W266.1|WDP_DROMERecName: Full=Protein windpipe Flags: Precursor	Drosophila melanogaster	2.0E-42	677	292	175	59.93%	43.13%	64.22%	1	-1	75027863	Q9W266	162.54	gi|75027863|sp|Q9W266.1|WDP_DROMERecName: Full=Protein windpipe Flags: Precursor	Drosophila melanogaster	2.0E-42	677	292	175	59.93%	43.13%	64.22%	1	-1	75027863	Q9W266	162.54	wdp;wdp;wdp;wdp;wdp;wdp;wdp;wdp;wdp;wdp;wdp;wdp;wdp;wdp;wdp;wdp;wdp;wdp;wdp;wdp;wdp;wdp;wdp;wdp;wdp;wdp;wdp;wdp;wdp;wdp;wdp;wdp	7227;7227;7227;7227;7227;7227;7227;7227;7227;7227;7227;7227;7227;7227;7227;7227;7227;7227;7227;7227;7227;7227;7227;7227;7227;7227;7227;7227;7227;7227;7227;7227			GO:0005515-IPI;GO:0005737-IBA;GO:2000647-IMP;GO:0016020-IEA;GO:0016021-IEA;GO:0016021-ISM;GO:0019221-IBA;GO:0045807-IMP;GO:0060438-IEP;GO:0008039-IMP;GO:0046426-IMP;GO:0004860-IBA;GO:0006469-IBA;GO:0005886-IEA;GO:0005886-IDA;GO:0001894-IMP	protein binding-IPI;cytoplasm-IBA;negative regulation of stem cell proliferation-IMP;membrane-IEA;integral component of membrane-IEA;integral component of membrane-ISM;cytokine-mediated signaling pathway-IBA;positive regulation of endocytosis-IMP;trachea development-IEP;synaptic target recognition-IMP;negative regulation of JAK-STAT cascade-IMP;protein kinase inhibitor activity-IBA;negative regul…	Molecular Function-IPI;Cellular Component-IBA;Biological Process-IMP;Cellular Component-IEA;Cellular Component-IEA;Cellular Component-ISM;Biological Process-IBA;Biological Process-IMP;Biological Process-IEP;Biological Process-IMP;Biological Process-IMP;Molecular Function-IBA;Biological Process-IBA;Cellular Component-IEA;Cellular Component-IDA;Biological Process-IMP	8	GO:0001894;GO:0005515;GO:0005886;GO:0008039;GO:0045807;GO:0046426;GO:0060438;GO:2000647	tissue homeostasis;protein binding;plasma membrane;synaptic target recognition;positive regulation of endocytosis;negative regulation of JAK-STAT cascade;trachea development;negative regulation of stem cell proliferation	Biological Process;Molecular Function;Cellular Component;Biological Process;Biological Process;Biological Process;Biological Process;Biological Process
Perm_DSN_contig_1023	MY18A_MOUSERecName: Full=Unconventional myosin-XVIIIa; AltName: Full=Molecule associated with JAK3 N-terminus; Short=MAJN; AltName: Full=Myosin containing a PDZ domain; AltName: Full=Surfactant protein receptor SP-R210; Short=SP-R210	cattgagaaacagaatgattcttcattggatttggttgaggatatttgtgaactgaaacatttgaatgaggcatcagtattacattgtctacgccaacgtttcgccagtaacctaatacataccaaagctgggcccaccttattggtggtcaatcccatggctcctttgtctctatactcagagaaggtggtatccatgtttcgtggctgcaaaactgaagatatgcctccacacatatattccctggcacaaaccgcctacagggcaatgttggaatctcgccgtgatcaaagtctaatcttcatgggacgttctggttctggaaaaacaactagtttcaaacacgcactttactatttggcgttggcagctgggtccgca	382	20	2.4E-43	70.58%	swissprot	gi|125987842|sp|Q9JMH9.2|MY18A_MOUSERecName: Full=Unconventional myosin-XVIIIa AltName: Full=Molecule associated with JAK3 N-terminus Short=MAJN AltName: Full=Myosin containing a PDZ domain AltName: Full=Surfactant protein receptor SP-R210 Short=SP-R210;gi|33301318|sp|Q92614.3|MY18A_HUMANRecName: Full=Unconventional myosin-XVIIIa AltName: Full=Molecule associated with JAK3 N-terminus Short=MAJN A…	Mus musculus;Homo sapiens;Oryctolagus cuniculus;Homo sapiens;Gallus gallus;Mus musculus;Gallus gallus;Homo sapiens;Mus musculus;Rattus norvegicus;Mus musculus;Bos taurus;Homo sapiens;Rattus norvegicus;Canis lupus familiaris;Homo sapiens;Mus musculus;Drosophila melanogaster;Homo sapiens;Acanthamoeba castellanii	2.4E-43;4.3E-43;3.6E-32;4.6E-32;8.9E-32;1.2E-31;2.0E-30;2.9E-30;3.4E-30;3.5E-30;3.8E-30;4.1E-30;4.3E-30;1.5E-29;1.5E-29;1.8E-28;2.7E-28;1.8E-27;7.6E-26;1.0E-25	2050;2054;1972;1972;1979;1972;1959;1960;1976;1961;1960;1976;1976;1976;1960;1995;2000;2057;1941;1509	115;115;114;114;114;110;114;114;114;114;114;114;114;114;114;114;114;114;114;123	93;92;81;81;81;79;80;80;79;80;80;79;79;79;79;78;78;77;75;84	80.87%;80.00%;71.05%;71.05%;71.05%;71.82%;70.18%;70.18%;69.30%;70.18%;70.18%;69.30%;69.30%;69.30%;69.30%;68.42%;68.42%;67.54%;65.79%;68.29%	5.61%;5.60%;5.78%;5.78%;5.76%;5.58%;5.82%;5.82%;5.77%;5.81%;5.82%;5.77%;5.77%;5.77%;5.82%;5.71%;5.70%;5.54%;5.87%;8.15%	90.31%;90.31%;89.53%;89.53%;89.53%;86.39%;89.53%;89.53%;89.53%;89.53%;89.53%;89.53%;89.53%;89.53%;89.53%;89.53%;89.53%;89.53%;89.53%;96.60%	1;1;1;1;1;1;1;1;1;1;1;1;1;1;1;1;1;1;1;1	2;2;2;2;2;2;2;2;2;2;2;2;2;2;2;2;2;2;2;2	125987842;33301318;1346644;13432177;3915778;13431676;127759;6166599;71152969;13431671;205371802;13431706;215274129;13431672;122135145;327478526;71151983;51338816;317373411;127758	Q9JMH9;Q92614;P35748;P35749;P10587;O08638;P14105;P35579;Q61879;Q62812;Q8VDD5;Q27991;P35580;Q9JLT0;Q258K2;Q7Z406;Q6URW6;Q99323;A7E2Y1;P05659	154.451;153.68;122.479;122.094;121.324;120.939;117.472;117.087;116.701;116.701;116.701;116.701;116.316;114.775;114.775;111.694;111.309;108.997;104.375;103.99	gi|125987842|sp|Q9JMH9.2|MY18A_MOUSERecName: Full=Unconventional myosin-XVIIIa AltName: Full=Molecule associated with JAK3 N-terminus Short=MAJN AltName: Full=Myosin containing a PDZ domain AltName: Full=Surfactant protein receptor SP-R210 Short=SP-R210	Mus musculus	2.4E-43	2050	115	93	80.87%	5.61%	90.31%	1	2	125987842	Q9JMH9	154451	MYH10;MYH11;MYH10;Myh9;Myh11;MYH11;MYH10;Myh10;Myh10;Myh10;Myo18a;Myh9;Myo18a;MYO18A;MYH9;Myh14;MYH9;Myh9;MYH11;MYH10;Myh9;MYO18A;MYH9;Myh9;Myh9;Myh9;MYO18A;MYH14;Myh10;MYH9;Myo18a;Myh9;Myh9;Myh9;MYH14;MYH11;Myh9;MYH11;P05659;Myh9;MYH10;MYH7B;Myh14;Myh9;MYH9;MYH11;Myh10;Myh14;Myh9;MYH9;MYH14;Myh9;MYH14;Myh9;Myh10;MYH10;Myh10;Myh9;Myh9;MYH9;P05659;Myh10;Myh9;MYH10;MYO18A;Myh14;Myh10;zip;MYH11;Myh9…	9606;9606;9913;10090;10090;9986;9606;10116;10116;10090;10090;10090;10090;9606;9615;10090;9606;10090;9031;9913;10090;9606;9615;10116;10116;10116;9606;9606;10116;9031;10090;10090;10090;10090;9606;9606;10116;9031;5755;10090;9606;9606;10090;10090;9606;9606;10116;10090;10090;9606;9606;10090;9606;10090;10116;9606;10090;10090;10090;9031;5755;10116;10116;9606;9606;10090;10116;7227;9031;10116;10116;10090;…			GO:0021670-IMP;GO:0021670-ISO;GO:0001701-IMP;GO:0001701-IEA;GO:0001701-ISO;GO:0030027-IEA;GO:0030027-IDA;GO:0035159-IMP;GO:0016887-IMP;GO:0016887-IEA;GO:0016887-ISS;GO:0016887-ISO;GO:0016887-IDA;GO:0035277-IDA;GO:0031594-IEA;GO:0031594-ISO;GO:0031594-IDA;GO:0036120-IEP;GO:0021678-IMP;GO:0021678-ISO;GO:0005515-IPI;GO:0051894-IMP;GO:0005516-IEA;GO:0046982-IMP;GO:0030496-IEA;GO:0030496-ISO;GO:003049…	lateral ventricle development-IMP;lateral ventricle development-ISO;in utero embryonic development-IMP;in utero embryonic development-IEA;in utero embryonic development-ISO;lamellipodium-IEA;lamellipodium-IDA;regulation of tube length, open tracheal system-IMP;ATPase activity-IMP;ATPase activity-IEA;ATPase activity-ISS;ATPase activity-ISO;ATPase activity-IDA;spiracle morphogenesis, open tracheal …	Biological Process-IMP;Biological Process-ISO;Biological Process-IMP;Biological Process-IEA;Biological Process-ISO;Cellular Component-IEA;Cellular Component-IDA;Biological Process-IMP;Molecular Function-IMP;Molecular Function-IEA;Molecular Function-ISS;Molecular Function-ISO;Molecular Function-IDA;Biological Process-IDA;Cellular Component-IEA;Cellular Component-ISO;Cellular Component-IDA;Biologic…	140	GO:0000139;GO:0000146;GO:0000212;GO:0000281;GO:0000287;GO:0001525;GO:0001701;GO:0001725;GO:0001726;GO:0001764;GO:0001768;GO:0001772;GO:0001778;GO:0001931;GO:0001965;GO:0003279;GO:0003677;GO:0003777;GO:0005391;GO:0005524;GO:0005739;GO:0005768;GO:0005793;GO:0005802;GO:0005819;GO:0005826;GO:0005829;GO:0005844;GO:0005859;GO:0005874;GO:0005884;GO:0005890;GO:0005903;GO:0005913;GO:0005925;GO:0006259;GO:…	Golgi membrane;microfilament motor activity;meiotic spindle organization;mitotic cytokinesis;magnesium ion binding;angiogenesis;in utero embryonic development;stress fiber;ruffle;neuron migration;establishment of T cell polarity;immunological synapse;plasma membrane repair;uropod;G-protein alpha-subunit binding;cardiac septum development;DNA binding;microtubule motor activity;sodium:potassium-exc…	Cellular Component;Molecular Function;Biological Process;Biological Process;Molecular Function;Biological Process;Biological Process;Cellular Component;Cellular Component;Biological Process;Biological Process;Cellular Component;Biological Process;Cellular Component;Molecular Function;Biological Process;Molecular Function;Molecular Function;Molecular Function;Molecular Function;Cellular Component;…	EC:3.6.1.3;EC:3.6.3.12;EC:3.6.3.9;EC:3.6.1.15	Adenosinetriphosphatase;Potassium-transporting ATPase;Sodium/potassium-exchanging ATPase;Nucleoside-triphosphate phosphatase	IPR001609;IPR036961;IPR001609;noIPR;noIPR;IPR001609;IPR027417
Perm_DSN_contig_1024	---NA---	ctttaacgcaacaacattcgtggaaacggtttcggattattttcgttcatttccaacaacagcacaacatttacaagaaaaccatgaaattcgtacttctttggacatttttagcccttattgtgttgtcaacaacgacaacaaaagccgaagacgaacccaaaaaagaatgtggtgatccagaaaaagatggacaggttacagcttggtttaaaaatgctggatgtacacttaaaccctatgccgatacagtagcaacaaaagctaaggaatttggtagtaccgtagccaaaacctataacgatgtgaaacacagtctcaccgatagtgatgaaaaacccgctgaagaccaaccttccacaccagtcactgtaacctccaccgagaaggtgccattgg…	513																																														noIPR
Perm_DSN_contig_1025	---NA---	ggacaatttagtaattggtgtcataagcattttaaatatactaacaatggaatagtgatgcattattattaaatcagcccatatttataaataacacctttcctctcatgcaaagcaaatggaggctttgtttatttgatcaccaaaagagnnnnnnnnnnnnnnnnnnnnnnnnnnnnnnnnnnnnnnnnnnnnnnnnnnnnnnnnnnnnnnnnnnnnnnnnnnnnnnnnnnnnnnnnnnnnnnnnnnnnnnnnnnnnnnnnnnnnncaccgttatttcaatctatagtaattttttggttctacattagcagggatatgtatggtggtgggttttaaaaggacattctcaatatatatattcaactacataaagcattcgaatttttaagtggnnnn…	929
Perm_DSN_contig_1026	RS8_DROMERecName: Full=40S ribosomal protein S8	cttctctgtttttactcaagatgggtattagccgcgatagtgctcataagcgccgggccactggtggtaaacgcaagtctctacgcaagaagcgtaagttcgagttgggacgtccagctgccaacaccaagttgggtggatgccgcgttcacactgtgagaacccgtggtggtaactcaaaattccgtgcactccgtcttgaaaacggtaactttgcctgggcttccgaaggtattgcccgcaagactcgcattgctgatgttgtctacaatgcctccaacaatgaattggtccgtacacaaactttggtcaagaacacaattgttgtcattgatgccactcccttccgtcagtggtatgaatcccactatgttttgcctttgggtcgtaaacgtaacc…	430	20	2.0E-79	81.20%	swissprot	gi|54039567|sp|Q8MLY8.1|RS8_DROMERecName: Full=40S ribosomal protein S8;gi|116256285|sp|O76756.2|RS8_APIMERecName: Full=40S ribosomal protein S8;gi|54039568|sp|Q8WQI5.1|RS8_SPOFRRecName: Full=40S ribosomal protein S8;gi|50403622|sp|P62241.2|RS8_HUMANRecName: Full=40S ribosomal protein S8 AltName: Full=Small ribosomal subunit protein eS8/gi|54039527|sp|P62243.2|RS8_RATRecName: Full=40S ribosomal p…	Drosophila melanogaster;Apis mellifera;Spodoptera frugiperda;Homo sapiens/Rattus norvegicus/Mus musculus/Bos taurus/Macaca fascicularis;Danio rerio;Ictalurus punctatus;Xenopus laevis;Caenorhabditis elegans;Saccharomyces cerevisiae S288C/Saccharomyces cerevisiae S288C;Theileria parva;Zea mays;Theileria annulata;Oryza sativa Japonica Group;Griffithsia japonica;Schizosaccharomyces pombe 972h-;Prunus…	2.0E-79;6.4E-66;1.7E-64;5.0E-62;3.2E-61;3.8E-61;7.5E-60;1.2E-58;2.2E-57;8.3E-52;5.1E-51;7.8E-50;7.8E-50;5.4E-49;5.9E-49;6.5E-49;6.5E-49;6.2E-48;7.7E-48;1.0E-46	208;208;208;208;208;208;208;208;200;188;221;184;220;204;200;221;200;222;210;211	136;135;134;135;135;135;135;136;131;133;135;132;124;132;124;124;124;124;126;135	129;115;115;113;114;112;112;106;108;105;107;103;101;98;97;100;97;99;99;103	94.85%;85.19%;85.82%;83.70%;84.44%;82.96%;82.96%;77.94%;82.44%;78.95%;79.26%;78.03%;81.45%;74.24%;78.23%;80.65%;78.23%;79.84%;78.57%;76.30%	65.38%;64.90%;64.42%;64.90%;64.90%;64.90%;64.90%;65.38%;65.50%;70.74%;61.09%;71.74%;56.36%;64.71%;62.00%;56.11%;62.00%;55.86%;60.00%;63.98%	94.88%;94.19%;93.49%;94.19%;94.19%;94.19%;94.19%;94.88%;91.40%;92.79%;94.19%;92.09%;86.51%;92.09%;86.51%;86.51%;86.51%;86.51%;87.91%;94.19%	1;1;1;1;1;1;1;1;1;1;1;1;1;1;1;1;1;1;1;1	3;3;3;3;3;3;3;3;3;3;3;3;3;3;3;3;3;3;3;3	54039567;116256285;54039568;54039529/50403622/75076448/75070020/54039527;54039530;22001968;54039566;1351011;338819360/338819359;93140691;6226702;74952897;109940162;17367861;6094196;17367479;15214287;75163148;17367670;74851262	Q8MLY8;O76756;Q8WQI5;P62243/Q4R6P8/P62241/Q5E958/P62242;P62247;Q90YR6;Q7SYU0;P48156;P0CX39/P0CX40;Q4N3P0;Q08069;Q4UFS9;P49199;Q9ZT56;O14049;O81361;Q9P7B2;Q93VG5;Q9FIF3;Q54E24	236.113;202.216;198.364;192.2;190.274;189.889;186.808;183.726;180.259;165.622;164.851;160.614;161.77;159.073;158.688;159.458;158.688;156.762;156.377;153.295	gi|54039567|sp|Q8MLY8.1|RS8_DROMERecName: Full=40S ribosomal protein S8	Drosophila melanogaster	2.0E-79	208	136	129	94.85%	65.38%	94.88%	1	3	54039567	Q8MLY8	236113	rps802;RPS8A;rps-8;RPS8B;rps-8;rps8;RPS8;Rps8;RPS8;RPS8;rps-8;Rps8;Rps8;rps-8;RPS8;RPS8;RPS8;RPS8A;rps802;RPS8;RPS8;rps-8;rps-8;RPS8;RPS8;RPS8;RPS8;rps-8;Rps8;Rps8;RPS8A;RPS8;RPS8A;RPS8;rps-8;Rps8;RPS8;RPS8;Rps8;RPS8;RPS8B;Rps8;Rps8;RPS8A;RPS8;RPS8B;RPS8A;rps-8;RPS8;Rps8;RPS8;rps802;RPS8A;RPS8;rps8;RPS8;RPS8;rps802;rps-8;rps802;rps802;rps8;RPS8A;Rps8;rps-8;RPS8B;RPS8B;RpS8;Rps8;RPS8A;RPS8A;rps802…	284812;3702;6239;3702;6239;8355;5875;10090;83288;36596;6239;10090;10090;6239;9606;9913;4577;3702;284812;4577;9606;6239;6239;83288;9606;9913;9913;6239;10090;10090;3702;9541;3702;9913;6239;10116;36596;36596;10090;9913;3702;10090;10116;3702;9606;3702;3702;6239;83288;10090;4577;284812;3702;9606;8355;5875;4577;284812;6239;284812;284812;7955;3702;10116;6239;559292;559292;7108;10116;559292;3702;284812;1…			GO:0070062-N/A;GO:0070062-ISO;GO:0003723-N/A;GO:0003723-ISO;GO:0006614-TAS;GO:0009507-IDA;GO:0030529-IEA;GO:0030529-ISS;GO:0030529-ISO;GO:0030529-IDA;GO:0005925-N/A;GO:0005925-ISO;GO:0016020-IEA;GO:0016020-N/A;GO:0016020-ISO;GO:0016020-IDA;GO:0005829-N/A;GO:0005829-ISO;GO:0005829-TAS;GO:0005829-IDA;GO:0043022-RCA;GO:0003729-IDA;GO:0051726-IMP;GO:0008150-ND;GO:0022627-ISS;GO:0022627-N/A;GO:0022627…	extracellular exosome-N/A;extracellular exosome-ISO;RNA binding-N/A;RNA binding-ISO;SRP-dependent cotranslational protein targeting to membrane-TAS;chloroplast-IDA;ribonucleoprotein complex-IEA;ribonucleoprotein complex-ISS;ribonucleoprotein complex-ISO;ribonucleoprotein complex-IDA;focal adhesion-N/A;focal adhesion-ISO;membrane-IEA;membrane-N/A;membrane-ISO;membrane-IDA;cytosol-N/A;cytosol-ISO;c…	Cellular Component-N/A;Cellular Component-ISO;Molecular Function-N/A;Molecular Function-ISO;Biological Process-TAS;Cellular Component-IDA;Cellular Component-IEA;Cellular Component-ISS;Cellular Component-ISO;Cellular Component-IDA;Cellular Component-N/A;Cellular Component-ISO;Cellular Component-IEA;Cellular Component-N/A;Cellular Component-ISO;Cellular Component-IDA;Cellular Component-N/A;Cellular…	18	GO:0000462;GO:0002181;GO:0003729;GO:0003735;GO:0005618;GO:0005730;GO:0005783;GO:0005794;GO:0005886;GO:0005925;GO:0009506;GO:0022627;GO:0042255;GO:0042788;GO:0043009;GO:0043022;GO:0043253;GO:0051726	maturation of SSU-rRNA from tricistronic rRNA transcript (SSU-rRNA, 5.8S rRNA, LSU-rRNA);cytoplasmic translation;mRNA binding;structural constituent of ribosome;cell wall;nucleolus;endoplasmic reticulum;Golgi apparatus;plasma membrane;focal adhesion;plasmodesma;cytosolic small ribosomal subunit;ribosome assembly;polysomal ribosome;chordate embryonic development;ribosome binding;chloroplast riboso…	Biological Process;Biological Process;Molecular Function;Molecular Function;Cellular Component;Cellular Component;Cellular Component;Cellular Component;Cellular Component;Cellular Component;Cellular Component;Cellular Component;Biological Process;Cellular Component;Biological Process;Molecular Function;Cellular Component;Biological Process			IPR001047;IPR022309;noIPR;noIPR;noIPR;IPR001047;noIPR;IPR018283;noIPR
Perm_DSN_contig_1027	EAA4_MOUSERecName: Full=Excitatory amino acid transporter 4; AltName: Full=High-affinity neuronal glutamate transporter; AltName: Full=Sodium-dependent glutamate/aspartate transporter; AltName: Full=Solute carrier family 1 member 6	gcggaattgggcaatgaagagagcagctacagcttcatataaagcggtaccgtccatattaatggtggcgccaacgggaataacaaaacgtgtaacacggggatcaatacccatgccatctaagcatttaannnnnnnnnnnnnnnnnnnnnnnnnnnnnnnnnnnnnnnnnnnnnnnnnnnnnnnnnnnnnnnnnncggccacataacggaatggtaaagtgcgagttcccaaaaagaagataacagcaatggtaccaaaaccatgcaataatagacccaacattactgtaaggaaataccagcccaaggattgaatggtagaggcaatagattccatctcaataatttttg	353	20	1.7E-25	58.86%	swissprot	gi|3023688|sp|O35544.1|EAA4_MOUSERecName: Full=Excitatory amino acid transporter 4 AltName: Full=High-affinity neuronal glutamate transporter AltName: Full=Sodium-dependent glutamate/aspartate transporter AltName: Full=Solute carrier family 1 member 6;gi|3023680|sp|O35921.1|EAA4_RATRecName: Full=Excitatory amino acid transporter 4 AltName: Full=High-affinity neuronal glutamate transporter AltName…	Mus musculus;Rattus norvegicus;Canis lupus familiaris;Mus musculus;Rattus norvegicus;Homo sapiens;Caenorhabditis elegans;Bos taurus;Homo sapiens;Mus musculus;Rattus norvegicus;Onchocerca volvulus;Ambystoma tigrinum;Homo sapiens;Oryctolagus cuniculus;Bos taurus;Rattus norvegicus;Homo sapiens;Homo sapiens;Caenorhabditis elegans	1.7E-25;1.9E-25;2.7E-25;3.8E-24;4.0E-24;5.3E-24;5.9E-23;1.4E-22;1.5E-22;2.4E-22;3.6E-22;4.0E-22;2.8E-21;3.9E-21;1.5E-20;1.8E-20;3.0E-20;3.1E-20;3.3E-20;4.2E-20	561;561;564;572;573;564;503;542;542;543;543;492;543;560;524;530;523;524;532;499	116;116;116;118;118;116;118;116;116;116;116;118;116;116;118;118;118;118;118;116	72;72;72;72;72;71;70;69;69;69;69;70;67;68;65;68;64;64;68;65	62.07%;62.07%;62.07%;61.02%;61.02%;61.21%;59.32%;59.48%;59.48%;59.48%;59.48%;59.32%;57.76%;58.62%;55.08%;57.63%;54.24%;54.24%;57.63%;56.03%	20.68%;20.68%;20.57%;20.63%;20.59%;20.57%;23.46%;21.40%;21.40%;21.36%;21.36%;23.98%;21.36%;20.71%;22.52%;22.26%;22.56%;22.52%;22.18%;23.25%	98.58%;98.58%;98.58%;100.28%;100.28%;98.58%;100.28%;98.58%;98.58%;98.58%;98.58%;100.28%;98.58%;98.58%;100.28%;100.28%;100.28%;100.28%;100.28%;98.58%	1;1;1;1;1;1;1;1;1;1;1;1;1;1;1;1;1;1;1;1	-3;-3;-3;-3;-3;-3;-3;-3;-3;-3;-3;-3;-3;-3;-3;-3;-3;-3;-3;-3	3023688;3023680;38605065;1169460;417074;1352333;3041675;1169457;1169458;20141407;232176;3023684;6015046;206729859;399760;145566947;1706561;1352332;1173365;94730377	O35544;O35921;Q9N1R2;P43006;P31596;P48664;Q10901;P46411;P43003;P56564;P24942;Q25605;O57321;O00341;P31597;A2VDL4;P51907;P43005;P43007;Q22682	102.449;102.449;102.064;98.9821;98.5969;98.2117;95.1301;94.3597;94.3597;93.5893;93.2041;92.8189;90.5077;90.1225;88.5817;88.1965;87.8113;87.8113;87.4261;87.4261	gi|3023688|sp|O35544.1|EAA4_MOUSERecName: Full=Excitatory amino acid transporter 4 AltName: Full=High-affinity neuronal glutamate transporter AltName: Full=Sodium-dependent glutamate/aspartate transporter AltName: Full=Solute carrier family 1 member 6	Mus musculus	1.7E-25	561	116	72	62.07%	20.68%	98.58%	1	-3	3023688	O35544	102449	SLC1A1;Slc1a3;SLC1A1;SLC1A3;SLC1A3;SLC1A3;SLC1A1;SLC1A1;Slc1a3;Slc1a3;Slc1a6;Slc1a3;SLC1A4;Slc1a1;SLC1A3;Slc1a6;Slc1a2;SLC1A3;SLC1A4;Slc1a3;Slc1a2;SLC1A3;SLC1A3;SLC1A3;Slc1a3;SLC1A4;SLC1A4;Slc1a6;SLC1A1;Slc1a1;SLC1A3;SLC1A6;SLC1A7;SLC1A3;SLC1A4;SLC1A1;Slc1a6;SLC1A4;SLC1A1;Slc1a3;Slc1a3;SLC1A6;Slc1a6;SLC1A3;Slc1a3;SLC1A6;SLC1A4;SLC1A1;SLC1A4;SLC1A3;SLC1A3;SLC1A7;Slc1a3;glt-1;SLC1A4;SLC1A4;SLC1A3;S…	9606;10116;9606;9606;8305;9606;9986;9986;10116;10090;10090;10116;9606;10116;9913;10090;10116;9606;9913;10116;10090;8305;9606;9913;10116;9606;9606;10090;9986;10116;9606;9606;9606;9913;9606;9606;10116;9606;9986;10116;10116;9606;10116;9913;10116;9606;9913;9606;9606;9913;9606;9606;10116;6239;9606;9606;9606;9606;9606;10090;10116;10116;6239;10116;10116;10116;10090;10116;10116;6239;9606;9913;9606;9913;9…			GO:0006836-TAS;GO:0006835-TAS;GO:0042493-IMP;GO:0042493-IEA;GO:0042493-ISO;GO:0010259-IMP;GO:0010259-ISO;GO:0034589-IEA;GO:0034589-IDA;GO:0015826-IEA;GO:0015826-IDA;GO:0015825-IEA;GO:0015825-IDA;GO:0015824-IEA;GO:0015824-IDA;GO:0030425-IEA;GO:0070207-IEA;GO:0070207-ISS;GO:0070207-ISO;GO:0030424-ISO;GO:0030424-IDA;GO:0071805-IEA;GO:0071805-ISS;GO:0071805-ISO;GO:0071805-IDA;GO:0005743-IDA;GO:000551…	neurotransmitter transport-TAS;dicarboxylic acid transport-TAS;response to drug-IMP;response to drug-IEA;response to drug-ISO;multicellular organism aging-IMP;multicellular organism aging-ISO;hydroxyproline transport-IEA;hydroxyproline transport-IDA;threonine transport-IEA;threonine transport-IDA;L-serine transport-IEA;L-serine transport-IDA;proline transport-IEA;proline transport-IDA;dendrite-IE…	Biological Process-TAS;Biological Process-TAS;Biological Process-IMP;Biological Process-IEA;Biological Process-ISO;Biological Process-IMP;Biological Process-ISO;Biological Process-IEA;Biological Process-IDA;Biological Process-IEA;Biological Process-IDA;Biological Process-IEA;Biological Process-IDA;Biological Process-IEA;Biological Process-IDA;Cellular Component-IEA;Biological Process-IEA;Biologic…	51	GO:0005314;GO:0005515;GO:0005743;GO:0005794;GO:0005887;GO:0006537;GO:0007605;GO:0007632;GO:0009449;GO:0009611;GO:0009986;GO:0010035;GO:0010259;GO:0014047;GO:0015108;GO:0015180;GO:0015183;GO:0015808;GO:0015810;GO:0015826;GO:0015846;GO:0016323;GO:0016595;GO:0021537;GO:0021545;GO:0030534;GO:0030673;GO:0031223;GO:0031668;GO:0034589;GO:0035264;GO:0042391;GO:0042734;GO:0042883;GO:0043025;GO:0043197;GO:…	high-affinity glutamate transmembrane transporter activity;protein binding;mitochondrial inner membrane;Golgi apparatus;integral component of plasma membrane;glutamate biosynthetic process;sensory perception of sound;visual behavior;gamma-aminobutyric acid biosynthetic process;response to wounding;cell surface;response to inorganic substance;multicellular organism aging;glutamate secretion;chlori…	Molecular Function;Molecular Function;Cellular Component;Cellular Component;Cellular Component;Biological Process;Biological Process;Biological Process;Biological Process;Biological Process;Cellular Component;Biological Process;Biological Process;Biological Process;Molecular Function;Molecular Function;Molecular Function;Biological Process;Biological Process;Biological Process;Biological Process;…			noIPR;noIPR;IPR036458;IPR001991;noIPR;IPR018107;IPR036458
Perm_DSN_contig_1029	---NA---	tgaactctttccgccctttcttcctcttcagccaattgctcatagtcaatttccaagtactccttgccaccgaaatttaccttacgtccggtgtattttttcaaatagttgatgtgcgatgaaacatccttgccatcgatttcaattaagtatgaaatactggtgatttgctccnnctccttgacacggccacgtttccaacgaatttgattcctacgccaacgatcggcgtacaggacctcatcaccgatattgtattcctttttgttaatgcaggatttcaggggtttcttttcttcttcaactttaggtgtttcttcttcatgatcctcctcttcggtatcggtaacgtaggnnnnnnnnnnnnnnnnnnnnnnnnnnnnnnnnnnnnnnnnggtt…	1371																																														noIPR
Perm_DSN_contig_103	---NA---	agagttcaggagtgctaccattcgaaaaacaatagaaacgacaacaccaatggcagaacttagaaggttggctttgggccttgcagccctatacgtagtgattttggccaatattggtactgtagatggcgatttactgacgacgactgttgccccattggtgggtgacaatgaggaaacaactatgcgcgctgattggaatcgaatggttgccgaaggagaaatggaggagagttcaggagtgctaccaaccgaggccccagtagaatgtgaatgcaattgcgaggagcaatgccgtgactgcttgcgaccagaggactgccccacattgaccacccagatgcccaatgacgacgtagttgtaacaacaacaaccgtggccaatgtggaggaggaaac…	1451																																								3	GO:0005576;GO:0006030;GO:0008061	extracellular region;chitin metabolic process;chitin binding	Cellular Component;Biological Process;Molecular Function			noIPR;IPR002557;IPR002557;IPR002557;IPR036508
Perm_DSN_contig_1031	LIPP_RABITRecName: Full=Pancreatic triacylglycerol lipase; Short=PL; Short=PTL; Short=Pancreatic lipase; Flags: Precursor	gaaaactatttgaggtctatggaagatttggaggatgtggagacctacttgtcaacagcgcctgtcaagtattatctctacaccagagccaatcccagcaaaggtcaaaaacttactagcactaccaaatcgattgatggctctaatttcgatcccagcaagcccacatattttgtcatccatggttggacccagagctatacctctggtatgaataaggacattcgttctgccgctttgagaactttcgattgcaacgtaattattgtggactgggcccgtgcccgctccgtggactatgtcacttcggttgctgctgtatccaaggttggcnnnnnnnnnnnnnnnnnnnnnnnnnnnnnaacaaggaatacaaaatgtctttcgataccttgaccg…	720	20	6.1E-18	56.55%	swissprot	gi|400193|sp|Q02157.1|LIPP_RABITRecName: Full=Pancreatic triacylglycerol lipase Short=PL Short=PTL Short=Pancreatic lipase Flags: Precursor;gi|998455145|sp|P17892.2|LIPR2_MOUSERecName: Full=Pancreatic lipase-related protein 2 Short=PL-RP2 AltName: Full=Cytotoxic T-lymphocyte lipase AltName: Full=Galactolipase Flags: Precursor;gi|1708841|sp|P54318.1|LIPR2_RATRecName: Full=Pancreatic lipase-related…	Oryctolagus cuniculus;Mus musculus;Rattus norvegicus;Cavia porcellus;Xenopus laevis;Homo sapiens;Oryctolagus cuniculus;Cavia porcellus;Cavia porcellus;Mus musculus;Rattus norvegicus;Myocastor coypus;Xenopus tropicalis;Myocastor coypus;Homo sapiens;Crotalus adamanteus;Xenopus laevis;Bos taurus;Mus musculus;Canis lupus familiaris	6.1E-18;8.7E-18;1.0E-17;1.2E-17;1.5E-17;1.6E-17;1.7E-17;2.1E-17;3.2E-17;3.6E-17;6.4E-17;7.7E-17;1.1E-16;1.7E-16;1.7E-16;1.9E-16;2.2E-16;3.6E-16;3.9E-16;5.8E-16	465;482;468;465;460;465;452;434;465;500;493;457;460;470;500;497;460;469;465;467	89;102;102;90;50;89;50;47;54;48;45;94;50;90;51;44;50;102;89;90	41;47;47;41;36;41;35;32;32;33;31;43;36;42;32;29;36;44;37;40	46.07%;46.08%;46.08%;45.56%;72.00%;46.07%;70.00%;68.09%;59.26%;68.75%;68.89%;45.74%;72.00%;46.67%;62.75%;65.91%;72.00%;43.14%;41.57%;44.44%	19.14%;21.16%;21.79%;19.35%;10.87%;19.14%;11.06%;10.83%;11.61%;9.60%;9.13%;20.57%;10.87%;19.15%;10.20%;8.85%;10.87%;21.75%;19.14%;19.27%	37.08%;42.50%;42.50%;37.50%;20.83%;37.08%;20.83%;19.58%;22.50%;20.00%;18.75%;39.17%;20.83%;37.50%;21.25%;18.33%;20.83%;42.50%;37.08%;37.50%	3;3;3;3;3;3;3;3;3;3;3;3;3;3;3;3;3;3;3;3	1;1;1;1;3;1;3;3;3;3;3;1;3;1;3;3;3;1;1;1	400193;998455145;1708841;1708846;82237603;126318;75073946;73920863;126312;341941020;83304379;2842671;82233416;2842670;22001808;519882087;82234136;215275180;81911329;126316	Q02157;P17892;P54318;P50903;Q6PA23;P16233;Q9BDJ4;P81139;P11153;Q9WVG5;Q8VBX1;Q64425;Q5XGE9;Q64424;Q9Y5X9;J3RZ81;Q641F6;A5PK46;Q6P8U6;P06857	48.521;49.2914;49.2914;47.7506;51.9878;49.6766;51.6026;47.3654;49.2914;47.3654;47.3654;46.2098;52.373;46.9802;46.9802;47.3654;52.373;47.7506;46.595;48.9062	gi|400193|sp|Q02157.1|LIPP_RABITRecName: Full=Pancreatic triacylglycerol lipase Short=PL Short=PTL Short=Pancreatic lipase Flags: Precursor	Oryctolagus cuniculus	6.1E-18	465	89	41	46.07%	19.14%	37.08%	3	1	400193	Q02157	48521	LIPG;LIPG;J3RZ81;LIPG;liph;PNLIPRP2;Lipg;PNLIPRP2;Lipg;Lipg;Lipg;Lipg;PNLIP;Lipg;Lipg;liph-a;LIPG;Lipg;Pnliprp2;Pnliprp2;Pnliprp2;LIPG;PNLIPRP2;PNLIP;PNLIPRP2;J3RZ81;LIPG;Lipg;Lipg;Lipg;Lipg;Lipg;Lipg;PNLIP;PNLIPRP2;Pnlip;J3RZ81;LPL;Lipg;PNLIP;PNLIPRP2;Pnliprp2;Pnlip;Lipg;Pnlip;J3RZ81;Lipg;PNLIPRP1;Pnlip;J3RZ81;PNLIPRP2;LPL;Lipg;PNLIPRP2;PNLIP;Lipg;J3RZ81;Lipg;Lipg;LIPG;Lipg;liph-a;PNLIPRP2;Pnlip…	9606;9606;8729;9606;8364;9913;10116;10157;10090;10116;10090;10116;10157;10116;10116;8355;9606;10090;10090;10090;10090;9606;9913;9606;9913;8729;9606;10116;10116;10116;10090;10116;10090;9606;10141;10090;8729;10141;10116;9606;10157;10116;10090;10116;10090;8729;10090;9615;10090;8729;9913;10141;10090;9913;9606;10090;8729;10116;10090;9606;10090;8355;9913;10090;8355;9986;10090;10116;10090;9606;10116;100…			GO:0016042-IEA;GO:0005509-ISS;GO:0005509-ISO;GO:0005509-IDA;GO:0019433-ISS;GO:0019432-ISS;GO:0008970-IEA;GO:0008970-TAS;GO:0008970-ISO;GO:0008970-IDA;GO:0009986-IEA;GO:0009986-ISO;GO:0009986-IDA;GO:0006968-IMP;GO:0006968-ISO;GO:0005515-IPI;GO:0044241-TAS;GO:0030299-IMP;GO:0030299-IEA;GO:0031225-IEA;GO:0010983-IMP;GO:0010983-IEA;GO:0010983-ISO;GO:0009791-IEP;GO:0009395-ISS;GO:0009395-NAS;GO:000939…	lipid catabolic process-IEA;calcium ion binding-ISS;calcium ion binding-ISO;calcium ion binding-IDA;triglyceride catabolic process-ISS;triglyceride biosynthetic process-ISS;phosphatidylcholine 1-acylhydrolase activity-IEA;phosphatidylcholine 1-acylhydrolase activity-TAS;phosphatidylcholine 1-acylhydrolase activity-ISO;phosphatidylcholine 1-acylhydrolase activity-IDA;cell surface-IEA;cell surface-…	Biological Process-IEA;Molecular Function-ISS;Molecular Function-ISO;Molecular Function-IDA;Biological Process-ISS;Biological Process-ISS;Molecular Function-IEA;Molecular Function-TAS;Molecular Function-ISO;Molecular Function-IDA;Cellular Component-IEA;Cellular Component-ISO;Cellular Component-IDA;Biological Process-IMP;Biological Process-ISO;Molecular Function-IPI;Biological Process-TAS;Biologic…	21	GO:0004465;GO:0005615;GO:0005769;GO:0005794;GO:0007584;GO:0007586;GO:0008283;GO:0008970;GO:0009395;GO:0009986;GO:0010033;GO:0010983;GO:0016020;GO:0032376;GO:0034375;GO:0042632;GO:0043691;GO:0046486;GO:0046872;GO:0050746;GO:0055091	lipoprotein lipase activity;extracellular space;early endosome;Golgi apparatus;response to nutrient;digestion;cell proliferation;phosphatidylcholine 1-acylhydrolase activity;phospholipid catabolic process;cell surface;response to organic substance;positive regulation of high-density lipoprotein particle clearance;membrane;positive regulation of cholesterol transport;high-density lipoprotein parti…	Molecular Function;Cellular Component;Cellular Component;Cellular Component;Biological Process;Biological Process;Biological Process;Molecular Function;Biological Process;Cellular Component;Biological Process;Biological Process;Cellular Component;Biological Process;Biological Process;Biological Process;Biological Process;Biological Process;Molecular Function;Biological Process;Biological Process	EC:3.1.1.32;EC:3.1.1.34;EC:3.1.1.1;EC:3.1.1.3	Phospholipase A(1);Lipoprotein lipase;Carboxylesterase;Triacylglycerol lipase	IPR000734;IPR013818;IPR029058;IPR000734;noIPR;IPR029058
Perm_DSN_contig_1032	---NA---	attcgcccccataccatatattcgtcggtgcgtaatgtgcatgtttgctggcggctacctgggctggactaaggggagcaaattggctgtactgtgttggaaattgtatgtgtgcgggcaatggatgggatggaataacctgacgacttgaactgttatgggccggtggaggagcgaccactgcacgattataggcatatgtgggtgcagcttgcgaaacaaataccgtaggacgacgatacatttcaccctgtacagcagcagcggcataaatatcctgctgaagaattgcagctgctgcagcagccgaagaaggtgaactacccatcggtgttgtagtgttgttctgatgcggttgagactgacttccaccagatgattgcggctgttgttgtagtt…	1028
Perm_DSN_contig_1033	TRX_DROMERecName: Full=Histone-lysine N-methyltransferase trithorax; AltName: Full=Lysine N-methyltransferase 2A	cctcaagtgattttggccaccaataccccgcccatgtattatggcttggagacgatagtgcagaacactgttatgtcatcacagcaatttgtctctaccgctatgccgggagttttaagtcaaaatgctagtttctcggccacaacaacacaagtgttccaggctagtaaaatagaaccattggtcgatatacccgcgggatatgttctactcaataatgtcgatcctaataatgcttcgattttgcaacctcaacaacaacaggcggcagcagcagcagccgctacagcttcacaggctcaggctcaagttaaccaggccagtttcatacaggcagctttacaacaacaagctgcagcagcagcagcagcttctttggcagccgaacagcagcagcac…	1187	2	1.2E-32	95.24%	swissprot	gi|290457684|sp|P20659.4|TRX_DROMERecName: Full=Histone-lysine N-methyltransferase trithorax AltName: Full=Lysine N-methyltransferase 2A;gi|10720313|sp|Q24742.1|TRX_DROVIRecName: Full=Histone-lysine N-methyltransferase trithorax	Drosophila melanogaster;Drosophila virilis	1.2E-32;1.3E-32	3726;3828	73;74	70;70	95.89%;94.59%	1.96%;1.93%	18.45%;18.70%	1;1	1;1	290457684;10720313	P20659;Q24742	134.035;133.65	gi|290457684|sp|P20659.4|TRX_DROMERecName: Full=Histone-lysine N-methyltransferase trithorax AltName: Full=Lysine N-methyltransferase 2A	Drosophila melanogaster	1.2E-32	3726	73	70	95.89%	1.96%	18.45%	1	1	290457684	P20659	134035	trx;trx;trx;trx;trx;trx;trx;trx;trx;trx;trx;trx;trx;trx;trx;trx;trx;trx;trx;trx;trx;trx;trx;trx;trx;trx;trx;trx;trx;trx;trx;trx;trx;trx;trx;trx;trx;trx;trx;trx;trx;trx;trx;trx;trx;trx;trx;trx;trx;trx;trx;trx;trx;trx;trx;trx;trx;trx;trx;trx;trx;trx;trx;trx;trx;trx;trx;trx;trx;trx;trx;trx;trx;trx;trx;trx;trx;trx;trx;trx;trx;trx;trx;trx;trx;trx;trx;trx;trx;trx;trx;trx;trx;trx;trx;trx;trx;trx;trx;trx…	7227;7227;7227;7244;7227;7227;7244;7227;7244;7244;7227;7227;7227;7244;7244;7244;7244;7227;7227;7244;7227;7244;7227;7227;7227;7227;7227;7227;7244;7227;7227;7227;7227;7227;7227;7244;7244;7244;7227;7244;7227;7227;7244;7244;7227;7244;7227;7244;7227;7227;7227;7244;7244;7227;7227;7227;7244;7244;7227;7227;7227;7244;7227;7227;7244;7244;7244;7244;7244;7227;7227;7244;7244;7227;7227;7244;7244;7227;7227;7244…			GO:0003700-IEA;GO:0032968-IMP;GO:0032968-IEA;GO:0032968-IDA;GO:0046872-IEA;GO:0018024-IEA;GO:0016740-IEA;GO:0051568-IMP;GO:0051568-IC;GO:0051568-IEA;GO:0051568-IDA;GO:0008270-IEA;GO:0008270-ISM;GO:0008354-IMP;GO:0008354-IEA;GO:0008354-TAS;GO:0006351-IEA;GO:0035097-IEA;GO:0035097-IDA;GO:0007482-IEA;GO:0007482-IGI;GO:0006355-IEA;GO:0003682-IEA;GO:0003682-IDA;GO:0008157-IEA;GO:0008157-IPI;GO:0043565…	DNA binding transcription factor activity-IEA;positive regulation of transcription elongation from RNA polymerase II promoter-IMP;positive regulation of transcription elongation from RNA polymerase II promoter-IEA;positive regulation of transcription elongation from RNA polymerase II promoter-IDA;metal ion binding-IEA;histone-lysine N-methyltransferase activity-IEA;transferase activity-IEA;histon…	Molecular Function-IEA;Biological Process-IMP;Biological Process-IEA;Biological Process-IDA;Molecular Function-IEA;Molecular Function-IEA;Molecular Function-IEA;Biological Process-IMP;Biological Process-IC;Biological Process-IEA;Biological Process-IDA;Molecular Function-IEA;Molecular Function-ISM;Biological Process-IMP;Biological Process-IEA;Biological Process-TAS;Biological Process-IEA;Cellular …	23	GO:0000123;GO:0000785;GO:0001654;GO:0003682;GO:0003700;GO:0004402;GO:0005667;GO:0005700;GO:0007411;GO:0007482;GO:0008023;GO:0008157;GO:0008270;GO:0008354;GO:0032968;GO:0042800;GO:0042803;GO:0042967;GO:0043565;GO:0043966;GO:0044665;GO:0045449;GO:0051568	histone acetyltransferase complex;chromatin;eye development;chromatin binding;DNA binding transcription factor activity;histone acetyltransferase activity;transcription factor complex;polytene chromosome;axon guidance;haltere development;transcription elongation factor complex;protein phosphatase 1 binding;zinc ion binding;germ cell migration;positive regulation of transcription elongation from R…	Cellular Component;Cellular Component;Biological Process;Molecular Function;Molecular Function;Molecular Function;Cellular Component;Cellular Component;Biological Process;Biological Process;Cellular Component;Molecular Function;Molecular Function;Biological Process;Biological Process;Molecular Function;Molecular Function;Biological Process;Molecular Function;Biological Process;Cellular Component;…	EC:2.1.1.43;EC:2.3.1.48	Histone-lysine N-methyltransferase;Histone acetyltransferase	noIPR;noIPR;noIPR;noIPR
Perm_DSN_contig_1034	SP24D_ANOGARecName: Full=Serine protease SP24D; AltName: Full=AgSp24D; Flags: Precursor	gcaggatcaaccagagtcaccattacaggctccattatccgaaggatgtgccaaacagattaaagcgtccgaagacatgagtatcgaggtgaaacatttcaatttggaaatggactccaatgtattgtgttgaagcttaatgggaatatcaccaccggtcttcaaacgaccccaaccggagatgccaannnnntacgggaacttcttctgtggctatggggatagcctggatattggcagagaaaattaaaggagattccaatttcaagagggctacatcgttgatgaagttgccataatcttcatggacgataatttcgaccacctgtttaactacacctcccattagacgatttgtggaaccagcacgaattgtaaagtatttggcatcatcaacat…	530	20	4.2E-19	55.86%	swissprot	gi|166215032|sp|Q17004.3|SP24D_ANOGARecName: Full=Serine protease SP24D AltName: Full=AgSp24D Flags: Precursor;gi|75012157|sp|Q7SIG2.1|CTR1_SOLINRecName: Full=Chymotrypsin-1 AltName: Full=Chymotrypsin I AltName: Full=Soli C1;gi|205371850|sp|P29786.2|TRY3_AEDAERecName: Full=Trypsin 3A1 Flags: Precursor;gi|97535992|sp|Q17025.3|CTR2_ANOGARecName: Full=Chymotrypsin-2 AltName: Full=AnChym2 Flags: Prec…	Anopheles gambiae;Solenopsis invicta;Aedes aegypti;Anopheles gambiae;Drosophila erecta;Vespa crabro;Vespa orientalis;Homo sapiens;Anopheles gambiae;Fusarium oxysporum;Anopheles gambiae;Rattus norvegicus;Drosophila melanogaster/Drosophila melanogaster/Drosophila melanogaster;Drosophila melanogaster;Homo sapiens;Mus musculus;Astacus astacus;Drosophila erecta;Anopheles gambiae;Sus scrofa	4.2E-19;4.1E-12;5.1E-11;1.1E-10;2.7E-10;4.1E-10;6.6E-10;9.1E-10;9.4E-10;1.1E-9;1.2E-9;1.3E-9;1.5E-9;1.8E-9;5.7E-9;9.2E-9;9.5E-9;1.0E-8;2.2E-8;2.5E-8	271;222;254;258;256;218;216;269;273;248;274;271;253;256;269;453;237;253;274;269	111;111;113;116;105;58;58;120;111;123;111;120;110;105;120;130;130;110;108;119	66;70;72;59;62;31;32;66;65;61;66;65;60;61;67;69;63;61;59;66	59.46%;63.06%;63.72%;50.86%;59.05%;53.45%;55.17%;55.00%;58.56%;49.59%;59.46%;54.17%;54.55%;58.10%;55.83%;53.08%;48.46%;55.45%;54.63%;55.46%	40.96%;50.00%;44.49%;44.96%;41.02%;26.61%;26.85%;44.61%;40.66%;49.60%;40.51%;44.28%;43.48%;41.02%;44.61%;28.70%;54.85%;43.48%;39.42%;44.24%	62.83%;62.83%;63.96%;65.66%;59.43%;32.83%;32.83%;67.92%;62.83%;69.62%;62.83%;67.92%;62.26%;59.43%;67.92%;73.58%;73.58%;62.26%;61.13%;67.36%	2;2;1;2;2;2;2;2;2;1;1;2;1;2;2;2;2;1;2;2	-2;-2;-2;-2;-2;-3;-3;-2;-2;-2;-2;-2;-2;-2;-2;-2;-2;-2;-2;-2	166215032;75012157;205371850;97535992;1717785;117613;117614;119255;97537535;464963;97537528;119259;1148471397/1148471399/1148471394;464961;212288098;342187072;136424;1717783;189041716;119258	Q17004;Q7SIG2;P29786;Q17025;P54627;P00769;P00768;P08217;P35040;P35049;P35039;P00774;C0HKA3/C0HKA4/C0HKA2;P35005;P08218;Q8K1T0;P00765;P54625;P35035;P08419	61.2326;54.6842;62.7734;48.521;53.9138;42.743;44.669;43.5134;55.8398;58.9214;58.9214;45.4394;58.5362;51.2174;45.4394;54.6842;45.8246;56.225;50.8322;45.0542	gi|166215032|sp|Q17004.3|SP24D_ANOGARecName: Full=Serine protease SP24D AltName: Full=AgSp24D Flags: Precursor	Anopheles gambiae	4.2E-19	271	111	66	59.46%	40.96%	62.83%	2	-2	166215032	Q17004	612326	Cela2a;TRYP1;TRYP6;CELA2A;Q7SIG2;betaTry;P35049;gammaTry;CELA2B;betaTry;epsilonTry;deltaTry;betaTry;P35049;CELA2A;P00768;CELA2A;epsilonTry;CG30031;TRYP6;Q7SIG2;CHYM2;TRYP6;betaTry;gammaTry;Sp24D;Q7SIG2;P00768;CELA2A;epsilonTry;P00769;TRYP5;Q7SIG2;gammaTry;epsilonTry;Cela2a;TRYP1;epsilonTry;TRYP5;epsilonTry;epsilonTry;TRYP6;Q7SIG2;Q7SIG2;gammaTry;P00768;AAEL007818;gammaTry;CELA2A;P00769;TRYP6;delt…	10116;7165;7165;9823;13686;7220;5507;7227;9606;7220;7220;7227;7220;5507;9823;7447;9823;7220;7227;7165;13686;7165;7165;7220;7227;7165;13686;7447;9823;7227;7445;7165;13686;7227;7227;10116;7165;7227;7165;7227;7227;7165;13686;13686;7227;7447;7159;7227;9606;7445;7165;7227;9606;7220;7165;7165;7165;7227;9606;7159;9606;7445;7227;7165;10090;9606;7165;7165;7445;7165;7220;9606;7220;7220;6715;9606;13686;7159…			GO:0005789-IEA;GO:0005789-ISO;GO:0017171-IEA;GO:0017171-ISO;GO:0017171-IDA;GO:0007605-IMP;GO:0007605-IEA;GO:0046872-IEA;GO:0005829-TAS;GO:0005829-IDA;GO:0016020-IEA;GO:0016021-IEA;GO:0070268-TAS;GO:0016787-IEA;GO:0008233-IEA;GO:0043025-IDA;GO:0004252-IEA;GO:0004252-TAS;GO:0004252-ISM;GO:0004252-IKR;GO:0004252-IBA;GO:0008236-IEA;GO:0005044-IEA;GO:0004175-TAS;GO:0007586-IEA;GO:0005783-IEA;GO:000578…	endoplasmic reticulum membrane-IEA;endoplasmic reticulum membrane-ISO;serine hydrolase activity-IEA;serine hydrolase activity-ISO;serine hydrolase activity-IDA;sensory perception of sound-IMP;sensory perception of sound-IEA;metal ion binding-IEA;cytosol-TAS;cytosol-IDA;membrane-IEA;integral component of membrane-IEA;cornification-TAS;hydrolase activity-IEA;peptidase activity-IEA;neuronal cell bod…	Cellular Component-IEA;Cellular Component-ISO;Molecular Function-IEA;Molecular Function-ISO;Molecular Function-IDA;Biological Process-IMP;Biological Process-IEA;Molecular Function-IEA;Cellular Component-TAS;Cellular Component-IDA;Cellular Component-IEA;Cellular Component-IEA;Biological Process-TAS;Molecular Function-IEA;Molecular Function-IEA;Cellular Component-IDA;Molecular Function-IEA;Molecula…	6	GO:0004252;GO:0005576;GO:0005783;GO:0006508;GO:0032501;GO:0036457	serine-type endopeptidase activity;extracellular region;endoplasmic reticulum;proteolysis;multicellular organismal process;keratohyalin granule	Molecular Function;Cellular Component;Cellular Component;Biological Process;Biological Process;Cellular Component			IPR001314;noIPR;IPR001254;noIPR;noIPR;IPR018114;IPR001254;IPR009003
Perm_DSN_contig_1035	---NA---	gtcggttgatggtggcccatgtggggtaagtggtcatgacaatgataccgttacatccgaatccgatggttgtgcagccatgcattcgccacctattcaaactgtggcatcctccaagaaagaatcctccaagccgccggagtcggtaatttcgcaacagtcttcttgtgaggccataccaaataatgtggaccaggcggctggtctattaatggcatttgctaaccccattgcggaaactttacccatacaaccaccaccaccgtgtgaacctcagtcaccacagagaccacagagccattacaacatgacctccaacgaaac	324																																														noIPR;noIPR
Perm_DSN_contig_1036	TPR_DROMERecName: Full=Nucleoprotein TPR; AltName: Full=Megator; AltName: Full=Nuclear envelope antigen Bx34	ctctgtgcttagacccatacgtagctgttcgacttccttgagcaaatagcacacttgacgactcagatcggtttgtgaatgtttgagttttctattctcccgttccatatggcttatcttggcatgtgcctctacnnnnnnnnnnnnnnnnnnnnnnnnnnnnnnnnnnnnnnnnnnnnnnnnnnnnnnnnnnnnnnnnnnnnnnnnnnnnnnnnnnnnnnnnnnnnnnnnnnnnnnnnctttaccagaggaccattctcgctcagttcactcaatatcgtcttcagttgcaaattaagacgggccacttcacgtttttgcatttccgactcttcactggtcttgacatacaacgaatacagctnngacatatcggtgcgtatgaggcgtgaagccaca…	501	5	1.1E-25	65.66%	swissprot	gi|487523482|sp|A1Z8P9.1|TPR_DROMERecName: Full=Nucleoprotein TPR AltName: Full=Megator AltName: Full=Nuclear envelope antigen Bx34;gi|215274208|sp|P12270.3|TPR_HUMANRecName: Full=Nucleoprotein TPR AltName: Full=Megator AltName: Full=NPC-associated intranuclear protein AltName: Full=Translocated promoter region protein;gi|487523227|sp|F6ZDS4.1|TPR_MOUSERecName: Full=Nucleoprotein TPR AltName: Ful…	Drosophila melanogaster;Homo sapiens;Mus musculus;Xenopus laevis;Rattus norvegicus	1.1E-25;9.9E-7;1.0E-4;2.3E-4;4.3E-4	2346;2363;2431;1997;2360	87;90;90;90;90	72;55;56;55;55	82.76%;61.11%;62.22%;61.11%;61.11%	3.71%;3.81%;3.70%;4.51%;3.81%	52.10%;53.89%;53.89%;53.89%;53.89%	2;2;1;1;1	-2;-2;-2;-2;-2	487523482;215274208;487523227;82074227;487522969	A1Z8P9;P12270;F6ZDS4;Q5EE04;F1MA98	92.4337;43.1282;45.0542;43.8986;43.1282	gi|487523482|sp|A1Z8P9.1|TPR_DROMERecName: Full=Nucleoprotein TPR AltName: Full=Megator AltName: Full=Nuclear envelope antigen Bx34	Drosophila melanogaster	1.1E-25	2346	87	72	82.76%	3.71%	52.10%	2	-2	487523482	A1Z8P9	924337	Tpr;Tpr;Tpr;TPR;tpr;TPR;Tpr;Tpr;Tpr;tpr;Tpr;Mtor;Tpr;TPR;TPR;TPR;tpr;Tpr;Mtor;Tpr;Tpr;Tpr;Tpr;Tpr;TPR;Tpr;Mtor;Tpr;Tpr;Tpr;tpr;tpr;Tpr;tpr;tpr;Tpr;Tpr;Tpr;Tpr;Tpr;Tpr;Mtor;TPR;TPR;TPR;Tpr;Tpr;Mtor;TPR;Tpr;Tpr;Tpr;Tpr;Mtor;Tpr;Tpr;tpr;Tpr;Tpr;tpr;tpr;Tpr;Tpr;Tpr;TPR;Tpr;TPR;TPR;Tpr;Mtor;tpr;tpr;Tpr;tpr;Tpr;Mtor;Tpr;Tpr;Tpr;Tpr;Tpr;Tpr;Tpr;Tpr;TPR;Tpr;TPR;Tpr;TPR;Tpr;Tpr;Tpr;Tpr;Tpr;Mtor;Tpr;Tpr;Tp…	10090;10090;10090;9606;8355;9606;10116;10116;10090;8355;10090;7227;10090;9606;9606;9606;8355;10116;7227;10116;10090;10090;10116;10090;9606;10116;7227;10090;10116;10090;8355;8355;10090;8355;8355;10116;10090;10090;10116;10116;10116;7227;9606;9606;9606;10090;10116;7227;9606;10116;10090;10090;10090;7227;10090;10116;8355;10116;10116;8355;8355;10116;10116;10116;9606;10116;9606;9606;10116;7227;8355;8355…			GO:0075733-TAS;GO:0003723-N/A;GO:0003723-ISO;GO:0005868-IEA;GO:0005868-ISS;GO:0005868-ISO;GO:0005868-IDA;GO:0016363-IEA;GO:0016363-IDA;GO:0003729-IEA;GO:0003729-ISS;GO:0003729-ISO;GO:0003729-IDA;GO:0017056-IEA;GO:0017056-ISS;GO:0017056-IDA;GO:0070840-IEA;GO:0070840-ISO;GO:0070840-IDA;GO:0031072-IEA;GO:0031072-ISS;GO:0031072-ISO;GO:0031072-IDA;GO:0016925-TAS;GO:0031990-ISS;GO:0031990-ISO;GO:003199…	intracellular transport of virus-TAS;RNA binding-N/A;RNA binding-ISO;cytoplasmic dynein complex-IEA;cytoplasmic dynein complex-ISS;cytoplasmic dynein complex-ISO;cytoplasmic dynein complex-IDA;nuclear matrix-IEA;nuclear matrix-IDA;mRNA binding-IEA;mRNA binding-ISS;mRNA binding-ISO;mRNA binding-IDA;structural constituent of nuclear pore-IEA;structural constituent of nuclear pore-ISS;structural con…	Biological Process-TAS;Molecular Function-N/A;Molecular Function-ISO;Cellular Component-IEA;Cellular Component-ISS;Cellular Component-ISO;Cellular Component-IDA;Cellular Component-IEA;Cellular Component-IDA;Molecular Function-IEA;Molecular Function-ISS;Molecular Function-ISO;Molecular Function-IDA;Molecular Function-IEA;Molecular Function-ISS;Molecular Function-IDA;Molecular Function-IEA;Molecula…	56	GO:0000122;GO:0000776;GO:0000785;GO:0003729;GO:0005215;GO:0005652;GO:0005654;GO:0005730;GO:0005737;GO:0005868;GO:0006110;GO:0006404;GO:0006409;GO:0007077;GO:0010793;GO:0015631;GO:0016363;GO:0016925;GO:0017056;GO:0019083;GO:0019898;GO:0030496;GO:0031072;GO:0031453;GO:0031490;GO:0031647;GO:0031965;GO:0031990;GO:0032888;GO:0034976;GO:0042307;GO:0042405;GO:0042803;GO:0043495;GO:0043578;GO:0044615;GO:…	negative regulation of transcription by RNA polymerase II;kinetochore;chromatin;mRNA binding;transporter activity;nuclear lamina;nucleoplasm;nucleolus;cytoplasm;cytoplasmic dynein complex;regulation of glycolytic process;RNA import into nucleus;tRNA export from nucleus;mitotic nuclear envelope disassembly;regulation of mRNA export from nucleus;tubulin binding;nuclear matrix;protein sumoylation;st…	Biological Process;Cellular Component;Cellular Component;Molecular Function;Molecular Function;Cellular Component;Cellular Component;Cellular Component;Cellular Component;Cellular Component;Biological Process;Biological Process;Biological Process;Biological Process;Biological Process;Molecular Function;Cellular Component;Biological Process;Molecular Function;Biological Process;Cellular Component;…			noIPR
Perm_DSN_contig_1037	HECD1_HUMANRecName: Full=E3 ubiquitin-protein ligase HECTD1; AltName: Full=E3 ligase for inhibin receptor; AltName: Full=EULIR; AltName: Full=HECT domain-containing protein 1; AltName: Full=HECT-type E3 ubiquitin transferase HECTD1	gtcactgcgaggaccaagcatcggtggcattcctgatgtggaaatagatttagagaataatgactggaccatattccgggcagtacaagaactgctacaagcttctcaaatgaacaaatccgataagttccgtaaagcttgggagcccacatacacgattgtgtatagagaggtaccacagcctacacaaccagatgatgcaattgatggagatgaaggccctaacacgccagtagtttcatcaaagagtggagcatcaacattgtcg	268	2	1.0E-9	65.00%	swissprot	gi|313104227|sp|Q9ULT8.3|HECD1_HUMANRecName: Full=E3 ubiquitin-protein ligase HECTD1 AltName: Full=E3 ligase for inhibin receptor AltName: Full=EULIR AltName: Full=HECT domain-containing protein 1 AltName: Full=HECT-type E3 ubiquitin transferase HECTD1;gi|302425231|sp|Q69ZR2.2|HECD1_MOUSERecName: Full=E3 ubiquitin-protein ligase HECTD1 AltName: Full=HECT domain-containing protein 1 AltName: Full=…	Homo sapiens;Mus musculus	1.0E-9;1.0E-9	2610;2618	60;60	39;39	65.00%;65.00%	2.30%;2.29%	67.16%;67.16%	1;1	2;2	313104227;302425231	Q9ULT8;Q69ZR2	56.6102;56.6102	gi|313104227|sp|Q9ULT8.3|HECD1_HUMANRecName: Full=E3 ubiquitin-protein ligase HECTD1 AltName: Full=E3 ligase for inhibin receptor AltName: Full=EULIR AltName: Full=HECT domain-containing protein 1 AltName: Full=HECT-type E3 ubiquitin transferase HECTD1	Homo sapiens	1.0E-9	2610	60	39	65.00%	2.30%	67.16%	1	2	313104227	Q9ULT8	566102	HECTD1;Hectd1;Hectd1;HECTD1;Hectd1;Hectd1;Hectd1;Hectd1;Hectd1;Hectd1;Hectd1;Hectd1;HECTD1;Hectd1;Hectd1;Hectd1;HECTD1;Hectd1;Hectd1;Hectd1;Hectd1;Hectd1;Hectd1;HECTD1;Hectd1;HECTD1;Hectd1;Hectd1;Hectd1;Hectd1;HECTD1;Hectd1;Hectd1;HECTD1;HECTD1;Hectd1;Hectd1;Hectd1;Hectd1;Hectd1;HECTD1;Hectd1;Hectd1;Hectd1;HECTD1;Hectd1;HECTD1;Hectd1;Hectd1;Hectd1;HECTD1;HECTD1	9606;10090;10090;9606;10090;10090;10090;10090;10090;10090;10090;10090;9606;10090;10090;10090;9606;10090;10090;10090;10090;10090;10090;9606;10090;9606;10090;10090;10090;10090;9606;10090;10090;9606;9606;10090;10090;10090;10090;10090;9606;10090;10090;10090;9606;10090;9606;10090;10090;10090;9606;9606			GO:0005515-IPI;GO:0005737-IBA;GO:0001843-IMP;GO:0046872-IEA;GO:0035904-IMP;GO:0001779-IMP;GO:0060707-IMP;GO:0060708-IMP;GO:0070534-IMP;GO:0070534-IDA;GO:0016740-IEA;GO:0016567-IEA;GO:0051865-IMP;GO:1903077-IMP;GO:0061630-IDA;GO:0061630-IBA;GO:0003170-IMP;GO:0003281-IMP;GO:0001892-IMP;GO:0004842-IEA	protein binding-IPI;cytoplasm-IBA;neural tube closure-IMP;metal ion binding-IEA;aorta development-IMP;natural killer cell differentiation-IMP;trophoblast giant cell differentiation-IMP;spongiotrophoblast differentiation-IMP;protein K63-linked ubiquitination-IMP;protein K63-linked ubiquitination-IDA;transferase activity-IEA;protein ubiquitination-IEA;protein autoubiquitination-IMP;negative regulat…	Molecular Function-IPI;Cellular Component-IBA;Biological Process-IMP;Molecular Function-IEA;Biological Process-IMP;Biological Process-IMP;Biological Process-IMP;Biological Process-IMP;Biological Process-IMP;Biological Process-IDA;Molecular Function-IEA;Biological Process-IEA;Biological Process-IMP;Biological Process-IMP;Molecular Function-IDA;Molecular Function-IBA;Biological Process-IMP;Biologic…	12	GO:0001779;GO:0001843;GO:0003170;GO:0003281;GO:0005515;GO:0035904;GO:0051865;GO:0060707;GO:0060708;GO:0061630;GO:0070534;GO:1903077	natural killer cell differentiation;neural tube closure;heart valve development;ventricular septum development;protein binding;aorta development;protein autoubiquitination;trophoblast giant cell differentiation;spongiotrophoblast differentiation;ubiquitin protein ligase activity;protein K63-linked ubiquitination;negative regulation of protein localization to plasma membrane	Biological Process;Biological Process;Biological Process;Biological Process;Molecular Function;Biological Process;Biological Process;Biological Process;Biological Process;Molecular Function;Biological Process;Biological Process			noIPR
Perm_DSN_contig_1038	DC1L1_RATRecName: Full=Cytoplasmic dynein 1 light intermediate chain 1; AltName: Full=Dynein light chain A; Short=DLC-A; AltName: Full=Dynein light intermediate chain 1, cytosolic	ttagtattgggtgataatgctactggtaaaacgacattagttgccaaactgcagggcgtagaaaatcccaaaaaaggttcaggtttggaatatgcctacattgatgtcaaagatgaatacagagatgacatgacccgtttaagcgtgtgggtcttagatggggatccaggccataaaaatctcttacatttcgctttgaatgaaaccaactatgcacacacnnnnnnnnnnnnnnntatctatgacacagccatggtattggctggagcaacttaaccattggattaaggtgttatccgatcacatagagacactgaaactagaacctggagaaaaagaagaagcccgccaacgtttaataacctcatggcaaagttattgtgaagttggtgatgattt…	612	10	1.5E-40	56.34%	swissprot	gi|73919261|sp|Q9QXU8.1|DC1L1_RATRecName: Full=Cytoplasmic dynein 1 light intermediate chain 1 AltName: Full=Dynein light chain A Short=DLC-A AltName: Full=Dynein light intermediate chain 1, cytosolic;gi|73919260|sp|Q8R1Q8.1|DC1L1_MOUSERecName: Full=Cytoplasmic dynein 1 light intermediate chain 1 AltName: Full=Dynein light chain A Short=DLC-A AltName: Full=Dynein light intermediate chain 1, cytos…	Rattus norvegicus;Mus musculus;Homo sapiens;Gallus gallus;Mus musculus;Macaca fascicularis;Homo sapiens;Pongo abelii;Rattus norvegicus;Dictyostelium discoideum	1.5E-40;2.4E-40;3.1E-40;1.2E-39;1.3E-37;2.4E-37;2.4E-37;2.7E-37;5.7E-36;1.1E-16	523;523;523;515;492;492;492;492;497;504	124;124;124;124;124;124;124;124;74;154	72;72;72;71;67;67;67;67;53;68	58.06%;58.06%;58.06%;57.26%;54.03%;54.03%;54.03%;54.03%;71.62%;44.16%	23.71%;23.71%;23.71%;24.08%;25.20%;25.20%;25.20%;25.20%;14.89%;30.56%	60.78%;60.78%;60.78%;60.78%;60.78%;60.78%;60.78%;60.78%;36.27%;75.49%	2;2;2;2;2;2;2;2;2;2	2;2;2;2;2;2;2;2;1;2	73919261;73919260;134047749;2494217;341940424;73919262;3287825;73919264;2494218;74850841	Q9QXU8;Q8R1Q8;Q9Y6G9;Q90828;Q6PDL0;Q4R5P6;O43237;Q5RE09;Q62698;Q54CI8	103.605;102.834;100.908;104.375;91.2781;90.1225;90.1225;90.1225;85.8853;60.4622	gi|73919261|sp|Q9QXU8.1|DC1L1_RATRecName: Full=Cytoplasmic dynein 1 light intermediate chain 1 AltName: Full=Dynein light chain A Short=DLC-A AltName: Full=Dynein light intermediate chain 1, cytosolic	Rattus norvegicus	1.5E-40	523	124	72	58.06%	23.71%	60.78%	2	2	73919261	Q9QXU8	103605	Dync1li2;DYNC1LI1;DYNC1LI1;DYNC1LI1;Dync1li1;DYNC1LI2;Dync1li2;DYNC1LI1;Dync1li2;DYNC1LI1;DYNC1LI1;DYNC1LI2;Dync1li1;DYNC1LI2;Dync1li2;DYNC1LI1;Dync1li2;DYNC1LI1;Dync1li2;Dync1li2;DYNC1LI2;Dync1li1;Dync1li1;Dync1li1;Dync1li2;Dync1li2;DYNC1LI1;Dync1li1;DYNC1LI1;Dync1li2;DYNC1LI1;DYNC1LI1;DYNC1LI2;Dync1li1;DYNC1LI1;Dync1li1;DYNC1LI1;Dync1li1;Dync1li1;Dync1li2;Dync1li2;DYNC1LI1;Dync1li1;Dync1li1;DYN…	10116;9606;9606;9606;10116;9606;10090;9031;10090;9606;9031;9541;10116;9601;10116;9606;10090;9606;10090;10090;9606;10116;10116;10116;10116;10090;9606;10116;9606;10090;9031;9606;9606;10116;9606;10116;9606;10116;10116;10090;10090;9606;10116;10090;9606;9606;10090;9606;9601;9606;10090;9606;9541;9606;9031;9606;9031;10116;9606;9031;10090;9606;9031;9606;10116;10116;10116;10116;44689;9606;10116;10116;9601…			GO:0005525-ISO;GO:0005525-IDA;GO:0003723-N/A;GO:0003723-ISO;GO:0005868-IEA;GO:0005868-ISS;GO:0005868-TAS;GO:0005868-ISO;GO:0005868-IDA;GO:0005868-IBA;GO:0051301-IEA;GO:0051642-IMP;GO:0051642-IEA;GO:0051642-ISO;GO:0016020-N/A;GO:0016020-ISO;GO:0005829-TAS;GO:0030286-IEA;GO:0030667-TAS;GO:0007062-TAS;GO:0007049-IEA;GO:0051260-IEA;GO:0051260-IDA;GO:0000777-IEA;GO:0000776-IEA;GO:0000776-ISS;GO:000077…	GTP binding-ISO;GTP binding-IDA;RNA binding-N/A;RNA binding-ISO;cytoplasmic dynein complex-IEA;cytoplasmic dynein complex-ISS;cytoplasmic dynein complex-TAS;cytoplasmic dynein complex-ISO;cytoplasmic dynein complex-IDA;cytoplasmic dynein complex-IBA;cell division-IEA;centrosome localization-IMP;centrosome localization-IEA;centrosome localization-ISO;membrane-N/A;membrane-ISO;cytosol-TAS;dynein co…	Molecular Function-ISO;Molecular Function-IDA;Molecular Function-N/A;Molecular Function-ISO;Cellular Component-IEA;Cellular Component-ISS;Cellular Component-TAS;Cellular Component-ISO;Cellular Component-IDA;Cellular Component-IBA;Biological Process-IEA;Biological Process-IMP;Biological Process-IEA;Biological Process-ISO;Cellular Component-N/A;Cellular Component-ISO;Cellular Component-TAS;Cellular…	16	GO:0000776;GO:0002376;GO:0003777;GO:0005525;GO:0005764;GO:0005770;GO:0005813;GO:0005868;GO:0005874;GO:0007018;GO:0016020;GO:0045504;GO:0046605;GO:0051260;GO:0051642;GO:1990090	kinetochore;immune system process;microtubule motor activity;GTP binding;lysosome;late endosome;centrosome;cytoplasmic dynein complex;microtubule;microtubule-based movement;membrane;dynein heavy chain binding;regulation of centrosome cycle;protein homooligomerization;centrosome localization;cellular response to nerve growth factor stimulus	Cellular Component;Biological Process;Molecular Function;Molecular Function;Cellular Component;Cellular Component;Cellular Component;Cellular Component;Cellular Component;Biological Process;Cellular Component;Molecular Function;Biological Process;Biological Process;Biological Process;Biological Process	EC:3.6.1.15	Nucleoside-triphosphate phosphatase	IPR022780;IPR008467
Perm_DSN_contig_1039	CUD2_SCHGRRecName: Full=Endocuticle structural glycoprotein SgAbd-2	tgtcgatgtaagatgaaagaaatgagacctttcttttgtaacatatgtatgtatgtctgtgcatatgtataagtgtgtgtttttccattctgttgtatttatgttttgtgatggactgttaaggtttgagtattttttttataggttagttttaccnnnnnnctaggtattaaagtatgtgtgttttgctttactttcaaatgttgccacattgctgggaaacttgcagttttttgccaactatttgcttgagaacatgttatttgttgttgtttttcaatatttgtttttcgatttcatgatttgtaaagtaatctctctctagttttccgtaatgtgtgtattcttctgcagaaattttctggttacaaaaaatcaacttagaagaatcgaccacgt…	819	20	1.2E-23	63.59%	swissprot	gi|47605413|sp|Q7M4F3.1|CUD2_SCHGRRecName: Full=Endocuticle structural glycoprotein SgAbd-2;gi|47605412|sp|Q7M4F2.1|CUD8_SCHGRRecName: Full=Endocuticle structural glycoprotein SgAbd-8;gi|47605411|sp|Q7M4F1.1|CUD4_SCHGRRecName: Full=Endocuticle structural glycoprotein SgAbd-4;gi|461860|sp|P21799.3|CUD4_LOCMIRecName: Full=Endocuticle structural glycoprotein ABD-4;gi|47605410|sp|Q7M4F0.1|CUD9_SCHGRR…	Schistocerca gregaria;Schistocerca gregaria;Schistocerca gregaria;Locusta migratoria;Schistocerca gregaria;Schistocerca gregaria;Manduca sexta;Bombyx mori;Bombyx mori;Manduca sexta;Helicoverpa armigera;Hyalophora cecropia;Bombyx mori;Drosophila melanogaster;Manduca sexta;Drosophila melanogaster;Schistocerca gregaria;Lonomia obliqua;Locusta migratoria;Schistocerca gregaria	1.2E-23;8.3E-20;7.7E-19;1.3E-18;4.0E-17;1.6E-16;2.2E-16;3.8E-16;7.4E-16;6.7E-15;2.0E-14;8.5E-14;2.0E-13;2.7E-13;7.6E-13;4.4E-12;5.3E-12;8.2E-12;4.9E-11;6.5E-11	135;139;116;116;129;184;106;174;143;110;109;105;239;184;125;104;119;180;82;82	77;91;79;79;91;82;78;71;107;113;80;87;77;102;102;108;84;124;60;60	58;61;54;53;58;52;55;49;64;58;51;57;54;55;56;61;51;63;42;42	75.32%;67.03%;68.35%;67.09%;63.74%;63.41%;70.51%;69.01%;59.81%;51.33%;63.75%;65.52%;70.13%;53.92%;54.90%;56.48%;60.71%;50.81%;70.00%;70.00%	57.04%;65.47%;68.10%;68.10%;70.54%;44.57%;73.58%;40.80%;74.83%;102.73%;73.39%;82.86%;32.22%;55.43%;81.60%;103.85%;70.59%;68.89%;73.17%;73.17%	28.21%;33.33%;28.94%;28.94%;33.33%;30.04%;28.57%;26.01%;39.19%;41.39%;29.30%;31.87%;28.21%;37.36%;37.36%;39.56%;30.77%;45.42%;21.98%;21.98%	1;1;1;1;1;1;1;1;1;1;1;1;1;1;1;1;1;1;1;1	-2;-2;-2;-2;-2;-2;-2;-2;-2;-2;-2;-2;-2;-2;-2;-2;-2;-2;-2;-2	47605413;47605412;47605411;461860;47605410;47605414;3121956;3913392;3913391;3121953;3913261;1169129;44889043;117642;117623;41019142;47605409;233166519;3913394;3913395	Q7M4F3;Q7M4F2;Q7M4F1;P21799;Q7M4F0;Q7M4F4;Q94984;O02388;O02387;Q25504;O02443;P45589;Q08738;P14484;P13229;P92192;Q7M4E9;P85197;P56561;P56562	96.2857;86.2705;82.8037;82.4185;78.5666;78.5666;76.2554;77.411;75.8702;72.4034;70.8626;68.9366;71.2478;69.707;67.0106;64.3142;64.6994;65.4698;60.8474;60.4622	gi|47605413|sp|Q7M4F3.1|CUD2_SCHGRRecName: Full=Endocuticle structural glycoprotein SgAbd-2	Schistocerca gregaria	1.2E-23	135	77	58	75.32%	57.04%	28.21%	1	-2	47605413	Q7M4F3	962857	Lcp65Ab1;P56561;Pcp;Lcp65Ab1;P21799;Q7M4F4;Pcp;LCP16/17;LCP17;Q7M4E9;Pcp;Lcp65Ab1;Q7M4F1;LCP30;LCP1;CP12;P56562;Lcp65Ab1;LCP-14;CP14.6;CP14.6;Pcp;Q7M4F1;Pcp;LCP22;LCP-14;Lcp65Ab1;LCP22;Q7M4F0;LCP17;Lcp65Ab1;Q7M4F3;LCP30;Lcp65Ab1;Q7M4F0;Q7M4F3;P21799;CP12;Pcp;Pcp;P85197;Lcp65Ab1;P56561;Pcp;LCP1;Lcp65Ab1;Lcp65Ab1;P56562;Lcp65Ab1;Q7M4F2;Lcp65Ab1;Pcp;Lcp65Ab1;Pcp;Lcp65Ab1;Lcp65Ab1;LCP16/17;Q7M4F4;Pcp…	7227;7004;7227;7227;7004;7010;7227;7130;7091;7010;7227;7227;7010;7091;29058;7123;7010;7227;7130;7130;7130;7227;7010;7227;7091;7130;7227;7091;7010;7091;7227;7010;7091;7227;7010;7010;7004;7123;7227;7227;304329;7227;7004;7227;29058;7227;7227;7010;7227;7010;7227;7227;7227;7227;7227;7227;7130;7010;7227;304329;7227;7010;7010;7227;7227;7227			GO:0040003-ISM;GO:0008011-ISS;GO:0008011-TAS;GO:0008363-NAS;GO:0008010-ISS;GO:0008010-NAS;GO:0008010-ISM;GO:0031012-ISM;GO:0042302-IEA;GO:0042302-IBA;GO:0005576-NAS	chitin-based cuticle development-ISM;structural constituent of pupal chitin-based cuticle-ISS;structural constituent of pupal chitin-based cuticle-TAS;larval chitin-based cuticle development-NAS;structural constituent of chitin-based larval cuticle-ISS;structural constituent of chitin-based larval cuticle-NAS;structural constituent of chitin-based larval cuticle-ISM;extracellular matrix-ISM;struc…	Biological Process-ISM;Molecular Function-ISS;Molecular Function-TAS;Biological Process-NAS;Molecular Function-ISS;Molecular Function-NAS;Molecular Function-ISM;Cellular Component-ISM;Molecular Function-IEA;Molecular Function-IBA;Cellular Component-NAS	1	GO:0042302	structural constituent of cuticle	Molecular Function			IPR000618;IPR000618;noIPR;noIPR;IPR031311;IPR000618
Perm_DSN_contig_104	---NA---	ccgaaggcgacacggaaagtctcacctaattcggcaaaagtatcggcggcagtttgtaaaatctgtggactagtcttcatgaaagccatatgagcattacccaataggggtatttgtttgggtgtgggaattgtgtccnnnnnnnnnnnnnnnnnnnnnnnnnnnnnngataatattcatataggacagcaatgaggccaatggcaaagagcatggtcgtataagtgctggatccctcagcagccatggcggcagctccgggctgcactgtttcctgcaatacctcgacagacattttc	299
Perm_DSN_contig_1040	---NA---	ggatatggtttattgagaacgtgtaaatttaacatgacttttaatccaaatgcagaaaagtgtttaccaaattaccgttgtaaaattggcctggtacccgaagaatattgtaacgttgtagccgacggtgtacctattaaggatcctaatacaagtnnnnnnnnnnnnnnnnnnnnnnnnnnnnnnnnnnnnnnnnnnnnnnnnnnnnnnnnnnnaatgtttcgaaaggaaaatgtacgaaggttaaaaacccaggaacaacgcaaaagccacaaactaccacagaaatcccggaaacaactgaaattcccgaaggcccagaaacaacaggcaagcctcaa	341
Perm_DSN_contig_1041	---NA---	gtaggtggcgtagtttggggactttcacttgtttctggatttgcaggtgctgtaattgttgttggctgagttgtacataaagtggattctgggcctacgggtgtttgcggatattgtgtggtttctgttacttcagttgtttcgggtccttggcttgtttccgttgtttgaggttttcctgttgtttgaggcttgcctgtagtttcaggggtttcttcgggtgtttgcggatatttggtagtttctgttacatcagtagtttcgggtccttggcttgtttccgtggttggaggcttggccgttgtttgaggcttgcct	318																																														noIPR
Perm_DSN_contig_1042	KDIS_RATRecName: Full=Kinase D-interacting substrate of 220 kDa; AltName: Full=Ankyrin repeat-rich membrane-spanning protein	gttcaattgttattagatcacggagctgatttggaacatagagatatgggcggctggacatctctaatgtgggctgcctatcgtgggcacaccgaacttgtacgattcttccttgataaaggtgctgnnnnnnnnnnnnnnnnnnnnnnnnnnnnnnnnnnnnnnnnnnnnnnnnnnnnnnnnnnnnnnnnntggggctaaagttaatgttggtgataaatatggcacaacagctttggtatgggcctgccgcaagggcaatgtagagattgtggatactctgttgaaagctggtgctaatgtcgatacagctggtatgtattcatggactcccttactagtggctgcctcgggaggccatacggagtgtgtaacctcagtgctggaaaagaaacctaa…	531	20	9.1E-44	59.17%	swissprot	gi|81906242|sp|Q9EQG6.2|KDIS_RATRecName: Full=Kinase D-interacting substrate of 220 kDa AltName: Full=Ankyrin repeat-rich membrane-spanning protein;gi|172044825|sp|Q9ULH0.3|KDIS_HUMANRecName: Full=Kinase D-interacting substrate of 220 kDa AltName: Full=Ankyrin repeat-rich membrane-spanning protein;gi|172045712|sp|Q7T163.2|KDIS_DANRERecName: Full=Kinase D-interacting substrate of 220 kDa AltName: …	Rattus norvegicus;Homo sapiens;Danio rerio;Homo sapiens;Mus musculus;Homo sapiens;Homo sapiens;Caenorhabditis elegans;Methanosarcina mazei Go1;Homo sapiens;Mus musculus;Drosophila melanogaster;Homo sapiens;Acanthamoeba polyphaga mimivirus;Homo sapiens;Gallus gallus;Mus musculus;Homo sapiens;Mus musculus;Mus musculus	9.1E-44;1.7E-43;8.4E-41;9.2E-21;1.2E-20;6.8E-20;1.2E-17;2.4E-17;9.9E-17;1.2E-16;1.2E-16;1.4E-16;1.7E-16;1.9E-16;3.3E-16;4.2E-16;4.5E-16;1.1E-15;1.2E-15;1.4E-15	1762;1771;1672;305;306;1429;2542;466;360;3957;3898;4001;1430;421;2603;319;2603;4377;1961;475	112;112;112;112;112;112;94;109;112;96;96;113;112;108;94;108;94;112;112;110	80;80;80;62;63;67;58;66;67;53;53;63;59;55;57;63;57;62;62;61	71.43%;71.43%;71.43%;55.36%;56.25%;59.82%;61.70%;60.55%;59.82%;55.21%;55.21%;55.75%;52.68%;50.93%;60.64%;58.33%;60.64%;55.36%;55.36%;55.45%	6.36%;6.32%;6.70%;36.72%;36.60%;7.84%;3.70%;23.39%;31.11%;2.43%;2.46%;2.82%;7.83%;25.65%;3.61%;33.86%;3.61%;2.56%;5.71%;23.16%	63.28%;63.28%;63.28%;63.28%;63.28%;63.28%;53.11%;61.58%;63.28%;54.24%;54.24%;63.84%;63.28%;61.02%;53.11%;61.02%;53.11%;63.28%;63.28%;62.15%	10;11;11;3;4;19;20;1;9;20;20;19;8;9;20;2;20;20;20;4	2;2;2;2;2;2;2;2;2;2;2;2;2;2;2;2;2;2;2;2	81906242;172044825;172045712;74723447;81895664;254763437;74750718;75025078;34395894;387912917;223634791;74947744;317373595;82019348;160019013;82132002;160017861;257051061;410591585;384872320	Q9EQG6;Q9ULH0;Q7T163;Q86SG2;Q812A3;Q9ULJ7;Q8IWZ3;Q9TZC4;Q8Q0U0;Q01484;Q8C8R3;Q9VCA8;P53355;Q5UPG5;O75179;Q7ZT11;Q99NH0;Q12955;G5E8K5;Q8VD46	134.42;135.576;131.724;89.7373;89.3521;75.8702;71.2478;81.6481;72.4034;72.7886;72.0182;65.855;70.4774;62.7734;68.1662;77.411;67.781;71.2478;71.2478;58.9214	gi|81906242|sp|Q9EQG6.2|KDIS_RATRecName: Full=Kinase D-interacting substrate of 220 kDa AltName: Full=Ankyrin repeat-rich membrane-spanning protein	Rattus norvegicus	9.1E-44	1762	112	80	71.43%	6.36%	63.28%	10	2	81906242	Q9EQG6	134.42	ANKRD17;Ank3;Ank2;Ank2;Ank2;mask;ANKRD17;KIDINS220;DAPK1;Ank2;pat-4;Ank2;ANK2;ANK3;Kidins220;Ank2;ANK3;mask;Ank2;ANK3;Asz1;Ankrd17;kidins220b;DAPK1;DAPK1;KIDINS220;DAPK1;DAPK1;ANKRD17;Ank3;DAPK1;Ankrd17;DAPK1;DAPK1;ANKRD1;Ankrd17;DAPK1;DAPK1;ANK3;ANK2;Ankrd17;DAPK1;pat-4;Ankrd17;Ank2;ANK2;Ank3;Ank3;DAPK1;Ank2;mask;Asz1;Ank2;KIDINS220;ANK2;Asz1;ANK2;Asz1;KIDINS220;ANK3;DAPK1;mask;Ank3;KIDINS220;AN…	9606;10090;10090;10090;10090;7227;9606;9606;9606;10090;6239;10090;9606;9606;10116;10090;9606;7227;10090;9606;10090;10090;7955;9606;9606;9606;9606;9606;9606;10090;9606;10090;9606;9606;9031;10090;9606;9606;9606;9606;10090;9606;6239;10090;10090;9606;10090;10090;9606;10090;7227;10090;10090;9606;9606;10090;9606;10090;9606;9606;9606;7227;10090;9606;9606;9606;9606;9031;6239;9606;9031;9606;9606;9606;9606…			GO:0045087-IEA;GO:0045087-ISO;GO:0045087-IDA;GO:0045087-IBA;GO:0001701-IEA;GO:0001701-ISO;GO:0045760-TAS;GO:0086070-IMP;GO:0048471-IDA;GO:0010650-ISS;GO:0016529-ISS;GO:0031594-ISS;GO:0006275-IMP;GO:0006275-IEA;GO:0006275-ISS;GO:0006275-ISO;GO:0060361-IMP;GO:1900246-IEA;GO:1900246-ISS;GO:1900246-ISO;GO:1900246-IDA;GO:1900245-IEA;GO:1900245-ISS;GO:1900245-ISO;GO:1900245-IDA;GO:0007005-IMP;GO:000368…	innate immune response-IEA;innate immune response-ISO;innate immune response-IDA;innate immune response-IBA;in utero embryonic development-IEA;in utero embryonic development-ISO;positive regulation of action potential-TAS;SA node cell to atrial cardiac muscle cell communication-IMP;perinuclear region of cytoplasm-IDA;positive regulation of cell communication by electrical coupling-ISS;sarcoplasmi…	Biological Process-IEA;Biological Process-ISO;Biological Process-IDA;Biological Process-IBA;Biological Process-IEA;Biological Process-ISO;Biological Process-TAS;Biological Process-IMP;Cellular Component-IDA;Biological Process-ISS;Cellular Component-ISS;Cellular Component-ISS;Biological Process-IMP;Biological Process-IEA;Biological Process-ISS;Biological Process-ISO;Biological Process-IMP;Biologic…	108	GO:0000186;GO:0000281;GO:0000785;GO:0001701;GO:0001955;GO:0003283;GO:0003682;GO:0004674;GO:0005178;GO:0005200;GO:0005654;GO:0005770;GO:0005829;GO:0005912;GO:0005923;GO:0006275;GO:0006417;GO:0006631;GO:0007140;GO:0007155;GO:0007229;GO:0007283;GO:0007411;GO:0007519;GO:0008091;GO:0008305;GO:0009069;GO:0009791;GO:0009925;GO:0010506;GO:0010628;GO:0010629;GO:0010881;GO:0010960;GO:0010976;GO:0014069;GO:…	activation of MAPKK activity;mitotic cytokinesis;chromatin;in utero embryonic development;blood vessel maturation;atrial septum development;chromatin binding;protein serine/threonine kinase activity;integrin binding;structural constituent of cytoskeleton;nucleoplasm;late endosome;cytosol;adherens junction;bicellular tight junction;regulation of DNA replication;regulation of translation;fatty acid…	Biological Process;Biological Process;Cellular Component;Biological Process;Biological Process;Biological Process;Molecular Function;Molecular Function;Molecular Function;Molecular Function;Cellular Component;Cellular Component;Cellular Component;Cellular Component;Cellular Component;Biological Process;Biological Process;Biological Process;Biological Process;Biological Process;Biological Process;…	EC:2.7.11	Transferring phosphorus-containing groups	noIPR;IPR036770;IPR020683;noIPR;noIPR;IPR002110;IPR020683;IPR002110;IPR002110;IPR020683;IPR036770
Perm_DSN_contig_1043	MOT5_MOUSERecName: Full=Monocarboxylate transporter 5; Short=MCT 5	gtggttagtgatgctttggttgatttattttttaacggctacaatcgacttttttccatcacctgcttgctgtggactgggtaaagttttgacgattttcggtactattgttatgggttgatcctcttcgtcctcttcatgttcatcgatgggtgtcagggtttctgcatgggcgggcgaatcttgagatttggaacatctcttcagacagggtgccaaaaagctggttaccgttgacacagcaaacagaccaccggccataaagaagggtaaatcgtaggtttgtgtagcatcgtatactgctccggccaaaggtgaaccaatgatggcagcaaaacctctgaatagaatcaacaaaccaaaggcattggttaatttatccaaacccaacaaatcgac…	974	20	2.1E-29	51.02%	swissprot	gi|81878784|sp|Q8R0M8.1|MOT5_MOUSERecName: Full=Monocarboxylate transporter 5 Short=MCT 5;gi|6225706|sp|O15374.1|MOT5_HUMANRecName: Full=Monocarboxylate transporter 5 Short=MCT 5 AltName: Full=Monocarboxylate transporter 4 Short=MCT 4 AltName: Full=Solute carrier family 16 member 4;gi|81878442|sp|Q8K1C7.1|MOT14_MOUSERecName: Full=Monocarboxylate transporter 14 Short=MCT 14 AltName: Full=Solute ca…	Mus musculus;Homo sapiens;Mus musculus;Mus musculus;Homo sapiens;Homo sapiens;Rattus norvegicus;Mus musculus;Mus musculus;Homo sapiens;Rattus norvegicus;Pongo abelii;Gallus gallus;Mus musculus;Homo sapiens;Gallus gallus;Danio rerio;Homo sapiens;Homo sapiens;Homo sapiens	2.1E-29;2.3E-28;8.5E-24;3.3E-23;3.4E-23;8.6E-23;1.7E-22;3.9E-22;3.3E-21;1.1E-19;2.6E-19;3.4E-19;4.1E-19;4.9E-19;5.1E-19;3.9E-18;1.1E-17;4.5E-17;7.6E-17;2.1E-16	500;487;512;607;510;523;492;492;508;509;514;509;473;512;504;542;505;478;515;465	228;198;197;268;197;193;282;278;207;201;177;201;223;177;230;263;185;272;151;226	115;106;106;133;104;105;140;138;107;103;95;103;106;95;115;126;95;122;84;108	50.44%;53.54%;53.81%;49.63%;52.79%;54.40%;49.65%;49.64%;51.69%;51.24%;53.67%;51.24%;47.53%;53.67%;50.00%;47.91%;51.35%;44.85%;55.63%;47.79%	45.60%;40.66%;38.48%;44.15%;38.63%;36.90%;57.32%;56.50%;40.75%;39.49%;34.44%;39.49%;47.15%;34.57%;45.63%;48.52%;36.63%;56.90%;29.32%;48.60%	70.23%;60.99%;60.68%;82.55%;60.68%;59.45%;86.86%;85.63%;63.76%;61.91%;54.52%;61.91%;68.69%;54.52%;70.84%;81.01%;56.98%;83.78%;46.51%;69.61%	1;1;1;1;1;1;1;1;1;1;1;1;1;1;1;1;1;1;1;1	-3;-3;-3;-3;-3;-3;-3;-3;-3;-3;-3;-3;-3;-3;-3;-3;-3;-3;-3;-3	81878784;6225706;81878442;380876940;74738645;206729880;13431667;13431677;81885900;74723223;81871541;75054762;13431685;123784346;17433295;6226943;166218983;313104141;74751472;6225705	Q8R0M8;O15374;Q8K1C7;B1AT66;Q7RTX9;O15403;O70461;O35308;Q7TM99;Q7RTY1;Q91Y77;Q5R5M4;P57788;Q3U9N9;O95907;Q90632;A1L1W9;O60669;Q8TF71;O15427	120.553;117.472;104.76;103.605;102.834;102.064;100.908;99.7525;97.4413;92.8189;91.6633;91.2781;90.8929;90.8929;90.8929;88.1965;87.0409;85.1149;84.3445;82.8037	gi|81878784|sp|Q8R0M8.1|MOT5_MOUSERecName: Full=Monocarboxylate transporter 5 Short=MCT 5	Mus musculus	2.1E-29	500	228	115	50.44%	45.60%	70.23%	1	-3	81878784	Q8R0M8	120553	slc16a10;SLC16A10;slc16a10;SLC16A10;Slc16a8;SLC16A4;Slc16a4;SLC16A9;Slc16a8;Slc16a10;Slc16a10;Slc16a14;Slc16a4;Slc16a8;Slc16a8;SLC16A3;Slc16a8;Slc16a8;SLC16A4;SLC16A10;Slc16a8;Slc16a8;SLC16A3;SLC16A7;Slc16a10;SLC16A3;SLC16A7;SLC16A8;SLC16A3;SLC16A7;SLC16A3;SLC16A3;Slc16a4;Slc16a8;SLC16A3;Slc16a9;Slc16a10;Slc16a10;SLC16A4;Slc16a10;slc16a10;SLC16A9;SLC16A14;Slc16a9;SLC16A3;Slc16a10;slc16a10;SLC16A1…	7955;9606;7955;9606;10090;9606;10090;9601;10090;10090;10116;10090;10090;10116;10090;9606;10116;10090;9606;9606;10116;10090;9606;9606;10116;9606;9606;9606;9031;9606;9606;9606;10090;10116;9031;10090;10090;10116;9606;10090;7955;9606;9606;10090;9606;10090;7955;9606;9606;9031;9606;9606;10090;9606;9606;9606;9606;10116;9606;9606;9606;9606;9606;9031;9031;10116;10116;10090;9606;10090;10090;10090;9606;9606…			GO:0003723-N/A;GO:0009925-IDA;GO:0016020-IEA;GO:0016020-TAS;GO:0016021-IEA;GO:0016021-IBA;GO:0035879-IEA;GO:0015727-TAS;GO:0016323-IEA;GO:0016323-TAS;GO:0050833-IDA;GO:0015801-IEA;GO:0015801-TAS;GO:0070327-IEA;GO:0015129-EXP;GO:0015129-IEA;GO:0015129-ISO;GO:0015129-TAS;GO:0015129-IDA;GO:0015349-IEA;GO:0055085-IEA;GO:0035873-IMP;GO:0035873-IEA;GO:1901475-IEA;GO:1901475-IDA;GO:0046415-IMP;GO:004641…	RNA binding-N/A;basal plasma membrane-IDA;membrane-IEA;membrane-TAS;integral component of membrane-IEA;integral component of membrane-IBA;plasma membrane lactate transport-IEA;lactate transport-TAS;basolateral plasma membrane-IEA;basolateral plasma membrane-TAS;pyruvate transmembrane transporter activity-IDA;aromatic amino acid transport-IEA;aromatic amino acid transport-TAS;thyroid hormone trans…	Molecular Function-N/A;Cellular Component-IDA;Cellular Component-IEA;Cellular Component-TAS;Cellular Component-IEA;Cellular Component-IBA;Biological Process-IEA;Biological Process-TAS;Cellular Component-IEA;Cellular Component-TAS;Molecular Function-IDA;Biological Process-IEA;Biological Process-TAS;Biological Process-IEA;Molecular Function-EXP;Molecular Function-IEA;Molecular Function-ISO;Molecula…	10	GO:0005488;GO:0006082;GO:0006865;GO:0008028;GO:0015171;GO:0015291;GO:0015727;GO:0016021;GO:0016323;GO:1905039	binding;organic acid metabolic process;amino acid transport;monocarboxylic acid transmembrane transporter activity;amino acid transmembrane transporter activity;secondary active transmembrane transporter activity;lactate transport;integral component of membrane;basolateral plasma membrane;carboxylic acid transmembrane transport	Molecular Function;Biological Process;Biological Process;Molecular Function;Molecular Function;Molecular Function;Biological Process;Cellular Component;Cellular Component;Biological Process			noIPR;IPR011701;noIPR;noIPR;IPR020846;IPR036259
Perm_DSN_contig_1045	NDUA8_HUMANRecName: Full=NADH dehydrogenase	gtcgtcgggtaatccaggtgtagcatctggatatattttcttttccggcttaggaggagcaggacgatcagtggcatggatcctcgctctggtaaagtatccataatcgggacgatcaatatcgaagtgatctttcatgcatttatcaaaaacaccctgtgtttttcggcagtggctaaaagacattgttccacttgatttatccaagcaattggcatattgcatgaattcttcgtggcaacttttttttaccttccggaagaaatccattgcgcaaccagtaacagacttaccctcattcaagcatgccctaggatcatccagttcttgacgacataacatgaattcattgttctgatgttcacaggtttttcccaaatgaaagg	386	8	9.5E-33	53.82%	swissprot	gi|8039804|sp|P51970.3|NDUA8_HUMANRecName: Full=NADH dehydrogenase [ubiquinone] 1 alpha subcomplex subunit 8 AltName: Full=Complex I-19kD Short=CI-19kD AltName: Full=Complex I-PGIV Short=CI-PGIV AltName: Full=NADH-ubiquinone oxidoreductase 19 kDa subunit/gi|115502291|sp|Q0MQB0.3|NDUA8_GORGORecName: Full=NADH dehydrogenase [ubiquinone] 1 alpha subcomplex subunit 8 AltName: Full=Complex I-19kD Shor…	Homo sapiens/Gorilla gorilla gorilla/Pan troglodytes;Mus musculus;Pongo abelii/Pongo pygmaeus;Bos taurus;Arabidopsis thaliana;Neurospora crassa OR74A;Arabidopsis thaliana;Dictyostelium discoideum	9.5E-33;9.5E-33;1.3E-32;7.9E-31;2.4E-8;3.3E-8;1.0E-7;4.1E-4	172;172;172;172;106;183;108;104	128;128;128;128;80;95;80;67	73;73;73;71;41;48;40;35	57.03%;57.03%;57.03%;55.47%;51.25%;50.53%;50.00%;52.24%	74.42%;74.42%;74.42%;74.42%;75.47%;51.91%;74.07%;64.42%	99.48%;99.48%;99.48%;99.48%;62.18%;73.83%;62.18%;52.07%	1;1;1;1;1;1;1;1	-3;-3;-3;-3;-3;-3;-3;-3	115502291/8039804/115502292;32363402;269969370/269969369;1171870;75156052;51704263;75207268;74854106	P51970/Q0MQB0/Q0MQB1;Q9DCJ5;P0CB92/P0CB91;P42029;Q8LGE7;P21976;Q9SQT4;Q54P46	115.931;115.931;115.546;110.923;51.6026;52.7582;50.0618;40.4318	gi|115502292|sp|Q0MQB1.3|NDUA8_PANTRRecName: Full=NADH dehydrogenase [ubiquinone] 1 alpha subcomplex subunit 8 AltName: Full=Complex I-19kD Short=CI-19kD AltName: Full=NADH-ubiquinone oxidoreductase 19 kDa subunit/gi|8039804|sp|P51970.3|NDUA8_HUMANRecName: Full=NADH dehydrogenase [ubiquinone] 1 alpha subcomplex subunit 8 AltName: Full=Complex I-19kD Short=CI-19kD AltName: Full=Complex I-PGIV Shor…	Gorilla gorilla gorilla/Homo sapiens/Pan troglodytes	9.5E-33	172	128	73	57.03%	74.42%	99.48%	1	-3	115502291;8039804;115502292	P51970;Q0MQB0;Q0MQB1	115931	Ndufa8;NDUFA8;Ndufa8;At3g06310;At3g06310;At5g18800;At5g18800;NDUFA8;Ndufa8;NDUFA8;At5g18800;Ndufa8;NDUFA8;At3g06310;NDUFA8;NDUFA8;Ndufa8;NDUFA8;NDUFA8;At5g18800;NDUFA8;NDUFA8;NDUFA8;NDUFA8;NDUFA8;NDUFA8;NDUFA8;NDUFA8;NDUFA8;Ndufa8;NDUFA8;NDUFA8;At3g06310;NDUFA8;NDUFA8;NDUFA8;NDUFA8;NDUFA8;At3g06310;NDUFA8;NDUFA8;At3g06310;ndufa8;NDUFA8;Ndufa8;NDUFA8;Ndufa8;Ndufa8;B1O14.280;NDUFA8;NDUFA8;NDUFA8;ND…	10090;9600;10090;3702;3702;3702;3702;9600;10090;9598;3702;10090;9600;3702;9598;9595;10090;9598;9598;3702;9600;9595;9595;9598;9598;9598;9595;9913;9595;10090;9913;9600;3702;9601;9606;9913;9606;9606;3702;9606;9598;3702;44689;9595;10090;9606;10090;10090;367110;9606;9606;9600;9606;9913;9598;9600;9606;9606;9606;10090;367110;9601;10090;9913;9606;9913;9606;9913;3702;9606;3702;44689;44689;9606;9606;9606;9…			GO:0005747-IEA;GO:0005747-ISS;GO:0005747-NAS;GO:0005747-ISO;GO:0005747-IDA;GO:0005747-IBA;GO:0005758-IEA;GO:0005758-ISO;GO:0005758-IDA;GO:0005739-IEA;GO:0005739-ISS;GO:0005739-ISO;GO:0005739-IDA;GO:0006120-IEA;GO:0006120-NAS;GO:0006120-TAS;GO:0016020-IEA;GO:0045892-ISS;GO:0070469-IEA;GO:0055114-IEA;GO:0008137-NAS;GO:0008137-ISS;GO:0008137-TAS;GO:0032981-IMP;GO:0032981-IEA;GO:0032981-ISS;GO:003298…	mitochondrial respiratory chain complex I-IEA;mitochondrial respiratory chain complex I-ISS;mitochondrial respiratory chain complex I-NAS;mitochondrial respiratory chain complex I-ISO;mitochondrial respiratory chain complex I-IDA;mitochondrial respiratory chain complex I-IBA;mitochondrial intermembrane space-IEA;mitochondrial intermembrane space-ISO;mitochondrial intermembrane space-IDA;mitochond…	Cellular Component-IEA;Cellular Component-ISS;Cellular Component-NAS;Cellular Component-ISO;Cellular Component-IDA;Cellular Component-IBA;Cellular Component-IEA;Cellular Component-ISO;Cellular Component-IDA;Cellular Component-IEA;Cellular Component-ISS;Cellular Component-ISO;Cellular Component-IDA;Biological Process-IEA;Biological Process-NAS;Biological Process-TAS;Cellular Component-IEA;Biologic…	4	GO:0005747;GO:0005758;GO:0032981;GO:0055114	mitochondrial respiratory chain complex I;mitochondrial intermembrane space;mitochondrial respiratory chain complex I assembly;oxidation-reduction process	Cellular Component;Cellular Component;Biological Process;Biological Process			IPR010625;noIPR;noIPR;noIPR;noIPR;noIPR
Perm_DSN_contig_1046	KPYK_DROMERecName: Full=Pyruvate kinase; Short=PK	caagaagcctcgtcccactcgcgctgaaatttcagacgtagccaatgctgtccttgatggagccgattgtgttatgttgtccggagaaactgccaagggcgaatatccattggaatgtgtgtcgaccatggcaaagacatgcaaagaggcagaagctgctttgtggcatagaaatctatttagcgatttggtacgtgcaacccagtcgttcactttggatgctgcccatg	230	20	1.1E-37	80.23%	swissprot	gi|27923979|sp|O62619.2|KPYK_DROMERecName: Full=Pyruvate kinase Short=PK;gi|73916936|sp|P11979.2|KPYM_FELCARecName: Full=Pyruvate kinase PKM AltName: Full=Pyruvate kinase muscle isozyme;gi|75061500|sp|Q5NVN0.3|KPYM_PONABRecName: Full=Pyruvate kinase PKM AltName: Full=Pyruvate kinase muscle isozyme;gi|2851533|sp|P11974.4|KPYM_RABITRecName: Full=Pyruvate kinase PKM AltName: Full=Pyruvate kinase mus…	Drosophila melanogaster;Felis catus;Pongo abelii;Oryctolagus cuniculus;Rattus norvegicus;Gallus gallus;Homo sapiens;Mus musculus;Homo sapiens;Canis lupus familiaris;Aspergillus nidulans FGSC A4;Aspergillus niger;Agaricus bisporus;Mus musculus;Rattus norvegicus;Candida albicans SC5314;Saccharomyces cerevisiae S288C;[Candida] glabrata CBS 138;Yarrowia lipolytica CLIB122;Trypanoplasma borreli	1.1E-37;9.1E-27;3.3E-26;4.4E-26;6.1E-26;5.4E-25;2.0E-24;2.2E-24;2.8E-24;4.0E-24;9.7E-24;2.9E-23;4.8E-23;5.3E-23;6.5E-23;1.9E-22;2.4E-22;8.5E-22;8.6E-22;1.0E-21	533;531;531;531;531;530;531;531;574;574;526;526;532;574;574;504;506;508;515;498	66;71;71;71;71;65;65;65;65;65;61;61;67;65;65;61;65;65;71;70	64;56;56;56;56;53;52;52;52;53;51;50;54;51;51;49;50;50;54;53	96.97%;78.87%;78.87%;78.87%;78.87%;81.54%;80.00%;80.00%;80.00%;81.54%;83.61%;81.97%;80.60%;78.46%;78.46%;80.33%;76.92%;76.92%;76.06%;75.71%	12.38%;13.37%;13.37%;13.37%;13.37%;12.26%;12.24%;12.24%;11.32%;11.32%;11.60%;11.60%;12.59%;11.32%;11.32%;12.10%;12.85%;12.80%;13.79%;14.06%	86.09%;92.61%;92.61%;92.61%;92.61%;84.78%;84.78%;84.78%;84.78%;84.78%;79.57%;79.57%;87.39%;84.78%;84.78%;79.57%;84.78%;84.78%;92.61%;91.30%	1;1;1;1;1;1;1;1;1;1;1;1;1;1;1;1;1;1;1;1	2;2;2;2;2;2;2;2;2;2;2;2;2;2;2;2;2;2;2;2	27923979;73916936;75061500;2851533;125601;125608;20178296;146345448;8247933;380865393;146345447;2497537;12643655;1730067;729908;353526331;1730063;54036109;54041236;4033434	O62619;P11979;Q5NVN0;P11974;P11980;P00548;P14618;P52480;P30613;Q29536;P22360;Q12669;O94122;P53657;P12928;P46614;P52489;Q6FV12;P30614;Q27788	134.035;103.99;102.449;102.064;101.679;98.9821;97.4413;97.4413;97.0561;96.6709;95.5153;94.3597;93.5893;93.5893;93.2041;92.0485;91.6633;90.1225;90.1225;89.7373	gi|27923979|sp|O62619.2|KPYK_DROMERecName: Full=Pyruvate kinase Short=PK	Drosophila melanogaster	1.1E-37	533	66	64	96.97%	12.38%	86.09%	1	2	27923979	O62619	134035	Pkm;PKM;PKM;pkiA;PKLR;Pklr;PYK2;pkiA;CDC19;CDC19;PKLR;PKM;PKM;Pklr;pkiA;Pkm;Pklr;CDC19;CDC19;PYK2;PYK2;Pklr;pkiA;PKLR;PKLR;PKM;PKLR;PKM;Pklr;PYK2;Pkm;PKLR;pkiA;PKLR;pkiA;Pklr;pkiA;Pkm;CDC19;CDC19;PKM;CDC19;PYK2;PKLR;Pkm;PKLR;Pklr;Pklr;PYK2;PKM;PKM;pkiA;PKM;CDC19;PKM;PYK;PYK2;PyK;Pklr;PyK;CDC19;PKLR;Pklr;pkiA;PKM;PKM;PKLR;PKM;PKLR;pkiA;Pklr;PKLR;CDC19;Pklr;PKM;PKM;PKM;PKM;PKM;PKLR;Pkm;pkiA;PYK2;PK…	10116;9685;9601;227321;9606;10116;559292;227321;237561;237561;9606;9606;9031;10116;5341;10116;10116;237561;237561;559292;559292;10116;5341;9615;9606;9986;9615;9606;10116;559292;10090;9606;5061;9606;227321;10116;5341;10090;237561;237561;9986;237561;284593;9606;10090;9615;10116;10116;284593;9606;9606;5061;9601;237561;9031;5710;284593;7227;10116;7227;237561;9606;10116;5061;9685;9986;9615;9601;9606;5…			GO:0009629-IEA;GO:0009629-IEP;GO:0001666-IEA;GO:0001666-IEP;GO:0051289-IEA;GO:0051289-IDA;GO:0003723-N/A;GO:0003723-ISO;GO:0009749-IEA;GO:0009749-IEP;GO:0043186-IPI;GO:0005829-IEA;GO:0005829-NAS;GO:0005829-TAS;GO:0005829-ISO;GO:0005829-IDA;GO:0070324-IEA;GO:0070324-IDA;GO:0009267-IMP;GO:0009986-IDA;GO:0009744-IMP;GO:0007520-IMP;GO:0007525-IMP;GO:0006754-IEA;GO:0006754-IDA;GO:0005515-IPI;GO:004529…	response to gravity-IEA;response to gravity-IEP;response to hypoxia-IEA;response to hypoxia-IEP;protein homotetramerization-IEA;protein homotetramerization-IDA;RNA binding-N/A;RNA binding-ISO;response to glucose-IEA;response to glucose-IEP;P granule-IPI;cytosol-IEA;cytosol-NAS;cytosol-TAS;cytosol-ISO;cytosol-IDA;thyroid hormone binding-IEA;thyroid hormone binding-IDA;cellular response to starvati…	Biological Process-IEA;Biological Process-IEP;Biological Process-IEA;Biological Process-IEP;Biological Process-IEA;Biological Process-IDA;Molecular Function-N/A;Molecular Function-ISO;Biological Process-IEA;Biological Process-IEP;Cellular Component-IPI;Cellular Component-IEA;Cellular Component-NAS;Cellular Component-TAS;Cellular Component-ISO;Cellular Component-IDA;Molecular Function-IEA;Molecula…	53	GO:0000287;GO:0001666;GO:0001889;GO:0003723;GO:0004743;GO:0005524;GO:0005634;GO:0005739;GO:0005829;GO:0005886;GO:0005929;GO:0006094;GO:0006144;GO:0007520;GO:0007525;GO:0009267;GO:0009408;GO:0009629;GO:0009744;GO:0009749;GO:0009986;GO:0010226;GO:0012501;GO:0014870;GO:0015976;GO:0016301;GO:0023026;GO:0030445;GO:0030446;GO:0030955;GO:0031012;GO:0031018;GO:0031100;GO:0032869;GO:0033198;GO:0034774;GO:…	magnesium ion binding;response to hypoxia;liver development;RNA binding;pyruvate kinase activity;ATP binding;nucleus;mitochondrion;cytosol;plasma membrane;cilium;gluconeogenesis;purine nucleobase metabolic process;myoblast fusion;somatic muscle development;cellular response to starvation;response to heat;response to gravity;response to sucrose;response to glucose;cell surface;response to lithium …	Molecular Function;Biological Process;Biological Process;Molecular Function;Molecular Function;Molecular Function;Cellular Component;Cellular Component;Cellular Component;Cellular Component;Cellular Component;Biological Process;Biological Process;Biological Process;Biological Process;Biological Process;Biological Process;Biological Process;Biological Process;Biological Process;Cellular Component;…	EC:2.7.1.40	Pyruvate kinase	noIPR;IPR015793;IPR001697;noIPR;IPR015813
Perm_DSN_contig_1047	RHO1_DROMERecName: Full=Ras-like GTP-binding protein Rho1; Flags: Precursor	tccctgaagtctatgtgcccactgtctttgagaactatgtggctgacattgaagtagatggcaaacaggttgaattggccttatgggatacagctggtcaagaagattatgacagacttcgaccacttagctatccagatacagatgtaattttaatgtgtttctcggtggattcaccggattcattagagaatattccnnnnnnnnnnnnnnnnnnnnncagaggtcaagcatttttgtccaaatgtccctattattttggtcggtaacaaaaaggatttgcgaaatgatcccaatacaattcgggatctttcaaaaatgaagcaagaaccagttaagccacaagagggtcgtgctatggctgaaaaaataaatgcctttgcttatttggaatgttcg…	533	20	4.5E-80	93.18%	swissprot	gi|1350593|sp|P48148.1|RHO1_DROMERecName: Full=Ras-like GTP-binding protein Rho1 Flags: Precursor;gi|132545|sp|P01122.1|RHO_APLCARecName: Full=Ras-like GTP-binding protein RHO Flags: Precursor;gi|82174873|sp|Q9PSX7.1|RHOC_CHICKRecName: Full=Rho-related GTP-binding protein RhoC Flags: Precursor;gi|82237211|sp|Q6NUX8.1|RHOAA_DANRERecName: Full=Rho-related GTP-binding protein RhoA-A Flags: Precursor…	Drosophila melanogaster;Aplysia californica;Gallus gallus;Danio rerio;Danio rerio;Danio rerio;Caenorhabditis elegans;Mus musculus/Rattus norvegicus;Bos taurus/Homo sapiens/Pongo abelii;Canis lupus familiaris;Homo sapiens/Mus musculus/Pongo abelii/Bos taurus;Danio rerio;Rattus norvegicus/Homo sapiens/Mus musculus/Bos taurus;Diplobatis ommata;Aspergillus nidulans FGSC A4;Schizosaccharomyces pombe 9…	4.5E-80;3.3E-70;4.5E-70;5.4E-70;1.5E-69;1.7E-69;1.7E-68;1.9E-68;2.5E-68;3.8E-68;1.6E-67;2.9E-67;6.6E-64;7.0E-63;5.5E-56;8.9E-55;1.6E-53;2.1E-53;2.8E-53;7.0E-49	192;192;193;193;193;193;192;193;193;193;193;193;196;192;193;202;198;209;200;207	91;91;92;92;92;92;91;92;92;92;92;92;66;66;65;65;65;65;65;65	90;85;81;80;82;82;86;81;81;80;79;80;66;66;63;63;65;64;63;64	98.90%;93.41%;88.04%;86.96%;89.13%;89.13%;94.51%;88.04%;88.04%;86.96%;85.87%;86.96%;100.00%;100.00%;96.92%;96.92%;100.00%;98.46%;96.92%;98.46%	47.40%;47.40%;47.67%;47.67%;47.67%;47.67%;47.40%;47.67%;47.67%;47.67%;47.67%;47.67%;33.67%;34.38%;33.68%;32.18%;32.83%;31.10%;32.50%;31.40%	51.22%;51.22%;51.78%;51.78%;51.78%;51.78%;51.22%;51.78%;51.78%;51.78%;51.78%;51.78%;37.15%;37.15%;36.59%;36.59%;36.59%;36.59%;36.59%;36.59%	2;2;2;2;2;2;2;2;2;2;2;2;2;2;2;2;2;2;2;2	1;1;1;1;1;1;1;1;1;1;1;1;3;3;3;3;3;3;3;3	1350593;132545;82174873;82237211;82235951;82188156;2500183;13633865/47605935;148839609/47606458/47606457;132535;46397862/119361642/132543/75055126;82235964;51338602/51338601/51338594/122140842;132546;41017789;1350594;3334315;132536;41017800;51701843	P48148;P01122;Q9PSX7;Q6NUX8;Q6DHE8;Q7T2E8;Q22038;P61589/Q9QUI0;Q5REY6/P61586/P61585;P24406;Q5RCK9/P08134/Q1RMJ6/Q62159;Q6DHM9;P62747/P62745/Q3ZBW5/P62746;P22122;Q9C3Y4;Q09914;O42825;P06780;Q9HE04;Q9HF54	180.259;147.517;147.902;149.058;148.288;147.902;143.665;141.739;141.354;140.584;139.043;140.198;138.658;138.658;126.331;125.561;126.331;124.79;122.865;120.168	gi|1350593|sp|P48148.1|RHO1_DROMERecName: Full=Ras-like GTP-binding protein Rho1 Flags: Precursor	Drosophila melanogaster	4.5E-80	192	91	90	98.90%	47.40%	51.22%	2	1	1350593	P48148	180259	rhoaa;RHOC;RHO;RHOB;rhoac;RHOA;RHO1;RHO1;RHOA;RHOC;RHOA;RHOC;Rhoa;RHO1;Rhob;RHOC;RHOC;Rhoa;RHOC;Rhob;Rhoa;Rhoa;Rho1;Rhoa;RHOA;Rhoa;Rhob;Rhoa;rhoA;RHOA;Rho1;rhoad;rhoab;Rho1;RHO;Rhoa;RHOA;rho1;rhoad;Rho1;Rhoa;RHOA;Rhob;rho-1;RHOA;RHOA;RHOB;Rhob;RHOA;Rhob;RHOC;RHOA;RHO1;Rhob;RHOB;Rhoa;rhoA;Rhoa;rhoA;RHOA;RHOA;Rhoa;RHOC;RHO1;RHOA;RHOA;rhoac;rho1;RHOA;RHOA;Rhoa;RHOA;Rhoa;Rhoa;RHO1;Rhoa;Rhoa;RHO1;RHO1…	7955;9606;6500;9606;7955;9601;237561;237561;9615;9606;9615;9601;10090;559292;10116;9913;9031;10090;9913;10116;10090;10090;7227;10116;9601;10116;10116;10090;227321;9606;7227;7955;7955;7227;6500;10116;9913;284812;7955;7227;10116;9913;10116;6239;9606;9606;9606;10116;9913;10116;9913;9606;559292;10116;9606;10116;227321;10090;227321;9913;9913;10090;9606;559292;9601;9606;7955;284812;9913;9601;10116;9913…			GO:0042493-IEA;GO:0042493-IDA;GO:0042493-IEP;GO:0031234-IEA;GO:0031234-ISS;GO:0031234-NAS;GO:0031234-ISO;GO:0031234-IDA;GO:0035159-IMP;GO:0030027-IEA;GO:0030027-ISS;GO:0030027-ISO;GO:0030027-IDA;GO:0007480-IMP;GO:0044319-ISS;GO:0035277-IMP;GO:0090334-IMP;GO:0090334-TAS;GO:0090334-IDA;GO:0045766-IMP;GO:0045766-IEA;GO:0045766-ISS;GO:0045766-ISO;GO:0007368-IMP;GO:0008333-IEA;GO:0008333-ISS;GO:000833…	response to drug-IEA;response to drug-IDA;response to drug-IEP;extrinsic component of cytoplasmic side of plasma membrane-IEA;extrinsic component of cytoplasmic side of plasma membrane-ISS;extrinsic component of cytoplasmic side of plasma membrane-NAS;extrinsic component of cytoplasmic side of plasma membrane-ISO;extrinsic component of cytoplasmic side of plasma membrane-IDA;regulation of tube le…	Biological Process-IEA;Biological Process-IDA;Biological Process-IEP;Cellular Component-IEA;Cellular Component-ISS;Cellular Component-NAS;Cellular Component-ISO;Cellular Component-IDA;Biological Process-IMP;Cellular Component-IEA;Cellular Component-ISS;Cellular Component-ISO;Cellular Component-IDA;Biological Process-IMP;Biological Process-ISS;Biological Process-IMP;Biological Process-IMP;Biologic…	141	GO:0000131;GO:0000148;GO:0000329;GO:0000915;GO:0000935;GO:0001411;GO:0001666;GO:0001998;GO:0002363;GO:0003100;GO:0003924;GO:0004871;GO:0005525;GO:0005634;GO:0005739;GO:0005769;GO:0005778;GO:0005794;GO:0005829;GO:0005925;GO:0005934;GO:0005935;GO:0006357;GO:0006886;GO:0007117;GO:0007160;GO:0007186;GO:0007229;GO:0007391;GO:0007519;GO:0008333;GO:0009612;GO:0009749;GO:0010595;GO:0010812;GO:0010977;GO:…	incipient cellular bud site;1,3-beta-D-glucan synthase complex;fungal-type vacuole membrane;actomyosin contractile ring assembly;division septum;hyphal tip;response to hypoxia;angiotensin-mediated vasoconstriction involved in regulation of systemic arterial blood pressure;alpha-beta T cell lineage commitment;regulation of systemic arterial blood pressure by endothelin;GTPase activity;signal trans…	Cellular Component;Cellular Component;Cellular Component;Biological Process;Cellular Component;Cellular Component;Biological Process;Biological Process;Biological Process;Biological Process;Molecular Function;Molecular Function;Molecular Function;Cellular Component;Cellular Component;Cellular Component;Cellular Component;Cellular Component;Cellular Component;Cellular Component;Cellular Component;…	EC:3.6.1.15	Nucleoside-triphosphate phosphatase	noIPR;IPR001806;noIPR;noIPR;noIPR;IPR027417
Perm_DSN_contig_1048	---NA---	cgttggcatagtagcttgaaacgggataaactacagcagaggagtttcgataagggtgattcgggtattgaaaatgattttcgcaaagaatcttttaatggagatttggtgacaagatggcgcaaacgtaccattgccgatgacattaaatcctgtgagagtttcctcaaaaaannaaaagaacgtcgtcattgtgaacaattacgacaggctgccaaacgctcggcggataattacctctatcgtgaacgttccatagatgatgggtcccatttcgatcccctattggataaatatcctctaacgcagccgnnnnnnnnnnnnnnnnnnnnnnnnnnnnnnnnnnnnngcaaacaccccaagatgtcgacggcaaaacgaatacctcaacattgaagc…	476
Perm_DSN_contig_1049	CNOT1_XENTRRecName: Full=CCR4-NOT transcription complex subunit 1; AltName: Full=CCR4-associated factor 1	ccggtagccgcatattgcgtggaaaagctgccaatatgatattacgcatttgtatacaatttggtggtatggcatcacagaatccaaagtgatagtcacacaaaaattcagggaagtcatgaagtaagacaagtagaacccgtagcgttcctttatacaacaattgtactggcttcgctagttcggcgttccgtaggaatggtgccagaaatttgaacaagtccaatagtaactgggcataaaggggccaacccttctgttgaggaatttgggccaagatacgtccaataaatacacgatgcgagatcaactccagccaggcataacagaatccaggagccagcgacgggttgaggagatgatacgtgtgtgagaaggctgtgacaatactgtgcataa…	674	6	1.5E-107	73.75%	swissprot	gi|166216078|sp|A0JP85.1|CNOT1_XENTRRecName: Full=CCR4-NOT transcription complex subunit 1 AltName: Full=CCR4-associated factor 1;gi|166216086|sp|A5YKK6.2|CNOT1_HUMANRecName: Full=CCR4-NOT transcription complex subunit 1 AltName: Full=CCR4-associated factor 1 AltName: Full=Negative regulator of transcription subunit 1 homolog Short=NOT1H Short=hNOT1;gi|166216087|sp|Q6ZQ08.2|CNOT1_MOUSERecName: Fu…	Xenopus tropicalis;Homo sapiens;Mus musculus;Danio rerio;Saccharomyces cerevisiae S288C;Schizosaccharomyces pombe 972h-	1.5E-107;9.7E-107;1.1E-106;1.4E-105;1.3E-29;4.5E-28	2388;2376;2375;2374;2108;2100	224;224;224;223;226;210	188;188;188;188;120;112	83.93%;83.93%;83.93%;84.30%;53.10%;53.33%	9.38%;9.43%;9.43%;9.39%;10.72%;10.00%	99.70%;99.70%;99.70%;99.26%;100.59%;93.47%	1;1;1;1;1;1	-2;-2;-2;-2;-2;-2	166216078;166216086;166216087;166216077;308153578;74583151	A0JP85;A5YKK6;Q6ZQ08;A1A5H6;P25655;P87112	342.813;340.502;340.502;337.421;119.398;114.775	gi|166216078|sp|A0JP85.1|CNOT1_XENTRRecName: Full=CCR4-NOT transcription complex subunit 1 AltName: Full=CCR4-associated factor 1	Xenopus tropicalis	1.5E-107	2388	224	188	83.93%	9.38%	99.70%	1	-2	166216078	A0JP85	342813	CDC39;CDC39;CDC39;Cnot1;CNOT1;cnot1;cnot1;CNOT1;CNOT1;CNOT1;cnot1;cnot1;Cnot1;CDC39;Cnot1;CNOT1;cnot1;Cnot1;cnot1;CDC39;cnot1;not1;CNOT1;Cnot1;cnot1;not1;not1;CNOT1;not1;CNOT1;cnot1;CDC39;CDC39;CDC39;cnot1;CDC39;cnot1;CDC39;Cnot1;cnot1;CDC39;Cnot1;Cnot1;Cnot1;Cnot1;cnot1;CNOT1;not1;cnot1;not1;Cnot1;Cnot1;Cnot1;cnot1;Cnot1;CDC39;Cnot1;Cnot1;cnot1;CDC39;CNOT1;CDC39;cnot1;cnot1;CDC39;cnot1;cnot1;Cno…	559292;559292;559292;10090;9606;8364;7955;9606;9606;9606;7955;7955;10090;559292;10090;9606;7955;10090;8364;559292;8364;284812;9606;10090;8364;284812;284812;9606;284812;9606;8364;559292;559292;559292;8364;559292;8364;559292;10090;8364;559292;10090;10090;10090;10090;7955;9606;284812;7955;284812;10090;10090;10090;8364;10090;559292;10090;10090;7955;559292;9606;559292;7955;7955;559292;7955;8364;10090;…			GO:0004535-IEA;GO:0004535-ISO;GO:0004535-IDA;GO:0003723-N/A;GO:0032968-IDA;GO:0005829-IEA;GO:0005829-N/A;GO:0005829-ISO;GO:0005829-TAS;GO:0005829-IDA;GO:2000036-IMP;GO:2000036-IEA;GO:2000036-ISO;GO:0051726-IMP;GO:0001829-IMP;GO:0061014-IMP;GO:0061014-IEA;GO:0061014-ISO;GO:0006351-IEA;GO:0035195-IEA;GO:0035195-ISO;GO:0035195-IDA;GO:0006355-IEA;GO:0000932-IEA;GO:0000932-ISS;GO:0000932-ISO;GO:000093…	poly(A)-specific ribonuclease activity-IEA;poly(A)-specific ribonuclease activity-ISO;poly(A)-specific ribonuclease activity-IDA;RNA binding-N/A;positive regulation of transcription elongation from RNA polymerase II promoter-IDA;cytosol-IEA;cytosol-N/A;cytosol-ISO;cytosol-TAS;cytosol-IDA;regulation of stem cell population maintenance-IMP;regulation of stem cell population maintenance-IEA;regulati…	Molecular Function-IEA;Molecular Function-ISO;Molecular Function-IDA;Molecular Function-N/A;Biological Process-IDA;Cellular Component-IEA;Cellular Component-N/A;Cellular Component-ISO;Cellular Component-TAS;Cellular Component-IDA;Biological Process-IMP;Biological Process-IEA;Biological Process-ISO;Biological Process-IMP;Biological Process-IMP;Biological Process-IMP;Biological Process-IEA;Biologic…	21	GO:0000122;GO:0000932;GO:0001829;GO:0004535;GO:0005634;GO:0005667;GO:0005829;GO:0006977;GO:0010606;GO:0030015;GO:0030331;GO:0032947;GO:0033147;GO:0035195;GO:0042974;GO:0048387;GO:0048589;GO:0060213;GO:0070016;GO:0090503;GO:2000036	negative regulation of transcription by RNA polymerase II;P-body;trophectodermal cell differentiation;poly(A)-specific ribonuclease activity;nucleus;transcription factor complex;cytosol;DNA damage response, signal transduction by p53 class mediator resulting in cell cycle arrest;positive regulation of cytoplasmic mRNA processing body assembly;CCR4-NOT core complex;estrogen receptor binding;protei…	Biological Process;Cellular Component;Biological Process;Molecular Function;Cellular Component;Cellular Component;Cellular Component;Biological Process;Biological Process;Cellular Component;Molecular Function;Molecular Function;Biological Process;Biological Process;Molecular Function;Biological Process;Biological Process;Biological Process;Molecular Function;Biological Process;Biological Process	EC:3.1.13;EC:3.1.15;EC:3.1.13.4	Acting on ester bonds;Acting on ester bonds;Poly(A)-specific ribonuclease	noIPR;IPR007196;noIPR;noIPR
Perm_DSN_contig_105	RL12_HUMANRecName: Full=60S ribosomal protein L12; AltName: Full=Large ribosomal subunit protein uL11	ttttgaggagactattccaggttaaaaatgccgccaaagttcgatcccactgaaattaagttagtgtacttgagatgtgtcggtggtgaggttggtgccacttcctctttggcccctaagattggtccattgggtttgtctcccaagaaagttggtgatgatattgccaaagccacttccgactggaagggattgaaaatcaccgtatgtttgaccatccaaaacagacaggctgccatctcagtagttccatctgccgcttcattgatcattaaggctttgaaagaacctccacgtgacagaaagaagcaaaagaacatcaaacactctggcaatgtttccttcgatgatatcctctcaattgcacgcaccatgagacccagatcaatggcccgtggt…	506	20	3.7E-96	79.81%	swissprot	gi|266921|sp|P30050.1|RL12_HUMANRecName: Full=60S ribosomal protein L12 AltName: Full=Large ribosomal subunit protein uL11/gi|47117092|sp|P61284.1|RL12_BOVINRecName: Full=60S ribosomal protein L12/gi|325530228|sp|E2RR58.1|RL12_CANFARecName: Full=60S ribosomal protein L12;gi|32130449|sp|P35979.2|RL12_MOUSERecName: Full=60S ribosomal protein L12;gi|132653|sp|P23358.1|RL12_RATRecName: Full=60S ribos…	Homo sapiens/Bos taurus/Canis lupus familiaris;Mus musculus;Rattus norvegicus;Chinchilla lanigera;Caenorhabditis briggsae/Caenorhabditis elegans;Schizosaccharomyces pombe 972h-/Schizosaccharomyces pombe 972h-;Saccharomyces cerevisiae S288C/Saccharomyces cerevisiae S288C;Neurospora crassa OR74A;Arabidopsis thaliana;Arabidopsis thaliana;Arabidopsis thaliana;Prunus armeniaca;Chlamydomonas reinhardti…	3.7E-96;5.0E-96;9.5E-96;2.3E-94;9.7E-88;1.7E-82;6.8E-81;7.0E-79;1.9E-78;9.8E-77;1.4E-76;8.8E-75;7.4E-68;1.1E-67;5.4E-45;1.9E-44;3.8E-43;7.6E-19;1.4E-18;2.2E-18	165;165;165;165;165;165;165;165;166;166;166;166;157;166;166;123;115;157;164;164	159;159;159;158;158;158;158;158;159;159;159;159;148;158;156;107;104;157;151;151	146;146;146;144;141;137;133;137;137;133;133;132;121;124;115;77;76;86;85;85	91.82%;91.82%;91.82%;91.14%;89.24%;86.71%;84.18%;86.71%;86.16%;83.65%;83.65%;83.02%;81.76%;78.48%;73.72%;71.96%;73.08%;54.78%;56.29%;56.29%	96.36%;96.36%;96.36%;95.76%;95.76%;95.76%;95.76%;95.76%;95.78%;95.78%;95.78%;95.78%;94.27%;95.18%;93.98%;86.99%;90.43%;100.00%;92.07%;92.07%	94.27%;94.27%;94.27%;93.68%;93.68%;93.68%;93.68%;93.68%;94.27%;94.27%;94.27%;94.27%;87.75%;93.68%;92.49%;63.44%;61.66%;93.08%;89.53%;89.53%	1;1;1;1;1;1;1;1;1;1;1;1;1;1;1;1;1;1;1;1	1;1;1;1;1;1;1;1;1;1;1;1;1;1;1;-1;-1;1;1;1	325530228/47117092/266921;32130449;132653;71153109;48429086/48429087;857336008/857336014;338819273/338819274;30316286;75309019;19884128;75311134;6094002;1710485;74896930;51701819;74583183;728050382;3914670;38605380;13124482	P30050/P61284/E2RR58;P35979;P23358;Q6QMZ7;P61865/P61866;P0CT84/P0CT83;P0CX53/P0CX54;Q9C285;Q9FF52;P50883;Q9LFH5;O50003;P50884;Q54J50;Q8SR84;P87267;A0A023PXC2;O29712;Q8TZK0;Q9V2S3	278.1;277.715;277.33;273.478;256.914;243.817;239.58;234.572;233.417;229.18;228.794;224.172;206.453;206.068;148.673;145.976;142.124;81.2629;80.8777;80.4925	gi|47117092|sp|P61284.1|RL12_BOVINRecName: Full=60S ribosomal protein L12/gi|266921|sp|P30050.1|RL12_HUMANRecName: Full=60S ribosomal protein L12 AltName: Full=Large ribosomal subunit protein uL11/gi|325530228|sp|E2RR58.1|RL12_CANFARecName: Full=60S ribosomal protein L12	Canis lupus familiaris/Homo sapiens/Bos taurus	3.7E-96	165	159	146	91.82%	96.36%	94.27%	1	1	325530228;47117092;266921	P30050;P61284;E2RR58	278.1	rpl1202;RPL12;rpl11;rpl11;Rpl12;RPL12C;RPL12A;rpl1201;RPL12;rpl-12;RPL12A;rpl-12;Rpl12;rpl1201;RPL12;rpl1202;rpl11;RPL12;RPL12;rpl1202;RPL12;Rpl12;rpl12;rpl1202;RPL12A;RPL12B;RPL12C;RPL12A;RPL12C;Rpl12;rpl11;Rpl12;rpl11;rpl11;RPL12A;RPL12;rpl1201;Rpl12;RPL12;rpl-12;RPL12B;rpl1202;rpl1202;RPL12;rpl-12;RPL12B;rpl1202;rpl11;rpl1202;rpl-12;rpl1201;rpl1202;rpl-12;RPL12;rpl11;Rpl12;rpl-12;YDR417C;RPL12…	284812;9913;272844;186497;10090;3702;3702;284812;9615;367110;559292;6238;10090;284812;9606;284812;272844;9606;9606;284812;9913;10116;44689;284812;3702;559292;3702;3702;3702;10116;186497;10090;224325;186497;3702;9606;284812;10090;9606;367110;559292;284812;284812;9606;6238;3702;284812;186497;284812;367110;284812;284812;367110;9606;224325;10116;6238;559292;559292;6238;9615;224325;10090;3702;559292;1…			GO:0003723-IEA;GO:0003723-N/A;GO:0003723-ISO;GO:0070062-N/A;GO:0070062-ISO;GO:0006614-TAS;GO:0009409-IEP;GO:0009507-IDA;GO:0030529-IEA;GO:0005925-N/A;GO:0005925-ISO;GO:0005829-N/A;GO:0005829-TAS;GO:0005829-RCA;GO:0005829-IDA;GO:0016020-IEA;GO:0016020-N/A;GO:0016020-ISO;GO:0016020-IDA;GO:0016021-IEA;GO:0031012-ISO;GO:0008150-ND;GO:0008270-IDA;GO:0022625-N/A;GO:0022625-ISO;GO:0022625-IDA;GO:0022625…	RNA binding-IEA;RNA binding-N/A;RNA binding-ISO;extracellular exosome-N/A;extracellular exosome-ISO;SRP-dependent cotranslational protein targeting to membrane-TAS;response to cold-IEP;chloroplast-IDA;ribonucleoprotein complex-IEA;focal adhesion-N/A;focal adhesion-ISO;cytosol-N/A;cytosol-TAS;cytosol-RCA;cytosol-IDA;membrane-IEA;membrane-N/A;membrane-ISO;membrane-IDA;integral component of membrane…	Molecular Function-IEA;Molecular Function-N/A;Molecular Function-ISO;Cellular Component-N/A;Cellular Component-ISO;Biological Process-TAS;Biological Process-IEP;Cellular Component-IDA;Cellular Component-IEA;Cellular Component-N/A;Cellular Component-ISO;Cellular Component-N/A;Cellular Component-TAS;Cellular Component-RCA;Cellular Component-IDA;Cellular Component-IEA;Cellular Component-N/A;Cellular…	20	GO:0000027;GO:0000381;GO:0002181;GO:0003735;GO:0005515;GO:0005730;GO:0005773;GO:0005794;GO:0005925;GO:0006413;GO:0008270;GO:0009409;GO:0009506;GO:0009507;GO:0016020;GO:0022625;GO:0031012;GO:0045901;GO:0070062;GO:0070180	ribosomal large subunit assembly;regulation of alternative mRNA splicing, via spliceosome;cytoplasmic translation;structural constituent of ribosome;protein binding;nucleolus;vacuole;Golgi apparatus;focal adhesion;translational initiation;zinc ion binding;response to cold;plasmodesma;chloroplast;membrane;cytosolic large ribosomal subunit;extracellular matrix;positive regulation of translational e…	Biological Process;Biological Process;Biological Process;Molecular Function;Molecular Function;Cellular Component;Cellular Component;Cellular Component;Cellular Component;Biological Process;Molecular Function;Biological Process;Cellular Component;Cellular Component;Cellular Component;Cellular Component;Cellular Component;Biological Process;Cellular Component;Molecular Function			IPR020784;IPR036796;IPR020783;IPR036769;IPR000911;noIPR;IPR020785;IPR000911;IPR000911;IPR036769;IPR036796
Perm_DSN_contig_1050	KGP24_DROMERecName: Full=cGMP-dependent protein kinase, isozyme 2 forms cD4/T1/T3A/T3B; Short=cGK; AltName: Full=Foraging protein	aaaaaataaacaaaaagaagacttcagttcagacgctagagcagctgcgacagcgacagcagtaggagaaaacattgaattgcgtcaaagcaacgacgttagcaacaaagatcgtctagatcatcaaccacagagtgacgctgcaacatcgagcagcgagcacaccgacaacgccaacatagtcattgccaacggcatagtcgtcaactcaaccgaggcagcagaatcgtcatcagcagcatcatcaatatcagctaaaatgcagcaagaaccgaatgccaacatccagttccaacccgatttgggtctcgtgaacaacaataatttgcaagcgcttggcggtactctaatcgataatagcaccggtgccatacgtctatcattgcctctcaataccgc…	642	1	2.5E-6	49.15%	swissprot	gi|59799777|sp|Q03043.3|KGP24_DROMERecName: Full=cGMP-dependent protein kinase, isozyme 2 forms cD4/T1/T3A/T3B Short=cGK AltName: Full=Foraging protein	Drosophila melanogaster	2.5E-6	1088	118	58	49.15%	10.85%	55.14%	1	2	59799777	Q03043	508322	gi|59799777|sp|Q03043.3|KGP24_DROMERecName: Full=cGMP-dependent protein kinase, isozyme 2 forms cD4/T1/T3A/T3B Short=cGK AltName: Full=Foraging protein	Drosophila melanogaster	2.5E-6	1088	118	58	49.15%	10.85%	55.14%	1	2	59799777	Q03043	508322	for;for;for;for;for;for;for;for;for;for;for;for;for;for;for;for;for;for;for;for;for;for;for;for;for;for;for;for;for;for	7227;7227;7227;7227;7227;7227;7227;7227;7227;7227;7227;7227;7227;7227;7227;7227;7227;7227;7227;7227;7227;7227;7227;7227;7227;7227;7227;7227;7227;7227			GO:0005829-N/A;GO:0016740-IEA;GO:0016301-IEA;GO:0046959-IMP;GO:0004690-ISS;GO:0009744-IDA;GO:0004692-IEA;GO:0004692-IDA;GO:0008016-IMP;GO:0004672-IEA;GO:0004674-IEA;GO:0004674-NAS;GO:0005524-IEA;GO:0005886-IDA;GO:0000166-IEA;GO:0030536-IMP;GO:0030536-TAS;GO:0005737-IDA;GO:0007616-IMP;GO:0016310-IEA;GO:0030553-IEA;GO:0030510-IMP;GO:0032095-IMP;GO:0008045-IMP;GO:0007631-TAS;GO:0008345-IMP;GO:000761…	cytosol-N/A;transferase activity-IEA;kinase activity-IEA;habituation-IMP;cyclic nucleotide-dependent protein kinase activity-ISS;response to sucrose-IDA;cGMP-dependent protein kinase activity-IEA;cGMP-dependent protein kinase activity-IDA;regulation of heart contraction-IMP;protein kinase activity-IEA;protein serine/threonine kinase activity-IEA;protein serine/threonine kinase activity-NAS;ATP bi…	Cellular Component-N/A;Molecular Function-IEA;Molecular Function-IEA;Biological Process-IMP;Molecular Function-ISS;Biological Process-IDA;Molecular Function-IEA;Molecular Function-IDA;Biological Process-IMP;Molecular Function-IEA;Molecular Function-IEA;Molecular Function-NAS;Molecular Function-IEA;Cellular Component-IDA;Molecular Function-IEA;Biological Process-IMP;Biological Process-TAS;Cellular…							noIPR
Perm_DSN_contig_1051	---NA---	tttaaattgtactcattccaattacaagacccaaaagagccctgtatcagtatttattgtcactacctccctgtgtcaggattgggtaatttgcgcgcctgctgccttccttggatgtggtagccgtttctcaggctccctctccggagtcgaacccttattctccgttacccgttacaaccatggtagtcatataaacttccatcgaaagttgataaggcagacactcgaacgatacgtcgccggtgcaagaccgtgcgatcagcgaattattcagagtcaccaaaacgtgcaagcacgattggtcttgttcaaataagtgcgcggcgccgtgaggccaccgactcgaggcacgtattagctccaaaattatcgcagatatccgtttggatgaaaatt…	451
Perm_DSN_contig_1052	ECI1_MOUSERecName: Full=Enoyl-CoA delta isomerase 1, mitochondrial; AltName: Full=3,2-trans-enoyl-CoA isomerase; AltName: Full=Delta(3),Delta(2)-enoyl-CoA isomerase; Short=D3,D2-enoyl-CoA isomerase; AltName: Full=Dodecenoyl-CoA isomerase; Flags: Precursor	aacaaatgtcgtggtcttatattgacttcagcttccaattctgtcttttcagctgggttggatattatggagatgtacaagcccgatcagcaacgactaaaacaattttggaccacattacaggacacgtggttggcattgtatggatcaggggttccnnnnnnnnnnnnnnnnnnnnnnnnnnnnnnnnnnnnnnnnnnnnnnnnnnnnnnnnnnnnnnnnnnnnnnnnnnnnnnnnnnnnnnnnnnnnnnnnnnngattagggattgttgcgccaaagtggtttatgtctacattttgtaatgttcttcccagacgtgtggcagaaatggcattgacgcaaggcaaaatgtttagcagtgaggaagctctcaaatcgggacttgttgatgaactggc…	459	3	2.6E-16	62.08%	swissprot	gi|408360069|sp|P42125.2|ECI1_MOUSERecName: Full=Enoyl-CoA delta isomerase 1, mitochondrial AltName: Full=3,2-trans-enoyl-CoA isomerase AltName: Full=Delta(3),Delta(2)-enoyl-CoA isomerase Short=D3,D2-enoyl-CoA isomerase AltName: Full=Dodecenoyl-CoA isomerase Flags: Precursor;gi|118210|sp|P23965.1|ECI1_RATRecName: Full=Enoyl-CoA delta isomerase 1, mitochondrial AltName: Full=3,2-trans-enoyl-CoA is…	Mus musculus;Rattus norvegicus;Homo sapiens	2.6E-16;3.9E-16;1.0E-5	289;289;302	49;50;65	32;32;37	65.31%;64.00%;56.92%	16.96%;17.30%;21.52%	32.03%;32.68%;42.48%	2;2;2	1;1;2	408360069;118210;1169204	P42125;P23965;P42126	52.373;52.7582;47.3654	gi|408360069|sp|P42125.2|ECI1_MOUSERecName: Full=Enoyl-CoA delta isomerase 1, mitochondrial AltName: Full=3,2-trans-enoyl-CoA isomerase AltName: Full=Delta(3),Delta(2)-enoyl-CoA isomerase Short=D3,D2-enoyl-CoA isomerase AltName: Full=Dodecenoyl-CoA isomerase Flags: Precursor	Mus musculus	2.6E-16	289	49	32	65.31%	16.96%	32.03%	2	1	408360069	P42125	52373	ECI1;Eci1;ECI1;Eci1;ECI1;Eci1;Eci1;ECI1;Eci1;ECI1;ECI1;Eci1;Eci1;Eci1;Eci1;ECI1;Eci1;Eci1;Eci1;Eci1;Eci1;Eci1;Eci1;ECI1;Eci1;Eci1;Eci1;ECI1;Eci1;Eci1;Eci1;Eci1;Eci1;Eci1;Eci1;Eci1;Eci1;Eci1;Eci1;Eci1;Eci1;Eci1;Eci1;Eci1;Eci1;Eci1;Eci1;ECI1;Eci1;Eci1;Eci1;ECI1;Eci1;ECI1;Eci1;Eci1;Eci1;ECI1;Eci1;Eci1;Eci1;ECI1;Eci1;ECI1;Eci1;Eci1;Eci1;Eci1;ECI1;Eci1;Eci1;Eci1;Eci1;Eci1;Eci1;ECI1;ECI1;Eci1;Eci1;ECI1…	9606;10090;9606;10090;9606;10090;10090;9606;10090;9606;9606;10116;10090;10116;10090;9606;10090;10116;10090;10116;10116;10090;10090;9606;10090;10090;10090;9606;10116;10116;10090;10090;10116;10090;10116;10090;10116;10116;10116;10116;10116;10116;10090;10090;10116;10116;10116;9606;10090;10116;10116;9606;10116;9606;10116;10116;10116;9606;10116;10116;10090;9606;10116;9606;10116;10116;10116;10090;9606;1…			GO:0005759-IEA;GO:0005759-NAS;GO:0005759-TAS;GO:0070062-N/A;GO:0070062-ISO;GO:0005739-IEA;GO:0005739-N/A;GO:0005739-TAS;GO:0005739-ISO;GO:0005739-IDA;GO:0003824-IEA;GO:0006629-IEA;GO:0016860-TAS;GO:0016853-IEA;GO:0008152-IEA;GO:0042802-IDA;GO:0004165-IEA;GO:0004165-NAS;GO:0004165-TAS;GO:0004165-ISO;GO:0004165-IDA;GO:0006631-IEA;GO:0004300-IBA;GO:0006635-IMP;GO:0006635-IEA;GO:0006635-NAS;GO:000663…	mitochondrial matrix-IEA;mitochondrial matrix-NAS;mitochondrial matrix-TAS;extracellular exosome-N/A;extracellular exosome-ISO;mitochondrion-IEA;mitochondrion-N/A;mitochondrion-TAS;mitochondrion-ISO;mitochondrion-IDA;catalytic activity-IEA;lipid metabolic process-IEA;intramolecular oxidoreductase activity-TAS;isomerase activity-IEA;metabolic process-IEA;identical protein binding-IDA;dodecenoyl-Co…	Cellular Component-IEA;Cellular Component-NAS;Cellular Component-TAS;Cellular Component-N/A;Cellular Component-ISO;Cellular Component-IEA;Cellular Component-N/A;Cellular Component-TAS;Cellular Component-ISO;Cellular Component-IDA;Molecular Function-IEA;Biological Process-IEA;Molecular Function-TAS;Molecular Function-IEA;Biological Process-IEA;Molecular Function-IDA;Molecular Function-IEA;Molecula…	4	GO:0004165;GO:0005743;GO:0006635;GO:0042802	dodecenoyl-CoA delta-isomerase activity;mitochondrial inner membrane;fatty acid beta-oxidation;identical protein binding	Molecular Function;Cellular Component;Biological Process;Molecular Function	EC:5.3.3.8	Dodecenoyl-CoA isomerase	noIPR;noIPR;noIPR;noIPR;IPR029045
Perm_DSN_contig_1053	---NA---	gactcacgcatcgttttttacgaactatgaggacattttagagaggttttcttcgttagatagggctctacgagtcatcgcatatatatttaggttttatcacaggacccattattcacatgctagtcgaaatgtgtatcatggaccagagtggctctgctcagatagttctcagtgggatattagtgatttgacccctcttgagactgacgttgaggtacgggcggtcaa	231
Perm_DSN_contig_1054	PSB6_RATRecName: Full=Proteasome subunit beta type-6; AltName: Full=Macropain delta chain; AltName: Full=Multicatalytic endopeptidase complex delta chain; AltName: Full=Proteasome chain 5; AltName: Full=Proteasome delta chain; AltName: Full=Proteasome subunit Y; Flags: Precursor	gccgtcgtgataaatggcatgtcgtacagcctttttcacgaattcaacacaatcgtccttcttcatgccgggtttgaagaattcacgaacaaagccataaatataacttgaaccagaaccaccaattgttacnntgctacagcttcacgcttcaacataccacccaggggaatggaatatacttgaccaccacgtttcttatcccaaccagcaacaataataccagccaataaagaatctctgtagttatagcaatagttacgaaattctgaagcagcnnnnnnnnnnnnnnnnnnnnnnnnnnnnnnnnnnnnnnnnnnnnnnnnnnnnnnnccactatatcagcaatggcttgagtatctgcagcggaaccactacggcaacaatagattttgtcgg…	467	20	7.0E-32	80.43%	swissprot	gi|84028245|sp|P28073.3|PSB6_RATRecName: Full=Proteasome subunit beta type-6 AltName: Full=Macropain delta chain AltName: Full=Multicatalytic endopeptidase complex delta chain AltName: Full=Proteasome chain 5 AltName: Full=Proteasome delta chain AltName: Full=Proteasome subunit Y Flags: Precursor;gi|84028244|sp|Q60692.3|PSB6_MOUSERecName: Full=Proteasome subunit beta type-6 AltName: Full=Low mole…	Rattus norvegicus;Mus musculus;Bos taurus;Homo sapiens;Dictyostelium discoideum;Saccharomyces cerevisiae S288C;Schizosaccharomyces pombe 972h-;Arabidopsis thaliana;Homo sapiens;Mus terricolor;Mus musculus bactrianus;Mus musculus;Mus spicilegus;Mus platythrix;Rattus norvegicus;Nicotiana tabacum;Bos taurus;Salmo salar;Oncorhynchus mykiss;Oryzias latipes	7.0E-32;7.6E-32;1.8E-31;1.8E-31;4.2E-28;1.7E-26;7.6E-25;1.8E-21;6.6E-20;6.8E-20;7.7E-20;7.8E-20;8.0E-20;8.0E-20;2.0E-19;2.5E-19;2.1E-18;3.8E-18;4.4E-18;9.5E-18	238;238;239;239;214;215;226;233;219;219;219;219;219;219;219;234;219;217;217;217	44;44;44;44;44;44;44;44;43;43;43;43;43;43;43;44;43;44;44;44	39;39;40;40;40;42;40;39;32;31;31;31;31;31;31;39;30;32;32;32	88.64%;88.64%;90.91%;90.91%;90.91%;95.45%;90.91%;88.64%;74.42%;72.09%;72.09%;72.09%;72.09%;72.09%;72.09%;88.64%;69.77%;72.73%;72.73%;72.73%	18.49%;18.49%;18.41%;18.41%;20.56%;20.47%;19.47%;18.88%;19.63%;19.63%;19.63%;19.63%;19.63%;19.63%;19.63%;18.80%;19.63%;20.28%;20.28%;20.28%	28.27%;28.27%;28.27%;28.27%;28.27%;28.27%;28.27%;28.27%;27.62%;27.62%;27.62%;27.62%;27.62%;27.62%;27.62%;28.27%;27.62%;28.27%;28.27%;28.27%	3;3;3;3;3;2;3;3;3;3;3;3;3;3;3;2;3;3;3;3	-2;-2;-2;-2;-2;-2;-2;-2;-2;-2;-2;-2;-2;-2;-2;-2;-2;-2;-2;-2	84028245;84028244;108860907;20532407;74897489;1172606;17380244;82581522;417529;17380239;17380240;130856;17380242;17380241;464445;3024440;108860909;21263915;21263928;21263862	P28073;Q60692;Q3MHN0;P28072;Q55GJ6;P38624;O43063;Q8LD27;P28065;O35521;O35522;P28076;O35524;O35523;P28077;P93395;Q3SZC2;Q9DD33;Q9PT26;Q8UW64	76.2554;76.2554;77.0258;77.0258;72.7886;82.0333;73.9442;70.4774;55.4546;54.299;53.9138;53.9138;53.9138;53.5286;55.4546;69.707;54.299;54.6842;54.6842;54.6842	gi|84028245|sp|P28073.3|PSB6_RATRecName: Full=Proteasome subunit beta type-6 AltName: Full=Macropain delta chain AltName: Full=Multicatalytic endopeptidase complex delta chain AltName: Full=Proteasome chain 5 AltName: Full=Proteasome delta chain AltName: Full=Proteasome subunit Y Flags: Precursor	Rattus norvegicus	7.0E-32	238	44	39	88.64%	18.49%	28.27%	3	-2	84028245	P28073	762554	psmb9;Psmb9;PSMB9;P93395;Psmb6;Psmb9;Psmb9;PSMB9;Psmb6;Psmb6;Psmb9;Psmb9;PSMB9;PBA1;Psmb9;PBA1;PSMB9;Psmb6;Psmb9;PSMB9;Psmb9;Psmb9;Psmb9;psmb9;Psmb9;psmB6;PSMB9;Psmb9;pre3;Psmb9;Psmb9;Psmb9;psmB6;Psmb9;PRE3;Psmb9;Psmb9;Psmb9;PSMB6;psmb9-a;Psmb9;PSMB9;Psmb9;PSMB9;PRE3;PSMB9;PBA1;Psmb9;Psmb9;PSMB6;Psmb9;P93395;Psmb9;psmb9-a;PSMB6;Psmb9;Psmb9;Psmb6;Psmb9;Psmb9;psmb9;Psmb9;Psmb9;PRE3;PSMB9;psmb9;Psmb…	8090;10103;9913;4097;10090;10116;10116;9913;10090;10090;10116;10101;9606;3702;10116;3702;9606;10116;10103;9913;10116;10103;10116;8090;10116;44689;9606;10101;284812;10116;10090;10116;44689;10116;559292;10116;10116;10116;9606;8030;10090;9913;10116;9913;559292;9606;3702;10090;10101;9606;10101;4097;10101;8030;9606;10103;10116;10090;10103;10116;8022;10103;10103;559292;9606;8090;10116;10116;254704;1010…			GO:0002479-TAS;GO:0005789-IC;GO:0090090-TAS;GO:0071257-IEP;GO:0042493-IEP;GO:0005829-IEA;GO:0005829-N/A;GO:0005829-ISO;GO:0005829-TAS;GO:0005829-IDA;GO:0051603-IEA;GO:2000116-IMP;GO:2000116-IEA;GO:2000116-ISO;GO:0010972-TAS;GO:0010499-IDA;GO:0055085-TAS;GO:0045842-IC;GO:0004175-IMP;GO:0004175-IEA;GO:0004175-NAS;GO:0004175-ISO;GO:0061418-TAS;GO:0004298-IEA;GO:0038061-TAS;GO:0005515-IPI;GO:0045296-…	antigen processing and presentation of exogenous peptide antigen via MHC class I, TAP-dependent-TAS;endoplasmic reticulum membrane-IC;negative regulation of canonical Wnt signaling pathway-TAS;cellular response to electrical stimulus-IEP;response to drug-IEP;cytosol-IEA;cytosol-N/A;cytosol-ISO;cytosol-TAS;cytosol-IDA;proteolysis involved in cellular protein catabolic process-IEA;regulation of cys…	Biological Process-TAS;Cellular Component-IC;Biological Process-TAS;Biological Process-IEP;Biological Process-IEP;Cellular Component-IEA;Cellular Component-N/A;Cellular Component-ISO;Cellular Component-TAS;Cellular Component-IDA;Biological Process-IEA;Biological Process-IMP;Biological Process-IEA;Biological Process-ISO;Biological Process-TAS;Biological Process-IDA;Biological Process-TAS;Biologica…	36	GO:0001889;GO:0002479;GO:0004298;GO:0005654;GO:0005774;GO:0005789;GO:0006521;GO:0009651;GO:0010043;GO:0010363;GO:0010499;GO:0010972;GO:0014889;GO:0016032;GO:0016579;GO:0019774;GO:0031146;GO:0033209;GO:0034515;GO:0042493;GO:0043279;GO:0045296;GO:0048536;GO:0048538;GO:0050852;GO:0055085;GO:0060071;GO:0070062;GO:0070628;GO:0071257;GO:0071347;GO:0090263;GO:0098586;GO:1901423;GO:1990111;GO:2000116	liver development;antigen processing and presentation of exogenous peptide antigen via MHC class I, TAP-dependent;threonine-type endopeptidase activity;nucleoplasm;vacuolar membrane;endoplasmic reticulum membrane;regulation of cellular amino acid metabolic process;response to salt stress;response to zinc ion;regulation of plant-type hypersensitive response;proteasomal ubiquitin-independent protei…	Biological Process;Biological Process;Molecular Function;Cellular Component;Cellular Component;Cellular Component;Biological Process;Biological Process;Biological Process;Biological Process;Biological Process;Biological Process;Biological Process;Biological Process;Biological Process;Cellular Component;Biological Process;Biological Process;Cellular Component;Biological Process;Biological Process;…	EC:3.4.25	Acting on peptide bonds (peptidases)
Perm_DSN_contig_1055	---NA---	gtgaaatgcgggagcgtgagcaaagggaacgtgaacgccagagacaacgtgagcgtgaagaacgcgaacgcaaagagaaggaagagaaacttaagcgcgagcaacaagaacgtgaacaacgggaaagagaaagagaacgagaacgaaaagaaagggaacgcagannnnnnnnnnnnnnnnnnnnnnnnnnnnnnnnnnnnnnnnnnnnnnnngcgtattaacgagagcaacaaattatctcaagctgctgctcaagcagctgcaatgaatcaagcacgtgagcgatctcctcatcgtagtgttactgacatgcaaggtggccctggtggtccggtgggaggcgaaatgcgtatcaaagaggagatgcc	368
Perm_DSN_contig_1056	COX3_DROMERecName: Full=Cytochrome c oxidase subunit 3; AltName: Full=Cytochrome c oxidase polypeptide III	tattaacctcctcatcagtaaattgatacataaaggaataatcaaacaatatcaacaaaatgtcagtatcaagcagctgcttcaaatccaaaatgatgatttatagagaaatgattatttaaatgacgaattaaacatactaataaaaatgtagttccaattaatacatgtaatccatggaaaccagttgctataaaaaatgtagatccataaactgaatctgcaatagtaaatggagcttcaatatattcataagcttgtaaaatagtgaaataaatccctaataaaacagtaaaaaataacccttgagtagtttgtgaatggttattttctattaggctatgatgagctcaagtaactgtaattcctgaagttaataaaattactgtatttaataaa…	1219	20	1.1E-134	78.56%	swissprot	gi|117059|sp|P00417.1|COX3_DROMERecName: Full=Cytochrome c oxidase subunit 3 AltName: Full=Cytochrome c oxidase polypeptide III;gi|117060|sp|P00418.1|COX3_DROYARecName: Full=Cytochrome c oxidase subunit 3 AltName: Full=Cytochrome c oxidase polypeptide III;gi|229553910|sp|B0FWD1.1|COX3_AEDAERecName: Full=Cytochrome c oxidase subunit 3 AltName: Full=Cytochrome c oxidase polypeptide III;gi|461794|sp…	Drosophila melanogaster;Drosophila yakuba;Aedes aegypti;Anopheles gambiae;Anopheles quadrimaculatus;Locusta migratoria;Pisaster ochraceus;Heterololigo bleekeri;Dugong dugon;Syncerus caffer;Salmo salar;Danio rerio;Patiria pectinifera;Cephalophus natalensis;Petromyzon marinus;Macropus robustus;Damaliscus lunatus;Phoca vitulina;Didelphis virginiana;Oryctolagus cuniculus	1.1E-134;3.8E-134;2.2E-130;5.3E-126;2.2E-125;8.4E-109;3.2E-92;2.2E-90;1.7E-89;6.3E-89;1.5E-88;3.5E-88;4.6E-88;4.9E-88;8.2E-88;1.1E-87;1.1E-87;1.1E-87;1.2E-87;1.3E-87	262;262;262;262;262;263;260;259;261;261;261;261;260;261;261;261;261;261;281;261	262;262;258;258;258;259;253;253;256;256;255;255;252;256;256;256;256;256;256;256	238;238;232;228;228;211;192;193;190;190;187;190;193;190;188;190;190;187;190;187	90.84%;90.84%;89.92%;88.37%;88.37%;81.47%;75.89%;76.28%;74.22%;74.22%;73.33%;74.51%;76.59%;74.22%;73.44%;74.22%;74.22%;73.05%;74.22%;73.05%	100.00%;100.00%;98.47%;98.47%;98.47%;98.48%;97.31%;97.68%;98.08%;98.08%;97.70%;97.70%;96.92%;98.08%;98.08%;98.08%;98.08%;98.08%;91.10%;98.08%	64.48%;64.48%;63.49%;63.49%;63.49%;63.74%;62.26%;62.26%;63.00%;63.00%;62.76%;62.76%;62.02%;63.00%;63.00%;63.00%;63.00%;63.00%;63.00%;63.00%	1;1;1;1;1;1;1;1;1;1;1;1;1;1;1;1;1;1;1;1	-3;-3;-3;-3;-3;-3;-3;-3;-3;-3;-3;-3;-3;-3;-3;-3;-3;-3;-3;-3	117059;117060;229553910;461794;461795;117063;117074;11131588;24418353;5921884;6648076;21362440;6226575;5921864;3121908;2829768;5921865;117073;729193;5921879	P00417;P00418;B0FWD1;P34842;P33508;P14574;P25003;O47475;Q8W9N0;O47690;Q36860;Q9MIY4;Q33824;O47693;Q35539;P92665;O47694;Q00529;P41312;O79433	389.423;387.882;378.252;367.466;365.54;323.553;281.182;276.559;274.248;272.707;271.937;270.781;270.781;270.396;270.011;269.626;269.626;269.626;270.396;269.626	gi|117059|sp|P00417.1|COX3_DROMERecName: Full=Cytochrome c oxidase subunit 3 AltName: Full=Cytochrome c oxidase polypeptide III	Drosophila melanogaster	1.1E-134	262	262	238	90.84%	100.00%	64.48%	1	-3	117059	P00417	389423	mt:CoIII;COIII;MT-CO3;MT-CO3;MT-CO3;MT-CO3;MT-CO3;COIII;MT-CO3;COIII;COIII;MT-CO3;MT-CO3;mt:CoIII;MT-CO3;MT-CO3;MT-CO3;MT-CO3;MT-CO3;MT-CO3;COIII;MT-CO3;COIII;mt-co3;COIII;COIII;MT-CO3;mt-co3;mt:CoIII;MT-CO3;MT-CO3;MT-CO3;MT-CO3;mt-co3;MT-CO3;MT-CO3;mt-co3;mt-co3;MT-CO3;MT-CO3;MT-CO3;COIII;COIII;COIII;MT-CO3;COIII;MT-CO3;MT-CO3;mt:CoIII;COIII;COIII;MT-CO3;MT-CO3;mt:CoIII;mt:CoIII;mt-co3;COIII;MT-…	7159;7612;9720;7757;9986;9929;9267;7004;9720;7165;7165;9267;9970;7245;9970;9986;9319;9970;29137;7757;1423826;9319;7004;7955;7165;1423826;69299;8030;7227;9720;7757;9929;29137;8030;9319;69299;7955;7955;9970;9986;29137;1423826;7165;7594;9319;7166;9267;9970;7245;7166;7004;69299;9929;7245;7159;8030;7612;9970;7757;9986;7955;1423826;7227;7612;7004;9929;69299;9986;8030;9929;7004;9970;7159;8030;9720;7166;…			GO:0004129-IEA;GO:0045277-IEA;GO:0045277-ISS;GO:0016491-IEA;GO:0005739-IEA;GO:0016020-IEA;GO:0016021-IEA;GO:0055114-IEA;GO:0019646-IEA;GO:0015002-IEA;GO:0022904-IEA;GO:1902600-IEA;GO:0005743-IEA;GO:0008535-IEA;GO:0008535-ISS	cytochrome-c oxidase activity-IEA;respiratory chain complex IV-IEA;respiratory chain complex IV-ISS;oxidoreductase activity-IEA;mitochondrion-IEA;membrane-IEA;integral component of membrane-IEA;oxidation-reduction process-IEA;aerobic electron transport chain-IEA;heme-copper terminal oxidase activity-IEA;respiratory electron transport chain-IEA;proton transmembrane transport-IEA;mitochondrial inne…	Molecular Function-IEA;Cellular Component-IEA;Cellular Component-ISS;Molecular Function-IEA;Cellular Component-IEA;Cellular Component-IEA;Cellular Component-IEA;Biological Process-IEA;Biological Process-IEA;Molecular Function-IEA;Biological Process-IEA;Biological Process-IEA;Cellular Component-IEA;Biological Process-IEA;Biological Process-ISS	8	GO:0004129;GO:0005743;GO:0006123;GO:0008535;GO:0015992;GO:0016021;GO:0045277;GO:1902600	cytochrome-c oxidase activity;mitochondrial inner membrane;mitochondrial electron transport, cytochrome c to oxygen;respiratory chain complex IV assembly;proton transmembrane transport;integral component of membrane;respiratory chain complex IV;proton transmembrane transport	Molecular Function;Cellular Component;Biological Process;Biological Process;Biological Process;Cellular Component;Cellular Component;Biological Process	EC:1.9.3.1	Cytochrome-c oxidase
Perm_DSN_contig_1057	Y3427_DROMERecName: Full=Uncharacterized protein CG43427	tagaattggatgaagatgaggataggcaagaacatgaaaccaaaaatataccagaaaagctaggaaatgataaggttttccaaggtaagattttaaatttgaatttggaaaagatggaaactcgaagtgaaaatgtaatagataccaaaaaatcctcaattacccaggtagctacaactcctagtaaaactcctctaagtcccatactttctagaccaaatccttcctctcctcaacctatctctacaacaatgattcctcgttgtgttaccccctcgggaaaacctccaatgtcccccttgacaatacgtactactactaaatttagggaagaaacaccacccaatagccctttggccaatcgtaaacatgattcccaatttagtattaatggtcgtg…	3478	1	4.0E-16	54.55%	swissprot	gi|121953665|sp|Q0KIC3.1|Y3427_DROMERecName: Full=Uncharacterized protein CG43427	Drosophila melanogaster	4.0E-16	1372	198	108	54.55%	14.43%	17.08%	3	2	121953665	Q0KIC3	878113	gi|121953665|sp|Q0KIC3.1|Y3427_DROMERecName: Full=Uncharacterized protein CG43427	Drosophila melanogaster	4.0E-16	1372	198	108	54.55%	14.43%	17.08%	3	2	121953665	Q0KIC3	878113	CG43427;CG43427;CG43427;CG43427	7227;7227;7227;7227			GO:0005575-ND;GO:0003674-ND	cellular_component-ND;molecular_function-ND	Cellular Component-ND;Molecular Function-ND							noIPR
Perm_DSN_contig_1058	---NA---	gccggctcggctgcaatggatatgagccatggtgacattaagtcaacaatgtcatctgcagcaaaactaaatccaacgacaattctaaaaatcgaagagacaacatcatccaaagcgtccaatgctacattgggcacagtgggagctggcactgttagtaatgctagtcctagtgctactgagtcaccattagtggnnnnnnnnnnnnnnnnnnnnnnnnnnnnttacatcagaaacgtttacgtcaattgaacatggaaatggataatctgcgcaatacatccatagatcaaagccaacaattgtcggcattaatgcagcaaaatcattattgcactggcggcggtcagggcaccggtagtaatggaggtggt	374
Perm_DSN_contig_1059	ETFB_MOUSERecName: Full=Electron transfer flavoprotein subunit beta; Short=Beta-ETF	actcacctttggacttgaatatttctaatatgtctcgaattttagttggtgtcaagcgagttgtggactatgctgtgaaggtacgtgtgaatcctgagaagtctggggtggttactcagggtgnnnnnnnnnnnnnnnnnnnnnnnnnnnnnnnnnnnnnngaagaagctgtcaaaatgaaggaaaaaaagttggccaatgaagttgtagccgtttccattggacccagtcaatcacaagaagtgattcgtactgcgttggcaatgggggcagataggggaattcatgtagaaatttcaggaaaagaatatgatttgctgcagcctattcacgtttccaaaatacttgctaaattggctttggaagaaaaagctgatttggttattttaggcaagcagg…	707	20	3.6E-79	66.01%	swissprot	gi|92090596|sp|Q9DCW4.3|ETFB_MOUSERecName: Full=Electron transfer flavoprotein subunit beta Short=Beta-ETF;gi|81884360|sp|Q68FU3.3|ETFB_RATRecName: Full=Electron transfer flavoprotein subunit beta Short=Beta-ETF;gi|91206619|sp|Q2TBV3.3|ETFB_BOVINRecName: Full=Electron transfer flavoprotein subunit beta Short=Beta-ETF;gi|585110|sp|P38117.3|ETFB_HUMANRecName: Full=Electron transfer flavoprotein sub…	Mus musculus;Rattus norvegicus;Bos taurus;Homo sapiens;Pongo abelii;Sus scrofa;Dictyostelium discoideum;Arabidopsis thaliana;Oryza sativa Indica Group;Oryza sativa Japonica Group;Bradyrhizobium diazoefficiens USDA 110;Paracoccus denitrificans;Pseudomonas aeruginosa PAO1;Saccharomyces cerevisiae S288C;Schizosaccharomyces pombe 972h-;Thermoanaerobacterium thermosaccharolyticum DSM 571;Bacillus subt…	3.6E-79;6.1E-79;2.2E-78;1.1E-77;5.0E-77;1.1E-76;2.6E-67;4.3E-63;1.7E-61;1.9E-61;1.5E-60;1.5E-55;2.6E-53;1.5E-40;1.2E-39;1.8E-18;4.4E-17;1.6E-15;4.2E-15;5.0E-14	255;255;255;255;255;255;250;251;253;253;249;252;249;261;254;260;257;259;262;267	224;224;224;224;224;224;224;225;223;223;222;224;224;229;226;159;141;212;213;199	171;170;170;170;169;168;159;154;151;151;155;152;148;142;138;86;82;110;109;97	76.34%;75.89%;75.89%;75.89%;75.45%;75.00%;70.98%;68.44%;67.71%;67.71%;69.82%;67.86%;66.07%;62.01%;61.06%;54.09%;58.16%;51.89%;51.17%;48.74%	87.84%;87.84%;87.84%;87.84%;87.84%;87.84%;89.60%;89.64%;88.14%;88.14%;89.16%;88.89%;89.96%;87.74%;88.98%;61.15%;54.86%;81.85%;81.30%;74.53%	95.05%;95.05%;95.05%;95.05%;95.05%;95.05%;95.05%;95.47%;94.63%;94.63%;94.20%;95.05%;95.05%;97.17%;95.90%;67.47%;59.83%;89.96%;90.38%;84.44%	1;1;1;1;1;1;1;1;1;1;1;1;1;1;1;1;1;1;1;1	3;3;3;3;3;3;3;3;3;3;3;3;3;3;3;3;3;3;3;3	92090596;81884360;91206619;585110;62510586;75053043;74856840;75264214;171769901;75228720;30179274;729452;81540582;1169560;20138073;2829835;2494401;18266892;1008808677;558446076	Q9DCW4;Q68FU3;Q2TBV3;P38117;Q5RFK0;Q6UAQ8;Q54YZ4;Q9LSW8;A2XQV4;Q7F9U3;P53575;P38975;Q9HZP6;P42940;Q9UTH2;P97089;P94550;P52040;H6LGM7;G3KIM7	241.121;240.736;239.195;237.654;235.728;234.958;211.075;200.29;196.052;196.052;193.741;181.03;175.252;142.895;140.198;84.7297;80.8777;76.6406;75.485;72.7886	gi|92090596|sp|Q9DCW4.3|ETFB_MOUSERecName: Full=Electron transfer flavoprotein subunit beta Short=Beta-ETF	Mus musculus	3.6E-79	255	224	171	76.34%	87.84%	95.05%	1	3	92090596	Q9DCW4	241121	acrB;ETFB;ETFB;ETFB;acrB;Etfb;Etfb;ETFB;ETFB;Etfb;CIR1;ETFB;ETFB;SPAC1805.02c;carD;Etfb;ETFB;CIR1;ETFB;CIR1;etfB;ETFB;ETFB;etfB;ETFB;CIR1;ETFB;Etfb;ETFB;etfb;etfB;ETFB;Etfb;etfB;Etfb;ETFB;Etfb;ETFB;carD;ETFB;etfB;CIR1;etfB;ETFB;etfb;ETFB;Etfb;Etfb;Etfb;etfB;Etfb;Etfb;Etfb;carD;ETFB;ETFB;ETFB;ETFB;Etfb;Etfb;ETFB;Etfb;ETFB;etfB;etfB;ETFB;ETFB;ETFB;Etfb;Etfb;Etfb;etfB;ETFB;ETFB;ETFB;ETFB;Etfb;ETFB;E…	28446;3702;9823;9913;28446;10116;10116;9606;3702;10116;559292;9823;39947;284812;931626;10116;39946;559292;3702;559292;580327;39946;9606;224308;9913;559292;9606;10116;3702;44689;224911;39947;10090;224308;10090;9606;10116;9601;931626;9913;224911;559292;224308;9606;44689;39947;10090;10090;10116;266;10116;10090;10090;931626;9601;9913;9601;9606;10090;10090;3702;10090;9913;208964;208964;9601;39946;9913…			GO:0005515-IPI;GO:0000166-IEA;GO:0005759-IEA;GO:0005759-ISS;GO:0005759-ISO;GO:0005759-TAS;GO:0005759-IDA;GO:0005737-IEA;GO:0070062-N/A;GO:0070062-ISO;GO:0033539-IMP;GO:0033539-IEA;GO:0033539-ISS;GO:0033539-ISO;GO:0033539-IDA;GO:0005739-IEA;GO:0005739-ISS;GO:0005739-ISO;GO:0005739-IDA;GO:0016491-IEA;GO:0005829-N/A;GO:0005829-IBA;GO:0017133-TAS;GO:0055114-IEA;GO:0055114-IBA;GO:0015996-IMP;GO:000815…	protein binding-IPI;nucleotide binding-IEA;mitochondrial matrix-IEA;mitochondrial matrix-ISS;mitochondrial matrix-ISO;mitochondrial matrix-TAS;mitochondrial matrix-IDA;cytoplasm-IEA;extracellular exosome-N/A;extracellular exosome-ISO;fatty acid beta-oxidation using acyl-CoA dehydrogenase-IMP;fatty acid beta-oxidation using acyl-CoA dehydrogenase-IEA;fatty acid beta-oxidation using acyl-CoA dehydr…	Molecular Function-IPI;Molecular Function-IEA;Cellular Component-IEA;Cellular Component-ISS;Cellular Component-ISO;Cellular Component-TAS;Cellular Component-IDA;Cellular Component-IEA;Cellular Component-N/A;Cellular Component-ISO;Biological Process-IMP;Biological Process-IEA;Biological Process-ISS;Biological Process-ISO;Biological Process-IDA;Cellular Component-IEA;Cellular Component-ISS;Cellular…	12	GO:0000166;GO:0005515;GO:0005829;GO:0006118;GO:0006479;GO:0006552;GO:0009055;GO:0015996;GO:0017133;GO:0022904;GO:0033539;GO:0070062	nucleotide binding;protein binding;cytosol;obsolete electron transport;protein methylation;leucine catabolic process;electron transfer activity;chlorophyll catabolic process;mitochondrial electron transfer flavoprotein complex;respiratory electron transport chain;fatty acid beta-oxidation using acyl-CoA dehydrogenase;extracellular exosome	Molecular Function;Molecular Function;Cellular Component;Biological Process;Biological Process;Biological Process;Molecular Function;Biological Process;Cellular Component;Biological Process;Biological Process;Cellular Component			noIPR;IPR012255;IPR014729;IPR014730;IPR012255;noIPR;IPR000049;IPR033948;noIPR
Perm_DSN_contig_106	---NA---	agaccagaacaaaagaaaccccaagacaatctcaagcctgaaggggaattcacagtccctgataagccaacatataaacccgctgaaagaacagagcgtatcataagaaaagacaatttacgcacagaaggtgagatgacctttatcgagaaagaggaatatcaatatgtgaaacgtccagaccaagttcgacctgaggataatctgaagccagaaggagacttctatacacctgacagaccaggctacaggccagctgaaagacctgaacaaaagagaccagaagataatcttaagccagaaggtcaattctatactccagaaaaacctaaattcatgcctggtgaaagaccatctcaagttcgtcatgaggacaatcttaagcctgaaggtgacttc…	1172																																														noIPR
Perm_DSN_contig_1060	---NA---	gaaatatttaaatacaatttaataaataataaaacgtttatttaaagttgcttaaggttcaatcgaaatatctgtgagttccagttttgtttagttaaactccttcgccatggtgggtaccatggatgttaaagacttgaagggcgccnnnnnnnnnnnnnnnnnnnnnnnnnnnnnnnnnnnnnnnnnnctgaaacacaaaagatcacacatgctggcctagtggcacgcagtcccgaaggcactgctgccaagggcatgaacattcgaggcaatgaggatctatgggtggaaatacaagcgaatacttttcgcaattgggtgaatgaacacttacgtccgactggtatgcaggtgcacgattgggcaacagatttttg	380
Perm_DSN_contig_1061	---NA---	gccttttctggtaattcaactaaaattttgaacaatccttcgtcattgatgaaaatttgaacgatatcgatgataggtttcaccggtgattttggcagatattcatattcatcatagacatctgtagatttacacttgaaaataagtgtaannnnnnnnnnnnnnnnnnnnnnnnnnnnnnnnnnnnnnnnnnnnnnnttgacgtgtgggaaattggcatgaatctttgtgaataggagtaaatttgagacgaatcaaatacggaaggaggaatattactaagggccacaataattgcaaacccattagccacttttgtctccatc	326
Perm_DSN_contig_1062	RPTOR_MOUSERecName: Full=Regulatory-associated protein of mTOR; Short=Raptor; AltName: Full=p150 target of rapamycin (TOR)-scaffold protein	ctttggcattgcgacgtaatgatgtacagagcttcttcacatcctccactgtcggatcatggcatttcttgtagcgtgctctaggctgccatcgttcatattgcatttgcaaattggatccaatgagatccatggcttttggtgcagacaccgaggatggatcaatccaacattccaggcgggcacaaggttgaattttaataacatctggcggatcaactccaatattgaggcacaacaccaaagccacactggctgttttcattcgttcacgtatacgccaaggttgacgttcatattttacagcctctatggcctcatgatgacgcttggcttgaaaacacagaggacaccgatgatctggaaacaattctaagttttcactcagtgtcaactgtt…	824	10	3.0E-49	74.65%	swissprot	gi|46577497|sp|Q8K4Q0.1|RPTOR_MOUSERecName: Full=Regulatory-associated protein of mTOR Short=Raptor AltName: Full=p150 target of rapamycin (TOR)-scaffold protein;gi|46577501|sp|Q8N122.1|RPTOR_HUMANRecName: Full=Regulatory-associated protein of mTOR Short=Raptor AltName: Full=p150 target of rapamycin (TOR)-scaffold protein;gi|74997379|sp|Q55BR7.1|RPTOR_DICDIRecName: Full=Protein raptor homolog;gi|…	Mus musculus;Homo sapiens;Dictyostelium discoideum;Arabidopsis thaliana;Oryza sativa Japonica Group;Arabidopsis thaliana;Schizosaccharomyces pombe 972h-;Oryza sativa Japonica Group;Saccharomyces cerevisiae S288C;Oryza sativa Japonica Group	3.0E-49;3.5E-49;4.0E-42;6.0E-38;4.3E-36;1.5E-35;4.3E-33;1.5E-30;6.4E-29;1.8E-10	1335;1335;1509;1344;1359;1336;1313;437;1557;1218	120;120;115;94;94;110;119;79;154;50	94;94;87;77;75;83;77;62;89;38	78.33%;78.33%;75.65%;81.91%;79.79%;75.45%;64.71%;78.48%;57.79%;76.00%	8.99%;8.99%;7.62%;6.99%;6.92%;8.23%;9.06%;18.08%;9.89%;4.11%	43.69%;43.69%;41.87%;34.22%;34.22%;40.05%;43.33%;28.76%;56.07%;18.20%	1;1;1;1;1;1;1;1;1;1	-2;-2;-2;-2;-2;-2;-2;-2;-2;-2	46577497;46577501;74997379;75331762;334351170;334351171;13431705;122169278;122065371;334351172	Q8K4Q0;Q8N122;Q55BR7;Q93YQ1;Q0IQN5;Q9LZW9;P87141;Q0DJA3;P38873;C7J8E5	177.948;177.563;157.147;145.206;139.813;138.272;131.339;121.709;119.013;64.6994	gi|46577497|sp|Q8K4Q0.1|RPTOR_MOUSERecName: Full=Regulatory-associated protein of mTOR Short=Raptor AltName: Full=p150 target of rapamycin (TOR)-scaffold protein	Mus musculus	3.0E-49	1335	120	94	78.33%	8.99%	43.69%	1	-2	46577497	Q8K4Q0	177948	RAPTOR2;Rptor;RAPTOR2;RPTOR;RAPTOR1;RAPTOR2;Rptor;Rptor;Rptor;Rptor;Rptor;Rptor;DRB3;Rptor;RAPTOR2;Rptor;Rptor;RAPTOR1;RAPTOR1;DRB3;RAPTOR2;Rptor;raptor;RAPTOR1;Rptor;Rptor;raptor;Rptor;Rptor;RPTOR;Rptor;DRB3;Rptor;raptor;raptor;Rptor;DRB3;RAPTOR2;raptor;Rptor;RAPTOR1;Rptor;RPTOR;RAPTOR1;RAPTOR1;KOG1;RAPTOR1;Rptor;Rptor;RAPTOR2;raptor;RPTOR;RAPTOR1;RAPTOR2;RAPTOR1;DRB3;Rptor;raptor;raptor;raptor;…	3702;10090;3702;9606;3702;3702;10090;10090;10090;10090;10090;10090;39947;10090;3702;10090;10090;39947;3702;39947;3702;10090;44689;39947;10090;10090;44689;10090;10090;9606;10090;39947;10090;44689;44689;10090;39947;3702;44689;10090;39947;10090;9606;3702;3702;559292;39947;10090;10090;39947;44689;9606;3702;3702;39947;39947;10090;44689;44689;44689;3702;39947;10090;9606;10090;9606;39947;9606;10090;3994…			GO:0003723-IEA;GO:0030307-IMP;GO:0030307-ISO;GO:0030307-IBA;GO:0003725-IEA;GO:0003725-IBA;GO:0051321-IEA;GO:0005829-TAS;GO:0005829-ISO;GO:0005829-IDA;GO:0016241-TAS;GO:0033138-IMP;GO:0033138-ISO;GO:0032008-ISS;GO:0032008-ISO;GO:0032008-IDA;GO:0030422-IBA;GO:0030425-IEA;GO:0010494-ISS;GO:0010494-ISO;GO:0010494-IDA;GO:0009267-IMP;GO:0009267-IBA;GO:1900087-IMP;GO:1900087-ISO;GO:0010492-IMP;GO:001049…	RNA binding-IEA;positive regulation of cell growth-IMP;positive regulation of cell growth-ISO;positive regulation of cell growth-IBA;double-stranded RNA binding-IEA;double-stranded RNA binding-IBA;meiotic cell cycle-IEA;cytosol-TAS;cytosol-ISO;cytosol-IDA;regulation of macroautophagy-TAS;positive regulation of peptidyl-serine phosphorylation-IMP;positive regulation of peptidyl-serine phosphorylat…	Molecular Function-IEA;Biological Process-IMP;Biological Process-ISO;Biological Process-IBA;Molecular Function-IEA;Molecular Function-IBA;Biological Process-IEA;Cellular Component-TAS;Cellular Component-ISO;Cellular Component-IDA;Biological Process-TAS;Biological Process-IMP;Biological Process-ISO;Biological Process-ISS;Biological Process-ISO;Biological Process-IDA;Biological Process-IBA;Cellular…	45	GO:0000329;GO:0001030;GO:0001031;GO:0001032;GO:0001156;GO:0003725;GO:0004525;GO:0005654;GO:0005764;GO:0005776;GO:0005829;GO:0005886;GO:0007050;GO:0008361;GO:0009267;GO:0009793;GO:0010492;GO:0010494;GO:0010800;GO:0016241;GO:0019901;GO:0030291;GO:0030295;GO:0030307;GO:0030422;GO:0030674;GO:0031053;GO:0031054;GO:0031931;GO:0032008;GO:0033138;GO:0036477;GO:0038202;GO:0043130;GO:0044877;GO:0045945;GO:…	fungal-type vacuole membrane;RNA polymerase III type 1 promoter DNA binding;RNA polymerase III type 2 promoter DNA binding;RNA polymerase III type 3 promoter DNA binding;TFIIIC-class transcription factor binding;double-stranded RNA binding;ribonuclease III activity;nucleoplasm;lysosome;autophagosome;cytosol;plasma membrane;cell cycle arrest;regulation of cell size;cellular response to starvation;…	Cellular Component;Molecular Function;Molecular Function;Molecular Function;Molecular Function;Molecular Function;Molecular Function;Cellular Component;Cellular Component;Cellular Component;Cellular Component;Cellular Component;Biological Process;Biological Process;Biological Process;Biological Process;Biological Process;Cellular Component;Biological Process;Biological Process;Molecular Function;…	EC:3.1.30;EC:3.1.26;EC:3.1.26.3	Acting on ester bonds;Acting on ester bonds;Ribonuclease III	noIPR;IPR029347;noIPR;IPR004083
Perm_DSN_contig_1063	---NA---	aaagtcccgtcagttatagttgtgttgttgactagttcggtggtactcgagaatacggatacaaattgaagttctatagaaaataataaacttgaaaactctccttggaaaaatgggactagacaagttaataccatgtacagtccaagtggctaaaatgattcaaaaatccggctgtgatgtcttgtgcatcattgaccgtcagatacccgccgaattggtagaacaatttaatgaattccgttcatttgataaggcattcgatagcgtagtgtcatgcttcaaatcacctaaattaaatatgcctgtggtatactctccattacccgaattaagtgattaccatgatgtccgggc	357
Perm_DSN_contig_1064	PEBP1_HUMANRecName: Full=Phosphatidylethanolamine-binding protein 1; Short=PEBP-1; AltName: Full=HCNPpp; AltName: Full=Neuropolypeptide h3; AltName: Full=Prostatic-binding protein; AltName: Full=Raf kinase inhibitor protein; Short=RKIP; Contains: RecName: Full=Hippocampal cholinergic neurostimulating peptide; Short=HCNP	gttcgtcttacgattaggtcgtgctgcacgggaattgccgctgagagttcttgctgtacaaaaacaagaactagtcctgataaaatcgagaaacttctcttcattatcgcaagctgtcgaaaaatttaattttaactcgtctgtgctagaggtctgctcggcgtcttcttctccattggttaataaacgtttttacgcaaagaaaatggctttgaaaagtttccaagacctggaagttgtaccagatgtaattagcgtggctcctactgaactattgaaagtcagttatagtggaggagtggaggtgaannnnnnnnnnnnnnnnnnnnccaacacaggtcaaagatcaacctacccttagctggaatgccgattcgaatgcattttacacagtttgta…	784	20	2.9E-63	72.48%	swissprot	gi|1352726|sp|P30086.3|PEBP1_HUMANRecName: Full=Phosphatidylethanolamine-binding protein 1 Short=PEBP-1 AltName: Full=HCNPpp AltName: Full=Neuropolypeptide h3 AltName: Full=Prostatic-binding protein AltName: Full=Raf kinase inhibitor protein Short=RKIP Contains: RecName: Full=Hippocampal cholinergic neurostimulating peptide Short=HCNP;gi|75040997|sp|Q5R4R0.3|PEBP1_PONABRecName: Full=Phosphatidyle…	Homo sapiens;Pongo abelii;Macaca fascicularis;Bos taurus;Oryctolagus cuniculus;Canis lupus familiaris;Mus musculus;Mus musculus;Caenorhabditis elegans;Rattus norvegicus;Onchocerca volvulus;Drosophila melanogaster;Onchocerca volvulus;Onchocerca volvulus;Onchocerca volvulus;Toxocara canis;Oryza sativa Japonica Group;Homo sapiens;Arabidopsis thaliana;Oryza sativa Japonica Group	2.9E-63;3.8E-63;5.5E-63;8.1E-63;7.8E-62;8.1E-62;3.1E-61;7.3E-61;9.0E-59;5.9E-57;7.0E-52;1.9E-50;2.0E-50;4.3E-50;2.3E-45;3.0E-25;2.4E-24;1.4E-21;1.5E-19;1.2E-18	187;187;187;187;187;187;187;187;221;187;152;210;134;197;114;262;176;227;173;174	145;145;145;145;145;145;145;145;141;145;132;142;132;132;120;129;129;115;129;131	118;117;118;119;116;117;114;114;108;113;100;99;99;99;88;77;72;65;73;71	81.38%;80.69%;81.38%;82.07%;80.00%;80.69%;78.62%;78.62%;76.60%;77.93%;75.76%;69.72%;75.00%;75.00%;73.33%;59.69%;55.81%;56.52%;56.59%;54.20%	77.54%;77.54%;77.54%;77.54%;77.54%;77.54%;77.54%;77.54%;63.80%;77.54%;86.84%;67.62%;98.51%;67.01%;105.26%;49.24%;73.30%;50.66%;74.57%;75.29%	55.48%;55.48%;55.48%;55.48%;55.48%;55.48%;55.48%;55.48%;53.95%;55.48%;50.51%;54.34%;50.51%;50.51%;45.92%;49.36%;49.36%;44.01%;49.36%;50.13%	1;1;1;1;1;1;1;1;1;1;1;1;1;1;1;1;1;1;1;1	3;3;3;3;3;3;3;3;3;3;3;3;3;3;3;3;3;3;3;3	1352726;75040997;1352727;1352725;75047560;122140661;46397649;29840839;6093649;400734;1706281;19860740;1706287;1709506;1706285;1729887;75114894;143811436;17433105;75272803	P30086;Q5R4R0;P48737;P13696;Q8MK67;Q3YIX4;Q8VIN1;P70296;O16264;P31044;P54186;P54185;P54188;P31729;P54187;P54190;Q656A5;Q96S96;Q9XFK7;Q9ASJ1	199.519;199.134;198.749;198.364;195.667;195.667;194.126;193.356;189.119;183.341;169.088;167.548;164.851;166.007;151.369;103.605;98.9821;92.8189;86.2705;83.9593	gi|1352726|sp|P30086.3|PEBP1_HUMANRecName: Full=Phosphatidylethanolamine-binding protein 1 Short=PEBP-1 AltName: Full=HCNPpp AltName: Full=Neuropolypeptide h3 AltName: Full=Prostatic-binding protein AltName: Full=Raf kinase inhibitor protein Short=RKIP Contains: RecName: Full=Hippocampal cholinergic neurostimulating peptide Short=HCNP	Homo sapiens	2.9E-63	187	145	118	81.38%	77.54%	55.48%	1	3	1352726	P30086	199519	PEBP1;Pebp1;PEBP1;Pebp1;PEBP1;Pebp1;PEBP1;Pebp1;PEBP1;PEBP1;Pebp1;Pbp2;Pebp1;Pebp1;Pebp1;PEBP1;PEBP1;Pebp1;PEBP1;Pebp1;PEBP1;PEBP1;Pebp1;Pebp1;PEBP1;Pebp1;Pebp1;Pebp1;Pebp1;PEBP1;Pebp1;PEBP1;PEBP1;Pbp2;Pebp1;Pebp1;Pebp1;Pebp1;Pebp1;Pbp2;Pebp1;PEBP1;PEBP1;Pebp1;Pbp2;Pebp1;PEBP1;Pebp1;PEBP1;PEBP1;TES-26;PEBP1;Pebp1;Pebp1;PEBP1;Pbp2;PEBP1;Pbp2;Pebp1;Pebp1;Pebp1;PEBP1;PEBP4;Pebp1;PEBP1;Pebp1;PEBP1;PE…	9913;10090;9606;10116;9606;10090;9606;10090;9606;9615;10116;10090;10090;10090;10090;9606;9615;10116;9541;10090;9615;9606;10116;10116;9615;10090;10090;10090;10090;9606;10116;9541;9986;10090;10090;10090;10090;10116;10090;10090;10116;9913;9606;10090;10090;10090;9615;10090;9541;9913;6265;9986;10090;10116;9541;10090;9615;10090;10116;10090;10090;9606;9606;10116;9541;10090;9913;9606;9606;10090;10116;370…			GO:0003723-N/A;GO:0003723-ISO;GO:0042493-IEA;GO:0042493-IEP;GO:0001505-IEA;GO:0001505-IDA;GO:0005829-TAS;GO:0051602-IEA;GO:0051602-IEP;GO:0007286-IEA;GO:0007286-TAS;GO:0007286-IEP;GO:0009986-IEA;GO:0009986-ISO;GO:0009986-IDA;GO:0043025-IEA;GO:0043025-IDA;GO:0045840-IMP;GO:0045840-IEA;GO:0005102-IEA;GO:0005102-IDA;GO:0005741-IEA;GO:0005741-IDA;GO:0007568-IEA;GO:0007568-IEP;GO:0051412-IEA;GO:005141…	RNA binding-N/A;RNA binding-ISO;response to drug-IEA;response to drug-IEP;regulation of neurotransmitter levels-IEA;regulation of neurotransmitter levels-IDA;cytosol-TAS;response to electrical stimulus-IEA;response to electrical stimulus-IEP;spermatid development-IEA;spermatid development-TAS;spermatid development-IEP;cell surface-IEA;cell surface-ISO;cell surface-IDA;neuronal cell body-IEA;neuro…	Molecular Function-N/A;Molecular Function-ISO;Biological Process-IEA;Biological Process-IEP;Biological Process-IEA;Biological Process-IDA;Cellular Component-TAS;Biological Process-IEA;Biological Process-IEP;Biological Process-IEA;Biological Process-TAS;Biological Process-IEP;Cellular Component-IEA;Cellular Component-ISO;Cellular Component-IDA;Cellular Component-IEA;Cellular Component-IDA;Biologic…	39	GO:0002026;GO:0003723;GO:0004867;GO:0005102;GO:0005524;GO:0005634;GO:0005741;GO:0005791;GO:0005794;GO:0005829;GO:0006979;GO:0007568;GO:0008021;GO:0008429;GO:0009408;GO:0009611;GO:0009737;GO:0009986;GO:0010030;GO:0010951;GO:0014823;GO:0021766;GO:0042755;GO:0043025;GO:0043209;GO:0043409;GO:0043679;GO:0043950;GO:0045177;GO:0045471;GO:0045840;GO:0048240;GO:0051019;GO:0051412;GO:0051591;GO:0051592;GO:…	regulation of the force of heart contraction;RNA binding;serine-type endopeptidase inhibitor activity;signaling receptor binding;ATP binding;nucleus;mitochondrial outer membrane;rough endoplasmic reticulum;Golgi apparatus;cytosol;response to oxidative stress;aging;synaptic vesicle;phosphatidylethanolamine binding;response to heat;response to wounding;response to abscisic acid;cell surface;positiv…	Biological Process;Molecular Function;Molecular Function;Molecular Function;Molecular Function;Cellular Component;Cellular Component;Cellular Component;Cellular Component;Cellular Component;Biological Process;Biological Process;Cellular Component;Molecular Function;Biological Process;Biological Process;Biological Process;Cellular Component;Biological Process;Biological Process;Biological Process;…			IPR008914;IPR036610;IPR035810;noIPR;IPR035810;IPR036610
Perm_DSN_contig_1065	---NA---	ggtcactttggttttgagatgtttttctcgctgcgaaaaagtcatggactggacgtccgtatccgacgattgctcgaaatcgccctcgtccccttcggtggctgaatcaacctcactaacaatgggcgatctgagttcctcaacatcggtcaaggattcatcgccgccaatttcctcaatatgaacgggagatagggcggtgggggttgtattgttgttgctgtcattttcactatcactattttccaaatgaattttatgcacaataaccgtggctggtttctttaggttttcattggcactgtcttttttctccgattccctagggacattttgaatgtctactgttgcactatcaacacttggtgcattctctgtttccctagagacacttgcatt…	988
Perm_DSN_contig_1066	RS15_ELAOLRecName: Full=40S ribosomal protein S15	aactgatacgtcaagatggctgaggttgatgaaactcttaagaagaaacgtaccttcaaaaagtacacctaccgcggtgtcgatttggaccaattgttggatatgcccaacaaccaattggttgannattgatgcatagccgtgcccgcaggcgtttctcccgtggtttgaaacgcaaacccatggcattgatcaagaaattgcgcaaagccaagaaggaagctccaccaaatgagaaacctgaaattgtcaagacccatttgagaaacatgattgttgttcccgaaatgaccggctccatcatcggtgtttacaatggcaaagatttcggccaagttgaagttaaacctgaaatgattggccattacttgggtgaattcgctttgacctacaaacccg…	566	20	1.7E-53	87.96%	swissprot	gi|27923849|sp|Q945U1.1|RS15_ELAOLRecName: Full=40S ribosomal protein S15;gi|27923848|sp|O65059.1|RS15_PICMARecName: Full=40S ribosomal protein S15;gi|109940155|sp|P31674.2|RS15_ORYSJRecName: Full=40S ribosomal protein S15;gi|464706|sp|P34737.1|RS15_PODASRecName: Full=40S ribosomal protein S15 AltName: Full=S12;gi|27923839|sp|Q9FY65.1|RS153_ARATHRecName: Full=40S ribosomal protein S15-3;gi|279238…	Elaeis oleifera;Picea mariana;Oryza sativa Japonica Group;Podospora anserina;Arabidopsis thaliana;Arabidopsis thaliana;Arabidopsis thaliana;Arabidopsis thaliana;Schizosaccharomyces pombe 972h-;Schizosaccharomyces pombe 972h-;Arabidopsis thaliana;Caenorhabditis elegans;Sus scrofa/Rattus norvegicus/Homo sapiens/Mesocricetus auratus/Mus musculus/Gallus gallus/Pongo abelii;Bos taurus;Xenopus laevis;X…	1.7E-53;2.2E-53;1.6E-52;9.1E-52;4.0E-51;3.0E-49;2.0E-45;2.0E-45;2.2E-45;2.3E-45;8.0E-45;1.9E-42;4.7E-41;4.7E-41;1.1E-40;4.3E-39;4.2E-38;3.8E-36;3.6E-35;1.5E-31	153;151;154;152;150;152;152;152;153;154;149;151;145;145;145;145;142;144;160;120	110;110;110;110;110;110;98;98;110;110;98;110;94;94;94;94;110;71;116;110	102;101;100;105;97;97;90;90;92;92;88;91;88;88;88;86;86;64;87;80	92.73%;91.82%;90.91%;95.45%;88.18%;88.18%;91.84%;91.84%;83.64%;83.64%;89.80%;82.73%;93.62%;93.62%;93.62%;91.49%;78.18%;90.14%;75.00%;72.73%	71.90%;72.85%;71.43%;72.37%;73.33%;72.37%;64.47%;64.47%;71.90%;71.43%;65.77%;72.85%;64.83%;64.83%;64.83%;64.83%;77.46%;49.31%;72.50%;91.67%	58.30%;58.30%;58.30%;58.30%;58.30%;58.30%;51.94%;51.94%;58.30%;58.30%;51.94%;58.30%;49.82%;49.82%;49.82%;49.82%;58.30%;37.63%;61.48%;58.30%	1;1;1;1;1;1;1;1;1;1;1;1;1;1;1;1;1;1;1;1	3;3;3;3;3;3;3;3;3;3;3;3;3;3;3;3;3;3;3;3	27923849;27923848;109940155;464706;27923839;27923840;730645;27923838;15214208;15214244;27923835;75028740;51338619/51338618/75061967/51338644/51338643/51338642/51338641;75060401;133802;2500481;266966;74853791;27923836;1710742	Q945U1;O65059;P31674;P34737;Q9FY65;Q9FY66;Q08112;Q9FY64;O94715;Q9UTQ6;Q9FIX6;Q9XVP0;Q5RDI7/P62845/P62842/P62841/P62846/P62843/P62844;Q56K10;P20342;P70066;Q01855;Q54N17;Q9FML6;P51429	170.629;170.244;168.318;166.007;164.466;159.844;150.214;150.214;149.828;149.828;148.288;142.51;138.658;138.658;137.887;133.65;130.954;125.946;124.02;113.62	gi|27923849|sp|Q945U1.1|RS15_ELAOLRecName: Full=40S ribosomal protein S15	Elaeis oleifera	1.7E-53	153	110	102	92.73%	71.90%	58.30%	1	3	27923849	Q945U1	170629	RPS15E;RPS15F;rps-15;RPS15;rps15;rps1501;RPS15;rps1502;RPS15D;rps1502;Rps15;rps1502;RPS15A;RPS15;RPS15F;RPS15;RPS15;RPS15;rps1502;RPS15E;RPS15;rps-15;Rps15;rps1502;Rps15;RPS15E;RPS15;RPS15E;RPS15;RPS15A;rps15;RPS15;rps-15;rps1502;RPS15;RPS15C;Rps15;rps1502;RPS15B;rps-15;RPS15;RPS15;RPS15C;RPS15;Rps15;RPS15D;RPS15;RPS15D;rps15;RPS15;Rps15;Rps15;rps1502;Rps15;RPS15D;RPS15D;Rps15;RPS15A;RPS15;Rps15;…	3702;3702;6239;80265;44689;284812;9606;284812;3702;284812;10116;284812;3702;39947;3702;9606;9031;9031;284812;3702;9823;6239;10116;284812;10090;3702;9823;3702;9606;3702;44689;9031;6239;284812;39947;3702;10116;284812;3702;6239;9823;9823;3702;5762;10090;3702;9823;3702;44689;9823;10116;10090;284812;10116;3702;3702;10090;3702;9606;10090;3702;8355;9031;3702;559292;3702;5145;3335;10116;9606;284812;3702;…			GO:0000056-IMP;GO:0000056-ISO;GO:0003723-IEA;GO:0003723-N/A;GO:0003723-TAS;GO:0003723-ISO;GO:0006614-TAS;GO:0097421-IEA;GO:0097421-IEP;GO:0030529-IEA;GO:0005925-N/A;GO:0005925-ISO;GO:0005829-TAS;GO:0005829-RCA;GO:0005829-IDA;GO:0042274-IMP;GO:0042274-ISO;GO:0098556-IDA;GO:0016020-N/A;GO:0016020-ISO;GO:0001649-N/A;GO:0001649-ISO;GO:0022627-IEA;GO:0022627-NAS;GO:0022627-ISS;GO:0022627-N/A;GO:002262…	ribosomal small subunit export from nucleus-IMP;ribosomal small subunit export from nucleus-ISO;RNA binding-IEA;RNA binding-N/A;RNA binding-TAS;RNA binding-ISO;SRP-dependent cotranslational protein targeting to membrane-TAS;liver regeneration-IEA;liver regeneration-IEP;ribonucleoprotein complex-IEA;focal adhesion-N/A;focal adhesion-ISO;cytosol-TAS;cytosol-RCA;cytosol-IDA;ribosomal small subunit b…	Biological Process-IMP;Biological Process-ISO;Molecular Function-IEA;Molecular Function-N/A;Molecular Function-TAS;Molecular Function-ISO;Biological Process-TAS;Biological Process-IEA;Biological Process-IEP;Cellular Component-IEA;Cellular Component-N/A;Cellular Component-ISO;Cellular Component-TAS;Cellular Component-RCA;Cellular Component-IDA;Biological Process-IMP;Biological Process-ISO;Cellular…	20	GO:0000028;GO:0000056;GO:0002181;GO:0003677;GO:0003723;GO:0003735;GO:0005515;GO:0005654;GO:0005730;GO:0005774;GO:0005794;GO:0005886;GO:0005925;GO:0006364;GO:0006407;GO:0006413;GO:0008340;GO:0009506;GO:0022627;GO:0042788	ribosomal small subunit assembly;ribosomal small subunit export from nucleus;cytoplasmic translation;DNA binding;RNA binding;structural constituent of ribosome;protein binding;nucleoplasm;nucleolus;vacuolar membrane;Golgi apparatus;plasma membrane;focal adhesion;rRNA processing;rRNA export from nucleus;translational initiation;determination of adult lifespan;plasmodesma;cytosolic small ribosomal …	Biological Process;Biological Process;Biological Process;Molecular Function;Molecular Function;Molecular Function;Molecular Function;Cellular Component;Cellular Component;Cellular Component;Cellular Component;Cellular Component;Cellular Component;Biological Process;Biological Process;Biological Process;Biological Process;Cellular Component;Cellular Component;Cellular Component			IPR002222;IPR002222;IPR005713;IPR002222;IPR023575;IPR002222;noIPR;IPR020934;IPR002222;IPR023575
Perm_DSN_contig_1067	---NA---	aaaaatggtcacatcggcgataagatatctccacctcgtgagaccaataatgccaatacaaataatataaattccaatagtaaccaaacgaataccgcccctcccatggtgaggaaaatttcccgattttatgtaaatcctgttattttacctagcagtggtagtgtaactacagtggggccaccaccagcagcaacctccaacatcgatgctataccagagaaaagtgaggggtcttcannaaaaaacattaagaagagatgatataaacttgagttagtcacaaagaaataaaaacaacaacaattcgaatgagcagcccatccattcagaatccacatcagcaaatgccgtggtaatcaatggtaatgcgaac	376
Perm_DSN_contig_1069	---NA---	gcccaaatacacccactacgccaaccaattcaagtgcgacaaatttgttgcatcaacaaacgcattcgttaaatacatctacggaaaatctaccaccaccaccagcctatcttttagatggacgtcgnnnnnnnnnnnnnnnnnnnnnnnnnnnnnnnnnnnnnnnnnnnnnnnnnnnnnnnnnnnnnnnnnnnnnnnnnnnnnnnnnnnnnnnnnnnnnnnnnnnnnnnnnnnnnnnnnnnnnagacgcctgcagcagcagcagcaacaacaacaacagatgcagcagcagcaacaaatggccacatcgccaccaccagttttgtcgaatcaaaaccaatccatgttacagccacctaaacaataccatcaccaatataccaaatcttctccggtgct…	628
Perm_DSN_contig_107	FA46C_RATRecName: Full=Protein FAM46C	attcgctattgttgttctatgactgtgccgcattacccatatcggagaatttctatcccactgtggtgggtgaatcagtctatggtgatttccaggaggccttgtatcatttgcaaaatagattgatctcaacgcggcaacccgaagagataagaggtggcggtttgctcaagtattgcaatttgctggtgcgcagctatagtccagtcgatagtcagcgcattaagaccctggannnnnnnnnnnnnnnnnnnnnnnnnnnnnnnnnnnnnnnnnnnnnnnnnncagacagtgaaattggaggcatatttacgtaatcatttctggggtgtggatgaggagcctttgcaataccagtacctgatgcatttacgtgaggtggtcgaaaattcgacggtg…	1882	12	5.8E-41	81.14%	swissprot	gi|81883851|sp|Q5XIV0.1|FA46C_RATRecName: Full=Protein FAM46C;gi|81862417|sp|Q5SSF7.1|FA46C_MOUSERecName: Full=Protein FAM46C;gi|117940143|sp|Q5VWP2.1|FA46C_HUMANRecName: Full=Protein FAM46C;gi|75077203|sp|Q4R8X4.1|FA46C_MACFARecName: Full=Protein FAM46C;gi|209572613|sp|Q96IP4.2|FA46A_HUMANRecName: Full=Protein FAM46A AltName: Full=HBV X-transactivated gene 11 protein AltName: Full=HBV XAg-transa…	Rattus norvegicus;Mus musculus;Homo sapiens;Macaca fascicularis;Homo sapiens;Gallus gallus;Danio rerio;Mus musculus;Rattus norvegicus;Bos taurus;Homo sapiens;Homo sapiens	5.8E-41;1.3E-40;6.4E-40;2.0E-39;1.3E-37;2.2E-36;1.2E-35;6.8E-32;1.2E-31;2.4E-30;3.2E-30;7.3E-28	391;391;391;391;442;390;388;427;427;430;425;389	77;77;77;77;77;77;77;77;77;77;77;76	66;65;65;65;64;63;61;62;62;60;62;54	85.71%;84.42%;84.42%;84.42%;83.12%;81.82%;79.22%;80.52%;80.52%;77.92%;80.52%;71.05%	19.69%;19.69%;19.69%;19.69%;17.42%;19.74%;19.85%;18.03%;18.03%;17.91%;18.12%;19.54%	12.27%;12.27%;12.27%;12.27%;12.27%;12.27%;12.27%;12.27%;12.27%;12.27%;12.27%;12.11%	2;2;2;2;2;2;2;2;2;2;2;2	3;3;3;3;3;3;3;3;3;3;3;3	81883851;81862417;117940143;75077203;209572613;82082471;82209575;294862514;209572835;117940097;294862433;74751253	Q5XIV0;Q5SSF7;Q5VWP2;Q4R8X4;Q96IP4;Q5ZL95;Q7ZUP1;Q8C152;B0BNK8;Q29RH2;Q96A09;Q8NEK8	123.635;123.25;122.865;121.324;115.161;112.079;107.071;110.538;110.538;105.145;108.227;92.4337	gi|81883851|sp|Q5XIV0.1|FA46C_RATRecName: Full=Protein FAM46C	Rattus norvegicus	5.8E-41	391	77	66	85.71%	19.69%	12.27%	2	3	81883851	Q5XIV0	123635	Fam46c;Fam46b;FAM46C;Fam46c;FAM46C;Fam46b;Fam46b;Fam46b;Fam46b;Fam46c;Fam46c;FAM46A;FAM46C;Fam46b;Fam46b;FAM46C;FAM46C;FAM46C;FAM46B;FAM46C;FAM46B;fam46c;FAM46A;Fam46c;Fam46c;FAM46A;Fam46c;Fam46b;FAM46C;Fam46c;FAM46B;FAM46B;Fam46c;FAM46B;FAM46C;Fam46c;fam46c;FAM46B;FAM46D;FAM46D;Fam46b;FAM46A;FAM46C;FAM46C;FAM46D;fam46c;fam46c;FAM46D;FAM46B;FAM46C;FAM46D;fam46c;fam46c;FAM46B;Fam46b;Fam46b;Fam46c;…	10116;10116;9606;10090;9606;10090;10116;10116;10090;10116;10116;9606;9031;10090;10090;9541;9031;9606;9606;9541;9913;7955;9606;10090;10090;9606;10090;10090;9606;10090;9606;9913;10090;9606;9541;10090;7955;9606;9606;9606;10090;9606;9031;9031;9606;7955;7955;9606;9913;9606;9606;7955;7955;9913;10090;10090;10090;9606;9606;9606;9606;10090;9606;7955;10090;9606;10116;7955;9606;9541;10116;10090;10090;9606			GO:0005515-IPI;GO:0016779-IEA;GO:0008150-ND;GO:0003723-N/A;GO:0005575-ND;GO:0016740-IEA;GO:0003674-ND	protein binding-IPI;nucleotidyltransferase activity-IEA;biological_process-ND;RNA binding-N/A;cellular_component-ND;transferase activity-IEA;molecular_function-ND	Molecular Function-IPI;Molecular Function-IEA;Biological Process-ND;Molecular Function-N/A;Cellular Component-ND;Molecular Function-IEA;Molecular Function-ND	2	GO:0005515;GO:0016779	protein binding;nucleotidyltransferase activity	Molecular Function;Molecular Function			noIPR;IPR012937;noIPR;noIPR
Perm_DSN_contig_1070	DNAJ1_DROMERecName: Full=DnaJ protein homolog 1; Short=DROJ1	tttggacacagaacatgatttcttctcatcaccatttggtggtttgggttcacgtcatggtctcggtggctttagatcacattcattcaatgtccatacaccgttcaaaaaggagaaacaacagaatccacccgtnnnnnnnnnnnnnnnnnnnnnnnnnnnnnnnnnnnnnnnnnnnnnnnnnnnnnnnnnnnnnnnnnnnnnnnnnnnnnnnnnnnnnnnnnnnnnnnnnnnnnnnnnnnnnnnnnnnnnnnnnnnatatcgataaagcctggttggaaatcgggtacaaaggttacgttccaaaaggaaggtgatcaatcgccagggaaaataccatcggatattgtgttcataataagagataaaccgcatgcgatgtttaaacgtgaaggaagc…	627	20	5.0E-31	76.35%	swissprot	gi|13124719|sp|Q24133.3|DNAJ1_DROMERecName: Full=DnaJ protein homolog 1 Short=DROJ1;gi|18202150|sp|O75953.1|DNJB5_HUMANRecName: Full=DnaJ homolog subfamily B member 5 AltName: Full=Heat shock protein Hsp40-2 AltName: Full=Heat shock protein Hsp40-3 AltName: Full=Heat shock protein cognate 40 Short=Hsc40;gi|18202246|sp|O89114.1|DNJB5_MOUSERecName: Full=DnaJ homolog subfamily B member 5 AltName: Fu…	Drosophila melanogaster;Homo sapiens;Mus musculus;Bos taurus;Mus musculus;Homo sapiens;Pongo abelii;Bos taurus;Homo sapiens;Bos taurus;Mus musculus;Homo sapiens;Mus musculus;Schizosaccharomyces pombe 972h-;Saccharomyces cerevisiae S288C;Mus musculus;Homo sapiens;Bos taurus;Rattus norvegicus;Dictyostelium discoideum	5.0E-31;3.1E-25;3.1E-25;3.2E-25;4.4E-25;9.4E-25;9.5E-25;2.6E-24;1.7E-22;2.2E-22;2.5E-22;7.3E-21;1.6E-19;4.1E-15;6.1E-15;2.4E-14;2.6E-14;2.7E-14;3.4E-14;3.3E-13	334;348;348;348;337;337;337;337;340;340;340;316;316;379;409;412;412;412;412;459	58;58;58;58;58;58;58;58;58;58;58;57;57;58;57;57;57;57;57;55	53;48;48;48;48;48;48;48;48;48;48;42;42;38;39;38;38;38;37;34	91.38%;82.76%;82.76%;82.76%;82.76%;82.76%;82.76%;82.76%;82.76%;82.76%;82.76%;73.68%;73.68%;65.52%;68.42%;66.67%;66.67%;66.67%;64.91%;61.82%	17.37%;16.67%;16.67%;16.67%;17.21%;17.21%;17.21%;17.21%;17.06%;17.06%;17.06%;18.04%;18.04%;15.30%;13.94%;13.83%;13.83%;13.83%;13.83%;11.98%	27.75%;27.75%;27.75%;27.75%;27.75%;27.75%;27.75%;27.75%;27.75%;27.75%;27.75%;27.27%;27.27%;27.75%;27.27%;27.27%;27.27%;27.27%;27.27%;26.32%	2;2;2;2;2;2;2;2;2;2;2;2;2;2;2;2;2;2;2;2	1;1;1;1;1;1;1;1;1;1;1;1;1;1;1;1;1;1;1;1	13124719;18202150;18202246;75057770;18202849;8928155;75041577;122136094;1706473;110278940;8928152;41704179;48474372;19862905;126757;14916553;14916548;122135714;14916547;74996532	Q24133;O75953;O89114;Q5BIP8;Q9D832;Q9UDY4;Q5R8J8;Q2KIT4;P25685;Q3MI00;Q9QYJ3;P59910;Q80Y75;Q09912;P25491;Q9QYJ0;O60884;Q2HJ94;O35824;Q54ED3	95.5153;80.1073;80.1073;80.1073;80.8777;80.8777;80.8777;79.337;83.1889;82.8037;82.8037;70.0922;68.5514;67.0106;66.6254;58.151;58.151;58.151;57.7658;52.7582	gi|13124719|sp|Q24133.3|DNAJ1_DROMERecName: Full=DnaJ protein homolog 1 Short=DROJ1	Drosophila melanogaster	5.0E-31	334	58	53	91.38%	17.37%	27.75%	2	1	13124719	Q24133	955153	dnaja1;dnaja1;Dnajb13;DNAJA2;Dnaja2;Dnaja2;DNAJB4;DNAJA2;DNAJB4;DNAJB13;Dnajb13;DNAJB4;Dnaja2;DNAJA2;Dnaja2;DNAJB4;DNAJB13;DNAJA2;DNAJA2;DNAJB1;DNAJB1;DNAJB4;Dnajb1;Dnajb13;Dnajb13;Dnajb4;Dnaja2;Dnaja2;DNAJB4;DNAJA2;YDJ1;DNAJB4;DNAJB1;Dnajb1;Dnajb1;DNAJA2;DNAJB13;DNAJB1;YDJ1;DNAJB1;DNAJB1;Dnaja2;DNAJB1;DnaJ-1;DNAJB4;DNAJB5;Dnaja2;DNAJB13;DNAJB5;YDJ1;DNAJB1;DNAJB5;Dnajb4;DNAJB1;dnaja1;Dnajb13;Dnaj…	44689;44689;10090;9606;10090;10090;9606;9606;9601;9606;10090;9606;10116;9606;10116;9606;9606;9606;9606;9913;9606;9606;10090;10090;10090;10090;10090;10090;9601;9606;559292;9913;9913;10090;10090;9606;9606;9606;559292;9606;9606;10090;9913;7227;9913;9606;10090;9606;9913;559292;9606;9913;10090;9606;44689;10090;10090;9913;10090;10090;9606;10090;9606;9606;10116;9913;44689;9606;10090;10090;9606;9601;9606…			GO:0097201-IEA;GO:0097201-ISS;GO:0097201-ISO;GO:0097201-IDA;GO:0045047-IMP;GO:0042691-IGI;GO:0005829-IEA;GO:0005829-N/A;GO:0005829-ISO;GO:0005829-TAS;GO:0005829-IDA;GO:0005829-IBA;GO:0051087-IEA;GO:0051087-ISO;GO:0051087-IPI;GO:0035719-IMP;GO:0048471-IEA;GO:0048471-IDA;GO:0030544-IEA;GO:0030544-ISO;GO:0030544-ISM;GO:0030544-IPI;GO:0031514-IEA;GO:0031514-ISS;GO:0031514-ISO;GO:0031514-IDA;GO:003107…	negative regulation of transcription from RNA polymerase II promoter in response to stress-IEA;negative regulation of transcription from RNA polymerase II promoter in response to stress-ISS;negative regulation of transcription from RNA polymerase II promoter in response to stress-ISO;negative regulation of transcription from RNA polymerase II promoter in response to stress-IDA;protein targeting t…	Biological Process-IEA;Biological Process-ISS;Biological Process-ISO;Biological Process-IDA;Biological Process-IMP;Biological Process-IGI;Cellular Component-IEA;Cellular Component-N/A;Cellular Component-ISO;Cellular Component-TAS;Cellular Component-IDA;Cellular Component-IBA;Molecular Function-IEA;Molecular Function-ISO;Molecular Function-IPI;Biological Process-IMP;Cellular Component-IEA;Cellular…	34	GO:0001106;GO:0001671;GO:0005654;GO:0005667;GO:0005730;GO:0005886;GO:0005930;GO:0006626;GO:0006986;GO:0008134;GO:0008284;GO:0009408;GO:0018885;GO:0030433;GO:0030544;GO:0032781;GO:0035719;GO:0042026;GO:0042691;GO:0045047;GO:0045296;GO:0045746;GO:0048471;GO:0050821;GO:0051082;GO:0051085;GO:0051087;GO:0051117;GO:0051131;GO:0072380;GO:0090084;GO:0097201;GO:0097224;GO:1904158	RNA polymerase II transcription corepressor activity;ATPase activator activity;nucleoplasm;transcription factor complex;nucleolus;plasma membrane;axoneme;protein targeting to mitochondrion;response to unfolded protein;transcription factor binding;positive regulation of cell proliferation;response to heat;carbon tetrachloride metabolic process;ubiquitin-dependent ERAD pathway;Hsp70 protein binding…	Molecular Function;Molecular Function;Cellular Component;Cellular Component;Cellular Component;Cellular Component;Cellular Component;Biological Process;Biological Process;Molecular Function;Biological Process;Biological Process;Biological Process;Biological Process;Molecular Function;Biological Process;Biological Process;Biological Process;Biological Process;Biological Process;Molecular Function;…			noIPR
Perm_DSN_contig_1071	CBX3_PONABRecName: Full=Chromobox protein homolog 3; AltName: Full=Heterochromatin protein 1 homolog gamma; Short=HP1 gamma	agacgatgcagatgaggaggaatacgaagtcaaggacattgttggtcataaaatagaacgtggtgtttcctacttccaaattagatggaaaggctatacaaaggatgatgatacatgggaagccgaggatacactcaattgtccggaaattattgaaagatacaaaaagaagcaacttgctgcatcgcccaaaaaagctgccactcccg	209	20	7.6E-10	64.90%	swissprot	gi|73619718|sp|Q5R6X7.1|CBX3_PONABRecName: Full=Chromobox protein homolog 3 AltName: Full=Heterochromatin protein 1 homolog gamma Short=HP1 gamma/gi|116241284|sp|Q13185.4|CBX3_HUMANRecName: Full=Chromobox protein homolog 3 AltName: Full=HECH AltName: Full=Heterochromatin protein 1 homolog gamma Short=HP1 gamma AltName: Full=Modifier 2 protein;gi|21903394|sp|P23198.2|CBX3_MOUSERecName: Full=Chromo…	Pongo abelii/Homo sapiens;Mus musculus;Rattus norvegicus;Homo sapiens;Mus musculus;Danio rerio;Gallus gallus;Homo sapiens;Mus musculus;Mus musculus;Homo sapiens;Homo sapiens;Caenorhabditis elegans;Drosophila melanogaster;Xenopus tropicalis;Drosophila virilis;Homo sapiens/Mus musculus;Schizosaccharomyces pombe 972h-;Mus musculus;Rattus norvegicus	7.6E-10;1.2E-9;4.6E-9;7.8E-9;8.9E-9;1.0E-7;2.9E-7;3.7E-7;5.0E-7;5.1E-7;7.2E-7;8.6E-7;8.7E-7;1.1E-6;1.8E-6;3.6E-6;7.9E-6;1.5E-5;1.9E-5;2.3E-5	183;183;851;860;858;411;407;191;191;477;541;540;339;206;406;213;185;490;593;589	65;65;54;54;64;55;49;50;50;58;61;61;55;47;49;47;46;70;56;56	43;43;38;37;43;35;33;34;34;35;37;37;33;33;32;32;31;41;34;34	66.15%;66.15%;70.37%;68.52%;67.19%;63.64%;67.35%;68.00%;68.00%;60.34%;60.66%;60.66%;60.00%;70.21%;65.31%;68.09%;67.39%;58.57%;60.71%;60.71%	35.52%;35.52%;6.35%;6.28%;7.46%;13.38%;12.04%;26.18%;26.18%;12.16%;11.28%;11.30%;16.22%;22.82%;12.07%;22.07%;24.86%;14.29%;9.44%;9.51%	93.30%;93.30%;77.51%;77.51%;91.87%;78.95%;70.33%;71.77%;71.77%;83.25%;87.56%;87.56%;78.95%;67.46%;70.33%;67.46%;66.03%;100.48%;80.38%;80.38%	1;1;1;1;1;1;1;1;1;1;1;1;1;1;1;1;1;1;1;1	2;2;2;2;2;2;2;2;2;2;2;2;2;2;2;2;2;2;2;2	73619718/116241284;21903394;380876941;93204602;123783934;209572681;82075308;1170338;2493705;25091323;20138088;20138089;1176603;1170337;143586876;123479;48428808/48428809;12643617;34922318;81891360	Q5R6X7/Q13185;P23198;G3V8T1;Q99549;Q3TYA6;Q6DGD3;Q5F3W5;P45973;Q61686;Q9EQQ0;Q9Y6F7;Q9Y6F8;P45968;P05205;Q28CQ7;P29227;P83916/P83917;O60016;Q9WTK2;Q6AYK9	54.6842;54.299;53.5286;53.1434;52.7582;49.6766;48.521;47.7506;47.3654;47.7506;47.3654;47.3654;47.3654;46.595;46.2098;45.0542;43.8986;43.5134;43.5134;43.1282	gi|73619718|sp|Q5R6X7.1|CBX3_PONABRecName: Full=Chromobox protein homolog 3 AltName: Full=Heterochromatin protein 1 homolog gamma Short=HP1 gamma/gi|116241284|sp|Q13185.4|CBX3_HUMANRecName: Full=Chromobox protein homolog 3 AltName: Full=HECH AltName: Full=Heterochromatin protein 1 homolog gamma Short=HP1 gamma AltName: Full=Modifier 2 protein	Pongo abelii/Homo sapiens	7.6E-10	183	65	43	66.15%	35.52%	93.30%	1	2	73619718;116241284	Q5R6X7;Q13185	546842	CDY2A;CDY1;Suv39h2;HP1A;Cdyl;Cdyl;Suv39h2;Su(var)205;suv39h2;CBX3;CBX3;Su(var)205;CDY1;Cdyl;Cbx1;suv39h2;CBX5;CDY1;Mphosph8;Mphosph8;Mphosph8;HP1A;Mphosph8;CBX3;CBX5;SUV39H2;Su(var)205;CBX1;Mphosph8;CBX3;Cbx5;Su(var)205;Cbx5;CBX3;HP1A;CBX3;CBX5;Su(var)205;Suv39h2;Su(var)205;MPHOSPH8;HP1A;CBX3;HP1A;CDY1;clr4;Su(var)205;Cbx3;HP1A;Mphosph8;Mphosph8;CBX1;Su(var)205;Mphosph8;Mphosph8;CDY2A;SUV39H2;suv…	9606;9606;10090;7244;10116;10116;10090;7227;8364;9606;9606;7227;9606;10090;10090;8364;9606;9606;10116;10116;10116;7244;10116;9606;9606;9031;7227;9606;10116;9606;10090;7227;10090;9606;7244;9601;9606;7227;10090;7227;9606;7244;9606;7244;9606;284812;7227;10090;7244;10090;10116;9606;7227;10116;10116;9606;9031;7955;10090;9031;7244;9031;7955;10116;10090;10090;10116;10090;7955;9031;9601;284812;7227;10090…			GO:0030702-IMP;GO:0030702-N/A;GO:0001940-IEA;GO:0001940-IDA;GO:0003723-IEA;GO:0003723-IDA;GO:0044030-IMP;GO:0044030-IEA;GO:0044030-ISS;GO:0044030-ISO;GO:0034507-IEA;GO:0048511-IEA;GO:0017053-IEA;GO:0017053-ISS;GO:0017053-IDA;GO:0003727-IDA;GO:0003729-NAS;GO:0018024-IEA;GO:0018024-IDA;GO:0018024-IGI;GO:0030544-IEA;GO:0030544-IDA;GO:0036123-IMP;GO:0036124-IMP;GO:1904047-IEA;GO:1904047-ISO;GO:000097…	chromatin silencing at centromere-IMP;chromatin silencing at centromere-N/A;male pronucleus-IEA;male pronucleus-IDA;RNA binding-IEA;RNA binding-IDA;regulation of DNA methylation-IMP;regulation of DNA methylation-IEA;regulation of DNA methylation-ISS;regulation of DNA methylation-ISO;chromosome, centromeric outer repeat region-IEA;rhythmic process-IEA;transcriptional repressor complex-IEA;transcri…	Biological Process-IMP;Biological Process-N/A;Cellular Component-IEA;Cellular Component-IDA;Molecular Function-IEA;Molecular Function-IDA;Biological Process-IMP;Biological Process-IEA;Biological Process-ISS;Biological Process-ISO;Cellular Component-IEA;Biological Process-IEA;Cellular Component-IEA;Cellular Component-ISS;Cellular Component-IDA;Molecular Function-IDA;Molecular Function-NAS;Molecula…	41	GO:0000118;GO:0000151;GO:0000776;GO:0000779;GO:0000784;GO:0000788;GO:0000977;GO:0003682;GO:0004842;GO:0005635;GO:0005719;GO:0005730;GO:0005819;GO:0005829;GO:0006554;GO:0007140;GO:0010369;GO:0016020;GO:0016567;GO:0017053;GO:0018024;GO:0019904;GO:0030674;GO:0031017;GO:0031618;GO:0031625;GO:0035064;GO:0035097;GO:0036123;GO:0036124;GO:0042754;GO:0042803;GO:0042826;GO:0044030;GO:0044877;GO:0045892;GO:…	histone deacetylase complex;ubiquitin ligase complex;kinetochore;condensed chromosome, centromeric region;nuclear chromosome, telomeric region;nuclear nucleosome;RNA polymerase II regulatory region sequence-specific DNA binding;chromatin binding;ubiquitin-protein transferase activity;nuclear envelope;nuclear euchromatin;nucleolus;spindle;cytosol;lysine catabolic process;male meiotic nuclear divis…	Cellular Component;Cellular Component;Cellular Component;Cellular Component;Cellular Component;Cellular Component;Molecular Function;Molecular Function;Molecular Function;Cellular Component;Cellular Component;Cellular Component;Cellular Component;Cellular Component;Biological Process;Biological Process;Cellular Component;Cellular Component;Biological Process;Cellular Component;Molecular Function;…	EC:2.1.1.43	Histone-lysine N-methyltransferase
Perm_DSN_contig_1072	---NA---	ggaggtctacgcttaattgccgtatactcagaatcataaaaacctggaccgggaaataggagagttggtaagatgcgaggcttttcacgtccggccatagagaaagctggggctgaacgtatattaccctctttgctgacgcccaagacagtggggattctgtagacattaggagctgattatttcttcttgtatcgaacttgcttcgactgcatactttacactcgagcttttggcagattttactgttgtcgtcatcgaaccatctgcagacactatggtattacacgatcctgttgctgcatttgattgttgtatatcggcactacccttggctgcgattttgcgattaccttcttccttatagccattgcttacggtgcgaacagttgttgtcac…	592
Perm_DSN_contig_1073	OGT1_HUMANRecName: Full=UDP-N-acetylglucosamine--peptide N-acetylglucosaminyltransferase 110 kDa subunit; AltName: Full=O-GlcNAc transferase subunit p110; AltName: Full=O-linked N-acetylglucosamine transferase 110 kDa subunit; Short=OGT	tattgcggagggaggacaacagcaagcaggataaacgaagatctttactgttgctgaacaaaagaactcatcgccttcgttcggccgctgggaagatttgtgcaaaatgcaaagtcagcaatcgccaaacccccaaacacaaacaacactgcaaaatcaaggcaataatgcagcagcagtgggcaagatcaatgacactccaaatttatcaactgttggacttttggaattagcacatcgtgagtatcaggctgttgattacgagaatgctgaaaaacattgtatgcaattatggcgacaagatagcaccnnnnnnnnnnnnnnnnnnnnnnnnnnnnnnnnnnnnnnnnnnnnnnnnnnnnnnnnnnngcacaattttcaacgctagccataaagcag…	1318	20	3.9E-129	59.08%	swissprot	gi|68067509|sp|O15294.3|OGT1_HUMANRecName: Full=UDP-N-acetylglucosamine--peptide N-acetylglucosaminyltransferase 110 kDa subunit AltName: Full=O-GlcNAc transferase subunit p110 AltName: Full=O-linked N-acetylglucosamine transferase 110 kDa subunit Short=OGT;gi|122142735|sp|Q27HV0.1|OGT1_PIGRecName: Full=UDP-N-acetylglucosamine--peptide N-acetylglucosaminyltransferase 110 kDa subunit AltName: Full…	Homo sapiens;Sus scrofa;Oryctolagus cuniculus;Mus musculus;Rattus norvegicus;Caenorhabditis elegans;Arabidopsis thaliana;Solanum lycopersicum;Petunia x hybrida;Arabidopsis thaliana;Eustoma exaltatum subsp. russellianum;Mus musculus;Drosophila melanogaster;Arabidopsis thaliana;Oryza sativa Japonica Group;Arabidopsis thaliana;Hordeum vulgare;Homo sapiens;Mus musculus;Homo sapiens	3.9E-129;4.1E-129;4.4E-129;4.6E-129;6.4E-129;2.5E-87;2.9E-36;2.8E-15;3.8E-15;1.1E-12;1.2E-12;2.6E-12;4.0E-12;1.2E-11;2.1E-11;2.1E-11;2.2E-11;5.7E-11;2.5E-9;6.0E-9	1046;1046;1046;1046;1036;1151;977;931;932;914;918;942;705;808;927;802;944;882;741;741	237;237;237;237;237;271;237;240;240;234;46;107;111;111;234;111;46;107;107;107	180;180;180;180;180;157;115;100;100;97;32;64;60;62;97;62;32;62;58;56	75.95%;75.95%;75.95%;75.95%;75.95%;57.93%;48.52%;41.67%;41.67%;41.45%;69.57%;59.81%;54.05%;55.86%;41.45%;55.86%;69.57%;57.94%;54.21%;52.34%	22.66%;22.66%;22.66%;22.66%;22.88%;23.54%;24.26%;25.78%;25.75%;25.60%;5.01%;11.36%;15.74%;13.74%;25.24%;13.84%;4.87%;12.13%;14.44%;14.44%	53.95%;53.95%;53.95%;53.95%;53.95%;61.68%;53.95%;54.63%;54.63%;53.26%;10.47%;24.36%;25.27%;25.27%;53.26%;25.27%;10.47%;24.36%;24.36%;24.36%	12;12;12;12;12;13;8;6;6;7;4;8;6;3;8;3;8;8;6;6	3;3;3;3;3;3;3;3;3;3;1;3;3;3;3;3;1;3;3;3	68067509;122142735;378405191;146325019;3914191;33112401;75336082;75330646;75318818;75332921;75330266;342187061;75026841;75318061;75325353;75160474;75318847;347595775;81913085;134035049	O15294;Q27HV0;P81436;Q8CGY8;P56558;O18158;Q9M8Y0;Q8RVB2;O82039;Q96301;Q8LP10;Q3UV71;Q9VF81;O23052;Q6YZI0;Q8S8L9;O82422;Q8IUR5;Q8BG19;Q5T4D3	338.191;338.191;338.191;338.191;338.191;254.218;130.954;70.0922;70.0922;73.559;47.7506;72.7886;71.633;70.4774;69.707;69.707;46.2098;68.1662;63.1586;62.003	gi|68067509|sp|O15294.3|OGT1_HUMANRecName: Full=UDP-N-acetylglucosamine--peptide N-acetylglucosaminyltransferase 110 kDa subunit AltName: Full=O-GlcNAc transferase subunit p110 AltName: Full=O-linked N-acetylglucosamine transferase 110 kDa subunit Short=OGT	Homo sapiens	3.9E-129	1046	237	180	75.95%	22.66%	53.95%	12	3	68067509	O15294	338191	Ogt;OGT;Ogt;SPY;SPY;OGT;OGT;SPY;SPY;OGT;OGT;At1g05150;Ogt;OGT;OGT;OGT;Ogt;Ogt;OGT;Ogt;SPY;SPY;SPY;Tmtc4;OGT;OGT;SPY;Ogt;Ogt;OGT;OGT;Ogt;Ogt;Ogt;Tmtc1;At1g05150;ogt-1;Ogt;TMTC1;Ogt;OGT;Ogt;OGT;Tmtc4;SPY;SPY;OGT;Ogt;ogt-1;SPY;Ogt;ogt-1;Ogt;SPY;SPY;Ogt;Ogt;OGT;CG5038;Ogt;Ogt;SPY;Ogt;Ogt;ogt-1;At1g05150;SPY;Ogt;Ogt;Ogt;Ogt;SPY;SPY;SPY;OGT;Ogt;Ogt;Ogt;OGT;OGT;SEC;Ogt;TMTC1;Ogt;OGT;Tmtc4;SPY;SPY;OGT;og…	10116;9986;10116;39947;52518;9606;9823;4102;52518;9986;9986;3702;10090;9606;9986;9986;10090;10116;9986;10116;3702;4513;4102;10090;9606;9823;3702;10090;10090;9986;9823;10090;10090;10116;10090;3702;6239;10090;9606;10090;9986;10090;9986;10090;4081;3702;9823;10116;6239;39947;10116;6239;10116;3702;4513;10116;10116;9986;7227;10090;10116;3702;10116;10090;6239;3702;4081;10090;10116;10090;10090;4081;4081;…			GO:0048511-IEA;GO:0046972-IEA;GO:0046972-ISS;GO:0046972-ISO;GO:0046972-IDA;GO:0005509-IEA;GO:0033137-IMP;GO:0016485-IMP;GO:0016485-IEA;GO:0016485-ISS;GO:0016485-ISO;GO:0070208-IDA;GO:0048471-IEA;GO:0048471-IDA;GO:0070207-IDA;GO:0019915-IMP;GO:0006396-IEA;GO:0043982-IEA;GO:0043982-ISS;GO:0043982-ISO;GO:0043982-IDA;GO:0043981-IEA;GO:0043981-ISS;GO:0043981-ISO;GO:0043981-IDA;GO:0043984-IEA;GO:004398…	rhythmic process-IEA;histone acetyltransferase activity (H4-K16 specific)-IEA;histone acetyltransferase activity (H4-K16 specific)-ISS;histone acetyltransferase activity (H4-K16 specific)-ISO;histone acetyltransferase activity (H4-K16 specific)-IDA;calcium ion binding-IEA;negative regulation of peptidyl-serine phosphorylation-IMP;protein processing-IMP;protein processing-IEA;protein processing-IS…	Biological Process-IEA;Molecular Function-IEA;Molecular Function-ISS;Molecular Function-ISO;Molecular Function-IDA;Molecular Function-IEA;Biological Process-IMP;Biological Process-IMP;Biological Process-IEA;Biological Process-ISS;Biological Process-ISO;Biological Process-IDA;Cellular Component-IEA;Cellular Component-IDA;Biological Process-IDA;Biological Process-IMP;Biological Process-IEA;Biologic…	67	GO:0000003;GO:0000123;GO:0000791;GO:0001934;GO:0004722;GO:0005547;GO:0005667;GO:0005739;GO:0005768;GO:0005802;GO:0005829;GO:0005886;GO:0005977;GO:0006041;GO:0006110;GO:0006470;GO:0006493;GO:0006915;GO:0007584;GO:0008134;GO:0008287;GO:0009506;GO:0010801;GO:0016262;GO:0016485;GO:0016579;GO:0019904;GO:0019915;GO:0030900;GO:0031397;GO:0032435;GO:0032922;GO:0033137;GO:0035020;GO:0040024;GO:0042277;GO:…	reproduction;histone acetyltransferase complex;euchromatin;positive regulation of protein phosphorylation;protein serine/threonine phosphatase activity;phosphatidylinositol-3,4,5-trisphosphate binding;transcription factor complex;mitochondrion;endosome;trans-Golgi network;cytosol;plasma membrane;glycogen metabolic process;glucosamine metabolic process;regulation of glycolytic process;protein deph…	Biological Process;Cellular Component;Cellular Component;Biological Process;Molecular Function;Molecular Function;Cellular Component;Cellular Component;Cellular Component;Cellular Component;Cellular Component;Cellular Component;Biological Process;Biological Process;Biological Process;Biological Process;Biological Process;Biological Process;Biological Process;Molecular Function;Cellular Component;…	EC:3.1.3.16;EC:2.4.1.94;EC:2.3.1.48;EC:3.1.3.41	Protein-serine/threonine phosphatase;Protein N-acetylglucosaminyltransferase;Histone acetyltransferase;4-nitrophenylphosphatase	noIPR;IPR011990;noIPR;IPR019734;IPR001440;IPR037919;IPR019734;IPR019734;IPR019734;IPR019734;IPR019734;IPR019734;IPR013026;IPR011990;IPR011990
Perm_DSN_contig_1074	---NA---	cgaaattaaggatttaacagctcgtacagaaatcctggtaaataaatgtgaaagtttacaggtcatcaatgattcgcttttggaaaaaaatcaaaaactcgatatggaagtcgagcagttaagacaacaattacaagaacttcaaaaacaacagccccagcacacggttaccacttgtgccggctgtgagtccttactaaacggatctgcannnnnnnnnnnnnnnnnnnnnnnnnnnnnnnnnnnnnnnnnnnnnnnnnnnnnnnnnnnnnnnnnnnnnnnnnnnnttgaaaaagagcacaacagtgtcgtctctgtggcgggtaatagcactttgcctactctacaagatatgctgttacccgacatcgaaatcgatgaaggagcgctcaatgatgc…	1230																																														noIPR;noIPR
Perm_DSN_contig_1075	BT3L4_XENTRRecName: Full=Transcription factor BTF3 homolog 4; AltName: Full=Basic transcription factor 3-like 4	tttgacagttgactctacttttggtgcacgtgttttctcacgaaccgtcctcaaaaaattaaaaaaatatgaatgccgagaaattgaagaaactgcaagcgcaagtgcgtatcggtggtaagggtactcctcgccgcaagaagaagatcgtacactccacccccgctacagatgataagaaattgcaatcttcattgaagaaattatcggtcaacaccatacccggcattgaggaggtcaacatcatcaaaaacgatggtactgtcatccatttcaacaatcccaaggctcaggcatcgctgcccaccaatacgtttgccattaccggtcatggtgaaaataaatccatttcggaaatgttaccaggtattttaacacaactgtgttatatcttgggga…	428	20	1.1E-46	78.38%	swissprot	gi|82179488|sp|Q5M8V0.1|BT3L4_XENTRRecName: Full=Transcription factor BTF3 homolog 4 AltName: Full=Basic transcription factor 3-like 4/gi|123904498|sp|Q4KLF5.1|BT3L4_XENLARecName: Full=Transcription factor BTF3 homolog 4 AltName: Full=Basic transcription factor 3-like 4;gi|82237677|sp|Q6PC91.1|BT3L4_DANRERecName: Full=Transcription factor BTF3 homolog 4 AltName: Full=Basic transcription factor 3-…	Xenopus tropicalis/Xenopus laevis;Danio rerio;Gallus gallus;Bos taurus;Homo sapiens/Pongo abelii/Mus musculus;Caenorhabditis elegans;Mus musculus;Homo sapiens;Parastagonospora nodorum SN15;Coccidioides immitis RS;Aspergillus niger CBS 513.88;Histoplasma capsulatum NAm1;Aspergillus terreus NIH2624;Aspergillus nidulans FGSC A4;Botrytis cinerea B05.10;Sclerotinia sclerotiorum 1980 UF-70;Aspergillus …	1.1E-46;1.2E-46;1.7E-46;2.8E-46;3.0E-46;6.1E-43;2.8E-41;4.4E-41;7.4E-35;6.5E-33;1.8E-32;2.8E-32;2.6E-31;2.6E-30;2.7E-30;2.7E-30;5.7E-29;8.7E-29;1.1E-28;1.5E-28	158;158;158;158;158;161;204;206;160;155;155;158;167;165;159;159;164;175;152;150	105;105;105;105;105;106;105;105;105;106;105;106;117;117;108;108;114;109;103;103	90;89;90;90;90;91;82;82;84;81;79;81;82;81;84;84;79;82;78;77	85.71%;84.76%;85.71%;85.71%;85.71%;85.85%;78.10%;78.10%;80.00%;76.42%;75.24%;76.42%;70.09%;69.23%;77.78%;77.78%;69.30%;75.23%;75.73%;74.76%	66.46%;66.46%;66.46%;66.46%;66.46%;65.84%;51.47%;50.97%;65.62%;68.39%;67.74%;67.09%;70.06%;70.91%;67.92%;67.92%;69.51%;62.29%;67.76%;68.67%	73.60%;73.60%;73.60%;73.60%;73.60%;74.30%;73.60%;73.60%;73.60%;74.30%;73.60%;74.30%;82.01%;82.01%;75.70%;75.70%;79.91%;76.40%;72.20%;72.20%	1;1;1;1;1;1;1;1;1;1;1;1;1;1;1;1;1;1;1;1	3;3;3;3;3;3;3;3;3;3;3;3;3;3;3;3;3;3;3;3	123904498/82179488;82237677;82081607;122136126;74751972/78099189/75042131;2493356;66774043;115143;121920393;121752201;143355005;160409960;121736225;74592627;160409961;160409962;143354997;338818337/338818336;189041717;121785559	Q4KLF5/Q5M8V0;Q6PC91;Q5ZJG3;Q2KIY7;Q5RC59/Q96K17/Q9CQH7;Q18885;Q64152;P20290;Q0ULD0;Q1DI23;A2R091;A6R5Z3;Q0CGL5;Q5ASI4;A6S6B0;A7F9B8;A1CMP1;P0CP09/P0CP08;Q7SDU4;Q2H4X9	151.754;151.369;150.984;150.599;150.599;142.124;139.428;139.043;121.709;116.316;115.161;114.775;112.849;110.153;109.768;109.768;106.686;106.686;105.531;105.145	gi|82179488|sp|Q5M8V0.1|BT3L4_XENTRRecName: Full=Transcription factor BTF3 homolog 4 AltName: Full=Basic transcription factor 3-like 4/gi|123904498|sp|Q4KLF5.1|BT3L4_XENLARecName: Full=Transcription factor BTF3 homolog 4 AltName: Full=Basic transcription factor 3-like 4	Xenopus laevis/Xenopus tropicalis	1.1E-46	158	105	90	85.71%	66.46%	73.60%	1	3	123904498;82179488	Q4KLF5;Q5M8V0	151754	egd1;egd1;icd-1;EGD1;egd1;EGD1;Btf3;icd-1;Btf3;egd1;EGD1;icd-1;btf3l4;BTF3;egd1;egd1;egd1;BTF3;egd1;EGD1;EGD1;egd1;Btf3l4;egd1;EGD1;egd1;Btf3;EGD1;Btf3;egd1;EGD1;EGD1;npc-2;EGD1;btf3l4;npc-2;egd1;Btf3;icd-1;egd1;egd1;Btf3;Btf3;EGD1;EGD1;egd1;egd1;egd1;BTF3;EGD1;icd-1;EGD1;egd1;egd1;EGD1;Btf3;btf3l4;BTF3L4;EGD1;egd1;BTF3;btf3l4;Btf3;egd1;egd1;Btf3l4;npc-2;egd1;icd-1;egd1;npc-2;icd-1;EGD1;EGD1;egd1…	227321;425011;6239;246410;227321;246410;10090;6239;10090;332648;339724;6239;7955;9606;665079;425011;341663;9606;344612;321614;306901;227321;10090;341663;306901;332648;10090;283643;10090;425011;339724;214684;367110;339724;7955;367110;665079;10090;6239;332648;425011;10090;10090;246410;339724;227321;344612;665079;9606;246410;6239;339724;332648;332648;246410;10090;7955;9606;283643;332648;9606;7955;10…			GO:0005515-IPI;GO:0005737-IEA;GO:0003723-N/A;GO:0001701-IMP;GO:0001701-IEA;GO:0005739-IDA;GO:0005829-IEA;GO:0005829-ISO;GO:0005829-IDA;GO:0043066-IMP;GO:0008150-ND;GO:0006351-IEA;GO:0009792-IMP;GO:0006355-IEA;GO:0015031-IEA;GO:0006366-TAS;GO:0005575-ND;GO:0003674-ND;GO:0005634-IEA	protein binding-IPI;cytoplasm-IEA;RNA binding-N/A;in utero embryonic development-IMP;in utero embryonic development-IEA;mitochondrion-IDA;cytosol-IEA;cytosol-ISO;cytosol-IDA;negative regulation of apoptotic process-IMP;biological_process-ND;transcription, DNA-templated-IEA;embryo development ending in birth or egg hatching-IMP;regulation of transcription, DNA-templated-IEA;protein transport-IEA;t…	Molecular Function-IPI;Cellular Component-IEA;Molecular Function-N/A;Biological Process-IMP;Biological Process-IEA;Cellular Component-IDA;Cellular Component-IEA;Cellular Component-ISO;Cellular Component-IDA;Biological Process-IMP;Biological Process-ND;Biological Process-IEA;Biological Process-IMP;Biological Process-IEA;Biological Process-IEA;Biological Process-TAS;Cellular Component-ND;Molecular …	9	GO:0001701;GO:0005515;GO:0005634;GO:0005739;GO:0005829;GO:0006355;GO:0006366;GO:0015031;GO:0043066	in utero embryonic development;protein binding;nucleus;mitochondrion;cytosol;regulation of transcription, DNA-templated;transcription by RNA polymerase II;protein transport;negative regulation of apoptotic process	Biological Process;Molecular Function;Cellular Component;Cellular Component;Cellular Component;Biological Process;Biological Process;Biological Process;Biological Process			IPR038187;IPR002715;noIPR;noIPR;IPR002715
Perm_DSN_contig_1077	PPN_DROMERecName: Full=Papilin; Flags: Precursor	gtcacaagccagattttttggtgatcgtctaaaaagacaaaatggtgccaatatgtatttacccgctagttcaattattcccggaggagaaggtgatgacccacaagagtggacagaatggagttctccctcagagtgctctcgatcatgtggaggcggtgtatcctatcaaatgagggaatgtctaaggacaggccctgatggatcacccatgtgtacgggt	223	9	2.9E-28	59.85%	swissprot	gi|114152125|sp|Q868Z9.2|PPN_DROMERecName: Full=Papilin Flags: Precursor;gi|296439429|sp|Q8TE57.3|ATS16_HUMANRecName: Full=A disintegrin and metalloproteinase with thrombospondin motifs 16 Short=ADAM-TS 16 Short=ADAM-TS16 Short=ADAMTS-16 Flags: Precursor;gi|81894689|sp|Q7TSK7.1|ATL2_MOUSERecName: Full=ADAMTS-like protein 2 Short=ADAMTSL-2 AltName: Full=TSP1-repeat-containing protein 1 Short=TCP-1…	Drosophila melanogaster;Homo sapiens;Mus musculus;Homo sapiens;Mus musculus;Homo sapiens;Homo sapiens;Homo sapiens;Caenorhabditis elegans	2.9E-28;7.5E-5;9.9E-5;1.5E-4;1.7E-4;1.7E-4;7.6E-4;9.3E-4;9.9E-4	2898;1224;957;951;1219;1221;1691;481;1461	74;50;43;60;40;40;61;36;35	59;29;26;33;24;24;27;21;22	79.73%;58.00%;60.47%;55.00%;60.00%;60.00%;44.26%;58.33%;62.86%	2.55%;4.08%;4.49%;6.31%;3.28%;3.28%;3.61%;7.48%;2.40%	99.55%;67.26%;57.85%;80.72%;53.81%;53.81%;82.06%;48.43%;47.09%	1;1;1;1;1;1;1;1;1	2;2;2;2;2;2;2;2;2	114152125;296439429;81894689;74750384;341940277;296439427;308153648;557952602;1214787824	Q868Z9;Q8TE57;Q7TSK7;Q86TH1;Q4VC17;Q8TE60;P82987;Q6ZMM2;G5ECS8	108.612;41.9726;41.5874;41.2022;41.2022;41.2022;39.2762;38.891;38.891	gi|114152125|sp|Q868Z9.2|PPN_DROMERecName: Full=Papilin Flags: Precursor	Drosophila melanogaster	2.9E-28	2898	74	59	79.73%	2.55%	99.55%	1	2	114152125	Q868Z9	108612	Adamts18;adt-1;ADAMTS16;ADAMTS16;ADAMTSL5;Adamts18;ADAMTS18;Adamtsl2;ADAMTS18;ADAMTSL3;ADAMTSL5;ADAMTS18;Adamts18;ADAMTSL5;Ppn;ADAMTSL2;ADAMTS16;ADAMTS16;ADAMTS16;adt-1;ADAMTS16;ADAMTS18;ADAMTSL3;ADAMTS16;ADAMTS16;Adamts18;ADAMTS18;Ppn;ADAMTSL2;ADAMTSL2;ADAMTS18;ADAMTS18;adt-1;ADAMTSL3;Adamts18;ADAMTSL5;adt-1;ADAMTSL3;Adamtsl2;ADAMTS18;ADAMTSL2;Ppn;Ppn;Adamts18;Ppn;Adamtsl2;ADAMTSL5;adt-1;ADAMTSL…	10090;6239;9606;9606;9606;10090;9606;10090;9606;9606;9606;9606;10090;9606;7227;9606;9606;9606;9606;6239;9606;9606;9606;9606;9606;10090;9606;7227;9606;9606;9606;9606;6239;9606;10090;9606;6239;9606;10090;9606;9606;7227;7227;10090;7227;10090;9606;6239;9606;10090;6239;9606;9606;9606;9606;9606;9606;9606;10090;10090;9606;7227;10090;9606;10090;7227;9606;9606;9606;9606;7227;7227;6239;10090;10090;9606;100…			GO:0048232-IEA;GO:0005604-IEA;GO:0005604-IDA;GO:0046872-IEA;GO:0001527-IDA;GO:0016787-IEA;GO:0010951-IEA;GO:0050436-IEA;GO:0050436-IPI;GO:0008233-IEA;GO:0060481-IMP;GO:0060481-IEA;GO:0008237-IEA;GO:0090331-IMP;GO:0090331-IEA;GO:0090331-ISO;GO:0090331-IDA;GO:0005201-IMP;GO:0005515-IPI;GO:0001654-IMP;GO:0001654-IEA;GO:0001654-ISO;GO:0004867-IEA;GO:0001658-IEA;GO:0006508-IEA;GO:0043231-IDA;GO:003019…	male gamete generation-IEA;basement membrane-IEA;basement membrane-IDA;metal ion binding-IEA;microfibril-IDA;hydrolase activity-IEA;negative regulation of endopeptidase activity-IEA;microfibril binding-IEA;microfibril binding-IPI;peptidase activity-IEA;lobar bronchus epithelium development-IMP;lobar bronchus epithelium development-IEA;metallopeptidase activity-IEA;negative regulation of platelet …	Biological Process-IEA;Cellular Component-IEA;Cellular Component-IDA;Molecular Function-IEA;Cellular Component-IDA;Molecular Function-IEA;Biological Process-IEA;Molecular Function-IEA;Molecular Function-IPI;Molecular Function-IEA;Biological Process-IMP;Biological Process-IEA;Molecular Function-IEA;Biological Process-IMP;Biological Process-IEA;Biological Process-ISO;Biological Process-IDA;Molecula…	9	GO:0004867;GO:0005201;GO:0005515;GO:0005578;GO:0005604;GO:0007275;GO:0008233;GO:0010951;GO:0030198	serine-type endopeptidase inhibitor activity;extracellular matrix structural constituent;protein binding;extracellular matrix;basement membrane;multicellular organism development;peptidase activity;negative regulation of endopeptidase activity;extracellular matrix organization	Molecular Function;Molecular Function;Molecular Function;Cellular Component;Cellular Component;Biological Process;Molecular Function;Biological Process;Biological Process			IPR036383;noIPR;IPR000884;IPR036383
Perm_DSN_contig_1078	---NA---	gtcgatgtcgttggcgacaggggtggtgatgcaactgctgattgctgctgtttgagcagttgttgttgctgctgttgcaactgctgctgaaagagctcatgttgctgttgtctctgttgcgggcattcttggggcgataaagatgacaggggcaatggtgttgttgggggcgacgatgaagacgatgacgattgatggtgatggtggtagtttgccaattttgtttgctgcagcaggtgattatggttgtgggagtggttgtgatgatggccggtaatgccattgccacagggtgagctcggttgtttctgatagggatgtatggaattgtgagtgatgtgacacaatttgtttccattgctgtccaagccattgttgttgttgctgttattatggtta…	709																																														noIPR;noIPR
Perm_DSN_contig_1079	---NA---	ctattgccttgtggggcatcgacatgacgataacgcatgggtcccgaatgaccattgggtgtccagaggggagcaatgcgtacattgtcaatgtgcgagtaattgctttcgccacggaaatggccgggcacaaacttggtgggtgtggctggtggtgggacacgttgataaccgggagtactaccgcgtggtgaaggtgtgggactatatggaaattgttccattggttgttgatattggtgtcccatgttattgttgttgtagttttgttgttgattatcgaaatgcatgaccctttgggtttgttgcatattgaccatgcgttggcaagattccgaagattccttcatttgcatggagttcttggtttcggtagccatggaaggtacatgcactgga…	917																																														noIPR;noIPR
Perm_DSN_contig_108	CALM2_BRALARecName: Full=Calmodulin-2; Short=CaM 2	attctaagaaaattaaaaataaacaaaatatagcggcagtgttgaccctatataagaacgaattgaaaagaaaatttgttgtaaaagaaatacctacctaccccctctctcgctcgctcgcactctctctctgtganngaacgtcatcgtgagcagagacaccgtcgccgcaatcaatagcagcagtcagcagtacactgtcagtttaaccgctgtagtgtgtaccagcaccaccacctgcagtgaactcttaaggccgtaagacttataacggaagcattttcttcacacacatccacatctacttcagccgttagtagttcgaaattccaaaccggcggatttccaactacnntacttataactacagcaacaacaaaaccaaacagctttaattta…	776	20	1.5E-74	99.91%	swissprot	gi|49035757|sp|Q9UB37.3|CALM2_BRALARecName: Full=Calmodulin-2 Short=CaM 2;gi|49066052|sp|Q95NR9.3|CALM_METSERecName: Full=Calmodulin Short=CaM;gi|49035514|sp|O02367.3|CALM_CIOINRecName: Full=Calmodulin Short=CaM AltName: Full=Ci-CaM;gi|49035754|sp|Q9GRJ1.3|CALM_LUMRURecName: Full=Calmodulin Short=CaM;gi|55976211|sp|O16305.3|CALM_CAEELRecName: Full=Calmodulin Short=CaM;gi|49037462|sp|P62145.2|CALM…	Branchiostoma lanceolatum;Metridium senile;Ciona intestinalis;Lumbricus rubellus;Caenorhabditis elegans;Aplysia californica/Branchiostoma floridae/Branchiostoma lanceolatum/Drosophila melanogaster/Halocynthia roretzi/Locusta migratoria;Apostichopus japonicus;Epinephelus akaara;Anas platyrhynchos/Gallus gallus/Tetronarce californica/Oncorhynchus sp./Bos taurus/Oryctolagus cuniculus/Danio rerio/Pon…	1.5E-74;1.5E-74;1.6E-74;1.7E-74;1.8E-74;1.8E-74;2.2E-74;2.5E-74;2.7E-74;3.1E-74;8.2E-74;8.2E-74;9.2E-74;1.1E-73;1.2E-73;1.9E-73;3.6E-73;5.6E-73;5.7E-73;1.5E-72	149;149;149;149;149;149;149;149;149;142;156;149;149;149;149;149;149;149;149;149	112;112;112;112;112;112;112;112;112;112;111;112;112;112;112;112;112;112;112;112	112;112;112;112;112;112;112;112;112;112;111;112;112;112;112;112;111;112;112;111	100.00%;100.00%;100.00%;100.00%;100.00%;100.00%;100.00%;100.00%;100.00%;100.00%;100.00%;100.00%;100.00%;100.00%;100.00%;100.00%;99.11%;100.00%;100.00%;99.11%	75.17%;75.17%;75.17%;75.17%;75.17%;75.17%;75.17%;75.17%;75.17%;78.87%;71.15%;75.17%;75.17%;75.17%;75.17%;75.17%;75.17%;75.17%;75.17%;75.17%	43.30%;43.30%;43.30%;43.30%;43.30%;43.30%;43.30%;43.30%;43.30%;43.30%;42.91%;43.30%;43.30%;43.30%;43.30%;43.30%;43.30%;43.30%;43.30%;43.30%	2;2;2;2;2;2;2;2;2;2;2;2;2;2;2;2;2;2;2;2	3;3;3;3;3;3;3;3;3;3;3;3;3;3;3;3;3;3;3;3	49035757;49066052;49035514;49035754;55976211;49037468/49037469/49037470/49037464/49037462/49037463;122063218;49035521;1191692487/1191692486/75072157/1191692495/1191692494/1191692493/1191692492/49037472/1191692491/49037473/1191692490/1191692489/49037475/1191692488/78099191/49037465/1191692497/49037467/1191692496/62286510/49037461/52782718/78099194;49066042;49035528;115509;49035516;122063215;490357…	Q9UB37;Q95NR9;O02367;Q9GRJ1;O16305;P62153/P62145/P62147/P62152/P62148/P62154;P21251;Q7T3T2;Q5RAD2/P62160/P0DP33/P0DP34/P0DP35/P0DP30/P0DP31/P0DP29/P0DP23/P0DP24/P0DP25/P62144/P62149/Q71UH6/P0DP26/P0DP27/P0DP28/P62151/Q6PI52/Q6YNX6/Q6IT78/P62156/P62157;P62146;Q8STF0;P02594;O96081;P11121;Q9U6D3;Q6R520;O97341;P02595;P62184;P27165/Q71UH5	226.483;226.483;226.483;226.483;226.483;226.483;226.098;226.098;226.098;225.713;224.942;224.942;224.557;224.557;224.172;223.787;223.016;222.631;222.631;221.476	gi|49035757|sp|Q9UB37.3|CALM2_BRALARecName: Full=Calmodulin-2 Short=CaM 2	Branchiostoma lanceolatum	1.5E-74	149	112	112	100.00%	75.17%	43.30%	2	3	49035757	Q9UB37	226483	Calm2;CALM;Calm3;Calm1;Calm2;CALM2;Cam;calm;Cam;CALM1;P62148;Q9U6D3;Calm2;Calm3;Calm3;Calm1;CALM;CALM;CALM2;cmd-1;CALM2;cmd-1;CALM2;CALM;CALM1;CALM;Calm3;Calm3;Calm1;CALM;Calm1;Calm2;P02595;Cam;Calm2;Calm2;CALM2;cmd-1;Calm1;Calm1;CALM;CALM;CALM;CALM2;Calm1;CALM2;Calm2;CALM2;Calm2;Cam;Calm2;CALM;Cam;CALM;Cam;CAM2;CALM;CALM3;Calm3;cmd-1;Calm3;Calm2;CAM2;CALM3;cmd-1;Calm2;CALM3;CALM;Calm1;O96081;Cal…	10116;9986;10116;10090;10090;9606;7227;8127;7227;9606;7740;7769;10116;10116;10090;10090;9913;9031;9606;6239;9606;6239;9606;9913;9606;9913;10116;10090;10116;9031;10116;10116;6574;7227;10116;10116;9606;6239;10116;10116;9986;9031;9031;9606;10090;9606;10116;9606;10116;7227;10090;9913;7227;9031;7227;7740;9031;9606;10116;6239;10116;10090;7740;9606;6239;10116;9606;9031;10116;7729;10090;9606;9606;6239;77…			GO:0051401-IPI;GO:0030426-IDA;GO:0005509-IEA;GO:0005509-ISS;GO:0005509-TAS;GO:0005509-ISO;GO:0005509-IDA;GO:0051000-IDA;GO:0031476-IPI;GO:0031475-IPI;GO:0031997-IEA;GO:0031997-ISO;GO:0031997-IPI;GO:1900242-IMP;GO:0034220-IEA;GO:0005980-TAS;GO:0030819-IEA;GO:0030819-ISO;GO:0030819-IDA;GO:0005102-IPI;GO:0008179-IEA;GO:0008179-ISO;GO:0008179-IDA;GO:0008179-IPI;GO:1901339-IC;GO:0022400-TAS;GO:0051412…	CH domain binding-IPI;growth cone-IDA;calcium ion binding-IEA;calcium ion binding-ISS;calcium ion binding-TAS;calcium ion binding-ISO;calcium ion binding-IDA;positive regulation of nitric-oxide synthase activity-IDA;myosin VI complex-IPI;myosin V complex-IPI;N-terminal myristoylation domain binding-IEA;N-terminal myristoylation domain binding-ISO;N-terminal myristoylation domain binding-IPI;regul…	Molecular Function-IPI;Cellular Component-IDA;Molecular Function-IEA;Molecular Function-ISS;Molecular Function-TAS;Molecular Function-ISO;Molecular Function-IDA;Biological Process-IDA;Cellular Component-IPI;Cellular Component-IPI;Molecular Function-IEA;Molecular Function-ISO;Molecular Function-IPI;Biological Process-IMP;Biological Process-IEA;Biological Process-TAS;Biological Process-IEA;Biologic…	54	GO:0000086;GO:0000922;GO:0002027;GO:0005102;GO:0005509;GO:0005513;GO:0005813;GO:0005829;GO:0005876;GO:0007099;GO:0007186;GO:0008076;GO:0008179;GO:0009792;GO:0010801;GO:0010881;GO:0016477;GO:0019855;GO:0019901;GO:0030017;GO:0030235;GO:0030672;GO:0030819;GO:0031432;GO:0031954;GO:0031965;GO:0031997;GO:0032465;GO:0032516;GO:0032880;GO:0034704;GO:0035071;GO:0042052;GO:0042981;GO:0043209;GO:0043277;GO:…	G2/M transition of mitotic cell cycle;spindle pole;regulation of heart rate;signaling receptor binding;calcium ion binding;detection of calcium ion;centrosome;cytosol;spindle microtubule;centriole replication;G-protein coupled receptor signaling pathway;voltage-gated potassium channel complex;adenylate cyclase binding;embryo development ending in birth or egg hatching;negative regulation of pepti…	Biological Process;Cellular Component;Biological Process;Molecular Function;Molecular Function;Biological Process;Cellular Component;Cellular Component;Cellular Component;Biological Process;Biological Process;Cellular Component;Molecular Function;Biological Process;Biological Process;Biological Process;Biological Process;Molecular Function;Molecular Function;Cellular Component;Molecular Function;…			noIPR;noIPR;noIPR;IPR002048;noIPR;IPR002048;noIPR;noIPR;IPR018247;IPR018247;IPR018247;IPR002048;IPR002048;IPR002048;IPR002048;IPR011992
Perm_DSN_contig_1080	RBP9X_DROMERecName: Full=Ran-binding proteins 9/10 homolog; AltName: Full=Ran-binding protein M	atataaacgtaatgtctgttctatggcttggcccatacgacctgacataactaattttagaattttctgtctattacgcatggaagatagatcttcccttaaactttgacctgttgtacgagcaaacgcctctgctgtttgactatagccattatgcaccaaatatgaattaaccattttnnnnnnnnnnnnnnnnnnnnnnnnnnnnnnnnnnnnnnnnnnnnnnnnnnnnnnnnnnnnnnnnnnnnnnnnnnnnnnnnnnnnnnnnnnnnnnnnnnnnnnnnnnnnnnnnnnnnnnnnnnnnnnnnnnnnnnnnnntcgccgggtgtctgtaaaccaactgtgggatataactttgtcggtaaatctctgaatgcaatgcccaaatgtgtgccattc…	639	20	1.1E-63	66.66%	swissprot	gi|74884290|sp|Q4Z8K6.1|RBP9X_DROMERecName: Full=Ran-binding proteins 9/10 homolog AltName: Full=Ran-binding protein M;gi|62287487|sp|P69566.1|RANB9_MOUSERecName: Full=Ran-binding protein 9 Short=RanBP9 AltName: Full=B-cell antigen receptor Ig beta-associated protein 1 Short=IBAP-1 AltName: Full=Ran-binding protein M Short=RanBPM;gi|61215334|sp|Q96S59.1|RANB9_HUMANRecName: Full=Ran-binding protei…	Drosophila melanogaster;Mus musculus;Homo sapiens;Danio rerio;Danio rerio;Mus musculus;Homo sapiens;Bos taurus;Xenopus laevis;Xenopus tropicalis;Schizosaccharomyces pombe 972h-;Dictyostelium discoideum;Pongo abelii;Homo sapiens;Saccharomyces cerevisiae S288C;Botrytis cinerea B05.10;Sclerotinia sclerotiorum 1980 UF-70;Neurospora crassa OR74A;Aspergillus clavatus NRRL 1;Aspergillus fischeri NRRL 181	1.1E-63;1.0E-51;1.6E-51;5.6E-49;2.0E-48;7.8E-48;7.9E-48;8.4E-48;2.8E-47;1.7E-46;2.0E-28;4.9E-13;3.3E-9;3.7E-9;5.1E-9;1.2E-5;1.3E-5;1.3E-4;2.6E-4;3.0E-4	962;653;729;597;604;620;620;620;548;548;491;2410;442;442;958;537;523;503;511;507	106;106;106;106;106;106;106;106;106;106;106;111;112;112;82;106;106;106;110;106	99;88;88;88;88;87;87;87;87;87;73;57;54;54;46;47;47;49;50;47	93.40%;83.02%;83.02%;83.02%;83.02%;82.08%;82.08%;82.08%;82.08%;82.08%;68.87%;51.35%;48.21%;48.21%;56.10%;44.34%;44.34%;46.23%;45.45%;44.34%	11.02%;16.23%;14.54%;17.76%;17.55%;17.10%;17.10%;17.10%;19.34%;19.34%;21.59%;4.61%;25.34%;25.34%;8.56%;19.74%;20.27%;21.07%;21.53%;20.91%	49.77%;49.77%;49.77%;49.77%;49.77%;49.77%;49.77%;49.77%;49.77%;49.77%;49.77%;52.11%;52.58%;52.58%;38.50%;49.77%;49.77%;49.77%;51.64%;49.77%	2;2;2;2;2;2;2;2;2;2;1;3;2;2;1;1;1;1;1;1	-2;-2;-2;-2;-2;-2;-2;-2;-2;-2;-2;-2;-2;-2;-2;-2;-2;-2;-2;-2	74884290;62287487;61215334;158706190;123888421;353526275;74710336;158706192;82117647;123892926;395398571;161789021;75042070;116242798;1723968;172052492;171704400;597439561;171704524;171704489	Q4Z8K6;P69566;Q96S59;A1L252;Q1LUS8;Q6VN19;Q6VN20;A3KMV8;Q9PTY5;Q28FM1;O94712;P18160;Q5RBR6;Q8NCJ5;P53076;A6S3E0;A7EQ00;Q96UB6;A1CNW8;A1D1S7	215.698;179.489;179.874;171.4;169.859;168.703;168.703;168.703;166.007;164.081;114.39;70.8626;59.3066;58.9214;58.9214;48.9062;48.521;45.4394;44.669;44.669	gi|74884290|sp|Q4Z8K6.1|RBP9X_DROMERecName: Full=Ran-binding proteins 9/10 homolog AltName: Full=Ran-binding protein M	Drosophila melanogaster	1.1E-63	962	106	99	93.40%	11.02%	49.77%	2	-2	74884290	Q4Z8K6	215698	Ranbp9;ranbp9;RANBP10;splA;ranbp9;splA;ssh4;ssh4;RanBPM;RANBP9;splA;RanBPM;splA;RANBP9;Ranbp9;RANBP9;ssh4;VID30;Ranbp9;VID30;ranbp9;RanBPM;ssh4;Ranbp10;VID30;RANBP9;RANBP10;SPCC1259.12c;ssh4;ssh4;ssh4;VID30;ssh4;ssh4;ssh4;SPCC1259.12c;SPCC1259.12c;ranbp9;Ranbp9;ssh4;ssh4;Ranbp10;Ranbp9;RanBPM;ssh4;Ranbp9;SPCC1259.12c;ranbp9;RanBPM;ssh4;ssh4;ssh4;ssh4;ranbp9;Ranbp10;Ranbp10;ranbp9;ssh4;ssh4;splA;R…	10090;8355;9913;44689;8355;44689;665079;344612;7227;9606;44689;7227;44689;9606;10090;9606;331117;559292;10090;559292;8364;7227;331117;10090;559292;9606;9913;284812;344612;367110;367110;559292;332648;332648;344612;284812;284812;8355;10090;331117;332648;10090;10090;7227;331117;10090;284812;7955;7227;331117;367110;332648;367110;8355;10090;10090;7955;331117;665079;44689;7227;44689;559292;331117;7955;…			GO:0005829-IEA;GO:0005829-TAS;GO:0035556-IBA;GO:0030587-N/A;GO:0018108-IEA;GO:0007162-IMP;GO:0060041-IMP;GO:0045721-IMP;GO:0045721-IC;GO:0008536-ISS;GO:0008536-ISO;GO:0008536-TAS;GO:0008536-IPI;GO:0005515-IPI;GO:0030536-IMP;GO:0006808-IMP;GO:0048487-IDA;GO:0016310-IEA;GO:0034657-ISO;GO:0034657-IDA;GO:0065009-IEA;GO:0065003-TAS;GO:0007010-IDA;GO:0015031-IEA;GO:0007411-TAS;GO:0007299-IMP;GO:0000226…	cytosol-IEA;cytosol-TAS;intracellular signal transduction-IBA;sorocarp development-N/A;peptidyl-tyrosine phosphorylation-IEA;negative regulation of cell adhesion-IMP;retina development in camera-type eye-IMP;negative regulation of gluconeogenesis-IMP;negative regulation of gluconeogenesis-IC;Ran GTPase binding-ISS;Ran GTPase binding-ISO;Ran GTPase binding-TAS;Ran GTPase binding-IPI;protein bindin…	Cellular Component-IEA;Cellular Component-TAS;Biological Process-IBA;Biological Process-N/A;Biological Process-IEA;Biological Process-IMP;Biological Process-IMP;Biological Process-IMP;Biological Process-IC;Molecular Function-ISS;Molecular Function-ISO;Molecular Function-TAS;Molecular Function-IPI;Molecular Function-IPI;Biological Process-IMP;Biological Process-IMP;Molecular Function-IDA;Biologica…	25	GO:0005087;GO:0005634;GO:0005813;GO:0005829;GO:0005875;GO:0005881;GO:0005886;GO:0006808;GO:0007020;GO:0007039;GO:0007162;GO:0007259;GO:0007299;GO:0007411;GO:0030536;GO:0034657;GO:0043087;GO:0043161;GO:0045298;GO:0045721;GO:0046843;GO:0048487;GO:0060041;GO:0060250;GO:0070373	Ran guanyl-nucleotide exchange factor activity;nucleus;centrosome;cytosol;microtubule associated complex;cytoplasmic microtubule;plasma membrane;regulation of nitrogen utilization;microtubule nucleation;protein catabolic process in the vacuole;negative regulation of cell adhesion;JAK-STAT cascade;ovarian follicle cell-cell adhesion;axon guidance;larval feeding behavior;GID complex;regulation of G…	Molecular Function;Cellular Component;Cellular Component;Cellular Component;Cellular Component;Cellular Component;Cellular Component;Biological Process;Biological Process;Biological Process;Biological Process;Biological Process;Biological Process;Biological Process;Biological Process;Cellular Component;Biological Process;Biological Process;Cellular Component;Biological Process;Biological Process;…			noIPR;IPR003877;noIPR;noIPR;noIPR;IPR001870;IPR013320
Perm_DSN_contig_1081	CP6A9_DROMERecName: Full=Cytochrome P450 6a9; AltName: Full=CYPVIA9	ggcaatggttacattagccgtttgctatgttcggaaacgtctcaattattggaaagaacggggcattgcccatgaggaacccagtttgttggctggtaactttcaaggtgttacgaccgaacgcagcattgccgactgtacgcgccatgtttataataaattcaaaggctctggacctttttgtggattttatatcttccaaagacctgcagttctagtcttagatacggatttagtgaaacatattttaataaaagatttctcaaaattcaccgatcgtggcctattctataacgagaagggtgatcccctgacagggcatttattcctattggatggagccaaatggaggaatctacgcactaagctttcgcccacattcacaacaggcaaaatgaa…	1249	20	9.4E-131	66.64%	swissprot	gi|12644426|sp|Q27594.3|CP6A9_DROMERecName: Full=Cytochrome P450 6a9 AltName: Full=CYPVIA9;gi|11386702|sp|Q9V774.1|C6A21_DROMERecName: Full=Probable cytochrome P450 6a21 AltName: Full=CYPVIA21;gi|117184|sp|P13527.1|CP6A1_MUSDORecName: Full=Cytochrome P450 6A1 AltName: Full=CYPVIA1;gi|12644217|sp|P33270.2|CP6A2_DROMERecName: Full=Cytochrome P450 6a2 AltName: Full=CYPVIA2 AltName: Full=Cytochrome P…	Drosophila melanogaster;Drosophila melanogaster;Musca domestica;Drosophila melanogaster;Drosophila melanogaster;Drosophila melanogaster;Drosophila melanogaster;Drosophila melanogaster;Drosophila melanogaster;Drosophila melanogaster;Drosophila melanogaster;Drosophila melanogaster;Drosophila melanogaster;Blattella germanica;Drosophila melanogaster;Helicoverpa armigera;Helicoverpa armigera;Helicover…	9.4E-131;1.1E-123;1.4E-123;4.3E-123;4.9E-116;1.2E-115;2.5E-104;4.4E-103;2.0E-102;5.2E-100;2.1E-99;1.5E-98;1.5E-97;6.6E-82;2.1E-76;8.2E-74;7.3E-72;1.5E-70;6.1E-67;6.3E-67	504;504;509;506;507;506;501;493;509;499;501;502;503;524;518;504;504;504;476;500	220;184;220;221;223;223;196;213;223;197;219;219;219;194;216;210;210;210;212;212	163;141;161;163;157;152;130;151;150;135;144;142;147;115;132;134;132;128;125;125	74.09%;76.63%;73.18%;73.76%;70.40%;68.16%;66.33%;70.89%;67.26%;68.53%;65.75%;64.84%;67.12%;59.28%;61.11%;63.81%;62.86%;60.95%;58.96%;58.96%	43.65%;36.51%;43.22%;43.68%;43.98%;44.07%;39.12%;43.20%;43.81%;39.48%;43.71%;43.63%;43.54%;37.02%;41.70%;41.67%;41.67%;41.67%;44.54%;42.40%	52.84%;44.20%;52.84%;53.08%;53.56%;53.56%;47.08%;51.16%;53.56%;47.32%;52.60%;52.60%;52.60%;46.60%;51.88%;50.44%;50.44%;50.44%;50.92%;50.92%	2;2;2;2;2;2;2;2;2;2;2;2;2;2;2;2;2;2;2;2	3;2;3;3;3;3;2;3;3;2;3;3;3;2;3;3;3;3;3;3	12644426;11386702;117184;12644217;11386706;12644425;11386701;11386695;11386694;12643917;11386699;11386700;11386688;47605528;11386654;3913321;3913336;3913331;3913337;3913333	Q27594;Q9V774;P13527;P33270;Q9VB31;Q27593;Q9V773;Q9V4U9;Q9V4U7;Q9V769;Q9V770;Q9V771;P82711;Q964R0;Q9V776;O61387;Q95031;Q27664;Q95036;Q27902	248.825;244.973;245.358;254.218;220.705;225.328;202.216;210.69;205.297;210.69;203.756;193.741;196.823;166.007;163.696;171.014;169.088;165.622;162.155;162.54	gi|12644426|sp|Q27594.3|CP6A9_DROMERecName: Full=Cytochrome P450 6a9 AltName: Full=CYPVIA9	Drosophila melanogaster	9.4E-131	504	220	163	74.09%	43.65%	52.84%	2	3	12644426	Q27594	248825	Cyp6a2;Cyp6a9;Cyp6a20;Cyp6a23;Cyp6a2;CYP6B4;Cyp6a9;CYP6B5;CYP6B2;Cyp6a18;CYP6B7;Cyp6a2;Cyp6a23;Cyp6a18;Cyp6a17;Cyp6a14;Cyp317a1;CYP6B5;Cyp6a18;Cyp6a13;Cyp6a23;Cyp6a22;Cyp6a2;Cyp6a14;CYP6B2;Cyp6a2;Cyp6a23;CYP6B4;Cyp6a17;Cyp6a22;Cyp6a22;CYP6B6;CYP6A1;Cyp6a22;Cyp6a13;Cyp6a13;CYP6B2;Cyp6a13;Cyp6a14;CYP6B4;Cyp6a9;CYP6B4;CYP6B6;Cyp6a2;CYP6B6;CYP6B5;CYP6B4;Cyp6a23;Cyp6a8;Cyp6a8;Cyp6a9;CYP6B6;Cyp6a8;Cyp6…	7227;7227;7227;7227;7227;45779;7227;45779;29058;7227;29058;7227;7227;7227;7227;7227;7227;45779;7227;7227;7227;7227;7227;7227;29058;7227;7227;45779;7227;7227;7227;29058;7370;7227;7227;7227;29058;7227;7227;45779;7227;45779;29058;7227;29058;45779;45779;7227;7227;7227;7227;29058;7227;7227;7227;29058;7227;7227;45779;7227;45779;7227;7227;7227;29058;29058;29058;45779;7227;7227;7370;7227;45779;7227;7227;…			GO:0005789-IEA;GO:0005506-IEA;GO:0048252-IDA;GO:0002118-IMP;GO:0046872-IEA;GO:0016020-IEA;GO:0018685-IDA;GO:0016705-IEA;GO:0050829-IMP;GO:0004497-IEA;GO:0022900-IEA;GO:0005783-IEA;GO:0031090-IEA;GO:0046680-IMP;GO:0016491-IEA;GO:0016491-IBA;GO:0070330-IEA;GO:0017143-IDA;GO:0043231-IEA;GO:0012505-N/A;GO:0055114-IEA;GO:0040040-IMP;GO:0031000-IDA;GO:0009055-ISS;GO:0020037-IEA;GO:0042742-IMP	endoplasmic reticulum membrane-IEA;iron ion binding-IEA;lauric acid metabolic process-IDA;aggressive behavior-IMP;metal ion binding-IEA;membrane-IEA;alkane 1-monooxygenase activity-IDA;oxidoreductase activity, acting on paired donors, with incorporation or reduction of molecular oxygen-IEA;defense response to Gram-negative bacterium-IMP;monooxygenase activity-IEA;electron transport chain-IEA;endo…	Cellular Component-IEA;Molecular Function-IEA;Biological Process-IDA;Biological Process-IMP;Molecular Function-IEA;Cellular Component-IEA;Molecular Function-IDA;Molecular Function-IEA;Biological Process-IMP;Molecular Function-IEA;Biological Process-IEA;Cellular Component-IEA;Cellular Component-IEA;Biological Process-IMP;Molecular Function-IEA;Molecular Function-IBA;Molecular Function-IEA;Biologic…	16	GO:0002118;GO:0005506;GO:0005783;GO:0006118;GO:0009055;GO:0016020;GO:0017143;GO:0018685;GO:0020037;GO:0031000;GO:0040040;GO:0044422;GO:0046680;GO:0048252;GO:0050829;GO:0055114	aggressive behavior;iron ion binding;endoplasmic reticulum;obsolete electron transport;electron transfer activity;membrane;insecticide metabolic process;alkane 1-monooxygenase activity;heme binding;response to caffeine;thermosensory behavior;organelle part;response to DDT;lauric acid metabolic process;defense response to Gram-negative bacterium;oxidation-reduction process	Biological Process;Molecular Function;Cellular Component;Biological Process;Molecular Function;Cellular Component;Biological Process;Molecular Function;Molecular Function;Biological Process;Biological Process;Cellular Component;Biological Process;Biological Process;Biological Process;Biological Process	EC:1.14.15.3;EC:1.14.15	Alkane 1-monooxygenase;Acting on paired donors, with incorporation or reduction of molecular oxygen. The oxygen incorporated need not be derived from O(2)	IPR002401;IPR001128;IPR036396;noIPR;noIPR;IPR036396
Perm_DSN_contig_1082	CP6A9_DROMERecName: Full=Cytochrome P450 6a9; AltName: Full=CYPVIA9	atttcaccgatcgtggtttctatcacaatgagaaagatgatcccttgtcgggtcaattgtttctactggatggtatcaaatggaaaaatatgcgcaataaactttcacctaccttcacctcgggcaaaatgaaattcatgtttcccacagtaacccaagtgggcaacgaattcatggaggtcttgagcaaattggtagagacggaaggtagtgtgattgaattcaaagatttattggcccgttttaccaccgatgtcataggaacttgtgccttcggtatcgattgcagcagcctcaaagatcccaatgccgaattccgtgttatgggtcgcaaaagtctagtgcaacagagacatggtcaatnnggccaattggttatagcttttacggccagttttc…	930	20	3.2E-145	66.35%	swissprot	gi|12644426|sp|Q27594.3|CP6A9_DROMERecName: Full=Cytochrome P450 6a9 AltName: Full=CYPVIA9;gi|11386702|sp|Q9V774.1|C6A21_DROMERecName: Full=Probable cytochrome P450 6a21 AltName: Full=CYPVIA21;gi|12644425|sp|Q27593.2|CP6A8_DROMERecName: Full=Cytochrome P450 6a8 AltName: Full=CYPVIA8;gi|11386706|sp|Q9VB31.1|C6A18_DROMERecName: Full=Probable cytochrome P450 6a18 AltName: Full=CYPVIA18;gi|12644217|s…	Drosophila melanogaster;Drosophila melanogaster;Drosophila melanogaster;Drosophila melanogaster;Drosophila melanogaster;Musca domestica;Drosophila melanogaster;Drosophila melanogaster;Drosophila melanogaster;Drosophila melanogaster;Drosophila melanogaster;Drosophila melanogaster;Drosophila melanogaster;Blattella germanica;Drosophila melanogaster;Drosophila melanogaster;Musca domestica;Drosophila …	3.2E-145;3.5E-132;1.9E-120;7.1E-120;2.4E-110;1.2E-101;6.0E-99;6.6E-99;2.2E-98;3.1E-91;2.8E-90;2.6E-86;2.0E-84;6.2E-69;2.7E-63;5.7E-60;2.1E-58;4.2E-56;4.0E-53;4.4E-53	504;504;506;507;506;509;501;502;501;499;493;503;509;524;508;515;520;518;501;512	309;309;309;309;311;312;311;310;309;310;309;307;316;319;321;319;322;312;310;325	249;235;238;238;229;222;215;219;217;215;205;205;205;182;188;181;183;175;162;184	80.58%;76.05%;77.02%;77.02%;73.63%;71.15%;69.13%;70.65%;70.23%;69.35%;66.34%;66.78%;64.87%;57.05%;58.57%;56.74%;56.83%;56.09%;52.26%;56.62%	61.31%;61.31%;61.07%;60.95%;61.46%;61.30%;62.08%;61.75%;61.68%;62.12%;62.68%;61.03%;62.08%;60.88%;63.19%;61.94%;61.92%;60.23%;61.88%;63.48%	99.68%;99.68%;99.68%;99.68%;100.32%;100.65%;100.32%;100.00%;99.68%;100.00%;99.68%;99.03%;101.94%;102.90%;103.55%;102.90%;103.87%;100.65%;100.00%;104.84%	1;1;1;1;1;1;1;1;1;1;1;1;1;1;1;1;1;1;1;1	3;3;3;3;3;3;3;3;3;3;3;3;3;3;3;3;3;3;3;3	12644426;11386702;12644425;11386706;12644217;117184;11386699;11386700;11386701;12643917;11386695;11386688;11386694;47605528;11386710;11386707;47605527;11386654;47605529;11386717	Q27594;Q9V774;Q27593;Q9VB31;P33270;P13527;Q9V770;Q9V771;Q9V773;Q9V769;Q9V4U9;P82711;Q9V4U7;Q964R0;Q9VFP1;Q9VCW1;Q964Q7;Q9V776;Q964R1;Q9W223	421.394;387.882;358.221;356.681;332.413;310.071;303.138;303.138;301.597;283.108;280.411;270.781;265.774;226.098;211.075;202.601;198.749;192.586;184.111;184.496	gi|12644426|sp|Q27594.3|CP6A9_DROMERecName: Full=Cytochrome P450 6a9 AltName: Full=CYPVIA9	Drosophila melanogaster	3.2E-145	504	309	249	80.58%	61.31%	99.68%	1	3	12644426	Q27594	421394	Cyp6d5;Cyp6a2;Cyp6a9;Cyp6a20;Cyp6d2;Cyp6a23;Cyp6a2;CYP6J1;Cyp6a9;Cyp6d5;Cyp6a18;Cyp6a2;Cyp6a23;CYP6J1;Cyp6a18;Cyp6d5;Cyp6a17;Cyp6a14;Cyp317a1;Cyp6a18;Cyp6d5;Cyp6a13;Cyp6a23;Cyp6a22;Cyp6a2;Cyp6a14;Cyp6a2;Cyp6a23;Cyp6d2;Cyp6a17;Cyp6d2;Cyp6a22;Cyp6a22;CYP6A1;Cyp6a22;Cyp6a13;Cyp6d5;Cyp6a13;Cyp6a13;Cyp6a14;Cyp6d5;Cyp6a9;Cyp6a2;Cyp6d2;Cyp6a23;Cyp6a8;Cyp6a8;Cyp6a9;Cyp6a8;Cyp6d5;Cyp6a2;Cyp6a20;Cyp6a17;Cy…	7227;7227;7227;7227;7227;7227;7227;6973;7227;7227;7227;7227;7227;6973;7227;7227;7227;7227;7227;7227;7227;7227;7227;7227;7227;7227;7227;7227;7227;7227;7227;7227;7227;7370;7227;7227;7227;7227;7227;7227;7227;7227;7227;7227;7227;7227;7227;7227;7227;7227;7227;7227;7227;7227;7227;7227;7227;7227;6973;7227;7227;7227;7370;7227;7227;7370;7227;7227;7227;7227;7227;7370;7227;7227;7227;7227;6973;7227;6973;7227…			GO:0005789-IEA;GO:0005506-IEA;GO:0048252-IDA;GO:0002118-IMP;GO:0046872-IEA;GO:0016020-IEA;GO:0018685-IDA;GO:0016705-IEA;GO:0050829-IMP;GO:0004497-IEA;GO:0022900-IEA;GO:0005783-IEA;GO:0031090-IEA;GO:0046680-IMP;GO:0016491-IEA;GO:0016491-IBA;GO:0070330-IEA;GO:0017143-IDA;GO:0043231-IEA;GO:0012505-N/A;GO:0055114-IEA;GO:0040040-IMP;GO:0031000-IDA;GO:0009055-ISS;GO:1901563-IMP;GO:0020037-IEA;GO:004274…	endoplasmic reticulum membrane-IEA;iron ion binding-IEA;lauric acid metabolic process-IDA;aggressive behavior-IMP;metal ion binding-IEA;membrane-IEA;alkane 1-monooxygenase activity-IDA;oxidoreductase activity, acting on paired donors, with incorporation or reduction of molecular oxygen-IEA;defense response to Gram-negative bacterium-IMP;monooxygenase activity-IEA;electron transport chain-IEA;endo…	Cellular Component-IEA;Molecular Function-IEA;Biological Process-IDA;Biological Process-IMP;Molecular Function-IEA;Cellular Component-IEA;Molecular Function-IDA;Molecular Function-IEA;Biological Process-IMP;Molecular Function-IEA;Biological Process-IEA;Cellular Component-IEA;Cellular Component-IEA;Biological Process-IMP;Molecular Function-IEA;Molecular Function-IBA;Molecular Function-IEA;Biologic…	16	GO:0002118;GO:0005506;GO:0005789;GO:0006118;GO:0009055;GO:0017143;GO:0018685;GO:0020037;GO:0022900;GO:0031000;GO:0031090;GO:0040040;GO:0046680;GO:0048252;GO:0050829;GO:1901563	aggressive behavior;iron ion binding;endoplasmic reticulum membrane;obsolete electron transport;electron transfer activity;insecticide metabolic process;alkane 1-monooxygenase activity;heme binding;electron transport chain;response to caffeine;organelle membrane;thermosensory behavior;response to DDT;lauric acid metabolic process;defense response to Gram-negative bacterium;response to camptothecin	Biological Process;Molecular Function;Cellular Component;Biological Process;Molecular Function;Biological Process;Molecular Function;Molecular Function;Biological Process;Biological Process;Cellular Component;Biological Process;Biological Process;Biological Process;Biological Process;Biological Process	EC:1.14.15.3;EC:1.14.15	Alkane 1-monooxygenase;Acting on paired donors, with incorporation or reduction of molecular oxygen. The oxygen incorporated need not be derived from O(2)	IPR001128;IPR002402;IPR036396;IPR001128;noIPR;noIPR;IPR036396
Perm_DSN_contig_1083	PYC1_CAEELRecName: Full=Pyruvate carboxylase 1; AltName: Full=Pyruvic carboxylase 1; Short=PCB 1	ggaccacaaactccactggccacgagtttgaaaccagctgaagttaaaccacacataccaacagtgcctctagttaccgaacctccaaaaggtttgcgacacattttaacaacacagggacctgccgcatttgccaaagaagttcgttctcagaaaaatcttttaatgatggataccaccttcagagatgctcaccagtctctgctggcaacacgtgtgcgatctcacgatcttctgaatatttcaccatttgtagccaacaaattccataatttatatgccttggaaaattggggtggagctacatttgatgttgccttacgtttcttgcacgaatgtccatgggaacgtttagaagatatgcgcaaactgattccaaatattccattccaaatgttg…	442	20	1.1E-68	75.49%	swissprot	gi|74957739|sp|O17732.1|PYC1_CAEELRecName: Full=Pyruvate carboxylase 1 AltName: Full=Pyruvic carboxylase 1 Short=PCB 1;gi|1709947|sp|P11498.2|PYC_HUMANRecName: Full=Pyruvate carboxylase, mitochondrial AltName: Full=Pyruvic carboxylase Short=PCB Flags: Precursor;gi|146345499|sp|P52873.2|PYC_RATRecName: Full=Pyruvate carboxylase, mitochondrial AltName: Full=Pyruvic carboxylase Short=PCB Flags: Prec…	Caenorhabditis elegans;Homo sapiens;Rattus norvegicus;Bos taurus;Mus musculus;Schizosaccharomyces pombe 972h-;Saccharomyces cerevisiae S288C;Saccharomyces cerevisiae S288C;Aspergillus terreus;Aspergillus terreus NIH2624;Komagataella pastoris;Aspergillus niger;Ogataea angusta;Bacillus subtilis subsp. subtilis str. 168;Methanocaldococcus jannaschii DSM 2661;Methanothermobacter thermautotrophicus st…	1.1E-68;6.1E-63;2.1E-58;2.4E-57;3.2E-57;1.6E-49;8.8E-49;1.5E-48;1.4E-47;2.0E-47;2.7E-47;3.5E-47;6.8E-47;9.3E-47;6.2E-28;2.3E-26;4.9E-24;6.5E-24;1.3E-23;9.6E-23	1175;1178;1178;1178;1178;1185;1180;1178;1193;1193;1189;1192;1175;1148;567;568;591;591;596;505	147;147;147;117;117;118;122;122;124;118;120;138;122;137;94;96;95;95;92;101	121;116;120;103;103;97;93;93;97;93;92;101;92;98;68;68;62;62;61;63	82.31%;78.91%;81.63%;88.03%;88.03%;82.20%;76.23%;76.23%;78.23%;78.81%;76.67%;73.19%;75.41%;71.53%;72.34%;70.83%;65.26%;65.26%;66.30%;62.38%	12.51%;12.48%;12.48%;9.93%;9.93%;9.96%;10.34%;10.36%;10.39%;9.89%;10.09%;11.58%;10.38%;11.93%;16.58%;16.90%;16.07%;16.07%;15.44%;20.00%	99.77%;99.77%;99.77%;79.41%;79.41%;80.09%;82.81%;82.81%;84.16%;80.09%;81.45%;93.67%;82.81%;92.99%;63.80%;65.16%;64.48%;64.48%;62.44%;68.55%	1;1;1;1;1;1;1;1;1;1;1;1;1;1;1;1;1;1;1;1	1;1;1;1;1;1;1;1;1;1;1;1;1;1;1;1;1;1;1;1	74957739;1709947;146345499;110825736;464506;51701714;585765;1709946;51701707;143360658;2493315;51701713;51701711;46397656;6685821;6685807;399346;81766304;118353;62901478	O17732;P11498;P52873;Q29RK2;Q05920;Q9UUE1;P32327;P11154;O93918;Q0CLK1;P78992;Q9HES8;Q8X1T3;Q9KWU4;Q58628;O27179;Q03030;Q8XGX8;P13187;Q70AC7	227.639;211.075;198.364;195.282;194.897;172.94;171.014;170.244;167.548;166.777;166.777;166.392;165.236;164.851;110.923;106.301;99.7525;99.3673;98.5969;95.9005	gi|74957739|sp|O17732.1|PYC1_CAEELRecName: Full=Pyruvate carboxylase 1 AltName: Full=Pyruvic carboxylase 1 Short=PCB 1	Caenorhabditis elegans	1.1E-68	1175	147	121	82.31%	12.51%	99.77%	1	1	74957739	O17732	227639	pyc;pyc;Pc;PYC;PC;pyr1;pyc;PC;PC;pyr1;Pc;PYC2;Pc;PC;PC;pyc;PYC2;Pc;PC;PYC2;PYC2;PYC1;Pc;oadA1;PC;pycB;oadA1;PC;Pc;PYC;PC;PC;PC;PC;PC;PYC;pycB;pyc;PC;pyc;PC;pyc;pyr1;pyc;pyr1;pyc;oadA;Pc;oadA1;pyr1;PC;Pc;PC;PC;Pc;PYC1;Q70AC7;PYC2;PYC1;pyc;pyc;Pc;Pc;pyc;pyc-1;Pc;PYC1;PC;pyr1;pyc;pyr1;Pc;pyc;oadA;pycB;Pc;Pc;pyc;pyc-1;pycB;Pc;oadA;Pc;PC;pycB;pyc;PYC1;Pc;pycB;Pc;oadA1;oadA1;pyc;pycB;oadA;Pc;Pc;pyc-1;P…	33178;224308;10116;870730;9913;284812;341663;9606;9606;284812;10090;559292;10090;9913;9913;224308;559292;10090;9913;559292;559292;559292;10116;99287;9606;187420;90370;9913;10116;870730;9913;9606;9913;9606;9606;870730;243232;341663;9913;224308;9913;33178;284812;341663;284812;5061;573;10116;99287;284812;9606;10116;9606;9606;10116;559292;1752;559292;4922;224308;341663;10116;10090;5061;6239;10090;559…			GO:0006814-IEA;GO:0004736-IMP;GO:0004736-IEA;GO:0004736-ISO;GO:0004736-TAS;GO:0004736-IDA;GO:0019074-IMP;GO:0019074-IEA;GO:0019074-ISO;GO:0046872-IEA;GO:0003824-IEA;GO:0044791-IMP;GO:0044791-IEA;GO:0044791-ISO;GO:0005829-N/A;GO:0005829-TAS;GO:0005829-IDA;GO:0044794-IMP;GO:0044794-IEA;GO:0044794-ISO;GO:0016740-IEA;GO:0006094-IMP;GO:0006094-IEA;GO:0006094-ISO;GO:0006094-TAS;GO:0006094-IDA;GO:000815…	sodium ion transport-IEA;pyruvate carboxylase activity-IMP;pyruvate carboxylase activity-IEA;pyruvate carboxylase activity-ISO;pyruvate carboxylase activity-TAS;pyruvate carboxylase activity-IDA;viral RNA genome packaging-IMP;viral RNA genome packaging-IEA;viral RNA genome packaging-ISO;metal ion binding-IEA;catalytic activity-IEA;positive regulation by host of viral release from host cell-IMP;po…	Biological Process-IEA;Molecular Function-IMP;Molecular Function-IEA;Molecular Function-ISO;Molecular Function-TAS;Molecular Function-IDA;Biological Process-IMP;Biological Process-IEA;Biological Process-ISO;Molecular Function-IEA;Molecular Function-IEA;Biological Process-IMP;Biological Process-IEA;Biological Process-ISO;Cellular Component-N/A;Cellular Component-TAS;Cellular Component-IDA;Biologic…	21	GO:0004736;GO:0005524;GO:0005743;GO:0005759;GO:0005829;GO:0006090;GO:0006094;GO:0006099;GO:0006107;GO:0006522;GO:0006531;GO:0006768;GO:0006811;GO:0009374;GO:0010629;GO:0016831;GO:0019074;GO:0042802;GO:0044791;GO:0046872;GO:0071073	pyruvate carboxylase activity;ATP binding;mitochondrial inner membrane;mitochondrial matrix;cytosol;pyruvate metabolic process;gluconeogenesis;tricarboxylic acid cycle;oxaloacetate metabolic process;alanine metabolic process;aspartate metabolic process;biotin metabolic process;ion transport;biotin binding;negative regulation of gene expression;carboxy-lyase activity;viral RNA genome packaging;ide…	Molecular Function;Molecular Function;Cellular Component;Cellular Component;Cellular Component;Biological Process;Biological Process;Biological Process;Biological Process;Biological Process;Biological Process;Biological Process;Biological Process;Molecular Function;Biological Process;Molecular Function;Biological Process;Molecular Function;Biological Process;Molecular Function;Biological Process	EC:6.4.1.1	Pyruvate carboxylase	IPR013785;noIPR;noIPR;IPR000891;noIPR
Perm_DSN_contig_1084	SC24C_HUMANRecName: Full=Protein transport protein Sec24C; AltName: Full=SEC24-related protein C	gcagtttatcgtcatgtttgatttcaatagcaattgatttactgcaatccacgctagctaattcaacatctgttgtattggtcataaagaagtgtccatagaaatctgtggctcttactccagccgaggtgcgaactctnnnnnnnnnnnnnnnnnnnnnnnnnnnnnnnnnnnnnnnnnnnngtttgccatcaatgtcagcctggaaatatgtgtacttataaacctctccgcctgttaatcgtgacacttgccctattgtggcaatgtcaatataagagttattgaataagaataaatccaca	305	20	8.9E-28	50.08%	swissprot	gi|257051070|sp|P53992.3|SC24C_HUMANRecName: Full=Protein transport protein Sec24C AltName: Full=SEC24-related protein C;gi|215273909|sp|O94855.2|SC24D_HUMANRecName: Full=Protein transport protein Sec24D AltName: Full=SEC24-related protein D;gi|357529159|sp|Q9M291.3|SC24C_ARATHRecName: Full=Protein transport protein Sec24-like CEF;gi|46397293|sp|Q9USS7.1|YNB3_SCHPORecName: Full=Uncharacterized pr…	Homo sapiens;Homo sapiens;Arabidopsis thaliana;Schizosaccharomyces pombe 972h-;Dictyostelium discoideum;Arabidopsis thaliana;Kluyveromyces lactis NRRL Y-1140;Ustilago maydis 521;Saccharomyces uvarum MCYC 623;Cryptococcus neoformans var. neoformans B-3501A;Cryptococcus neoformans var. neoformans JEC21;Saccharomyces cerevisiae S288C;[Candida] glabrata CBS 138;Naumovozyma castellii CBS 4309;Eremothe…	8.9E-28;1.1E-26;5.6E-16;8.9E-15;9.9E-13;1.2E-12;4.8E-11;7.4E-11;2.0E-10;5.0E-10;5.0E-10;7.3E-9;2.3E-8;3.8E-8;8.3E-8;2.0E-7;2.0E-7;2.9E-7;4.4E-7;6.3E-7	1094;1032;1096;891;1013;1038;924;995;885;920;920;876;906;912;891;926;926;960;1080;932	106;106;106;106;106;106;108;108;108;108;108;108;108;108;108;108;108;108;106;108	67;66;58;54;56;60;53;55;52;54;54;50;49;50;48;50;50;50;48;50	63.21%;62.26%;54.72%;50.94%;52.83%;56.60%;49.07%;50.93%;48.15%;50.00%;50.00%;46.30%;45.37%;46.30%;44.44%;46.30%;46.30%;46.30%;45.28%;46.30%	9.69%;10.27%;9.67%;11.90%;10.46%;10.21%;11.69%;10.85%;12.20%;11.74%;11.74%;12.33%;11.92%;11.84%;12.12%;11.66%;11.66%;11.25%;9.81%;11.59%	104.26%;104.26%;104.26%;104.26%;104.26%;104.26%;106.23%;106.23%;106.23%;106.23%;106.23%;106.23%;106.23%;106.23%;106.23%;106.23%;106.23%;106.23%;104.26%;106.23%	1;1;1;1;1;1;1;1;1;1;1;1;1;1;1;1;1;1;1;1	-2;-2;-2;-2;-2;-2;-2;-2;-2;-2;-2;-2;-2;-2;-2;-2;-2;-2;-2;-2	257051070;215273909;357529159;46397293;74855500;78099801;74636559;74701927;74644489;338819399;338819400;1730731;74637841;74644432;74694581;731857;74644490;121919204;347595780;158564248	P53992;O94855;Q9M291;Q9USS7;Q54U61;Q9SFU0;Q6CLE0;Q4P9K4;Q876F4;P0CR41;P0CR40;P53953;Q6FWD3;Q875V7;Q75B16;P40482;Q876F5;Q0PVD8;Q9M081;Q1E6U9	108.612;105.531;74.7146;71.633;65.4698;65.4698;60.8474;60.4622;58.9214;57.7658;57.7658;54.6842;53.1434;52.7582;51.6026;50.447;50.447;50.0618;49.6766;49.2914	gi|257051070|sp|P53992.3|SC24C_HUMANRecName: Full=Protein transport protein Sec24C AltName: Full=SEC24-related protein C	Homo sapiens	8.9E-28	1094	106	67	63.21%	9.69%	104.26%	1	-2	257051070	P53992	108612	SEC24;SFB2;At3g07100;SPBC4.03c;SPBC4.03c;SEC24D;At3g07100;SEC24;SEC24;SEC24;SEC241;SEC24;SEC24;SEC241;At3g07100;SEC24;SFB2;SFB2;SEC24C;At3g07100;At4g32640;SEC242;SEC24;SFB2;SEC242;SEC242;SEC24D;CEF;SFB2;SEC24;SEC241;SEC24;SEC24;SEC24;SEC242;SEC24;SEC24;CEF;CEF;SEC24C;CEF;SEC24;SEC24C;SEC24;At3g07100;SEC241;SEC242;SEC24;SEC242;SEC242;SEC24;SEC24C;At3g07100;SEC24;SFB2;SEC24;SEC24;SPBC4.03c;SEC241;S…	214684;559292;3702;284812;284812;9606;3702;4922;237631;284811;226127;214684;214684;226127;3702;284811;559292;559292;9606;3702;3702;1064592;559292;559292;284593;226127;9606;3702;559292;4922;226127;246410;284590;283643;226127;283643;283643;3702;3702;9606;3702;214684;9606;559292;3702;226127;284593;214684;284593;284593;4922;9606;3702;284590;559292;284811;559292;284812;226127;559292;9606;284811;9606;2…			GO:0006979-IEP;GO:0048232-IMP;GO:0005789-IEA;GO:0005789-TAS;GO:0046872-IEA;GO:0001701-IEA;GO:0016020-IEA;GO:0005829-IEA;GO:0005829-N/A;GO:0005829-TAS;GO:0005829-RCA;GO:0005829-IDA;GO:0031410-IEA;GO:0033116-IEA;GO:0030127-IEA;GO:0030127-NAS;GO:0030127-ISO;GO:0030127-IDA;GO:0030127-IPI;GO:0008270-IEA;GO:0008270-IDA;GO:0090110-IEA;GO:0090110-IDA;GO:0090110-IGI;GO:0005783-IEA;GO:0005783-ISO;GO:000013…	response to oxidative stress-IEP;male gamete generation-IMP;endoplasmic reticulum membrane-IEA;endoplasmic reticulum membrane-TAS;metal ion binding-IEA;in utero embryonic development-IEA;membrane-IEA;cytosol-IEA;cytosol-N/A;cytosol-TAS;cytosol-RCA;cytosol-IDA;cytoplasmic vesicle-IEA;endoplasmic reticulum-Golgi intermediate compartment membrane-IEA;COPII vesicle coat-IEA;COPII vesicle coat-NAS;COP…	Biological Process-IEP;Biological Process-IMP;Cellular Component-IEA;Cellular Component-TAS;Molecular Function-IEA;Biological Process-IEA;Cellular Component-IEA;Cellular Component-IEA;Cellular Component-N/A;Cellular Component-TAS;Cellular Component-RCA;Cellular Component-IDA;Cellular Component-IEA;Cellular Component-IEA;Cellular Component-IEA;Cellular Component-NAS;Cellular Component-ISO;Cellular…	15	GO:0000149;GO:0002474;GO:0005789;GO:0005829;GO:0007029;GO:0007030;GO:0008270;GO:0008361;GO:0019886;GO:0030127;GO:0032876;GO:0048208;GO:0048232;GO:0080119;GO:0090110	SNARE binding;antigen processing and presentation of peptide antigen via MHC class I;endoplasmic reticulum membrane;cytosol;endoplasmic reticulum organization;Golgi organization;zinc ion binding;regulation of cell size;antigen processing and presentation of exogenous peptide antigen via MHC class II;COPII vesicle coat;negative regulation of DNA endoreduplication;COPII vesicle coating;male gamete …	Molecular Function;Biological Process;Cellular Component;Cellular Component;Biological Process;Biological Process;Molecular Function;Biological Process;Biological Process;Cellular Component;Biological Process;Biological Process;Biological Process;Biological Process;Biological Process			noIPR
Perm_DSN_contig_1085	---NA---	ccaagctataaaagtttaactttttcgtgtttaattcgtcccagatgccgtgatagccgttgttgctgtcgttgttgcaagtgaagatgttgctgctactatagacagtggctgtagtattgatgatggtggtagtgtggctgttgttggtagtctttttggatttagctggttttggttgtggttggcagtcgtcgttaggtttatccggttttgggttgtagttgttgcaaatattgttgatggttttgttgttgttgttattgccactgttgttgtttatacaattagtgctgttctccaaaagttgttggtgatggtgttctgttgctcctcttgcattcaagtttc	351																																														noIPR
Perm_DSN_contig_1086	---NA---	ttaagctgtttgacagtggcactgtatttcttcataagttcggccaattcttcttcgttttcctcaatttgcgcttgcagttcgccacgttcgcgttgagcagcggtcgcccgatcttcggcttcatttcgtgctctgtttgattcctcatacatagattgcagctctaccaagtccgcctcggcagtttgtcgggccttcgtggcannnnnnnnnnnnnnnnnnnnnnnnnnnnnnnnnnnnnnnnnnnnnnnnnnnnnnnnnnnnnnnnnnnnnnnnnnnnnnnnnnnnnnnnnnnnnnnnnnnnnnnnnnnnnnnnnnnnnnnnnnnnnnnnnnnnnnnnnnnnnnnnnnnnnnnacgatcaacccgatcctgatcctccattgacgataagcgac…	528																																														noIPR
Perm_DSN_contig_1087	---NA---	gaaatttcgttcaaatacaaatggtggtgtgacgacgacgaatggaagtgaacgaaatagttcctcggttttggcaggacctttgtctagagtgtttggagcacctcgggaagacgaggcagaggatcaacaaaataatataagttttcgtttgactaaaaataccagtgacgaagcagcagcagcnnnnnnnnnnnnnnnnnnnnnnnnnnnnnnnnnnnnnnnnnnnnnnnnnnnnnnnnnnnnnnnnnnnnnnnnnnnnnnnnnnnnnnnnnnnnnnnnatgacgaagaggagggggaggagcaggaagaagacgaaacaaacaagatctttgcgagacgtaatacagattcttggactgggtctacaactcgtgataatgttgaaaaatcccaag…	419
Perm_DSN_contig_1088	DDX17_DROMERecName: Full=ATP-dependent RNA helicase p62	gcaatgcaaatggtatggctaatggaagtgtcggtgctgtttctggaggctatgggggtgctcccgccaatatgccaggaggttatggtggcgctccacaaaatgctggcggttatggtggaggttaccgcggcaatttcaacnnnnnnnnnnnnnnnnnnnnnnnnnnnnnnnnnnnnnnnnnnnnnnnnnnnacgtgccaaaagctccaattttgggccacgttatcagaaaccccagaatggcggaggctaccaaggaaacaatatgtacaaaccatcgattaatttggccaacttatcgaaagaagaacgtgccgaattacagcgcgaaaaggctaaaaatcccggacgtactctcgatacacnnnnnnnnnnnnnnnnnnnnnnnnnnnnnnnn…	1393	20	4.9E-81	74.66%	swissprot	gi|30923187|sp|P19109.3|DDX17_DROMERecName: Full=ATP-dependent RNA helicase p62;gi|76364169|sp|Q501J6.1|DDX17_MOUSERecName: Full=Probable ATP-dependent RNA helicase DDX17 AltName: Full=DEAD box protein 17;gi|380865374|sp|Q92841.2|DDX17_HUMANRecName: Full=Probable ATP-dependent RNA helicase DDX17 AltName: Full=DEAD box protein 17 AltName: Full=DEAD box protein p72 AltName: Full=DEAD box protein p8…	Drosophila melanogaster;Mus musculus;Homo sapiens;Mus musculus;Homo sapiens;Macaca fascicularis;Pongo abelii;Pan troglodytes;Fusarium graminearum PH-1;Kluyveromyces lactis NRRL Y-1140;Aspergillus clavatus NRRL 1;Aspergillus oryzae RIB40;Aspergillus fischeri NRRL 181;Aspergillus niger CBS 513.88;Aspergillus nidulans FGSC A4;Chaetomium globosum CBS 148.51;Chaetomium thermophilum var. thermophilum D…	4.9E-81;4.1E-80;1.0E-79;8.4E-79;1.0E-78;1.2E-78;1.2E-78;4.7E-78;5.6E-77;1.8E-72;1.4E-71;1.8E-71;4.3E-71;4.9E-71;5.8E-71;5.9E-71;6.5E-71;6.6E-71;1.0E-70;1.9E-70	719;650;729;614;614;614;614;614;554;554;549;554;545;565;563;562;556;547;548;552	194;194;194;194;194;194;194;194;193;193;193;193;193;193;193;193;193;193;193;193	150;152;152;151;151;151;151;150;141;136;140;141;140;140;141;140;140;140;141;140	77.32%;78.35%;78.35%;77.84%;77.84%;77.84%;77.84%;77.32%;73.06%;70.47%;72.54%;73.06%;72.54%;72.54%;73.06%;72.54%;72.54%;72.54%;73.06%;72.54%	26.98%;29.85%;26.61%;31.60%;31.60%;31.60%;31.60%;31.60%;34.84%;34.84%;35.15%;34.84%;35.41%;34.16%;34.28%;34.34%;34.71%;35.28%;35.22%;34.96%	41.78%;41.78%;41.78%;41.78%;41.78%;41.78%;41.78%;41.78%;41.56%;41.56%;41.56%;41.56%;41.56%;41.56%;41.56%;41.56%;41.56%;41.56%;41.56%;41.56%	2;2;2;2;2;2;2;2;3;3;2;2;2;2;2;2;2;2;2;2	2;2;2;2;2;2;2;2;2;2;2;2;2;2;2;2;2;2;2;2	30923187;76364169;380865374;341940436;129383;75076425;75061603;156630859;1063797032;74660243;134034064;91206538;134034066;134034065;74657087;118575171;1008808740;91206537;152013478;74659776	P19109;Q501J6;Q92841;Q61656;P17844;Q4R6M5;Q5R4I9;A5A6J2;Q4IF76;Q6CIV2;A1C6C4;Q2U070;A1DGZ7;A2QC74;Q5B0J9;Q2H720;G0SFM2;Q4X195;A4QSS5;Q6C4D4	268.47;264.233;263.848;259.996;259.61;259.61;259.61;258.07;237.269;220.705;239.195;239.195;238.039;238.039;238.039;238.039;237.654;237.269;236.498;236.498	gi|30923187|sp|P19109.3|DDX17_DROMERecName: Full=ATP-dependent RNA helicase p62	Drosophila melanogaster	4.9E-81	719	194	150	77.32%	26.98%	41.78%	2	2	30923187	P19109	268.47	DBP2;DDX5;DBP2;DDX5;Rm62;dbp2;Ddx5;DDX5;DDX5;Ddx5;dbp2;DDX5;dbp2;DDX5;DDX5;dbp2;DBP2;DDX5;Ddx17;Ddx5;dbp2;Ddx17;DDX5;DDX5;dbp2;DDX5;DDX5;DBP2;DDX5;DDX5;Rm62;DBP2;dbp2;DDX17;DDX5;DBP2;DBP2;Ddx17;DDX5;DDX5;Ddx17;DDX5;DBP2;DBP2;DDX5;DBP2;DDX5;DDX17;DBP2;DDX5;DDX5;DDX5;DBP2;DDX5;DBP2;Ddx17;dbp2;DDX5;Ddx17;Ddx5;DBP2;DBP2;Ddx5;DDX17;Ddx5;DDX5;Ddx17;DDX5;DDX5;DBP2;DDX5;DBP2;DDX17;dbp2;DBP2;DDX5;DDX5;DBP…	284591;9598;284591;9601;7227;510516;10090;9606;9601;10090;425011;9606;510516;9601;9598;425011;759272;9606;10090;10090;331117;10090;9598;9541;510516;9601;9606;242507;9601;9598;7227;284591;227321;9606;9606;284591;284591;10090;9598;9606;10090;9598;284590;242507;9601;242507;9598;9606;284591;9606;9601;9606;759272;9601;284591;10090;331117;9601;10090;10090;284590;229533;10090;9606;10090;9598;10090;9541;…			GO:0071011-N/A;GO:0003723-IEA;GO:0003723-N/A;GO:0003723-TAS;GO:0003723-IDA;GO:1990841-ISS;GO:1990841-IDA;GO:0003724-IMP;GO:0003724-ISS;GO:0003724-NAS;GO:0003724-TAS;GO:0003724-ISO;GO:0005703-IDA;GO:0043021-ISS;GO:0043021-ISO;GO:0043021-IDA;GO:0048511-IEA;GO:0005829-IEA;GO:0046332-ISO;GO:0046332-IPI;GO:0071013-N/A;GO:0071013-ISO;GO:0071013-IDA;GO:0030509-IMP;GO:0030509-ISO;GO:0051607-IEA;GO:000372…	precatalytic spliceosome-N/A;RNA binding-IEA;RNA binding-N/A;RNA binding-TAS;RNA binding-IDA;promoter-specific chromatin binding-ISS;promoter-specific chromatin binding-IDA;RNA helicase activity-IMP;RNA helicase activity-ISS;RNA helicase activity-NAS;RNA helicase activity-TAS;RNA helicase activity-ISO;polytene chromosome puff-IDA;ribonucleoprotein complex binding-ISS;ribonucleoprotein complex bin…	Cellular Component-N/A;Molecular Function-IEA;Molecular Function-N/A;Molecular Function-TAS;Molecular Function-IDA;Molecular Function-ISS;Molecular Function-IDA;Molecular Function-IMP;Molecular Function-ISS;Molecular Function-NAS;Molecular Function-TAS;Molecular Function-ISO;Cellular Component-IDA;Molecular Function-ISS;Molecular Function-ISO;Molecular Function-IDA;Biological Process-IEA;Cellular…	43	GO:0000122;GO:0000381;GO:0000956;GO:0001837;GO:0003713;GO:0003730;GO:0004004;GO:0005524;GO:0005667;GO:0005703;GO:0005730;GO:0005737;GO:0007623;GO:0009299;GO:0010501;GO:0010586;GO:0016607;GO:0019730;GO:0030509;GO:0030520;GO:0031012;GO:0033158;GO:0035500;GO:0036002;GO:0042254;GO:0043021;GO:0043517;GO:0045445;GO:0045667;GO:0045941;GO:0045944;GO:0050681;GO:0050688;GO:0060765;GO:0070412;GO:0070878;GO:…	negative regulation of transcription by RNA polymerase II;regulation of alternative mRNA splicing, via spliceosome;nuclear-transcribed mRNA catabolic process;epithelial to mesenchymal transition;transcription coactivator activity;mRNA 3'-UTR binding;ATP-dependent RNA helicase activity;ATP binding;transcription factor complex;polytene chromosome puff;nucleolus;cytoplasm;circadian rhythm;mRNA trans…	Biological Process;Biological Process;Biological Process;Biological Process;Molecular Function;Molecular Function;Molecular Function;Molecular Function;Cellular Component;Cellular Component;Cellular Component;Cellular Component;Biological Process;Biological Process;Biological Process;Biological Process;Cellular Component;Biological Process;Biological Process;Biological Process;Cellular Component;…	EC:3.6.1.3;EC:3.6.1.15	Adenosinetriphosphatase;Nucleoside-triphosphate phosphatase	IPR011545;noIPR;noIPR;noIPR;IPR014001;IPR027417
Perm_DSN_contig_1089	TPM1_DROMERecName: Full=Tropomyosin-1, isoforms 9A/A/B; AltName: Full=Cytoskeletal tropomyosin; AltName: Full=Tropomyosin II	tgacaatataatttattacatttcaagtcaaaagtacatacatagtcgctatatagataaataaataaataaatagtattggtgggtattttgagtcaaacaacaaaaatccaaaagtgcaaataataaataaatacgggattcctactgtcccnnggatgacttcttcaagagtactctagaaactacattttacaattgcgctgccattaaaaaacaggacacgaaatacgtaggtagcttagagcatttctgcttctgttttttgagtttattccttgaggatgagttcgacgaaagcggtgtcgagatcgtctccaatatccttgtatctttccttttccaagacaagatcgtctccttggatttaaaataaactaaaaaaatcagcagcagcag…	473	4	3.2E-9	97.25%	swissprot	gi|76789674|sp|P06754.2|TPM1_DROMERecName: Full=Tropomyosin-1, isoforms 9A/A/B AltName: Full=Cytoskeletal tropomyosin AltName: Full=Tropomyosin II;gi|121958881|sp|Q1HPQ0.1|TPM2_BOMMORecName: Full=Tropomyosin-2;gi|42559556|sp|O96764.2|TPM_CHIKIRecName: Full=Tropomyosin AltName: Allergen=Chi k 10;gi|401204|sp|P31816.1|TPM_LOCMIRecName: Full=Tropomyosin	Drosophila melanogaster;Bombyx mori;Chironomus kiiensis;Locusta migratoria	3.2E-9;9.9E-8;1.6E-6;5.9E-5	339;285;285;283	28;28;28;26	28;27;27;25	100.00%;96.43%;96.43%;96.15%	8.26%;9.82%;9.82%;9.19%	17.76%;17.76%;17.76%;16.49%	1;1;1;1	-2;-2;-2;-2	76789674;121958881;42559556;401204	P06754;Q1HPQ0;O96764;P31816	57.3806;53.1434;49.6766;45.0542	gi|76789674|sp|P06754.2|TPM1_DROMERecName: Full=Tropomyosin-1, isoforms 9A/A/B AltName: Full=Cytoskeletal tropomyosin AltName: Full=Tropomyosin II	Drosophila melanogaster	3.2E-9	339	28	28	100.00%	8.26%	17.76%	1	-2	76789674	P06754	573806	Tm1;Tm1;Tm1;Tm1;Q1HPQ0;Q1HPQ0;Q1HPQ0;Q1HPQ0;Tm1;Tm1;Tm1;Q1HPQ0;Tm1;Tm1;Tm1;Tm1;Q1HPQ0;Tm1;Tm1;Tm1;Tm1;Tm1;Tm1;Tm1;Tm1;Tm1;Tm1	7227;7227;7227;7227;7091;7091;7091;7091;7227;7227;7227;7091;7227;7227;7227;7227;7091;7227;7227;7227;7227;7227;7227;7227;7227;7227;7227			GO:0005856-IEA;GO:0006936-NAS;GO:0005737-IEA;GO:0051015-IDA;GO:0003779-IEA;GO:0003779-ISS;GO:0003779-TAS;GO:0045451-IMP;GO:0045451-TAS;GO:0048477-TAS;GO:0005829-N/A;GO:0070865-IDA;GO:0019901-IPI;GO:0030017-IDA;GO:0031941-IDA;GO:0008150-ND;GO:0016529-IDA;GO:0010591-IMP;GO:0048813-IMP;GO:0048813-TAS;GO:0005575-ND;GO:0003674-ND;GO:0055093-IMP;GO:0007315-NAS	cytoskeleton-IEA;muscle contraction-NAS;cytoplasm-IEA;actin filament binding-IDA;actin binding-IEA;actin binding-ISS;actin binding-TAS;pole plasm oskar mRNA localization-IMP;pole plasm oskar mRNA localization-TAS;oogenesis-TAS;cytosol-N/A;investment cone-IDA;protein kinase binding-IPI;sarcomere-IDA;filamentous actin-IDA;biological_process-ND;sarcoplasmic reticulum-IDA;regulation of lamellipodium …	Cellular Component-IEA;Biological Process-NAS;Cellular Component-IEA;Molecular Function-IDA;Molecular Function-IEA;Molecular Function-ISS;Molecular Function-TAS;Biological Process-IMP;Biological Process-TAS;Biological Process-TAS;Cellular Component-N/A;Cellular Component-IDA;Molecular Function-IPI;Cellular Component-IDA;Cellular Component-IDA;Biological Process-ND;Cellular Component-IDA;Biologica…	11	GO:0006936;GO:0010591;GO:0016529;GO:0019901;GO:0030017;GO:0031941;GO:0045451;GO:0048813;GO:0051015;GO:0055093;GO:0070865	muscle contraction;regulation of lamellipodium assembly;sarcoplasmic reticulum;protein kinase binding;sarcomere;filamentous actin;pole plasm oskar mRNA localization;dendrite morphogenesis;actin filament binding;response to hyperoxia;investment cone	Biological Process;Biological Process;Cellular Component;Molecular Function;Cellular Component;Cellular Component;Biological Process;Biological Process;Molecular Function;Biological Process;Cellular Component
Perm_DSN_contig_109	TENS1_BOVINRecName: Full=Tensin-1	cctgatcatcaatagtaataatgggagtggcaaagatgtcaattacaatttgacacaaaatacaacaacaaaaacgtctacaagtatcgatcgtgcaaataaacgtagtgaatttttttctaacggtagtgttggtttaggagaaaattcccataattcccccacgtatagagcaggaggaggtggaggaggaagtgcagacacaggagactttggttgcactcaaacattgagatataataaaacagcgacgtcatcatcgggggtggaaacaccagatgccagtatgattaaagtccaaccacgtctcactagtcctttgctagtgcgaaaaactttaagtggcggcggcagcagcaacagcagtagatcacctacgcgctccaattccaatactat…	2823	13	4.8E-88	58.68%	swissprot	gi|55976595|sp|Q9GLM4.1|TENS1_BOVINRecName: Full=Tensin-1;gi|212276466|sp|Q9HBL0.2|TENS1_HUMANRecName: Full=Tensin-1;gi|2507144|sp|Q04205.2|TENS_CHICKRecName: Full=Tensin;gi|156637424|sp|Q68CZ2.2|TENS3_HUMANRecName: Full=Tensin-3 AltName: Full=Tensin-like SH2 domain-containing protein 1 AltName: Full=Tumor endothelial marker 6;gi|81862438|sp|Q5SSZ5.1|TENS3_MOUSERecName: Full=Tensin-3 AltName: Ful…	Bos taurus;Homo sapiens;Gallus gallus;Homo sapiens;Mus musculus;Homo sapiens;Mus musculus;Rattus norvegicus;Homo sapiens;Bos taurus;Mus musculus;Homo sapiens;Mus musculus	4.8E-88;9.8E-86;1.1E-82;2.6E-79;1.2E-78;3.2E-75;3.5E-74;4.3E-65;3.2E-64;3.7E-64;7.1E-64;6.4E-5;9.4E-4	1715;1735;1744;1445;1440;1409;1400;718;715;716;696;261;259	400;399;311;289;289;405;285;285;284;285;285;165;129	228;224;204;189;188;230;187;173;170;167;172;76;59	57.00%;56.14%;65.59%;65.40%;65.05%;56.79%;65.61%;60.70%;59.86%;58.60%;60.35%;46.06%;45.74%	23.32%;23.00%;17.83%;20.00%;20.07%;28.74%;20.36%;39.69%;39.72%;39.80%;40.95%;63.22%;49.81%	42.51%;42.40%;33.05%;30.71%;30.71%;43.04%;30.29%;30.29%;30.18%;30.29%;30.29%;17.53%;13.71%	1;1;1;1;1;1;1;1;1;1;1;1;1	3;3;3;3;3;3;3;3;3;3;3;3;3	55976595;212276466;2507144;156637424;81862438;150416153;81878080;81908712;229463025;114152284;342187038;30173374;30173326	Q9GLM4;Q9HBL0;Q04205;Q68CZ2;Q5SSZ5;Q63HR2;Q8CGB6;Q4V8I3;Q8IZW8;Q32PJ7;Q8BZ33;Q9H6Q3;Q8R4L0	312.383;305.834;296.59;285.804;283.878;273.478;270.396;236.498;233.802;233.802;232.261;49.2914;45.8246	gi|55976595|sp|Q9GLM4.1|TENS1_BOVINRecName: Full=Tensin-1	Bos taurus	4.8E-88	1715	400	228	57.00%	23.32%	42.51%	1	3	55976595	Q9GLM4	312383	Tns2;TNS1;Tns3;Sla2;Tns3;Tns4;TNS4;SLA2;Tns2;Tns4;TNS1;TNS2;SLA2;SLA2;Tns2;Tns2;Sla2;Sla2;TNS4;TNS1;TNS2;Sla2;TNS4;SLA2;TNS3;SLA2;SLA2;SLA2;TNS1;TNS1;Sla2;TNS4;SLA2;TNS1;Tns2;SLA2;TNS4;TNS1;Sla2;TNS1;TNS1;SLA2;Sla2;TNS2;SLA2;Tns3;Tns2;Tns2;SLA2;TNS1;TNS4;Sla2;TNS4;Tns3;Sla2;TNS1;Sla2;SLA2;Tns4;Tns4;TNS1;Tns2;Sla2;TNS3;SLA2;TNS1;SLA2;Tns4;TNS2;Tns4;TNS2;SLA2;Tns4;TNS2;TNS2;Tns4;SLA2;Tns4;TNS;TNS3;…	10090;9606;10090;10090;10090;10116;9913;9606;10090;10116;9913;9606;9606;9606;10090;10090;10090;10090;9913;9913;9606;10090;9606;9606;9606;9606;9606;9606;9913;9913;10090;9913;9606;9606;10090;9606;9606;9913;10090;9913;9606;9606;10090;9606;9606;10090;10090;10090;9606;9606;9606;10090;9606;10090;10090;9913;10090;9606;10090;10090;9606;10090;10090;9606;9606;9913;9606;10116;9606;10116;9606;9606;10116;9606…			GO:0048871-IMP;GO:0048871-IEA;GO:0045087-IBA;GO:0003723-N/A;GO:0001822-IMP;GO:0001822-IEA;GO:0005829-IEA;GO:0005829-ISO;GO:0005829-TAS;GO:0005829-IDA;GO:0006915-IEA;GO:0031234-IBA;GO:0035556-IEA;GO:0032963-IMP;GO:0032963-IEA;GO:0014850-IMP;GO:0014850-IEA;GO:0007044-IEA;GO:0006470-IEA;GO:0009986-IEA;GO:0007169-IBA;GO:0005102-ISO;GO:0005102-IBA;GO:0005622-IEA;GO:0005515-IPI;GO:0048286-IMP;GO:004828…	multicellular organismal homeostasis-IMP;multicellular organismal homeostasis-IEA;innate immune response-IBA;RNA binding-N/A;kidney development-IMP;kidney development-IEA;cytosol-IEA;cytosol-ISO;cytosol-TAS;cytosol-IDA;apoptotic process-IEA;extrinsic component of cytoplasmic side of plasma membrane-IBA;intracellular signal transduction-IEA;collagen metabolic process-IMP;collagen metabolic process…	Biological Process-IMP;Biological Process-IEA;Biological Process-IBA;Molecular Function-N/A;Biological Process-IMP;Biological Process-IEA;Cellular Component-IEA;Cellular Component-ISO;Cellular Component-TAS;Cellular Component-IDA;Biological Process-IEA;Cellular Component-IBA;Biological Process-IEA;Biological Process-IMP;Biological Process-IEA;Biological Process-IMP;Biological Process-IEA;Biologic…	13	GO:0001822;GO:0005829;GO:0005925;GO:0008104;GO:0008284;GO:0014850;GO:0016477;GO:0019725;GO:0019900;GO:0032963;GO:0035264;GO:0048286;GO:0048871	kidney development;cytosol;focal adhesion;protein localization;positive regulation of cell proliferation;response to muscle activity;cell migration;cellular homeostasis;kinase binding;collagen metabolic process;multicellular organism growth;lung alveolus development;multicellular organismal homeostasis	Biological Process;Cellular Component;Cellular Component;Biological Process;Biological Process;Biological Process;Biological Process;Biological Process;Molecular Function;Biological Process;Biological Process;Biological Process;Biological Process			IPR036860;IPR013625;IPR011993;IPR000980;noIPR;noIPR;noIPR;IPR000980;IPR035012;IPR033929;IPR036860;noIPR
Perm_DSN_contig_1090	ROP_DROMERecName: Full=Protein ROP	ccacattgtgtgctactctcggcgagtatccgatggtgcgatatcgcactgattgggatcgcaacatcgatttagctgcagtcgttcagcaaaaactggatgcgtacaaggctgatgagccaacgatgggcgagggttcggagaaagcacgttcacaattgttaattttggatcgtgnnnnnnnnnnnnnnnnnnnnnnnnnnnnnnnnnnnnnnnnnnnnnnnnnnnnnnnnnnnnnnnnnnnnnnnnnnntttacgcccggacccaatcaaccagaaaaggaggtgctgttggatgaaaatgatgacttgtgggtagaattgcgccatcaacatattgctgtcgtatccacgcaggttacccagaatttgaaaaaattcacagattccaagcgaatg…	1046	14	2.0E-132	64.66%	swissprot	gi|12644024|sp|Q07327.2|ROP_DROMERecName: Full=Protein ROP;gi|116242841|sp|P34815.3|UNC18_CAEELRecName: Full=Putative acetylcholine regulator unc-18 AltName: Full=Uncoordinated protein 18;gi|2501514|sp|Q64324.1|STXB2_MOUSERecName: Full=Syntaxin-binding protein 2 AltName: Full=MUSEC1 AltName: Full=Protein unc-18 homolog 2 Short=Munc18-2 Short=Unc18-2 AltName: Full=Protein unc-18 homolog B Short=Un…	Drosophila melanogaster;Caenorhabditis elegans;Mus musculus;Canis lupus familiaris;Homo sapiens;Rattus norvegicus/Bos taurus/Mus musculus/Homo sapiens/Pongo abelii;Gallus gallus;Rattus norvegicus;Homo sapiens;Mus musculus;Schizosaccharomyces pombe 972h-;Dictyostelium discoideum;Arabidopsis thaliana;Oryza sativa Japonica Group	2.0E-132;1.0E-75;2.1E-67;4.1E-66;1.4E-65;2.5E-63;5.3E-63;1.9E-62;1.5E-42;2.9E-41;4.7E-11;2.4E-9;3.3E-5;1.6E-4	597;673;593;593;593;594;594;594;592;592;693;598;662;659	182;177;180;180;181;182;182;181;125;125;130;121;46;40	151;113;115;112;110;123;121;116;85;84;69;66;29;27	82.97%;63.84%;63.89%;62.22%;60.77%;67.58%;66.48%;64.09%;68.00%;67.20%;53.08%;54.55%;63.04%;67.50%	30.49%;26.30%;30.35%;30.35%;30.52%;30.64%;30.64%;30.47%;21.11%;21.11%;18.76%;20.23%;6.95%;6.07%	52.20%;50.76%;51.63%;51.63%;51.91%;52.20%;52.20%;51.91%;35.85%;35.85%;37.28%;34.70%;13.19%;11.47%	3;3;3;3;3;3;3;3;3;3;1;1;2;2	3;3;3;3;3;3;3;3;3;3;3;3;1;1	12644024;116242841;2501514;2501512;313104015;48429206/48429133/48429149/50403646/75041238;82087857;2501516;206729898;2501517;74582944;74854444;332278220;75109650	Q07327;P34815;Q64324;Q28288;Q15833;Q5R6D2/P61765/P61764/P61763/O08599;Q6R748;Q62753;O00186;Q60770;O94590;Q54QC8;Q9SZ77;Q5VNU3	298.13;158.688;160.229;155.992;154.836;199.904;195.667;143.665;120.553;116.701;67.3958;62.003;40.817;40.0466	gi|12644024|sp|Q07327.2|ROP_DROMERecName: Full=Protein ROP	Drosophila melanogaster	2.0E-132	597	182	151	82.97%	30.49%	52.20%	3	3	12644024	Q07327	298.13	Stxbp1;STXBP1;STXBP2;STXBP1;Stxbp3;Stxbp2;Stxbp1;Stxbp3;Stxbp1;STXBP1;STXBP2;Rop;Stxbp3;STXBP2;STXBP2;STXBP2;STXBP2;STXBP1;STXBP3;Stxbp1;Stxbp2;Stxbp3;Rop;STXBP1;Rop;Stxbp1;Stxbp3;STXBP2;Stxbp1;Stxbp3;Stxbp1;Stxbp1;Stxbp1;STXBP1;STXBP3;STXBP2;STXBP2;Stxbp1;Stxbp3;STXBP1;Stxbp2;Stxbp3;STXBP1;Stxbp1;Stxbp2;Stxbp1;Stxbp2;Stxbp1;STXBP1;Stxbp1;Rop;Stxbp1;Stxbp3;STXBP1;Stxbp2;STXBP1;Stxbp3;STXBP1;STXBP…	10090;9606;9606;9031;10090;10116;10116;10090;10116;9606;9615;7227;10090;9615;9615;9615;9606;9606;9606;10116;10116;10090;7227;9601;7227;10090;10090;9606;10116;10090;10116;10090;10116;9606;9606;9606;9606;10116;10090;9606;10116;10090;9606;10116;10116;10116;10116;10116;9601;10090;7227;10090;10090;9606;10090;9606;10090;9606;9606;10116;9615;10090;44689;9913;10116;10116;9606;10090;10090;10090;9615;9606;…			GO:0016081-IMP;GO:0048870-IMP;GO:0016082-NAS;GO:0003723-N/A;GO:0003723-ISO;GO:0005628-IDA;GO:0030707-IMP;GO:0031630-TAS;GO:0048471-IEA;GO:0048471-IDA;GO:0030027-IDA;GO:0030424-IEA;GO:0030424-ISO;GO:0030424-IDA;GO:0030141-IDA;GO:1900006-IMP;GO:0007009-IMP;GO:0045921-IMP;GO:0045921-IEA;GO:0005515-IPI;GO:0016192-IEA;GO:0016192-ISS;GO:0043195-IEA;GO:0043195-IDA;GO:0048489-TAS;GO:0031629-TAS;GO:000195…	synaptic vesicle docking-IMP;cell motility-IMP;synaptic vesicle priming-NAS;RNA binding-N/A;RNA binding-ISO;prospore membrane-IDA;ovarian follicle cell development-IMP;regulation of synaptic vesicle fusion to presynaptic active zone membrane-TAS;perinuclear region of cytoplasm-IEA;perinuclear region of cytoplasm-IDA;lamellipodium-IDA;axon-IEA;axon-ISO;axon-IDA;secretory granule-IDA;positive regul…	Biological Process-IMP;Biological Process-IMP;Biological Process-NAS;Molecular Function-N/A;Molecular Function-ISO;Cellular Component-IDA;Biological Process-IMP;Biological Process-TAS;Cellular Component-IEA;Cellular Component-IDA;Cellular Component-IDA;Cellular Component-IEA;Cellular Component-ISO;Cellular Component-IDA;Cellular Component-IDA;Biological Process-IMP;Biological Process-IMP;Biologic…	36	GO:0000281;GO:0001956;GO:0005576;GO:0005829;GO:0007271;GO:0007317;GO:0007420;GO:0009416;GO:0010447;GO:0016081;GO:0016082;GO:0016324;GO:0017075;GO:0019898;GO:0022615;GO:0030027;GO:0030073;GO:0030348;GO:0030707;GO:0031201;GO:0032229;GO:0032868;GO:0035544;GO:0042581;GO:0042582;GO:0042589;GO:0043195;GO:0043306;GO:0043312;GO:0044194;GO:0045335;GO:0050821;GO:0070527;GO:0070820;GO:0071346;GO:1900006	mitotic cytokinesis;positive regulation of neurotransmitter secretion;extracellular region;cytosol;synaptic transmission, cholinergic;regulation of pole plasm oskar mRNA localization;brain development;response to light stimulus;response to acidic pH;synaptic vesicle docking;synaptic vesicle priming;apical plasma membrane;syntaxin-1 binding;extrinsic component of membrane;protein to membrane docki…	Biological Process;Biological Process;Cellular Component;Cellular Component;Biological Process;Biological Process;Biological Process;Biological Process;Biological Process;Biological Process;Biological Process;Cellular Component;Molecular Function;Cellular Component;Biological Process;Cellular Component;Biological Process;Molecular Function;Biological Process;Cellular Component;Biological Process;…			IPR001619;noIPR;IPR001619;noIPR;IPR036045
Perm_DSN_contig_1091	---NA---	ttccattcattgtttttggtgtatgtataaaattgacaagaaatttggaacgggccacaacaaaagatttagtcttaggggaggaactatctctacagcatcatcattgtctagcacacttgatgaaagtgtactgagaatgcattcgtcggcaactacctccacaacttcatcatcnnnnnnnnnnnnnnnnnnnnnnnnnnnnnnntggaaatgcggtgtcgcaagctttagtaccttctcgaggaccggctattactacgaatattgatgagaaaagtgcccaatttcaacatcagttcaaacatgagaaaaccattgaggctgttatcacggactatcctggagttgctccagaatcagctgtaccacacgagcgtatgtcatacgatcgttcta…	690
Perm_DSN_contig_1092	---NA---	ttgatctcgaagtacaaagcagaaccttaagtgttacggatatttaattgcttgaaaacgcttggccaagttaatttaagacaaacaagaaagtgatataaattttaagtaaattaatatgaacaaatctatggtttttctattggccttgtgggcggtagcattagaagctagtgtggtacctcttggattagctcccggtgctcattatgtagtgtacccacaccatgatcctcatgtggaggctgtggtccatgcaaaagcaaaagctgccctggttgctgctgaagctgcccaagctcaagcacatgccgtcaatgttcaagctgc	330
Perm_DSN_contig_1093	FBPC_NEIG1RecName: Full=Fe(3+) ions import ATP-binding protein FbpC	cgaatacaaatctaaaacacataattttcacatcatgctaataacaacaacaactgatccagtaatggccacaaacaacgatggcggaacagggcagtggcaacgaagtgcacaagcggctgtatcagtgcgacatgcctttaaaacatannnnnnnnnnnnnngaaaaattccgttccagtattaaacaacctgaatatgacagttccaaaaggcacaatatatggtctcctgggtgcatcaggttgtggtaaaaccaccctcctttcctgcattgttggtcgtcgtcgcattgattcgggc	303	20	1.5E-7	71.99%	swissprot	gi|81311247|sp|Q5FA19.1|FBPC_NEIG1RecName: Full=Fe(3+) ions import ATP-binding protein FbpC;gi|60389478|sp|Q50966.1|FBPC_NEIGORecName: Full=Fe(3+) ions import ATP-binding protein FbpC;gi|34222638|sp|Q9JUX4.1|CYSA_NEIMARecName: Full=Sulfate/thiosulfate import ATP-binding protein CysA AltName: Full=Sulfate-transporting ATPase;gi|34222641|sp|Q9JZW0.1|CYSA_NEIMBRecName: Full=Sulfate/thiosulfate impor…	Neisseria gonorrhoeae FA 1090;Neisseria gonorrhoeae;Neisseria meningitidis Z2491;Neisseria meningitidis MC58;Vibrio vulnificus CMCP6;Listeria welshimeri serovar 6b str. SLCC5334;Listeria innocua Clip11262;Listeria monocytogenes serotype 4b str. F2365;Listeria monocytogenes EGD-e;Escherichia coli K-12;Escherichia coli O157:H7;Neisseria meningitidis Z2491/Neisseria meningitidis MC58;Bartonella baci…	1.5E-7;2.7E-7;6.5E-7;6.5E-7;7.3E-7;1.3E-6;1.3E-6;1.3E-6;1.3E-6;1.3E-6;1.3E-6;1.7E-6;2.1E-6;2.4E-6;2.5E-6;2.6E-6;2.6E-6;2.6E-6;2.6E-6;2.6E-6	352;352;357;357;345;366;366;366;366;348;348;352;345;343;343;343;343;343;343;364	44;44;40;40;40;38;38;38;38;41;41;44;45;35;35;35;35;35;35;43	33;33;25;25;27;26;26;26;26;29;29;32;30;28;28;28;28;28;28;27	75.00%;75.00%;62.50%;62.50%;67.50%;68.42%;68.42%;68.42%;68.42%;70.73%;70.73%;72.73%;66.67%;80.00%;80.00%;80.00%;80.00%;80.00%;80.00%;62.79%	12.50%;12.50%;11.20%;11.20%;11.59%;10.38%;10.38%;10.38%;10.38%;11.78%;11.78%;12.50%;13.04%;10.20%;10.20%;10.20%;10.20%;10.20%;10.20%;11.81%	43.56%;43.56%;39.60%;39.60%;39.60%;37.62%;37.62%;37.62%;37.62%;40.59%;40.59%;43.56%;44.55%;34.65%;34.65%;34.65%;34.65%;34.65%;34.65%;42.57%	1;1;1;1;1;1;1;1;1;1;1;1;1;1;1;1;1;1;1;1	1;1;1;1;1;1;1;1;1;1;1;1;1;1;1;1;1;1;1;1	81311247;60389478;34222638;34222641;34222538;123466107;146325073;146325074;146325075;2506109;60389699;60389816/81814559;152061116;122064412;122064437;2506097;122064438/54041243/54037776/122064413;122064355;23396727;81819417	Q5FA19;Q50966;Q9JUX4;Q9JZW0;Q8D653;A0AGP9;Q92DL6;Q722B1;Q8Y8T6;P37009;Q7AH43;Q9JVH1/Q4W575;A1URR2;Q0TLD2;Q32JQ8;P30750;P63356/Q3Z5F8/P63355/Q1RFY9;Q57T09;Q8ZRM9;Q5HQ70	50.8322;50.0618;48.9062;48.9062;48.9062;48.1358;48.1358;48.1358;48.1358;48.1358;48.1358;47.7506;47.3654;47.3654;47.3654;47.3654;47.3654;47.3654;47.3654;47.3654	gi|81311247|sp|Q5FA19.1|FBPC_NEIG1RecName: Full=Fe(3+) ions import ATP-binding protein FbpC	Neisseria gonorrhoeae FA 1090	1.5E-7	352	44	33	75.00%	12.50%	43.56%	1	1	81311247	Q5FA19	508322	fbpC;ugpC;metN;metN;fbpC;metN;ugpC;cysA;fbpC;fbpC;potA;cysA;fbpC;potA;metN;cysA;metN1;fbpC;metN;cysA;fbpC;metN;metN;potA;cysA;cysA;potA;fbpC;metN1;metN;ugpC;metN1;ugpC;fbpC;fbpC;fbpC;potA;potA;fbpC;potA;metN1;metN;potA;metN;metN;metN;fbpC;potA;fbpC;potA;metN;metN;fbpC;metN;cysA;metN;potA;metN;metN1;metN;ugpC;potA;ugpC;metN;cysA;fbpC;potA;metN1;fbpC;metN;fbpC;ugpC;metN;potA;metN;fbpC;metN1;potA;fb…	122587;360095;300267;199310;122587;83334;360095;122587;83334;83334;386043;216895;122586;272626;83333;122586;99287;242231;83333;122587;242231;300267;83333;169963;122587;216895;169963;83333;99287;364106;360095;99287;360095;83333;122586;122587;272626;386043;242231;386043;99287;364106;386043;83333;83333;83333;122586;272626;122586;176279;364106;83333;122586;83333;122587;199310;176279;83333;99287;83333…			GO:0048474-IEA;GO:0048474-IDA;GO:0048473-IMP;GO:0048473-IEA;GO:0016020-IEA;GO:0015709-IEA;GO:0102025-IEA;GO:0015408-IEA;GO:0015847-IEA;GO:0015846-IEA;GO:0016787-IEA;GO:0016887-IEA;GO:0016887-IDA;GO:0015821-IEA;GO:0008272-IEA;GO:0055085-IEA;GO:1902047-IEA;GO:0015682-IEA;GO:0001407-IEA;GO:1903711-IEA;GO:0006811-IEA;GO:0006855-IEA;GO:0005524-IEA;GO:0005524-IDA;GO:0005524-ISM;GO:0005886-IEA;GO:000551…	D-methionine transmembrane transporter activity-IEA;D-methionine transmembrane transporter activity-IDA;D-methionine transport-IMP;D-methionine transport-IEA;membrane-IEA;thiosulfate transport-IEA;ATPase-coupled thiosulfate transmembrane transporter activity-IEA;ferric-transporting ATPase activity-IEA;putrescine transport-IEA;polyamine transport-IEA;hydrolase activity-IEA;ATPase activity-IEA;ATPa…	Molecular Function-IEA;Molecular Function-IDA;Biological Process-IMP;Biological Process-IEA;Cellular Component-IEA;Biological Process-IEA;Molecular Function-IEA;Molecular Function-IEA;Biological Process-IEA;Biological Process-IEA;Molecular Function-IEA;Molecular Function-IEA;Molecular Function-IDA;Biological Process-IEA;Biological Process-IEA;Biological Process-IEA;Biological Process-IEA;Biologic…	9	GO:0005524;GO:0005886;GO:0006812;GO:0006817;GO:0015075;GO:0015318;GO:0042626;GO:0055085;GO:0072348	ATP binding;plasma membrane;cation transport;phosphate ion transport;ion transmembrane transporter activity;inorganic molecular entity transmembrane transporter activity;ATPase activity, coupled to transmembrane movement of substances;transmembrane transport;sulfur compound transport	Molecular Function;Cellular Component;Biological Process;Biological Process;Molecular Function;Molecular Function;Molecular Function;Biological Process;Biological Process	EC:3.6.1.3;EC:3.6.1.15	Adenosinetriphosphatase;Nucleoside-triphosphate phosphatase	noIPR;IPR003439;noIPR;noIPR;noIPR;IPR027417
Perm_DSN_contig_1094	M2OM_HUMANRecName: Full=Mitochondrial 2-oxoglutarate/malate carrier protein; Short=OGCP; AltName: Full=Solute carrier family 25 member 11	gccgtctgcctttggcggagagacgtaactacaagaatgtcttcaatgccttggcccgaattaccagcgaagaaggtttggccacattatggcgtggcagtttaccaaccgtgggtcgtgccatggtggtcaatatgacacaacttgcctcctactcacaattcaaaacctatttccgcactggacccatgcaaatggaggagggcatcaaattgc	216	20	3.5E-20	64.52%	swissprot	gi|20141580|sp|Q02978.3|M2OM_HUMANRecName: Full=Mitochondrial 2-oxoglutarate/malate carrier protein Short=OGCP AltName: Full=Solute carrier family 25 member 11;gi|126664|sp|P22292.3|M2OM_BOVINRecName: Full=Mitochondrial 2-oxoglutarate/malate carrier protein Short=OGCP AltName: Full=Solute carrier family 25 member 11;gi|20138723|sp|Q9CR62.3|M2OM_MOUSERecName: Full=Mitochondrial 2-oxoglutarate/mala…	Homo sapiens;Bos taurus;Mus musculus;Rattus norvegicus;Arabidopsis thaliana;Arabidopsis thaliana;Arabidopsis thaliana;Arabidopsis thaliana;Neurospora crassa OR74A;Dictyostelium discoideum;Arabidopsis thaliana;Homo sapiens;Homo sapiens;Arabidopsis thaliana;[Candida] glabrata CBS 138;Arabidopsis thaliana;Homo sapiens;Mus musculus;Sus scrofa;Homo sapiens	3.5E-20;5.1E-20;8.7E-20;1.3E-19;3.1E-17;2.2E-14;7.3E-14;2.1E-13;9.8E-13;1.3E-12;2.5E-6;3.1E-6;4.7E-6;5.4E-6;7.3E-6;7.8E-6;1.2E-5;1.5E-5;1.7E-5;2.2E-5	314;314;314;314;298;313;337;313;331;318;306;287;323;305;295;305;307;287;309;309	58;58;58;58;58;55;54;55;57;55;55;55;49;48;60;55;49;55;48;48	45;45;44;44;42;39;40;40;39;38;28;31;29;26;35;28;29;31;27;26	77.59%;77.59%;75.86%;75.86%;72.41%;70.91%;74.07%;72.73%;68.42%;69.09%;50.91%;56.36%;59.18%;54.17%;58.33%;50.91%;59.18%;56.36%;56.25%;54.17%	18.47%;18.47%;18.47%;18.47%;19.46%;17.57%;16.02%;17.57%;17.22%;17.30%;17.97%;19.16%;15.17%;15.74%;20.34%;18.03%;15.96%;19.16%;15.53%;15.53%	80.56%;80.56%;80.56%;80.56%;80.56%;76.39%;75.00%;76.39%;79.17%;76.39%;76.39%;76.39%;68.06%;66.67%;83.33%;76.39%;68.06%;76.39%;66.67%;66.67%	1;1;1;1;1;1;1;1;1;1;1;1;1;1;1;1;1;1;1;1	3;3;3;3;3;3;3;3;3;3;3;3;3;3;3;3;3;3;3;3	20141580;126664;20138723;2497985;75333375;75313179;75309915;75313524;158517733;74897060;75220127;20137671;6136097;75315305;74661350;75315972;71153184;20137668;6226284;2497981	Q02978;P22292;Q9CR62;P97700;Q9C5M0;Q9SB52;Q9FY68;Q9SJY5;P0C582;Q54PY7;O81845;Q9UBX3;O95847;Q9XI74;Q6FTN2;Q9ZWG1;P25874;Q9QZD8;O97562;P55851	83.9593;83.5741;83.1889;82.4185;75.8702;68.5514;67.0106;65.855;63.929;63.5438;45.8246;45.8246;45.0542;45.0542;44.669;44.669;43.8986;43.8986;43.5134;43.1282	gi|20141580|sp|Q02978.3|M2OM_HUMANRecName: Full=Mitochondrial 2-oxoglutarate/malate carrier protein Short=OGCP AltName: Full=Solute carrier family 25 member 11	Homo sapiens	3.5E-20	314	58	45	77.59%	18.47%	80.56%	1	3	20141580	Q02978	839593	SLC25A11;UCP2;PUMP6;PUMP4;SLC25A27;SLC25A10;PUMP6;PUMP1;PUMP4;UCP2;SLC25A11;SLC25A11;ucpC;PUMP4;UCP2;SLC25A11;Slc25a11;PUMP1;Slc25a10;SLC25A10;DTC;ucpC;SLC25A10;Slc25a10;PUMP6;Slc25a10;SLC25A11;SLC25A10;ucpC;SLC25A10;PUMP5;SLC25A11;Slc25a10;SLC25A10;Slc25a10;UCP2;Slc25a10;SLC25A11;PUMP6;ucpC;SLC25A11;UCP2;ucpC;PUMP6;SLC25A11;UCP2;DIC1;UCP2;UCP2;SLC25A10;DIC1;SLC25A11;Slc25a10;ucpC;SLC25A11;UCP2;S…	9913;9606;3702;3702;9606;9606;3702;3702;3702;9606;9913;9913;44689;3702;9606;9606;10116;3702;10090;9606;3702;44689;9606;10090;3702;10090;9913;9606;44689;9606;3702;9913;10090;9606;10090;9606;10090;9606;3702;44689;9606;9606;44689;3702;9606;9606;284593;9823;9606;9606;284593;9606;10090;44689;9913;9606;9606;3702;9606;3702;9606;9606;3702;9606;9606;9823;9606;9606;44689;3702;9606;9606;10090;9606;3702;4468…			GO:0050873-IEA;GO:0050873-ISS;GO:0001666-IEA;GO:0001666-IDA;GO:0003723-N/A;GO:0003723-ISO;GO:0006835-IEA;GO:0006835-ISS;GO:0006835-TAS;GO:0006835-IDA;GO:0009507-IDA;GO:0009749-IEA;GO:0051881-IEA;GO:0051881-IBA;GO:0071333-IEA;GO:0051562-IEA;GO:0015709-IEA;GO:0015709-IBA;GO:0043066-IEA;GO:0006839-IEA;GO:0006839-ISO;GO:0006839-IDA;GO:0006839-IBA;GO:1990845-IEA;GO:1990845-ISS;GO:1990845-IBA;GO:003543…	brown fat cell differentiation-IEA;brown fat cell differentiation-ISS;response to hypoxia-IEA;response to hypoxia-IDA;RNA binding-N/A;RNA binding-ISO;dicarboxylic acid transport-IEA;dicarboxylic acid transport-ISS;dicarboxylic acid transport-TAS;dicarboxylic acid transport-IDA;chloroplast-IDA;response to glucose-IEA;regulation of mitochondrial membrane potential-IEA;regulation of mitochondrial me…	Biological Process-IEA;Biological Process-ISS;Biological Process-IEA;Biological Process-IDA;Molecular Function-N/A;Molecular Function-ISO;Biological Process-IEA;Biological Process-ISS;Biological Process-TAS;Biological Process-IDA;Cellular Component-IDA;Biological Process-IEA;Biological Process-IEA;Biological Process-IBA;Biological Process-IEA;Biological Process-IEA;Biological Process-IEA;Biologic…	26	GO:0003723;GO:0005618;GO:0005634;GO:0005743;GO:0005774;GO:0005794;GO:0005887;GO:0006094;GO:0006839;GO:0008272;GO:0009506;GO:0009941;GO:0015116;GO:0015117;GO:0015131;GO:0015141;GO:0015142;GO:0015367;GO:0015709;GO:0015729;GO:0017077;GO:0035435;GO:0035674;GO:0071422;GO:0071423;GO:1902600	RNA binding;cell wall;nucleus;mitochondrial inner membrane;vacuolar membrane;Golgi apparatus;integral component of plasma membrane;gluconeogenesis;mitochondrial transport;sulfate transport;plasmodesma;chloroplast envelope;sulfate transmembrane transporter activity;thiosulfate transmembrane transporter activity;oxaloacetate transmembrane transporter activity;succinate transmembrane transporter act…	Molecular Function;Cellular Component;Cellular Component;Cellular Component;Cellular Component;Cellular Component;Cellular Component;Biological Process;Biological Process;Biological Process;Cellular Component;Cellular Component;Molecular Function;Molecular Function;Molecular Function;Molecular Function;Molecular Function;Molecular Function;Biological Process;Biological Process;Molecular Function;…			IPR023395;IPR018108;noIPR;noIPR;IPR018108;IPR023395
Perm_DSN_contig_1095	---NA---	gcaaaattcacatccatgctgctgatgacaacagtaaatggactgattgccataatgggatggtaatataaatatatactagattttgtattgacgtatcatggcaacaacacctatggctgaggatggacggaccccccatcggatgataataggggtgacgacgtcacaccacttaattactgataatgagccaatacatcgcgattaataac	215
Perm_DSN_contig_1096	MICAL_DROMERecName: Full=	acagaaacccattataaacccatagccatgaaacgtgatgaaaaattgggcattgactatattgaacagggagcctatataatgcatgaggatgccaataaaactccagtgaatgaaacaaaacaagtgattggtggtggagccatgacaacatcgtccattatgacacaatcgctgaccgattcgagcacaatcaatgaccnntcgaggatgatagtacgaattcacaaatacaaatatcctcaatgtcatcgaaaccagcaaatttctctgtcaccacagaggagagtgaagctttgacggtagtttctagtcccttggattcatcgcctcatacacgaaattcaagcaataacaaannnnnnnnnnnnnnnnnnnnnnnnnnnnnnnnnnnnnnnn…	566	1	2.0E-16	65.28%	swissprot	gi|74860611|sp|Q86BA1.1|MICAL_DROMERecName: Full=[F-actin]-methionine sulfoxide oxidase Mical AltName: Full=Molecule interacting with CasL protein homolog	Drosophila melanogaster	2.0E-16	4723	72	47	65.28%	1.52%	38.16%	2	1	74860611	Q86BA1	720182	gi|74860611|sp|Q86BA1.1|MICAL_DROMERecName: Full=[F-actin]-methionine sulfoxide oxidase Mical AltName: Full=Molecule interacting with CasL protein homolog	Drosophila melanogaster	2.0E-16	4723	72	47	65.28%	1.52%	38.16%	2	1	74860611	Q86BA1	720182	Mical;Mical;Mical;Mical;Mical;Mical;Mical;Mical;Mical;Mical;Mical;Mical;Mical;Mical;Mical;Mical;Mical;Mical;Mical;Mical;Mical;Mical;Mical;Mical;Mical;Mical;Mical;Mical;Mical;Mical;Mical;Mical;Mical;Mical;Mical;Mical;Mical;Mical;Mical;Mical;Mical;Mical;Mical;Mical;Mical;Mical;Mical;Mical;Mical;Mical;Mical;Mical;Mical;Mical;Mical;Mical	7227;7227;7227;7227;7227;7227;7227;7227;7227;7227;7227;7227;7227;7227;7227;7227;7227;7227;7227;7227;7227;7227;7227;7227;7227;7227;7227;7227;7227;7227;7227;7227;7227;7227;7227;7227;7227;7227;7227;7227;7227;7227;7227;7227;7227;7227;7227;7227;7227;7227;7227;7227;7227;7227;7227;7227			GO:0005737-IEA;GO:0043195-IDA;GO:0003779-IEA;GO:0003779-IDA;GO:0016491-IEA;GO:0046872-IEA;GO:0005829-NAS;GO:0055114-IEA;GO:0055114-IDA;GO:0030047-IDA;GO:0016322-IMP;GO:0016322-IGI;GO:0060386-IMP;GO:0071949-IDA;GO:0030042-IMP;GO:0030042-IDA;GO:0030240-IMP;GO:0048813-IMP;GO:0048813-IGI;GO:0007015-IMP;GO:0016709-IMP;GO:0016709-IDA;GO:0007411-IMP;GO:0007411-TAS;GO:0004497-IEA;GO:1904799-IMP;GO:004521…	cytoplasm-IEA;terminal bouton-IDA;actin binding-IEA;actin binding-IDA;oxidoreductase activity-IEA;metal ion binding-IEA;cytosol-NAS;oxidation-reduction process-IEA;oxidation-reduction process-IDA;actin modification-IDA;neuron remodeling-IMP;neuron remodeling-IGI;synapse assembly involved in innervation-IMP;FAD binding-IDA;actin filament depolymerization-IMP;actin filament depolymerization-IDA;ske…	Cellular Component-IEA;Cellular Component-IDA;Molecular Function-IEA;Molecular Function-IDA;Molecular Function-IEA;Molecular Function-IEA;Cellular Component-NAS;Biological Process-IEA;Biological Process-IDA;Biological Process-IDA;Biological Process-IMP;Biological Process-IGI;Biological Process-IMP;Molecular Function-IDA;Biological Process-IMP;Biological Process-IDA;Biological Process-IMP;Biologic…	15	GO:0003779;GO:0005737;GO:0005886;GO:0007411;GO:0016709;GO:0030042;GO:0030047;GO:0030240;GO:0043195;GO:0045214;GO:0048813;GO:0055114;GO:0060386;GO:0071949;GO:1904799	actin binding;cytoplasm;plasma membrane;axon guidance;oxidoreductase activity, acting on paired donors, with incorporation or reduction of molecular oxygen, NAD(P)H as one donor, and incorporation of one atom of oxygen;actin filament depolymerization;actin modification;skeletal muscle thin filament assembly;terminal bouton;sarcomere organization;dendrite morphogenesis;oxidation-reduction process;…	Molecular Function;Cellular Component;Cellular Component;Biological Process;Molecular Function;Biological Process;Biological Process;Biological Process;Cellular Component;Biological Process;Biological Process;Biological Process;Biological Process;Molecular Function;Biological Process	EC:1.14.13	Acting on paired donors, with incorporation or reduction of molecular oxygen. The oxygen incorporated need not be derived from O(2)
Perm_DSN_contig_1097	MICAL_DROMERecName: Full=	ctgtagatgtagaataaacactggatggctcaacaccatggcgacctctattctgacgtaatggtggtattggtgttgttatttcactggaactaccaccaaaggacgatggtgttgtcgtcgtcgtcgcattgttgtgttgtgcacttttcacatgggagaatgatggagtcttctggattttatagcgttgttcgaatgccttcaatggatccccctctagatgttcactgaatggtctttgtttgtaggcattggctcgtgtcggcgatagagcttccatgccatatgttgacacatacgacgatgatgatgctgctgctgacggagttgtgttctccttaaagctagaactattgcttaggaaacgttgtgtagctgctgccgttcgagctgatg…	982	1	1.2E-35	100.00%	swissprot	gi|74860611|sp|Q86BA1.1|MICAL_DROMERecName: Full=[F-actin]-methionine sulfoxide oxidase Mical AltName: Full=Molecule interacting with CasL protein homolog	Drosophila melanogaster	1.2E-35	4723	50	50	100.00%	1.06%	15.27%	2	-2	74860611	Q86BA1	993673	gi|74860611|sp|Q86BA1.1|MICAL_DROMERecName: Full=[F-actin]-methionine sulfoxide oxidase Mical AltName: Full=Molecule interacting with CasL protein homolog	Drosophila melanogaster	1.2E-35	4723	50	50	100.00%	1.06%	15.27%	2	-2	74860611	Q86BA1	993673	Mical;Mical;Mical;Mical;Mical;Mical;Mical;Mical;Mical;Mical;Mical;Mical;Mical;Mical;Mical;Mical;Mical;Mical;Mical;Mical;Mical;Mical;Mical;Mical;Mical;Mical;Mical;Mical;Mical;Mical;Mical;Mical;Mical;Mical;Mical;Mical;Mical;Mical;Mical;Mical;Mical;Mical;Mical;Mical;Mical;Mical;Mical;Mical;Mical;Mical;Mical;Mical;Mical;Mical;Mical;Mical	7227;7227;7227;7227;7227;7227;7227;7227;7227;7227;7227;7227;7227;7227;7227;7227;7227;7227;7227;7227;7227;7227;7227;7227;7227;7227;7227;7227;7227;7227;7227;7227;7227;7227;7227;7227;7227;7227;7227;7227;7227;7227;7227;7227;7227;7227;7227;7227;7227;7227;7227;7227;7227;7227;7227;7227			GO:0005737-IEA;GO:0043195-IDA;GO:0003779-IEA;GO:0003779-IDA;GO:0016491-IEA;GO:0046872-IEA;GO:0005829-NAS;GO:0055114-IEA;GO:0055114-IDA;GO:0030047-IDA;GO:0016322-IMP;GO:0016322-IGI;GO:0060386-IMP;GO:0071949-IDA;GO:0030042-IMP;GO:0030042-IDA;GO:0030240-IMP;GO:0048813-IMP;GO:0048813-IGI;GO:0007015-IMP;GO:0016709-IMP;GO:0016709-IDA;GO:0007411-IMP;GO:0007411-TAS;GO:0004497-IEA;GO:1904799-IMP;GO:004521…	cytoplasm-IEA;terminal bouton-IDA;actin binding-IEA;actin binding-IDA;oxidoreductase activity-IEA;metal ion binding-IEA;cytosol-NAS;oxidation-reduction process-IEA;oxidation-reduction process-IDA;actin modification-IDA;neuron remodeling-IMP;neuron remodeling-IGI;synapse assembly involved in innervation-IMP;FAD binding-IDA;actin filament depolymerization-IMP;actin filament depolymerization-IDA;ske…	Cellular Component-IEA;Cellular Component-IDA;Molecular Function-IEA;Molecular Function-IDA;Molecular Function-IEA;Molecular Function-IEA;Cellular Component-NAS;Biological Process-IEA;Biological Process-IDA;Biological Process-IDA;Biological Process-IMP;Biological Process-IGI;Biological Process-IMP;Molecular Function-IDA;Biological Process-IMP;Biological Process-IDA;Biological Process-IMP;Biologic…	16	GO:0003779;GO:0005829;GO:0005886;GO:0007411;GO:0016709;GO:0030042;GO:0030047;GO:0030240;GO:0043195;GO:0045214;GO:0046872;GO:0048813;GO:0055114;GO:0060386;GO:0071949;GO:1904799	actin binding;cytosol;plasma membrane;axon guidance;oxidoreductase activity, acting on paired donors, with incorporation or reduction of molecular oxygen, NAD(P)H as one donor, and incorporation of one atom of oxygen;actin filament depolymerization;actin modification;skeletal muscle thin filament assembly;terminal bouton;sarcomere organization;metal ion binding;dendrite morphogenesis;oxidation-re…	Molecular Function;Cellular Component;Cellular Component;Biological Process;Molecular Function;Biological Process;Biological Process;Biological Process;Cellular Component;Biological Process;Molecular Function;Biological Process;Biological Process;Biological Process;Molecular Function;Biological Process	EC:1.14.13	Acting on paired donors, with incorporation or reduction of molecular oxygen. The oxygen incorporated need not be derived from O(2)	noIPR
Perm_DSN_contig_1099	---NA---	tgttacgacttatcttatcttaataataagagtgacgggcgatgtgtacatattttagagctaaaatcaaattattaatctttataattttactatcaaatccactttcattaaacatttcaaatttaaatccatataaataattttattgtaacccatttctacttaaatataagctacaccttgatctgatatcttttcttttataaaattatgaaaattaacattcttataaaatattctaataacgacggtatataaactaaacaaacttaagtaaggtccaacgtggattatcgattacagaacaggttcctctgaatagactaaaataccgccaaattttttaagtttcaagaacataactattactacctaa	379
Perm_DSN_contig_11	---NA---	atatgggactaccccctgaatttaagcatattaatgaggggaggaaaagaaactaacaaggattttcttagtagcggcgagcgaaaagaaatcagttcagcactaagtcactttgtctttatggcaaatgtgagatgcagtgtatggaatgttcaatttctagtatgagaaattagcgatttaagtccttcttaaatgaggccatttacccatagagggtgccaggcccgtataacgttaatgattactagagagcatttccaaagagtcgtgttgcttgatagtgcagcactaagtgggtggtaaactccatctaaaactaaatataaccatgagaccgatagtgaaccagtaccgtgagggaaaggcgaaaagaaccccggagaggggagtgaaata…	1732
Perm_DSN_contig_110	T53I1_MOUSERecName: Full=Tumor protein p53-inducible nuclear protein 1; AltName: Full=Stress-induced protein; AltName: Full=Thymus-expressed acidic protein; Short=TEAP; AltName: Full=p53-dependent damage-inducible nuclear protein 1; Short=p53DINP1	ttaagttgacttattgatagattaaaagagaaacaaggttacaaaagttcaaaagactgaaacattagtaagccagtcctgttttaaaggattttaaaaactgacaagagaaactgtgaagagaaaagctctcccccacctacccaaaggaacaaaaccaattgatctcatttgaatttgaagcaatattctaaaccagaaaaaaagctttaaatacatccagccaagagagtatttgtcatttgtgcaacataacacaagtctcgtgtaagctccagccgttgaagctctttcaagctctcaaagccctctcatcgctttcgtataatgttgagtagtattgcatcgtatctatttggttcgaatactactgacactacaccgaataaagaagcagaa…	1747	6	1.0E-10	79.23%	swissprot	gi|61216856|sp|Q9QXE4.1|T53I1_MOUSERecName: Full=Tumor protein p53-inducible nuclear protein 1 AltName: Full=Stress-induced protein AltName: Full=Thymus-expressed acidic protein Short=TEAP AltName: Full=p53-dependent damage-inducible nuclear protein 1 Short=p53DINP1;gi|32699566|sp|Q8IXH6.2|T53I2_HUMANRecName: Full=Tumor protein p53-inducible nuclear protein 2 AltName: Full=Diabetes and obesity-re…	Mus musculus;Homo sapiens;Rattus norvegicus;Rattus norvegicus;Mus musculus;Homo sapiens	1.0E-10;1.1E-10;1.2E-10;1.5E-10;2.1E-10;3.2E-10	239;220;199;239;221;240	60;43;43;41;43;41	42;35;34;34;34;34	70.00%;81.40%;79.07%;82.93%;79.07%;82.93%	25.10%;19.55%;21.61%;17.15%;19.46%;17.08%	10.30%;7.38%;7.38%;7.04%;7.38%;7.04%	1;1;1;1;1;1	1;1;1;1;1;1	61216856;32699566;32699413;61216298;158937392;61216823	Q9QXE4;Q8IXH6;Q8CHM3;Q80YE2;Q8CFU8;Q96A56	65.4698;65.0846;64.6994;65.0846;64.3142;63.929	gi|61216856|sp|Q9QXE4.1|T53I1_MOUSERecName: Full=Tumor protein p53-inducible nuclear protein 1 AltName: Full=Stress-induced protein AltName: Full=Thymus-expressed acidic protein Short=TEAP AltName: Full=p53-dependent damage-inducible nuclear protein 1 Short=p53DINP1	Mus musculus	1.0E-10	239	60	42	70.00%	25.10%	10.30%	1	1	61216856	Q9QXE4	654698	TP53INP1;Trp53inp1;Tp53inp2;TP53INP1;Tp53inp2;Trp53inp1;Tp53inp2;Tp53inp2;TP53INP1;TP53INP1;Tp53inp2;TP53INP2;Tp53inp2;Tp53inp2;Tp53inp2;Tp53inp2;Tp53inp2;Tp53inp2;Tp53inp2;Tp53inp2;Tp53inp2;Trp53inp1;Tp53inp2;Tp53inp2;TP53INP2;Trp53inp1;Trp53inp1;Tp53inp2;Trp53inp1;Trp53inp1;Trp53inp1;Tp53inp2;Trp53inp1;TP53INP1;TP53INP2;TP53INP1;Tp53inp2;TP53INP2;Trp53inp1;Tp53inp2;Trp53inp1;Tp53inp2;Trp53inp1;…	9606;10116;10116;9606;10090;10090;10116;10090;9606;9606;10090;9606;10116;10090;10116;10116;10116;10116;10090;10116;10116;10116;10090;10116;9606;10116;10090;10090;10090;10116;10116;10090;10116;9606;9606;9606;10116;9606;10090;10116;10090;10116;10116;10090;10116;10090;10116;10090;10090;10116;10090;9606;9606;10090;10116;10090;10116;10116;9606;10090;9606;10116;9606;10116;10116;10116;10116;10090;10116;…			GO:0006914-IEA;GO:0009408-IEA;GO:0009408-ISO;GO:0009408-IDA;GO:0043065-IEA;GO:0043065-ISO;GO:0043065-IDA;GO:0005829-IEA;GO:0005829-ISS;GO:0005829-ISO;GO:0005829-IDA;GO:0006915-IEA;GO:0001649-IMP;GO:0001649-IEA;GO:0001649-ISO;GO:0031410-IEA;GO:0034644-IEA;GO:0034644-ISO;GO:0034644-IDA;GO:0072703-IEA;GO:0072703-ISO;GO:0072703-IDA;GO:1904761-IMP;GO:1904761-IEA;GO:1904761-ISO;GO:0016605-IEA;GO:001620…	autophagy-IEA;response to heat-IEA;response to heat-ISO;response to heat-IDA;positive regulation of apoptotic process-IEA;positive regulation of apoptotic process-ISO;positive regulation of apoptotic process-IDA;cytosol-IEA;cytosol-ISS;cytosol-ISO;cytosol-IDA;apoptotic process-IEA;osteoblast differentiation-IMP;osteoblast differentiation-IEA;osteoblast differentiation-ISO;cytoplasmic vesicle-IEA;…	Biological Process-IEA;Biological Process-IEA;Biological Process-ISO;Biological Process-IDA;Biological Process-IEA;Biological Process-ISO;Biological Process-IDA;Cellular Component-IEA;Cellular Component-ISS;Cellular Component-ISO;Cellular Component-IDA;Biological Process-IEA;Biological Process-IMP;Biological Process-IEA;Biological Process-ISO;Cellular Component-IEA;Biological Process-IEA;Biologic…	28	GO:0000045;GO:0001649;GO:0001894;GO:0005730;GO:0005776;GO:0005829;GO:0006511;GO:0007050;GO:0009408;GO:0010508;GO:0010629;GO:0016209;GO:0016605;GO:0030336;GO:0031410;GO:0034644;GO:0043130;GO:0045893;GO:0048102;GO:0048147;GO:0071361;GO:0071447;GO:0072703;GO:0098869;GO:1901796;GO:1903828;GO:1904761;GO:2001235	autophagosome assembly;osteoblast differentiation;tissue homeostasis;nucleolus;autophagosome;cytosol;ubiquitin-dependent protein catabolic process;cell cycle arrest;response to heat;positive regulation of autophagy;negative regulation of gene expression;antioxidant activity;PML body;negative regulation of cell migration;cytoplasmic vesicle;cellular response to UV;ubiquitin binding;positive regula…	Biological Process;Biological Process;Biological Process;Cellular Component;Cellular Component;Cellular Component;Biological Process;Biological Process;Biological Process;Biological Process;Biological Process;Molecular Function;Cellular Component;Biological Process;Cellular Component;Biological Process;Molecular Function;Biological Process;Biological Process;Biological Process;Biological Process;…			noIPR;noIPR;noIPR;noIPR;noIPR;IPR029431;noIPR;IPR029431;noIPR
Perm_DSN_contig_1100	MICAL_DROMERecName: Full=	gacgatataaaaatatggaataatcctcaaatggggtgttctcatcggcttcacgtaacaggatattggcttgtagcatatgtagagatttgtagaaattttgtgtttgctgataacgttgctggcgacgtttgctctggcgatcttgacgattttgttcaatttcttccaaacgcttttggcgttcctcaatattggnnnnnnnnnnnnnncggcacttcttcgttttttggcacggcgaggagtatccgtttgtgctgcattgcctgcacccgctgcattattaccacctcctccaccagctcccaatagttgttcatggcgtcgctggcgtttcagtttctcctcatccaatacagaacgtctctgtacattttgtggtacatcannnnnnnnnnn…	559	1	1.9E-37	82.14%	swissprot	gi|74860611|sp|Q86BA1.1|MICAL_DROMERecName: Full=[F-actin]-methionine sulfoxide oxidase Mical AltName: Full=Molecule interacting with CasL protein homolog	Drosophila melanogaster	1.9E-37	4723	84	69	82.14%	1.78%	45.08%	2	-2	74860611	Q86BA1	107457	gi|74860611|sp|Q86BA1.1|MICAL_DROMERecName: Full=[F-actin]-methionine sulfoxide oxidase Mical AltName: Full=Molecule interacting with CasL protein homolog	Drosophila melanogaster	1.9E-37	4723	84	69	82.14%	1.78%	45.08%	2	-2	74860611	Q86BA1	107457	Mical;Mical;Mical;Mical;Mical;Mical;Mical;Mical;Mical;Mical;Mical;Mical;Mical;Mical;Mical;Mical;Mical;Mical;Mical;Mical;Mical;Mical;Mical;Mical;Mical;Mical;Mical;Mical;Mical;Mical;Mical;Mical;Mical;Mical;Mical;Mical;Mical;Mical;Mical;Mical;Mical;Mical;Mical;Mical;Mical;Mical;Mical;Mical;Mical;Mical;Mical;Mical;Mical;Mical;Mical;Mical	7227;7227;7227;7227;7227;7227;7227;7227;7227;7227;7227;7227;7227;7227;7227;7227;7227;7227;7227;7227;7227;7227;7227;7227;7227;7227;7227;7227;7227;7227;7227;7227;7227;7227;7227;7227;7227;7227;7227;7227;7227;7227;7227;7227;7227;7227;7227;7227;7227;7227;7227;7227;7227;7227;7227;7227			GO:0005737-IEA;GO:0043195-IDA;GO:0003779-IEA;GO:0003779-IDA;GO:0016491-IEA;GO:0046872-IEA;GO:0005829-NAS;GO:0055114-IEA;GO:0055114-IDA;GO:0030047-IDA;GO:0016322-IMP;GO:0016322-IGI;GO:0060386-IMP;GO:0071949-IDA;GO:0030042-IMP;GO:0030042-IDA;GO:0030240-IMP;GO:0048813-IMP;GO:0048813-IGI;GO:0007015-IMP;GO:0016709-IMP;GO:0016709-IDA;GO:0007411-IMP;GO:0007411-TAS;GO:0004497-IEA;GO:1904799-IMP;GO:004521…	cytoplasm-IEA;terminal bouton-IDA;actin binding-IEA;actin binding-IDA;oxidoreductase activity-IEA;metal ion binding-IEA;cytosol-NAS;oxidation-reduction process-IEA;oxidation-reduction process-IDA;actin modification-IDA;neuron remodeling-IMP;neuron remodeling-IGI;synapse assembly involved in innervation-IMP;FAD binding-IDA;actin filament depolymerization-IMP;actin filament depolymerization-IDA;ske…	Cellular Component-IEA;Cellular Component-IDA;Molecular Function-IEA;Molecular Function-IDA;Molecular Function-IEA;Molecular Function-IEA;Cellular Component-NAS;Biological Process-IEA;Biological Process-IDA;Biological Process-IDA;Biological Process-IMP;Biological Process-IGI;Biological Process-IMP;Molecular Function-IDA;Biological Process-IMP;Biological Process-IDA;Biological Process-IMP;Biologic…	16	GO:0003779;GO:0005829;GO:0005886;GO:0007411;GO:0016709;GO:0030042;GO:0030047;GO:0030240;GO:0043195;GO:0045214;GO:0046872;GO:0048813;GO:0055114;GO:0060386;GO:0071949;GO:1904799	actin binding;cytosol;plasma membrane;axon guidance;oxidoreductase activity, acting on paired donors, with incorporation or reduction of molecular oxygen, NAD(P)H as one donor, and incorporation of one atom of oxygen;actin filament depolymerization;actin modification;skeletal muscle thin filament assembly;terminal bouton;sarcomere organization;metal ion binding;dendrite morphogenesis;oxidation-re…	Molecular Function;Cellular Component;Cellular Component;Biological Process;Molecular Function;Biological Process;Biological Process;Biological Process;Cellular Component;Biological Process;Molecular Function;Biological Process;Biological Process;Biological Process;Molecular Function;Biological Process	EC:1.14.13	Acting on paired donors, with incorporation or reduction of molecular oxygen. The oxygen incorporated need not be derived from O(2)
Perm_DSN_contig_1101	---NA---	gtttagttgggttatcagcctttttactataaccttgtgtcacattaactagatcaccattctttaagtacatttcagcttggtctgagttatcgagctcttctcttcgtttaacagcctcaagctcattatacaaattttgttcagagcgaaaacttgagatctcggtacttaagctttctacagcatcccctacttgttcacattttgaccttaattcctctagtaacatactattttctgacagcaattcacctatttttctctgcatttcat	276																																														noIPR
Perm_DSN_contig_1102	MYLK_HUMANRecName: Full=Myosin light chain kinase, smooth muscle; Short=MLCK; Short=smMLCK; AltName: Full=Kinase-related protein; Short=KRP; AltName: Full=Telokin; Contains: RecName: Full=Myosin light chain kinase, smooth muscle, deglutamylated form	tcgggcgatataaattctggtgtaccaaaaagtacacgtacaggggagtccgtattgagacgttgggctaaaccaaaatctatgatctttatctgatggcatgtccttgtcttacacataatattttccggtttaagatccaaatggactatggactggctatgcatataggcaacaccttcacacacttgtcttacgaagagtatacaatcacgttcggttaaagtgaaatcatcggccaccacacgttcgaacagttcaccaccggtaatgtattccatgaccattacaatttcccttgaactctcgaatgaagcagccaattgcaatagtttgggatgtttcaatgacttcattatggaaatttcttcttgtaccttaacacgatccttggattta…	1331	20	2.0E-63	70.97%	swissprot	gi|300669714|sp|Q15746.4|MYLK_HUMANRecName: Full=Myosin light chain kinase, smooth muscle Short=MLCK Short=smMLCK AltName: Full=Kinase-related protein Short=KRP AltName: Full=Telokin Contains: RecName: Full=Myosin light chain kinase, smooth muscle, deglutamylated form;gi|94717658|sp|Q6PDN3.3|MYLK_MOUSERecName: Full=Myosin light chain kinase, smooth muscle Short=MLCK Short=smMLCK AltName: Full=Kin…	Homo sapiens;Mus musculus;Oryctolagus cuniculus;Mus musculus;Gallus gallus;Bos taurus;Homo sapiens;Homo sapiens;Mus musculus;Ovis aries;Homo sapiens;Pongo abelii;Rattus norvegicus;Mus musculus;Oryctolagus cuniculus;Danio rerio;Mus musculus;Homo sapiens;Rattus norvegicus;Bos taurus	2.0E-63;8.6E-63;2.8E-60;4.3E-52;6.9E-52;7.2E-52;8.0E-52;1.4E-50;4.3E-49;5.1E-49;2.3E-48;2.8E-48;5.3E-48;7.9E-48;1.0E-47;1.2E-47;1.5E-47;2.3E-47;2.6E-47;3.0E-47	1914;1941;1147;35213;1906;1176;388;34350;386;438;819;819;786;795;608;715;613;596;610;623	162;162;162;163;162;162;162;163;162;153;162;162;162;162;162;162;162;162;162;162	122;120;117;110;120;120;116;108;116;113;113;113;113;113;113;113;114;113;114;113	75.31%;74.07%;72.22%;67.48%;74.07%;74.07%;71.60%;66.26%;71.60%;73.86%;69.75%;69.75%;69.75%;69.75%;69.75%;69.75%;70.37%;69.75%;70.37%;69.75%	8.46%;8.35%;14.12%;.46%;8.50%;13.78%;41.75%;.47%;41.97%;34.93%;19.78%;19.78%;20.61%;20.38%;26.64%;22.66%;26.43%;27.18%;26.56%;26.00%	36.51%;36.51%;36.51%;36.74%;36.51%;36.51%;36.51%;36.74%;36.51%;34.49%;36.51%;36.51%;36.51%;36.51%;36.51%;36.51%;36.51%;36.51%;36.51%;36.51%	4;3;3;20;5;3;1;20;1;2;1;1;1;1;1;1;1;1;1;1	-1;-1;-1;-1;-1;-1;-1;-1;-1;-1;-1;-1;-1;-1;-1;-1;-1;-1;-1;-1	300669714;94717658;2851405;160358754;2851396;3024085;118573873;384872704;118573874;3024073;254763411;254763412;408407655;123791378;125493;408407654;152031640;24211884;125494;152032609	Q15746;Q6PDN3;P29294;A2ASS6;P11799;Q28824;Q86YV6;Q8WZ42;Q5SUV5;O02827;Q32MK0;Q5RDG7;E9PT87;Q3UIZ8;P07313;A8C984;Q8VCR8;Q9H1R3;P20689;A4IFM7	191.43;192.971;187.578;147.517;191.815;191.43;182.185;142.124;174.866;176.022;180.259;179.874;179.104;178.718;176.022;177.178;175.637;174.866;174.866;174.866	gi|300669714|sp|Q15746.4|MYLK_HUMANRecName: Full=Myosin light chain kinase, smooth muscle Short=MLCK Short=smMLCK AltName: Full=Kinase-related protein Short=KRP AltName: Full=Telokin Contains: RecName: Full=Myosin light chain kinase, smooth muscle, deglutamylated form	Homo sapiens	2.0E-63	1914	162	122	75.31%	8.46%	36.51%	4	-1	300669714	Q15746	191.43	Mylk3;MYLK;TTN;Mylk;MYLK;Ttn;Mylk4;Mylk;Mylk2;Mylk;Mylk4;MYLK2;Mylk;MYLK3;Mylk2;MYLK3;TTN;MYLK;Mylk;Ttn;Mylk;Mylk;mylk3;MYLK;Mylk2;Mylk;MYLK3;MYLK2;Mylk;MYLK3;MYLK2;Ttn;Mylk2;Mylk;Mylk3;MYLK;MYLK3;Mylk3;mylk3;MYLK3;Mylk;MYLK;MYLK4;TTN;TTN;Mylk2;MYLK;Mylk2;MYLK;Mylk2;Mylk2;Mylk;MYLK3;MYLK4;Mylk;Mylk2;MYLK;Ttn;MYLK;TTN;Mylk3;Mylk3;MYLK;Mylk2;Mylk3;Mylk3;MYLK;MYLK;Mylk2;Mylk;MYLK;Mylk2;Mylk3;Mylk2;M…	10116;9606;9606;9031;9606;10090;10090;10090;10116;10090;10090;9606;9031;9606;10090;9606;9606;9986;10090;10090;10090;9031;7955;9986;10090;10090;9601;9986;9031;9606;9606;10090;10090;10090;10090;9606;9606;10116;7955;9606;10090;9606;9606;9606;9606;10116;9606;10090;9606;10116;10090;9031;9601;9606;9031;10090;9606;10090;9606;9606;10116;10090;9606;10116;10116;10116;9606;9986;10116;10090;9913;10116;10090;…			GO:0001701-IMP;GO:0050790-IMP;GO:0050790-ISO;GO:0005509-ISO;GO:0005509-IDA;GO:0050714-IMP;GO:0050714-ISO;GO:0050714-IGI;GO:0030027-IEA;GO:0030027-ISO;GO:0030027-IDA;GO:0035556-IBA;GO:0030425-IDA;GO:0043621-ISO;GO:0043621-IDA;GO:0006833-IMP;GO:0005865-ISO;GO:0005865-IDA;GO:0005622-IBA;GO:0005911-IDA;GO:0005515-IPI;GO:0043195-IDA;GO:0005516-IC;GO:0005516-IEA;GO:0005516-ISS;GO:0005516-TAS;GO:0005516…	in utero embryonic development-IMP;regulation of catalytic activity-IMP;regulation of catalytic activity-ISO;calcium ion binding-ISO;calcium ion binding-IDA;positive regulation of protein secretion-IMP;positive regulation of protein secretion-ISO;positive regulation of protein secretion-IGI;lamellipodium-IEA;lamellipodium-ISO;lamellipodium-IDA;intracellular signal transduction-IBA;dendrite-IDA;pr…	Biological Process-IMP;Biological Process-IMP;Biological Process-ISO;Molecular Function-ISO;Molecular Function-IDA;Biological Process-IMP;Biological Process-ISO;Biological Process-IGI;Cellular Component-IEA;Cellular Component-ISO;Cellular Component-IDA;Biological Process-IBA;Cellular Component-IDA;Molecular Function-ISO;Molecular Function-IDA;Biological Process-IMP;Cellular Component-ISO;Cellular…	71	GO:0001701;GO:0001725;GO:0001756;GO:0002528;GO:0003779;GO:0004683;GO:0004687;GO:0004713;GO:0005200;GO:0005516;GO:0005524;GO:0005634;GO:0005829;GO:0005859;GO:0005865;GO:0005911;GO:0006833;GO:0007274;GO:0007512;GO:0008021;GO:0009069;GO:0010628;GO:0010737;GO:0014069;GO:0014816;GO:0014820;GO:0018105;GO:0018107;GO:0019899;GO:0021591;GO:0030018;GO:0030027;GO:0030240;GO:0030241;GO:0030335;GO:0030506;GO:…	in utero embryonic development;stress fiber;somitogenesis;regulation of vascular permeability involved in acute inflammatory response;actin binding;calmodulin-dependent protein kinase activity;myosin light chain kinase activity;protein tyrosine kinase activity;structural constituent of cytoskeleton;calmodulin binding;ATP binding;nucleus;cytosol;muscle myosin complex;striated muscle thin filament;…	Biological Process;Cellular Component;Biological Process;Biological Process;Molecular Function;Molecular Function;Molecular Function;Molecular Function;Molecular Function;Molecular Function;Molecular Function;Cellular Component;Cellular Component;Cellular Component;Cellular Component;Cellular Component;Biological Process;Biological Process;Biological Process;Cellular Component;Biological Process;…	EC:2.7.10;EC:2.7.11;EC:2.7.11.18;EC:2.7.11.17	Transferring phosphorus-containing groups;Transferring phosphorus-containing groups;[Myosin light-chain] kinase;Calcium/calmodulin-dependent protein kinase	noIPR;noIPR;noIPR;IPR000719;noIPR;noIPR;IPR017441;IPR008271;IPR000719;IPR011009
Perm_DSN_contig_1103	ACAC_CHICKRecName: Full=Acetyl-CoA carboxylase; Short=ACC; Includes: RecName: Full=Biotin carboxylase	tgctaatattgtattgggatattttgttgtttgtttttggttttaataaaacttagggtcttaatatttttgaaaattgtaggaaaatttcggaggtgacggttttgttgtggcgaccatggatggaatatatcatccttgattaccactgggtgtggattgttcattaagctgcaattggcccaaagtgcgaacaaccacaccaacattaacaggcgatagtttttcacatagactaacaacagcatctaaggtaacgtcagggcaatcctcaagcatatttgtaattctagatatgatggcatctttgcgtacagcattaatatttcctgatacaattgaatcaggtttttgttgttccaaataccattgtaccatttcttcatttttatcccaaan…	1595	20	8.9E-133	75.12%	swissprot	gi|116669|sp|P11029.1|ACAC_CHICKRecName: Full=Acetyl-CoA carboxylase Short=ACC Includes: RecName: Full=Biotin carboxylase;gi|308153638|sp|O00763.3|ACACB_HUMANRecName: Full=Acetyl-CoA carboxylase 2 AltName: Full=ACC-beta Includes: RecName: Full=Biotin carboxylase Flags: Precursor;gi|81862571|sp|Q5SWU9.1|ACACA_MOUSERecName: Full=Acetyl-CoA carboxylase 1 Short=ACC1 AltName: Full=ACC-alpha AltName: F…	Gallus gallus;Homo sapiens;Mus musculus;Ovis aries;Rattus norvegicus;Bos taurus;Homo sapiens;Mus musculus;Dictyostelium discoideum;Saccharomyces cerevisiae S288C;Saccharomyces cerevisiae EC1118;Saccharomyces cerevisiae JAY291;Saccharomyces cerevisiae RM11-1a;Saccharomyces cerevisiae YJM789;Arabidopsis thaliana;Arabidopsis thaliana;Schizosaccharomyces pombe 972h-;Oryza sativa Japonica Group;Saccha…	8.9E-133;3.4E-129;6.9E-129;7.7E-129;1.1E-128;1.3E-128;1.4E-128;1.4E-124;1.2E-90;1.2E-89;1.3E-89;1.6E-89;1.6E-89;4.8E-89;1.3E-86;8.7E-86;1.4E-84;4.7E-84;4.3E-82;9.3E-82	2324;2458;2345;2346;2345;2346;2346;2448;2282;2273;2273;2273;2273;2273;2355;2254;2280;2327;2233;2267	170;170;170;170;170;170;170;170;165;170;170;170;170;170;168;168;170;168;170;168	139;139;140;140;140;140;140;136;114;121;121;121;121;120;122;121;119;119;115;117	81.76%;81.76%;82.35%;82.35%;82.35%;82.35%;82.35%;80.00%;69.09%;71.18%;71.18%;71.18%;71.18%;70.59%;72.62%;72.02%;70.00%;70.83%;67.65%;69.64%	7.31%;6.92%;7.25%;7.25%;7.25%;7.25%;7.25%;6.94%;7.23%;7.48%;7.48%;7.48%;7.48%;7.48%;7.13%;7.45%;7.46%;7.22%;7.61%;7.41%	31.97%;31.97%;31.97%;31.97%;31.97%;31.97%;31.97%;31.97%;31.03%;31.97%;31.97%;31.97%;31.97%;31.97%;31.60%;31.60%;31.97%;31.60%;31.97%;31.60%	2;2;2;2;2;2;2;2;2;2;2;2;2;2;2;2;2;2;2;2	-1;-1;-1;-1;-1;-1;-1;-1;-3;-1;-1;-1;-1;-1;-1;-1;-1;-1;-1;-1	116669;308153638;81862571;3023534;116670;13626188;118601083;704000304;74852642;1708192;290463425;290463423;290463422;290463424;347662304;75220718;12644351;347662503;1705966;75160051	P11029;O00763;Q5SWU9;Q28559;P11497;Q9TTS3;Q13085;E9Q4Z2;Q54J08;P32874;C8ZF72;C7GRE4;B3LM95;A6ZMR9;F4I1L3;Q38970;P78820;B9FK36;Q00955;Q8S6N5	255.373;257.299;252.292;251.906;251.521;251.906;251.906;248.44;180.644;185.652;185.267;185.267;185.267;183.341;187.578;186.808;186.422;182.956;182.185;180.644	gi|116669|sp|P11029.1|ACAC_CHICKRecName: Full=Acetyl-CoA carboxylase Short=ACC Includes: RecName: Full=Biotin carboxylase	Gallus gallus	8.9E-133	2324	170	139	81.76%	7.31%	31.97%	2	-1	116669	P11029	255373	Acaca;ACACA;cut6;Acacb;Acaca;ACACA;ACACA;accA;HFA1;ACACB;HFA1;ACC1;ACACB;ACACA;ACACA;Acaca;cut6;cut6;ACACA;ACACA;ACC2;accA;ACACB;ACC1;ACACA;ACACB;ACACA;ACAC;ACACA;ACC1;ACC1;ACACA;ACC1;HFA1;Acaca;ACACA;Acaca;HFA1;Acaca;HFA1;ACACA;accA;ACACA;accA;ACAC;cut6;ACC1;HFA1;ACC2;Acacb;ACC2;Acaca;HFA1;cut6;HFA1;ACC2;HFA1;ACC1;ACACA;Acaca;ACACB;Acacb;Acaca;ACC2;Acaca;HFA1;Acaca;HFA1;ACACA;ACACB;ACC2;ACAC;HFA…	10090;9940;284812;10090;10116;9913;9940;44689;307796;9606;307796;559292;9606;9913;9913;10116;284812;284812;9606;9940;39947;44689;9606;39947;9913;9606;9606;9031;9940;3702;3702;9606;39947;574961;10090;9606;10090;559292;10090;307796;9606;44689;9606;44689;9031;284812;559292;307796;3702;10090;39947;10090;307796;284812;559292;3702;307796;559292;9913;10116;9606;10090;10116;3702;10116;285006;10116;643680…			GO:0005547-N/A;GO:0050995-IMP;GO:0050995-IEA;GO:0005789-IEA;GO:0005789-ISS;GO:0005789-IDA;GO:0031999-IMP;GO:0031999-IEA;GO:0051289-IEA;GO:0051289-ISS;GO:0051289-ISO;GO:0051289-IDA;GO:0042493-IEA;GO:0042493-IEP;GO:0005829-IEA;GO:0005829-ISS;GO:0005829-N/A;GO:0005829-ISO;GO:0005829-TAS;GO:0005829-IDA;GO:0015629-IEA;GO:0015629-ISO;GO:0015629-IDA;GO:0097009-IMP;GO:0097009-IEA;GO:0055088-IMP;GO:005508…	phosphatidylinositol-3,4,5-trisphosphate binding-N/A;negative regulation of lipid catabolic process-IMP;negative regulation of lipid catabolic process-IEA;endoplasmic reticulum membrane-IEA;endoplasmic reticulum membrane-ISS;endoplasmic reticulum membrane-IDA;negative regulation of fatty acid beta-oxidation-IMP;negative regulation of fatty acid beta-oxidation-IEA;protein homotetramerization-IEA;p…	Molecular Function-N/A;Biological Process-IMP;Biological Process-IEA;Cellular Component-IEA;Cellular Component-ISS;Cellular Component-IDA;Biological Process-IMP;Biological Process-IEA;Biological Process-IEA;Biological Process-ISS;Biological Process-ISO;Biological Process-IDA;Biological Process-IEA;Biological Process-IEP;Cellular Component-IEA;Cellular Component-ISS;Cellular Component-N/A;Cellular…	54	GO:0001650;GO:0001894;GO:0003989;GO:0004075;GO:0005524;GO:0005667;GO:0005741;GO:0005789;GO:0005829;GO:0005886;GO:0006085;GO:0006090;GO:0006606;GO:0006768;GO:0006853;GO:0006998;GO:0007165;GO:0009343;GO:0009374;GO:0009735;GO:0009743;GO:0010072;GO:0010629;GO:0010884;GO:0010906;GO:0014070;GO:0015629;GO:0016743;GO:0030497;GO:0031667;GO:0031999;GO:0032810;GO:0032868;GO:0040029;GO:0042493;GO:0042759;GO:…	fibrillar center;tissue homeostasis;acetyl-CoA carboxylase activity;biotin carboxylase activity;ATP binding;transcription factor complex;mitochondrial outer membrane;endoplasmic reticulum membrane;cytosol;plasma membrane;acetyl-CoA biosynthetic process;pyruvate metabolic process;protein import into nucleus;biotin metabolic process;carnitine shuttle;nuclear envelope organization;signal transductio…	Cellular Component;Biological Process;Molecular Function;Molecular Function;Molecular Function;Cellular Component;Cellular Component;Cellular Component;Cellular Component;Cellular Component;Biological Process;Biological Process;Biological Process;Biological Process;Biological Process;Biological Process;Biological Process;Cellular Component;Molecular Function;Biological Process;Biological Process;…	EC:6.4.1.2;EC:6.3.4.14	Acetyl-CoA carboxylase;Biotin carboxylase	noIPR;IPR034733;noIPR;noIPR;IPR011763;IPR011762;IPR029045
Perm_DSN_contig_1104	ACADV_MOUSERecName: Full=Very long-chain specific acyl-CoA dehydrogenase, mitochondrial; AltName: Full=MVLCAD; Short=VLCAD; Flags: Precursor	tatatttcgtggcaatttggcctcgacacaggtgtttccctaccctgatgtattatcggaggaagataaagagcttacgagcagtttaatagatccattcgaaaagttcttcttggaagttaatgatgctactagaaatgatgaaaattcaaaaattgatgataacaccttggcccaattatgggagttgggcgcatttagcatacaagttccacatgaatatggtggattgggattgaataacacccaatatggccgnnnnnnnnnngtctttgtcaaattgttggtgccaacgacttgggtttgggtattacaatcggtgcacatcaaagtattggtttcaagggcattttactatacggaaccccagagcagaaagccaaatatttgccacaagtt…	1248	20	5.0E-103	63.65%	swissprot	gi|6648069|sp|P50544.3|ACADV_MOUSERecName: Full=Very long-chain specific acyl-CoA dehydrogenase, mitochondrial AltName: Full=MVLCAD Short=VLCAD Flags: Precursor;gi|1168287|sp|P45953.1|ACADV_RATRecName: Full=Very long-chain specific acyl-CoA dehydrogenase, mitochondrial Short=VLCAD Flags: Precursor;gi|1703068|sp|P49748.1|ACADV_HUMANRecName: Full=Very long-chain specific acyl-CoA dehydrogenase, mit…	Mus musculus;Rattus norvegicus;Homo sapiens;Bos taurus;Macaca fascicularis;Homo sapiens;Mus musculus;Bacillus subtilis subsp. subtilis str. 168;Bacillus subtilis subsp. subtilis str. 168;Dictyostelium discoideum;Mycobacterium bovis AF2122/97/Mycobacterium tuberculosis CDC1551/Mycobacterium tuberculosis H37Rv;Bos taurus;Megasphaera elsdenii;Sus scrofa;Bacillus subtilis subsp. subtilis str. 168;Myc…	5.0E-103;2.0E-102;8.4E-83;3.2E-82;5.1E-81;6.8E-67;2.6E-54;1.4E-28;1.9E-26;2.5E-26;4.7E-24;1.6E-23;2.7E-23;7.8E-23;1.3E-22;1.6E-22;2.1E-22;2.9E-22;3.6E-22;7.2E-22	656;655;655;655;655;621;625;594;379;416;650;412;383;413;380;389;412;394;412;379	166;166;166;166;166;167;165;170;145;145;155;145;139;145;145;145;145;145;145;145	129;130;130;130;128;112;111;87;83;88;91;87;83;83;84;80;84;84;84;83	77.71%;78.31%;78.31%;78.31%;77.11%;67.07%;67.27%;51.18%;57.24%;60.69%;58.71%;60.00%;59.71%;57.24%;57.93%;55.17%;57.93%;57.93%;57.93%;57.24%	25.30%;25.34%;25.34%;25.34%;25.34%;26.89%;26.40%;28.62%;38.26%;34.86%;23.85%;35.19%;36.29%;35.11%;38.16%;37.28%;35.19%;36.80%;35.19%;38.26%	39.90%;39.90%;39.90%;39.90%;39.90%;40.14%;39.66%;40.87%;34.86%;34.86%;37.26%;34.86%;33.41%;34.86%;34.86%;34.86%;34.86%;34.86%;34.86%;34.86%	3;3;4;4;4;3;4;4;2;1;3;2;2;2;2;2;2;2;2;2	3;3;3;3;3;3;3;3;3;3;3;3;3;3;3;3;3;3;3;3	6648069;1168287;1703068;160332360;32469592;32469596;341940170;81669038;1168281;74852534;614102344/54039982/614102348;122144069;1703067;13878316;81669137;613779123/613779133/54036658;341940171;558445696;1168286;251757487	P50544;P45953;P49748;P48818;Q8HXY7;Q9H845;Q8JZN5;O32176;P45867;Q54IM8;P9WQF6/P9WQF7/P63430;Q3ZBF6;Q06319;P79273;O34421;P9WQG0/P9WQG1/P63428;Q07417;G3KIM8;P15651;P45857	234.958;237.654;235.728;237.269;230.335;160.614;160.999;103.219;94.3597;112.849;108.227;102.064;92.4337;97.8265;92.0485;90.5077;96.6709;90.8929;95.9005;91.6633	gi|6648069|sp|P50544.3|ACADV_MOUSERecName: Full=Very long-chain specific acyl-CoA dehydrogenase, mitochondrial AltName: Full=MVLCAD Short=VLCAD Flags: Precursor	Mus musculus	5.0E-103	656	166	129	77.71%	25.30%	39.90%	3	3	6648069	P50544	234958	Acadvl;Acadvl;Acads;Acads;ACADVL;ACADVL;ACADVL;ACADS;ACADS;mmgC;Acadvl;ACAD9;Acads;acad8;Acad9;Acadvl;Acads;Acads;ACADVL;ACADS;fadE25;ACADVL;Acadvl;ACAD9;fadE25;fadE25;Acad9;ACAD9;Acads;Acadvl;ACADVL;ACADVL;ACADVL;fadE25;Acadvl;ACADVL;Acad9;fadE;ACADVL;Acad9;ACADVL;Acad9;Acad9;fadE;Acadvl;ACADS;ACADVL;fadE;mmgC;acad8;Acad9;Acadvl;Acadvl;ACADVL;fadE;Acads;Acadvl;ACADVL;Acads;Acads;fadE;fadE10;Acad…	10116;10090;10116;10116;9606;9606;9606;9823;9913;224308;10090;9606;10116;44689;10090;10090;10116;10116;9606;9913;233413;9541;10090;9606;83332;233413;10090;9606;10116;10116;9606;9606;9913;83331;10116;9913;10090;224308;9913;10090;9913;10090;10090;224308;10116;9823;9913;224308;224308;44689;10090;10090;10116;9606;224308;10090;10116;9606;10116;10090;224308;233413;10090;9541;10090;9606;10090;10116;9823…			GO:0051289-IDA;GO:0033539-IMP;GO:0033539-IEA;GO:0033539-ISS;GO:0033539-ISO;GO:0033539-IDA;GO:0005829-IEA;GO:0005829-ISO;GO:0005829-IDA;GO:0016042-IEA;GO:0017099-IMP;GO:0017099-IDA;GO:0030425-IEA;GO:0030425-ISO;GO:0030425-IDA;GO:0009062-IMP;GO:0009062-IEA;GO:0009062-ISO;GO:0015980-TAS;GO:0006631-IEA;GO:0006635-IEA;GO:0006635-TAS;GO:0006635-IDA;GO:0005743-IEA;GO:0005743-TAS;GO:0005743-IDA;GO:000551…	protein homotetramerization-IDA;fatty acid beta-oxidation using acyl-CoA dehydrogenase-IMP;fatty acid beta-oxidation using acyl-CoA dehydrogenase-IEA;fatty acid beta-oxidation using acyl-CoA dehydrogenase-ISS;fatty acid beta-oxidation using acyl-CoA dehydrogenase-ISO;fatty acid beta-oxidation using acyl-CoA dehydrogenase-IDA;cytosol-IEA;cytosol-ISO;cytosol-IDA;lipid catabolic process-IEA;very-lon…	Biological Process-IDA;Biological Process-IMP;Biological Process-IEA;Biological Process-ISS;Biological Process-ISO;Biological Process-IDA;Cellular Component-IEA;Cellular Component-ISO;Cellular Component-IDA;Biological Process-IEA;Molecular Function-IMP;Molecular Function-IDA;Cellular Component-IEA;Cellular Component-ISO;Cellular Component-IDA;Biological Process-IMP;Biological Process-IEA;Biologic…	35	GO:0000062;GO:0001659;GO:0001676;GO:0004085;GO:0005515;GO:0005618;GO:0005730;GO:0005743;GO:0005829;GO:0005886;GO:0006118;GO:0006550;GO:0006552;GO:0006574;GO:0009409;GO:0015980;GO:0016628;GO:0017099;GO:0030425;GO:0030855;GO:0032981;GO:0033539;GO:0036498;GO:0042594;GO:0042645;GO:0042760;GO:0045717;GO:0046322;GO:0046359;GO:0051289;GO:0051384;GO:0051791;GO:0070991;GO:0071949;GO:0090181	fatty-acyl-CoA binding;temperature homeostasis;long-chain fatty acid metabolic process;butyryl-CoA dehydrogenase activity;protein binding;cell wall;nucleolus;mitochondrial inner membrane;cytosol;plasma membrane;obsolete electron transport;isoleucine catabolic process;leucine catabolic process;valine catabolic process;response to cold;energy derivation by oxidation of organic compounds;oxidoreduct…	Molecular Function;Biological Process;Biological Process;Molecular Function;Molecular Function;Cellular Component;Cellular Component;Cellular Component;Cellular Component;Cellular Component;Biological Process;Biological Process;Biological Process;Biological Process;Biological Process;Biological Process;Molecular Function;Molecular Function;Cellular Component;Biological Process;Biological Process;…	EC:1.3.99;EC:1.3.99.13;EC:1.3.99.3;EC:1.3.8.1	Acting on the CH-CH group of donors;Acting on the CH-CH group of donors;Acting on the CH-CH group of donors;Short-chain acyl-CoA dehydrogenase	noIPR;IPR009075;noIPR;noIPR;IPR036250
Perm_DSN_contig_1105	---NA---	gaccgtttctgattttaccgaaaccctttcccatctgtatgaggagcatgcaactgccctacaaaccctggttaccaattatcgtaaaaagaatgctgaacttaggaaagaacgacccgcctgccatttgnnnnnnnnnnnnnnnnnnnnnnnnnnnnnnnnnnnnnnnnnnnnnnnnnnnnnnnnnnnnncgcccatgttctatatcgtcaggtgtcacgaccaatgctcgataaatcctttcatcgcaaagttcaaagccggaaaatatttacacacagggagtccttcgaaaccattattgccaagactgaagagaaattatcaaagtgtcgcctggactataagcaatgctatgtggcccatcgtcaaaatgccacccaacaatcgctcacggag…	809																																														noIPR;noIPR;noIPR
Perm_DSN_contig_1106	TAR1_KLULARecName: Full=Protein TAR1	agttcaccatctttcgggtctcaacatgtatgctcacactcagaccgttctcccgaaggattgaggccggcggactgtgcagccattgctggcgtccagccactgtcactttcattgcgcaccggggtttgccacccctgtactcgcacatatgttaaactccttggtccgtgttnnnnnnnnnnnnnnnnnnnnnnnnnnnnnnnnnnnnnnnnnnnnnnnnnnnnnnnnnnnnnnnnnnnnnnnnnnnnnnnnnnnnnnnnnnnnnnnnnnnnnnnnnnnnnnnnnnnggtccgtgtttcaagacgggaaaaagaaaaccatttcgtcaacctcaggcaagtcgaacgcagacacacgcaggtctaatctccctacgcgcatttccgcccaacccag…	891	2	2.9E-12	75.71%	swissprot	gi|82582284|sp|Q6CQE5.2|TAR1_KLULARecName: Full=Protein TAR1;gi|74644329|sp|Q8TGM6.1|TAR1_YEASTRecName: Full=Protein TAR1 AltName: Full=Transcript antisense to ribosomal RNA protein 1	Kluyveromyces lactis NRRL Y-1140;Saccharomyces cerevisiae S288C	2.9E-12;1.4E-11	109;124	43;47	34;34	79.07%;72.34%	39.45%;37.90%	14.48%;15.82%	1;1	3;3	82582284;74644329	Q6CQE5;Q8TGM6	65.4698;63.929	gi|82582284|sp|Q6CQE5.2|TAR1_KLULARecName: Full=Protein TAR1	Kluyveromyces lactis NRRL Y-1140	2.9E-12	109	43	34	79.07%	39.45%	14.48%	1	3	82582284	Q6CQE5	654698	TAR1-A;TAR1;TAR1-A;TAR1;TAR1;TAR1;TAR1;TAR1;TAR1;TAR1	284590;559292;284590;559292;559292;559292;559292;559292;559292;559292			GO:0005739-IMP;GO:0005739-IEA;GO:0003674-ND;GO:0043457-IGI	mitochondrion-IMP;mitochondrion-IEA;molecular_function-ND;regulation of cellular respiration-IGI	Cellular Component-IMP;Cellular Component-IEA;Molecular Function-ND;Biological Process-IGI	2	GO:0005739;GO:0043457	mitochondrion;regulation of cellular respiration	Cellular Component;Biological Process
Perm_DSN_contig_1107	LAMA_DROMERecName: Full=Laminin subunit alpha; AltName: Full=Laminin A chain; Flags: Precursor	attttggtgcaatcggaaaatcccttggaagtggatcaaaatgttaaggtattgctccgtcccacaacttcgccacaatttgtcaccgttgcaggagagaaaggtaaaaaaccatccgctgtggtccttgatcctggaaaatacaccttcacaaccaaatgcaataagaacgtaatgttggactactttgttctccttccggctgcttattacgaagcnnnnnnnnnnnnnnnnnnnnnnnnnnnnnnnnnnnnnnnnnnnnnnnnnnnnnnnnnnnnnnnnnnnnnnnnnnnnnnnnnnnnnnnnnnnnnnnnnnnnnnnnnnnnnnnnnnnnncactaatccccttgacttctataacgatccagatcacttgactattataaatcatgttggtgat…	1236	5	3.3E-117	56.51%	swissprot	gi|67466782|sp|Q00174.2|LAMA_DROMERecName: Full=Laminin subunit alpha AltName: Full=Laminin A chain Flags: Precursor;gi|317373598|sp|O15230.8|LAMA5_HUMANRecName: Full=Laminin subunit alpha-5 AltName: Full=Laminin-10 subunit alpha AltName: Full=Laminin-11 subunit alpha AltName: Full=Laminin-15 subunit alpha Flags: Precursor;gi|341941134|sp|Q61001.4|LAMA5_MOUSERecName: Full=Laminin subunit alpha-5 …	Drosophila melanogaster;Homo sapiens;Mus musculus;Mus musculus;Homo sapiens	3.3E-117;8.5E-10;1.7E-9;5.4E-4;6.0E-4	3712;3695;3718;3330;3333	122;121;101;101;89	105;61;52;49;41	86.07%;50.41%;51.49%;48.51%;46.07%	3.29%;3.27%;2.72%;3.03%;2.67%	29.61%;29.37%;24.51%;24.51%;21.60%	3;2;2;1;1	1;1;1;1;1	67466782;317373598;341941134;550544315;215274012	Q00174;O15230;Q61001;Q61789;Q16787	183.341;64.6994;63.929;46.2098;46.2098	gi|67466782|sp|Q00174.2|LAMA_DROMERecName: Full=Laminin subunit alpha AltName: Full=Laminin A chain Flags: Precursor	Drosophila melanogaster	3.3E-117	3712	122	105	86.07%	3.29%	29.61%	3	1	67466782	Q00174	183341	LanA;Lama5;LanA;Lama5;LanA;Lama5;LAMA5;LanA;LAMA5;Lama5;LAMA5;Lama5;LAMA5;LAMA3;Lama3;Lama3;Lama5;LAMA3;LAMA3;Lama5;Lama3;LanA;Lama3;LAMA5;LanA;Lama3;Lama3;LanA;LAMA5;LAMA5;LanA;LanA;LAMA5;LAMA5;Lama3;LanA;LAMA5;LanA;LAMA5;LAMA5;Lama5;LAMA5;LanA;Lama3;Lama3;LAMA3;LAMA5;LanA;LAMA5;Lama3;Lama3;Lama3;Lama3;Lama3;Lama5;LAMA5;Lama5;LAMA5;Lama3;Lama5;LAMA5;LAMA5;LAMA3;LAMA3;LanA;LanA;Lama5;Lama3;Lama3;…	7227;10090;7227;10090;7227;10090;9606;7227;9606;10090;9606;10090;9606;9606;10090;10090;10090;9606;9606;10090;10090;7227;10090;9606;7227;10090;10090;7227;9606;9606;7227;7227;9606;9606;10090;7227;9606;7227;9606;9606;10090;9606;7227;10090;10090;9606;9606;7227;9606;10090;10090;10090;10090;10090;10090;9606;10090;9606;10090;10090;9606;9606;9606;9606;7227;7227;10090;10090;10090;10090;10090;10090;9606;72…			GO:0043260-TAS;GO:0001942-IMP;GO:0001942-IEA;GO:0048754-IMP;GO:0048754-IEA;GO:0016321-N/A;GO:0030424-IEA;GO:0045886-IMP;GO:0045446-NAS;GO:0005102-IEA;GO:0045202-IEA;GO:0005783-IEA;GO:0005783-ISO;GO:0005783-IDA;GO:0060445-IMP;GO:0060445-IEA;GO:0005515-IPI;GO:0001755-IMP;GO:0001755-IEA;GO:0019221-TAS;GO:0060271-IMP;GO:0060271-IEA;GO:0016477-IEA;GO:0016477-ISO;GO:0016477-IDA;GO:0030334-IEA;GO:004804…	laminin-11 complex-TAS;hair follicle development-IMP;hair follicle development-IEA;branching morphogenesis of an epithelial tube-IMP;branching morphogenesis of an epithelial tube-IEA;female meiosis chromosome segregation-N/A;axon-IEA;negative regulation of synaptic growth at neuromuscular junction-IMP;endothelial cell differentiation-NAS;signaling receptor binding-IEA;synapse-IEA;endoplasmic reti…	Cellular Component-TAS;Biological Process-IMP;Biological Process-IEA;Biological Process-IMP;Biological Process-IEA;Biological Process-N/A;Cellular Component-IEA;Biological Process-IMP;Biological Process-NAS;Molecular Function-IEA;Cellular Component-IEA;Cellular Component-IEA;Cellular Component-ISO;Cellular Component-IDA;Biological Process-IMP;Biological Process-IEA;Molecular Function-IPI;Biologic…	16	GO:0005102;GO:0005615;GO:0006996;GO:0007166;GO:0009887;GO:0022607;GO:0030054;GO:0030155;GO:0030334;GO:0030424;GO:0031410;GO:0033627;GO:0034446;GO:0036062;GO:0043256;GO:0048754	signaling receptor binding;extracellular space;organelle organization;cell surface receptor signaling pathway;animal organ morphogenesis;cellular component assembly;cell junction;regulation of cell adhesion;regulation of cell migration;axon;cytoplasmic vesicle;cell adhesion mediated by integrin;substrate adhesion-dependent cell spreading;presynaptic periactive zone;laminin complex;branching morph…	Molecular Function;Cellular Component;Biological Process;Biological Process;Biological Process;Biological Process;Cellular Component;Biological Process;Biological Process;Cellular Component;Cellular Component;Biological Process;Biological Process;Cellular Component;Cellular Component;Biological Process			noIPR;noIPR;noIPR
Perm_DSN_contig_1108	PYC1_CAEELRecName: Full=Pyruvate carboxylase 1; AltName: Full=Pyruvic carboxylase 1; Short=PCB 1	attaacctcaaattcttcgcccacctttggcccagtgaggaagatgcgtgtatccaatttgtctacagggccgtatgattcacggaagtggaggtagtcctcggtgacagctggatataatgcggccgacatgacatcgcgttcggtgacatgaggatgtgactccttcaggtccttctttagtttgtcaaagtccaaaggtggcaaattttctccagggcgaccctcaatgcgtggcatatccttcaaaacgcgagaacgcaatggttcggggaaacctccatgaggtataccaatggagccttgcaaaaattcgacaacagacttggggaatgatagttcttccgctttatccaacacctcattagcagtcagtttattttgtaccataaattgggc…	1003	20	3.1E-115	63.16%	swissprot	gi|74957739|sp|O17732.1|PYC1_CAEELRecName: Full=Pyruvate carboxylase 1 AltName: Full=Pyruvic carboxylase 1 Short=PCB 1;gi|110825736|sp|Q29RK2.2|PYC_BOVINRecName: Full=Pyruvate carboxylase, mitochondrial AltName: Full=Pyruvic carboxylase Short=PCB Flags: Precursor;gi|146345499|sp|P52873.2|PYC_RATRecName: Full=Pyruvate carboxylase, mitochondrial AltName: Full=Pyruvic carboxylase Short=PCB Flags: Pr…	Caenorhabditis elegans;Bos taurus;Rattus norvegicus;Mus musculus;Homo sapiens;Aspergillus niger;Aspergillus terreus NIH2624;Aspergillus terreus;Schizosaccharomyces pombe 972h-;Saccharomyces cerevisiae S288C;Saccharomyces cerevisiae S288C;Komagataella pastoris;Ogataea angusta;Bacillus subtilis subsp. subtilis str. 168;Klebsiella pneumoniae;Methanothermobacter thermautotrophicus str. Delta H;Salmon…	3.1E-115;1.3E-108;1.3E-107;1.3E-107;5.0E-107;7.6E-84;8.6E-84;9.8E-84;5.8E-77;8.9E-75;4.0E-74;4.8E-73;4.9E-70;2.1E-69;5.6E-15;3.5E-14;7.9E-14;1.4E-13;7.8E-9;7.4E-8	1175;1178;1178;1178;1178;1192;1193;1193;1185;1178;1180;1189;1175;1148;596;568;591;591;652;567	286;286;286;286;286;285;285;285;286;286;286;271;286;251;185;225;183;183;164;236	230;222;225;225;223;194;193;193;194;193;193;182;178;162;85;102;82;80;75;104	80.42%;77.62%;78.67%;78.67%;77.97%;68.07%;67.72%;67.72%;67.83%;67.48%;67.48%;67.16%;62.24%;64.54%;45.95%;45.33%;44.81%;43.72%;45.73%;44.07%	24.34%;24.28%;24.28%;24.28%;24.28%;23.91%;23.89%;23.89%;24.14%;24.28%;24.24%;22.79%;24.34%;21.86%;31.04%;39.61%;30.96%;30.96%;25.15%;41.62%	85.54%;85.54%;85.54%;85.54%;85.54%;85.24%;85.24%;85.24%;85.54%;85.54%;85.54%;81.06%;85.54%;75.07%;55.33%;67.30%;54.74%;54.74%;49.05%;70.59%	2;2;2;2;2;2;2;2;2;2;2;2;2;2;2;2;2;2;1;1	-2;-2;-2;-2;-2;-2;-2;-2;-2;-2;-2;-2;-2;-2;-2;-2;-2;-2;-2;-2	74957739;110825736;146345499;464506;1709947;51701713;143360658;51701707;51701714;1709946;585765;2493315;51701711;46397656;118353;6685807;81766304;399346;317374869;6685821	O17732;Q29RK2;P52873;Q05920;P11498;Q9HES8;Q0CLK1;O93918;Q9UUE1;P11154;P32327;P78992;Q8X1T3;Q9KWU4;P13187;O27179;Q8XGX8;Q03030;D3DJ41;Q58628	348.591;333.569;330.102;330.102;328.176;262.692;263.077;262.692;233.417;234.572;232.646;226.868;217.624;214.542;63.929;68.1662;60.077;59.3066;60.4622;57.3806	gi|74957739|sp|O17732.1|PYC1_CAEELRecName: Full=Pyruvate carboxylase 1 AltName: Full=Pyruvic carboxylase 1 Short=PCB 1	Caenorhabditis elegans	3.1E-115	1175	286	230	80.42%	24.34%	85.54%	2	-2	74957739	O17732	348591	pyc;pyc;Pc;PYC;PC;pyr1;pyc;PC;PC;pyr1;Pc;PYC2;Pc;PC;PC;pyc;PYC2;Pc;PC;PYC2;PYC2;PYC1;Pc;oadA1;PC;pycB;oadA1;PC;Pc;PYC;PC;PC;PC;PC;PC;PYC;pycB;pyc;PC;pyc;PC;pyc;pyr1;pyc;pyr1;pyc;oadA;Pc;oadA1;pyr1;PC;Pc;PC;PC;Pc;PYC1;PYC2;PYC1;pyc;pyc;Pc;Pc;pyc;pyc-1;Pc;PYC1;PC;pyr1;pyc;pyr1;Pc;pyc;oadA;pycB;Pc;Pc;pyc;pyc-1;pycB;Pc;oadA;Pc;PC;pycB;pyc;PYC1;Pc;pycB;Pc;oadA1;oadA1;pyc;pycB;oadA;Pc;Pc;pyc-1;PYC;PYC1…	33178;224308;10116;870730;9913;284812;341663;9606;9606;284812;10090;559292;10090;9913;9913;224308;559292;10090;9913;559292;559292;559292;10116;99287;9606;187420;90370;9913;10116;870730;9913;9606;9913;9606;9606;870730;243232;341663;9913;224308;9913;33178;284812;341663;284812;5061;573;10116;99287;284812;9606;10116;9606;9606;10116;559292;559292;4922;224308;341663;10116;10090;5061;6239;10090;559292;9…			GO:0006814-IEA;GO:0004736-IMP;GO:0004736-IEA;GO:0004736-ISO;GO:0004736-TAS;GO:0004736-IDA;GO:0019074-IMP;GO:0019074-IEA;GO:0019074-ISO;GO:0046872-IEA;GO:0003824-IEA;GO:0044791-IMP;GO:0044791-IEA;GO:0044791-ISO;GO:0005829-N/A;GO:0005829-TAS;GO:0005829-IDA;GO:0044794-IMP;GO:0044794-IEA;GO:0044794-ISO;GO:0034029-IEA;GO:0006094-IMP;GO:0006094-IEA;GO:0006094-ISO;GO:0006094-TAS;GO:0006094-IDA;GO:000815…	sodium ion transport-IEA;pyruvate carboxylase activity-IMP;pyruvate carboxylase activity-IEA;pyruvate carboxylase activity-ISO;pyruvate carboxylase activity-TAS;pyruvate carboxylase activity-IDA;viral RNA genome packaging-IMP;viral RNA genome packaging-IEA;viral RNA genome packaging-ISO;metal ion binding-IEA;catalytic activity-IEA;positive regulation by host of viral release from host cell-IMP;po…	Biological Process-IEA;Molecular Function-IMP;Molecular Function-IEA;Molecular Function-ISO;Molecular Function-TAS;Molecular Function-IDA;Biological Process-IMP;Biological Process-IEA;Biological Process-ISO;Molecular Function-IEA;Molecular Function-IEA;Biological Process-IMP;Biological Process-IEA;Biological Process-ISO;Cellular Component-N/A;Cellular Component-TAS;Cellular Component-IDA;Biologic…	19	GO:0004736;GO:0005524;GO:0005743;GO:0005759;GO:0005829;GO:0006090;GO:0006094;GO:0006099;GO:0006107;GO:0006522;GO:0006531;GO:0006768;GO:0009374;GO:0010629;GO:0019074;GO:0042802;GO:0044791;GO:0046872;GO:0071073	pyruvate carboxylase activity;ATP binding;mitochondrial inner membrane;mitochondrial matrix;cytosol;pyruvate metabolic process;gluconeogenesis;tricarboxylic acid cycle;oxaloacetate metabolic process;alanine metabolic process;aspartate metabolic process;biotin metabolic process;biotin binding;negative regulation of gene expression;viral RNA genome packaging;identical protein binding;positive regul…	Molecular Function;Molecular Function;Cellular Component;Cellular Component;Cellular Component;Biological Process;Biological Process;Biological Process;Biological Process;Biological Process;Biological Process;Biological Process;Molecular Function;Biological Process;Biological Process;Molecular Function;Biological Process;Molecular Function;Biological Process	EC:6.4.1.1	Pyruvate carboxylase	IPR003379;noIPR;noIPR;IPR013785;noIPR;noIPR;IPR000891;noIPR;noIPR
[truncated: 2,555 more rows]
[truncated: 6 more columns]

## Sheet: KEGG Pathways
Seq	Pathway	Pathway ID	#Enzs in Pathway	Enzyme
[truncated: 495 more rows]
