# Supplementary material for: The assembled transcriptome of the adult horn fly, Haematobia irritans
Source: Data Brief. 2018 Jul 2;19:1933–40. doi: 10.1016/j.dib.2018.06.095 (PMC6141423; doi:10.1016/j.dib.2018.06.095)
Supplement: Supplementary file 10 — Supplementary material [file mmc10.xlsx]

## Sheet: Permetrhin PBO Treated Killed M
Sequence Name	Sequence Description	Sequence Data	Sequence Length	Blast Hits Count	Blast Min E-Value	Blast Similarity Mean	Blast Database	Blast Hit Description (HSP)	Blast Hit Taxonomy Name	Blast Hit E-Value	Blast Hit Length	Blast Hit Alignment Length	Blast Hit Positives	Blast Hit Similarity	Blast Hit HSP/Hit	Blast Hit HSP/Query	Blast Hit HSPs Number	Blast Hit Frame	Blast Hit Gene Identifier	Blast Hit Accession	Blast Hit Score	Blast Top Hit Description (HSP)	Blast Top Hit Taxonomy Name	Blast Top Hit E-Value	Blast Top Hit Length	Blast Top Hit Alignment Length	Blast Top Hit Positives	Blast Top Hit Similarity	Blast Top Hit HSP/Hit	Blast Top Hit HSP/Query	Blast Top Hit HSPs Number	Blast Top Hit Frame	Blast Top Hit Gene Identifier	Blast Top Hit Accession	Blast Top Hit Score	Mapping Gene Name	Mapping Taxa ID	Mapping XRef	Mapping XRef Database	Mapping GO ID	Mapping GO Term	Mapping GO Category	Annotation GO Count	Annotation GO ID	Annotation GO Term	Annotation GO Category	Enzyme Code	Enzyme Name	InterPro Accession
PermPBO_1_(paired)_contig_1	RS5A_DROMERecName: Full=40S ribosomal protein S5a	cgccactgctgtttgcatcggggataatttttcttagtgaaaaaaatggctgaagttgctgaaaacgtgaccgagactttcgaggagcaacctccaattgaaaccgagggtgctgagacccttttggaaaccaatgttgtttccaacacagaattgcccgaaatcaaattgttcggtcgctggtcctgtgatgacgtgaccgtcaacgatatctcgttgcaagattacatctccgtcaaggagaaatttgctcgctatttgccccactctgctggtcgttatgccgccaaacgtttccgcaaggctcaatgccccatcgtagaacgcttgacctgctccttaatgatgaaaggacgcaacaatggcaagaaactcatggcctgccgtattgttaagcac…	818	20	3.2E-160	85.61%	swissprot	gi|2500418|sp|Q24186.1|RS5A_DROMERecName: Full=40S ribosomal protein S5a;gi|55584099|sp|Q9VFE4.1|RS5B_DROMERecName: Full=40S ribosomal protein S5b;gi|22002064|sp|P46782.4|RS5_HUMANRecName: Full=40S ribosomal protein S5 AltName: Full=Small ribosomal subunit protein uS7 Contains: RecName: Full=40S ribosomal protein S5, N-terminally processed/gi|71153729|sp|Q5E988.3|RS5_BOVINRecName: Full=40S riboso…	Drosophila melanogaster;Drosophila melanogaster;Homo sapiens/Bos taurus;Mus musculus;Rattus norvegicus;Caenorhabditis elegans;Podocoryna carnea;Arabidopsis thaliana;Arabidopsis thaliana;Cicer arietinum;Neurospora crassa OR74A;Saccharomyces cerevisiae S288C;Schizosaccharomyces pombe 972h-;Dictyostelium discoideum;Schizosaccharomyces pombe 972h-;Nicotiana plumbaginifolia;Entamoeba histolytica;Aerop…	3.2E-160;1.5E-132;9.9E-131;2.0E-129;1.0E-127;4.3E-119;1.0E-114;5.1E-110;6.1E-110;1.3E-109;1.0E-107;4.0E-97;2.5E-95;7.3E-95;8.6E-95;7.2E-93;5.9E-66;7.1E-64;3.7E-60;2.3E-59	228;230;204;204;204;210;210;207;207;197;213;225;203;190;203;154;148;205;189;193	228;227;203;192;203;202;207;190;190;190;192;223;196;189;196;154;146;189;191;189	221;202;189;184;186;181;182;170;170;170;167;173;162;157;162;143;119;135;136;132	96.93%;88.99%;93.10%;95.83%;91.63%;89.60%;87.92%;89.47%;89.47%;89.47%;86.98%;77.58%;82.65%;83.07%;82.65%;92.86%;81.51%;71.43%;71.20%;69.84%	100.00%;98.70%;99.51%;94.12%;99.51%;96.19%;98.57%;91.79%;91.79%;96.45%;90.14%;99.11%;96.55%;99.47%;96.55%;100.00%;98.65%;92.20%;101.06%;97.93%	83.62%;83.25%;74.45%;70.42%;74.45%;74.08%;75.92%;69.68%;69.68%;69.68%;70.42%;81.78%;71.88%;69.32%;71.88%;56.48%;53.55%;69.32%;70.05%;69.32%	1;1;1;1;1;1;1;1;1;1;1;1;1;1;1;1;1;1;1;1	1;1;1;1;1;1;1;1;1;1;1;1;1;1;1;1;1;1;1;1	2500418;55584099;71153729/22002064;3122833;133972;1351001;585948;27734544;27735255;6831665;182636685;1173269;17369350;74853570;6094185;6831664;3914898;152031681;510120766;14424459	Q24186;Q9VFE4;P46782/Q5E988;P97461;P24050;P49041;Q08364;Q9ZUT9;P51427;O65731;Q7RVI1;P26783;Q9P3T6;Q54MA6;O14277;O24111;O15587;Q9YAU8;Q8SS72;P35026	447.203;377.096;371.703;368.237;363.999;342.428;331.257;319.316;318.931;317.775;313.538;287.345;281.952;280.411;280.411;273.863;205.297;202.216;191.815;190.274	gi|2500418|sp|Q24186.1|RS5A_DROMERecName: Full=40S ribosomal protein S5a	Drosophila melanogaster	3.2E-160	228	228	221	96.93%	100.00%	83.62%	1	1	2500418	Q24186	447203	Rps5;rps5;Rps5;rps5;rps5;rps502;RpS5a;RPS5A;rps7;Rps5;rps5;RpS5a;rps7;rps-5;RPS5A;RPS5A;RpS5b;rps5;rps-5;RPS5;rps5;O15587;RPS5;RPS5;RPS5A;rps-5;Rps5;RPS5A;RpS5a;RPS5;RPS5;Rps5;RPS5;Rps5;RPS5;RPS5A;RPS5A;Rps5;RpS5b;rps-5;rps502;RpS5a;RPS5;RPS5A;RPS5;RPS5A;rps5;rps7;RPS5;RPS5;rps5;RPS5;rps502;RpS5a;RPS5;RPS5A;Rps5;Rps5;rps502;O15587;RPS5A;RPS5B;Rps5;rps7;rps7;rps5;RPS5;rps5;Rps5;rps5;RPS5B;Rps5;RPS…	10116;44689;10116;284812;44689;284812;7227;3702;272557;10116;44689;7227;273057;367110;3702;3702;7227;44689;367110;9606;284812;5759;9606;9606;3702;367110;10090;3702;7227;4092;9606;10116;9606;10090;9606;3702;3702;10116;7227;367110;284812;7227;6096;3702;6096;3702;284812;272557;284813;9606;284812;284813;284812;7227;4092;3702;10090;10116;284812;5759;3702;3702;10116;273057;272557;44689;6096;284812;1011…			GO:0003723-IEA;GO:0003723-ISS;GO:0003723-NAS;GO:0003723-N/A;GO:0003723-ISO;GO:0070062-N/A;GO:0070062-ISO;GO:0006614-TAS;GO:0009507-IDA;GO:0030529-IEA;GO:0030529-ISO;GO:0030529-IDA;GO:0005925-N/A;GO:0005925-ISO;GO:0005829-N/A;GO:0005829-TAS;GO:0005829-IDA;GO:0016020-N/A;GO:0016020-ISO;GO:0016020-IDA;GO:0003729-IEA;GO:0003729-ISO;GO:0003729-IDA;GO:0003729-IBA;GO:0031012-ISO;GO:0008150-ND;GO:0022627…	RNA binding-IEA;RNA binding-ISS;RNA binding-NAS;RNA binding-N/A;RNA binding-ISO;extracellular exosome-N/A;extracellular exosome-ISO;SRP-dependent cotranslational protein targeting to membrane-TAS;chloroplast-IDA;ribonucleoprotein complex-IEA;ribonucleoprotein complex-ISO;ribonucleoprotein complex-IDA;focal adhesion-N/A;focal adhesion-ISO;cytosol-N/A;cytosol-TAS;cytosol-IDA;membrane-N/A;membrane-I…	Molecular Function-IEA;Molecular Function-ISS;Molecular Function-NAS;Molecular Function-N/A;Molecular Function-ISO;Cellular Component-N/A;Cellular Component-ISO;Biological Process-TAS;Cellular Component-IDA;Cellular Component-IEA;Cellular Component-ISO;Cellular Component-IDA;Cellular Component-N/A;Cellular Component-ISO;Cellular Component-N/A;Cellular Component-TAS;Cellular Component-IDA;Cellular…	20	GO:0000028;GO:0002181;GO:0003729;GO:0003735;GO:0005515;GO:0005618;GO:0005774;GO:0005886;GO:0005925;GO:0006407;GO:0006413;GO:0006450;GO:0009506;GO:0009507;GO:0009735;GO:0019843;GO:0022627;GO:0031012;GO:0042788;GO:0070062	ribosomal small subunit assembly;cytoplasmic translation;mRNA binding;structural constituent of ribosome;protein binding;cell wall;vacuolar membrane;plasma membrane;focal adhesion;rRNA export from nucleus;translational initiation;regulation of translational fidelity;plasmodesma;chloroplast;response to cytokinin;rRNA binding;cytosolic small ribosomal subunit;extracellular matrix;polysomal ribosome…	Biological Process;Biological Process;Molecular Function;Molecular Function;Molecular Function;Cellular Component;Cellular Component;Cellular Component;Cellular Component;Biological Process;Biological Process;Biological Process;Cellular Component;Cellular Component;Biological Process;Molecular Function;Cellular Component;Cellular Component;Cellular Component;Cellular Component			IPR023798;IPR036823;IPR005716;IPR000235;IPR000235;noIPR;IPR020606;IPR005716;IPR036823
PermPBO_1_(paired)_contig_10	MAOX_ANAPLRecName: Full=NADP-dependent malic enzyme; Short=NADP-ME	gtggccgccgagcaatcaccaaatagcgttgttaaccccgtagtagttgtgccgaattccgagtcatcgtcgagagttaatacggatactggcaaagaagaatccatcgagaagaccaccaactactcgaaactaccgctactttcacaagtcgatctgcatgatttgatgcgaaatgtcaatgcaataaacgccgtcaatcatacattacgtcagtcatttaacctacaacaacagcaacatcaccatcaaaagtcacccttgtacaatttacaacaacaatcgaattttcatatggatttttcaagcatgaacggcaacaatagtccattaaaaaaggtccctcgtgatcgtttgggtctatggggcacaggaggcgatgtcgatgttcctggtaat…	2240	20	0.0E0	72.69%	swissprot	gi|126734|sp|P28227.1|MAOX_ANAPLRecName: Full=NADP-dependent malic enzyme Short=NADP-ME;gi|729986|sp|P40927.1|MAOX_COLLIRecName: Full=NADP-dependent malic enzyme Short=NADP-ME;gi|1346484|sp|P48163.1|MAOX_HUMANRecName: Full=NADP-dependent malic enzyme Short=NADP-ME AltName: Full=Malic enzyme 1;gi|266504|sp|P13697.2|MAOX_RATRecName: Full=NADP-dependent malic enzyme Short=NADP-ME AltName: Full=Malic…	Anas platyrhynchos;Columba livia;Homo sapiens;Rattus norvegicus;Mus musculus;Sus scrofa;Mus musculus;Homo sapiens;Mus musculus;Homo sapiens;Oryza sativa Japonica Group;Ascaris suum;Mesembryanthemum crystallinum;Zea mays;Solanum lycopersicum;Vitis vinifera;Flaveria pringlei;Phaseolus vulgaris;Arabidopsis thaliana;Flaveria trinervia	0.0E0;0.0E0;0.0E0;0.0E0;0.0E0;0.0E0;0.0E0;0.0E0;0.0E0;0.0E0;0.0E0;0.0E0;0.0E0;0.0E0;0.0E0;0.0E0;0.0E0;0.0E0;0.0E0;0.0E0	557;557;572;572;572;557;604;604;589;584;639;643;585;636;573;591;647;589;646;648	547;547;537;537;537;547;553;553;541;541;540;544;539;538;540;540;538;540;540;539	420;419;407;409;407;409;410;410;390;393;384;379;379;380;380;385;379;380;379;380	76.78%;76.60%;75.79%;76.16%;75.79%;74.77%;74.14%;74.14%;72.09%;72.64%;71.11%;69.67%;70.32%;70.63%;70.37%;71.30%;70.45%;70.37%;70.19%;70.50%	98.20%;98.20%;93.88%;93.88%;93.88%;98.20%;91.56%;91.56%;91.85%;92.64%;84.51%;84.60%;92.14%;84.59%;94.24%;91.37%;83.15%;91.68%;83.59%;83.18%	73.26%;73.26%;71.92%;71.92%;71.92%;73.26%;74.06%;74.06%;72.46%;72.46%;72.32%;72.86%;72.19%;72.05%;72.32%;72.32%;72.05%;72.32%;72.32%;72.19%	1;1;1;1;1;1;1;1;1;1;1;1;1;1;1;1;1;1;1;1	1;1;1;1;1;1;1;1;1;1;1;1;1;1;1;1;1;1;1;1	126734;729986;1346484;266504;341940932;2497785;341940931;215274021;55583978;126733;109896185;126732;585453;126737;585449;1708924;547886;115420;75262265;126736	P28227;P40927;P48163;P13697;P06801;Q29558;Q8BMF3;Q16798;Q99KE1;P23368;P43279;P27443;P37223;P16243;P37222;P51615;P36444;P12628;Q9CA83;P22178	682.174;675.241;668.692;667.152;663.685;654.055;650.973;647.506;595.89;592.423;589.726;582.793;577.4;575.474;572.778;572.392;569.696;567.385;562.762;558.91	gi|126734|sp|P28227.1|MAOX_ANAPLRecName: Full=NADP-dependent malic enzyme Short=NADP-ME	Anas platyrhynchos	0.0E0	557	547	420	76.78%	98.20%	73.26%	1	1	126734	P28227	682174	Me1;Me1;NADP-ME4;NADP-ME4;ME2;P27443;ME1;ME6;ME1;Me3;Me1;ME1;ME6;ME1;Me1;NADP-ME4;P37222;MOD1;MOD1;ME1;NADP-ME4;NADP-ME4;ME3;ME1;NADP-ME4;ME3;ME1;Me1;MODA;MOD1;ME1;Me1;P27443;ME2;ME1;Me1;ME1;Me1;Me1;ME1;NADP-ME4;Me1;Me1;Me1;Me1;ME3;ME1;ME6;Me1;Me1;Me3;ME1;ME1;ME1;ME1;Me1;MODA;ME1;Me1;MOD1;ME6;ME1;P51615;P51615;ME6;ME1;Me2;Me1;ME6;Me2;ME1;Me2;NADP-ME4;ME1;P37222;P51615;ME2;Me3;Me3;ME1;P27443;ME1;M…	10090;10090;3702;3702;9606;6253;9823;39947;8932;10090;10090;8839;39947;9606;10090;3702;4081;4577;4227;9606;3702;3702;9606;9606;3702;9606;9823;10116;4226;3544;9823;10090;6253;9606;9606;10116;3885;10116;10090;3885;3702;10090;10116;10116;10090;9606;9606;39947;10090;10090;10090;8839;9823;9823;8839;10090;4226;8839;10090;3544;39947;9606;29760;29760;39947;9606;10090;10116;39947;10090;9606;10090;3702;960…			GO:0051289-IDA;GO:0009507-IEA;GO:0009507-IDA;GO:0009507-IBA;GO:0051287-IEA;GO:0051287-TAS;GO:0046872-IEA;GO:0003824-IEA;GO:0005829-ISS;GO:0005829-TAS;GO:0005829-IDA;GO:0048037-TAS;GO:0030145-IEA;GO:0030145-ISS;GO:0030145-ISO;GO:0030145-IDA;GO:0019216-TAS;GO:0050897-IDA;GO:0008152-IEA;GO:0008270-IDA;GO:0004471-IEA;GO:0004471-TAS;GO:0004470-IMP;GO:0004470-IEA;GO:0004470-ISS;GO:0004470-ISO;GO:000447…	protein homotetramerization-IDA;chloroplast-IEA;chloroplast-IDA;chloroplast-IBA;NAD binding-IEA;NAD binding-TAS;metal ion binding-IEA;catalytic activity-IEA;cytosol-ISS;cytosol-TAS;cytosol-IDA;cofactor binding-TAS;manganese ion binding-IEA;manganese ion binding-ISS;manganese ion binding-ISO;manganese ion binding-IDA;regulation of lipid metabolic process-TAS;cobalt ion binding-IDA;metabolic proces…	Biological Process-IDA;Cellular Component-IEA;Cellular Component-IDA;Cellular Component-IBA;Molecular Function-IEA;Molecular Function-TAS;Molecular Function-IEA;Molecular Function-IEA;Cellular Component-ISS;Cellular Component-TAS;Cellular Component-IDA;Molecular Function-TAS;Molecular Function-IEA;Molecular Function-ISS;Molecular Function-ISO;Molecular Function-IDA;Biological Process-TAS;Molecula…	27	GO:0004471;GO:0004473;GO:0005739;GO:0005829;GO:0005975;GO:0006090;GO:0006099;GO:0006108;GO:0006118;GO:0006633;GO:0006741;GO:0008270;GO:0009055;GO:0009507;GO:0009725;GO:0009743;GO:0015976;GO:0019216;GO:0030145;GO:0042803;GO:0043531;GO:0050661;GO:0050897;GO:0051287;GO:0051289;GO:0072592;GO:1902031	malate dehydrogenase (decarboxylating) (NAD+) activity;malate dehydrogenase (decarboxylating) (NADP+) activity;mitochondrion;cytosol;carbohydrate metabolic process;pyruvate metabolic process;tricarboxylic acid cycle;malate metabolic process;obsolete electron transport;fatty acid biosynthetic process;NADP biosynthetic process;zinc ion binding;electron transfer activity;chloroplast;response to horm…	Molecular Function;Molecular Function;Cellular Component;Cellular Component;Biological Process;Biological Process;Biological Process;Biological Process;Biological Process;Biological Process;Biological Process;Molecular Function;Molecular Function;Cellular Component;Biological Process;Biological Process;Biological Process;Biological Process;Molecular Function;Molecular Function;Molecular Function;…	EC:1.1.1.38;EC:1.1.1.39;EC:1.1.1.40	Malate dehydrogenase (oxaloacetate-decarboxylating);Malate dehydrogenase (decarboxylating);Malate dehydrogenase (oxaloacetate-decarboxylating) (NADP(+))	noIPR;IPR001891;IPR037062;noIPR;IPR012301;IPR001891;noIPR;noIPR;IPR012302;noIPR;noIPR;IPR015884;noIPR;noIPR;IPR036291
PermPBO_1_(paired)_contig_100	---NA---	acgctcacctagatcccacaaaaggtgttggttcatatagacagcaggacggtggacatggaagtcgtaatccgctaaggagtgtgtaacaactcacctgccgaagcaactagccctgaaaatggatggcgctgaagcgggccacttatactccaccactggcgcaagtgtttggtgccagtgagtaggagggcgtgaaggttgttgtgcagctcgtggcgtgagccagagtgaaacggcctttagtgcagatcttggtggtagtag	267
PermPBO_1_(paired)_contig_1000	VPP1_RATRecName: Full=V-type proton ATPase 116 kDa subunit a isoform 1; Short=V-ATPase 116 kDa isoform a1; AltName: Full=Clathrin-coated vesicle/synaptic vesicle proton pump 116 kDa subunit; AltName: Full=Vacuolar adenosine triphosphatase subunit Ac116; AltName: Full=Vacuolar proton pump subunit 1; AltName: Full=Vacuolar proton translocating ATPase 116 kDa subunit a isoform 1	ataatccttccataagcaccaatatgccaacagttaaaatggcccagaaagcaaatacaatggtcaacataatgccaccaaaccaaccctgttgcttcagaccaatagacaagaccatattccataatacttcagcgagttgagcatgagccaatgacaaagcccacagacgcaaataggatgctgtatgcgaaacagaacctaatacatattcaattgtatgaattccttggtggatgaatatctcggacatttcctcttcttcatgatgggcacctccgccatgcgcagcaggttgaccattagacatgccaacttcagcatcactgccagttattggttgcacattaggatttttacgttgcttcatgatctgcaatggtttgcccaatagcataa…	2477	20	0.0E0	60.45%	swissprot	gi|139352|sp|P25286.1|VPP1_RATRecName: Full=V-type proton ATPase 116 kDa subunit a isoform 1 Short=V-ATPase 116 kDa isoform a1 AltName: Full=Clathrin-coated vesicle/synaptic vesicle proton pump 116 kDa subunit AltName: Full=Vacuolar adenosine triphosphatase subunit Ac116 AltName: Full=Vacuolar proton pump subunit 1 AltName: Full=Vacuolar proton translocating ATPase 116 kDa subunit a isoform 1;gi|…	Rattus norvegicus;Mus musculus;Xenopus laevis;Bos taurus;Xenopus tropicalis;Homo sapiens;Pongo abelii;Gallus gallus;Caenorhabditis elegans;Mus musculus;Homo sapiens;Mus musculus;Homo sapiens;Bos taurus;Dictyostelium discoideum;Schizosaccharomyces pombe 972h-;Neurospora crassa OR74A;Homo sapiens;Saccharomyces cerevisiae S288C;Arabidopsis thaliana	0.0E0;0.0E0;0.0E0;0.0E0;0.0E0;0.0E0;0.0E0;0.0E0;0.0E0;2.3E-179;4.7E-175;6.1E-141;3.8E-138;1.5E-137;5.4E-113;1.5E-109;6.4E-106;2.6E-102;1.1E-95;4.9E-77	838;839;831;838;837;837;837;838;905;833;840;856;856;854;815;831;856;830;840;821	609;606;605;609;611;608;611;609;613;592;599;602;602;602;586;571;608;589;582;229	399;400;388;400;392;398;398;389;382;384;375;345;342;341;326;303;315;322;286;147	65.52%;66.01%;64.13%;65.68%;64.16%;65.46%;65.14%;63.88%;62.32%;64.86%;62.60%;57.31%;56.81%;56.64%;55.63%;53.06%;51.81%;54.67%;49.14%;64.19%	72.67%;72.23%;72.80%;72.67%;73.00%;72.64%;73.00%;72.67%;67.73%;71.07%;71.31%;70.33%;70.33%;70.49%;71.90%;68.71%;71.03%;70.96%;69.29%;27.89%	73.76%;73.40%;73.27%;73.76%;74.00%;73.64%;74.00%;73.76%;74.24%;71.70%;72.55%;72.91%;72.91%;72.91%;70.97%;69.16%;73.64%;71.34%;70.49%;27.74%	4;4;4;4;4;4;4;4;4;4;4;4;4;4;3;4;3;4;3;4	-2;-2;-2;-2;-2;-2;-2;-2;-2;-2;-2;-2;-2;-2;-2;-2;-2;-2;-2;-2	139352;342187144;82177213;3915315;167016682;59803038;59799007;82174527;25453455;38372614;308153516;12644129;172046607;10720347;182702220;380865428;3929395;223634720;418296;75162529	P25286;Q9Z1G4;Q8AVM5;Q29466;A1A5G6;Q93050;Q5R422;Q9I8D0;P30628;Q920R6;Q9HBG4;P15920;Q9Y487;O97681;Q54E04;O13742;Q01290;Q13488;P32563;Q8W4S4	552.362;551.977;545.814;544.273;542.732;539.265;536.184;531.946;514.227;501.13;483.026;401.364;394.43;394.43;320.472;334.724;303.908;300.827;301.982;217.624	gi|139352|sp|P25286.1|VPP1_RATRecName: Full=V-type proton ATPase 116 kDa subunit a isoform 1 Short=V-ATPase 116 kDa isoform a1 AltName: Full=Clathrin-coated vesicle/synaptic vesicle proton pump 116 kDa subunit AltName: Full=Vacuolar adenosine triphosphatase subunit Ac116 AltName: Full=Vacuolar proton pump subunit 1 AltName: Full=Vacuolar proton translocating ATPase 116 kDa subunit a isoform 1	Rattus norvegicus	0.0E0	838	609	399	65.52%	72.67%	73.76%	4	-2	139352	P25286	552362	ATP6V0A4;ATP6V0A1;Atp6v0a1;TCIRG1;VHA-a3;unc-32;vatM;ATP6V0A1;TCIRG1;ATP6V0A2;ATP6V0A2;atp6v0a1;atp6v0a1;TCIRG1;VHA-a3;Atp6v0a1;ATP6V0A4;VHA-a3;VPH1;atp6v0a1;VHA-a3;vph1;ATP6V0A2;Atp6v0a1;Atp6v0a1;Atp6v0a4;unc-32;VPH1;Atp6v0a4;VHA-a3;ATP6V0A1;TCIRG1;unc-32;ATP6V0A4;ATP6V0A2;VHA-a3;vph1;Atp6v0a4;atp6v0a1;ATP6V0A1;Atp6v0a1;ATP6V0A2;Atp6v0a1;VPH1;ATP6V0A1;ATP6V0A2;ATP6V0A2;vatM;Atp6v0a4;Atp6v0a4;ATP…	9606;9601;10090;9606;3702;6239;44689;9606;9606;9913;9606;8364;8364;9606;3702;10090;9606;3702;559292;8364;3702;284812;9606;10116;10090;10090;6239;559292;10090;3702;9606;9606;6239;9606;9913;3702;284812;10090;8364;9606;10090;9606;10090;559292;9606;9606;9913;44689;10090;10090;9606;559292;10090;3702;10090;367110;9601;10090;8364;9913;44689;9606;9606;559292;44689;9606;3702;10090;9913;10090;10090;10090;5…			GO:0000331-IMP;GO:0000331-IDA;GO:0050830-IGI;GO:0043181-IMP;GO:0006911-IMP;GO:0001666-IMP;GO:0006955-TAS;GO:0006879-IMP;GO:0006879-IEA;GO:0006879-ISS;GO:0006879-ISO;GO:0009705-IDA;GO:0009507-IDA;GO:0007605-IMP;GO:0007605-IEA;GO:0007605-ISO;GO:0002119-IMP;GO:0001503-IMP;GO:0001503-IEA;GO:0001503-ISO;GO:0001669-IEA;GO:0001669-ISS;GO:0001669-IDA;GO:0005903-IEA;GO:0005903-IDA;GO:0005829-IEA;GO:000582…	contractile vacuole-IMP;contractile vacuole-IDA;defense response to Gram-positive bacterium-IGI;vacuolar sequestering-IMP;phagocytosis, engulfment-IMP;response to hypoxia-IMP;immune response-TAS;cellular iron ion homeostasis-IMP;cellular iron ion homeostasis-IEA;cellular iron ion homeostasis-ISS;cellular iron ion homeostasis-ISO;plant-type vacuole membrane-IDA;chloroplast-IDA;sensory perception o…	Cellular Component-IMP;Cellular Component-IDA;Biological Process-IGI;Biological Process-IMP;Biological Process-IMP;Biological Process-IMP;Biological Process-TAS;Biological Process-IMP;Biological Process-IEA;Biological Process-ISS;Biological Process-ISO;Cellular Component-IDA;Cellular Component-IDA;Biological Process-IMP;Biological Process-IEA;Biological Process-ISO;Biological Process-IMP;Biologic…	42	GO:0001503;GO:0001666;GO:0001669;GO:0002119;GO:0005764;GO:0005794;GO:0005829;GO:0005903;GO:0006911;GO:0007271;GO:0007588;GO:0009678;GO:0009705;GO:0009792;GO:0009941;GO:0010008;GO:0015078;GO:0015986;GO:0015991;GO:0015992;GO:0016241;GO:0016324;GO:0016471;GO:0030285;GO:0030670;GO:0031164;GO:0032119;GO:0033179;GO:0036442;GO:0040011;GO:0043068;GO:0043181;GO:0043195;GO:0043312;GO:0045735;GO:0050830;GO:…	ossification;response to hypoxia;acrosomal vesicle;nematode larval development;lysosome;Golgi apparatus;cytosol;brush border;phagocytosis, engulfment;synaptic transmission, cholinergic;excretion;hydrogen-translocating pyrophosphatase activity;plant-type vacuole membrane;embryo development ending in birth or egg hatching;chloroplast envelope;endosome membrane;proton transmembrane transporter activ…	Biological Process;Biological Process;Cellular Component;Biological Process;Cellular Component;Cellular Component;Cellular Component;Cellular Component;Biological Process;Biological Process;Biological Process;Molecular Function;Cellular Component;Biological Process;Cellular Component;Cellular Component;Molecular Function;Biological Process;Biological Process;Biological Process;Biological Process;…	EC:3.6.1.3;EC:3.6.1.15	Adenosinetriphosphatase;Nucleoside-triphosphate phosphatase	IPR002490;IPR002490;noIPR
PermPBO_1_(paired)_contig_1001	CUBN_DROMERecName: Full=Cubilin homolog; Flags: Precursor	attggatcaaagttattggcatcaaatgtagtgatggtcgagagcatctcatggtcattgtaaatcgtgaaaagtggagttcgtcccgtaccatttgttgacttaaaatcatccatattcaaaaactccaagcgaatccttaagcctttggtaactttgattctccaacggcaatgcatagggaaatacgttcttgtagggaggtgcatagtcaagtgtccagaatcgccagttatgtcttgcatacaggtgccactcagaaaattatatttgatggaaaaaccatggtgttgggtattcttggcgaaggtatggaatctcactatggtcctactgacatccaaatctatttgagtgccttttgtagtattgccgtagacatatgaaggtggtatgact…	679	20	1.4E-19	46.69%	swissprot	gi|1027923721|sp|Q9W332.3|CUBN_DROMERecName: Full=Cubilin homolog Flags: Precursor;gi|75074852|sp|Q9TU53.1|CUBN_CANFARecName: Full=Cubilin Flags: Precursor;gi|81870483|sp|O70244.2|CUBN_RATRecName: Full=Cubilin AltName: Full=460 kDa receptor AltName: Full=Glycoprotein 280 Short=gp280 AltName: Full=Intrinsic factor-cobalamin receptor AltName: Full=Intrinsic factor-vitamin B12 receptor Flags: Precur…	Drosophila melanogaster;Canis lupus familiaris;Rattus norvegicus;Homo sapiens;Mus musculus;Mus musculus;Homo sapiens;Mus musculus;Mus musculus;Xenopus laevis;Caenorhabditis elegans;Danio rerio;Mus musculus;Xenopus laevis;Homo sapiens;Mus musculus;Homo sapiens;Homo sapiens;Xenopus laevis;Mus musculus	1.4E-19;1.1E-10;2.8E-10;3.2E-8;8.2E-8;6.1E-7;6.9E-7;1.2E-6;2.0E-6;2.6E-6;3.1E-6;7.9E-6;2.7E-5;3.4E-5;4.4E-5;4.6E-5;5.2E-5;6.7E-5;7.3E-5;1.1E-4	3750;3620;3623;3623;3623;1012;449;1013;3564;1019;4047;1022;997;514;3565;427;3707;3487;928;3707	237;188;188;188;189;196;181;188;77;188;197;168;75;84;77;180;135;77;92;136	106;84;84;81;84;82;76;83;43;80;82;72;43;44;43;74;64;40;45;63	44.73%;44.68%;44.68%;43.09%;44.44%;41.84%;41.99%;44.15%;55.84%;42.55%;41.62%;42.86%;57.33%;52.38%;55.84%;41.11%;47.41%;51.95%;48.91%;46.32%	6.32%;5.19%;5.19%;5.19%;5.22%;19.37%;40.31%;18.56%;2.16%;18.45%;4.87%;16.44%;7.52%;16.34%;2.16%;42.15%;3.64%;2.21%;9.91%;3.67%	104.71%;83.06%;83.06%;83.06%;83.51%;86.60%;79.97%;83.06%;34.02%;83.06%;87.04%;74.23%;33.14%;37.11%;34.02%;79.53%;59.65%;34.02%;40.65%;60.09%	5;4;4;6;4;1;1;1;1;1;1;1;1;1;1;1;1;1;1;1	-3;-3;-3;-3;-3;-3;-3;-3;-3;-3;-3;-3;-3;-3;-3;-3;-3;-3;-3;-3	1027923721;75074852;81870483;311033498;341940516;81917906;74747554;81910506;341940407;82227731;218512157;18202070;81868648;2828509;38604975;81897071;257051058;116241318;112932;257051059	Q9W332;Q9TU53;O70244;O60494;Q9JLB4;Q9WVM6;Q5VXM1;Q62381;Q923L3;O57382;Q20911;O57460;Q9JJS0;P42664;Q96PZ7;Q8BQH6;Q7Z407;Q7Z408;P28824;Q80T79	90.5077;64.3142;63.1586;56.9954;55.8398;53.1434;52.7582;51.9878;51.6026;51.2174;51.2174;49.6766;48.1358;47.7506;47.7506;46.9802;47.3654;46.9802;46.595;46.595	gi|1027923721|sp|Q9W332.3|CUBN_DROMERecName: Full=Cubilin homolog Flags: Precursor	Drosophila melanogaster	1.4E-19	3750	237	106	44.73%	6.32%	104.71%	5	-3	1027923721	Q9W332	905077	Cubn;Cubn;tll1;CDCP2;Cubn;Cubn;CUBN;Cubn;Cubn;Tll1;tll2;Scube2;Cubn;Tll1;Tll2;CUBN;CUBN;tll1;Cubn;Cubn;CUBN;CUBN;CUBN;Tll2;CSMD1;CSMD1;Cubn;nrp1;CSMD2;Cubn;Cdcp2;Cubn;Tll2;Scube2;tll1;Cubn;tll1;Cubn;CUBN;Csmd3;P42664;Tll1;Cdcp2;CUBN;Scube2;tll2;Scube2;Scube2;tll1;Scube2;tll1;Tll1;CUBN;ZC116.3;CUBN;CUBN;CUBN;Tll1;CSMD3;Tll2;CUBN;Cubn;tll2;Cubn;Tll2;Cubn;Cubn;CUBN;CUBN;P42664;Scube2;Cubn;CSMD1;Cubn…	10116;10116;7955;9606;10116;10090;9606;7227;10090;10090;8355;10090;10116;10090;10090;9606;9606;7955;10116;10116;9615;9606;9615;10090;9606;9606;10116;8355;9606;10116;10090;10090;10090;10090;7955;10116;7955;7227;9606;10090;8355;10090;10090;9606;10090;8355;10090;10090;7955;10090;7955;10090;9606;6239;9606;9615;9606;10090;9606;10090;9606;10116;8355;10090;10090;10116;10090;9606;9606;8355;10090;10116;96…			GO:0001701-IDA;GO:0048632-IMP;GO:0005903-IEA;GO:0005903-ISO;GO:0005903-IDA;GO:0045880-IDA;GO:0005509-IEA;GO:0005905-IEA;GO:0005905-ISO;GO:0005905-IDA;GO:0031232-NAS;GO:0001707-IMP;GO:0030666-IDA;GO:0070207-IDA;GO:0038024-IMP;GO:0005515-IPI;GO:0097017-IMP;GO:0005518-IDA;GO:0030135-IDA;GO:0030139-IEA;GO:0030139-ISO;GO:0030139-IDA;GO:0071526-IEA;GO:0030492-IDA;GO:0015031-IEA;GO:0007411-IEA;GO:000995…	in utero embryonic development-IDA;negative regulation of skeletal muscle tissue growth-IMP;brush border-IEA;brush border-ISO;brush border-IDA;positive regulation of smoothened signaling pathway-IDA;calcium ion binding-IEA;clathrin-coated pit-IEA;clathrin-coated pit-ISO;clathrin-coated pit-IDA;extrinsic component of external side of plasma membrane-NAS;mesoderm formation-IMP;endocytic vesicle mem…	Biological Process-IDA;Biological Process-IMP;Cellular Component-IEA;Cellular Component-ISO;Cellular Component-IDA;Biological Process-IDA;Molecular Function-IEA;Cellular Component-IEA;Cellular Component-ISO;Cellular Component-IDA;Cellular Component-NAS;Biological Process-IMP;Cellular Component-IDA;Biological Process-IDA;Molecular Function-IMP;Molecular Function-IPI;Biological Process-IMP;Molecula…	13	GO:0005515;GO:0005886;GO:0009987;GO:0012505;GO:0031410;GO:0032501;GO:0043231;GO:0044281;GO:0044425;GO:0044446;GO:0071702;GO:0071705;GO:1901360	protein binding;plasma membrane;cellular process;endomembrane system;cytoplasmic vesicle;multicellular organismal process;intracellular membrane-bounded organelle;small molecule metabolic process;membrane part;intracellular organelle part;organic substance transport;nitrogen compound transport;organic cyclic compound metabolic process	Molecular Function;Cellular Component;Biological Process;Cellular Component;Cellular Component;Biological Process;Cellular Component;Biological Process;Cellular Component;Cellular Component;Biological Process;Biological Process;Biological Process			IPR000859;IPR035914;noIPR;IPR000859;IPR000859;IPR035914;IPR035914
PermPBO_1_(paired)_contig_1002	DYIN_DROMERecName: Full=Cytoplasmic dynein 1 intermediate chain; Short=DH IC; AltName: Full=Dynein intermediate chain, cytosolic; AltName: Full=Protein short wing	acttaaacctcatcactttgattcattttgagctcattcagggtagcattaaatctaggccattcatcccttgatggttgggccaaatgctctgccacatcgtagacatacaaatggccactgtcatctccaaccgtgacatgatgaccatttgccatccatgaaacacgattgagagcaggnnnnnnnnnnnnnnnnnnnnnnnnnnnnnnnnnnnnnnnnnnnnnnnnnnnnnnnnnnnnnnnnnnnnnnnnnnnnnnnnnnnnnnnnnnggagaccaagccacatccataacataatcggaattatcttcgaatgagtagagaggcttggtatctttcaatgaccacaatttgattgtccaatcgatggatgaggtaaggaacaaatggccaaaat…	1692	20	2.5E-104	61.17%	swissprot	gi|32470613|sp|Q24246.3|DYIN_DROMERecName: Full=Cytoplasmic dynein 1 intermediate chain Short=DH IC AltName: Full=Dynein intermediate chain, cytosolic AltName: Full=Protein short wing;gi|6647516|sp|O88487.1|DC1I2_MOUSERecName: Full=Cytoplasmic dynein 1 intermediate chain 2 AltName: Full=Cytoplasmic dynein intermediate chain 2 AltName: Full=Dynein intermediate chain 2, cytosolic Short=DH IC-2;gi|1…	Drosophila melanogaster;Mus musculus;Bos taurus;Homo sapiens/Pongo abelii;Rattus norvegicus;Mus musculus;Bos taurus;Homo sapiens;Rattus norvegicus;Dictyostelium discoideum;Rattus norvegicus;Mus musculus;Homo sapiens;Mus musculus;Schizosaccharomyces pombe 972h-;Heliocidaris crassispina;Homo sapiens;Heliocidaris crassispina;Bos taurus;Homo sapiens	2.5E-104;1.7E-61;2.0E-61;5.2E-61;1.2E-59;1.4E-58;1.5E-58;1.8E-58;1.9E-58;3.5E-37;1.1E-8;1.6E-7;4.3E-7;2.1E-6;2.2E-6;1.3E-5;2.5E-5;4.6E-5;8.0E-5;1.1E-4	663;612;612;638;638;628;608;645;643;654;803;807;848;535;544;702;536;597;702;605	304;136;136;136;136;136;136;136;136;153;154;154;155;164;135;151;164;144;148;144	202;107;107;107;106;107;107;107;107;90;69;67;68;74;68;72;70;71;78;71	66.45%;78.68%;78.68%;78.68%;77.94%;78.68%;78.68%;78.68%;78.68%;58.82%;44.81%;43.51%;43.87%;45.12%;50.37%;47.68%;42.68%;49.31%;52.70%;49.31%	45.85%;22.22%;22.22%;21.32%;21.32%;21.66%;22.37%;21.09%;21.15%;23.39%;19.18%;19.08%;18.28%;30.65%;24.82%;21.51%;30.60%;24.12%;21.08%;23.80%	53.90%;24.11%;24.11%;24.11%;24.11%;24.11%;24.11%;24.11%;24.11%;27.13%;27.30%;27.30%;27.48%;29.08%;23.94%;26.77%;29.08%;25.53%;26.24%;25.53%	4;3;3;3;3;3;3;3;3;3;1;1;1;1;2;1;1;1;1;1	-2;-3;-3;-3;-3;-3;-3;-3;-3;-3;-3;-3;-3;-3;-2;-3;-3;-3;-3;-3	32470613;6647516;122144207;23503058/75070338;2494211;341940423;122135300;6647481;2494210;166203482;81908702;378524983;74756797;88909720;156630497;2494214;88985038;2494216;124021008;311033373	Q24246;O88487;Q0III3;Q5NVM2/Q13409;Q62871;O88485;Q29RQ3;O14576;Q63100;P54703;Q4V8G4;E9PYY5;Q5VTH9;Q5U4F6;O94518;Q16959;Q96EX3;Q16960;Q32KS2;Q9GZS0	331.257;192.2;191.815;191.045;187.963;188.734;188.734;188.348;188.348;141.354;61.6178;58.151;56.6102;54.299;53.9138;51.9878;50.8322;50.0618;49.2914;48.9062	gi|32470613|sp|Q24246.3|DYIN_DROMERecName: Full=Cytoplasmic dynein 1 intermediate chain Short=DH IC AltName: Full=Dynein intermediate chain, cytosolic AltName: Full=Protein short wing	Drosophila melanogaster	2.5E-104	663	304	202	66.45%	45.85%	53.90%	4	-2	32470613	Q24246	331257	Dync1i2;DNAI1;sw;DYNC1I1;DYNC1I2;DNAI1;Dync1i1;Dync1i2;DNAI1;Wdr34;DYNC1I2;Dync1i1;sw;Dync1i2;Dync1i1;DYNC1I1;Dync1i1;Q16959;WDR34;sw;DNAI2;dic1;Wdr78;DYNC1I1;DYNC1I1;dic1;DYNC1I2;DYNC1I1;Dync1i1;Dync1i1;Dync1i2;DYNC1I1;DYNC1I2;DYNC1I2;dic1;Dync1i1;Wdr78;Dync1i1;DYNC1I2;DYNC1I2;Wdr78;DYNC1I1;sw;sw;Dync1i2;Dync1i2;DYNC1I1;DYNC1I1;DYNC1I2;Q16959;dicA;sw;DYNC1I1;DYNC1I2;Dync1i1;sw;DYNC1I2;DNAI1;Wdr3…	10090;9913;7227;9913;9601;9913;10116;10116;9913;10090;9606;10116;7227;10116;10090;9606;10090;1043166;9606;7227;9606;284812;10090;9606;9606;284812;9606;9913;10090;10116;10090;9606;9606;9913;284812;10090;10090;10090;9606;9913;10116;9606;7227;7227;10116;10116;9913;9606;9606;1043166;44689;7227;9913;9913;10090;7227;9606;9913;10090;9606;10116;9606;10116;10090;10090;10116;9606;284812;9913;10116;9606;722…			GO:0030426-IDA;GO:0005868-IEA;GO:0005868-ISS;GO:0005868-TAS;GO:0005868-ISO;GO:0005868-IDA;GO:0005868-IBA;GO:0005868-IPI;GO:0030989-IMP;GO:0051642-IMP;GO:0051321-IEA;GO:0030507-IEA;GO:0030507-ISO;GO:0030507-IDA;GO:0005829-N/A;GO:0005829-TAS;GO:0005829-ISO;GO:0005829-IDA;GO:0034501-IMP;GO:0010977-IMP;GO:0030981-IDA;GO:0048471-ISS;GO:0048471-IDA;GO:0010970-IBA;GO:0051645-IMP;GO:0030424-IDA;GO:003612…	growth cone-IDA;cytoplasmic dynein complex-IEA;cytoplasmic dynein complex-ISS;cytoplasmic dynein complex-TAS;cytoplasmic dynein complex-ISO;cytoplasmic dynein complex-IDA;cytoplasmic dynein complex-IBA;cytoplasmic dynein complex-IPI;dynein-driven meiotic oscillatory nuclear movement-IMP;centrosome localization-IMP;meiotic cell cycle-IEA;spectrin binding-IEA;spectrin binding-ISO;spectrin binding-I…	Cellular Component-IDA;Cellular Component-IEA;Cellular Component-ISS;Cellular Component-TAS;Cellular Component-ISO;Cellular Component-IDA;Cellular Component-IBA;Cellular Component-IPI;Biological Process-IMP;Biological Process-IMP;Biological Process-IEA;Molecular Function-IEA;Molecular Function-ISO;Molecular Function-IDA;Cellular Component-N/A;Cellular Component-TAS;Cellular Component-ISO;Cellular…	46	GO:0000777;GO:0000922;GO:0001754;GO:0005634;GO:0005739;GO:0005765;GO:0005813;GO:0005829;GO:0005868;GO:0005871;GO:0005874;GO:0006888;GO:0007051;GO:0007062;GO:0007291;GO:0007420;GO:0008017;GO:0008088;GO:0008091;GO:0008574;GO:0010389;GO:0010977;GO:0016032;GO:0019886;GO:0030426;GO:0030507;GO:0030670;GO:0034452;GO:0034501;GO:0036464;GO:0043025;GO:0045298;GO:0045503;GO:0045504;GO:0048471;GO:0051298;GO:…	condensed chromosome kinetochore;spindle pole;eye photoreceptor cell differentiation;nucleus;mitochondrion;lysosomal membrane;centrosome;cytosol;cytoplasmic dynein complex;kinesin complex;microtubule;ER to Golgi vesicle-mediated transport;spindle organization;sister chromatid cohesion;sperm individualization;brain development;microtubule binding;axo-dendritic transport;spectrin;ATP-dependent micr…	Cellular Component;Cellular Component;Biological Process;Cellular Component;Cellular Component;Cellular Component;Cellular Component;Cellular Component;Cellular Component;Cellular Component;Cellular Component;Biological Process;Biological Process;Biological Process;Biological Process;Biological Process;Molecular Function;Biological Process;Cellular Component;Molecular Function;Biological Process;…	EC:3.6.1.3;EC:3.6.1.15;EC:3.6.4.4	Adenosinetriphosphatase;Nucleoside-triphosphate phosphatase;Plus-end-directed kinesin ATPase	IPR015943;noIPR;noIPR;IPR036322
PermPBO_1_(paired)_contig_1003	CHAO_TRICARecName: Full=Chaoptin; AltName: Full=Photoreceptor cell-specific membrane protein	ggccaaaattgctggttctgcagaatctggatttgtccaacaatcaaatcgaatatattcaaatggatgctttgctgggattcgattccctaagaactctgatattagccaataatagtatacaccaatgggccgacataaatcccagtggtnnnnnnnnnnnnnnnnnnnnnntcaaaatgccattaatctacaacgtttggttttgagtggaaatcaattgaatacttttactacagatgaccagcagaaagtgattgttagtgaatcattaacacatttggaattggaaaattgtggcattaccaaggcaggaggagatttactgatacaaaatatgccaaatttgcaaagtttaaatttaaatagcaatcctttaaactcggtgggctcgctacc…	2345	20	7.6E-15	48.41%	swissprot	gi|14423663|sp|P82963.1|CHAO_TRICARecName: Full=Chaoptin AltName: Full=Photoreceptor cell-specific membrane protein;gi|75027275|sp|Q9VPF0.2|ATK_DROMERecName: Full=Protein artichoke Flags: Precursor;gi|519882855|sp|F7D3V9.2|LGR5_XENTRRecName: Full=Leucine-rich repeat-containing G-protein coupled receptor 5 Flags: Precursor;gi|2498124|sp|P70389.1|ALS_MOUSERecName: Full=Insulin-like growth factor-bi…	Tribolium castaneum;Drosophila melanogaster;Xenopus tropicalis;Mus musculus;Xenopus laevis;Rattus norvegicus;Caenorhabditis elegans;Bos taurus;Mus musculus;Rattus norvegicus;Homo sapiens;Homo sapiens;Mus musculus;Homo sapiens/Macaca fascicularis;Rattus norvegicus;Mus musculus;Homo sapiens;Homo sapiens;Mus musculus;Gloydius brevicaudus siniticus	7.6E-15;7.8E-14;8.0E-14;5.1E-13;1.5E-12;3.0E-12;4.8E-12;1.3E-11;1.4E-11;1.5E-11;1.5E-11;2.3E-11;2.6E-11;3.8E-11;5.6E-11;6.1E-11;8.5E-11;9.0E-11;2.0E-10;2.6E-10	782;1535;902;603;902;907;881;907;636;636;605;635;907;581;582;582;907;951;951;331	183;242;295;174;295;296;247;295;158;157;182;158;296;180;180;180;295;233;295;140	90;122;132;95;131;129;120;129;85;85;93;82;128;87;87;87;128;116;131;73	49.18%;50.41%;44.75%;54.60%;44.41%;43.58%;48.58%;43.73%;53.80%;54.14%;51.10%;51.90%;43.24%;48.33%;48.33%;48.33%;43.39%;49.79%;44.41%;52.14%	23.40%;15.77%;32.71%;28.86%;32.71%;32.64%;28.04%;32.52%;24.84%;24.69%;30.08%;24.88%;32.64%;30.98%;30.93%;30.93%;32.52%;24.50%;31.02%;42.30%	23.41%;30.96%;37.74%;22.26%;37.74%;37.87%;31.60%;37.74%;20.21%;20.09%;23.28%;20.21%;37.87%;23.03%;23.03%;23.03%;37.74%;29.81%;37.74%;17.91%	2;5;3;4;2;2;3;3;1;1;4;1;2;2;2;2;3;3;3;2	2;2;2;2;2;2;2;2;2;2;2;2;2;2;2;2;2;2;2;2	14423663;75027275;519882855;2498124;519882068;519882561;75020738;519882957;62286931;298351719;543800;62286924;254763312;68052376/68052341;425936284;68052348;21542118;212286375;158514044;7994665	P82963;Q9VPF0;F7D3V9;P70389;E5DHB5;D4AC13;Q965M2;F1MT22;Q80XU8;D4ABX8;P35858;Q6PJG9;Q9Z1P4;Q9BGP6/Q86VH5;D3ZAL8;Q8BZ81;O75473;Q9BXB1;A2ARI4;O93233	82.4185;79.337;79.337;76.2554;75.0998;73.9442;73.559;72.0182;71.633;71.633;71.633;70.8626;70.8626;70.0922;69.707;69.3218;69.3218;69.3218;68.1662;66.2402	gi|14423663|sp|P82963.1|CHAO_TRICARecName: Full=Chaoptin AltName: Full=Photoreceptor cell-specific membrane protein	Tribolium castaneum	7.6E-15	782	183	90	49.18%	23.40%	23.41%	2	2	14423663	P82963	824185	LGR5;Lgr5;LGR5;LGR4;LGR5;LRRTM3;LGR5;Lgr5;Lgr5;LRRTM3;Lgr5;LGR4;Lgr5;LRRTM3;LGR4;Lrfn4;Lgr5;Lrrtm3;LGR4;LGR4;LRFN4;LGR4;LGR4;Lgr5;IGFALS;Lgr5;sma-10;IGFALS;atk;lgr5-a;Lgr4;Lrfn4;LGR4;LGR5;Lrrtm3;Lgr5;Lgr5;LGR5;Lgr5;LRRTM3;Lgr5;Lgr5;Lgr5;LGR4;Lgr5;Lrrtm3;Lgr4;Lgr5;Lgr5;Lgr5;Lrrtm3;Lrfn4;atk;LGR5;LGR5;lgr5-a;sma-10;LRRTM3;Lrfn4;LGR4;Lgr4;Lrfn4;sma-10;atk;Lgr4;LGR4;LGR4;Lrrtm3;Lgr4;Lgr4;LGR5;LGR4;LG…	9606;10090;9913;9606;9606;9606;9606;10090;10116;9606;10090;9606;10090;9606;9606;10090;10090;10116;9606;9606;9606;9606;9606;10090;9606;10116;6239;9606;7227;8355;10090;10116;9606;9606;10116;10090;10090;9606;10116;9541;10116;10116;10116;9606;10116;10090;10090;10116;10116;10090;10116;10090;7227;9913;9913;8355;6239;9606;10090;9606;10090;10116;6239;7227;10090;9606;9606;10090;10090;10090;9606;9606;9606;…	543800;543800;543800;543800	UniProt;UniProt;UniProt;UniProt	GO:0007409-IBA;GO:0045087-IEA;GO:0050673-IMP;GO:0050673-IEA;GO:0001942-IMP;GO:0001942-IEA;GO:0001942-ISO;GO:0001942-IGI;GO:0048511-IEA;GO:0072224-IMP;GO:0072224-IEA;GO:0032922-IMP;GO:0032922-IEA;GO:0032922-ISS;GO:0050710-IMP;GO:0050710-IEA;GO:0050710-ISS;GO:0051965-IEA;GO:0051965-ISO;GO:0051965-IDA;GO:0019834-IEA;GO:0035239-IMP;GO:0035239-IEA;GO:0061290-IMP;GO:0061290-IEA;GO:0007283-IMP;GO:000728…	axonogenesis-IBA;innate immune response-IEA;epithelial cell proliferation-IMP;epithelial cell proliferation-IEA;hair follicle development-IMP;hair follicle development-IEA;hair follicle development-ISO;hair follicle development-IGI;rhythmic process-IEA;metanephric glomerulus development-IMP;metanephric glomerulus development-IEA;circadian regulation of gene expression-IMP;circadian regulation of …	Biological Process-IBA;Biological Process-IEA;Biological Process-IMP;Biological Process-IEA;Biological Process-IMP;Biological Process-IEA;Biological Process-ISO;Biological Process-IGI;Biological Process-IEA;Biological Process-IMP;Biological Process-IEA;Biological Process-IMP;Biological Process-IEA;Biological Process-ISS;Biological Process-IMP;Biological Process-IEA;Biological Process-ISS;Biologic…	27	GO:0001656;GO:0005515;GO:0005615;GO:0005886;GO:0007166;GO:0007423;GO:0009653;GO:0009888;GO:0009966;GO:0030154;GO:0031012;GO:0031224;GO:0031323;GO:0035295;GO:0038023;GO:0043231;GO:0044444;GO:0044446;GO:0048522;GO:0048523;GO:0051094;GO:0051171;GO:0051240;GO:0060255;GO:0080090;GO:0120036;GO:2000026	metanephros development;protein binding;extracellular space;plasma membrane;cell surface receptor signaling pathway;sensory organ development;anatomical structure morphogenesis;tissue development;regulation of signal transduction;cell differentiation;extracellular matrix;intrinsic component of membrane;regulation of cellular metabolic process;tube development;signaling receptor activity;intracell…	Biological Process;Molecular Function;Cellular Component;Cellular Component;Biological Process;Biological Process;Biological Process;Biological Process;Biological Process;Biological Process;Cellular Component;Cellular Component;Biological Process;Biological Process;Molecular Function;Cellular Component;Cellular Component;Cellular Component;Biological Process;Biological Process;Biological Process;…			noIPR;IPR032675;IPR032675;IPR032675;IPR001611;IPR001611;IPR001611;noIPR;noIPR;noIPR;noIPR;noIPR;IPR001611;IPR001611;IPR001611;IPR001611;IPR001611;IPR001611;IPR001611;IPR001611;IPR001611;IPR001611;IPR001611;IPR001611;noIPR
PermPBO_1_(paired)_contig_1004	---NA---	gacgctgcggcgcgctgttcagacgaccaatagagtttaataccttactaaaaatcaaccatgatgggatgccccctaattagagatattagagtgctctatgcatcgtcacttaataaggtgatcgtgtgtctgactggcgactcgtgctcgacnnnnnnnnnnnnnnnnnnnnnnnnnnnnnnnnnnnnnnnnnnnnnnnnnnnnnnnnnnnnnnnnnnnnnnnnnnnnnnnnnnnnnnnnnnnnnnnnnnnnnnnnnnnnnnnnnnnnnnnnnnnnnnnnnnnnnnnnnnnnnnnnnnnnnnnnnnnccgggtcttgcttctgtcatcaacattcttggtgacctctttcgcatgcttactaaaaacgaagtggcaatcgtacgtcacaccaaaca…	445
PermPBO_1_(paired)_contig_1005	FBP1_STRPURecName: Full=Fibropellin-1; AltName: Full=Epidermal growth factor-related protein 1; AltName: Full=Fibropellin-I; AltName: Full=SpEGF I; AltName: Full=UEGF-1; Flags: Precursor	atgaaaactacgttgtctacttccccaatttcaatctaaccatgagagatcctggaaattatggtgaacttgccatgatcactttgcccaagtatgtacaagctcgttttgtgattttgggtattgtcagctacatggataacgcctgtttgaaattcgaattgatgggttgtgaagagcccaagaaggaacctctactaggctatgactatggctactcaccttgcgtagacaacgagccgccaatcttccagaattgtcctcaacaaccgattgtagtgaaacgtgatgatgtgggtgcaatcttgccagtgaactttacagagcccactgctgtggataactcaggatccatagcccgtttggaagtgaaaccacagaatttcaagactccttcgt…	6330	20	2.6E-102	51.21%	swissprot	gi|1345964|sp|P10079.2|FBP1_STRPURecName: Full=Fibropellin-1 AltName: Full=Epidermal growth factor-related protein 1 AltName: Full=Fibropellin-I AltName: Full=SpEGF I AltName: Full=UEGF-1 Flags: Precursor;gi|20138876|sp|O35516.1|NOTC2_MOUSERecName: Full=Neurogenic locus notch homolog protein 2 Short=Notch 2 AltName: Full=Motch B Contains: RecName: Full=Notch 2 extracellular truncation Contains: R…	Strongylocentrotus purpuratus;Mus musculus;Drosophila melanogaster;Danio rerio;Rattus norvegicus;Homo sapiens;Homo sapiens;Xenopus tropicalis;Rattus norvegicus;Mus musculus;Cricetulus griseus;Xenopus laevis;Rattus norvegicus;Homo sapiens;Mus musculus;Danio rerio;Homo sapiens;Homo sapiens;Mus musculus;Danio rerio	2.6E-102;1.8E-95;2.9E-95;4.2E-95;5.6E-95;3.8E-93;4.4E-93;4.0E-92;4.9E-92;2.6E-91;9.0E-91;1.4E-89;2.5E-84;2.8E-84;3.7E-84;3.3E-80;1.4E-79;2.8E-79;3.7E-79;2.0E-78	1064;2470;2703;2437;2471;2555;2471;2522;2531;2531;2527;2524;2319;2321;2318;1213;3165;1218;1964;1242	432;482;487;498;482;481;437;469;509;509;509;507;481;481;481;450;484;467;514;457	253;246;259;248;247;241;249;241;252;251;251;248;247;247;246;235;246;236;238;234	58.56%;51.04%;53.18%;49.80%;51.24%;50.10%;56.98%;51.39%;49.51%;49.31%;49.31%;48.92%;51.35%;51.35%;51.14%;52.22%;50.83%;50.54%;46.30%;51.20%	40.60%;19.51%;18.02%;20.43%;19.51%;18.83%;17.69%;18.60%;20.11%;20.11%;20.14%;20.09%;20.74%;20.72%;20.75%;37.10%;15.29%;38.34%;26.17%;36.80%	20.47%;22.84%;23.08%;23.60%;22.84%;22.80%;20.71%;22.23%;24.12%;24.12%;24.12%;24.03%;22.80%;22.80%;22.80%;21.33%;22.94%;22.13%;24.36%;21.66%	20;20;20;20;20;20;20;20;20;20;20;20;20;20;20;14;17;10;20;9	2;2;2;2;2;2;2;2;2;2;2;2;2;2;2;2;2;2;2;2	1345964;20138876;17380387;1171748;20138817;206729936;143811429;576011265;550544298;384872684;550540868;1709335;20138821;322510053;2494294;20455035;338817908;20455033;2506381;20455036	P10079;O35516;P07207;P46530;Q9QW30;P46531;Q04721;A2RUV0;Q07008;Q01705;G3I6Z6;P21783;Q9R172;Q9UM47;Q61982;Q90Y54;Q5T1H1;P78504;P31695;Q90Y57	359.377;313.153;313.923;324.324;310.457;309.301;322.013;311.997;312.383;309.686;308.145;303.138;284.648;284.648;284.263;277.715;280.026;271.552;269.626;268.47	gi|1345964|sp|P10079.2|FBP1_STRPURecName: Full=Fibropellin-1 AltName: Full=Epidermal growth factor-related protein 1 AltName: Full=Fibropellin-I AltName: Full=SpEGF I AltName: Full=UEGF-1 Flags: Precursor	Strongylocentrotus purpuratus	2.6E-102	1064	432	253	58.56%	40.60%	20.47%	20	2	1345964	P10079	359377	notch1a;NOTCH1;NOTCH1;NOTCH1;EGF1;NOTCH1;NOTCH1;NOTCH2;JAG1;NOTCH1;N;NOTCH1;notch1;notch1;NOTCH1;Notch1;NOTCH1;NOTCH1;NOTCH1;Notch1;Notch1;Notch1;N;Notch1;notch1a;Notch1;Notch1;NOTCH1;jag1b;NOTCH1;NOTCH2;Notch1;NOTCH1;Notch2;Notch2;N;NOTCH1;Notch1;NOTCH2;NOTCH1;Notch3;Notch1;NOTCH1;Notch3;Notch1;Notch1;Notch1;Notch1;Notch1;Notch1;NOTCH1;Notch4;Notch1;Notch1;Notch3;notch1;Notch1;NOTCH1;Notch3;Notc…	7955;10029;9606;9606;7668;9606;9606;9606;9606;9606;7227;9606;8355;8364;9606;10090;9606;9606;10029;10090;10090;10090;7227;10090;7955;10090;10090;9606;7955;9606;9606;10116;9606;10116;10116;7227;9606;10090;9606;9606;10116;10090;9606;10090;10090;10116;10116;10116;10090;10116;10029;10090;10116;10116;10116;8355;10090;9606;10090;10116;10116;9606;10116;10116;10090;10090;10090;9606;9606;7227;10090;9606;10…			GO:0042491-IEA;GO:0001701-IMP;GO:0001701-IEA;GO:0001701-ISO;GO:0001944-IMP;GO:0001947-IEA;GO:0001947-ISS;GO:0001947-ISO;GO:0001947-IGI;GO:0001708-IMP;GO:0001708-IEA;GO:0001708-NAS;GO:0001708-TAS;GO:0001708-ISO;GO:0001709-NAS;GO:0001709-TAS;GO:0001709-IDA;GO:0030027-ISS;GO:0022408-IDA;GO:0007368-IMP;GO:0007368-IEA;GO:0007368-ISS;GO:0007368-ISO;GO:0045766-IMP;GO:0001953-IDA;GO:0046982-IEA;GO:004698…	inner ear auditory receptor cell differentiation-IEA;in utero embryonic development-IMP;in utero embryonic development-IEA;in utero embryonic development-ISO;vasculature development-IMP;heart looping-IEA;heart looping-ISS;heart looping-ISO;heart looping-IGI;cell fate specification-IMP;cell fate specification-IEA;cell fate specification-NAS;cell fate specification-TAS;cell fate specification-ISO;c…
PermPBO_1_(paired)_contig_1006	SRPK3_HUMANRecName: Full=SRSF protein kinase 3; AltName: Full=Muscle-specific serine kinase 1; Short=MSSK-1; AltName: Full=Serine/arginine-rich protein-specific kinase 3; Short=SR-protein-specific kinase 3; AltName: Full=Serine/threonine-protein kinase 23	attgaagaaaacctgcaaccataagcagcgagcagcgtttgagctgagataagttgacccgatttctacgtttttgtttttgtattctatcgccgcctcgaagtaaacacatatagaaaatgaacaacaaggctgacgtcaacagacgggttttgactatccaagccaaaaagaagaggcacaagccaaataagaaacgtggaaaagcgaacggcaattctggttgtggccaacaacagcatatgtctcaaaatgaaataaacgatgcaaacccaacaccatctgatgttattaacaatcatctccaggatgacacaaatgatttaaagtcgcnnnnnnncagatgtttgcggcatatcaccaaaaatatcaaaatcattttgtgctgcaccctcgtca…	3269	20	4.0E-78	75.34%	swissprot	gi|332278151|sp|Q9UPE1.2|SRPK3_HUMANRecName: Full=SRSF protein kinase 3 AltName: Full=Muscle-specific serine kinase 1 Short=MSSK-1 AltName: Full=Serine/arginine-rich protein-specific kinase 3 Short=SR-protein-specific kinase 3 AltName: Full=Serine/threonine-protein kinase 23;gi|20140352|sp|Q9Z0G2.1|SRPK3_MOUSERecName: Full=SRSF protein kinase 3 AltName: Full=Muscle-specific serine kinase 1 Short=…	Homo sapiens;Mus musculus;Sus scrofa;Mus musculus;Homo sapiens;Homo sapiens;Pongo abelii;Mus musculus;Caenorhabditis elegans;Caenorhabditis briggsae;Saccharomyces cerevisiae S288C;Schizosaccharomyces pombe 972h-;Physarum polycephalum;Dictyostelium discoideum;Acanthamoeba polyphaga mimivirus;Arabidopsis thaliana;Arabidopsis thaliana;Dictyostelium discoideum;Arabidopsis thaliana;Homo sapiens	4.0E-78;5.5E-78;1.4E-77;4.6E-77;9.9E-77;1.7E-75;2.0E-75;2.5E-74;2.0E-66;9.9E-66;1.5E-55;1.4E-53;6.6E-53;1.1E-47;2.7E-27;3.4E-24;1.4E-23;7.2E-23;3.0E-22;2.9E-20	567;565;566;681;688;655;655;648;1003;1132;742;544;426;656;542;427;467;932;400;484	162;162;162;162;162;162;162;162;165;165;162;162;162;163;178;158;158;156;158;150	142;142;142;144;144;143;143;142;131;132;122;115;122;114;96;92;93;94;91;93	87.65%;87.65%;87.65%;88.89%;88.89%;88.27%;88.27%;87.65%;79.39%;80.00%;75.31%;70.99%;75.31%;69.94%;53.93%;58.23%;58.86%;60.26%;57.59%;62.00%	28.57%;28.67%;28.62%;23.79%;23.55%;24.73%;24.73%;25.00%;16.45%;14.58%;21.83%;29.78%;38.03%;24.85%;32.84%;37.00%;33.83%;16.74%;39.50%;30.99%	14.87%;14.87%;14.87%;14.87%;14.87%;14.87%;14.87%;14.87%;15.14%;15.14%;14.87%;14.87%;14.87%;14.96%;16.34%;14.50%;14.50%;14.32%;14.50%;13.77%	2;2;2;2;2;2;2;2;2;2;2;2;2;2;2;2;2;2;2;2	1;1;1;1;1;1;1;1;3;3;3;3;1;3;3;1;1;1;1;1	332278151;20140352;327488457;68566064;300669676;209572680;68053272;68053248;56757643;306526242;2499619;19858892;122012643;74860366;82050816;1703200;26454604;74997057;5915680;206729857	Q9UPE1;Q9Z0G2;B8Y466;O54781;P78362;Q96SB4;Q5RD27;O70551;Q03563;Q61IS6;Q03656;P36616;Q45FA5;Q86A12;Q5UQ24;P51567;P51566;Q54UA9;P51568;P49759	270.781;270.396;269.24;271.166;270.396;266.159;265.774;262.692;246.514;245.743;210.305;200.29;194.897;185.267;121.324;110.538;108.997;109.383;103.99;98.9821	gi|332278151|sp|Q9UPE1.2|SRPK3_HUMANRecName: Full=SRSF protein kinase 3 AltName: Full=Muscle-specific serine kinase 1 Short=MSSK-1 AltName: Full=Serine/arginine-rich protein-specific kinase 3 Short=SR-protein-specific kinase 3 AltName: Full=Serine/threonine-protein kinase 23	Homo sapiens	4.0E-78	567	162	142	87.65%	28.57%	14.87%	2	1	332278151	Q9UPE1	270781	SRPK3;Srpk2;Srpk2;MIMI_L205;MIMI_L205;SRPK1;SKY1;SRPK3;Srpk3;clkA;SRPK2;SRPK1;SKY1;CLK1;SRPK2;SRPK1;dsk1;CLK1;AFC2;CLK1;Srpk1;CLK1;AFC1;SRPK2;SRPK3;spk-1;Srpk1;AFC3;SRPK2;spk-1;dsk1;SRPK1;SRPK1;dsk1;SRPK2;MIMI_L205;Q45FA5;CLK1;dsk1;SRPK1;dsk1;SRPK1;SKY1;Srpk2;SRPK1;SRPK3;Srpk2;SKY1;SRPK3;Srpk2;dsk1;spk-1;sky1;SRPK3;spk-1;Srpk2;SRPK2;Srpk1;MIMI_L205;dsk1;Srpk2;Srpk1;Srpk2;SRPK2;spk-1;SRPK2;SRPK2;S…	9823;10090;10090;212035;212035;9601;559292;9823;10090;44689;9606;9601;559292;9606;9606;9606;284812;9606;3702;9606;10090;9606;3702;9606;9606;6238;10090;3702;9606;6239;284812;9606;9606;284812;9606;212035;5791;9606;284812;9606;284812;9606;559292;10090;9606;9606;10090;559292;9823;10090;284812;6239;44689;9823;6238;10090;9606;10090;212035;284812;10090;10090;10090;9606;6239;9606;9606;10090;9606;9606;284…			GO:0045087-IC;GO:0003723-N/A;GO:0042493-IMP;GO:0005829-IEA;GO:0005829-ISO;GO:0005829-IDA;GO:0016363-IEA;GO:0035556-IEA;GO:0035556-NAS;GO:0035556-ISS;GO:0035556-ISO;GO:0035556-IDA;GO:0035556-IBA;GO:0018105-IEA;GO:0018108-IEA;GO:0018107-IEA;GO:0046777-IEA;GO:0046777-IDA;GO:0006355-TAS;GO:0006873-IMP;GO:0007049-IEA;GO:0006397-IEA;GO:0006397-IDA;GO:0005783-IEA;GO:0005515-IPI;GO:0051457-IMP;GO:0050684…	innate immune response-IC;RNA binding-N/A;response to drug-IMP;cytosol-IEA;cytosol-ISO;cytosol-IDA;nuclear matrix-IEA;intracellular signal transduction-IEA;intracellular signal transduction-NAS;intracellular signal transduction-ISS;intracellular signal transduction-ISO;intracellular signal transduction-IDA;intracellular signal transduction-IBA;peptidyl-serine phosphorylation-IEA;peptidyl-tyrosine…	Biological Process-IC;Molecular Function-N/A;Biological Process-IMP;Cellular Component-IEA;Cellular Component-ISO;Cellular Component-IDA;Cellular Component-IEA;Biological Process-IEA;Biological Process-NAS;Biological Process-ISS;Biological Process-ISO;Biological Process-IDA;Biological Process-IBA;Biological Process-IEA;Biological Process-IEA;Biological Process-IEA;Biological Process-IEA;Biologica…	32	GO:0000287;GO:0001525;GO:0004674;GO:0004715;GO:0005524;GO:0005654;GO:0005730;GO:0005783;GO:0005829;GO:0005886;GO:0006376;GO:0007059;GO:0007519;GO:0008284;GO:0009069;GO:0009792;GO:0016021;GO:0016363;GO:0030003;GO:0035063;GO:0035092;GO:0035556;GO:0042307;GO:0042493;GO:0043525;GO:0045070;GO:0045071;GO:0045087;GO:0045787;GO:0046777;GO:0048026;GO:0071889	magnesium ion binding;angiogenesis;protein serine/threonine kinase activity;non-membrane spanning protein tyrosine kinase activity;ATP binding;nucleoplasm;nucleolus;endoplasmic reticulum;cytosol;plasma membrane;mRNA splice site selection;chromosome segregation;skeletal muscle tissue development;positive regulation of cell proliferation;serine family amino acid metabolic process;embryo development…	Molecular Function;Biological Process;Molecular Function;Molecular Function;Molecular Function;Cellular Component;Cellular Component;Cellular Component;Cellular Component;Cellular Component;Biological Process;Biological Process;Biological Process;Biological Process;Biological Process;Biological Process;Cellular Component;Cellular Component;Biological Process;Biological Process;Biological Process;…	EC:2.7.10;EC:2.7.11;EC:2.7.10.2	Transferring phosphorus-containing groups;Transferring phosphorus-containing groups;Non-specific protein-tyrosine kinase	IPR000719;noIPR;noIPR;noIPR;noIPR;IPR017441;IPR008271;IPR000719;noIPR;IPR011009
PermPBO_1_(paired)_contig_1007	PPIA_DROMERecName: Full=Peptidyl-prolyl cis-trans isomerase; Short=PPIase; AltName: Full=Cyclophilin; AltName: Full=Cyclosporin A-binding protein; AltName: Full=Rotamase	aaaatatatttatatatagttggttgcttgatttttgtttttatgtgtggctattgttgatgttgtggcataaacgcactttgtgtgggtggtagatgcggaggatgtttacatagaaccacaatcactgacaacgatcttcttgctcgtcttgcccgattgagaaccatagccttcgatttgtttaacaacatcaataccatcaacaacttgaccaaagacaacatgcttgttgtccaaccaagcggtctttacggtacagataaagaattgagagccgttggtattgggaccagcattagccatggacaagatgccggggccggtatgcttcaaagtgaagttctcatcggcgaatttgttgccatagatggattttccgccagtgccattgtgatt…	721	20	4.5E-110	86.84%	swissprot	gi|47117835|sp|P25007.2|PPIA_DROMERecName: Full=Peptidyl-prolyl cis-trans isomerase Short=PPIase AltName: Full=Cyclophilin AltName: Full=Cyclosporin A-binding protein AltName: Full=Rotamase;gi|1706258|sp|P54985.1|PPIA_BLAGERecName: Full=Peptidyl-prolyl cis-trans isomerase Short=PPIase AltName: Full=Cyclophilin AltName: Full=Cyclosporin A-binding protein AltName: Full=Rotamase;gi|20137912|sp|Q99KR…	Drosophila melanogaster;Blattella germanica;Mus musculus;Rattus norvegicus;Bos taurus;Hemicentrotus pulcherrimus;Homo sapiens;Aotus trivirgatus/Saguinus oedipus;Rattus norvegicus;Cricetulus griseus;Homo sapiens/Chlorocebus aethiops/Macaca mulatta/Papio anubis/Pongo pygmaeus/Gorilla gorilla gorilla/Hylobates lar/Nomascus leucogenys/Symphalangus syndactylus/Pan paniscus/Pan troglodytes;Sus scrofa/B…	4.5E-110;1.6E-101;7.4E-97;1.9E-96;1.4E-95;1.7E-95;6.3E-95;1.4E-90;1.4E-90;2.1E-90;2.5E-90;5.8E-90;9.5E-90;1.3E-89;5.9E-89;7.3E-89;9.2E-88;1.1E-87;3.3E-85;9.1E-85	227;164;206;206;208;164;207;164;164;164;165;164;164;164;164;164;172;172;174;172	219;162;169;159;159;162;159;159;159;159;159;159;159;159;162;159;169;169;166;169	177;148;149;146;146;143;147;140;139;140;139;139;139;138;140;138;139;137;135;138	80.82%;91.36%;88.17%;91.82%;91.82%;88.27%;92.45%;88.05%;87.42%;88.05%;87.42%;87.42%;87.42%;86.79%;86.42%;86.79%;82.25%;81.07%;81.33%;81.66%	96.48%;98.78%;82.04%;77.18%;76.44%;98.78%;76.81%;96.95%;96.95%;96.95%;96.36%;96.95%;96.95%;96.95%;98.78%;96.95%;98.26%;98.26%;95.40%;98.26%	91.12%;67.41%;70.32%;66.16%;66.16%;67.41%;66.16%;66.16%;66.16%;66.16%;66.16%;66.16%;66.16%;66.16%;67.41%;66.16%;70.32%;70.32%;69.07%;70.32%	1;1;1;1;1;1;1;1;1;1;1;1;1;1;1;1;1;1;1;1	-2;-2;-2;-2;-2;-2;-2;-2;-2;-2;-2;-2;-2;-2;-2;-2;-2;-2;-2;-2	47117835;1706258;20137912;2507228;460018302;20137769;231968;118573121/75062662;118107;118098;118573120/51702775/118572694/118573115/51702776/118573117/51702777/118573116/51702778/118573119/118573118;51702774/51702768;118105;51701855;109892827;51701809;461903;3334157;75313538;75304514	P25007;P54985;Q99KR7;P29117;P30404;P91791;P30405;Q6DTV9/Q0ZQK3;P10111;P14851;Q5R8S7/P62941/P62937/Q0ZQK6/P62940/Q0ZQL0/Q0ZQK8/Q0ZQK7/Q0ZQL2/P62938/Q0ZQL1;P62935/P62936;P17742;Q9TTC6;P0C1H7;Q8HXS3;P34790;Q39613;Q9SKQ0;Q8W171	318.931;294.664;284.648;283.493;281.567;279.641;279.641;267.314;266.929;266.544;266.544;265.388;265.003;264.618;263.077;262.692;260.381;259.996;253.832;252.677	gi|47117835|sp|P25007.2|PPIA_DROMERecName: Full=Peptidyl-prolyl cis-trans isomerase Short=PPIase AltName: Full=Cyclophilin AltName: Full=Cyclosporin A-binding protein AltName: Full=Rotamase	Drosophila melanogaster	4.5E-110	227	219	177	80.82%	96.48%	91.12%	1	-2	47117835	P25007	318931	PPIA;PPIA;PPIF;PPIA;Ppia;CYP18-3;PPIA;Cyp1;Cyp1;Ppif;PPIA;Ppif;PPIA;P91791;PPIF;Ppif;Ppif;CYP18-3;Ppif;PPIF;Ppia;PPIF;PPIA;CYP18-3;PPIA;Ppif;CYP19-2;PPIF;Ppif;Ppif;PPIA;PPIA;PPIA;Ppif;PPIA;Ppif;Ppif;PPIF;PPIA;PPIA;PPIF;CYP19-2;PPIA;PPIA;Ppif;Ppif;CYP18-3;Ppif;PPIF;PPIA;Ppia;PPIA;PPIA;PPIA;PPIF;PPIF;PPIA;PPIF;PPIA;PPIA;PPIA;PPIF;cyp2;PPIA;PPIF;Cyp1;PPIA;PPIF;PPIF;PPIA;Ppif;PPIF;PPIF;PPIA;PPIA;Ppia…	9823;9505;9913;9590;10116;3702;9606;7227;7227;10090;9590;10090;9490;7650;9606;10090;10090;3702;10090;9606;10090;9913;9544;3702;9606;10116;3702;9606;10090;10090;9595;9595;9595;10116;9597;10116;10116;9913;9986;9490;9913;3702;9600;9595;10090;10090;3702;10090;9913;9986;10090;9580;9823;10029;9913;9913;9534;9913;9685;9606;9580;9913;246409;9597;9606;3847;9597;9913;9913;9534;10090;9913;9913;9555;61853;10…			GO:0010939-IEA;GO:0010939-ISO;GO:0010939-IDA;GO:0003723-N/A;GO:0003723-ISO;GO:0019076-TAS;GO:0005829-ISS;GO:0005829-N/A;GO:0005829-ISO;GO:0005829-TAS;GO:0005829-IDA;GO:0006915-IEA;GO:0043066-IEA;GO:0043066-ISS;GO:0043066-ISO;GO:0043066-IDA;GO:0050714-IMP;GO:0050714-IEA;GO:0050714-ISO;GO:2000276-IMP;GO:2000276-IEA;GO:2000276-ISS;GO:2000276-ISO;GO:0034389-IMP;GO:0034389-IEA;GO:0034389-ISO;GO:003018…	regulation of necrotic cell death-IEA;regulation of necrotic cell death-ISO;regulation of necrotic cell death-IDA;RNA binding-N/A;RNA binding-ISO;viral release from host cell-TAS;cytosol-ISS;cytosol-N/A;cytosol-ISO;cytosol-TAS;cytosol-IDA;apoptotic process-IEA;negative regulation of apoptotic process-IEA;negative regulation of apoptotic process-ISS;negative regulation of apoptotic process-ISO;neg…	Biological Process-IEA;Biological Process-ISO;Biological Process-IDA;Molecular Function-N/A;Molecular Function-ISO;Biological Process-TAS;Cellular Component-ISS;Cellular Component-N/A;Cellular Component-ISO;Cellular Component-TAS;Cellular Component-IDA;Biological Process-IEA;Biological Process-IEA;Biological Process-ISS;Biological Process-ISO;Biological Process-IDA;Biological Process-IMP;Biologic…	46	GO:0000413;GO:0001932;GO:0002931;GO:0003723;GO:0003755;GO:0005515;GO:0005634;GO:0005753;GO:0005757;GO:0005759;GO:0005829;GO:0005886;GO:0005925;GO:0006457;GO:0009585;GO:0009626;GO:0009704;GO:0009735;GO:0009742;GO:0009785;GO:0010849;GO:0010939;GO:0016018;GO:0019068;GO:0030182;GO:0030496;GO:0032515;GO:0032780;GO:0034389;GO:0043209;GO:0045070;GO:0046686;GO:0048046;GO:0050714;GO:0070062;GO:0070266;GO:…	protein peptidyl-prolyl isomerization;regulation of protein phosphorylation;response to ischemia;RNA binding;peptidyl-prolyl cis-trans isomerase activity;protein binding;nucleus;mitochondrial proton-transporting ATP synthase complex;mitochondrial permeability transition pore complex;mitochondrial matrix;cytosol;plasma membrane;focal adhesion;protein folding;red, far-red light phototransduction;pl…	Biological Process;Biological Process;Biological Process;Molecular Function;Molecular Function;Molecular Function;Cellular Component;Cellular Component;Cellular Component;Cellular Component;Cellular Component;Cellular Component;Cellular Component;Biological Process;Biological Process;Biological Process;Biological Process;Biological Process;Biological Process;Biological Process;Biological Process;…	EC:5.2.1.8	Peptidylprolyl isomerase	IPR002130;IPR002130;IPR029000;IPR024936;IPR024936;noIPR;IPR020892;IPR002130;noIPR;IPR029000
PermPBO_1_(paired)_contig_1008	AT133_HUMANRecName: Full=Probable cation-transporting ATPase 13A3; AltName: Full=ATPase family homolog up-regulated in senescence cells 1	cttggctaaaactgtcttttaattattggcagcaacggcatctgttattgtggtaacggcggcgcctgtggtggcggtgctagtgattgcgttggatgagggtagcgtcattgtctcttgcgtagacattggcgtcattggatccatatcaaagaagctattcaatggattattatcgtccgatacgggagtatcgaaattctgttcggcactaatttcatagtaggctggatttattttattctgttggccatccatgggattcgattcaacaacttctgtgatctgtggccaattcttatagaatttcaaatcatactcaatttgcatatagcgacgatttgaagtacgcacatcacggtcacgacgtgcttggaattttttgaataacaaatactc…	4106	20	4.5E-71	62.18%	swissprot	gi|223590262|sp|Q9H7F0.4|AT133_HUMANRecName: Full=Probable cation-transporting ATPase 13A3 AltName: Full=ATPase family homolog up-regulated in senescence cells 1;gi|30581066|sp|Q27533.2|YH2M_CAEELRecName: Full=Probable cation-transporting ATPase W08D2.5;gi|81910337|sp|Q5XF89.1|AT133_MOUSERecName: Full=Probable cation-transporting ATPase 13A3;gi|14285364|sp|Q9NQ11.2|AT132_HUMANRecName: Full=Cation…	Homo sapiens;Caenorhabditis elegans;Mus musculus;Homo sapiens;Mus musculus;Gallus gallus;Homo sapiens;Homo sapiens;Mus musculus;Mus musculus;Caenorhabditis elegans;Saccharomyces cerevisiae S288C;Schizosaccharomyces pombe 972h-;Macaca fascicularis;Tetrahymena thermophila;Plasmodium falciparum;Arabidopsis thaliana;Mus musculus;Homo sapiens;Schizosaccharomyces pombe 972h-	4.5E-71;9.7E-71;9.5E-70;4.6E-68;6.1E-68;2.8E-64;7.3E-64;1.0E-62;2.7E-62;2.0E-60;2.5E-56;1.1E-55;3.8E-53;2.9E-48;1.3E-31;1.0E-28;1.1E-27;1.8E-27;5.7E-27;3.3E-24	1226;1256;1219;1180;1169;1204;1218;1196;1216;1193;1203;1472;1315;492;1133;1956;1179;1200;1204;1096	178;330;181;259;263;190;181;289;181;188;256;259;258;178;168;170;205;187;187;166	125;196;127;178;178;123;121;179;120;122;157;164;163;125;94;106;104;97;97;86	70.22%;59.39%;70.17%;68.73%;67.68%;64.74%;66.85%;61.94%;66.30%;64.89%;61.33%;63.32%;63.18%;70.22%;55.95%;62.35%;50.73%;51.87%;51.87%;51.81%	14.52%;26.27%;14.85%;21.95%;22.50%;15.78%;14.86%;24.16%;14.88%;15.76%;21.28%;17.60%;19.62%;36.18%;14.83%;8.69%;17.39%;15.58%;15.53%;15.15%	13.01%;24.11%;13.22%;18.92%;19.22%;13.88%;13.22%;21.12%;13.22%;13.74%;18.70%;18.92%;18.85%;13.01%;12.27%;12.42%;14.98%;13.66%;13.66%;12.13%	5;4;5;5;4;5;5;5;5;5;4;4;4;2;4;5;4;5;5;4	-1;-3;-1;-3;-3;-1;-1;-3;-1;-1;-3;-3;-3;-1;-1;-3;-1;-1;-1;-1	223590262;30581066;81910337;14285364;341940584;82082056;74753861;296439435;189081268;81862737;57015401;2493012;6707668;30315939;6707671;6707670;12229714;341940257;18202961;6707665	Q9H7F0;Q27533;Q5XF89;Q9NQ11;Q9CTG6;Q5ZKB7;Q4VNC0;Q4VNC1;Q3TYU2;Q5XF90;Q21286;Q12697;O74431;Q95JN5;Q95050;Q04956;Q9LT02;Q9EPE9;Q9HD20;O14022	183.341;264.233;180.644;255.373;254.603;153.295;158.688;238.424;151.369;161.384;218.394;216.853;208.379;183.726;92.8189;129.798;78.1814;85.1149;83.9593;83.9593	gi|223590262|sp|Q9H7F0.4|AT133_HUMANRecName: Full=Probable cation-transporting ATPase 13A3 AltName: Full=ATPase family homolog up-regulated in senescence cells 1	Homo sapiens	4.5E-71	1226	178	125	70.22%	14.52%	13.01%	5	-1	223590262	Q9H7F0	183341	cta5;ATP13A4;Atp13a2;cta5;ATP13A5;Atp13a2;PDR2;Atp13a2;TPA9;catp-5;Atp13a1;Atp13a4;catp-5;YPK9;ATP13A4;SPCC1672.11c;Atp13a4;Atp13a2;ATP13A3;ATP13A4;Atp13a4;Atp13a2;ATP13A1;ATP13A1;catp-5;ATP13A4;Q04956;Atp13a5;ATP13A4;Atp13a1;W08D2.5;ATP13A2;YPK9;cta5;cta5;YPK9;catp-5;ATP13A2;Atp13a1;YPK9;catp-5;ATP13A2;Atp13a2;ATP13A2;W08D2.5;PDR2;ATP13A1;ATP13A1;ATP13A3;ATP13A2;ATP13A2;ATP13A2;ATP13A2;YPK9;ATP1…	284812;9031;10090;284812;9606;10090;3702;10090;5911;6239;10090;10090;6239;559292;9606;284812;10090;10090;9606;9606;10090;10090;9606;9606;6239;9031;5833;10090;9031;10090;6239;9606;559292;284812;284812;559292;6239;9606;10090;559292;6239;9606;10090;9606;6239;3702;9606;9606;9606;9606;9606;9606;9606;559292;9606;9031;9606;284812;6239;284812;10090;3702;10090;6239;9606;10090;10090;10090;9541;10090;9606;9…			GO:0005789-IEA;GO:0005789-TAS;GO:0005789-IDA;GO:0071294-TAS;GO:0006879-IMP;GO:0006879-IEA;GO:0006879-ISO;GO:0016241-IMP;GO:0016241-IEA;GO:0016241-ISO;GO:0016241-TAS;GO:0016243-IEA;GO:0016243-ISO;GO:0016243-IDA;GO:0050714-IMP;GO:0050714-IEA;GO:0050714-ISO;GO:0030145-ISS;GO:0030145-IDA;GO:0016324-IEA;GO:0030026-IMP;GO:0030026-IGI;GO:0016887-IEA;GO:0016887-NAS;GO:0055085-ISS;GO:0055085-ISM;GO:001566…	endoplasmic reticulum membrane-IEA;endoplasmic reticulum membrane-TAS;endoplasmic reticulum membrane-IDA;cellular response to zinc ion-TAS;cellular iron ion homeostasis-IMP;cellular iron ion homeostasis-IEA;cellular iron ion homeostasis-ISO;regulation of macroautophagy-IMP;regulation of macroautophagy-IEA;regulation of macroautophagy-ISO;regulation of macroautophagy-TAS;regulation of autophagosom…	Cellular Component-IEA;Cellular Component-TAS;Cellular Component-IDA;Biological Process-TAS;Biological Process-IMP;Biological Process-IEA;Biological Process-ISO;Biological Process-IMP;Biological Process-IEA;Biological Process-ISO;Biological Process-TAS;Biological Process-IEA;Biological Process-ISO;Biological Process-IDA;Biological Process-IMP;Biological Process-IEA;Biological Process-ISO;Molecula…	35	GO:0000166;GO:0000329;GO:0005388;GO:0005543;GO:0005770;GO:0005789;GO:0005887;GO:0006457;GO:0006816;GO:0006874;GO:0006879;GO:0006882;GO:0008270;GO:0010821;GO:0012506;GO:0016529;GO:0030026;GO:0030145;GO:0032501;GO:0034599;GO:0043005;GO:0043025;GO:0043202;GO:0048856;GO:0051223;GO:0052548;GO:0098662;GO:1903135;GO:1903543;GO:1904714;GO:1905037;GO:1905103;GO:1905123;GO:1905165;GO:1990816	nucleotide binding;fungal-type vacuole membrane;calcium-transporting ATPase activity;phospholipid binding;late endosome;endoplasmic reticulum membrane;integral component of plasma membrane;protein folding;calcium ion transport;cellular calcium ion homeostasis;cellular iron ion homeostasis;cellular zinc ion homeostasis;zinc ion binding;regulation of mitochondrion organization;vesicle membrane;sarc…	Molecular Function;Cellular Component;Molecular Function;Molecular Function;Cellular Component;Cellular Component;Cellular Component;Biological Process;Biological Process;Biological Process;Biological Process;Biological Process;Molecular Function;Biological Process;Cellular Component;Cellular Component;Biological Process;Molecular Function;Biological Process;Biological Process;Cellular Component;…	EC:3.6.1.3;EC:3.6.3.8;EC:3.6.1.15	Adenosinetriphosphatase;Calcium-transporting ATPase;Nucleoside-triphosphate phosphatase	IPR023214;noIPR;IPR023299;noIPR;noIPR;IPR036412;IPR023299
PermPBO_1_(paired)_contig_1009	---NA---	ggccacggaggtggtaaaggacgtggaaaaagctctggtcgtggtggttcaggaaaaggtcaggattctggaggtgctgttcacgattccgaatccggtaatggaggtggcaaaggccatggatctggaaaaggtaatggacgaggatctaacaacggacatggtaaaggtcatggatcgggatctggttcaggcaatggaagaggtcgtggatctggaaaaggtagcggagcaggttc	239																																														noIPR
PermPBO_1_(paired)_contig_101	EIF3E_DROMERecName: Full=Eukaryotic translation initiation factor 3 subunit E; Short=eIF3e; AltName: Full=Eukaryotic translation initiation factor 3 subunit 6	ctccggccaaatgctccgaacgcattgataatgaatcgattttttccaccaattgttgatatggactcaatggttgtgtgcccataacaacatgacccaattttgaatcgatcttggcatttagacgagcattacgaataaggttgacaatccaacattcagcttcggcgggattcatattcaatttatcagccaacatgctaattgtaatacattgatggatgcgacagaaagtctcgaagatcattagacgagcatcttcaacaaactcattgaggcaggcaacaatgaagaagtcattaagaatgaccgtttggcattcgtgtagtttgagacgagcaccttcgaaatcgaaattaacatataggcactccaagaattcggtaatgggatcacggt…	1191	20	0.0E0	89.87%	swissprot	gi|6685531|sp|O77410.1|EIF3E_DROMERecName: Full=Eukaryotic translation initiation factor 3 subunit E Short=eIF3e AltName: Full=Eukaryotic translation initiation factor 3 subunit 6/gi|224488012|sp|B4QMY7.1|EIF3E_DROSIRecName: Full=Eukaryotic translation initiation factor 3 subunit E Short=eIF3e AltName: Full=Eukaryotic translation initiation factor 3 subunit 6;gi|224487999|sp|B3M4D9.1|EIF3E_DROANR…	Drosophila melanogaster/Drosophila simulans;Drosophila ananassae/Drosophila mojavensis;Drosophila erecta/Drosophila yakuba;Drosophila virilis;Drosophila pseudoobscura pseudoobscura;Drosophila persimilis;Drosophila sechellia;Drosophila willistoni;Drosophila grimshawi;Drosophila willistoni;Culex quinquefasciatus;Aedes aegypti;Anopheles gambiae;Bombyx mori;Salmo salar;Danio rerio;Xenopus tropicalis;…	0.0E0;0.0E0;0.0E0;0.0E0;0.0E0;0.0E0;0.0E0;0.0E0;0.0E0;0.0E0;0.0E0;0.0E0;0.0E0;0.0E0;0.0E0;0.0E0;1.6E-179;1.7E-179;2.4E-179;2.8E-179	435;434;435;434;434;434;434;434;434;434;435;435;433;445;445;446;446;445;446;446	396;396;396;396;396;396;396;396;396;395;395;395;395;405;401;401;401;401;401;401	391;391;391;391;391;391;390;390;391;387;352;352;342;335;311;311;310;312;310;306	98.74%;98.74%;98.74%;98.74%;98.74%;98.74%;98.48%;98.48%;98.74%;97.97%;89.11%;89.11%;86.58%;82.72%;77.56%;77.56%;77.31%;77.81%;77.31%;76.31%	91.03%;91.24%;91.03%;91.24%;91.24%;91.24%;91.24%;91.24%;91.24%;91.01%;90.80%;90.80%;91.22%;91.01%;90.11%;89.91%;89.91%;90.11%;89.91%;89.91%	99.75%;99.75%;99.75%;99.75%;99.75%;99.75%;99.75%;99.75%;99.75%;99.50%;99.50%;99.50%;99.50%;102.02%;101.01%;101.01%;101.01%;101.01%;101.01%;101.01%	1;1;1;1;1;1;1;1;1;1;1;1;1;1;1;1;1;1;1;1	-3;-3;-3;-3;-3;-3;-3;-3;-3;-3;-3;-3;-3;-3;-3;-3;-3;-3;-3;-3	6685531/224488012;224488002/224487999;224488000/224488014;224488013;121992959;224488003;224488074;224487935;224488001;224487934;224487998;121959198;74804913;121996550;224488019;224487987;82186551;82082482;123911082;224487988	B4QMY7/O77410;B3M4D9/B4KY00;B3NDH5/B4PK98;B4LG58;Q29EX2;B4H5N1;B4HK67;B4N3B0;B4IXG1;B4MYA1;B0WAM5;Q1HQY6;Q7QIL8;Q2F5R8;B5DGH9;Q1LUA8;Q6P7L9;Q5ZLA5;Q05AY2;Q6DRI1	803.897;802.357;802.357;801.201;800.045;800.045;797.349;796.964;795.423;778.859;666.766;662.914;636.721;597.43;516.924;513.072;509.99;509.605;509.22;509.22	gi|6685531|sp|O77410.1|EIF3E_DROMERecName: Full=Eukaryotic translation initiation factor 3 subunit E Short=eIF3e AltName: Full=Eukaryotic translation initiation factor 3 subunit 6/gi|224488012|sp|B4QMY7.1|EIF3E_DROSIRecName: Full=Eukaryotic translation initiation factor 3 subunit E Short=eIF3e AltName: Full=Eukaryotic translation initiation factor 3 subunit 6	Drosophila simulans/Drosophila melanogaster	0.0E0	435	396	391	98.74%	91.03%	99.75%	1	-3	6685531;224488012	B4QMY7;O77410	803897	eif3e;eif3eb;eIF3-S6;eIF3-S6;eif3e;eIF3-S6;eIF3-S6;eIF3-S6;eIF3-S6;eif3e;eif3eb;eif3ea;eif3ea;eIF3e;eif3ea;eIF3-S6-1;eif3e;eIF3e;eIF3-S6;eIF3-S6;eIF3-S6;eIF3e;eIF3-S6;eIF3e;eIF3-S6;eIF3e;eif3ea;eIF3-S6;eIF3-S6;eif3e-a;eIF3-S6;eif3e;eif3e;eif3ea;eif3e;eif3e;eif3e;eIF3-S6;eIF3-S6;eIF3e;eIF3-S6;eif3ea;eIF3-S6;eif3e;eIF3-S6;EIF3E;eIF3-S6;eIF3-S6;eIF3-S6;eif3e-a;eIF3-S6;eif3e;eIF3-S6;eif3eb;eif3e-a;eI…	8364;7955;7245;7238;8364;7165;7165;7159;7165;8364;7955;7955;7955;7227;7955;7260;8030;7227;7222;7091;7244;7227;7245;7227;7230;7227;7955;7176;7176;8355;7222;8364;8030;7955;8364;8364;8364;7159;7238;7227;46245;7955;7217;8364;7234;9031;7222;7230;7091;8355;7234;8364;46245;7955;8355;7227;8364;7955;7260;7220;9031;7227;8364;7244;7245;7176;9031;7159;7091;8355;46245;8355;46245;7955;7220;7955;8030;7222;7220;…			GO:0003743-IEA;GO:0003743-ISS;GO:0003743-IBA;GO:0005737-IEA;GO:0043231-IEA;GO:0043231-IDA;GO:0005783-IEA;GO:0005852-IEA;GO:0005852-ISS;GO:0005852-IBA;GO:0005634-IEA;GO:0005634-IBA;GO:0006412-IEA;GO:0006413-IEA;GO:0006413-ISS	translation initiation factor activity-IEA;translation initiation factor activity-ISS;translation initiation factor activity-IBA;cytoplasm-IEA;intracellular membrane-bounded organelle-IEA;intracellular membrane-bounded organelle-IDA;endoplasmic reticulum-IEA;eukaryotic translation initiation factor 3 complex-IEA;eukaryotic translation initiation factor 3 complex-ISS;eukaryotic translation initiat…	Molecular Function-IEA;Molecular Function-ISS;Molecular Function-IBA;Cellular Component-IEA;Cellular Component-IEA;Cellular Component-IDA;Cellular Component-IEA;Cellular Component-IEA;Cellular Component-ISS;Cellular Component-IBA;Cellular Component-IEA;Cellular Component-IBA;Biological Process-IEA;Biological Process-IEA;Biological Process-ISS	7	GO:0003743;GO:0005515;GO:0005634;GO:0005783;GO:0005840;GO:0005852;GO:0006446	translation initiation factor activity;protein binding;nucleus;endoplasmic reticulum;ribosome;eukaryotic translation initiation factor 3 complex;regulation of translational initiation	Molecular Function;Molecular Function;Cellular Component;Cellular Component;Cellular Component;Cellular Component;Biological Process			IPR000717;IPR016650;IPR019010;noIPR;IPR016650;IPR016650;IPR036390
PermPBO_1_(paired)_contig_1010	NHL1_CAEELRecName: Full=RING finger protein nhl-1	ctgcttccggaggcgctgccactgccatagcggtctgagtcatcggtagctcgttgacgggcagatgctgaggtagagccaccatagccactgctagctgcagtactactgcttgagggtgttgcataggatgaggagttcttggatccggtatcatcacgagaactacgtctcgagtcgagacgatcgcgatacgaggatgtggcagaactgccagccgaaacgccagatgttgcagcactcgatgaaggtttattgctgctattggtcttcttgacatcgacttcttcatcttcagactcttcggtggaggtttcctcctcactactcgagtctgattcgactttacttttttcggctgctggagtgctgtgctgtggcaagaaacgacttacgaag…	2664	20	1.3E-64	46.06%	swissprot	gi|6226931|sp|Q03601.2|NHL1_CAEELRecName: Full=RING finger protein nhl-1;gi|21362968|sp|O70277.1|TRIM3_RATRecName: Full=Tripartite motif-containing protein 3 AltName: Full=Brain-expressed RING finger protein AltName: Full=RING finger protein 22;gi|21363044|sp|Q9R1R2.1|TRIM3_MOUSERecName: Full=Tripartite motif-containing protein 3 AltName: Full=RING finger protein 22 AltName: Full=RING finger prot…	Caenorhabditis elegans;Rattus norvegicus;Mus musculus;Homo sapiens;Bos taurus;Gallus gallus;Homo sapiens;Mus musculus;Callithrix jacchus;Ailuropoda melanoleuca;Rattus norvegicus;Bos taurus;Mus musculus;Homo sapiens;Homo sapiens;Homo sapiens;Mus musculus;Danio rerio;Homo sapiens;Rattus norvegicus	1.3E-64;2.1E-16;2.4E-16;1.3E-15;1.6E-10;1.7E-10;2.3E-10;2.9E-10;3.5E-10;3.6E-10;4.7E-10;4.7E-9;1.3E-8;2.1E-8;2.6E-7;3.4E-7;3.7E-7;5.1E-7;7.4E-7;7.4E-7	974;744;744;744;744;408;744;744;744;744;744;732;734;755;403;548;403;404;407;407	294;245;245;245;213;85;213;213;213;213;211;125;124;124;85;304;85;236;249;247	182;107;107;107;88;48;88;88;88;88;85;59;58;58;46;129;46;101;110;115	61.90%;43.67%;43.67%;43.67%;41.31%;56.47%;41.31%;41.31%;41.31%;41.31%;40.28%;47.20%;46.77%;46.77%;54.12%;42.43%;54.12%;42.80%;44.18%;46.56%	30.18%;32.93%;32.93%;32.93%;28.63%;20.83%;28.63%;28.63%;28.63%;28.63%;28.36%;17.08%;16.89%;16.42%;21.09%;55.47%;21.09%;58.42%;61.18%;60.69%	33.11%;27.59%;27.59%;27.59%;23.99%;9.57%;23.99%;23.99%;23.99%;23.99%;23.76%;14.08%;13.96%;13.96%;9.57%;34.23%;9.57%;26.58%;28.04%;27.82%	1;1;1;1;1;1;1;1;1;1;1;1;1;1;1;1;1;1;1;1	-2;-2;-2;-2;-2;-2;-2;-2;-2;-2;-2;-2;-2;-2;-2;-2;-2;-2;-2;-2	6226931;21362968;21363044;215273906;353558884;82197903;21363034;21363036;353558885;353558883;353558899;322967632;56749780;56749788;74714421;78099806;342187077;82192762;71153168;81889127	Q03601;O70277;Q9R1R2;O75382;A4IF63;Q5ZMD4;Q9C040;Q9ESN6;F7H9X2;D2GXS7;D3ZQG6;E1BD59;Q80VI1;Q9BRZ2;Q8IWR1;Q9BYV6;Q922Y2;Q503I2;O60858;Q5M7V1	238.424;87.8113;87.4261;85.1149;68.5514;67.781;68.1662;67.781;67.3958;67.3958;67.0106;63.929;62.3882;61.6178;57.3806;57.7658;56.9954;56.6102;56.225;56.225	gi|6226931|sp|Q03601.2|NHL1_CAEELRecName: Full=RING finger protein nhl-1	Caenorhabditis elegans	1.3E-64	974	294	182	61.90%	30.18%	33.11%	1	-2	6226931	Q03601	238424	TRIM59;TRIM2;Trim3;TRIM59;TRIM56;TRIM13;Trim2;Trim56;TRIM2;TRIM13;TRIM3;TRIM56;TRIM56;Trim3;Trim3;TRIM3;trim13;TRIM59;Trim2;TRIM56;TRIM2;nhl-1;Trim13;Trim13;TRIM59;Trim59;TRIM3;TRIM55;TRIM59;TRIM59;Trim3;Trim56;TRIM56;TRIM59;TRIM2;Trim13;TRIM59;TRIM59;Trim3;Trim3;TRIM56;Trim13;Trim3;TRIM56;Trim59;Trim13;Trim3;Trim56;TRIM59;TRIM2;TRIM56;Trim3;Trim3;TRIM56;TRIM3;Trim13;nhl-1;Trim13;Trim13;Trim59;TR…	9606;9606;10090;9031;9913;9606;10090;10090;9913;9606;9606;9913;9913;10090;10116;9606;7955;9606;10116;9606;9483;6239;10116;10116;9606;10090;9606;9606;9606;9606;10116;10090;9606;9031;9646;10116;9031;9606;10116;10090;9606;10116;10116;9913;10090;10116;10116;10090;9606;9913;9606;10090;10116;9606;9606;10116;6239;10116;10116;10090;9646;10116;9606;10116;10090;9606;9913;9606;10090;10090;10090;10116;10116;…			GO:0005789-IEA;GO:0005789-ISO;GO:0005789-TAS;GO:0005789-IDA;GO:0045087-IEA;GO:0045087-ISO;GO:0045087-IDA;GO:0003723-N/A;GO:0032608-IMP;GO:0032608-ISS;GO:0005829-TAS;GO:0051607-IMP;GO:0051607-IEA;GO:0051607-ISS;GO:0010332-IEA;GO:0010332-ISO;GO:0010332-IEP;GO:0016567-IEA;GO:0016567-ISO;GO:0016567-IDA;GO:0030425-IEA;GO:0034340-ISS;GO:0034340-IDA;GO:1902187-IEA;GO:1902187-ISO;GO:1902187-IDA;GO:000716…	endoplasmic reticulum membrane-IEA;endoplasmic reticulum membrane-ISO;endoplasmic reticulum membrane-TAS;endoplasmic reticulum membrane-IDA;innate immune response-IEA;innate immune response-ISO;innate immune response-IDA;RNA binding-N/A;interferon-beta production-IMP;interferon-beta production-ISS;cytosol-TAS;defense response to virus-IMP;defense response to virus-IEA;defense response to virus-IS…	Cellular Component-IEA;Cellular Component-ISO;Cellular Component-TAS;Cellular Component-IDA;Biological Process-IEA;Biological Process-ISO;Biological Process-IDA;Molecular Function-N/A;Biological Process-IMP;Biological Process-ISS;Cellular Component-TAS;Biological Process-IMP;Biological Process-IEA;Biological Process-ISS;Biological Process-IEA;Biological Process-ISO;Biological Process-IEP;Biologic…	12	GO:0004842;GO:0005515;GO:0005783;GO:0010033;GO:0016567;GO:0042995;GO:0043122;GO:0044446;GO:0045087;GO:0046872;GO:0048518;GO:1903901	ubiquitin-protein transferase activity;protein binding;endoplasmic reticulum;response to organic substance;protein ubiquitination;cell projection;regulation of I-kappaB kinase/NF-kappaB signaling;intracellular organelle part;innate immune response;metal ion binding;positive regulation of biological process;negative regulation of viral life cycle	Molecular Function;Molecular Function;Cellular Component;Biological Process;Biological Process;Cellular Component;Biological Process;Cellular Component;Biological Process;Molecular Function;Biological Process;Biological Process			noIPR;noIPR;noIPR;IPR018957;IPR013083;noIPR;IPR001841;noIPR;noIPR
PermPBO_1_(paired)_contig_1011	GBRAP_RATRecName: Full=Gamma-aminobutyric acid receptor-associated protein; AltName: Full=GABA(A) receptor-associated protein; Flags: Precursor	gtaaagaagtcatagaaacaagtcaaattgcaaattgttctgtaaataaaaaaattgttaaacaacaaaagttatatacacaaaatgaagttccaatataaagaagaacatgttttcgaaaaacgtcgggctgagggtgacaaaatccgcagaaaatatcctgatcgtgtacccgtgatcgttgaaaaggcccccaaagcacgaattggcgatttggacaaaaagaaatatttagtaccttccgatttaactgtgggacaattctatttcttgatccgtaaacgtattcaattgagacccgaagatgctctattcttttttgtaaacaatgtaattccaccaacatctgccaccatgggttccctatatcaggaacatcatgaagaagattatttcctt…	577	20	4.4E-73	83.94%	swissprot	gi|44887915|sp|P60517.1|GBRAP_RATRecName: Full=Gamma-aminobutyric acid receptor-associated protein AltName: Full=GABA(A) receptor-associated protein Flags: Precursor/gi|44887916|sp|O95166.1|GBRAP_HUMANRecName: Full=Gamma-aminobutyric acid receptor-associated protein AltName: Full=GABA(A) receptor-associated protein AltName: Full=MM46 Flags: Precursor/gi|44887917|sp|Q8MK68.1|GBRAP_RABITRecName: Fu…	Rattus norvegicus/Homo sapiens/Oryctolagus cuniculus/Mus musculus/Bos taurus;Caenorhabditis elegans;Cavia porcellus/Mus musculus/Homo sapiens/Xenopus tropicalis/Xenopus laevis/Bos taurus/Rattus norvegicus;Pongo abelii;Homo sapiens;Chaetomium globosum CBS 148.51;Sclerotinia sclerotiorum 1980 UF-70;Coccidioides immitis RS;Botrytis cinerea B05.10;Aspergillus fumigatus Af293/Aspergillus terreus NIH26…	4.4E-73;3.4E-69;1.9E-68;2.5E-67;5.7E-63;3.1E-50;2.2E-49;3.6E-49;3.6E-49;4.0E-49;4.9E-49;4.9E-49;5.9E-49;8.7E-49;8.8E-49;9.4E-49;1.8E-48;5.5E-48;7.4E-48;3.1E-47	117;123;117;117;117;121;123;117;123;118;121;118;184;118;121;121;119;118;116;123	116;117;116;116;116;117;116;117;116;117;117;117;117;117;117;117;116;117;112;117	111;108;109;108;104;95;95;95;95;95;95;95;96;94;94;94;94;93;91;93	95.69%;92.31%;93.97%;93.10%;89.66%;81.20%;81.90%;81.20%;81.90%;81.20%;81.20%;81.20%;82.05%;80.34%;80.34%;80.34%;81.03%;79.49%;81.25%;79.49%	99.15%;95.12%;99.15%;99.15%;99.15%;96.69%;94.31%;100.00%;94.31%;99.15%;96.69%;99.15%;63.59%;99.15%;96.69%;96.69%;97.48%;99.15%;96.55%;95.12%	60.31%;60.83%;60.31%;60.31%;60.31%;60.83%;60.31%;60.83%;60.31%;60.83%;60.83%;60.83%;60.83%;60.83%;60.83%;60.83%;60.31%;60.83%;58.23%;60.83%	1;1;1;1;1;1;1;1;1;1;1;1;1;1;1;1;1;1;1;1	1;1;1;1;1;1;1;1;1;1;1;1;1;1;1;1;1;1;1;1	44887916/44887917/44887918/44887915/108935841;3025287;82184550/44887928/116242489/123786056/44887973/82178489/44887969;75042587;44887972;121780411;166990636;121932094;166990630;166990628/166990629/73619444/166990633/121733214;62899798;121801288/166990634;3024687;71152296;166990631;62899790;121921129;73619446;62899789;71152297	Q8MK68/P60517/O95166/Q9GJW7/Q9DCD6;Q09490;Q6GQ27/Q0VGK0/Q9H0R8/Q8HYB6/Q8R3R8/Q5BIZ2/P60518;Q5RF21;Q9BY60;Q2GVL1;A7E8H4;Q1E4K5;A6RPU4;A1CQS1/A2QPN1/A1D3N4/Q4WJ27/Q0C804;Q8WZY7;A7KAL9/Q2UBH5;P87068;Q5B2U9;A4LA70;Q8J282;Q0V3Y9;Q4P2U6;Q8H715;Q51MW4	219.164;209.534;207.223;204.527;193.356;161.384;159.073;158.303;158.688;158.303;158.303;158.303;160.229;157.532;157.532;157.532;156.762;155.606;155.221;153.68	gi|44887918|sp|Q9DCD6.2|GBRAP_MOUSERecName: Full=Gamma-aminobutyric acid receptor-associated protein AltName: Full=GABA(A) receptor-associated protein Flags: Precursor/gi|108935841|sp|Q9GJW7.2|GBRAP_BOVINRecName: Full=Gamma-aminobutyric acid receptor-associated protein AltName: Full=GABA(A) receptor-associated protein Flags: Precursor/gi|44887916|sp|O95166.1|GBRAP_HUMANRecName: Full=Gamma-aminobu…	Oryctolagus cuniculus/Mus musculus/Rattus norvegicus/Homo sapiens/Bos taurus	4.4E-73	117	116	111	95.69%	99.15%	60.31%	1	1	44887916;44887917;44887918;44887915;108935841	Q8MK68;P60517;O95166;Q9GJW7;Q9DCD6	219164	GABARAPL1;GABARAP;atg8;lgg-1;atg8;GABARAP;gabarapl1;GABARAPL1;ATG8;apg-6;GABARAP;GABARAP;GABARAPL1;GABARAP;ATG8;GABARAPL1;ATG8;atg8;lgg-1;atg8;ATG8;Gabarap;Gabarapl1;ATG8;GABARAP;ATG8;Gabarapl1;Gabarapl1;ATG8;atg8;atg8;GABARAP;ATG8;lgg-1;ATG8;Gabarapl1;GABARAPL1;GABARAP;atg8;ATG8;GABARAPL1;Gabarapl1;atg8;atg8;Gabarapl1;GABARAP;gabarapl1;Gabarapl1;Gabarap;ATG8;atg8;GABARAP;GABARAP;GABARAP;ATG8;apg…	10141;9913;344612;6239;510516;9913;8355;9601;306901;367110;9913;9986;9606;9913;4787;10141;29883;332648;6239;500485;237631;10090;10090;4787;9913;5145;10116;10116;246410;331117;344612;9913;321614;6239;29883;10090;10141;9913;332648;242507;9913;10116;227321;341663;10090;9913;8364;10090;10116;237631;344612;9606;9913;9913;246410;367110;10116;425011;10141;9606;330879;9913;9913;9606;9913;9606;9986;9606;3…			GO:0006914-IMP;GO:0006914-IEA;GO:0006914-IGI;GO:0050830-IEP;GO:0005829-IEA;GO:0005829-TAS;GO:0005829-IBA;GO:0006915-IEA;GO:0015629-IEA;GO:0015629-ISO;GO:0015629-IDA;GO:0048471-IEA;GO:0048471-IDA;GO:0008017-IEA;GO:0008017-ISO;GO:0008017-IDA;GO:0005783-IEA;GO:0005783-IDA;GO:0000139-IEA;GO:0005741-IDA;GO:0006995-IBA;GO:0009306-IMP;GO:0005622-IEA;GO:0005622-ISO;GO:0005622-IDA;GO:0005515-IPI;GO:000660…	autophagy-IMP;autophagy-IEA;autophagy-IGI;defense response to Gram-positive bacterium-IEP;cytosol-IEA;cytosol-TAS;cytosol-IBA;apoptotic process-IEA;actin cytoskeleton-IEA;actin cytoskeleton-ISO;actin cytoskeleton-IDA;perinuclear region of cytoplasm-IEA;perinuclear region of cytoplasm-IDA;microtubule binding-IEA;microtubule binding-ISO;microtubule binding-IDA;endoplasmic reticulum-IEA;endoplasmic …	Biological Process-IMP;Biological Process-IEA;Biological Process-IGI;Biological Process-IEP;Cellular Component-IEA;Cellular Component-TAS;Cellular Component-IBA;Biological Process-IEA;Cellular Component-IEA;Cellular Component-ISO;Cellular Component-IDA;Cellular Component-IEA;Cellular Component-IDA;Molecular Function-IEA;Molecular Function-ISO;Molecular Function-IDA;Cellular Component-IEA;Cellular…	41	GO:0000139;GO:0000226;GO:0000329;GO:0000421;GO:0000422;GO:0005667;GO:0005741;GO:0005764;GO:0005790;GO:0005811;GO:0005829;GO:0005874;GO:0005875;GO:0005930;GO:0006605;GO:0006995;GO:0007268;GO:0008017;GO:0008340;GO:0008625;GO:0009306;GO:0009405;GO:0010940;GO:0015629;GO:0030659;GO:0030957;GO:0031625;GO:0032590;GO:0032839;GO:0034045;GO:0034599;GO:0043936;GO:0044297;GO:0045298;GO:0048102;GO:0048471;GO:…	Golgi membrane;microtubule cytoskeleton organization;fungal-type vacuole membrane;autophagosome membrane;autophagy of mitochondrion;transcription factor complex;mitochondrial outer membrane;lysosome;smooth endoplasmic reticulum;lipid droplet;cytosol;microtubule;microtubule associated complex;axoneme;protein targeting;cellular response to nitrogen starvation;chemical synaptic transmission;microtub…	Cellular Component;Biological Process;Cellular Component;Cellular Component;Biological Process;Cellular Component;Cellular Component;Cellular Component;Cellular Component;Cellular Component;Cellular Component;Cellular Component;Cellular Component;Cellular Component;Biological Process;Biological Process;Biological Process;Molecular Function;Biological Process;Biological Process;Biological Process;…			IPR004241;noIPR;IPR004241;noIPR;IPR004241;IPR029071
PermPBO_1_(paired)_contig_1013	PA1_VESGERecName: Full=Phospholipase A1; AltName: Allergen=Ves g 1	gaaatactttgttcttttcgctctttgcgtagctggtgccagcgcctttgtacttcctgaggaggaacgtgtcaatggtgaaaatggttggtatgttccccaagctgatggatcctttgaatggttcgatcttgatgaagccgaatcccttatgaatgaagctgaaaaattggaagaacgtttgtatagcaacactgtgaccttctacnnnnnnnnnnnnnnnnnnnnnnnnnnnnnnnnnnnnnnnnnnnnnnnnnnnnnnnnnnnnnnnnnnnnnnnnnnnnnnnnnnnnnnnnnnnnnnnnnnnnnnnnnnnnnnnnnnacttccagcaaggatgattacgtcaattccggtattcgtcgtgcctacttggacaagggtgattacaatatgatcac…	940	20	7.1E-21	57.07%	swissprot	gi|122112895|sp|Q3ZU95.1|PA1_VESGERecName: Full=Phospholipase A1 AltName: Allergen=Ves g 1;gi|1352699|sp|P49369.1|PA1_VESVURecName: Full=Phospholipase A1 AltName: Full=Allergen Ves v I AltName: Allergen=Ves v 1 Flags: Precursor;gi|1709545|sp|P51528.1|PA1_VESMCRecName: Full=Phospholipase A1 AltName: Full=Allergen Ves m I AltName: Allergen=Ves m 1;gi|576011171|sp|P0DMB4.1|PA11_VESAFRecName: Full=Ph…	Vespula germanica;Vespula vulgaris;Vespula maculifrons;Vespa affinis;Vespa affinis;Vespa magnifica;Vespa crabro;Dolichovespula maculata;Dolichovespula maculata;Polistes annularis;Vespula squamosa;Polybia paulista;Homo sapiens;Polistes dominula;Polistes dominula;Crotalus adamanteus;Polistes dominula;Polistes dominula;Danio rerio;Xenopus laevis	7.1E-21;2.6E-20;2.1E-19;1.1E-18;1.6E-18;1.8E-18;1.9E-18;9.3E-18;1.0E-17;2.3E-17;2.8E-17;7.9E-17;8.1E-17;9.6E-17;1.1E-16;1.3E-16;2.8E-16;2.9E-16;3.4E-16;1.9E-15	300;336;300;334;334;337;301;303;317;301;298;322;460;316;337;497;316;316;456;460	140;140;140;147;147;140;129;128;140;141;96;128;126;128;127;106;128;128;136;125	84;83;83;83;83;79;73;70;75;78;60;74;70;72;71;67;71;71;74;71	60.00%;59.29%;59.29%;56.46%;56.46%;56.43%;56.59%;54.69%;53.57%;55.32%;62.50%;57.81%;55.56%;56.25%;55.91%;63.21%;55.47%;55.47%;54.41%;56.80%	46.67%;41.67%;46.67%;44.01%;44.01%;41.54%;42.86%;42.24%;44.16%;46.84%;32.21%;39.75%;27.39%;40.51%;37.69%;21.33%;40.51%;40.51%;29.82%;27.17%	44.68%;44.68%;44.68%;46.91%;46.91%;44.68%;41.17%;40.85%;44.68%;45.00%;30.64%;40.85%;40.21%;40.85%;40.53%;33.83%;40.85%;40.85%;43.40%;39.89%	2;2;1;2;2;2;2;1;2;1;2;2;1;1;1;1;1;1;1;1	2;2;2;2;2;2;2;2;2;2;2;2;2;2;2;2;2;2;2;2	122112895;1352699;1709545;576011171;576011175;306755926;313471397;1709542;548449;14423833;313471398;166216292;81170675;75007952;75007953;519882087;75007951;75007950;82237356;82234136	Q3ZU95;P49369;P51528;P0DMB4;P0DMB5;P0CH47;P0CH87;P53357;Q06478;Q9U6W0;P0CH86;A2VBC4;Q6XZB0;Q6Q251;Q6Q252;J3RZ81;Q6Q250;Q6Q249;Q6NYZ4;Q641F6	92.4337;92.0485;89.7373;84.3445;83.5741;87.4261;83.1889;85.1149;83.9593;83.9593;79.7221;80.1073;83.9593;82.4185;82.4185;83.5741;81.2629;81.2629;82.0333;79.7221	gi|122112895|sp|Q3ZU95.1|PA1_VESGERecName: Full=Phospholipase A1 AltName: Allergen=Ves g 1	Vespula germanica	7.1E-21	300	140	84	60.00%	46.67%	44.68%	2	2	122112895	Q3ZU95	924337	Q9U6W0;P0DMB4;J3RZ81;P0DMB4;A2VBC4;P49369;Q6Q251;Q3ZU95;LIPI;LIPI;Q6Q250;P0CH87;Q06478;P0CH47;P0CH86;Q3ZU95;J3RZ81;P0DMB4;P0CH47;P49369;P49369;P49369;Q3ZU95;P49369;Q6Q252;P53357;Q6Q251;Q6Q252;LIPI;P53357;Q6Q252;J3RZ81;Q9U6W0;Q06478;LIPI;LIPI;J3RZ81;A2VBC4;P49369;P0CH87;P53357;Q6Q251;Q6Q249;P49369;LIPI;Q6Q249;Q06478;P0CH87;A2VBC4;P0DMB5;P53357;J3RZ81;P0CH86;LIPI;Q3ZU95;P0CH47;P53357;P53357;P0CH86;…	27505;882735;8729;882735;291283;7454;743375;30212;9606;9606;743375;7445;7441;202807;30214;30212;8729;882735;202807;7454;7454;7454;30212;7454;743375;7441;743375;743375;9606;7441;743375;8729;27505;7441;9606;9606;8729;291283;7454;7445;7441;743375;743375;7454;9606;743375;7441;7445;291283;882735;7441;8729;30214;9606;30212;202807;7441;7441;30214;9606;8729;7445;7441;743375;7441;9606;9606;30212;8729;2750…			GO:0052689-IEA;GO:0004623-IEA;GO:0005615-IDA;GO:0052740-IEA;GO:0016042-IEA;GO:0016042-IDA;GO:0016020-IEA;GO:0006629-IEA;GO:0004806-IEA;GO:0090729-IEA;GO:0052739-IEA;GO:0019835-IEA;GO:0016787-IEA;GO:0102568-IEA;GO:0008970-IEA;GO:0102567-IEA;GO:0044179-IEA;GO:0008201-IEA;GO:0008201-IDA;GO:0004620-TAS;GO:0004620-IDA;GO:0005576-IEA;GO:0004465-IEA;GO:0006654-TAS;GO:0009405-IEA;GO:0005886-TAS;GO:000588…	carboxylic ester hydrolase activity-IEA;phospholipase A2 activity-IEA;extracellular space-IDA;1-acyl-2-lysophosphatidylserine acylhydrolase activity-IEA;lipid catabolic process-IEA;lipid catabolic process-IDA;membrane-IEA;lipid metabolic process-IEA;triglyceride lipase activity-IEA;toxin activity-IEA;phosphatidylserine 1-acylhydrolase activity-IEA;cytolysis-IEA;hydrolase activity-IEA;phospholipas…	Molecular Function-IEA;Molecular Function-IEA;Cellular Component-IDA;Molecular Function-IEA;Biological Process-IEA;Biological Process-IDA;Cellular Component-IEA;Biological Process-IEA;Molecular Function-IEA;Molecular Function-IEA;Molecular Function-IEA;Biological Process-IEA;Molecular Function-IEA;Molecular Function-IEA;Molecular Function-IEA;Molecular Function-IEA;Biological Process-IEA;Molecula…	7	GO:0004620;GO:0005615;GO:0005886;GO:0008201;GO:0009395;GO:0016042;GO:0052689	phospholipase activity;extracellular space;plasma membrane;heparin binding;phospholipid catabolic process;lipid catabolic process;carboxylic ester hydrolase activity	Molecular Function;Cellular Component;Cellular Component;Molecular Function;Biological Process;Biological Process;Molecular Function	EC:3.1.1.1	Carboxylesterase	IPR000734;IPR013818;IPR029058;noIPR;IPR000734;IPR029058
PermPBO_1_(paired)_contig_1014	FABP_ANOGARecName: Full=Probable fatty acid-binding protein	cagtcgttgaggcggttctcaagttttgaagtcttatctaaaaaaaagttttaagcaaaaatggcctgctgggaaggaaagaaatacaaattggagtctagtgaaaacttcgatgagtacatgaaggaattgggcgttggcctagtactacgcaaaatgggcaacaccgtcagccctactgtcgaattgaaaaaagatggcgatgtttacactttcaccacctcatcgactttcaaaacatctactattactttcaaactaggagaagaattcgatgaagaaactttggacggtcgtaaagtaaagtctatttgcacattagatggcaatactctaacccaggagcagaagggtgacaagccatctaccattgtgcgcgaattcaccgattccgcaatg…	562	20	1.9E-35	64.70%	swissprot	gi|108935839|sp|Q17017.2|FABP_ANOGARecName: Full=Probable fatty acid-binding protein;gi|1169595|sp|P41509.2|FABPM_LOCMIRecName: Full=Fatty acid-binding protein, muscle AltName: Full=M-FABP;gi|1169596|sp|P41496.2|FABPM_SCHGRRecName: Full=Fatty acid-binding protein, muscle AltName: Full=M-FABP;gi|462065|sp|Q05423.2|FABP7_CHICKRecName: Full=Fatty acid-binding protein, brain AltName: Full=Brain-type …	Anopheles gambiae;Locusta migratoria;Schistocerca gregaria;Gallus gallus;Homo sapiens;Bos taurus;Schistosoma japonicum;Sus scrofa;Equus caballus;Oryctolagus cuniculus;Homo sapiens;Homo sapiens;Bos taurus;Ictidomys tridecemlineatus;Rattus norvegicus;Blomia tropicalis;Mus musculus;Mus musculus;Oncorhynchus mykiss;Lepidoglyphus destructor	1.9E-35;6.1E-35;1.3E-34;7.7E-28;1.7E-27;1.9E-27;4.0E-26;4.7E-26;8.5E-26;2.1E-25;3.3E-25;4.3E-25;5.5E-25;5.9E-25;6.5E-25;1.1E-24;1.8E-24;2.4E-24;2.8E-24;3.0E-24	112;134;134;132;132;132;132;132;132;132;132;133;132;133;132;130;132;132;133;131	100;129;129;122;122;122;124;121;121;121;121;121;121;121;122;123;122;121;121;132	77;89;88;77;79;77;81;78;75;77;78;78;75;77;76;81;74;75;79;83	77.00%;68.99%;68.22%;63.11%;64.75%;63.11%;65.32%;64.46%;61.98%;63.64%;64.46%;64.46%;61.98%;63.64%;62.30%;65.85%;60.66%;61.98%;65.29%;62.88%	89.29%;96.27%;96.27%;92.42%;92.42%;92.42%;93.94%;91.67%;91.67%;91.67%;91.67%;90.98%;91.67%;90.98%;92.42%;94.62%;92.42%;91.67%;90.98%;100.76%	53.38%;68.86%;68.86%;65.12%;65.12%;65.12%;66.19%;64.59%;64.59%;64.59%;64.59%;64.59%;64.59%;64.59%;65.12%;65.66%;65.12%;64.59%;64.59%;70.46%	1;1;1;1;1;1;1;1;1;1;1;1;1;1;1;1;1;1;1;1	1;1;1;1;1;1;1;1;1;1;1;1;1;1;1;1;1;1;1;1	108935839;1169595;1169596;462065;3122076;166897969;47115579;302425119;172044540;127727;127725;119802;124106282;20138311;1706751;14423698;1706750;127726;2811080;14423714	Q17017;P41509;P41496;Q05423;O15540;Q09139;O45035;P86412;P0C6G6;P02691;P02689;P05413;P02690;Q99P61;P55051;Q17284;P51880;P24526;O13008;Q9U5P1	123.25;122.865;121.709;104.375;103.605;103.605;100.138;99.7525;99.3673;98.2117;97.8265;97.4413;97.0561;97.0561;97.0561;96.2857;95.9005;95.5153;95.5153;95.1301	gi|108935839|sp|Q17017.2|FABP_ANOGARecName: Full=Probable fatty acid-binding protein	Anopheles gambiae	1.9E-35	112	100	77	77.00%	89.29%	53.38%	1	1	108935839	Q17017	123.25	FABP3;O45035;PMP2;Q9U5P1;Pmp2;FABP3;PMP2;PMP2;FABP3;FABP7;PMP2;Fabp7;FABP7;Fabp7;Fabp7;Q9U5P1;FABP7;FABP3;Fabp7;FABP7;FABP3;Pmp2;PMP2;FABP7;FABP7;FABP3;Fabp7;Fabp7;FABP7;Pmp2;PMP2;Pmp2;Fabp7;PMP2;Fabp7;Fabp7;P41509;PMP2;Fabp7;FABP3;FABP7;FABP7;Fabp7;PMP2;FABP7;FABP7;PMP2;Fabp7;FABP7;FABP3;Fabp7;FABP3;PMP2;FABP3;FABP7;Fabp7;Fabp7;Fabp7;Pmp2;PMP2;FABP3;FABP3;FABP7;Fabp7;FABP3;FABP7;FABP7;FABP7;Fabp…	9606;6182;9986;36936;10090;9606;9606;9913;43179;9913;9606;10090;9031;10090;10090;36936;9606;9606;10116;9606;9606;10090;9823;9606;9606;9606;10090;10090;9606;10090;9606;10090;10116;9796;10090;10090;7004;9823;10116;43179;9606;9606;10090;9606;9606;9606;9823;10090;9031;9606;10116;9606;9986;9606;9606;10116;10090;10116;10090;9606;9606;9606;9606;10116;9606;9606;9913;9606;10090;10090;9913;9606;10090;9606;…			GO:0005504-IEA;GO:0005504-ISS;GO:0005504-TAS;GO:0005504-ISO;GO:0005504-IDA;GO:0050673-IMP;GO:0050673-IEA;GO:0070062-N/A;GO:0032868-IEA;GO:0001964-IMP;GO:0001964-IEA;GO:0001964-ISO;GO:0044297-IEA;GO:0044297-ISO;GO:0044297-IDA;GO:0015909-IEA;GO:0042493-IEA;GO:0003407-TAS;GO:0070542-IEA;GO:0005829-IEA;GO:0005829-TAS;GO:0019433-TAS;GO:2001245-IEA;GO:0043209-IEA;GO:0044539-IEA;GO:0044539-ISS;GO:001652…	fatty acid binding-IEA;fatty acid binding-ISS;fatty acid binding-TAS;fatty acid binding-ISO;fatty acid binding-IDA;epithelial cell proliferation-IMP;epithelial cell proliferation-IEA;extracellular exosome-N/A;response to insulin-IEA;startle response-IMP;startle response-IEA;startle response-ISO;cell body-IEA;cell body-ISO;cell body-IDA;long-chain fatty acid transport-IEA;response to drug-IEA;neur…	Molecular Function-IEA;Molecular Function-ISS;Molecular Function-TAS;Molecular Function-ISO;Molecular Function-IDA;Biological Process-IMP;Biological Process-IEA;Cellular Component-N/A;Biological Process-IEA;Biological Process-IMP;Biological Process-IEA;Biological Process-ISO;Cellular Component-IEA;Cellular Component-ISO;Cellular Component-IDA;Biological Process-IEA;Biological Process-IEA;Biologic…	20	GO:0003407;GO:0005634;GO:0005667;GO:0005829;GO:0005911;GO:0008092;GO:0008134;GO:0008285;GO:0015485;GO:0019433;GO:0021846;GO:0022008;GO:0036041;GO:0042995;GO:0043025;GO:0050673;GO:0060134;GO:0061024;GO:0071073;GO:0071944	neural retina development;nucleus;transcription factor complex;cytosol;cell-cell junction;cytoskeletal protein binding;transcription factor binding;negative regulation of cell proliferation;cholesterol binding;triglyceride catabolic process;cell proliferation in forebrain;neurogenesis;long-chain fatty acid binding;cell projection;neuronal cell body;epithelial cell proliferation;prepulse inhibitio…	Biological Process;Cellular Component;Cellular Component;Cellular Component;Cellular Component;Molecular Function;Molecular Function;Biological Process;Molecular Function;Biological Process;Biological Process;Biological Process;Molecular Function;Cellular Component;Cellular Component;Biological Process;Biological Process;Biological Process;Biological Process;Cellular Component			IPR000463;IPR012674;IPR000566;noIPR;IPR031259;IPR000463;IPR012674
PermPBO_1_(paired)_contig_1015	COX7C_MOUSERecName: Full=Cytochrome c oxidase subunit 7C, mitochondrial; AltName: Full=Cytochrome c oxidase polypeptide VIIc; Flags: Precursor	gttgactacaaatcactagtgtttgttcaagagtttgacactaccagcagagaagaattttcatctcgtgtttgttaaagcccaaatttttagtgcaaaaaaatgttgaacccaaccaaattgctggcccgtaatgtttccaagttcatggtcaggcaccacagccatggtggtattcccggagagaacttgcccttcagcttgaacaatcgctacaagttgacagcaattttcaccacctttaccgttttgggttttggttcaccattcttgatcgtcagacatcaactcttgaaatcttaaataccaaattttagattaaacgagttgcgtttaagatagaagcgataatgattcagtctaaaagtatggggtgaactatataagatgtaaagttaa…	438	10	1.4E-10	64.27%	swissprot	gi|117128|sp|P17665.1|COX7C_MOUSERecName: Full=Cytochrome c oxidase subunit 7C, mitochondrial AltName: Full=Cytochrome c oxidase polypeptide VIIc Flags: Precursor;gi|117126|sp|P00430.3|COX7C_BOVINRecName: Full=Cytochrome c oxidase subunit 7C, mitochondrial AltName: Full=Cytochrome c oxidase polypeptide VIIIA AltName: Full=Cytochrome c oxidase polypeptide VIIc Flags: Precursor;gi|110278917|sp|Q1W0…	Mus musculus;Bos taurus;Sus scrofa;Carlito syrichta;Rattus norvegicus;Saimiri sciureus;Pongo pygmaeus;Homo sapiens/Pan troglodytes/Gorilla gorilla gorilla/Pan paniscus;Papio hamadryas;Macaca fascicularis/Macaca silenus	1.4E-10;2.3E-10;2.4E-10;3.4E-10;1.4E-9;7.6E-9;8.6E-9;1.3E-8;1.5E-7;3.1E-7	63;63;63;63;63;63;63;63;63;63	62;62;62;56;62;62;63;63;57;57	42;42;42;37;41;40;40;40;34;32	67.74%;67.74%;67.74%;66.07%;66.13%;64.52%;63.49%;63.49%;59.65%;56.14%	98.41%;98.41%;98.41%;88.89%;98.41%;98.41%;100.00%;100.00%;90.48%;90.48%	42.47%;42.47%;42.47%;38.36%;42.47%;42.47%;43.15%;43.15%;39.04%;39.04%	1;1;1;1;1;1;1;1;1;1	1;1;1;1;1;1;1;1;1;1	117128;117126;110278917;48428034;353526223;75056692;48428094;48427920/117127/38502871/48427919;38604929;61213000/75056694	P17665;P00430;Q1W0Y2;Q7YRK5;P80432;Q53CF9;Q8SQ81;P15954/P61638/P61639/P60025;Q8SQ80;Q8SPI1/Q53CG2	56.6102;56.225;56.225;55.8398;54.299;52.373;51.9878;51.6026;48.9062;48.1358	gi|117128|sp|P17665.1|COX7C_MOUSERecName: Full=Cytochrome c oxidase subunit 7C, mitochondrial AltName: Full=Cytochrome c oxidase polypeptide VIIc Flags: Precursor	Mus musculus	1.4E-10	63	62	42	67.74%	98.41%	42.47%	1	1	117128	P17665	566102	COX7C;COX7C;COX7C;COX7C;COX7C;COX7C;COX7C;COX7C;COX7C;COX7C;COX7C;COX7C;COX7C;COX7C;Cox7c;COX7C;COX7C;COX7C;COX7C;COX7C;COX7C;Cox7c;COX7C;Cox7c;COX7C;COX7C;COX7C;COX7C;COX7C;COX7C;COX7C;COX7C;COX7C;COX7C;Cox7c;COX7C;COX7C;COX7C;COX7C;COX7C;COX7C;COX7C;Cox7c;COX7C;Cox7c;COX7C;COX7C;COX7C;Cox7c;COX7C;Cox7c;COX7C;Cox7c;COX7C;COX7C;COX7C;Cox7c;COX7C;COX7C;COX7C;COX7C;COX7C;COX7C;Cox7c;Cox7c;COX7C;COX…	9595;9521;9597;9597;9913;54601;9913;9606;9606;9597;9557;9600;9598;9913;10116;9606;9597;9600;9598;9598;9541;10116;1868482;10116;9823;9598;9541;9521;9598;9913;9541;9606;9598;1868482;10090;9600;9823;9598;9913;54601;9597;9913;10090;9606;10090;9606;9606;9557;10090;9913;10090;9606;10116;9597;9521;9913;10116;9541;1868482;9595;9606;54601;9606;10116;10116;9600;9606;9823;9598;1868482;10116;10116;9823;9595;…			GO:0004129-IEA;GO:0004129-IBA;GO:0005739-IEA;GO:0005739-N/A;GO:0005739-ISO;GO:0005739-IDA;GO:0045277-IDA;GO:0016020-IEA;GO:0016021-IEA;GO:0022900-IEA;GO:0005751-IBA;GO:1902600-IEA;GO:0006123-TAS;GO:0006123-IBA;GO:0006091-TAS;GO:0005743-IEA;GO:0005743-TAS;GO:0005743-ISO;GO:0005743-IDA	cytochrome-c oxidase activity-IEA;cytochrome-c oxidase activity-IBA;mitochondrion-IEA;mitochondrion-N/A;mitochondrion-ISO;mitochondrion-IDA;respiratory chain complex IV-IDA;membrane-IEA;integral component of membrane-IEA;electron transport chain-IEA;mitochondrial respiratory chain complex IV-IBA;proton transmembrane transport-IEA;mitochondrial electron transport, cytochrome c to oxygen-TAS;mitoch…	Molecular Function-IEA;Molecular Function-IBA;Cellular Component-IEA;Cellular Component-N/A;Cellular Component-ISO;Cellular Component-IDA;Cellular Component-IDA;Cellular Component-IEA;Cellular Component-IEA;Biological Process-IEA;Cellular Component-IBA;Biological Process-IEA;Biological Process-TAS;Biological Process-IBA;Biological Process-TAS;Cellular Component-IEA;Cellular Component-TAS;Cellular…	5	GO:0004129;GO:0005743;GO:0006123;GO:0015992;GO:0045277	cytochrome-c oxidase activity;mitochondrial inner membrane;mitochondrial electron transport, cytochrome c to oxygen;proton transmembrane transport;respiratory chain complex IV	Molecular Function;Cellular Component;Biological Process;Biological Process;Cellular Component			IPR004202;IPR036636;IPR004202;IPR004202;IPR036636
PermPBO_1_(paired)_contig_1016	CMC4_DEBHARecName: Full=Cx9C motif-containing protein 4, mitochondrial	atttatgtcatcttataacaccaaaaaagatccttgcaaagctaatgcctgtagaattcaagcttgtttgaaagagaataactatcaagaagagaagtgtctagaggtacttgaacaaatgcgtttatgttgcttgaagtggcatcaaacatccttgtgttgctctggaatcgatnnnnnnnnnnnnnnnnacccgatacgtctgaaaagtcgaaataaacactactagcttctgtgagggaataataatgcaaactcctccgccttacaaaccaccacaacaattgcaagacgttctcaataaacaagccacccaaagaaagcgaactgcccagttaccgaaacgtaattggattcaaaaaaatccacgaaccttccaattggcattcataacatctt…	515	8	1.3E-9	68.19%	swissprot	gi|334305736|sp|B5RTE0.1|CMC4_DEBHARecName: Full=Cx9C motif-containing protein 4, mitochondrial;gi|122142382|sp|Q0VBY0.1|CMC4_BOVINRecName: Full=Cx9C motif-containing protein 4 AltName: Full=Mature T-cell proliferation 1 neighbor protein;gi|2498591|sp|Q61908.1|CMC4_MOUSERecName: Full=Cx9C motif-containing protein 4 AltName: Full=Mature T-cell proliferation 1 neighbor protein AltName: Full=Mature …	Debaryomyces hansenii CBS767;Bos taurus;Mus musculus;Homo sapiens;Yarrowia lipolytica CLIB122;Saccharomyces cerevisiae RM11-1a/Saccharomyces cerevisiae YJM789/Saccharomyces cerevisiae EC1118;Lachancea thermotolerans CBS 6340;Saccharomyces cerevisiae S288C	1.3E-9;2.3E-9;6.7E-9;6.6E-8;7.4E-5;4.3E-4;4.5E-4;5.4E-4	87;68;68;68;89;73;77;73	48;53;53;53;47;40;39;39	35;36;36;36;32;28;24;27	72.92%;67.92%;67.92%;67.92%;68.09%;70.00%;61.54%;69.23%	55.17%;77.94%;77.94%;77.94%;52.81%;54.79%;50.65%;53.42%	27.96%;30.87%;30.87%;30.87%;27.38%;23.30%;22.72%;22.72%	1;1;1;1;1;1;1;1	2;2;2;2;2;2;2;2	334305736;122142382;2498591;3024174;334305796;334305741/334305742/334305739;334305737;110816505	B5RTE0;Q0VBY0;Q61908;P56277;Q6C4R1;A6ZMQ6/C8ZF59/B3LM82;C5E268;Q3E7A9	55.4546;54.299;53.1434;50.447;42.743;40.4318;40.4318;40.0466	gi|334305736|sp|B5RTE0.1|CMC4_DEBHARecName: Full=Cx9C motif-containing protein 4, mitochondrial	Debaryomyces hansenii CBS767	1.3E-9	87	48	35	72.92%	55.17%	27.96%	1	2	334305736	B5RTE0	554546	CMC4;CMC4;CMC4;CMC4;CMC4;CMC4;CMC4;CMC4;CMC4;CMC4;CMC4;CMC4;CMC4;CMC4;CMC4;CMC4;CMC4;CMC4;CMC4;CMC4;CMC4;CMC4;CMC4;Cmc4;CMC4;CMC4;CMC4;CMC4;CMC4;CMC4;Cmc4;CMC4;CMC4;CMC4;CMC4;CMC4;CMC4;CMC4;CMC4;CMC4;CMC4;CMC4;CMC4;CMC4;CMC4;CMC4;CMC4;CMC4;CMC4;CMC4;CMC4;CMC4	559292;643680;559292;9913;9606;284591;284591;307796;559292;9606;284591;9913;285006;559295;559292;284592;9606;285006;643680;643680;559292;559292;284592;10090;285006;643680;559292;9606;559295;9606;10090;9606;285006;559292;559295;9606;307796;284592;559295;307796;307796;559292;284592;284591;284591;307796;9913;284591;307796;559292;9913;9606			GO:0008283-TAS;GO:0008150-ND;GO:0005758-IEA;GO:0005758-TAS;GO:0005758-IDA;GO:0005758-IBA;GO:0005739-IEA;GO:0005739-IDA;GO:0003674-ND	cell proliferation-TAS;biological_process-ND;mitochondrial intermembrane space-IEA;mitochondrial intermembrane space-TAS;mitochondrial intermembrane space-IDA;mitochondrial intermembrane space-IBA;mitochondrion-IEA;mitochondrion-IDA;molecular_function-ND	Biological Process-TAS;Biological Process-ND;Cellular Component-IEA;Cellular Component-TAS;Cellular Component-IDA;Cellular Component-IBA;Cellular Component-IEA;Cellular Component-IDA;Molecular Function-ND	2	GO:0005739;GO:0008283	mitochondrion;cell proliferation	Cellular Component;Biological Process			IPR027179;noIPR;IPR027179;noIPR;IPR009069
PermPBO_1_(paired)_contig_102	POLN_DCVEBRecName: Full=Replicase polyprotein; Contains: RecName: Full=Protein 1A; Contains: RecName: Full=Protein 2A; Contains: RecName: Full=Protein 2B; Contains: RecName: Full=Protein 2C; Contains: RecName: Full=Protein 3A; Contains: RecName: Full=Protein 3B; Contains: RecName: Full=3C-like protease; Contains: RecName: Full=RNA-directed RNA polymerase 3D-POL	ggtcgacgctcatctttcattgtgtccgcacaaacaacaccggtaatgattcctttctcacaattatcctctaattcttgtacaatatttctcaattgtaatgcagagggtgatgtgaaatcgaaagtttcaccactacccatccattgttgttttcctggtttatttgtcttatatttaatatcgctattaaatggataaccaggnnnnnnnnnnnnnnnnctgcggacatatatagatcgtcggtacccataattgattcttcataagttaagactcgtgcatatgtatcataaccaacatgtttatggtctataaacaatttgtgttggacataattacgag	345	2	1.3E-17	67.65%	swissprot	gi|81920773|sp|O36966.1|POLN_DCVEBRecName: Full=Replicase polyprotein Contains: RecName: Full=Protein 1A Contains: RecName: Full=Protein 2A Contains: RecName: Full=Protein 2B Contains: RecName: Full=Protein 2C Contains: RecName: Full=Protein 3A Contains: RecName: Full=Protein 3B Contains: RecName: Full=3C-like protease Contains: RecName: Full=RNA-directed RNA polymerase 3D-POL;gi|81971654|sp|Q9IJ…	Drosophila C virus strain EB;Cricket paralysis virus Teleogryllus commodus/Australia/CrPVVIC/1968	1.3E-17;1.6E-16	1759;1771	68;68	47;45	69.12%;66.18%	3.87%;3.84%	59.13%;59.13%	2;1	-2;-2	81920773;81971654	O36966;Q9IJX4	77.7962;77.0258	gi|81920773|sp|O36966.1|POLN_DCVEBRecName: Full=Replicase polyprotein Contains: RecName: Full=Protein 1A Contains: RecName: Full=Protein 2A Contains: RecName: Full=Protein 2B Contains: RecName: Full=Protein 2C Contains: RecName: Full=Protein 3A Contains: RecName: Full=Protein 3B Contains: RecName: Full=3C-like protease Contains: RecName: Full=RNA-directed RNA polymerase 3D-POL	Drosophila C virus strain EB	1.3E-17	1759	68	47	69.12%	3.87%	59.13%	2	-2	81920773	O36966	777962	ORF1;ORF1;ORF1;ORF1;ORF1;ORF1;ORF1;ORF1;ORF1;ORF1;ORF1;ORF1;ORF1;ORF1;ORF1;ORF1;ORF1;ORF1;ORF1;ORF1;ORF1;ORF1;ORF1;ORF1;ORF1;ORF1;ORF1;ORF1;ORF1;ORF1;ORF1;ORF1;ORF1;ORF1;ORF1;ORF1;ORF1;ORF1;ORF1;ORF1;ORF1;ORF1;ORF1;ORF1;ORF1;ORF1;ORF1;ORF1;ORF1	928300;865617;865617;928300;928300;928300;928300;928300;865617;928300;928300;928300;865617;928300;928300;865617;928300;865617;928300;865617;928300;928300;928300;865617;865617;928300;865617;928300;928300;928300;928300;928300;928300;928300;928300;928300;928300;865617;865617;928300;865617;865617;928300;928300;865617;928300;928300;928300;928300			GO:0005515-IPI;GO:0000166-IEA;GO:0003723-IEA;GO:0003724-IEA;GO:0003968-IEA;GO:0006508-IEA;GO:0016032-IEA;GO:0001172-IEA;GO:0016740-IEA;GO:0016787-IEA;GO:0016779-IEA;GO:0008233-IEA;GO:0006351-IEA;GO:0039694-IEA;GO:0004386-IEA;GO:0008234-IEA;GO:0005524-IEA	protein binding-IPI;nucleotide binding-IEA;RNA binding-IEA;RNA helicase activity-IEA;RNA-directed 5'-3' RNA polymerase activity-IEA;proteolysis-IEA;viral process-IEA;transcription, RNA-templated-IEA;transferase activity-IEA;hydrolase activity-IEA;nucleotidyltransferase activity-IEA;peptidase activity-IEA;transcription, DNA-templated-IEA;viral RNA genome replication-IEA;helicase activity-IEA;cyste…	Molecular Function-IPI;Molecular Function-IEA;Molecular Function-IEA;Molecular Function-IEA;Molecular Function-IEA;Biological Process-IEA;Biological Process-IEA;Biological Process-IEA;Molecular Function-IEA;Molecular Function-IEA;Molecular Function-IEA;Molecular Function-IEA;Biological Process-IEA;Biological Process-IEA;Molecular Function-IEA;Molecular Function-IEA;Molecular Function-IEA	8	GO:0005515;GO:0006807;GO:0016740;GO:0016787;GO:0043170;GO:0044238;GO:0097159;GO:1901363	protein binding;nitrogen compound metabolic process;transferase activity;hydrolase activity;macromolecule metabolic process;primary metabolic process;organic cyclic compound binding;heterocyclic compound binding	Molecular Function;Biological Process;Molecular Function;Molecular Function;Biological Process;Biological Process;Molecular Function;Molecular Function
PermPBO_1_(paired)_contig_1021	---NA---	ttttgtatgtaaaaagtgagcaatagtcaatgcttcgaatagcacgtgtttaagggttaactagaggtcataacaacaaaaagtgtctaagggtttagagggaatggagtcattggagttcttcgaatattagagaacaattttaaaattaactttttcacttggaacacaaattnnnnnnnnnnnnnnnnnnnnnnnnnnngcggaggaggaggaggaggattcgaatcttggggggtgtttatttgtatgttttgtggtttagtaatacattaagagaaacaggtacattgataacatttaaagcttcatattgaggtatatttaattctttgtttttnnnnnnnnnnnnnnnnnnnnnnnnnnnnnnnnnnnnnnnnnnnnnnnnnnnnnnnnnnn…	2298																																														noIPR;noIPR;IPR032086;noIPR
PermPBO_1_(paired)_contig_1022	COX5B_BOVINRecName: Full=Cytochrome c oxidase subunit 5B, mitochondrial; AltName: Full=Cytochrome c oxidase polypeptide VIa; AltName: Full=Cytochrome c oxidase polypeptide Vb; Flags: Precursor	gcgaaatactcgctctttccccatcactaccaactagtgattttttcatcgttgccgtgatccgtgcgtggaaattacgaaattgtagtctaaataattctttttaaaaaaatccgcaaaagtagataaaaatggcttcggtctgtggacgcatggctatccgtgccgctgcacgtcaaaatgtcacatacactccagttcgcttctgcaaaatgatgaatgatcccatggaacacgctaccggtattgaaaagcgtgaattgttggccaaggctgccggcaacgataaccccttcgacatgaaagtgttcaagcgtggagctggcaccaaggagaaccccaatctgataccttccgctttcgacgcccgtattgtcggctgcatctgcgaagaagaac…	783	11	4.8E-20	61.45%	swissprot	gi|109940067|sp|P00428.2|COX5B_BOVINRecName: Full=Cytochrome c oxidase subunit 5B, mitochondrial AltName: Full=Cytochrome c oxidase polypeptide VIa AltName: Full=Cytochrome c oxidase polypeptide Vb Flags: Precursor;gi|75056763|sp|Q710D6.1|COX5B_VULVURecName: Full=Cytochrome c oxidase subunit 5B, mitochondrial AltName: Full=Cytochrome c oxidase polypeptide Vb AltName: Full=Sperm protein 8 AltName:…	Bos taurus;Vulpes vulpes;Homo sapiens;Pongo abelii;Sus scrofa;Mus musculus;Rattus norvegicus;Arabidopsis thaliana;Schizosaccharomyces pombe 972h-;Neurospora crassa OR74A;Arabidopsis thaliana	4.8E-20;7.4E-20;1.0E-19;1.2E-19;5.0E-19;5.3E-19;1.2E-18;2.3E-8;4.5E-6;1.7E-5;3.0E-4	129;128;129;129;129;128;129;171;164;186;176	83;83;83;83;84;83;83;117;85;86;119	56;56;56;56;56;55;55;57;47;48;56	67.47%;67.47%;67.47%;67.47%;66.67%;66.27%;66.27%;48.72%;55.29%;55.81%;47.06%	64.34%;64.84%;64.34%;64.34%;65.12%;64.84%;64.34%;68.42%;51.83%;46.24%;67.61%	31.80%;31.80%;31.80%;31.80%;32.18%;31.80%;31.80%;44.83%;32.57%;32.95%;45.59%	1;1;1;1;1;1;1;1;1;1;1	3;3;3;3;3;3;3;3;3;3;3	109940067;75056763;20141332;75042504;75042739;117104;1352167;75207492;2493846;62297096;75274420	P00428;Q710D6;P10606;Q5REG2;Q5S3G4;P19536;P12075;Q9SSB8;P79010;P06809;Q9LW15	86.2705;85.8853;85.5001;85.1149;83.5741;83.5741;82.4185;55.4546;48.9062;47.7506;43.8986	gi|109940067|sp|P00428.2|COX5B_BOVINRecName: Full=Cytochrome c oxidase subunit 5B, mitochondrial AltName: Full=Cytochrome c oxidase polypeptide VIa AltName: Full=Cytochrome c oxidase polypeptide Vb Flags: Precursor	Bos taurus	4.8E-20	129	83	56	67.47%	64.34%	31.80%	1	3	109940067	P00428	862705	COX5B;Cox5b;COX5B;COX5B-1;cox-4;COX5B;COX5B-2;COX5B-1;cox4;COX5B;COX5B;COX5B;COX5B-2;COX5B-1;COX5B;COX5B;cox4;cox-4;COX5B-2;Cox5b;COX5B;Cox5b;cox4;cox4;COX5B;cox4;cox-4;COX5B-2;cox4;Cox5b;COX5B;COX5B;COX5B;Cox5b;COX5B;COX5B;cox-4;COX5B;Cox5b;COX5B;cox4;Cox5b;COX5B;Cox5b;COX5B-2;Cox5b;Cox5b;cox4;COX5B;cox-4;COX5B-1;COX5B-1;COX5B;COX5B;COX5B-1;cox4;COX5B-1;COX5B;COX5B-2;Cox5b;COX5B;COX5B;cox4;Cox5b…	9823;10116;9606;3702;367110;9627;3702;3702;284812;9823;9823;9823;3702;3702;9823;9606;284812;367110;3702;10116;9823;10116;284812;284812;9823;284812;367110;3702;284812;10116;9823;9627;9606;10116;9913;9913;367110;9913;10116;9606;284812;10116;9627;10116;3702;10116;10116;284812;9627;367110;3702;3702;9823;9601;3702;284812;3702;9913;3702;10116;9606;9627;284812;10116;367110;9606;9606;367110;9627;10090;10…			GO:0004129-IEA;GO:0004129-ISO;GO:0004129-TAS;GO:0004129-IBA;GO:0005515-IPI;GO:0070062-N/A;GO:0070062-ISO;GO:0005739-IEA;GO:0005739-N/A;GO:0005739-ISO;GO:0005739-IDA;GO:0046872-IEA;GO:0046872-IDA;GO:0045277-IDA;GO:0016020-IEA;GO:0009060-ISO;GO:0050897-IDA;GO:0043209-ISO;GO:0043209-IDA;GO:0008270-IDA;GO:0009535-IDA;GO:0005751-ISO;GO:0005751-IBA;GO:0005740-IEA;GO:0043434-IEP;GO:0022900-IEA;GO:000557…	cytochrome-c oxidase activity-IEA;cytochrome-c oxidase activity-ISO;cytochrome-c oxidase activity-TAS;cytochrome-c oxidase activity-IBA;protein binding-IPI;extracellular exosome-N/A;extracellular exosome-ISO;mitochondrion-IEA;mitochondrion-N/A;mitochondrion-ISO;mitochondrion-IDA;metal ion binding-IEA;metal ion binding-IDA;respiratory chain complex IV-IDA;membrane-IEA;aerobic respiration-ISO;cobal…	Molecular Function-IEA;Molecular Function-ISO;Molecular Function-TAS;Molecular Function-IBA;Molecular Function-IPI;Cellular Component-N/A;Cellular Component-ISO;Cellular Component-IEA;Cellular Component-N/A;Cellular Component-ISO;Cellular Component-IDA;Molecular Function-IEA;Molecular Function-IDA;Cellular Component-IDA;Cellular Component-IEA;Biological Process-ISO;Molecular Function-IDA;Cellular…	10	GO:0004129;GO:0005515;GO:0005743;GO:0006123;GO:0007585;GO:0015992;GO:0043209;GO:0043434;GO:0045277;GO:1902600	cytochrome-c oxidase activity;protein binding;mitochondrial inner membrane;mitochondrial electron transport, cytochrome c to oxygen;respiratory gaseous exchange;proton transmembrane transport;myelin sheath;response to peptide hormone;respiratory chain complex IV;proton transmembrane transport	Molecular Function;Molecular Function;Cellular Component;Biological Process;Biological Process;Biological Process;Cellular Component;Biological Process;Cellular Component;Biological Process	EC:1.9.3.1	Cytochrome-c oxidase	IPR036972;IPR002124;IPR002124;noIPR;IPR002124;IPR002124;IPR002124;noIPR
PermPBO_1_(paired)_contig_1023	KPYK_DROMERecName: Full=Pyruvate kinase; Short=PK	tagatttcattaattataatggtggtggatagtcaacggtcaatgcagatagactaaaccattgcggttcagaatttattcgacaggtacaatacgcatagtgttggtgaaaccggcaccctgtttccaaccagtgacaataacaacttggtcgccagttttaatgaaaccgttctttttaccgacttgtacaccaaattgaacacgaacatcgacatccttgagccagtcagttagtggaggttctttgtaaacgagaggaaccaatcctctgtatagatgagcttgtctagctgtttgcgagtgacgagtcacagcaatgatgggacatctaggacgatatttgcttatgaggtaagcagattttccagtagtcgttataacaacaatggctgcagc…	1483	20	0.0E0	76.93%	swissprot	gi|27923979|sp|O62619.2|KPYK_DROMERecName: Full=Pyruvate kinase Short=PK;gi|73916936|sp|P11979.2|KPYM_FELCARecName: Full=Pyruvate kinase PKM AltName: Full=Pyruvate kinase muscle isozyme;gi|75061500|sp|Q5NVN0.3|KPYM_PONABRecName: Full=Pyruvate kinase PKM AltName: Full=Pyruvate kinase muscle isozyme;gi|2851533|sp|P11974.4|KPYM_RABITRecName: Full=Pyruvate kinase PKM AltName: Full=Pyruvate kinase mus…	Drosophila melanogaster;Felis catus;Pongo abelii;Oryctolagus cuniculus;Rattus norvegicus;Homo sapiens;Mus musculus;Xenopus laevis;Gallus gallus;Homo sapiens;Canis lupus familiaris;Rattus norvegicus;Mus musculus;Aspergillus nidulans FGSC A4;Aspergillus niger;[Candida] glabrata CBS 138;Yarrowia lipolytica CLIB122;Schizosaccharomyces pombe 972h-;Agaricus bisporus;Candida albicans SC5314	0.0E0;0.0E0;0.0E0;0.0E0;0.0E0;0.0E0;0.0E0;0.0E0;0.0E0;0.0E0;0.0E0;0.0E0;0.0E0;2.1E-166;1.7E-165;1.8E-165;2.1E-163;1.3E-162;5.2E-159;7.0E-159	533;531;531;531;531;531;531;527;530;574;574;574;574;526;526;508;515;509;532;504	464;463;463;463;463;463;463;463;464;463;464;463;463;469;469;461;469;465;466;462	432;378;378;375;376;373;372;375;376;354;352;352;352;330;332;325;335;328;323;322	93.10%;81.64%;81.64%;80.99%;81.21%;80.56%;80.35%;80.99%;81.03%;76.46%;75.86%;76.03%;76.03%;70.36%;70.79%;70.50%;71.43%;70.54%;69.31%;69.70%	87.05%;87.19%;87.19%;87.19%;87.19%;87.19%;87.19%;87.86%;87.55%;80.66%;80.84%;80.66%;80.66%;89.16%;89.16%;90.75%;91.07%;91.36%;87.59%;91.67%	93.86%;93.66%;93.66%;93.66%;93.66%;93.66%;93.66%;93.66%;93.86%;93.66%;93.86%;93.66%;93.66%;94.88%;94.88%;93.26%;94.88%;94.07%;94.27%;93.46%	1;1;1;1;1;1;1;1;1;1;1;1;1;1;1;1;1;1;1;1	-2;-2;-2;-2;-2;-2;-2;-2;-2;-2;-2;-2;-2;-2;-2;-2;-2;-2;-2;-2	27923979;73916936;75061500;2851533;125601;20178296;146345448;2497536;125608;8247933;380865393;729908;1730067;146345447;2497537;54036109;54041236;1730066;12643655;353526331	O62619;P11979;Q5NVN0;P11974;P11980;P14618;P52480;Q92122;P00548;P30613;Q29536;P12928;P53657;P22360;Q12669;Q6FV12;P30614;Q10208;O94122;P46614	778.474;613.994;610.912;610.527;609.372;602.823;602.053;596.66;595.504;562.762;551.977;550.051;547.354;483.411;481.1;480.33;475.322;473.396;464.922;463.381	gi|27923979|sp|O62619.2|KPYK_DROMERecName: Full=Pyruvate kinase Short=PK	Drosophila melanogaster	0.0E0	533	464	432	93.10%	87.05%	93.86%	1	-2	27923979	O62619	778474	PKM;pkiA;CDC19;CDC19;PKLR;PKM;pkiA;CDC19;Pklr;PKM;pkm;PKLR;Pklr;pkm;Pkm;pkiA;pkiA;Pkm;CDC19;PYK2;pyk1;PKLR;Pkm;Pklr;Pklr;PYK2;pkiA;PKM;PYK2;PKLR;PKLR;PKM;Pklr;pyk1;PKLR;CDC19;PKM;PKM;pkiA;PYK2;PKM;Pklr;pkiA;PKLR;Pkm;PKM;PKLR;PKM;Pklr;Pklr;Pkm;PKM;PKLR;PKLR;Pklr;Pkm;Pkm;Pkm;Pklr;Pklr;PyK;PYK2;PKM;Pklr;PYK1;Pkm;PKM;PKM;Pklr;PKM;PKM;PyK;Pkm;Pkm;PKM;PYK1;Pklr;Pkm;pkm;PKLR;PKLR;Pkm;Pklr;pkiA;PyK;Pkm;P…	9601;227321;237561;237561;9606;9031;5341;237561;10116;9986;8355;9615;10116;8355;10090;5061;5341;10090;237561;284593;284812;9606;10090;10116;10116;284593;5061;9601;284593;9606;9615;9601;10116;284812;9615;237561;9606;9601;5341;284593;9986;10090;227321;9606;10090;9986;9606;9606;10090;10090;10090;9606;9606;9606;10090;10090;10116;10090;10116;10116;7227;284593;9685;10090;284591;10090;9685;9606;10090;96…			GO:0001666-IEA;GO:0001666-IEP;GO:0009629-IEA;GO:0009629-IEP;GO:0051289-IEA;GO:0051289-IDA;GO:0003723-N/A;GO:0003723-ISO;GO:0009749-IEA;GO:0009749-IEP;GO:0043186-IPI;GO:0005829-IEA;GO:0005829-NAS;GO:0005829-N/A;GO:0005829-TAS;GO:0005829-ISO;GO:0005829-IDA;GO:0070324-IEA;GO:0070324-IDA;GO:0009267-IMP;GO:0009986-IDA;GO:0009744-IMP;GO:0007520-IMP;GO:0007525-IMP;GO:0006754-IEA;GO:0006754-IDA;GO:000551…	response to hypoxia-IEA;response to hypoxia-IEP;response to gravity-IEA;response to gravity-IEP;protein homotetramerization-IEA;protein homotetramerization-IDA;RNA binding-N/A;RNA binding-ISO;response to glucose-IEA;response to glucose-IEP;P granule-IPI;cytosol-IEA;cytosol-NAS;cytosol-N/A;cytosol-TAS;cytosol-ISO;cytosol-IDA;thyroid hormone binding-IEA;thyroid hormone binding-IDA;cellular response…	Biological Process-IEA;Biological Process-IEP;Biological Process-IEA;Biological Process-IEP;Biological Process-IEA;Biological Process-IDA;Molecular Function-N/A;Molecular Function-ISO;Biological Process-IEA;Biological Process-IEP;Cellular Component-IPI;Cellular Component-IEA;Cellular Component-NAS;Cellular Component-N/A;Cellular Component-TAS;Cellular Component-ISO;Cellular Component-IDA;Molecula…	53	GO:0000287;GO:0001666;GO:0001889;GO:0003723;GO:0004743;GO:0005524;GO:0005634;GO:0005739;GO:0005829;GO:0005886;GO:0005929;GO:0006094;GO:0006144;GO:0007520;GO:0007525;GO:0009267;GO:0009408;GO:0009629;GO:0009744;GO:0009749;GO:0009986;GO:0010226;GO:0012501;GO:0014870;GO:0015976;GO:0016301;GO:0023026;GO:0030445;GO:0030446;GO:0030955;GO:0031012;GO:0031018;GO:0031100;GO:0032869;GO:0033198;GO:0034774;GO:…	magnesium ion binding;response to hypoxia;liver development;RNA binding;pyruvate kinase activity;ATP binding;nucleus;mitochondrion;cytosol;plasma membrane;cilium;gluconeogenesis;purine nucleobase metabolic process;myoblast fusion;somatic muscle development;cellular response to starvation;response to heat;response to gravity;response to sucrose;response to glucose;cell surface;response to lithium …	Molecular Function;Biological Process;Biological Process;Molecular Function;Molecular Function;Molecular Function;Cellular Component;Cellular Component;Cellular Component;Cellular Component;Cellular Component;Biological Process;Biological Process;Biological Process;Biological Process;Biological Process;Biological Process;Biological Process;Biological Process;Biological Process;Cellular Component;…	EC:2.7.1.40	Pyruvate kinase	IPR001697;IPR015793;IPR015795;noIPR;IPR015806;IPR001697;IPR036918;noIPR;IPR001697;IPR018209;IPR001697;IPR011037;IPR036918;IPR015813
PermPBO_1_(paired)_contig_1024	---NA---	gccgccgacgaggatattttgtcagataaatttattgaaatcgtacgttcgaaagcgaaaacatggacagtgggtagaaatttccatgaatctgttccattggcacatattcatcgattgatgggtgttcatcctgatgcccataagtttgcgctgcccgacaaaaaactggtcctgggtttagatgcagtggaaggagcaggagaagacctacc	215																																								3	GO:0004197;GO:0006508;GO:0050790	cysteine-type endopeptidase activity;proteolysis;regulation of catalytic activity	Molecular Function;Biological Process;Biological Process			IPR012599
PermPBO_1_(paired)_contig_1025	IPO5_MOUSERecName: Full=Importin-5; Short=Imp5; AltName: Full=Importin subunit beta-3; AltName: Full=Karyopherin beta-3; AltName: Full=Ran-binding protein 5; Short=RanBP5	caatttggtggtgaacaatttgcagtaacctgtgcacaaatcattccattgttggtacaagtggttaacgatcccaagagtcgcgaaccagagaatataaatcccacagaaaatgccatatcagctgtgactaaaattctgaaatacaacaaatctgctctacaaaatgtcgatgaaatcattaatgtttggttctcatggttgcctgttacagaagacaccgatgaagccacacatatttatggttatttgtgtgatttaatacaaggcaatcatcccattattttgggtgcaaataactgcaatctaccacgcattgtctcaaaaacgcttgggctataattgagacaatgcgtggtaga	362	6	1.8E-33	65.91%	swissprot	gi|45476916|sp|Q8BKC5.3|IPO5_MOUSERecName: Full=Importin-5 Short=Imp5 AltName: Full=Importin subunit beta-3 AltName: Full=Karyopherin beta-3 AltName: Full=Ran-binding protein 5 Short=RanBP5;gi|4033763|sp|O00410.4|IPO5_HUMANRecName: Full=Importin-5 Short=Imp5 AltName: Full=Importin subunit beta-3 AltName: Full=Karyopherin beta-3 AltName: Full=Ran-binding protein 5 Short=RanBP5;gi|122065990|sp|Q8BI…	Mus musculus;Homo sapiens;Mus musculus;Homo sapiens;Schizosaccharomyces pombe 972h-;Saccharomyces cerevisiae S288C	1.8E-33;1.5E-32;1.0E-30;1.1E-30;3.6E-16;5.4E-13	1097;1097;1105;1105;1095;1089	108;108;108;108;92;102	76;75;76;76;57;54	70.37%;69.44%;70.37%;70.37%;61.96%;52.94%	9.85%;9.85%;9.77%;9.77%;8.40%;9.37%	89.50%;89.50%;89.50%;89.50%;76.24%;84.53%	1;1;1;1;1;1	1;1;1;1;1;1	45476916;4033763;122065990;90110720;26395333;1709850	Q8BKC5;O00410;Q8BIV3;O60518;O74476;P32337	125.561;123.25;117.857;117.857;76.2554;67.3958	gi|45476916|sp|Q8BKC5.3|IPO5_MOUSERecName: Full=Importin-5 Short=Imp5 AltName: Full=Importin subunit beta-3 AltName: Full=Karyopherin beta-3 AltName: Full=Ran-binding protein 5 Short=RanBP5	Mus musculus	1.8E-33	1097	108	76	70.37%	9.85%	89.50%	1	1	45476916	Q8BKC5	125561	sal3;RANBP6;IPO5;IPO5;sal3;IPO5;IPO5;PSE1;IPO5;sal3;sal3;IPO5;RANBP6;IPO5;RANBP6;IPO5;sal3;IPO5;sal3;sal3;PSE1;sal3;IPO5;IPO5;sal3;IPO5;Ipo5;RANBP6;IPO5;IPO5;Ipo5;Ipo5;IPO5;IPO5;PSE1;Ipo5;RANBP6;Ranbp6;sal3;Ipo5;PSE1;sal3;Ranbp6;IPO5;IPO5;Ipo5;IPO5;Ipo5;IPO5;sal3;IPO5;sal3;RANBP6;IPO5;IPO5;Ranbp6;IPO5;RANBP6;IPO5;IPO5;sal3;PSE1;Ipo5;Ipo5;IPO5;IPO5;sal3;Ipo5;Ranbp6;Ipo5;Ipo5;Ranbp6;Ranbp6;Ipo5;RAN…	284812;9606;9606;9606;284812;9606;9606;559292;9606;284812;284812;9606;9606;9606;9606;9606;284812;9606;284812;284812;559292;284812;9606;9606;284812;9606;10090;9606;9606;9606;10090;10090;9606;9606;559292;10090;9606;10090;284812;10090;559292;284812;10090;9606;9606;10090;9606;10090;9606;284812;9606;284812;9606;9606;9606;10090;9606;9606;9606;9606;284812;559292;10090;10090;9606;9606;284812;10090;10090;…			GO:0071230-IEA;GO:0071230-ISS;GO:0071230-IDA;GO:0005525-NAS;GO:0003723-N/A;GO:0061608-IMP;GO:0016020-N/A;GO:0005829-N/A;GO:0060188-IMP;GO:0060188-IPI;GO:0034260-IEA;GO:0007088-IMP;GO:0005643-NAS;GO:0005643-TAS;GO:0006610-IEA;GO:0006610-ISO;GO:0006610-IDA;GO:0006610-IBA;GO:0008536-IEA;GO:0008536-TAS;GO:0008139-IDA;GO:0008139-IBA;GO:0005515-IPI;GO:0006606-IMP;GO:0005635-IEA;GO:0005635-N/A;GO:000573…	cellular response to amino acid stimulus-IEA;cellular response to amino acid stimulus-ISS;cellular response to amino acid stimulus-IDA;GTP binding-NAS;RNA binding-N/A;nuclear import signal receptor activity-IMP;membrane-N/A;cytosol-N/A;regulation of protein desumoylation-IMP;regulation of protein desumoylation-IPI;negative regulation of GTPase activity-IEA;regulation of mitotic nuclear division-I…	Biological Process-IEA;Biological Process-ISS;Biological Process-IDA;Molecular Function-NAS;Molecular Function-N/A;Molecular Function-IMP;Cellular Component-N/A;Cellular Component-N/A;Biological Process-IMP;Biological Process-IPI;Biological Process-IEA;Biological Process-IMP;Cellular Component-NAS;Cellular Component-TAS;Biological Process-IEA;Biological Process-ISO;Biological Process-IDA;Biologic…	14	GO:0000060;GO:0005095;GO:0005515;GO:0005643;GO:0005742;GO:0006607;GO:0006610;GO:0008139;GO:0008565;GO:0031965;GO:0034399;GO:0042307;GO:0050794;GO:0071230	protein import into nucleus, translocation;GTPase inhibitor activity;protein binding;nuclear pore;mitochondrial outer membrane translocase complex;NLS-bearing protein import into nucleus;ribosomal protein import into nucleus;nuclear localization sequence binding;protein transporter activity;nuclear membrane;nuclear periphery;positive regulation of protein import into nucleus;regulation of cellula…	Biological Process;Molecular Function;Molecular Function;Cellular Component;Cellular Component;Biological Process;Biological Process;Molecular Function;Molecular Function;Cellular Component;Cellular Component;Biological Process;Biological Process;Biological Process			IPR011989;noIPR;noIPR;IPR016024
PermPBO_1_(paired)_contig_1026	RENT1_DROMERecName: Full=Regulator of nonsense transcripts 1 homolog	tgagaattaagtcctaaatttaagcgatcgttattaagggcatctgttccaaaaccaacgtcttgggatagaatgccatccatttgggatatttgaccaaagtcttgtgatagttccggttgttgtgaaagacccccaaatacattctgactcatttgttgcgacatatttttttgggtcaagatggccgatgagttttgtgaggcggaagctgatgctgcagcggccgcagcaacatttgatgcggcatttgttgttgtcgttgcagcagttgcacttccnngttaagttacgtcccttgccaggggccttggatgtattctttgctgcaatattattcgatggtagagcattgagaggtggagctcctgtacgcctgccctgtttagctgctgcttg…	3616	20	0.0E0	62.22%	swissprot	gi|27923995|sp|Q9VYS3.2|RENT1_DROMERecName: Full=Regulator of nonsense transcripts 1 homolog;gi|150387852|sp|Q9EPU0.2|RENT1_MOUSERecName: Full=Regulator of nonsense transcripts 1 AltName: Full=ATP-dependent helicase RENT1 AltName: Full=Nonsense mRNA reducing factor 1 Short=NORF1 AltName: Full=Up-frameshift suppressor 1 homolog Short=mUpf1;gi|17380291|sp|Q92900.2|RENT1_HUMANRecName: Full=Regulator…	Drosophila melanogaster;Mus musculus;Homo sapiens;Takifugu rubripes;Arabidopsis thaliana;Neurospora crassa OR74A;Schizosaccharomyces pombe 972h-;Caenorhabditis elegans;Saccharomyces cerevisiae S288C;Dictyostelium discoideum;Saccharomyces cerevisiae S288C;Schizosaccharomyces pombe 972h-;Schizosaccharomyces pombe 972h-;Methanocaldococcus jannaschii DSM 2661;Saccharomyces cerevisiae S288C;Saccharomy…	0.0E0;0.0E0;0.0E0;0.0E0;0.0E0;0.0E0;0.0E0;0.0E0;0.0E0;0.0E0;6.3E-53;9.3E-52;1.4E-46;1.0E-44;1.7E-44;7.9E-42;2.5E-40;4.9E-40;3.9E-39;5.9E-39	1180;1124;1129;1097;1254;1093;925;1069;971;1331;1121;660;1944;663;683;2231;2947;1002;2649;1061	700;730;735;711;631;643;604;709;602;639;253;346;353;364;283;334;289;264;288;161	625;570;570;553;490;472;446;471;426;419;146;180;150;168;143;149;139;119;143;93	89.29%;78.08%;77.55%;77.78%;77.65%;73.41%;73.84%;66.43%;70.76%;65.57%;57.71%;52.02%;42.49%;46.15%;50.53%;44.61%;48.10%;45.08%;49.65%;57.76%	59.32%;64.95%;65.10%;64.81%;50.32%;58.83%;65.30%;66.32%;62.00%;48.01%;22.57%;52.42%;18.16%;54.90%;41.43%;14.97%;9.81%;26.35%;10.87%;15.17%	58.08%;60.56%;60.98%;58.99%;52.35%;53.35%;50.11%;58.82%;49.94%;53.01%;20.99%;28.71%;29.29%;30.20%;23.48%;27.71%;23.98%;21.90%;23.89%;13.36%	5;3;3;3;2;2;2;2;2;2;2;2;2;2;2;2;2;2;2;2	-2;-2;-2;-2;-2;-2;-2;-2;-2;-2;-2;-2;-2;-2;-2;-2;-2;-2;-2;-1	27923995;150387852;17380291;18202669;88984684;18202963;19924241;17380277;400350;74852418;418429;74676175;74582870;2498043;465704;3123282;558445849;50401594;317373591;408407704	Q9VYS3;Q9EPU0;Q92900;Q98TR3;Q9FJR0;Q9HEH1;Q09820;O76512;P30771;Q54I89;P32644;O94247;O94387;Q57568;P34243;Q00416;E9QAM5;Q8GYD9;Q9BYK8;E1BMP7	1212.21;1017.68;1016.14;963.37;844.343;781.941;729.169;706.442;668.307;605.905;133.265;141.739;113.62;123.635;106.301;112.079;134.806;97.8265;128.257;93.5893	gi|27923995|sp|Q9VYS3.2|RENT1_DROMERecName: Full=Regulator of nonsense transcripts 1 homolog	Drosophila melanogaster	0.0E0	1180	700	625	89.29%	59.32%	58.08%	5	-2	27923995	Q9VYS3	1212.21	UPF1;smg-2;Upf1;Upf1;Upf1;2E4.130;NAM7;Upf1;HCS1;Upf1;Upf1;SDE3;UPF1;Upf1;SPBC29A10.10c;Upf1;Upf1;hcs1;UPF1;rent1;SPBC29A10.10c;NAM7;UPF1;rent1;SEN1;Upf1;Upf1;DNA2;HCS1;HCS1;DNA2;Upf1;UPF1;upf1;HCS1;Upf1;HCS1;DNA2;UPF1;UPF1;Upf1;Upf1;DNA2;DNA2;Upf1;Upf1;HELZ2;SDE3;Upf1;Upf1;UPF1;2E4.130;SPBC29A10.10c;DNA2;Upf1;Upf1;smg-2;Upf1;Upf1;HELZ2;SPBC29A10.10c;Upf1;UPF1;Upf1;HCS1;Helz2;UPF1;Upf1;Helz2;Upf1…	3702;6239;10090;7227;10090;367110;559292;10090;559292;10090;10090;3702;9606;10090;284812;10090;10090;284812;3702;31033;284812;559292;9606;31033;559292;10090;10090;9913;559292;559292;9913;10090;3702;44689;559292;10090;559292;9913;3702;3702;10090;10090;9913;9913;10090;10090;9606;3702;10090;10090;9606;367110;284812;9913;10090;7227;6239;10090;10090;9606;284812;10090;9606;7227;559292;10090;3702;10090;…			GO:0003723-IEA;GO:0003723-NAS;GO:0003723-N/A;GO:0003724-ISS;GO:1990248-IMP;GO:0000294-IMP;GO:0000294-IEA;GO:0000294-ISS;GO:0000294-ISO;GO:0003729-IEA;GO:0003729-IDA;GO:0032201-IEA;GO:0032201-ISO;GO:0032201-IDA;GO:0016246-IMP;GO:0032204-IMP;GO:0032204-IEA;GO:0032204-ISO;GO:0016887-IDA;GO:0010494-IDA;GO:0008298-IMP;GO:0006273-IC;GO:0003682-IEA;GO:0003682-ISS;GO:0003682-ISO;GO:0003682-IDA;GO:0006397…	RNA binding-IEA;RNA binding-NAS;RNA binding-N/A;RNA helicase activity-ISS;regulation of transcription from RNA polymerase II promoter in response to DNA damage-IMP;nuclear-transcribed mRNA catabolic process, endonucleolytic cleavage-dependent decay-IMP;nuclear-transcribed mRNA catabolic process, endonucleolytic cleavage-dependent decay-IEA;nuclear-transcribed mRNA catabolic process, endonucleolyt…	Molecular Function-IEA;Molecular Function-NAS;Molecular Function-N/A;Molecular Function-ISS;Biological Process-IMP;Biological Process-IMP;Biological Process-IEA;Biological Process-ISS;Biological Process-ISO;Molecular Function-IEA;Molecular Function-IDA;Biological Process-IEA;Biological Process-ISO;Biological Process-IDA;Biological Process-IMP;Biological Process-IMP;Biological Process-IEA;Biologic…	55	GO:0000294;GO:0000784;GO:0000785;GO:0000932;GO:0003682;GO:0003729;GO:0004004;GO:0004518;GO:0005524;GO:0005654;GO:0005657;GO:0005739;GO:0005829;GO:0005844;GO:0005886;GO:0006281;GO:0006310;GO:0006449;GO:0006452;GO:0008094;GO:0008270;GO:0008298;GO:0009048;GO:0009506;GO:0009611;GO:0009863;GO:0009867;GO:0010182;GO:0010494;GO:0016246;GO:0016567;GO:0030466;GO:0030538;GO:0032201;GO:0032204;GO:0034470;GO:…	nuclear-transcribed mRNA catabolic process, endonucleolytic cleavage-dependent decay;nuclear chromosome, telomeric region;chromatin;P-body;chromatin binding;mRNA binding;ATP-dependent RNA helicase activity;nuclease activity;ATP binding;nucleoplasm;replication fork;mitochondrion;cytosol;polysome;plasma membrane;DNA repair;DNA recombination;regulation of translational termination;translational fram…	Biological Process;Cellular Component;Cellular Component;Cellular Component;Molecular Function;Molecular Function;Molecular Function;Molecular Function;Molecular Function;Cellular Component;Cellular Component;Cellular Component;Cellular Component;Cellular Component;Cellular Component;Biological Process;Biological Process;Biological Process;Biological Process;Molecular Function;Molecular Function;…	EC:3.6.1.3;EC:3.6.1.15	Adenosinetriphosphatase;Nucleoside-triphosphate phosphatase	IPR018999;noIPR;noIPR;noIPR;noIPR;noIPR;IPR027417
PermPBO_1_(paired)_contig_1027	RS13_DROMERecName: Full=40S ribosomal protein S13	ttttggtgtgaaataaaaatctgacaagatgggtcgtatgcacgctcctggtaagggtatttcccaatcagctttaccctacagaagaaccgttccctcatggttgaaacttaactctgaagatgttaaggaacaaatcaagaaattgggcaagaagggtttgactccctccaaaattggtatcattcttcgtgattcccatggtgttgctcaagtccgttttgtcaatggcaacaaaattttgcgcatcatgaaatctgtcggtcttaaacccgatatcccagaggatttgtaccacatgatcaagaaggctgttgccatccgcaagcatttggaacgtaaccgcaaggataaggatggaaaattccgtcttattttggttgaatcccgtatccacag…	584	20	4.9E-105	91.09%	swissprot	gi|1710732|sp|Q03334.3|RS13_DROMERecName: Full=40S ribosomal protein S13;gi|1710730|sp|P52811.2|RS13_ANOGARecName: Full=40S ribosomal protein S13;gi|50403608|sp|P62277.2|RS13_HUMANRecName: Full=40S ribosomal protein S13 AltName: Full=Small ribosomal subunit protein uS15/gi|51316609|sp|Q6ITC7.3|RS13_CHICKRecName: Full=40S ribosomal protein S13/gi|54039303|sp|P62278.2|RS13_RATRecName: Full=40S ribo…	Drosophila melanogaster;Anopheles gambiae;Homo sapiens/Gallus gallus/Rattus norvegicus/Mus musculus/Bos taurus;Spodoptera frugiperda;Cricetulus griseus;Xenopus laevis;Plutella xylostella;Ictalurus punctatus;Choristoneura parallela;Gillichthys mirabilis;Ciona intestinalis;Lumbricus rubellus;Brugia pahangi/Wuchereria bancrofti;Agaricus bisporus;Candida maltosa;Saccharomyces cerevisiae S288C;Glycine…	4.9E-105;1.7E-96;6.3E-95;7.1E-95;1.1E-94;1.5E-94;8.5E-94;1.1E-93;1.8E-93;6.3E-93;6.8E-90;2.3E-88;3.4E-85;2.7E-82;6.8E-82;5.8E-81;6.6E-81;1.5E-80;8.2E-80;7.1E-79	151;151;151;151;151;151;151;151;151;151;151;151;151;151;151;151;151;151;151;151	151;151;151;151;151;151;151;151;151;151;151;151;151;151;151;150;151;151;151;151	150;146;142;144;142;142;143;141;142;140;138;136;135;131;132;130;131;130;128;127	99.34%;96.69%;94.04%;95.36%;94.04%;94.04%;94.70%;93.38%;94.04%;92.72%;91.39%;90.07%;89.40%;86.75%;87.42%;86.67%;86.75%;86.09%;84.77%;84.11%	100.00%;100.00%;100.00%;100.00%;100.00%;100.00%;100.00%;100.00%;100.00%;100.00%;100.00%;100.00%;100.00%;100.00%;100.00%;99.34%;100.00%;100.00%;100.00%;100.00%	77.57%;77.57%;77.57%;77.57%;77.57%;77.57%;77.57%;77.57%;77.57%;77.57%;77.57%;77.57%;77.57%;77.57%;77.57%;77.05%;77.57%;77.57%;77.57%;77.57%	1;1;1;1;1;1;1;1;1;1;1;1;1;1;1;1;1;1;1;1	2;2;2;2;2;2;2;2;2;2;2;2;2;2;2;2;2;2;2;2	1710732;1710730;75060393/54039312/50403608/51316609/54039303;54039367;54039369;1350933;54039365;54039309;54039366;54039368;54039364;54039308;54039386/54039311;2500465;417710;1350934;54039313;1173198;27808638;27808637	Q03334;P52811;P62278/P62277/Q6ITC7/Q56JX8/P62301;Q962R6;Q9WVH0;P49393;Q8I7U0;P47772;Q8MUR2;Q9DFR6;Q8I7D6;O77303;P62300/P62299;P78571;P33192;P05756;P62302;P46298;P59224;P59223	301.212;279.641;275.789;275.404;275.018;274.633;272.707;272.707;271.937;270.781;263.077;259.225;251.136;243.817;242.662;240.35;240.35;239.195;237.269;234.958	gi|1710732|sp|Q03334.3|RS13_DROMERecName: Full=40S ribosomal protein S13	Drosophila melanogaster	4.9E-105	151	151	150	99.34%	100.00%	77.57%	1	2	1710732	Q03334	301212	Rps13;Rps13;RPS13A;RPS13B;Rps13;Rps13;RpS13;Rps13;RPS13;RpS13;RPS13;RPS13;RPS13A;RPS13A;Rps13;RPS13;RPS13;rps13;RPS13;Rps13;RpS13;Rps13;rps13;RpS13;RPS13;Rps13;RPS13;rps13;RPS13;Rps13;RPS13;RPS13;RPS13;RPS13;RPS13;Rps13;rps13;Rps13;RPS13A;RpS13;RPS13;rps13;RPS13A;rps13;RPS13;Rps13;RpS13;RPS13;RPS13;Rps13;RPS13A;RPS13;Rps13;rps13;RpS13;RPS13;RPS13;Rps13;RpS13;rps13;RPS13;Rps13;RpS13;RPS13;Rps13;RP…	10116;10090;3702;3702;10090;10090;7108;10090;5479;7108;9031;9913;3702;3702;10090;9031;5341;7998;9606;10116;7108;10116;8222;7108;5479;10116;3847;8355;9031;10116;5341;559292;5341;5479;3847;10116;7998;10116;3702;7165;559292;8222;3702;8222;9031;10090;106495;559292;6293;10090;3702;9913;10090;8355;51655;5479;9913;10090;7108;7998;3847;10116;7165;3847;10116;3702;559292;7165;3702;5479;5479;9606;7998;3702;…			GO:0003723-N/A;GO:0003723-ISO;GO:0070062-N/A;GO:0070062-ISO;GO:0006614-TAS;GO:0009507-IDA;GO:0030529-IEA;GO:0005925-N/A;GO:0005925-ISO;GO:0005829-TAS;GO:0005829-RCA;GO:0005829-IDA;GO:0016020-N/A;GO:0016020-ISO;GO:0016020-IDA;GO:0003729-IEA;GO:0003729-ISO;GO:0003729-IDA;GO:0031012-ISO;GO:0033119-IEA;GO:0033119-ISO;GO:0033119-IDA;GO:0008150-ND;GO:0022627-IEA;GO:0022627-NAS;GO:0022627-N/A;GO:0022627…	RNA binding-N/A;RNA binding-ISO;extracellular exosome-N/A;extracellular exosome-ISO;SRP-dependent cotranslational protein targeting to membrane-TAS;chloroplast-IDA;ribonucleoprotein complex-IEA;focal adhesion-N/A;focal adhesion-ISO;cytosol-TAS;cytosol-RCA;cytosol-IDA;membrane-N/A;membrane-ISO;membrane-IDA;mRNA binding-IEA;mRNA binding-ISO;mRNA binding-IDA;extracellular matrix-ISO;negative regulat…	Molecular Function-N/A;Molecular Function-ISO;Cellular Component-N/A;Cellular Component-ISO;Biological Process-TAS;Cellular Component-IDA;Cellular Component-IEA;Cellular Component-N/A;Cellular Component-ISO;Cellular Component-TAS;Cellular Component-RCA;Cellular Component-IDA;Cellular Component-N/A;Cellular Component-ISO;Cellular Component-IDA;Molecular Function-IEA;Molecular Function-ISO;Molecula…	18	GO:0000228;GO:0000462;GO:0000911;GO:0002181;GO:0003735;GO:0005618;GO:0005730;GO:0005783;GO:0005794;GO:0009507;GO:0009965;GO:0010090;GO:0016020;GO:0022627;GO:0031012;GO:0033119;GO:0048027;GO:0070181	nuclear chromosome;maturation of SSU-rRNA from tricistronic rRNA transcript (SSU-rRNA, 5.8S rRNA, LSU-rRNA);cytokinesis by cell plate formation;cytoplasmic translation;structural constituent of ribosome;cell wall;nucleolus;endoplasmic reticulum;Golgi apparatus;chloroplast;leaf morphogenesis;trichome morphogenesis;membrane;cytosolic small ribosomal subunit;extracellular matrix;negative regulation …	Cellular Component;Biological Process;Biological Process;Biological Process;Molecular Function;Cellular Component;Cellular Component;Cellular Component;Cellular Component;Cellular Component;Biological Process;Biological Process;Cellular Component;Cellular Component;Cellular Component;Biological Process;Molecular Function;Molecular Function			IPR012606;noIPR;noIPR;IPR000589;IPR023029;noIPR;IPR000589;IPR023029;IPR000589;IPR009068
PermPBO_1_(paired)_contig_1028	KDIS_RATRecName: Full=Kinase D-interacting substrate of 220 kDa; AltName: Full=Ankyrin repeat-rich membrane-spanning protein	ctgttttaaatcattgagttcgcaatatttcaaaactcgaccatttatggcattttctcttaaaataggcgatagtttggctagagcaggttttaaatcttccacacgttcgaccaggctaattacaccttccacagtgagatcagagagttttgtttgtaggatatcatccccaaatgattcaattggtgaatttagtaacggcgtcattggtggctcagtgctnnnnnnnnnnnnnnnnnnnnnnnnnnnnnnnnnnnnnnnnnnnnnnnnnnnnnnnnnnnggacccattggcgaaggcatatacgtggtcggagttggaggcatgcgtatcggatgctgttgtacacttggacgattttgtaagacaacagagccttcatcttcgatggattgtt…	2672	12	8.2E-99	56.63%	swissprot	gi|81906242|sp|Q9EQG6.2|KDIS_RATRecName: Full=Kinase D-interacting substrate of 220 kDa AltName: Full=Ankyrin repeat-rich membrane-spanning protein;gi|172044825|sp|Q9ULH0.3|KDIS_HUMANRecName: Full=Kinase D-interacting substrate of 220 kDa AltName: Full=Ankyrin repeat-rich membrane-spanning protein;gi|172045712|sp|Q7T163.2|KDIS_DANRERecName: Full=Kinase D-interacting substrate of 220 kDa AltName: …	Rattus norvegicus;Homo sapiens;Danio rerio;Homo sapiens;Mus musculus;Rickettsia bellii RML369-C;Arabidopsis thaliana;Mus musculus;Homo sapiens;Acanthamoeba polyphaga mimivirus;Homo sapiens;Macaca fascicularis	8.2E-99;1.1E-97;7.1E-81;3.7E-6;3.8E-6;8.6E-6;3.1E-5;4.2E-5;1.2E-4;3.5E-4;3.9E-4;6.1E-4	1762;1771;1672;610;599;273;524;1442;1430;879;254;262	283;287;465;82;82;148;92;81;81;98;63;63	181;185;244;44;44;73;57;44;43;51;38;38	63.96%;64.46%;52.47%;53.66%;53.66%;49.32%;61.96%;54.32%;53.09%;52.04%;60.32%;60.32%	16.06%;16.21%;27.81%;13.44%;13.69%;54.21%;17.56%;5.62%;5.66%;11.15%;24.80%;24.05%	31.77%;32.22%;52.21%;9.21%;9.21%;16.62%;10.33%;9.09%;9.09%;11.00%;7.07%;7.07%	5;5;4;1;1;1;2;1;1;1;1;1	-3;-3;-3;-1;-1;-3;-3;-3;-3;-3;-3;-3	81906242;172044825;172045712;121945557;152032632;123266237;75289839;38604743;317373595;82019346;229462988;75075460	Q9EQG6;Q9ULH0;Q7T163;Q17RQ9;Q0VF94;Q1RJR6;Q6AWW5;Q80YE7;P53355;Q5UPF8;Q92527;Q4R3S3	255.758;253.062;245.358;54.299;54.299;51.9878;51.2174;51.2174;49.6766;48.1358;46.595;46.2098	gi|81906242|sp|Q9EQG6.2|KDIS_RATRecName: Full=Kinase D-interacting substrate of 220 kDa AltName: Full=Ankyrin repeat-rich membrane-spanning protein	Rattus norvegicus	8.2E-99	1762	283	181	63.96%	16.06%	31.77%	5	-3	81906242	Q9EQG6	255758	kidins220b;KIDINS220;DAPK1;DAPK1;At5g02620;Kidins220;kidins220b;KIDINS220;DAPK1;KIDINS220;KIDINS220;DAPK1;KIDINS220;DAPK1;kidins220b;Dapk1;Dapk1;Dapk1;Kidins220;Dapk1;kidins220b;DAPK1;DAPK1;DAPK1;DAPK1;KIDINS220;Nkpd1;Dapk1;DAPK1;At5g02620;kidins220b;DAPK1;DAPK1;KIDINS220;Dapk1;DAPK1;DAPK1;KIDINS220;DAPK1;DAPK1;Dapk1;DAPK1;DAPK1;DAPK1;Dapk1;DAPK1;DAPK1;DAPK1;Nkpd1;Dapk1;At5g02620;DAPK1;Kidins220;…	7955;9606;9606;9606;3702;10116;7955;9606;9606;9606;9606;9606;9606;9606;7955;10090;10090;10090;10116;10090;7955;9606;9606;9606;9606;9606;10090;10090;9606;3702;7955;9606;9606;9606;10090;9606;9606;9606;9606;9606;10090;9606;9606;9606;10090;9606;9606;9606;10090;10090;3702;9606;10116;9606;10090;9606;10090;10090;9606;10090;9606;10116;9606;9606;10116;9606;9606;9606;9606;10090;9606;9606;9606;10090;9606;10…			GO:0001701-IEA;GO:0001701-ISO;GO:0005829-TAS;GO:0006915-IMP;GO:0006915-IEA;GO:0006915-ISO;GO:0006915-IGI;GO:0043066-IMP;GO:0043066-IEA;GO:0015629-IEA;GO:0015629-ISO;GO:0015629-IDA;GO:2000310-IMP;GO:2000310-IEA;GO:2000310-ISS;GO:0010976-IMP;GO:0010976-ISS;GO:0035556-IEA;GO:0035556-ISO;GO:0035556-IDA;GO:0007165-IEA;GO:0046777-IEA;GO:0046777-ISO;GO:0046777-TAS;GO:0046777-IDA;GO:0005783-IDA;GO:003818…	in utero embryonic development-IEA;in utero embryonic development-ISO;cytosol-TAS;apoptotic process-IMP;apoptotic process-IEA;apoptotic process-ISO;apoptotic process-IGI;negative regulation of apoptotic process-IMP;negative regulation of apoptotic process-IEA;actin cytoskeleton-IEA;actin cytoskeleton-ISO;actin cytoskeleton-IDA;regulation of NMDA receptor activity-IMP;regulation of NMDA receptor a…	Biological Process-IEA;Biological Process-ISO;Cellular Component-TAS;Biological Process-IMP;Biological Process-IEA;Biological Process-ISO;Biological Process-IGI;Biological Process-IMP;Biological Process-IEA;Cellular Component-IEA;Cellular Component-ISO;Cellular Component-IDA;Biological Process-IMP;Biological Process-IEA;Biological Process-ISS;Biological Process-IMP;Biological Process-ISS;Biologic…	10	GO:0000186;GO:0005770;GO:0005829;GO:0010976;GO:0016020;GO:0019887;GO:0019901;GO:0030165;GO:0032991;GO:0038180	activation of MAPKK activity;late endosome;cytosol;positive regulation of neuron projection development;membrane;protein kinase regulator activity;protein kinase binding;PDZ domain binding;protein-containing complex;nerve growth factor signaling pathway	Biological Process;Cellular Component;Cellular Component;Biological Process;Cellular Component;Molecular Function;Molecular Function;Molecular Function;Cellular Component;Biological Process			IPR036770;IPR011646;IPR020683;noIPR;noIPR;IPR020683;IPR020683;IPR036770
PermPBO_1_(paired)_contig_1029	NCPR_MUSDORecName: Full=NADPH--cytochrome P450 reductase; Short=CPR; Short=P450R	aagcaattcaatttgtaggttcctatttgttcacttaggctgctttttattttgttgctacgatttagttatatcttgagttccgagctggaacgaacatagaaggcgggttcggttcgttttttctacgtttcgttgttccacccgattactgtcttccccaatactattaattaagatatgatatagtagaaaccgcggtagcatttaacttaaagagaattatatacacattaccgcagatttgggttcatataacaatatttgacgaaatgagcgacaaaaccgtagaagaaataacaggtggagatgagccgttcctaggaactttggacatagtattgttggtagttctaattgcaggtgcaacatggtactttatgcgaaaccggaaaaaag…	2306	20	0.0E0	68.35%	swissprot	gi|585549|sp|Q07994.1|NCPR_MUSDORecName: Full=NADPH--cytochrome P450 reductase Short=CPR Short=P450R;gi|12643739|sp|Q27597.2|NCPR_DROMERecName: Full=NADPH--cytochrome P450 reductase Short=CPR Short=P450R;gi|548337|sp|P37039.2|NCPR_CAVPORecName: Full=NADPH--cytochrome P450 reductase Short=CPR Short=P450R;gi|127965|sp|P00389.1|NCPR_RABITRecName: Full=NADPH--cytochrome P450 reductase Short=CPR Short…	Musca domestica;Drosophila melanogaster;Cavia porcellus;Oryctolagus cuniculus;Homo sapiens;Bos taurus;Sus scrofa;Rattus norvegicus;Mus musculus;Salmo trutta;Arabidopsis thaliana;Vigna radiata var. radiata;Aspergillus fumigatus Af293;Dictyostelium discoideum;Aspergillus oryzae RIB40;Arabidopsis thaliana;Aspergillus nidulans FGSC A4;Aspergillus niger CBS 513.88;Aspergillus niger;Aspergillus terreus…	0.0E0;0.0E0;0.0E0;0.0E0;0.0E0;0.0E0;0.0E0;0.0E0;0.0E0;0.0E0;3.0E-152;2.4E-148;1.3E-145;9.1E-143;3.9E-142;1.4E-140;2.6E-140;3.4E-140;6.7E-140;3.3E-139	671;679;678;679;677;678;678;678;678;601;692;690;695;667;695;711;695;695;694;695	658;663;686;672;685;672;673;677;678;613;674;644;704;619;650;616;654;653;652;689	642;625;522;515;518;511;516;512;511;459;384;359;397;365;373;354;368;369;369;385	97.57%;94.27%;76.09%;76.64%;75.62%;76.04%;76.67%;75.63%;75.37%;74.88%;56.97%;55.75%;56.39%;58.97%;57.38%;57.47%;56.27%;56.51%;56.60%;55.88%	98.06%;97.64%;101.18%;98.97%;101.18%;99.12%;99.26%;99.85%;100.00%;102.00%;97.40%;93.33%;101.29%;92.80%;93.53%;86.64%;94.10%;93.96%;93.95%;99.14%	85.60%;86.25%;89.25%;87.42%;89.12%;87.42%;87.55%;88.07%;88.20%;79.75%;87.68%;83.78%;91.59%;80.53%;84.56%;80.14%;85.08%;84.95%;84.82%;89.64%	1;1;1;1;1;1;1;1;1;1;1;1;1;1;1;1;1;1;1;1	3;3;3;3;3;3;3;3;3;3;3;3;3;3;3;3;3;3;3;3	585549;12643739;548337;127965;2851393;110287686;1346670;127966;548338;29337176;75201736;585550;74670616;74858496;121802949;75337683;74598851;322518635;322510052;121738328	Q07994;Q27597;P37039;P00389;P16435;Q3SYT8;P04175;P00388;P37040;P19618;Q9SB48;P37116;Q4WM67;Q55CT1;Q2UHA7;Q9SUM3;Q5BFT5;A2QS05;Q00141;Q0CMM0	1285.01;1212.59;843.188;832.402;828.935;827.78;827.395;825.469;822.772;754.592;463.381;452.981;446.047;437.958;437.187;433.721;432.565;432.18;431.409;429.483	gi|585549|sp|Q07994.1|NCPR_MUSDORecName: Full=NADPH--cytochrome P450 reductase Short=CPR Short=P450R	Musca domestica	0.0E0	671	658	642	97.57%	98.06%	85.60%	1	3	585549	Q07994	1285.01	ATR2;P37116;Por;redB;Por;cprA;Por;Por;cprA;cprA;Por;cprA;cprA;POR;Por;cprA;Por;POR;cprA;Por;Por;ATR2;POR;POR;Por;cprA;Por;cprA;Por;cprA;cprA;POR;cprA;Por;Por;cprA;ATR1;cprA;cprA;Por;redB;ATR2;POR;Por;cprA;POR;cprA;Por;cprA;cprA;Por;Por;Por;Por;Por;Por;cprA;POR;cprA;ATR2;POR;cprA;Por;Por;por;Por;Por;Por;cprA;Por;cprA;ATR1;cprA;cprA;ATR2;cprA;Por;Por;Por;POR;POR;cprA;Q07994;cprA;redB;POR;POR;ATR1;c…	3702;3916;10090;44689;10116;5061;10116;10090;227321;227321;10090;227321;227321;9986;10116;510516;10090;9823;5061;10090;10090;3702;9606;9823;10090;227321;10116;5061;10090;330879;425011;9986;510516;10116;10090;425011;3702;330879;330879;10090;44689;3702;9823;10090;330879;9606;510516;10090;227321;5061;10116;10090;10090;10090;10116;10116;5061;9986;330879;3702;9606;227321;10090;10090;8032;10090;10090;1…			GO:0005789-IEA;GO:0005789-TAS;GO:0071371-IEA;GO:0071371-IEP;GO:0071372-IEA;GO:0071372-IEP;GO:0009507-ISS;GO:0019395-IEA;GO:0019395-IDA;GO:0042493-IEA;GO:0042493-IEP;GO:0046210-IMP;GO:0046210-IEA;GO:0046210-IDA;GO:0071375-IEA;GO:0071375-IEP;GO:0045880-IMP;GO:0045880-IEA;GO:0005829-IDA;GO:0043066-IMP;GO:0043066-IEA;GO:0016126-IEA;GO:0005783-IEA;GO:0005783-IDA;GO:0005741-IEA;GO:0005515-IPI;GO:000680…	endoplasmic reticulum membrane-IEA;endoplasmic reticulum membrane-TAS;cellular response to gonadotropin stimulus-IEA;cellular response to gonadotropin stimulus-IEP;cellular response to follicle-stimulating hormone stimulus-IEA;cellular response to follicle-stimulating hormone stimulus-IEP;chloroplast-ISS;fatty acid oxidation-IEA;fatty acid oxidation-IDA;response to drug-IEA;response to drug-IEP;n…	Cellular Component-IEA;Cellular Component-TAS;Biological Process-IEA;Biological Process-IEP;Biological Process-IEA;Biological Process-IEP;Cellular Component-ISS;Biological Process-IEA;Biological Process-IDA;Biological Process-IEA;Biological Process-IEP;Biological Process-IMP;Biological Process-IEA;Biological Process-IDA;Biological Process-IEA;Biological Process-IEP;Biological Process-IMP;Biologic…	42	GO:0003420;GO:0003958;GO:0004128;GO:0005739;GO:0005789;GO:0005829;GO:0006040;GO:0006091;GO:0006118;GO:0006723;GO:0006805;GO:0006979;GO:0007584;GO:0008941;GO:0009055;GO:0009437;GO:0009698;GO:0009737;GO:0009812;GO:0010181;GO:0016021;GO:0016787;GO:0018393;GO:0019395;GO:0019899;GO:0032332;GO:0032770;GO:0042493;GO:0043154;GO:0043602;GO:0045542;GO:0045880;GO:0046210;GO:0047726;GO:0050660;GO:0050661;GO:…	regulation of growth plate cartilage chondrocyte proliferation;NADPH-hemoprotein reductase activity;cytochrome-b5 reductase activity, acting on NAD(P)H;mitochondrion;endoplasmic reticulum membrane;cytosol;amino sugar metabolic process;generation of precursor metabolites and energy;obsolete electron transport;cuticle hydrocarbon biosynthetic process;xenobiotic metabolic process;response to oxidati…	Biological Process;Molecular Function;Molecular Function;Cellular Component;Cellular Component;Cellular Component;Biological Process;Biological Process;Biological Process;Biological Process;Biological Process;Biological Process;Biological Process;Molecular Function;Molecular Function;Biological Process;Biological Process;Biological Process;Biological Process;Molecular Function;Cellular Component;…	EC:1.6.2.4;EC:1.14.12;EC:1.97.1;EC:1.14.12.17;EC:1.6.2.2;EC:1.9.99.1	NADPH--hemoprotein reductase;Acting on paired donors, with incorporation or reduction of molecular oxygen. The oxygen incorporated need not be derived from O(2);Other oxidoreductases;Nitric oxide dioxygenase;Cytochrome-b5 reductase;Acting on a heme group of donors	IPR001094;IPR001709;IPR029039;IPR023173;IPR008254;IPR003097;IPR023173;IPR001433;noIPR;IPR023208;noIPR;noIPR;noIPR;IPR023208;IPR017927;IPR008254;noIPR;IPR029039;noIPR;IPR017938
PermPBO_1_(paired)_contig_103	---NA---	gcctgcttctattctataaacaacaaaacgaaattattcatgcaggtttcctccgatttataagagaaaagggggtgttgctaaggtccttttatggttcaatttagtacattggctgcctttcgatttgtgatgcaaagaaaaaagtggactttgactagcnnnnnnnnnnnnnnnnnnnnnnnnnntggatattcgagataataagaatttctccttttttgtttttggggcacaccttcagatctctccacttgcttattttttaagaaattattgatgactatagatttagatttatttaatgggatgattttcagcaggatcatatagatatatactgggagtccacagattggaaggattttcccatgaccttagatcggtattggcatcgat…	8165																																														noIPR;noIPR;noIPR;noIPR;noIPR;noIPR;noIPR;noIPR;noIPR;noIPR;noIPR;noIPR;noIPR;IPR031994;noIPR;noIPR;noIPR;noIPR;noIPR;noIPR;noIPR;noIPR;noIPR
PermPBO_1_(paired)_contig_1030	---NA---	ttctaattgcttatgttgtgtctgttgggtaccattgggttgggatatatttttggaatcggatattttgccataactattcaatgggccatttacccaacgatcagcctccagacgtcctgttagcaatgcacctgtatccggatcaattctttgccactcacgcacctcacgttggaaaggagatctggcaccatttgnntgttgctgttagcgatgtggagttgatttgttccgatgtattggccactgccgatggagcaaataaacgcaactctttttgtgagttgtgaccatttaccgatgatgctgtggtcatgatttccatagttgcgaatttacatgtaaatcttattgcaataaatttcagctgcctttctcacaattcccaaagattct…	521
PermPBO_1_(paired)_contig_1031	CEPT1_XENTRRecName: Full=Choline/ethanolaminephosphotransferase 1	cttctttgttgtcccacgcatgattgttgctggcattgtttgtagatttctttttatgtttgacgggaggattagtaccctggttaacagtttgtacattttttggtttactagtatttgaagattgagctttcacnnnnnnnnnnnnnnnnnnnnnnnnnnnnnnnnnnnnnaaaagttgaatgttcaaatgagcacagatttccaagcagacttgcgagcaatatctcactagatcttgagtaccccagatcaatgagaaccacaacaaccaaatctctggaacgacacaattgaaatattggttgaggaacaacaacgcaggtcccaataaagaccagtccaaatactccatttcagcttttgtcatatgggcaatcaccaatttattggttactt…	1345	20	1.2E-58	69.61%	swissprot	gi|123893198|sp|Q28H54.1|CEPT1_XENTRRecName: Full=Choline/ethanolaminephosphotransferase 1;gi|82209827|sp|Q7ZYQ3.1|CEPT1_XENLARecName: Full=Choline/ethanolaminephosphotransferase 1;gi|74730698|sp|Q8WUD6.1|CHPT1_HUMANRecName: Full=Cholinephosphotransferase 1 Short=hCPT1 AltName: Full=AAPT1-like protein AltName: Full=Diacylglycerol cholinephosphotransferase 1;gi|122134295|sp|Q1LZE6.1|CHPT1_BOVINRec…	Xenopus tropicalis;Xenopus laevis;Homo sapiens;Bos taurus;Gallus gallus;Homo sapiens;Mus musculus;Rattus norvegicus;Mus musculus;Rattus norvegicus;Danio rerio;Gallus gallus;Xenopus laevis;Dictyostelium discoideum;Dictyostelium discoideum;Arabidopsis thaliana;Schizosaccharomyces pombe 972h-;Arabidopsis thaliana;Dictyostelium discoideum;Dictyostelium discoideum	1.2E-58;4.6E-58;3.0E-56;1.3E-55;3.5E-55;6.1E-55;6.2E-55;6.2E-55;2.4E-54;3.9E-54;5.3E-54;9.2E-54;9.7E-52;6.4E-29;9.0E-26;1.1E-22;1.2E-19;1.9E-19;1.9E-19;3.1E-17	416;416;406;406;416;416;416;416;398;398;382;335;402;409;381;389;386;389;379;399	145;145;141;141;145;145;145;145;141;141;145;145;145;141;164;152;144;143;126;145	115;115;112;113;109;109;109;109;112;111;111;108;109;83;94;87;76;77;72;75	79.31%;79.31%;79.43%;80.14%;75.17%;75.17%;75.17%;75.17%;79.43%;78.72%;76.55%;74.48%;75.17%;58.87%;57.32%;57.24%;52.78%;53.85%;57.14%;51.72%	34.86%;34.86%;34.73%;34.73%;34.86%;34.86%;34.86%;34.86%;35.43%;35.43%;37.96%;43.28%;36.07%;34.47%;43.04%;39.07%;37.31%;36.76%;33.25%;36.34%	32.34%;32.34%;31.45%;31.45%;32.34%;32.34%;32.34%;32.34%;31.45%;31.45%;32.34%;32.34%;32.34%;31.45%;36.58%;33.90%;32.12%;31.90%;28.10%;32.34%	2;2;2;2;2;2;2;2;2;2;2;2;2;1;1;1;1;1;1;1	-3;-3;-3;-3;-3;-3;-3;-3;-3;-3;-3;-3;-3;-3;-3;-3;-3;-3;-3;-3	123893198;82209827;74730698;122134295;148872482;74753524;81873728;81891315;81898254;81884140;82209667;82197726;123904546;74897246;74897361;75220268;74626612;75220269;74933989;122057022	Q28H54;Q7ZYQ3;Q8WUD6;Q1LZE6;Q5ZKD1;Q9Y6K0;Q8BGS7;Q6AXM5;Q8C025;Q66H21;Q7ZW02;Q5ZHQ5;Q4KLV1;Q54XM0;Q55AQ3;O82567;O13901;O82568;Q8T2Q6;Q550W1	201.06;199.519;194.512;192.971;191.815;191.43;191.43;191.43;189.119;188.734;187.963;186.037;182.57;120.553;111.309;102.449;93.5893;93.2041;92.8189;86.6557	gi|123893198|sp|Q28H54.1|CEPT1_XENTRRecName: Full=Choline/ethanolaminephosphotransferase 1	Xenopus tropicalis	1.2E-58	416	145	115	79.31%	34.86%	32.34%	2	-3	123893198	Q28H54	201.06	CHPT1;Cept1;CEPT1;AAPT1;captD;Chpt1;cept1;chpt1;SPAC22A12.10;Cept1;captB;cept1;AAPT2;CEPT1;CHPT1;Chpt1;chpt1;Chpt1;CHPT1;chpt1;CEPT1;cept1;cept1;CHPT1;Chpt1;chpt1;CEPT1;CEPT1;Cept1;cept1;Cept1;CHPT1;AAPT1;CEPT1;Chpt1;AAPT2;Chpt1;Cept1;CHPT1;captA;Chpt1;captD;Cept1;SPAC22A12.10;AAPT1;CHPT1;cept1;Cept1;CHPT1;chpt1;AAPT2;cept1;AAPT2;CHPT1;Cept1;Cept1;CEPT1;CEPT1;Chpt1;Chpt1;Cept1;CEPT1;CEPT1;CHPT1;c…	9031;10090;9031;3702;44689;10090;8364;8355;284812;10116;44689;8355;3702;9606;9031;10090;7955;10090;9913;8355;9031;8364;8355;9031;10090;8355;9031;9031;10116;8355;10090;9031;3702;9606;10090;3702;10090;10116;9913;44689;10116;44689;10090;284812;3702;9031;8355;10090;9606;8355;3702;8364;3702;9606;10090;10116;9606;9606;10090;10116;10116;9606;9606;9913;8355;10116;8355;284812;9031;9031;44689;8355;9606;100…			GO:0005789-IC;GO:0005789-IEA;GO:0005789-TAS;GO:0005789-ISO;GO:0005789-IDA;GO:0004307-IEA;GO:0004307-TAS;GO:0004307-ISO;GO:0046872-IEA;GO:0001558-NAS;GO:0016020-IEA;GO:0016020-NAS;GO:0006629-IEA;GO:0006629-TAS;GO:0019992-NAS;GO:0016021-IEA;GO:0016021-TAS;GO:0016780-IEA;GO:0016780-ISO;GO:0016780-IDA;GO:0043231-NAS;GO:0016740-IEA;GO:0031965-IEA;GO:0006663-IEA;GO:0006663-ISS;GO:0006663-ISO;GO:0006663…	endoplasmic reticulum membrane-IC;endoplasmic reticulum membrane-IEA;endoplasmic reticulum membrane-TAS;endoplasmic reticulum membrane-ISO;endoplasmic reticulum membrane-IDA;ethanolaminephosphotransferase activity-IEA;ethanolaminephosphotransferase activity-TAS;ethanolaminephosphotransferase activity-ISO;metal ion binding-IEA;regulation of cell growth-NAS;membrane-IEA;membrane-NAS;lipid metabolic…	Cellular Component-IC;Cellular Component-IEA;Cellular Component-TAS;Cellular Component-ISO;Cellular Component-IDA;Molecular Function-IEA;Molecular Function-TAS;Molecular Function-ISO;Molecular Function-IEA;Biological Process-NAS;Cellular Component-IEA;Cellular Component-NAS;Biological Process-IEA;Biological Process-TAS;Molecular Function-NAS;Cellular Component-IEA;Cellular Component-TAS;Molecular…	13	GO:0000139;GO:0001558;GO:0004142;GO:0004307;GO:0005789;GO:0006646;GO:0006657;GO:0006663;GO:0006687;GO:0016021;GO:0019992;GO:0031965;GO:0046872	Golgi membrane;regulation of cell growth;diacylglycerol cholinephosphotransferase activity;ethanolaminephosphotransferase activity;endoplasmic reticulum membrane;phosphatidylethanolamine biosynthetic process;CDP-choline pathway;platelet activating factor biosynthetic process;glycosphingolipid metabolic process;integral component of membrane;diacylglycerol binding;nuclear membrane;metal ion binding	Cellular Component;Biological Process;Molecular Function;Molecular Function;Cellular Component;Biological Process;Biological Process;Biological Process;Biological Process;Cellular Component;Molecular Function;Cellular Component;Molecular Function	EC:2.7.8.1;EC:2.7.8.2	Ethanolaminephosphotransferase;Diacylglycerol cholinephosphotransferase	IPR000462;noIPR;noIPR;IPR014472;IPR000462
PermPBO_1_(paired)_contig_1032	DMDA_DROMERecName: Full=Dystrophin, isoforms A/C/F/G/H; Short=DmDYS; AltName: Full=Protein detached	aggttcaacatcaaaacttaactccttatcgggattatagaaactattacgggcttcctgttcggccatactattatccagttcttccatggccatttgtaattggcgccatcttttggctttgggttgtttgataactcccgaagttttcgcttcaccttcttcctctgaatcacgaagaatatctctttcagtttcgatacgtttacgtttctcctcaaaggatatacgttgtttctccacacgcagtagtggagtactggtttgattggctcccagacgtaattccacatcaatatcttctgcttcctcgggtacaggtcttggtgagtcgcagagagaacgtttcgatttggagcgtttaacttctttgccctcagttgtatcaatacgcatgga…	3723	8	9.4E-159	55.40%	swissprot	gi|224471895|sp|Q9VDW6.3|DMDA_DROMERecName: Full=Dystrophin, isoforms A/C/F/G/H Short=DmDYS AltName: Full=Protein detached;gi|313104240|sp|P11532.3|DMD_HUMANRecName: Full=Dystrophin;gi|75052798|sp|Q5GN48.1|DMD_PIGRecName: Full=Dystrophin;gi|17865660|sp|O97592.1|DMD_CANFARecName: Full=Dystrophin;gi|118684|sp|P11533.1|DMD_CHICKRecName: Full=Dystrophin;gi|961454277|sp|P11530.2|DMD_RATRecName: Full=D…	Drosophila melanogaster;Homo sapiens;Sus scrofa;Canis lupus familiaris;Gallus gallus;Rattus norvegicus;Mus musculus;Homo sapiens	9.4E-159;3.3E-21;2.7E-20;5.3E-20;1.3E-19;2.2E-18;2.7E-18;1.8E-15	3598;3685;3674;3680;3660;3677;3678;3433	498;225;226;226;226;226;226;213	353;122;120;120;121;119;119;113	70.88%;54.22%;53.10%;53.10%;53.54%;52.65%;52.65%;53.05%	13.84%;6.11%;6.15%;6.14%;6.17%;6.15%;6.14%;6.20%	40.13%;18.13%;18.21%;18.21%;18.21%;18.21%;18.21%;17.16%	4;1;1;1;1;1;1;1	-1;-3;-3;-3;-3;-3;-3;-3	224471895;313104240;75052798;17865660;118684;961454277;341940506;215274104	Q9VDW6;P11532;Q5GN48;O97592;P11533;P11530;P11531;P46939	531.176;105.145;102.064;100.908;99.7525;95.9005;95.5153;86.2705	gi|224471895|sp|Q9VDW6.3|DMDA_DROMERecName: Full=Dystrophin, isoforms A/C/F/G/H Short=DmDYS AltName: Full=Protein detached	Drosophila melanogaster	9.4E-159	3598	498	353	70.88%	13.84%	40.13%	4	-1	224471895	Q9VDW6	531176	DMD;DMD;Dmd;DMD;UTRN;Dmd;DMD;Dmd;Dmd;Dys;Dmd;DMD;UTRN;Dmd;DMD;Dmd;DMD;DMD;Dmd;Dmd;DMD;Dmd;UTRN;DMD;DMD;DMD;Dmd;Dmd;Dmd;Dmd;Dmd;Dmd;Dys;Dys;Dmd;Dys;DMD;UTRN;Dmd;Dmd;Dys;Dmd;Dys;DMD;Dmd;DMD;DMD;DMD;Dmd;UTRN;Dmd;Dmd;Dmd;UTRN;Dmd;Dys;DMD;Dmd;Dmd;Dmd;DMD;DMD;DMD;DMD;Dmd;DMD;DMD;DMD;Dmd;Dys;UTRN;DMD;Dmd;UTRN;Dmd;UTRN;Dmd;Dmd;UTRN;Dmd;Dys;Dmd;Dys;DMD;Dmd;DMD;Dys;DMD;DMD;DMD;Dmd;Dmd;Dys;Dmd;DMD;DMD;DMD;D…	9606;9823;10090;9606;9606;10090;9606;10116;10116;7227;10116;9606;9606;10116;9606;10090;9615;9615;10116;10090;9031;10090;9606;9823;9606;9615;10090;10116;10090;10116;10090;10090;7227;7227;10116;7227;9606;9606;10090;10090;7227;10116;7227;9606;10090;9606;9606;9606;10090;9606;10090;10090;10090;9606;10090;7227;9606;10116;10090;10116;9606;9606;9606;9031;10116;9615;9606;9823;10090;7227;9606;9615;10116;96…			GO:0030426-IEA;GO:0007528-IEA;GO:0045121-IEA;GO:0045121-ISS;GO:0045121-ISO;GO:0045121-TAS;GO:0045121-IDA;GO:0033137-IMP;GO:0033137-IEA;GO:0033137-ISS;GO:0033137-ISO;GO:0034622-IMP;GO:0034622-IEA;GO:0034622-ISS;GO:0051647-IMP;GO:0051647-IEA;GO:0051647-ISO;GO:0030027-IEA;GO:0030027-IDA;GO:0048471-IEA;GO:0048471-IDA;GO:0030424-IEA;GO:0030424-IDA;GO:0031594-IEA;GO:0030141-IEA;GO:0030141-IDA;GO:000574…	growth cone-IEA;neuromuscular junction development-IEA;membrane raft-IEA;membrane raft-ISS;membrane raft-ISO;membrane raft-TAS;membrane raft-IDA;negative regulation of peptidyl-serine phosphorylation-IMP;negative regulation of peptidyl-serine phosphorylation-IEA;negative regulation of peptidyl-serine phosphorylation-ISS;negative regulation of peptidyl-serine phosphorylation-ISO;cellular protein-c…	Cellular Component-IEA;Biological Process-IEA;Cellular Component-IEA;Cellular Component-ISS;Cellular Component-ISO;Cellular Component-TAS;Cellular Component-IDA;Biological Process-IMP;Biological Process-IEA;Biological Process-ISS;Biological Process-ISO;Biological Process-IMP;Biological Process-IEA;Biological Process-ISS;Biological Process-IMP;Biological Process-IEA;Biological Process-ISO;Cellular…	46	GO:0001933;GO:0003779;GO:0005634;GO:0006950;GO:0007274;GO:0007474;GO:0007517;GO:0008016;GO:0008307;GO:0008586;GO:0009628;GO:0010468;GO:0010880;GO:0012505;GO:0014819;GO:0016010;GO:0019722;GO:0019899;GO:0022607;GO:0030010;GO:0030016;GO:0030054;GO:0030175;GO:0030424;GO:0031966;GO:0042391;GO:0044430;GO:0044449;GO:0044877;GO:0045666;GO:0046716;GO:0046928;GO:0048172;GO:0050699;GO:0055002;GO:0098588;GO:…	negative regulation of protein phosphorylation;actin binding;nucleus;response to stress;neuromuscular synaptic transmission;imaginal disc-derived wing vein specification;muscle organ development;regulation of heart contraction;structural constituent of muscle;imaginal disc-derived wing vein morphogenesis;response to abiotic stimulus;regulation of gene expression;regulation of release of sequester…	Biological Process;Molecular Function;Cellular Component;Biological Process;Biological Process;Biological Process;Biological Process;Biological Process;Molecular Function;Biological Process;Biological Process;Biological Process;Biological Process;Cellular Component;Biological Process;Cellular Component;Biological Process;Molecular Function;Biological Process;Biological Process;Cellular Component;…			noIPR;noIPR;noIPR;noIPR;noIPR;noIPR;noIPR;noIPR
PermPBO_1_(paired)_contig_1033	---NA---	tcgaaaggcttcttcaattcagtaatgcctgaagcataattgggtatttcgaattgcagaccttgggcacttatcactttgcggccgtctggtgtctcaatgggctttaacgattcaatcggattgccatagctatcaagagctttcttatcatctgcgctcactaccgttgcctcaacaatgggcggctgtaaatctacaggaaattgcgttacaagtgagtcaagttttgctggtgctccataaacaacattgttattccaaattgatgcagctattatcaccagtgttgtgaacagcagccgattgcttctgccgctgggcatgcgcaaaagggtttttccatttggcgatggcaagtgatggtacagcataggcttagacattgttggctaagat…	465
PermPBO_1_(paired)_contig_1034	P5CS_MOUSERecName: Full=Delta-1-pyrroline-5-carboxylate synthase; Short=P5CS; AltName: Full=Aldehyde dehydrogenase family 18 member A1; Includes: RecName: Full=Glutamate 5-kinase; Short=GK; AltName: Full=Gamma-glutamyl kinase; Includes: RecName: Full=Gamma-glutamyl phosphate reductase; Short=GPR; AltName: Full=Glutamate-5-semialdehyde dehydrogenase; AltName: Full=Glutamyl-gamma-semialdehyde dehyd…	acaaatagagaagacttaattggaaagaagacaaaaagcattgtctatcatagaacatagggttaaatgaagccacatgtaatttagactggaatggtttcgtgcagccaggttctgtttcctccttccgcgaagtcagctgctgtatgatcgacgccacgtaatacccatttgctggtaagtagaccttcaacacccactggacctct	209	20	6.2E-13	76.03%	swissprot	gi|341941220|sp|Q9Z110.2|P5CS_MOUSERecName: Full=Delta-1-pyrroline-5-carboxylate synthase Short=P5CS AltName: Full=Aldehyde dehydrogenase family 18 member A1 Includes: RecName: Full=Glutamate 5-kinase Short=GK AltName: Full=Gamma-glutamyl kinase Includes: RecName: Full=Gamma-glutamyl phosphate reductase Short=GPR AltName: Full=Glutamate-5-semialdehyde dehydrogenase AltName: Full=Glutamyl-gamma-se…	Mus musculus;Homo sapiens;Pongo abelii;Caenorhabditis elegans;Synechococcus sp. RCC307;Synechococcus sp. CC9902;Synechococcus sp. WH 8102;Synechococcus sp. CC9311;Synechococcus sp. WH 7803;Prochlorococcus marinus str. MIT 9515;Prochlorococcus marinus str. MIT 9313;Prochlorococcus marinus subsp. pastoris str. CCMP1986;Prochlorococcus marinus str. NATL2A;Prochlorococcus marinus str. NATL1A;Arabidop…	6.2E-13;7.2E-13;7.4E-13;1.3E-8;4.3E-7;5.8E-7;1.5E-6;5.1E-6;2.2E-5;6.7E-5;8.9E-5;1.4E-4;1.5E-4;1.5E-4;2.4E-4;3.5E-4;3.5E-4;4.2E-4;5.6E-4;6.9E-4	795;795;795;802;445;437;435;440;435;436;438;436;438;438;726;716;717;435;436;719	41;41;41;39;41;41;41;40;32;29;41;29;41;41;42;18;42;30;29;18	34;34;34;29;30;31;31;28;25;22;27;21;28;28;27;18;27;22;21;18	82.93%;82.93%;82.93%;74.36%;73.17%;75.61%;75.61%;70.00%;78.12%;75.86%;65.85%;72.41%;68.29%;68.29%;64.29%;100.00%;64.29%;73.33%;72.41%;100.00%	5.16%;5.16%;5.16%;4.86%;9.21%;9.38%;9.43%;9.09%;7.36%;6.65%;9.36%;6.65%;9.36%;9.36%;5.79%;2.51%;5.86%;6.90%;6.65%;2.50%	58.85%;58.85%;58.85%;55.98%;58.85%;58.85%;58.85%;57.42%;45.93%;41.63%;58.85%;41.63%;58.85%;58.85%;60.29%;25.84%;60.29%;43.06%;41.63%;25.84%	1;1;1;1;1;1;1;1;1;1;1;1;1;1;1;1;1;1;1;1	-1;-1;-1;-1;-1;-1;-1;-1;-1;-1;-1;-1;-1;-1;-1;-1;-1;-1;-1;-1	341941220;6226882;75054705;544584725;190360092;116255871;39931758;123327725;166224853;166224838;39931787;39931777;91207478;166224836;1709535;115510969;1709534;116255872;166989911;6225818	Q9Z110;P54886;Q5R4M8;P54889;A5GSH0;Q3AYD4;Q7U654;Q0I8Z0;A5GJS5;A2BVQ3;Q7V8C3;Q7V293;Q46LW0;A2C148;P54888;O04226;P54887;Q3AKU8;A8G3V6;O65361	64.6994;64.3142;64.3142;52.373;48.1358;47.7506;46.595;45.0542;43.1282;41.9726;41.5874;40.817;40.817;40.817;40.4318;40.0466;40.0466;39.6614;39.2762;38.891	gi|341941220|sp|Q9Z110.2|P5CS_MOUSERecName: Full=Delta-1-pyrroline-5-carboxylate synthase Short=P5CS AltName: Full=Aldehyde dehydrogenase family 18 member A1 Includes: RecName: Full=Glutamate 5-kinase Short=GK AltName: Full=Gamma-glutamyl kinase Includes: RecName: Full=Gamma-glutamyl phosphate reductase Short=GPR AltName: Full=Glutamate-5-semialdehyde dehydrogenase AltName: Full=Glutamyl-gamma-se…	Mus musculus	6.2E-13	795	41	34	82.93%	5.16%	58.85%	1	-1	341941220	Q9Z110	646994	proA;Aldh18a1;proA;alh-13;P5CSA;proA;P5CS;proA;proA;proA;P5CSA;proA;P5CS;Aldh18a1;proA;proA;ALDH18A1;Aldh18a1;alh-13;alh-13;proA;alh-13;ALDH18A1;ALDH18A1;Aldh18a1;proA;ALDH18A1;proA;alh-13;Aldh18a1;P5CSA;proA;proA;proA;P5CSA;proA;proA;proA;Aldh18a1;ALDH18A1;proA;P5CSA;Aldh18a1;Aldh18a1;P5CS1;Aldh18a1;proA;P5CS1;P5CS1;ALDH18A1;proA;P5CS;P5CS;proA;proA;P5CSA;proA;ALDH18A1;proA;proA;Aldh18a1;alh-13;…	316278;10090;64471;6239;3702;110662;3544;167542;316278;64471;3702;110662;3544;10090;59920;59919;9601;10090;6239;6239;84588;6239;9601;9606;10090;316278;9601;32051;6239;10090;3702;167542;84588;110662;3702;32051;93060;93060;10090;9606;59920;3702;10090;10090;39947;10090;64471;39947;39947;9606;316278;3544;3544;64471;32051;3702;59920;9601;84588;110662;10090;6239;6239;10090;3702;93060;10090;6239;3544;96…			GO:0006979-IMP;GO:0003723-N/A;GO:0009507-IDA;GO:0003824-IEA;GO:0005829-IEA;GO:0005829-ISO;GO:0005829-IDA;GO:0016020-IEA;GO:0016020-IDA;GO:0016740-IEA;GO:0016620-IEA;GO:0016301-IEA;GO:0055129-IEA;GO:0008152-IEA;GO:0042538-IMP;GO:0004350-IMP;GO:0004350-IEA;GO:0004350-ISS;GO:0004350-ISO;GO:0004350-IDA;GO:0004350-IBA;GO:0006592-IMP;GO:0006592-IEA;GO:0006592-ISO;GO:0008652-IEA;GO:0008652-TAS;GO:000950…	response to oxidative stress-IMP;RNA binding-N/A;chloroplast-IDA;catalytic activity-IEA;cytosol-IEA;cytosol-ISO;cytosol-IDA;membrane-IEA;membrane-IDA;transferase activity-IEA;oxidoreductase activity, acting on the aldehyde or oxo group of donors, NAD or NADP as acceptor-IEA;kinase activity-IEA;L-proline biosynthetic process-IEA;metabolic process-IEA;hyperosmotic salinity response-IMP;glutamate-5-…	Biological Process-IMP;Molecular Function-N/A;Cellular Component-IDA;Molecular Function-IEA;Cellular Component-IEA;Cellular Component-ISO;Cellular Component-IDA;Cellular Component-IEA;Cellular Component-IDA;Molecular Function-IEA;Molecular Function-IEA;Molecular Function-IEA;Biological Process-IEA;Biological Process-IEA;Biological Process-IMP;Molecular Function-IMP;Molecular Function-IEA;Molecula…	14	GO:0000051;GO:0004349;GO:0004350;GO:0005524;GO:0005743;GO:0005829;GO:0006537;GO:0006592;GO:0016310;GO:0017084;GO:0019240;GO:0042802;GO:0055114;GO:0055129	obsolete urea cycle intermediate metabolic process;glutamate 5-kinase activity;glutamate-5-semialdehyde dehydrogenase activity;ATP binding;mitochondrial inner membrane;cytosol;glutamate biosynthetic process;ornithine biosynthetic process;phosphorylation;delta1-pyrroline-5-carboxylate synthetase activity;citrulline biosynthetic process;identical protein binding;oxidation-reduction process;L-prolin…	Biological Process;Molecular Function;Molecular Function;Molecular Function;Cellular Component;Cellular Component;Biological Process;Biological Process;Biological Process;Molecular Function;Biological Process;Molecular Function;Biological Process;Biological Process	EC:1.2.1.41;EC:2.7.2.11	Glutamate-5-semialdehyde dehydrogenase;Glutamate 5-kinase
PermPBO_1_(paired)_contig_1035	TRBID_DROMERecName: Full=Ubiquitin thioesterase trabid; Short=dTrbd	gcacttactcctcatcggaatcaccatccgatgagtagccaatttgttgatgatgtctattgcgtacaaatggggcggttattacttgcgctatacgacgatagtgattaagccattcttctaacatttgtgcaactaannnnnnnnnnnnnnnnnnnnnnnnnnnnnnnnnnnnnnnnnnnnnnnnncaaacctccatccgtgacacaaacatcaagccattgacgcattatagcttcttcacgacccatctcagactgtgttagaaaatgtattggtaacagttttgattcgcaatccattaaaggcaagtatgtaacatcttcgggttcgtctcgtctcagatctatgcgagcgtatggctccatgggtaccaaagcactgaagtggcccnnnnnn…	2614	15	0.0E0	59.89%	swissprot	gi|74947959|sp|Q9VH90.1|TRBID_DROMERecName: Full=Ubiquitin thioesterase trabid Short=dTrbd;gi|221228718|sp|A6QP16.1|ZRAN1_BOVINRecName: Full=Ubiquitin thioesterase ZRANB1 AltName: Full=Zinc finger Ran-binding domain-containing protein 1;gi|81894374|sp|Q7M760.1|ZRAN1_MOUSERecName: Full=Ubiquitin thioesterase Zranb1 AltName: Full=Zinc finger Ran-binding domain-containing protein 1;gi|212276487|sp|Q…	Drosophila melanogaster;Bos taurus;Mus musculus;Homo sapiens;Danio rerio;Xenopus tropicalis;Xenopus laevis;Xenopus laevis;Mus musculus;Homo sapiens;Mus musculus;Homo sapiens;Macaca fascicularis;Mus musculus;Homo sapiens	0.0E0;1.3E-122;1.4E-122;1.5E-122;6.3E-122;5.1E-121;1.6E-120;2.1E-119;3.9E-18;4.5E-18;6.9E-18;5.1E-17;9.6E-17;2.6E-15;3.0E-15	778;708;708;708;716;701;701;701;775;843;840;790;790;926;926	410;403;403;403;402;403;403;403;257;241;243;257;257;108;108	359;276;276;276;273;275;276;275;117;102;105;116;116;60;60	87.56%;68.49%;68.49%;68.49%;67.91%;68.24%;68.49%;68.24%;45.53%;42.32%;43.21%;45.14%;45.14%;55.56%;55.56%	52.70%;56.92%;56.92%;56.92%;56.15%;57.49%;57.49%;57.49%;33.16%;28.59%;28.93%;32.53%;32.53%;11.66%;11.66%	47.05%;46.25%;46.25%;46.25%;46.14%;46.25%;46.25%;46.25%;29.50%;27.66%;27.89%;29.50%;29.50%;12.39%;12.39%	4;2;2;2;3;2;2;2;1;1;1;1;1;1;1	-3;-3;-3;-3;-3;-3;-3;-3;-3;-3;-3;-3;-3;-3;-3	74947959;221228718;81894374;212276487;221228723;221228724;82180146;82185553;342187062;51701318;460425350;112894;75077192;51701338;51701344	Q9VH90;A6QP16;Q7M760;Q9UGI0;A0JMQ9;B1H2Q2;Q5U595;Q6NUB7;Q60769;Q6GQQ9;B2RUR8;P21580;Q4R8W3;Q8R554;Q8TE49	625.935;389.808;389.808;389.808;388.267;385.571;384.03;381.333;93.2041;93.2041;92.4337;89.7373;88.5817;84.3445;83.9593	gi|74947959|sp|Q9VH90.1|TRBID_DROMERecName: Full=Ubiquitin thioesterase trabid Short=dTrbd	Drosophila melanogaster	0.0E0	778	410	359	87.56%	52.70%	47.05%	4	-3	74947959	Q9VH90	625935	zranb1;ZRANB1;zranb1b;zranb1;Tnfaip3;trbd;zranb1-b;OTUD7B;OTUD7B;TNFAIP3;trbd;TNFAIP3;TNFAIP3;zranb1-b;zranb1;Tnfaip3;TNFAIP3;OTUD7A;trbd;Tnfaip3;ZRANB1;Tnfaip3;TNFAIP3;TNFAIP3;TNFAIP3;trbd;zranb1b;Tnfaip3;trbd;zranb1-b;ZRANB1;TNFAIP3;zranb1;OTUD7A;zranb1;OTUD7B;Tnfaip3;OTUD7B;OTUD7B;OTUD7B;OTUD7B;OTUD7B;zranb1;Tnfaip3;OTUD7B;zranb1;ZRANB1;zranb1b;OTUD7A;OTUD7B;zranb1b;TNFAIP3;zranb1b;OTUD7A;ZRAN…	8364;9606;7955;8364;10090;7227;8355;9606;9606;9541;7227;9606;9606;8355;8364;10090;9541;9606;7227;10090;9913;10090;9606;9541;9606;7227;7955;10090;7227;8355;9606;9606;8364;9606;8364;9606;10090;9606;9606;9606;9606;9606;8364;10090;9606;8364;9606;7955;9606;9606;7955;9541;7955;9606;9913;9913;9541;9541;9606;9606;9541;8364;9606;9606;10090;9606;10090;9913;9606;7227;8355;9541;10090;9541;9606;7227;10090;836…			GO:0002632-NAS;GO:0002237-IEA;GO:0002237-ISO;GO:0002237-IDA;GO:0006955-IBA;GO:0002634-IMP;GO:0002634-IEA;GO:0002634-ISS;GO:0021551-IMP;GO:0002637-IC;GO:0045088-IC;GO:0045088-IBA;GO:0032720-IMP;GO:0032720-IEA;GO:0032720-ISS;GO:2000352-IEA;GO:2000352-ISO;GO:2000352-IDA;GO:0043621-IEA;GO:0043621-ISO;GO:0043621-IDA;GO:0061578-EXP;GO:0061578-TAS;GO:0061578-ISO;GO:0006954-IEA;GO:0090291-NAS;GO:0005515-…	negative regulation of granuloma formation-NAS;response to molecule of bacterial origin-IEA;response to molecule of bacterial origin-ISO;response to molecule of bacterial origin-IDA;immune response-IBA;regulation of germinal center formation-IMP;regulation of germinal center formation-IEA;regulation of germinal center formation-ISS;central nervous system morphogenesis-IMP;regulation of immunoglob…	Biological Process-NAS;Biological Process-IEA;Biological Process-ISO;Biological Process-IDA;Biological Process-IBA;Biological Process-IMP;Biological Process-IEA;Biological Process-ISS;Biological Process-IMP;Biological Process-IC;Biological Process-IC;Biological Process-IBA;Biological Process-IMP;Biological Process-IEA;Biological Process-ISS;Biological Process-IEA;Biological Process-ISO;Biological…	30	GO:0001818;GO:0002237;GO:0004843;GO:0005654;GO:0005829;GO:0007010;GO:0007420;GO:0009894;GO:0010605;GO:0016477;GO:0021551;GO:0022604;GO:0030177;GO:0031324;GO:0032268;GO:0034122;GO:0035523;GO:0035871;GO:0042127;GO:0046872;GO:0050728;GO:0051172;GO:0060548;GO:0070530;GO:0070536;GO:0071947;GO:1901701;GO:1902532;GO:1990168;GO:2000026	negative regulation of cytokine production;response to molecule of bacterial origin;thiol-dependent ubiquitin-specific protease activity;nucleoplasm;cytosol;cytoskeleton organization;brain development;regulation of catabolic process;negative regulation of macromolecule metabolic process;cell migration;central nervous system morphogenesis;regulation of cell morphogenesis;positive regulation of Wnt…	Biological Process;Biological Process;Molecular Function;Cellular Component;Cellular Component;Biological Process;Biological Process;Biological Process;Biological Process;Biological Process;Biological Process;Biological Process;Biological Process;Biological Process;Biological Process;Biological Process;Biological Process;Biological Process;Biological Process;Molecular Function;Biological Process;…	EC:3.4.19.12	Ubiquitinyl hydrolase 1	noIPR;noIPR;IPR003323;noIPR;noIPR;noIPR;IPR003323
PermPBO_1_(paired)_contig_1036	ZASP_DROMERecName: Full=PDZ and LIM domain protein Zasp; AltName: Full=Z band alternatively spliced PDZ-motif protein	accccaactccagctccggttgcaccaactgcagtaacaggacctacttccaccatcaccaccaccaccaaatcaccttcttctagcaatattccaattgtagataagagtctaattaatagcaacaacacctacaatcccgaaagcaacacgaccactaccaccaccaccttcaatacgggtactaacgacatgtcctcgaccatggcctcttcagggccaagtgttcaaccaacatcagaagcctccagtaatggtgtgggcggtgataaacccttcgaatatgtaacactaacgggtaatgttattcgtagtgttgtgcctccgggtaagggcactaatgttaattacaaggtcaataaccaaggttatg	373	1	3.3E-10	83.78%	swissprot	gi|313471772|sp|A1ZA47.2|ZASP_DROMERecName: Full=PDZ and LIM domain protein Zasp AltName: Full=Z band alternatively spliced PDZ-motif protein	Drosophila melanogaster	3.3E-10	2194	37	31	83.78%	1.69%	29.76%	1	1	313471772	A1ZA47	593066	gi|313471772|sp|A1ZA47.2|ZASP_DROMERecName: Full=PDZ and LIM domain protein Zasp AltName: Full=Z band alternatively spliced PDZ-motif protein	Drosophila melanogaster	3.3E-10	2194	37	31	83.78%	1.69%	29.76%	1	1	313471772	A1ZA47	593066	Zasp52;Zasp52;Zasp52;Zasp52;Zasp52;Zasp52;Zasp52;Zasp52;Zasp52;Zasp52;Zasp52;Zasp52;Zasp52;Zasp52;Zasp52;Zasp52;Zasp52;Zasp52;Zasp52;Zasp52;Zasp52;Zasp52;Zasp52;Zasp52;Zasp52;Zasp52;Zasp52;Zasp52;Zasp52;Zasp52;Zasp52;Zasp52;Zasp52;Zasp52;Zasp52;Zasp52;Zasp52;Zasp52;Zasp52;Zasp52	7227;7227;7227;7227;7227;7227;7227;7227;7227;7227;7227;7227;7227;7227;7227;7227;7227;7227;7227;7227;7227;7227;7227;7227;7227;7227;7227;7227;7227;7227;7227;7227;7227;7227;7227;7227;7227;7227;7227;7227			GO:0005856-IEA;GO:0030239-IMP;GO:0005737-IEA;GO:0001952-IMP;GO:0003779-IPI;GO:0005915-IDA;GO:0046872-IEA;GO:0045178-IDA;GO:0005925-IDA;GO:0001725-IDA;GO:0005927-IDA;GO:0045177-IDA;GO:0061061-IMP;GO:0015629-IDA;GO:0016323-IDA;GO:0030018-IDA;GO:0031252-IDA;GO:0042805-IPI;GO:0051371-IMP;GO:0051371-IPI	cytoskeleton-IEA;myofibril assembly-IMP;cytoplasm-IEA;regulation of cell-matrix adhesion-IMP;actin binding-IPI;zonula adherens-IDA;metal ion binding-IEA;basal part of cell-IDA;focal adhesion-IDA;stress fiber-IDA;muscle tendon junction-IDA;apical part of cell-IDA;muscle structure development-IMP;actin cytoskeleton-IDA;basolateral plasma membrane-IDA;Z disc-IDA;cell leading edge-IDA;actinin binding…	Cellular Component-IEA;Biological Process-IMP;Cellular Component-IEA;Biological Process-IMP;Molecular Function-IPI;Cellular Component-IDA;Molecular Function-IEA;Cellular Component-IDA;Cellular Component-IDA;Cellular Component-IDA;Cellular Component-IDA;Cellular Component-IDA;Biological Process-IMP;Cellular Component-IDA;Cellular Component-IDA;Cellular Component-IDA;Cellular Component-IDA;Molecula…	14	GO:0001725;GO:0001952;GO:0003779;GO:0005915;GO:0005925;GO:0005927;GO:0016323;GO:0030018;GO:0030239;GO:0031252;GO:0045177;GO:0045178;GO:0046872;GO:0051371	stress fiber;regulation of cell-matrix adhesion;actin binding;zonula adherens;focal adhesion;muscle tendon junction;basolateral plasma membrane;Z disc;myofibril assembly;cell leading edge;apical part of cell;basal part of cell;metal ion binding;muscle alpha-actinin binding	Cellular Component;Biological Process;Molecular Function;Cellular Component;Cellular Component;Cellular Component;Cellular Component;Cellular Component;Biological Process;Cellular Component;Cellular Component;Cellular Component;Molecular Function;Molecular Function			noIPR
PermPBO_1_(paired)_contig_1037	CC14A_DANRERecName: Full=Dual specificity protein phosphatase CDC14AB; AltName: Full=CDC14 cell division cycle 14 homolog AB	tccactattgctcgaagcattagctgccaaacaattatcattggttgattttacaataccaccacccattgtcataaattgaccacctgatccagcagtttgtgttggtaacatattagctatgttgttattattacgaaaaggttgtgatctggctcgggtatgccgtaaaggattttcaatttccacattagcaccgccagatcttgaattatgctgacgtcgcatggccttgatttgattcaatttatcaccctgtgtctgagcatttttcttctcaatggctgcctgagccattttaaccgatgaggctatggttggtcgttgaagtgctgtagtagctggttcatatgctgaaggttttttcaatttcttttccgaatatagtggagaccccac…	2363	20	4.5E-121	60.51%	swissprot	gi|1133968574|sp|A0A0R4IVA4.1|CC14A_DANRERecName: Full=Dual specificity protein phosphatase CDC14AB AltName: Full=CDC14 cell division cycle 14 homolog AB;gi|56748600|sp|Q6GQT0.2|CC14A_MOUSERecName: Full=Dual specificity protein phosphatase CDC14A AltName: Full=CDC14 cell division cycle 14 homolog A;gi|55976620|sp|Q9UNH5.1|CC14A_HUMANRecName: Full=Dual specificity protein phosphatase CDC14A AltNam…	Danio rerio;Mus musculus;Homo sapiens;Mus musculus;Homo sapiens;Homo sapiens;Symphalangus syndactylus;Caenorhabditis elegans;Schizosaccharomyces pombe 972h-;Candida albicans SC5314;Saccharomyces cerevisiae S288C;Aspergillus nidulans FGSC A4;Dictyostelium discoideum;Homo sapiens;Homo sapiens;Mus musculus;Bos taurus;Mus musculus;Rattus norvegicus/Mus musculus/Homo sapiens/Macaca fascicularis;Pongo …	4.5E-121;1.3E-120;1.1E-118;1.2E-113;9.7E-112;2.5E-110;1.2E-108;4.2E-86;3.1E-56;1.7E-50;1.8E-48;2.5E-46;7.8E-9;1.6E-8;2.3E-8;9.3E-8;1.4E-7;4.2E-7;5.2E-7;8.5E-7	611;603;594;485;498;554;483;1063;537;542;551;595;166;173;150;150;173;189;173;173	292;305;305;296;296;296;296;289;286;288;298;301;147;120;161;153;120;102;119;119	228;238;236;230;226;224;222;199;167;166;167;160;68;57;69;70;57;55;56;56	78.08%;78.03%;77.38%;77.70%;76.35%;75.68%;75.00%;68.86%;58.39%;57.64%;56.04%;53.16%;46.26%;47.50%;42.86%;45.75%;47.50%;53.92%;47.06%;47.06%	47.79%;50.58%;51.35%;61.03%;59.44%;53.43%;61.28%;27.19%;53.26%;53.14%;54.08%;50.59%;88.55%;69.36%;107.33%;102.00%;69.36%;53.97%;68.79%;68.79%	37.07%;38.72%;38.72%;37.58%;37.58%;37.58%;37.58%;36.69%;36.31%;36.56%;37.83%;38.21%;18.66%;15.23%;20.44%;19.42%;15.23%;12.95%;15.11%;15.11%	1;1;1;1;1;1;1;1;1;1;1;1;1;1;1;1;1;1;1;1	-2;-2;-2;-2;-2;-2;-2;-2;-2;-2;-2;-2;-2;-2;-2;-2;-2;-2;-2;-2	1133968574;56748600;55976620;55976439;55976216;269849544;166226979;30315908;26393807;1160421760;1168807;74657185;74851202;68566154;73620828;73620830;182701395;81905760;68566099/68566171/68566217/68566233;68566166	A0A0R4IVA4;Q6GQT0;Q9UNH5;Q6PFY9;O60729;A4D256;A6N3Q4;P81299;Q9P7H1;Q59NH8;Q00684;Q5B323;Q54DU9;O75365;Q9BVJ7;Q6NT99;A2VDT1;Q9D9D8;Q78EG7/Q9TSM6/Q93096/Q63739;Q5R7J8	380.178;379.022;373.629;356.681;352.058;350.517;343.584;298.13;205.297;189.119;183.726;178.333;58.9214;58.151;56.9954;55.4546;55.4546;54.299;53.9138;53.1434	gi|1133968574|sp|A0A0R4IVA4.1|CC14A_DANRERecName: Full=Dual specificity protein phosphatase CDC14AB AltName: Full=CDC14 cell division cycle 14 homolog AB	Danio rerio	4.5E-121	611	292	228	78.08%	47.79%	37.07%	1	-2	1133968574	A0A0R4IVA4	380178	PTP4A1;Ptp4a1;PTP4A1;DUSP23;PTP4A1;cdc-14;clp1;cdc14ab;Dusp21;PTP4A1;Cdc14a;Dusp21;PTP4A1;cdc-14;Cdc14b;PTP4A1;CDC14;DDB_G0292024;clp1;DUSP23;cdc-14;Cdc14a;DUSP23;clp1;DUSP23;Dusp23;clp1;clp1;DUSP23;Dusp23;clp1;PTP4A1;CDC14;cdc-14;cdc-14;Ptp4a1;Cdc14a;Ptp4a1;cdc-14;cdc-14;Ptp4a1;CDC14C;cdc-14;Ptp4a1;cdc-14;Ptp4a1;CDC14B;PTP4A3;PTP4A3;Cdc14a;CDC14A;Cdc14b;Cdc14b;Cdc14b;PTP4A3;CDC14;cdc14ab;CDC14;C…	9606;10090;9606;9606;9606;6239;284812;7955;10090;9541;10090;10090;9541;6239;10090;9601;237561;44689;284812;9606;6239;10090;9606;284812;9606;10090;284812;284812;9606;10090;284812;9606;559292;6239;6239;10116;10090;10090;6239;6239;10116;9606;6239;10116;6239;10116;9606;9606;9606;10090;9606;10090;10090;10090;9913;559292;7955;237561;10090;9601;559292;237561;9606;10116;10116;6239;7955;237561;9913;7955;1…			GO:0030428-IEA;GO:0030428-IDA;GO:0034501-IMP;GO:1902425-IMP;GO:0005743-IEA;GO:0005743-ISS;GO:0005515-IPI;GO:0000188-IEA;GO:0051256-IMP;GO:0051256-IBA;GO:0005759-IEA;GO:0005758-ISS;GO:0030496-IDA;GO:1903490-IMP;GO:0006281-IEA;GO:0007096-IMP;GO:0007096-IEA;GO:0007096-IBA;GO:0007096-IPI;GO:0007096-IGI;GO:0120105-IDA;GO:0033365-ISS;GO:0032153-IDA;GO:1901224-IEA;GO:1901224-IDA;GO:0005874-IEA;GO:000022…	cell septum-IEA;cell septum-IDA;protein localization to kinetochore-IMP;positive regulation of attachment of mitotic spindle microtubules to kinetochore-IMP;mitochondrial inner membrane-IEA;mitochondrial inner membrane-ISS;protein binding-IPI;inactivation of MAPK activity-IEA;mitotic spindle midzone assembly-IMP;mitotic spindle midzone assembly-IBA;mitochondrial matrix-IEA;mitochondrial intermemb…	Cellular Component-IEA;Cellular Component-IDA;Biological Process-IMP;Biological Process-IMP;Cellular Component-IEA;Cellular Component-ISS;Molecular Function-IPI;Biological Process-IEA;Biological Process-IMP;Biological Process-IBA;Cellular Component-IEA;Cellular Component-ISS;Cellular Component-IDA;Biological Process-IMP;Biological Process-IEA;Biological Process-IMP;Biological Process-IEA;Biologic…	46	GO:0000235;GO:0000778;GO:0000920;GO:0000922;GO:0001403;GO:0004722;GO:0004725;GO:0005515;GO:0005783;GO:0005813;GO:0005829;GO:0006470;GO:0006570;GO:0008138;GO:0008283;GO:0008287;GO:0010972;GO:0016604;GO:0030428;GO:0030448;GO:0030496;GO:0030869;GO:0031031;GO:0034501;GO:0040038;GO:0042149;GO:0042995;GO:0044425;GO:0044429;GO:0044732;GO:0051229;GO:0051256;GO:0060271;GO:0060284;GO:0071470;GO:0071850;GO:…	astral microtubule;condensed nuclear chromosome kinetochore;cell separation after cytokinesis;spindle pole;invasive growth in response to glucose limitation;protein serine/threonine phosphatase activity;protein tyrosine phosphatase activity;protein binding;endoplasmic reticulum;centrosome;cytosol;protein dephosphorylation;tyrosine metabolic process;protein tyrosine/serine/threonine phosphatase ac…	Cellular Component;Cellular Component;Biological Process;Cellular Component;Biological Process;Molecular Function;Molecular Function;Molecular Function;Cellular Component;Cellular Component;Cellular Component;Biological Process;Biological Process;Molecular Function;Biological Process;Cellular Component;Biological Process;Cellular Component;Cellular Component;Biological Process;Cellular Component;…	EC:3.1.3.16;EC:3.1.3.48;EC:3.1.3.41	Protein-serine/threonine phosphatase;Protein-tyrosine-phosphatase;4-nitrophenylphosphatase	IPR000340;IPR029021;IPR029021;IPR029260;noIPR;IPR026068;IPR016130;IPR000387;IPR029021;IPR029021
PermPBO_1_(paired)_contig_1038	---NA---	gccccgaggcggcggcattaaatgttggcattggcactctactactactgtgatccgtaacatcgacatttgttctagttaggcgatcgggcaaatcggagtagacaggtttatgctctagacgcatggttgcctctgtagtgcaacgatgctcagttataatcttcgactctgataagccatgcctatcacttgcattggtgctctcacttctcagtgactcaaacgacaatggttgcttgttaaattcagtggtgaatgcatcgg	267																																														noIPR;noIPR
PermPBO_1_(paired)_contig_1039	---NA---	gaagagggtgtgatatcatccttagtagtagtcgaagaaggtgtggtatcatcttcaggagtggttgaagaaggtgtggtaccgttgtccggagtagttgaggaaggcgtggtatcacccttaggagtggttgaagatggtgtgatatcgtccttagtnnnnnnnnnnnnnnnnnnnnnnnnnnnnnnnnnnnnnnnnnnnnnnnnnnnnnnnnnnnnnnnnnnnnnnnnnnnnnnnnnnnnnnnnnnnngtcttctgacaaggaggtgtggtagtatgacaaggtggagttgtagtctgacaaggagttggtgatatagtcattgtctcatgatcaccatgacgagaattgggtaactcaagatcgtatttcgtatcgacatcagcat	389
PermPBO_1_(paired)_contig_104	SYTC_MOUSERecName: Full=Threonine--tRNA ligase, cytoplasmic; AltName: Full=Threonyl-tRNA synthetase; Short=ThrRS	agaaaagtgatttattggaaatgtttaagtacaacgagttcaagtgccgtattcttaatgaaaaagtaactactgataaaacaacagtttacaaatgtggtccattaattgacttatgccgtggaccacatgttcgccacactggcaaagtaaaggcactgaaggttaccaaaaattcatctacatattgggagggtaaatccgatgccgaaacactgcagcgtgtctatggtatttctttccctgatcccaagcaattaaaagagtgggaaaaattacaagaggaagctgctaaacgtgaccatcgtaaaattggcaaggaacaagaattgtttttctttcacgagttgtctccagggtcatgctttttccaaccacgcggtgcacatatatataaca…	1439	20	0.0E0	79.91%	swissprot	gi|59896669|sp|Q9D0R2.2|SYTC_MOUSERecName: Full=Threonine--tRNA ligase, cytoplasmic AltName: Full=Threonyl-tRNA synthetase Short=ThrRS;gi|110287979|sp|Q3ZBV8.1|SYTC_BOVINRecName: Full=Threonine--tRNA ligase, cytoplasmic AltName: Full=Threonyl-tRNA synthetase Short=ThrRS;gi|59896667|sp|Q5XHY5.1|SYTC_RATRecName: Full=Threonine--tRNA ligase, cytoplasmic AltName: Full=Threonyl-tRNA synthetase Short=T…	Mus musculus;Bos taurus;Rattus norvegicus;Homo sapiens;Xenopus tropicalis;Homo sapiens;Mus musculus;Caenorhabditis elegans;Saccharomyces cerevisiae S288C;Schizosaccharomyces pombe 972h-;Dictyostelium discoideum;Bos taurus;Rattus norvegicus;Mus musculus;Arabidopsis thaliana;Homo sapiens;Encephalitozoon cuniculi GB-M1;Dictyostelium discoideum;Enterocytozoon bieneusi H348;Clostridioides difficile 630	0.0E0;0.0E0;0.0E0;0.0E0;0.0E0;0.0E0;0.0E0;0.0E0;2.3E-164;4.6E-164;1.2E-162;1.7E-161;9.7E-156;3.3E-155;5.5E-155;3.3E-149;7.3E-138;9.0E-134;1.5E-124;4.1E-115	722;723;695;723;814;802;790;725;734;703;710;724;723;723;709;718;640;698;634;639	312;312;312;311;312;312;312;313;312;313;308;309;329;329;307;328;311;269;311;313	281;281;281;279;268;266;266;260;245;254;238;256;237;235;234;229;238;203;225;204	90.06%;90.06%;90.06%;89.71%;85.90%;85.26%;85.26%;83.07%;78.53%;81.15%;77.27%;82.85%;72.04%;71.43%;76.22%;69.82%;76.53%;75.46%;72.35%;65.18%	43.21%;43.15%;44.89%;43.02%;38.33%;38.90%;39.49%;43.17%;42.51%;44.52%;43.38%;42.68%;45.50%;45.50%;43.30%;45.68%;48.59%;38.54%;49.05%;48.98%	65.05%;65.05%;65.05%;64.84%;65.05%;65.05%;65.05%;65.25%;65.05%;65.25%;64.21%;64.42%;68.59%;68.59%;64.00%;68.38%;64.84%;56.08%;64.84%;65.25%	2;2;2;2;2;2;2;2;2;2;2;2;2;2;2;2;2;2;2;2	3;3;3;3;3;3;3;3;3;3;3;3;3;3;3;3;3;3;3;3	59896669;110287979;59896667;60267755;123909108;189083596;81896660;1711653;730881;3183175;74852684;189083595;81884372;118597388;27735258;74752395;74697534;75016778;263511674;123066930	Q9D0R2;Q3ZBV8;Q5XHY5;P26639;Q0V9S0;A2RTX5;Q8BLY2;P52709;P04801;P87144;Q54J66;A6QNM8;Q68FW7;Q3UQ84;O04630;Q9BW92;Q8SRH2;Q8MP20;B7XIA1;Q189B8	525.013;525.013;524.628;516.538;504.982;490.73;486.878;455.292;414.846;428.328;404.445;447.588;400.593;393.66;388.267;368.237;380.948;338.961;343.584;285.804	gi|59896669|sp|Q9D0R2.2|SYTC_MOUSERecName: Full=Threonine--tRNA ligase, cytoplasmic AltName: Full=Threonyl-tRNA synthetase Short=ThrRS	Mus musculus	0.0E0	722	312	281	90.06%	43.21%	65.05%	2	3	59896669	Q9D0R2	525013	ths1;THRRS;TARS;TARS;thrS1;ths1;thrS;THS1;tarsl2;TARS;TARS2;Tars2;ECU07_1570;THRRS;Tars2;ths1;TARSL2;Tars;tarsl2;TARS;TARSL2;TARSL2;TARS;ths1;TARS;thrS2;Tars;thrS;Tarsl2;thrS1;TARS;EBI_22768;Tars;Tarsl2;TARS;THS1;THS1;ths1;Tars2;TARSL2;thrS;TARS;Tars2;Tars2;TARS;Tars2;TARS;ths1;THRRS;Tars2;Tars;Tars2;ECU07_1570;TARS2;tarsl2;TARS2;Tars2;Tars;Tars2;Tars2;THS1;thrS2;tarsl2;Tarsl2;Tars;EBI_22768;ths1…	284812;3702;9606;9606;44689;284812;272563;559292;8364;9606;9606;10090;284813;3702;10090;284812;9913;10090;8364;9606;9913;9913;9606;284812;9606;44689;10116;272563;10090;44689;9606;481877;10090;10090;9913;559292;559292;284812;10116;9913;272563;9606;10090;10090;9913;10116;9606;284812;3702;10116;10090;10116;284813;9606;8364;9606;10116;10090;10090;10116;559292;44689;8364;10090;10090;481877;284812;5592…			GO:0006418-IEA;GO:0006418-TAS;GO:0070062-N/A;GO:0070062-ISO;GO:0003723-IEA;GO:0004812-IEA;GO:0009507-IDA;GO:0046872-IEA;GO:0005829-IEA;GO:0005829-N/A;GO:0005829-TAS;GO:0005829-ISO;GO:0005829-IDA;GO:0016020-IDA;GO:0015629-IEA;GO:0015629-ISO;GO:0015629-IDA;GO:0008150-ND;GO:0006412-IEA;GO:0006412-NAS;GO:0005524-IEA;GO:0006435-IEA;GO:0006435-NAS;GO:0006435-ISS;GO:0006435-ISA;GO:0006435-ISO;GO:0006435…	tRNA aminoacylation for protein translation-IEA;tRNA aminoacylation for protein translation-TAS;extracellular exosome-N/A;extracellular exosome-ISO;RNA binding-IEA;aminoacyl-tRNA ligase activity-IEA;chloroplast-IDA;metal ion binding-IEA;cytosol-IEA;cytosol-N/A;cytosol-TAS;cytosol-ISO;cytosol-IDA;membrane-IDA;actin cytoskeleton-IEA;actin cytoskeleton-ISO;actin cytoskeleton-IDA;biological_process-N…	Biological Process-IEA;Biological Process-TAS;Cellular Component-N/A;Cellular Component-ISO;Molecular Function-IEA;Molecular Function-IEA;Cellular Component-IDA;Molecular Function-IEA;Cellular Component-IEA;Cellular Component-N/A;Cellular Component-TAS;Cellular Component-ISO;Cellular Component-IDA;Cellular Component-IDA;Cellular Component-IEA;Cellular Component-ISO;Cellular Component-IDA;Biologic…	19	GO:0000049;GO:0002161;GO:0002181;GO:0004829;GO:0005524;GO:0005618;GO:0005739;GO:0005794;GO:0005829;GO:0005886;GO:0006544;GO:0006563;GO:0006566;GO:0008340;GO:0009507;GO:0015629;GO:0042803;GO:0070062;GO:0070159	tRNA binding;aminoacyl-tRNA editing activity;cytoplasmic translation;threonine-tRNA ligase activity;ATP binding;cell wall;mitochondrion;Golgi apparatus;cytosol;plasma membrane;glycine metabolic process;L-serine metabolic process;threonine metabolic process;determination of adult lifespan;chloroplast;actin cytoskeleton;protein homodimerization activity;extracellular exosome;mitochondrial threonyl-…	Molecular Function;Molecular Function;Biological Process;Molecular Function;Molecular Function;Cellular Component;Cellular Component;Cellular Component;Cellular Component;Cellular Component;Biological Process;Biological Process;Biological Process;Biological Process;Cellular Component;Cellular Component;Molecular Function;Cellular Component;Biological Process	EC:6.1.1.3;EC:3.1.1.1	Threonine--tRNA ligase;Carboxylesterase	IPR002320;IPR012947;noIPR;IPR002314;noIPR;IPR002320;noIPR;IPR006195;IPR033728;noIPR;IPR018163
PermPBO_1_(paired)_contig_1040	---NA---	gatgaaggtcccgaacgatattttcgatttcaaaccgataatggacaatttcgtaaagagaaaagactacaagatggtacagtcataggtaccgaagcttggatagatgctgcgggttatttaagaatgaaagattatattgccgataaacaaggttatcgtattctaaagtcgaaannnnnnnnnnnnnnnnnnnnnnnnnnnnnnnnnnnnnnnnnnnnnnnnnnnnnnnnnnnnnnnnnnnnnnnnnnnnnnnnnnnnnnnnnnntggcaaaaatggtatatatggtaacaatcggccgaatagtatatccaatgatggagcaagtcaacgagtgtatgtacctatagtgcaaacaccggcacccacagttttacccactaccactgagaaaccca…	1322																																								1	GO:0042302	structural constituent of cuticle	Molecular Function			noIPR;IPR000618;noIPR;noIPR;IPR000618
PermPBO_1_(paired)_contig_1041	---NA---	gggagttggatcttgttggcggaagtggttcgacaagtggagcaggatattttcgtaggggttcttccatttcatcagagtgcgttggtgatgctcttgtcgagtatgttatggactttttatttctatctattcgannnnnnnnnnnnnnnnnnnnnnnnnnnnnnnnnnnnnnnnnnnnnnnnnnnnnggtggaggaggtaatggaaccactactgaatttaaaccaaatggtgaattggaccttgtgggtgtgggaggttctactaacggggccgggtatttacgtagaggttcgcatgtttcttcattcaggccaggtgatgttctcttcgaagatgtttttgtcggtttattgctgccaatcgctgnnnnnnnnnnnnnnnnnnnnnnnnnnnn…	794
PermPBO_1_(paired)_contig_1042	BACC_DROMERecName: Full=Bacchus	acaaataaaaacacaaacatgtctgccgccacagaacaacaaaataacggtgatgttgccatcgagaaagttgccgccgatgcagtcaaagatgatttaaaatcaaagaaacctgcagatagcaaaccagcggcggctgacaatggaacagcgtcaaaggatggagcaaatgatgatgccgcacccgctaaagaaccagttaaaggaacaaaacggcctgcagaagctaaaaattcagattcnnnnnnnnnnnnnnnnnnnnnnnnnnnnnnnnnnnnnnnnnnnnnnnnnnnnnnnnnnnnnnnnnnnnnnnnnnnnnnnnnnnnnnnnnnnnnnnnnnnnnnnnnnnnnnnnnnnnnnnnnnnnnnnnnnnnnnnnnnnnnnnnnnnnnnnnntgcg…	531	1	8.3E-6	59.26%	swissprot	gi|74870399|sp|Q9VQF7.1|BACC_DROMERecName: Full=Bacchus	Drosophila melanogaster	8.3E-6	152	81	48	59.26%	53.29%	45.76%	1	1	74870399	Q9VQF7	469802	gi|74870399|sp|Q9VQF7.1|BACC_DROMERecName: Full=Bacchus	Drosophila melanogaster	8.3E-6	152	81	48	59.26%	53.29%	45.76%	1	1	74870399	Q9VQF7	469802	Bacc;Bacc;Bacc;Bacc;Bacc;Bacc;Bacc;Bacc	7227;7227;7227;7227;7227;7227;7227;7227			GO:0048149-IMP;GO:0005654-IDA;GO:0005634-IEA;GO:0005634-IDA	behavioral response to ethanol-IMP;nucleoplasm-IDA;nucleus-IEA;nucleus-IDA	Biological Process-IMP;Cellular Component-IDA;Cellular Component-IEA;Cellular Component-IDA							noIPR
PermPBO_1_(paired)_contig_1043	---NA---	caacgaagatattatgtcaagtaccaatcctgttgccaagcgaatatttgatattattcaggatatatttgacttgttggttcttctcatacaaatcatattggatatatttaagactacgattgataagattttccccaaggaattgaaagatgttagtggagaaatnnnnnnnnnnnnnnnnnnnnnnnnnnnnnnnnnnnnnnnnnnnnnnnnnnnnnnnnnnnnnnnnnnnnnnnnnnnnnnnnnnnnnnnnnnnnnnnnnnnnnnnnnnnnnnnnnnnnnngtaagaaaggccaaaaatttaaacaaaggagtagtacacagttacatctgtgacgtgacgaaccgccaagccgtactagaactggcatccaaaatcaaacaagatataggccc…	405																																														noIPR
PermPBO_1_(paired)_contig_1044	---NA---	tgcaagaaaagtgacgagtgttccatattacgctttgctaaattcttgcaaattttaaataagcttcacagttacatgatgtctccattgcaatcatgccagtcgccttcgacaaacaaacggcnnnnnnnnnnnnnnnnnnnnnnnnnnnnnnnnnnnnnnnnnnnnnnnnnnnnnnnnnnnnnnnnnnnnnnnnnnnnnnnnnnnnnnnnnnnnagaagaaattgaagagcaacgattgcaacaacaacaacatcaggcaaatcagtctcaatcttcgatggccaccaccaaggaaggaattatggcatcaccaggactagctatgtcagcatcatcannnnnnnnnnnnnnnnnnnnnnnnnnnnnnnnnnnnnnnnnnnnnnnnnnnnnnnnnnn…	1102																																														noIPR
PermPBO_1_(paired)_contig_1045	---NA---	ttttaatataatatttaataatattttattggggtgatattaaaatttaataaacttttaattatttaaatcattaatttatgaataattgatccgttattaacgattaaaaatttaagttactttagggataacagcgtaatttttttggagagttcatatcgataaaaaagattgcgacctcgatgttggattaagaaatatgtttaggtgtagcagcttaaataataagtctgttcgacttttaaattcttacatgatctgagttcaaaccggcgtaagccaggttggtttctatctttaaaaaattaaaatatttcagtacgaaaggacctattggagggca	346
PermPBO_1_(paired)_contig_1046	CHD6_MOUSERecName: Full=Chromodomain-helicase-DNA-binding protein 6; Short=CHD-6; AltName: Full=ATP-dependent helicase CHD6	gaatgatcctggaacaatcttctacatttatatcacgccaaccacgtttgaattgtcctagttctagaatctcagaccaacgaccccatccaaaagataataaacccttttcgactttgaaacattcggatttagcccaattgccatattggatctcctccaaaccgagggctgccaaggcatcgcgttctcttggcacatactcttcatttgctttcctatcacgaccacgttcacgtttctctttacgtgatcttctagttgagcgcgaaccaataccaccttcttcatcgctattctcattggacgattcctcggaattcatttccatgacatcttcatgaccataacgtttaatttgtgtacgtcgcctaggctctgataataccaaatcttcag…	871	20	8.6E-72	71.08%	swissprot	gi|657340927|sp|A3KFM7.1|CHD6_MOUSERecName: Full=Chromodomain-helicase-DNA-binding protein 6 Short=CHD-6 AltName: Full=ATP-dependent helicase CHD6;gi|123883232|sp|Q06A37.1|CHD7_CHICKRecName: Full=Chromodomain-helicase-DNA-binding protein 7 Short=CHD-7 AltName: Full=ATP-dependent helicase CHD7;gi|657341805|sp|D3ZA12.2|CHD6_RATRecName: Full=Chromodomain-helicase-DNA-binding protein 6 Short=CHD-6 Al…	Mus musculus;Gallus gallus;Rattus norvegicus;Homo sapiens;Homo sapiens;Mus musculus;Homo sapiens;Xenopus tropicalis;Mus musculus;Danio rerio;Rattus norvegicus;Mus musculus;Homo sapiens;Bombyx mori;Mus musculus;Homo sapiens;Arabidopsis thaliana;Gallus gallus;Homo sapiens;Mus musculus	8.6E-72;1.0E-71;1.1E-71;1.2E-71;4.1E-71;7.4E-71;1.3E-70;2.6E-70;4.4E-69;6.1E-69;1.1E-68;1.2E-68;1.3E-68;3.7E-15;1.1E-14;1.2E-14;1.9E-14;3.6E-13;3.8E-13;4.2E-13	2711;3011;2698;2715;2897;2986;2997;2184;2885;2511;2581;2582;2581;1365;1827;1828;1724;1719;1710;1711	176;176;176;176;176;176;176;177;176;176;176;176;176;195;136;136;162;136;139;139	145;144;145;145;145;144;144;140;144;142;140;140;140;98;74;74;80;72;73;73	82.39%;81.82%;82.39%;82.39%;82.39%;81.82%;81.82%;79.10%;81.82%;80.68%;79.55%;79.55%;79.55%;50.26%;54.41%;54.41%;49.38%;52.94%;52.52%;52.52%	6.49%;5.85%;6.52%;6.48%;6.08%;5.89%;5.87%;8.10%;6.10%;7.01%;6.82%;6.82%;6.82%;14.29%;7.44%;7.44%;9.40%;7.91%;8.13%;8.12%	60.62%;60.62%;60.62%;60.62%;60.62%;60.62%;60.62%;60.96%;60.62%;60.62%;60.62%;60.62%;60.62%;67.16%;46.84%;46.84%;55.80%;46.84%;47.88%;47.88%	2;2;2;2;2;2;2;2;2;2;2;2;2;1;1;1;1;1;1;1	-1;-1;-1;-1;-1;-1;-1;-1;-1;-1;-1;-1;-1;-1;-1;-1;-1;-1;-1;-1	657340927;123883232;657341805;296439466;215273951;148877247;148877246;226706291;94707512;226706292;226706290;123778258;317373586;269969346;576011107;119370320;704000319;269969347;269849549;341940536	A3KFM7;Q06A37;D3ZA12;Q8TD26;Q3L8U1;A2AJK6;Q9P2D1;B5DE69;Q8BYH8;B0R0I6;Q9JIX5;Q09XV5;Q9HCK8;A9X4T1;E9PZM4;O14647;F4IV99;B6ZLK2;O14646;P40201	243.432;243.432;243.047;243.047;241.506;240.736;239.965;239.195;235.728;235.343;234.572;234.572;234.572;78.9518;77.7962;77.7962;77.0258;73.1738;73.1738;73.1738	gi|657340927|sp|A3KFM7.1|CHD6_MOUSERecName: Full=Chromodomain-helicase-DNA-binding protein 6 Short=CHD-6 AltName: Full=ATP-dependent helicase CHD6	Mus musculus	8.6E-72	2711	176	145	82.39%	6.49%	60.62%	2	-1	657340927	A3KFM7	243432	CHD7;Chd8;CHD7;CHD7;chd8;CHD7;CHD2;Chd8;CHD7;CHD2;CHD7;Chd6;CHD7;Chd8;Chd8;Chd8;Chd8;Chd2;Chd8;Chd8;CHD9;Chd8;Chd9;Chd8;CHD7;Chd2;Chd8;CHD7;CHR5;Chd8;Chd6;Chd2;CHD6;CHD9;Chd6;Chd7;Chd8;Chd8;CHD7;Chd8;CHD1;Chd6;CHD7;CHD8;Chd8;Chd7;CHD7;Chd7;CHD1;CHD1;CHD7;Chd9;Chd7;Chd9;CHD7;CHD1;CHD7;Chd6;CHD8;CHD1;CHD2;chd8;chd8;Chd7;Chd8;Chd8;CHD2;Chd8;Chd8;Chd8;Chd8;CHD2;Chd6;CHD8;Chd8;CHD1;CHD7;Chd9;CHD1;CHD7…	9031;10116;9606;9606;7955;9031;9606;10090;9606;9606;9606;10090;9606;10090;10116;10116;10116;10090;10090;10090;9606;10090;10090;10090;9606;10090;10116;9031;3702;10090;10090;10090;9606;9606;10090;10090;10090;10090;9606;10090;9606;10116;9031;9606;10090;10090;9606;10090;7091;9606;9606;10090;10090;10090;9606;9606;9606;10090;9606;7091;9606;8364;8364;10090;10090;10090;9606;10116;10090;10090;10116;9606;1…			GO:0003723-N/A;GO:0001701-IMP;GO:0001701-IEA;GO:0001701-ISO;GO:0043584-IMP;GO:0043584-IEA;GO:0043584-ISO;GO:0048752-IEA;GO:0048752-IGI;GO:0043066-IMP;GO:0043066-IEA;GO:0043066-ISS;GO:0043066-ISO;GO:0043066-IDA;GO:0030540-IMP;GO:0030540-IEA;GO:0060123-IMP;GO:0060123-IEA;GO:0060123-ISO;GO:0000978-IEA;GO:0000978-IDA;GO:0003682-IEA;GO:0003682-NAS;GO:0003682-ISO;GO:0003682-TAS;GO:0003682-IDA;GO:002155…	RNA binding-N/A;in utero embryonic development-IMP;in utero embryonic development-IEA;in utero embryonic development-ISO;nose development-IMP;nose development-IEA;nose development-ISO;semicircular canal morphogenesis-IEA;semicircular canal morphogenesis-IGI;negative regulation of apoptotic process-IMP;negative regulation of apoptotic process-IEA;negative regulation of apoptotic process-ISS;negati…	Molecular Function-N/A;Biological Process-IMP;Biological Process-IEA;Biological Process-ISO;Biological Process-IMP;Biological Process-IEA;Biological Process-ISO;Biological Process-IEA;Biological Process-IGI;Biological Process-IMP;Biological Process-IEA;Biological Process-ISS;Biological Process-ISO;Biological Process-IDA;Biological Process-IMP;Biological Process-IEA;Biological Process-IMP;Biologic…	60	GO:0000122;GO:0000978;GO:0001221;GO:0001501;GO:0001701;GO:0001974;GO:0002039;GO:0003222;GO:0003226;GO:0003678;GO:0005524;GO:0005657;GO:0005665;GO:0005730;GO:0005737;GO:0006364;GO:0007512;GO:0007605;GO:0007628;GO:0008013;GO:0008015;GO:0008094;GO:0010880;GO:0016032;GO:0016342;GO:0019216;GO:0021553;GO:0021772;GO:0030217;GO:0030540;GO:0030901;GO:0032508;GO:0035064;GO:0035116;GO:0035909;GO:0036091;GO:…	negative regulation of transcription by RNA polymerase II;RNA polymerase II proximal promoter sequence-specific DNA binding;transcription cofactor binding;skeletal system development;in utero embryonic development;blood vessel remodeling;p53 binding;ventricular trabecula myocardium morphogenesis;right ventricular compact myocardium morphogenesis;DNA helicase activity;ATP binding;replication fork;…	Biological Process;Molecular Function;Molecular Function;Biological Process;Biological Process;Biological Process;Molecular Function;Biological Process;Biological Process;Molecular Function;Molecular Function;Cellular Component;Cellular Component;Cellular Component;Cellular Component;Biological Process;Biological Process;Biological Process;Biological Process;Molecular Function;Biological Process;…	EC:3.6.1.3;EC:3.6.1.15	Adenosinetriphosphatase;Nucleoside-triphosphate phosphatase	noIPR;noIPR;noIPR;noIPR;IPR027417
PermPBO_1_(paired)_contig_1047	TM214_BOVINRecName: Full=Transmembrane protein 214	gaaaaatggcacaaaataccaaaagcaataagaacaaacaaaacaaacaacaacctgctgctaaaaagaatgttcaagaaaagacagcacaacaaaagaaaaaacaagctgctgaaaagaaaaagggctgtggatgttgcaagtggactttgggatcactagtactcattgcgttgatcgctggagccttatactatgataccgaagtaaatggtaagggtgtctttgccaaatctgccactggcaaagttttgcagaatgctggcatgttgccacatgtggaaaaggcctggtacgctacaatgagtacagcggcaaagggttacaaatgggcggagaagacactgccaccctacactaaaccattctgtaaattggcctgtgatgtaaccaaattat…	926	1	7.4E-4	54.93%	swissprot	gi|205830924|sp|A4FV45.1|TM214_BOVINRecName: Full=Transmembrane protein 214	Bos taurus	7.4E-4	687	71	39	54.93%	10.33%	23.00%	1	3	205830924	A4FV45	44669	gi|205830924|sp|A4FV45.1|TM214_BOVINRecName: Full=Transmembrane protein 214	Bos taurus	7.4E-4	687	71	39	54.93%	10.33%	23.00%	1	3	205830924	A4FV45	44669	TMEM214;TMEM214;TMEM214;TMEM214;TMEM214;TMEM214;TMEM214;TMEM214;TMEM214;TMEM214;TMEM214;TMEM214;TMEM214;TMEM214;TMEM214;TMEM214;TMEM214;TMEM214	9913;9913;9913;9913;9913;9913;9913;9913;9913;9913;9913;9913;9913;9913;9913;9913;9913;9913			GO:0005789-IEA;GO:0006915-IEA;GO:0016020-IEA;GO:0005829-IEA;GO:0016021-IEA;GO:0005881-IEA;GO:0005881-ISS;GO:0005794-IEA;GO:0005783-IEA	endoplasmic reticulum membrane-IEA;apoptotic process-IEA;membrane-IEA;cytosol-IEA;integral component of membrane-IEA;cytoplasmic microtubule-IEA;cytoplasmic microtubule-ISS;Golgi apparatus-IEA;endoplasmic reticulum-IEA	Cellular Component-IEA;Biological Process-IEA;Cellular Component-IEA;Cellular Component-IEA;Cellular Component-IEA;Cellular Component-IEA;Cellular Component-ISS;Cellular Component-IEA;Cellular Component-IEA							IPR019308;noIPR;noIPR;IPR019308
PermPBO_1_(paired)_contig_1048	PDC6I_HUMANRecName: Full=Programmed cell death 6-interacting protein; Short=PDCD6-interacting protein; AltName: Full=ALG-2-interacting protein 1; AltName: Full=ALG-2-interacting protein X; AltName: Full=Hp95	tgggacgaaatactctgtcctcatttaccatcctggtggtttttggtttggatatccaccctgttgattagcaaaactacctggataggtgccataattaccaggtggaggtccttgtgggaatcctggatattggtagcttcctgggtaaggcagagtagcataaggattaaagccttgtggcattggtggtggaacgtaagcgggatacggtacattagctccagctccgtaaggcataggcataccttgtactgcttgcgggtaaggcacatttccctgtggtgctgatgaaggagcagatgatggagttgaagggaggtctgtaccacttcccgatgttgatgcataatgtgatggtagaggtggtgttggtccagctccttgacggcttgattc…	2466	20	3.2E-140	50.52%	swissprot	gi|31076831|sp|Q8WUM4.1|PDC6I_HUMANRecName: Full=Programmed cell death 6-interacting protein Short=PDCD6-interacting protein AltName: Full=ALG-2-interacting protein 1 AltName: Full=ALG-2-interacting protein X AltName: Full=Hp95;gi|205371813|sp|Q9QZA2.2|PDC6I_RATRecName: Full=Programmed cell death 6-interacting protein AltName: Full=ALG-2-interacting protein 1;gi|341942206|sp|Q9WU78.3|PDC6I_MOUSER…	Homo sapiens;Rattus norvegicus;Mus musculus;Xenopus laevis;Caenorhabditis elegans;Aspergillus nidulans FGSC A4;Dictyostelium discoideum;Cryptococcus neoformans var. neoformans B-3501A/Cryptococcus neoformans var. neoformans JEC21;Aspergillus fumigatus Af293;Neurospora crassa OR74A;Aspergillus oryzae RIB40;Magnaporthe oryzae 70-15;Neurospora crassa OR74A;Fusarium graminearum PH-1;Yarrowia lipolyti…	3.2E-140;6.3E-138;7.1E-138;1.3E-131;9.2E-128;2.6E-46;1.9E-40;3.1E-38;3.2E-38;3.1E-37;7.9E-37;1.2E-36;2.2E-36;1.7E-35;1.8E-35;1.8E-32;2.1E-31;2.2E-29;5.7E-29;5.1E-28	868;873;869;867;882;847;794;902;976;1012;828;849;854;995;773;1000;766;846;785;1692	511;513;512;511;493;499;486;498;469;495;501;483;500;492;475;479;483;474;450;525	318;319;320;320;304;246;229;236;217;231;239;232;238;231;218;212;221;210;207;241	62.23%;62.18%;62.50%;62.62%;61.66%;49.30%;47.12%;47.39%;46.27%;46.67%;47.70%;48.03%;47.60%;46.95%;45.89%;44.26%;45.76%;44.30%;46.00%;45.90%	58.87%;58.76%;58.92%;58.94%;55.90%;58.91%;61.21%;55.21%;48.05%;48.91%;60.51%;56.89%;58.55%;49.45%;61.45%;47.90%;63.05%;56.03%;57.32%;31.03%	62.17%;62.41%;62.29%;62.17%;59.98%;60.71%;59.12%;60.58%;57.06%;60.22%;60.95%;58.76%;60.83%;59.85%;57.79%;58.27%;58.76%;57.66%;54.74%;63.87%	3;3;3;3;3;2;2;1;1;1;1;1;1;1;1;1;1;1;2;1	-2;-2;-2;-2;-2;-2;-2;-2;-2;-2;-2;-2;-2;-2;-2;-2;-2;-2;-2;-2	31076831;205371813;341942206;31076857;84028172;68052397;74866349;338819171/338819172;74675423;74617201;94730406;73921578;586830480;83287952;73921580;353678006;218511738;1214787823;68053326;68053302	Q8WUM4;Q9QZA2;Q9WU78;Q9W6C5;P34552;P79020;Q8T7K0;P0CM47/P0CM46;Q4X0Z5;Q7SAN9;Q5KU05;Q51NJ3;Q7S532;Q4IBS9;Q8WZL4;C8V212;Q6BLT2;F4HXZ1;Q9UW12;Q6PB44	396.741;395.201;396.356;382.489;389.808;181.8;163.696;157.147;157.532;154.451;152.525;152.14;151.369;149.058;147.902;139.428;135.191;129.028;127.872;125.561	gi|31076831|sp|Q8WUM4.1|PDC6I_HUMANRecName: Full=Programmed cell death 6-interacting protein Short=PDCD6-interacting protein AltName: Full=ALG-2-interacting protein 1 AltName: Full=ALG-2-interacting protein X AltName: Full=Hp95	Homo sapiens	3.2E-140	868	511	318	62.23%	58.87%	62.17%	3	-2	31076831	Q8WUM4	396741	Pdcd6ip;Pdcd6ip;Pdcd6ip;alxA;RIM20;Ptpn23;Pdcd6ip;PDCD6IP;Pdcd6ip;Pdcd6ip;Pdcd6ip;RIM20;Ptpn23;Pdcd6ip;PDCD6IP;BRO1;Pdcd6ip;PDCD6IP;Ptpn23;Ptpn23;Pdcd6ip;Ptpn23;Ptpn23;PDCD6IP;RIM20;Ptpn23;pdcd6ip;Pdcd6ip;BRO1;pdcd6ip;PDCD6IP;Pdcd6ip;Pdcd6ip;PDCD6IP;alxA;Pdcd6ip;Pdcd6ip;Ptpn23;alxA;Pdcd6ip;Pdcd6ip;Ptpn23;PDCD6IP;alxA;Pdcd6ip;BRO1;alxA;Pdcd6ip;RIM20;Pdcd6ip;Pdcd6ip;Pdcd6ip;alxA;alx-1;pdcd6ip;alx-1…	10116;10116;10116;44689;237561;10090;10116;9606;10116;10116;10116;237561;10090;10116;9606;229533;10116;9606;10090;10090;10116;10090;10090;9606;237561;10090;8355;10090;3702;8355;9606;10090;10116;9606;44689;10116;10116;10090;44689;10090;10116;10090;9606;44689;10116;3702;44689;10090;237561;10116;10090;10090;44689;6239;8355;6239;6239;10090;10090;9606;10116;10090;10116;6239;10090;214684;10116;10090;10…			GO:0045881-IMP;GO:0031871-IEA;GO:0031871-ISO;GO:0031871-IPI;GO:0036244-IMP;GO:0090611-IMP;GO:0090611-IEA;GO:0090611-ISO;GO:0043621-IDA;GO:0043226-IDA;GO:0005515-IPI;GO:0030659-IEA;GO:0010824-IMP;GO:0010824-IEA;GO:0010824-ISO;GO:0046983-IEA;GO:0046983-ISO;GO:0046983-IPI;GO:2000643-IEA;GO:2000643-ISO;GO:0070830-IMP;GO:0070830-IEA;GO:0070830-ISS;GO:0070830-ISO;GO:0019901-IEA;GO:0019901-ISO;GO:004230…	positive regulation of sporulation resulting in formation of a cellular spore-IMP;proteinase activated receptor binding-IEA;proteinase activated receptor binding-ISO;proteinase activated receptor binding-IPI;cellular response to neutral pH-IMP;ubiquitin-independent protein catabolic process via the multivesicular body sorting pathway-IMP;ubiquitin-independent protein catabolic process via the mul…	Biological Process-IMP;Molecular Function-IEA;Molecular Function-ISO;Molecular Function-IPI;Biological Process-IMP;Biological Process-IMP;Biological Process-IEA;Biological Process-ISO;Molecular Function-IDA;Cellular Component-IDA;Molecular Function-IPI;Cellular Component-IEA;Biological Process-IMP;Biological Process-IEA;Biological Process-ISO;Molecular Function-IEA;Molecular Function-ISO;Molecula…	40	GO:0000281;GO:0000915;GO:0000920;GO:0001772;GO:0005112;GO:0005771;GO:0005829;GO:0006915;GO:0006997;GO:0007032;GO:0007080;GO:0007165;GO:0008022;GO:0009268;GO:0010824;GO:0016323;GO:0017124;GO:0030054;GO:0030447;GO:0031871;GO:0032456;GO:0033365;GO:0039702;GO:0042176;GO:0042641;GO:0042803;GO:0043209;GO:0045199;GO:0048306;GO:0051260;GO:0055037;GO:0070062;GO:0070830;GO:0070971;GO:0090543;GO:0090559;GO:…	mitotic cytokinesis;actomyosin contractile ring assembly;cell separation after cytokinesis;immunological synapse;Notch binding;multivesicular body;cytosol;apoptotic process;nucleus organization;endosome organization;mitotic metaphase plate congression;signal transduction;protein C-terminus binding;response to pH;regulation of centrosome duplication;basolateral plasma membrane;SH3 domain binding;c…	Biological Process;Biological Process;Biological Process;Cellular Component;Molecular Function;Cellular Component;Cellular Component;Biological Process;Biological Process;Biological Process;Biological Process;Biological Process;Molecular Function;Biological Process;Biological Process;Cellular Component;Molecular Function;Cellular Component;Biological Process;Molecular Function;Biological Process;…			noIPR;noIPR;IPR004328;IPR038499;IPR025304;noIPR;noIPR;IPR004328
PermPBO_1_(paired)_contig_1049	---NA---	acttaatctttcaacaatctcaattcgattgcatatgaaacggttcatctcttcccatatcggtagatccttatgagtcttaagagactgttcccaaagggctacagtttcatgtggcaatcgagagcaaactaaatggactattatgggatcccagctatccacaatgattgtctgagaagttagagaggttaaacaatcggtcacgatccctacaagcttttgcaccccatcagtctcacttgtcaaagtaggtacatcannnnnnntttttagttgattgtcaactaatacacgtctgttttcgtacctttcggtgagtgctgcccaagcagtgaagaagttttcgttcgtcaaggggtacttattaacaataccagatgcctgcccccnnnnnnn…	612																																														IPR005312
PermPBO_1_(paired)_contig_105	AL7A1_CAEELRecName: Full=Putative aldehyde dehydrogenase family 7 member A1 homolog; AltName: Full=ALH-9	tcgtgaagagctgaacgttttcaagtcggtatcgggagaacaccccaattataatcgaaaagacaaaaaaaaatcaaatagtaaaaaaacatctgctttatctcacccaatcaagatgtcacaagtctttcgcgccgtccatcttcttaaaaatgttcccttgcatcaggccccaagagtggcctcacttcaccttagctcttctttacgggccgcaagctatttgatcgattccccacaatactcatttttaaaagacatcggtttggaacgtgaaaatcctggtgtatttactggctcctggaagggatcaggtgaagttgttacttcaattgatcctggtacaggtaaagctattgctactgtccgcactggtaccgttcaagaaatggatgaatc…	1845	20	0.0E0	61.86%	swissprot	gi|94730355|sp|P46562.2|AL7A1_CAEELRecName: Full=Putative aldehyde dehydrogenase family 7 member A1 homolog AltName: Full=ALH-9;gi|294862544|sp|P49419.5|AL7A1_HUMANRecName: Full=Alpha-aminoadipic semialdehyde dehydrogenase Short=Alpha-AASA dehydrogenase AltName: Full=Aldehyde dehydrogenase family 7 member A1 AltName: Full=Antiquitin-1 AltName: Full=Betaine aldehyde dehydrogenase AltName: Full=Del…	Caenorhabditis elegans;Homo sapiens;Bos taurus;Rattus norvegicus;Mus musculus;Pisum sativum;Dictyostelium discoideum;Malus domestica;Arabidopsis thaliana;Brassica napus;Sulfolobus solfataricus P2;Schizosaccharomyces pombe 972h-;Geobacillus stearothermophilus;Bacillus subtilis subsp. subtilis str. 168;Escherichia coli K-12;Methanococcus aeolicus Nankai-3;Xenopus tropicalis;Acinetobacter sp. ADP1;P…	0.0E0;0.0E0;0.0E0;0.0E0;0.0E0;0.0E0;0.0E0;2.3E-175;5.6E-171;1.1E-161;1.1E-59;3.5E-56;4.2E-56;9.7E-54;2.9E-53;1.0E-52;2.1E-52;4.6E-52;4.9E-52;1.0E-51	531;539;539;539;539;508;509;508;508;494;478;496;488;462;479;465;902;490;483;480	508;509;509;509;509;508;507;505;505;493;471;479;479;472;469;474;476;473;483;478	384;379;379;376;375;361;359;354;357;345;251;241;248;245;236;249;241;244;246;235	75.59%;74.46%;74.46%;73.87%;73.67%;71.06%;70.81%;70.10%;70.69%;69.98%;53.29%;50.31%;51.77%;51.91%;50.32%;52.53%;50.63%;51.59%;50.93%;49.16%	95.67%;94.43%;94.43%;94.43%;94.43%;100.00%;99.61%;99.41%;99.41%;99.80%;98.54%;96.57%;98.16%;102.16%;97.91%;101.94%;52.77%;96.53%;100.00%;99.58%	82.60%;82.76%;82.76%;82.76%;82.76%;82.60%;82.44%;82.11%;82.11%;80.16%;76.59%;77.89%;77.89%;76.75%;76.26%;77.07%;77.40%;76.91%;78.54%;77.72%	1;1;1;1;1;1;1;1;1;1;1;1;1;1;1;1;1;1;1;1	2;2;2;2;2;2;2;2;2;2;2;2;2;2;2;2;2;2;2;2	94730355;294862544;294862526;294862408;294862528;118514;25090047;25090068;25090061;25090053;74556534;74638854;1169292;81671643;113602;193806040;82197998;85540996;81783878;765680540	P46562;P49419;Q2KJC9;Q64057;Q9DBF1;P25795;P83401;Q9ZPB7;Q9SYG7;Q41247;Q97UA1;Q9URW9;P42329;P94428;P25553;A6UVT6;Q63ZT8;Q6FDF8;Q9I6M5;H2IFE7	598.586;580.867;578.556;577.4;570.466;529.635;525.783;510.375;499.204;474.937;209.92;201.06;200.675;193.356;192.586;190.66;196.823;189.504;189.504;188.348	gi|94730355|sp|P46562.2|AL7A1_CAEELRecName: Full=Putative aldehyde dehydrogenase family 7 member A1 homolog AltName: Full=ALH-9	Caenorhabditis elegans	0.0E0	531	508	384	75.59%	95.67%	82.60%	1	2	94730355	P46562	598586	ALDH7A1;davD;ALDH7A1;ALDH7A1;davD;ALDH7A1;davD;P25795;aldh1l1;aldA;ALDH7A1;davD;ALDH7A1;ALDH7A1;gabD;ALDH7B4;aldA;ALDH7A1;aldA;ALDH7A1;Maeo_1030;SPAC922.07c;SPAC922.07c;davD;gabD;aldA;DDB_G0276821;davD;Aldh7a1;ALDH7A1;Aldh7a1;aldA;aldh1l1;ALDH7B4;ALDH7B4;ALDH7B4;ALDH7A1;aldh1l1;davD;Maeo_1030;ALDH7A1;Aldh7a1;BTG-26;SPAC922.07c;Vejahgd;SPAC922.07c;SPAC922.07c;SPAC922.07c;gabD;BTG-26;aldh1l1;Vejahg…	9606;208964;9606;9913;208964;9606;208964;3888;8364;83333;9913;208964;9606;9606;224308;3702;83333;9606;83333;9913;419665;284812;284812;208964;224308;83333;44689;208964;10116;9913;10090;83333;8364;3702;3702;3702;9913;8364;208964;419665;9913;10116;3708;284812;1116375;284812;284812;284812;224308;3708;8364;1116375;419665;10090;284812;83333;273057;10090;1116375;224308;1116375;83333;10090;83333;224308;2…			GO:0004777-ISS;GO:0004777-IBA;GO:0051289-IDA;GO:0007605-TAS;GO:0051287-IBA;GO:0005829-IEA;GO:0005829-N/A;GO:0005829-ISO;GO:0005829-IDA;GO:0019477-IDA;GO:0047949-IEA;GO:0047949-IDA;GO:0006554-TAS;GO:0006598-ISO;GO:0009269-IEP;GO:0005515-IPI;GO:0004029-IEA;GO:0004029-ISS;GO:0004029-IBA;GO:0005759-TAS;GO:0019301-IMP;GO:0016155-IEA;GO:0016155-IBA;GO:0050569-IEA;GO:0050569-IDA;GO:0006081-IC;GO:0006081…	succinate-semialdehyde dehydrogenase (NAD+) activity-ISS;succinate-semialdehyde dehydrogenase (NAD+) activity-IBA;protein homotetramerization-IDA;sensory perception of sound-TAS;NAD binding-IBA;cytosol-IEA;cytosol-N/A;cytosol-ISO;cytosol-IDA;L-lysine catabolic process-IDA;glutarate-semialdehyde dehydrogenase (NAD+) activity-IEA;glutarate-semialdehyde dehydrogenase (NAD+) activity-IDA;lysine catab…	Molecular Function-ISS;Molecular Function-IBA;Biological Process-IDA;Biological Process-TAS;Molecular Function-IBA;Cellular Component-IEA;Cellular Component-N/A;Cellular Component-ISO;Cellular Component-IDA;Biological Process-IDA;Molecular Function-IEA;Molecular Function-IDA;Biological Process-TAS;Biological Process-ISO;Biological Process-IEP;Molecular Function-IPI;Molecular Function-IEA;Molecula…	21	GO:0004043;GO:0005515;GO:0005759;GO:0005829;GO:0006081;GO:0006544;GO:0006554;GO:0006563;GO:0006566;GO:0006575;GO:0007605;GO:0008802;GO:0009085;GO:0009269;GO:0009651;GO:0009737;GO:0019320;GO:0042426;GO:0042737;GO:0055114;GO:0070062	L-aminoadipate-semialdehyde dehydrogenase activity;protein binding;mitochondrial matrix;cytosol;cellular aldehyde metabolic process;glycine metabolic process;lysine catabolic process;L-serine metabolic process;threonine metabolic process;cellular modified amino acid metabolic process;sensory perception of sound;betaine-aldehyde dehydrogenase activity;lysine biosynthetic process;response to desicc…	Molecular Function;Molecular Function;Cellular Component;Cellular Component;Biological Process;Biological Process;Biological Process;Biological Process;Biological Process;Biological Process;Biological Process;Molecular Function;Biological Process;Biological Process;Biological Process;Biological Process;Biological Process;Biological Process;Biological Process;Biological Process;Cellular Component	EC:1.2.1.31;EC:1.2.1.8;EC:1.2.1.3	L-aminoadipate-semialdehyde dehydrogenase;Betaine-aldehyde dehydrogenase;Aldehyde dehydrogenase (NAD(+))	IPR016163;IPR015590;IPR016162;noIPR;noIPR;noIPR;IPR029510;noIPR;IPR016161
PermPBO_1_(paired)_contig_1050	CMC_DROMERecName: Full=Calcium-binding mitochondrial carrier protein Aralar1	gtcgaatcgtttacaatgatttaagcaatattgctccagaacattatacaaagcatatcaccacaagattagctgaaattaaagcagttcaaagtccggcagatagatcagcatttatacannnnnnnnnnnnnnnnnnnnnnnnnnnnnnnnnnnnnnnnnnnnnnnnnnnnnnnnnnnnnnnnnnnnnnnnnnnnnnnnnnnnnnnnnnnnnnnnnnnnnnnaatcaacgcacaggctcatttattggtgaagttgcctatagaaattcatttgattgtttcaaaaaggttatccgtcatgaaggtgtcttaggtctgtatcgtggtcttttaccccaacttatgggtgtagccccagagaaggccattaaattgactgtgaatgatttggttcgtg…	1132	20	0.0E0	66.88%	swissprot	gi|13124102|sp|Q9VA73.1|CMC_DROMERecName: Full=Calcium-binding mitochondrial carrier protein Aralar1;gi|13124085|sp|Q9QXX4.1|CMC2_MOUSERecName: Full=Calcium-binding mitochondrial carrier protein Aralar2 AltName: Full=Citrin AltName: Full=Mitochondrial aspartate glutamate carrier 2 AltName: Full=Solute carrier family 25 member 13;gi|13124095|sp|Q9UJS0.2|CMC2_HUMANRecName: Full=Calcium-binding mito…	Drosophila melanogaster;Mus musculus;Homo sapiens;Macaca fascicularis;Pongo abelii;Homo sapiens;Mus musculus;Caenorhabditis elegans;Dictyostelium discoideum;Eremothecium gossypii ATCC 10895;Saccharomyces cerevisiae S288C;Dictyostelium discoideum;Bos taurus;Homo sapiens;Pongo abelii;Mus musculus;Mus musculus;Homo sapiens;Rattus norvegicus;Arabidopsis thaliana	0.0E0;1.8E-146;1.9E-145;2.9E-144;9.5E-144;9.7E-144;5.2E-143;1.0E-125;2.4E-97;1.9E-78;3.1E-77;9.1E-63;9.5E-45;1.8E-44;2.4E-44;5.7E-43;5.7E-43;9.8E-41;1.9E-40;3.4E-27	695;676;675;674;678;678;677;716;772;911;902;301;322;323;323;323;320;315;320;392	382;303;303;303;304;304;304;304;289;272;245;252;267;267;267;267;265;265;265;241	314;249;250;251;253;253;252;239;211;181;171;152;138;139;139;137;135;133;132;126	82.20%;82.18%;82.51%;82.84%;83.22%;83.22%;82.89%;78.62%;73.01%;66.54%;69.80%;60.32%;51.69%;52.06%;52.06%;51.31%;50.94%;50.19%;49.81%;52.28%	54.96%;44.82%;44.89%;44.96%;44.84%;44.84%;44.90%;42.46%;37.44%;29.86%;27.16%;83.72%;82.92%;82.66%;82.66%;82.66%;82.81%;84.13%;82.81%;61.48%	101.24%;80.30%;80.30%;80.30%;80.57%;80.57%;80.57%;80.57%;76.59%;72.08%;64.93%;66.78%;70.76%;70.76%;70.76%;70.76%;70.23%;70.23%;70.23%;63.87%	1;1;1;1;1;1;1;1;1;1;1;2;1;1;1;1;1;1;1;3	3;3;3;3;3;3;3;3;3;3;3;3;3;3;3;3;3;3;3;3	13124102;13124085;13124095;62510451;75070778;206729858;47605479;550544306;74996960;90111961;74655051;74926759;122132287;34222632;75061956;34222626;182676456;20140247;182676416;75313913	Q9VA73;Q9QXX4;Q9UJS0;Q8HXW2;Q5RBC8;O75746;Q8BH59;Q21153;Q54RB9;Q75AH6;Q12482;Q86AV5;Q08DK4;Q9H936;Q5RD81;Q9D6M3;Q9DB41;Q9H1K4;Q505J6;Q9SUV1	569.311;432.95;430.639;427.557;426.402;426.402;424.476;381.333;309.301;261.922;258.455;206.068;159.844;159.073;158.688;155.221;155.221;149.058;148.673;114.39	gi|13124102|sp|Q9VA73.1|CMC_DROMERecName: Full=Calcium-binding mitochondrial carrier protein Aralar1	Drosophila melanogaster	0.0E0	695	382	314	82.20%	54.96%	101.24%	1	3	13124102	Q9VA73	569311	Slc25a13;BT1;Slc25a13;SLC25A12;SLC25A12;SLC25A22;aralar1;Slc25a12;mcfO;Slc25a12;mcfO;mcfO;SLC25A12;SLC25A12;SLC25A12;SLC25A13;Slc25a12;SLC25A22;Slc25a22;Slc25a12;Slc25a12;SLC25A18;Slc25a18;aralar1;Slc25a12;AGC1;Slc25a18;Slc25a13;Slc25a12;aralar1;SLC25A22;Slc25a22;SLC25A12;aralar1;SLC25A22;Slc25a18;Slc25a13;K02F3.2;aralar1;SLC25A12;aralar1;Slc25a13;K02F3.2;Slc25a22;Slc25a13;AGC1;SLC25A12;SLC25A13;…	10090;3702;10090;9601;9606;9601;7227;10090;44689;10090;44689;44689;9601;9606;9606;9541;10090;9606;10090;10090;10090;9606;10090;7227;10090;559292;10090;10090;10090;7227;9606;10090;9606;7227;9913;10090;10090;6239;7227;9606;7227;10090;6239;10090;10090;559292;9601;9606;9606;10090;10090;10116;10090;3702;10090;10090;10090;44689;10090;10116;9606;44689;9606;10090;6239;44689;559292;10090;10090;44689;3702;…			GO:0044271-IMP;GO:0009706-IEA;GO:0009507-IEA;GO:0009507-IDA;GO:0046872-IEA;GO:0016020-IEA;GO:0005509-IEA;GO:0005509-ISS;GO:0005509-ISO;GO:0005509-IDA;GO:0006839-NAS;GO:0006839-ISS;GO:0006839-IBA;GO:0016021-IEA;GO:0016021-NAS;GO:0016021-IBA;GO:0043209-IEA;GO:0043209-IDA;GO:0006094-TAS;GO:0055085-IEA;GO:0005280-TAS;GO:0009941-IDA;GO:0015183-IEA;GO:0015183-ISS;GO:0015183-ISO;GO:0015183-IDA;GO:001518…	cellular nitrogen compound biosynthetic process-IMP;chloroplast inner membrane-IEA;chloroplast-IEA;chloroplast-IDA;metal ion binding-IEA;membrane-IEA;calcium ion binding-IEA;calcium ion binding-ISS;calcium ion binding-ISO;calcium ion binding-IDA;mitochondrial transport-NAS;mitochondrial transport-ISS;mitochondrial transport-IBA;integral component of membrane-IEA;integral component of membrane-NAS…	Biological Process-IMP;Cellular Component-IEA;Cellular Component-IEA;Cellular Component-IDA;Molecular Function-IEA;Cellular Component-IEA;Molecular Function-IEA;Molecular Function-ISS;Molecular Function-ISO;Molecular Function-IDA;Biological Process-NAS;Biological Process-ISS;Biological Process-IBA;Cellular Component-IEA;Cellular Component-NAS;Cellular Component-IBA;Cellular Component-IEA;Cellular…	19	GO:0005313;GO:0005509;GO:0005743;GO:0005887;GO:0006094;GO:0006754;GO:0009941;GO:0015183;GO:0015292;GO:0015293;GO:0015297;GO:0015810;GO:0015813;GO:0042060;GO:0043209;GO:0043490;GO:0051592;GO:0070778;GO:1990816	L-glutamate transmembrane transporter activity;calcium ion binding;mitochondrial inner membrane;integral component of plasma membrane;gluconeogenesis;ATP biosynthetic process;chloroplast envelope;L-aspartate transmembrane transporter activity;uniporter activity;symporter activity;antiporter activity;aspartate transmembrane transport;L-glutamate transmembrane transport;wound healing;myelin sheath;…	Molecular Function;Molecular Function;Cellular Component;Cellular Component;Biological Process;Biological Process;Cellular Component;Molecular Function;Molecular Function;Molecular Function;Molecular Function;Biological Process;Biological Process;Biological Process;Cellular Component;Biological Process;Biological Process;Biological Process;Cellular Component			IPR002067;IPR018108;IPR023395;noIPR;noIPR;IPR018108;IPR018108;IPR018108;IPR023395
PermPBO_1_(paired)_contig_1051	SYTL4_HUMANRecName: Full=Synaptotagmin-like protein 4; AltName: Full=Exophilin-2; AltName: Full=Granuphilin	gcaagtgtttatagtgatacaatcaatgcgaatgttgattcgttggcattgacgccaaccgcaaaatcgaaaagtaaatatcatagtgctcatgtcaacaattcgccaaattcattatcggccaagtatcgtagtttgataatgataacaaaagatcaaaatcaaatgacaaaagaagagagtgagagtgtggaagataataacggtaatattgagagtgatcatcaaacggaagataaaagtgaaattttgcaacaaatgtcaaaaataaatgaaaacaacaacgacaattcctcattggaaacggaactaccatcgtctagttctcccttatcatctgtagatttacttcgtgatggtcctgaaagtcaggtcatagatgaggactacaataaaaat…	4869	20	5.9E-47	57.83%	swissprot	gi|317373281|sp|Q96C24.2|SYTL4_HUMANRecName: Full=Synaptotagmin-like protein 4 AltName: Full=Exophilin-2 AltName: Full=Granuphilin;gi|33301593|sp|Q80T23.1|SYTL5_MOUSERecName: Full=Synaptotagmin-like protein 5;gi|33301662|sp|Q8TDW5.1|SYTL5_HUMANRecName: Full=Synaptotagmin-like protein 5;gi|33301532|sp|Q812E4.1|SYTL5_RATRecName: Full=Synaptotagmin-like protein 5;gi|33301533|sp|Q8VHQ7.1|SYTL4_RATRec…	Homo sapiens;Mus musculus;Homo sapiens;Rattus norvegicus;Rattus norvegicus;Mus musculus;Homo sapiens;Mus musculus;Bos taurus;Mus musculus;Homo sapiens;Mus musculus;Homo sapiens;Mus musculus;Rattus norvegicus;Homo sapiens;Mus musculus;Rattus norvegicus;Aplysia californica;Anser cygnoides	5.9E-47;1.3E-46;3.2E-46;4.5E-45;1.2E-44;3.1E-44;2.2E-34;6.7E-34;1.1E-33;1.2E-33;3.5E-31;2.5E-28;6.2E-27;3.3E-22;4.9E-22;5.4E-22;8.4E-21;8.8E-21;1.2E-20;1.4E-20	671;753;730;753;672;673;934;950;943;567;562;607;610;422;422;419;386;386;428;421	251;221;255;222;250;251;160;170;160;207;157;177;173;153;153;153;151;151;155;151	138;131;147;132;131;132;108;110;107;109;93;104;102;86;86;86;82;82;89;86	54.98%;59.28%;57.65%;59.46%;52.40%;52.59%;67.50%;64.71%;66.88%;52.66%;59.24%;58.76%;58.96%;56.21%;56.21%;56.21%;54.30%;54.30%;57.42%;56.95%	37.41%;29.35%;34.93%;29.48%;37.20%;37.30%;17.13%;17.89%;16.97%;36.51%;27.94%;29.16%;28.36%;36.26%;36.26%;36.52%;39.12%;39.12%;36.21%;35.87%	15.47%;13.62%;15.71%;13.68%;15.40%;15.47%;9.86%;10.47%;9.86%;12.75%;9.67%;10.91%;10.66%;9.43%;9.43%;9.43%;9.30%;9.30%;9.55%;9.30%	3;3;3;3;3;3;1;1;1;2;1;1;1;2;2;2;2;2;2;2	1;1;1;1;1;1;1;1;1;1;1;1;1;1;1;1;1;1;1;1	317373281;33301593;33301662;33301532;33301533;33301669;257051068;33301665;257096825;33301666;33301659;33301664;259016380;1174546;135088;116242811;17865676;1351177;62512144;952543486	Q96C24;Q80T23;Q8TDW5;Q812E4;Q8VHQ7;Q9R0Q1;Q9HCH5;Q99N50;A6QP06;Q99N80;Q8IYJ3;Q99N48;Q4VX76;P46097;P29101;Q8N9I0;Q9R0N5;P47861;P41823;A0A075F932	159.073;167.548;166.007;164.081;151.369;152.525;147.517;145.976;145.206;132.494;134.42;126.331;121.709;104.76;104.375;104.375;100.138;100.138;100.138;100.138	gi|317373281|sp|Q96C24.2|SYTL4_HUMANRecName: Full=Synaptotagmin-like protein 4 AltName: Full=Exophilin-2 AltName: Full=Granuphilin	Homo sapiens	5.9E-47	671	251	138	54.98%	37.41%	15.47%	3	1	317373281	Q96C24	159073	SYTL3;SYT2;Syt2;SYTL4;Sytl4;SYT2;Sytl5;SYTL2;Sytl2;SYT2;Sytl2;SYTL5;SYT2;SYT1;Sytl2;Sytl2;SYTL4;Sytl2;Sytl5;Sytl4;SYTL4;SYTL2;Syt5;Sytl4;Syt2;Sytl5;SYTL4;SYTL1;SYTL3;SYTL3;SYTL2;Syt2;Sytl5;SYTL3;Syt2;Sytl1;Sytl4;Sytl4;Sytl1;Syt2;Sytl3;Sytl4;Sytl3;Sytl1;Sytl4;SYTL1;SYT2;Syt2;SYTL2;SYT2;SYTL5;SYTL2;Sytl5;SYTL3;SYTL4;Sytl4;SYTL1;Sytl5;SYTL1;Sytl4;Syt2;SYTL4;Sytl4;SYT1;SYT1;SYTL2;SYTL2;Sytl4;Syt5;SYT…	9606;9606;10090;9606;10090;9606;10116;9913;10090;9606;10090;9606;9606;8845;10090;10090;9606;10090;10090;10090;9606;9606;10116;10116;10116;10116;9606;9606;9606;9606;9606;10116;10090;9606;10090;10090;10090;10090;10090;10090;10090;10090;10090;10090;10090;9606;9606;10116;9913;9606;9606;9913;10116;9606;9606;10116;9606;10090;9606;10090;10116;9606;10116;8845;8845;9606;9606;10090;10090;9606;10090;9606;10…			GO:0001786-IMP;GO:0001786-IEA;GO:0001786-ISO;GO:0001786-IDA;GO:0048791-IBA;GO:0005829-IEA;GO:0005829-ISO;GO:0005829-IDA;GO:0005509-IEA;GO:0005509-ISS;GO:0005509-TAS;GO:0005509-ISO;GO:0005509-IDA;GO:0005509-IBA;GO:1990769-IEA;GO:1990769-ISO;GO:1990769-IDA;GO:0050714-IMP;GO:0050714-IEA;GO:0050714-ISO;GO:0017137-IEA;GO:0048471-IEA;GO:0048471-ISO;GO:0048471-IDA;GO:0030665-TAS;GO:0016324-IDA;GO:003066…	phosphatidylserine binding-IMP;phosphatidylserine binding-IEA;phosphatidylserine binding-ISO;phosphatidylserine binding-IDA;calcium ion-regulated exocytosis of neurotransmitter-IBA;cytosol-IEA;cytosol-ISO;cytosol-IDA;calcium ion binding-IEA;calcium ion binding-ISS;calcium ion binding-TAS;calcium ion binding-ISO;calcium ion binding-IDA;calcium ion binding-IBA;proximal neuron projection-IEA;proxima…	Molecular Function-IMP;Molecular Function-IEA;Molecular Function-ISO;Molecular Function-IDA;Biological Process-IBA;Cellular Component-IEA;Cellular Component-ISO;Cellular Component-IDA;Molecular Function-IEA;Molecular Function-ISS;Molecular Function-TAS;Molecular Function-ISO;Molecular Function-IDA;Molecular Function-IBA;Cellular Component-IEA;Cellular Component-ISO;Cellular Component-IDA;Biologic…	27	GO:0001786;GO:0005509;GO:0005544;GO:0005546;GO:0005768;GO:0006904;GO:0010923;GO:0016079;GO:0019897;GO:0019902;GO:0019905;GO:0030285;GO:0030667;GO:0042043;GO:0042470;GO:0043195;GO:0043533;GO:0045955;GO:0046883;GO:0048609;GO:0050708;GO:0061024;GO:0070257;GO:0072659;GO:0098590;GO:1903532;GO:1903861	phosphatidylserine binding;calcium ion binding;calcium-dependent phospholipid binding;phosphatidylinositol-4,5-bisphosphate binding;endosome;vesicle docking involved in exocytosis;negative regulation of phosphatase activity;synaptic vesicle exocytosis;extrinsic component of plasma membrane;phosphatase binding;syntaxin binding;integral component of synaptic vesicle membrane;secretory granule membr…	Molecular Function;Molecular Function;Molecular Function;Molecular Function;Cellular Component;Biological Process;Biological Process;Biological Process;Cellular Component;Molecular Function;Molecular Function;Cellular Component;Cellular Component;Molecular Function;Cellular Component;Cellular Component;Molecular Function;Biological Process;Biological Process;Biological Process;Biological Process;…			noIPR;noIPR;IPR001565;IPR035892;IPR000008;noIPR;noIPR;noIPR;IPR000008;noIPR;noIPR
PermPBO_1_(paired)_contig_1052	---NA---	atatgatcaatactgccaccgacgacgacgacacgttcattgctatccgattgacgacttgtattcaacgaaggtacctcactactgactgccaaagctgatgttggactagactgcaaagcagctggtcgtttggtggttgacaccgtatcnnnnnnnnnnnnnnnnnnnnnnnnnnnnnnnnnnnnnnnnnnnnnnnnnnnnnnnnnnnnnnnnnnnngccgtcgtagtcacattcagcctggcccggcagttgttggtaattgttgtcattggcaaattggtggaggtggtggtttttatggcttttaagctgatattgacgctggtcatttgcccctttactcgtatgcgcagtggcagcactgctaagctttnntccacatttaataaggtttc…	1578																																														noIPR
PermPBO_1_(paired)_contig_1053	MTHSD_DANRERecName: Full=Methenyltetrahydrofolate synthase domain-containing protein	cgggtttttctaaattaaaccgtgaaagaaattaatagaaataccgttaagagaaaacgttgaaataaaagaattcttgtaaacggaaggaaaatggaaactcaaaacacaactccagcagccgaggcagccactaccaatggcggcaacgcaactcaagaagtctcgtccacaactcaatctgtggagccgaccaagcgttcacttcgtgtacaaacttggaggaaaatccgagatgaaaaactaagtgttcacaacggcatgatatttaatcgtatacccaccttcgtggatagtgacaaggccgttaatttgttggccgaaactgacgagtttaagaaagccaaggagatcaaagttcaaattgatcgcgctttgaatggcgttagattgcaaact…	1823	5	1.1E-16	48.91%	swissprot	gi|123914433|sp|Q0P464.1|MTHSD_DANRERecName: Full=Methenyltetrahydrofolate synthase domain-containing protein;gi|209572652|sp|Q2M296.2|MTHSD_HUMANRecName: Full=Methenyltetrahydrofolate synthase domain-containing protein;gi|122145956|sp|Q2KI24.1|MTHSD_BOVINRecName: Full=Methenyltetrahydrofolate synthase domain-containing protein;gi|82177935|sp|Q52L34.1|MTHSD_XENLARecName: Full=Methenyltetrahydrofo…	Danio rerio;Homo sapiens;Bos taurus;Xenopus laevis;Arabidopsis thaliana	1.1E-16;2.1E-16;7.0E-14;8.6E-10;1.7E-4	382;383;380;415;354	248;250;249;128;38	108;107;99;64;26	43.55%;42.80%;39.76%;50.00%;68.42%	64.92%;65.27%;65.53%;30.84%;10.73%	40.81%;41.14%;40.98%;21.06%;6.25%	1;1;1;1;2	1;1;1;1;1	123914433;209572652;122145956;82177935;75207336	Q0P464;Q2M296;Q2KI24;Q52L34;Q9SRE0	85.8853;84.7297;77.0258;64.6994;47.7506	gi|123914433|sp|Q0P464.1|MTHSD_DANRERecName: Full=Methenyltetrahydrofolate synthase domain-containing protein	Danio rerio	1.1E-16	382	248	108	43.55%	64.92%	40.81%	1	1	123914433	Q0P464	858853	MTHFSD;MTHFSD;COG0212;MTHFSD;MTHFSD;MTHFSD;COG0212;COG0212;COG0212;COG0212;MTHFSD;COG0212;MTHFSD;mthfsd;mthfsd;MTHFSD;MTHFSD;MTHFSD;MTHFSD;mthfsd;mthfsd;MTHFSD;MTHFSD;COG0212;MTHFSD;COG0212;COG0212;COG0212;mthfsd;mthfsd;COG0212;mthfsd;MTHFSD;mthfsd;MTHFSD;mthfsd;MTHFSD;COG0212;mthfsd;MTHFSD;mthfsd;COG0212;mthfsd;COG0212	9913;9913;3702;9606;9913;9606;3702;3702;3702;3702;9606;3702;9913;8355;7955;9606;9913;9606;9606;7955;7955;9606;9913;3702;9606;3702;3702;3702;7955;7955;3702;7955;9913;7955;9913;7955;9606;3702;8355;9606;8355;3702;8355;3702			GO:0000166-IEA;GO:0003723-IEA;GO:0003723-N/A;GO:0005737-IBA;GO:0009507-IEA;GO:0009507-IDA;GO:0030272-IDA;GO:0008298-IBA;GO:0005524-IEA;GO:0009536-IEA;GO:0003676-IEA	nucleotide binding-IEA;RNA binding-IEA;RNA binding-N/A;cytoplasm-IBA;chloroplast-IEA;chloroplast-IDA;5-formyltetrahydrofolate cyclo-ligase activity-IDA;intracellular mRNA localization-IBA;ATP binding-IEA;plastid-IEA;nucleic acid binding-IEA	Molecular Function-IEA;Molecular Function-IEA;Molecular Function-N/A;Cellular Component-IBA;Cellular Component-IEA;Cellular Component-IDA;Molecular Function-IDA;Biological Process-IBA;Molecular Function-IEA;Cellular Component-IEA;Molecular Function-IEA							noIPR;noIPR;noIPR
PermPBO_1_(paired)_contig_1054	BTBD8_HUMANRecName: Full=BTB/POZ domain-containing protein 8	ctccaatgcgaaatttagggaacgctccgattcgaatagttctcacaaaagtggttgtggcttttatgtgtcgctcgatgatgtggagaaaaaattacccaaagaaaagaaatcttcttcgggagggcttgactcacagatgagtaagtcattcaatgccccaccaccctcggctcgattcttnnnnnnnnnnnnnnnnnnnnnnnnnnnnnnnaactacgaacgttttaaccaaaagaagaacaatactcacagcctcagtctcatggggagcagataaaaccgcaaaccaccaaaggggaagaggagacgaccagcactgcctcagcgaatagctcacagaaaaatatatttagcatgttcatcgatataggaggaggaggtagtaatggtggtggc…	2719	7	8.3E-26	55.68%	swissprot	gi|226693502|sp|Q5XKL5.2|BTBD8_HUMANRecName: Full=BTB/POZ domain-containing protein 8;gi|380876865|sp|D3YUB6.1|BTBD8_MOUSERecName: Full=BTB/POZ domain-containing protein 8;gi|341941040|sp|Q8BNW9.3|KBTBB_MOUSERecName: Full=Kelch repeat and BTB domain-containing protein 11;gi|81889886|sp|Q5XIU1.1|ABTB1_RATRecName: Full=Ankyrin repeat and BTB/POZ domain-containing protein 1;gi|81903150|sp|Q99LJ2.1|A…	Homo sapiens;Mus musculus;Mus musculus;Rattus norvegicus;Mus musculus;Caenorhabditis elegans;Homo sapiens	8.3E-26;9.4E-19;1.0E-4;4.6E-4;4.9E-4;5.3E-4;7.4E-4	378;377;633;478;478;395;623	186;186;58;87;87;79;59	103;96;35;48;48;43;34	55.38%;51.61%;60.34%;55.17%;55.17%;54.43%;57.63%	49.21%;49.34%;9.16%;18.20%;18.20%;20.00%;9.47%	20.52%;20.52%;6.40%;9.60%;9.60%;8.72%;6.51%	1;1;1;1;1;1;1	3;3;3;3;3;3;3	226693502;380876865;341941040;81889886;81903150;75018990;14286002	Q5XKL5;D3YUB6;Q8BNW9;Q5XIU1;Q99LJ2;Q94420;O94819	114.005;92.8189;49.6766;47.3654;47.3654;46.9802;46.9802	gi|226693502|sp|Q5XKL5.2|BTBD8_HUMANRecName: Full=BTB/POZ domain-containing protein 8	Homo sapiens	8.3E-26	378	186	103	55.38%	49.21%	20.52%	1	3	226693502	Q5XKL5	114005	mel-26;mel-26;BTBD8;Btbd8;mel-26;Kbtbd11;BTBD8;BTBD8;mel-26;mel-26;mel-26;Abtb1;Btbd8;BTBD8;Kbtbd11;BTBD8;Abtb1;mel-26;mel-26;mel-26;Abtb1;mel-26;mel-26;BTBD8;mel-26;Btbd8;Abtb1;Abtb1;Abtb1;Btbd8;Btbd8;Btbd8;Abtb1;mel-26;Abtb1;Btbd8;Btbd8;Abtb1;mel-26;Abtb1;Abtb1;mel-26;Abtb1;BTBD8;Abtb1;Btbd8;Abtb1;Abtb1;Abtb1;mel-26;mel-26;BTBD8;mel-26;Abtb1;Kbtbd11;BTBD8;Abtb1;mel-26;Abtb1;mel-26;mel-26;mel-26…	6239;6239;9606;10090;6239;10090;9606;9606;6239;6239;6239;10090;10090;9606;10090;9606;10116;6239;6239;6239;10116;6239;6239;9606;6239;10090;10116;10116;10090;10090;10090;10090;10116;6239;10090;10090;10090;10090;6239;10116;10090;6239;10116;9606;10116;10090;10116;10090;10090;6239;6239;9606;6239;10090;10090;9606;10090;6239;10090;6239;6239;6239;10116;10116;9606;10090;10090;9606;6239;6239;10090;6239;100…			GO:0000793-IDA;GO:0003700-IBA;GO:0003746-IEA;GO:0043161-IBA;GO:0016020-IDA;GO:0005829-IEA;GO:0005829-ISO;GO:0031674-IEA;GO:0031674-IDA;GO:0031430-IEA;GO:0031430-IDA;GO:0016567-IEA;GO:0030162-IBA;GO:0044257-IMP;GO:0000976-IBA;GO:0006414-IEA;GO:0006357-IBA;GO:0006412-IEA;GO:0005886-IEA;GO:0005886-ISO;GO:0005515-IPI;GO:0005737-IEA;GO:0005737-IDA;GO:0005737-IBA;GO:0031625-IBA;GO:0045893-IBA;GO:000593…	condensed chromosome-IDA;DNA binding transcription factor activity-IBA;translation elongation factor activity-IEA;proteasome-mediated ubiquitin-dependent protein catabolic process-IBA;membrane-IDA;cytosol-IEA;cytosol-ISO;I band-IEA;I band-IDA;M band-IEA;M band-IDA;protein ubiquitination-IEA;regulation of proteolysis-IBA;cellular protein catabolic process-IMP;transcription regulatory region sequen…	Cellular Component-IDA;Molecular Function-IBA;Molecular Function-IEA;Biological Process-IBA;Cellular Component-IDA;Cellular Component-IEA;Cellular Component-ISO;Cellular Component-IEA;Cellular Component-IDA;Cellular Component-IEA;Cellular Component-IDA;Biological Process-IEA;Biological Process-IBA;Biological Process-IMP;Molecular Function-IBA;Biological Process-IEA;Biological Process-IBA;Biologic…	2	GO:0005515;GO:0005654	protein binding;nucleoplasm	Molecular Function;Cellular Component			noIPR;noIPR;IPR000210;noIPR;noIPR;noIPR;IPR000210;IPR011333
PermPBO_1_(paired)_contig_1055	CORO7_RATRecName: Full=Coronin-7; Short=Crn7; AltName: Full=70 kDa WD repeat tumor rejection antigen	ggaaggtgatgataaagccgaatcggagttgcgtagattttcaccagcccgtaatagtattgctgagagaagacgtttgtacgagttacactcgaagagcaccactgaggaaagagctcaatcgccagtaccattgcgtcgtgaattgtctaaggttgattctactaagagcggatcgattgatattaaacggacctcggtnnaaactcttagaggagaaacgtagaaatgtaccctcgaaagaagttaccgataatggttcatcagcagcagtcataaagaaatctgcaactgaggctgccataactacttcgaccaaaagaacatccactgtttttggcaaagtctctaaattccggcatttgaaaggaactcctggccataagtcgacacatattg…	570	5	1.8E-21	67.26%	swissprot	gi|663434100|sp|O35828.2|CORO7_RATRecName: Full=Coronin-7 Short=Crn7 AltName: Full=70 kDa WD repeat tumor rejection antigen;gi|122143427|sp|Q0V8F1.1|CORO7_BOVINRecName: Full=Coronin-7 Short=Crn7;gi|259016200|sp|P57737.2|CORO7_HUMANRecName: Full=Coronin-7 Short=Crn7 AltName: Full=70 kDa WD repeat tumor rejection antigen homolog;gi|75070807|sp|Q5RBW3.1|CORO7_PONABRecName: Full=Coronin-7 Short=Crn7;…	Rattus norvegicus;Bos taurus;Homo sapiens;Pongo abelii;Mus musculus	1.8E-21;2.5E-21;2.5E-21;2.7E-21;3.9E-21	922;915;925;925;922	88;96;88;86;88	59;65;59;58;59	67.05%;67.71%;67.05%;67.44%;67.05%	9.54%;10.49%;9.51%;9.30%;9.54%	46.32%;50.53%;46.32%;45.26%;46.32%	1;1;1;1;1	3;3;3;3;3	663434100;122143427;259016200;75070807;61221223	O35828;Q0V8F1;P57737;Q5RBW3;Q9D2V7	94.3597;93.9745;93.9745;93.9745;93.2041	gi|663434100|sp|O35828.2|CORO7_RATRecName: Full=Coronin-7 Short=Crn7 AltName: Full=70 kDa WD repeat tumor rejection antigen	Rattus norvegicus	1.8E-21	922	88	59	67.05%	9.54%	46.32%	1	3	663434100	O35828	943597	CORO7;CORO7;CORO7;CORO7;CORO7;Coro7;CORO7;CORO7;CORO7;CORO7;CORO7;CORO7;CORO7;CORO7;CORO7;CORO7;Coro7;Coro7;Coro7;Coro7;CORO7;CORO7;Coro7;CORO7;Coro7;CORO7;Coro7;CORO7;CORO7;Coro7;CORO7;Coro7;CORO7;CORO7;CORO7;CORO7;Coro7;Coro7;Coro7;Coro7;CORO7;Coro7;Coro7;CORO7;Coro7;CORO7;Coro7;CORO7;Coro7;Coro7;Coro7;CORO7;CORO7;CORO7;CORO7;Coro7;Coro7;Coro7;CORO7;Coro7;CORO7;Coro7;CORO7;CORO7;Coro7;Coro7;COR…	9913;9913;9913;9601;9601;10090;9606;9606;9913;9913;9913;9601;9606;9606;9601;9606;10090;10090;10116;10090;9913;9606;10090;9601;10090;9606;10116;9601;9606;10090;9913;10116;9913;9913;9606;9601;10090;10090;10090;10116;9606;10090;10090;9601;10090;9913;10116;9606;10116;10116;10090;9913;9601;9601;9606;10090;10116;10090;9606;10116;9606;10116;9913;9606;10090;10116;9913;10090;9601;9606;10090;9601;9601;9913…			GO:0005515-IPI;GO:0005737-IEA;GO:0003779-IEA;GO:0003779-ISS;GO:0003779-ISO;GO:0003779-IDA;GO:0005802-ISS;GO:0005802-ISO;GO:0005802-IDA;GO:0016020-IEA;GO:0016020-N/A;GO:0016020-ISO;GO:0005829-IEA;GO:0016021-ISS;GO:0016021-ISO;GO:0016021-IDA;GO:0031410-IEA;GO:0016477-IMP;GO:0016477-ISO;GO:0007030-IMP;GO:0007030-ISO;GO:0030041-IMP;GO:0030041-ISS;GO:0030041-ISO;GO:0030010-IMP;GO:0030010-ISO;GO:001503…	protein binding-IPI;cytoplasm-IEA;actin binding-IEA;actin binding-ISS;actin binding-ISO;actin binding-IDA;trans-Golgi network-ISS;trans-Golgi network-ISO;trans-Golgi network-IDA;membrane-IEA;membrane-N/A;membrane-ISO;cytosol-IEA;integral component of membrane-ISS;integral component of membrane-ISO;integral component of membrane-IDA;cytoplasmic vesicle-IEA;cell migration-IMP;cell migration-ISO;Gol…	Molecular Function-IPI;Cellular Component-IEA;Molecular Function-IEA;Molecular Function-ISS;Molecular Function-ISO;Molecular Function-IDA;Cellular Component-ISS;Cellular Component-ISO;Cellular Component-IDA;Cellular Component-IEA;Cellular Component-N/A;Cellular Component-ISO;Cellular Component-IEA;Cellular Component-ISS;Cellular Component-ISO;Cellular Component-IDA;Cellular Component-IEA;Biologic…	8	GO:0005515;GO:0005802;GO:0006895;GO:0007015;GO:0007030;GO:0016021;GO:0016477;GO:0030010	protein binding;trans-Golgi network;Golgi to endosome transport;actin filament organization;Golgi organization;integral component of membrane;cell migration;establishment of cell polarity	Molecular Function;Cellular Component;Biological Process;Biological Process;Biological Process;Cellular Component;Biological Process;Biological Process			IPR015048;IPR015943;IPR027331;IPR015505
PermPBO_1_(paired)_contig_1056	AMPE_PIGRecName: Full=Glutamyl aminopeptidase; Short=EAP; AltName: Full=Aminopeptidase A; Short=AP-A; AltName: CD_antigen=CD249	cgtggcgtatggtttaaattttctttattggaagaccacacacgcgaacgcaaacattataaaaatgttggtagctggaaaatttgtaacaatacttttgggtatggccctaacagcctttaccgtatctacaatagttttggctgtgcaaaaatcaaatttaaaatcggaattacaggagactaaagacaaattggaattattagaagaagctctgaagacaaccacaaccacnnnnnnnnnnnnnnnnnnnnnnnnnnnnnnnnnnnnnnnnnnnnnnnnnnnnnnnnnnnnnnnnnnnnnnnnnnnnnnnnnnnnnnnnnnnnnnnnnnnnnnnnnnnnnnnnnnnnnnnnnnnnnnnnnnnnnnnnnnnnnnnnnnnnnnnnnnnnnaatattga…	2947	20	0.0E0	54.64%	swissprot	gi|51701269|sp|Q95334.1|AMPE_PIGRecName: Full=Glutamyl aminopeptidase Short=EAP AltName: Full=Aminopeptidase A Short=AP-A AltName: CD_antigen=CD249;gi|122138816|sp|Q32LQ0.1|AMPE_BOVINRecName: Full=Glutamyl aminopeptidase Short=EAP AltName: Full=Aminopeptidase A Short=AP-A AltName: CD_antigen=CD249;gi|296439445|sp|Q07075.3|AMPE_HUMANRecName: Full=Glutamyl aminopeptidase Short=EAP AltName: Full=Ami…	Sus scrofa;Bos taurus;Homo sapiens;Rattus norvegicus;Mus musculus;Canis lupus familiaris;Oryctolagus cuniculus;Felis catus;Mus musculus;Sus scrofa;Bos taurus;Gallus gallus;Homo sapiens;Rattus norvegicus;Mus musculus;Pongo abelii;Rattus norvegicus;Homo sapiens;Bos taurus;Homo sapiens	0.0E0;0.0E0;0.0E0;0.0E0;0.0E0;9.0E-178;2.5E-177;2.9E-177;1.8E-175;7.8E-173;2.9E-172;5.7E-169;9.7E-168;4.5E-167;1.4E-159;9.5E-159;1.5E-158;7.7E-158;3.2E-156;6.1E-156	942;956;957;945;945;975;966;967;966;963;965;972;967;965;930;960;930;941;954;960	862;861;862;865;863;883;882;887;881;882;883;879;878;876;898;893;885;890;893;892	502;504;501;513;509;486;488;498;485;493;479;476;479;474;461;448;460;456;453;443	58.24%;58.54%;58.12%;59.31%;58.98%;55.04%;55.33%;56.14%;55.05%;55.90%;54.25%;54.15%;54.56%;54.11%;51.34%;50.17%;51.98%;51.24%;50.73%;49.66%	91.51%;90.06%;90.07%;91.53%;91.32%;90.56%;91.30%;91.73%;91.20%;91.59%;91.50%;90.43%;90.80%;90.78%;96.56%;93.02%;95.16%;94.58%;93.61%;92.92%	87.75%;87.65%;87.75%;88.06%;87.85%;89.89%;89.79%;90.30%;89.68%;89.79%;89.89%;89.48%;89.38%;89.18%;91.41%;90.91%;90.09%;90.60%;90.91%;90.80%	1;1;1;1;1;1;1;1;1;1;1;1;1;1;1;1;1;1;1;1	2;2;2;2;2;2;2;2;2;2;2;2;2;2;2;2;2;2;2;2	51701269;122138816;296439445;33302595;113732;1160421732;1351929;3023288;31077182;449081295;109919868;1160421733;143811362;113750;341940663;75055291;20137194;158937334;166232247;166232401	Q95334;Q32LQ0;Q07075;P50123;P16406;P79143;P15541;P79171;P97449;P15145;P79098;O57579;P15144;P15684;Q9EQH2;Q5RFP3;Q9JJ22;Q9NZ08;A6QPT7;Q6P179	635.18;634.41;617.461;616.305;595.119;545.814;544.273;543.888;539.265;532.332;531.176;522.702;519.235;517.309;496.893;495.738;494.197;492.656;488.804;488.419	gi|51701269|sp|Q95334.1|AMPE_PIGRecName: Full=Glutamyl aminopeptidase Short=EAP AltName: Full=Aminopeptidase A Short=AP-A AltName: CD_antigen=CD249	Sus scrofa	0.0E0	942	862	502	58.24%	91.51%	87.75%	1	2	51701269	Q95334	635.18	ANPEP;ERAP2;ERAP2;Erap1;ANPEP;ENPEP;Enpep;ANPEP;ERAP2;ANPEP;ANPEP;ANPEP;ENPEP;ANPEP;ENPEP;ANPEP;ERAP2;Erap1;Erap1;ANPEP;ERAP2;ANPEP;ERAP1;ERAP2;Enpep;ENPEP;Erap1;ANPEP;Erap1;Enpep;ANPEP;ENPEP;Erap1;ANPEP;Erap1;Erap1;ERAP2;Erap1;ENPEP;ANPEP;Anpep;Anpep;ANPEP;ANPEP;ERAP2;ANPEP;Anpep;ERAP2;Erap1;ERAP2;Anpep;Anpep;ERAP2;Erap1;ANPEP;ANPEP;ERAP2;ANPEP;ERAP2;Enpep;ERAP1;ERAP1;ANPEP;Enpep;ENPEP;Erap1;ERA…	9986;9606;9606;10090;9606;9606;10116;9986;9913;9823;9913;9823;9913;9615;9606;9823;9601;10116;10116;9606;9913;9913;9606;9601;10116;9606;10116;9615;10116;10116;9031;9606;10090;9685;10090;10090;9913;10116;9606;9615;10090;10116;9615;9685;9601;9913;10116;9913;10116;9913;10090;10116;9601;10116;9606;9986;9606;9606;9606;10090;9606;9606;9685;10090;9913;10116;9606;9685;10090;9606;9606;9823;9913;9606;10116;…			GO:0005789-IEA;GO:0005903-IEA;GO:0005903-ISS;GO:0005903-ISO;GO:0005903-IDA;GO:0005829-NAS;GO:0045088-NAS;GO:0070006-IEA;GO:0070006-ISS;GO:0070006-NAS;GO:0070006-ISO;GO:0070006-IDA;GO:0070006-IBA;GO:0016324-IEA;GO:0016324-ISS;GO:0016324-ISO;GO:0016324-IDA;GO:0030667-TAS;GO:0003081-IEA;GO:0003081-ISS;GO:0003081-NAS;GO:0003081-ISO;GO:0003081-IDA;GO:0007165-IBA;GO:0045766-IMP;GO:0045766-IEA;GO:004576…	endoplasmic reticulum membrane-IEA;brush border-IEA;brush border-ISS;brush border-ISO;brush border-IDA;cytosol-NAS;regulation of innate immune response-NAS;metalloaminopeptidase activity-IEA;metalloaminopeptidase activity-ISS;metalloaminopeptidase activity-NAS;metalloaminopeptidase activity-ISO;metalloaminopeptidase activity-IDA;metalloaminopeptidase activity-IBA;apical plasma membrane-IEA;apical…	Cellular Component-IEA;Cellular Component-IEA;Cellular Component-ISS;Cellular Component-ISO;Cellular Component-IDA;Cellular Component-NAS;Biological Process-NAS;Molecular Function-IEA;Molecular Function-ISS;Molecular Function-NAS;Molecular Function-ISO;Molecular Function-IDA;Molecular Function-IBA;Cellular Component-IEA;Cellular Component-ISS;Cellular Component-ISO;Cellular Component-IDA;Cellular…	21	GO:0001525;GO:0002003;GO:0005126;GO:0005615;GO:0005903;GO:0006725;GO:0007165;GO:0008270;GO:0008283;GO:0009897;GO:0012506;GO:0016324;GO:0016477;GO:0019882;GO:0031410;GO:0031983;GO:0032835;GO:0042277;GO:0044432;GO:0051239;GO:0070006	angiogenesis;angiotensin maturation;cytokine receptor binding;extracellular space;brush border;cellular aromatic compound metabolic process;signal transduction;zinc ion binding;cell proliferation;external side of plasma membrane;vesicle membrane;apical plasma membrane;cell migration;antigen processing and presentation;cytoplasmic vesicle;vesicle lumen;glomerulus development;peptide binding;endopl…	Biological Process;Biological Process;Molecular Function;Cellular Component;Cellular Component;Biological Process;Biological Process;Molecular Function;Biological Process;Cellular Component;Cellular Component;Cellular Component;Biological Process;Biological Process;Cellular Component;Cellular Component;Biological Process;Molecular Function;Cellular Component;Biological Process;Molecular Function	EC:3.4.11	Acting on peptide bonds (peptidases)	noIPR;noIPR;IPR014782;noIPR;noIPR;noIPR;IPR024571;noIPR;IPR014782;IPR001930;IPR033508;IPR034016;noIPR;noIPR
PermPBO_1_(paired)_contig_1057	XDH_CALVIRecName: Full=Xanthine dehydrogenase; Short=XD	gtgataacaacaagagacaacaacaattaatgtgcaaagtacctttcgtaccaaactgaaaataaaacgaagaacaacaaatctaaaatatatcagtgaatatttaaaatctggttttttgttttcgaaacttggatctgtattgaacgaaaaattttaaataaaaatgtcgttagcaaatggcaacggtgttgtgcatatggaaaatggaaattcaaattccacactagtattctttgtcaatggaaagaaggtcgtcgaccctaatcccgatccagaatgtacattactaacatacttgcgtgataagttacgattatgtggaacaaaattgggttgcggtgaaggtggatgcggtgcatgtaccgttatgatatcgcgcatggaccgccaaagcaa…	4341	20	0.0E0	69.41%	swissprot	gi|139798|sp|P08793.1|XDH_CALVIRecName: Full=Xanthine dehydrogenase Short=XD;gi|110283018|sp|P22811.2|XDH_DROPSRecName: Full=Xanthine dehydrogenase Short=XD AltName: Full=Protein rosy locus;gi|32172407|sp|P10351.2|XDH_DROMERecName: Full=Xanthine dehydrogenase Short=XD AltName: Full=Protein rosy locus;gi|2493964|sp|P91711.1|XDH_DROSURecName: Full=Xanthine dehydrogenase Short=XD AltName: Full=Prote…	Calliphora vicina;Drosophila pseudoobscura pseudoobscura;Drosophila melanogaster;Drosophila subobscura;Gallus gallus;Mus musculus;Rattus norvegicus;Bos taurus;Felis catus;Homo sapiens;Dictyostelium discoideum;Oryza sativa Japonica Group;Arabidopsis thaliana;Arabidopsis thaliana;Mus musculus;Bos taurus;Homo sapiens;Aspergillus nidulans FGSC A4;Mus musculus;Rattus norvegicus	0.0E0;0.0E0;0.0E0;0.0E0;0.0E0;0.0E0;0.0E0;0.0E0;0.0E0;0.0E0;0.0E0;0.0E0;0.0E0;0.0E0;0.0E0;0.0E0;0.0E0;0.0E0;0.0E0;0.0E0	1353;1343;1335;1344;1358;1335;1331;1332;1331;1333;1358;1369;1361;1353;1333;1339;1338;1363;1345;1345	909;909;909;909;931;912;915;909;932;910;918;907;911;911;913;913;910;921;918;919	809;774;772;768;657;629;626;630;629;622;596;577;575;580;573;576;579;568;574;574	89.00%;85.15%;84.93%;84.49%;70.57%;68.97%;68.42%;69.31%;67.49%;68.35%;64.92%;63.62%;63.12%;63.67%;62.76%;63.09%;63.63%;61.67%;62.53%;62.46%	67.18%;67.68%;68.09%;67.63%;68.56%;68.31%;68.75%;68.24%;70.02%;68.27%;67.60%;66.25%;66.94%;67.33%;68.49%;68.19%;68.01%;67.57%;68.25%;68.33%	62.82%;62.82%;62.82%;62.82%;64.34%;63.03%;63.23%;62.82%;64.41%;62.89%;63.44%;62.68%;62.96%;62.96%;63.10%;63.10%;62.89%;63.65%;63.44%;63.51%	3;3;3;3;3;3;3;3;3;3;3;3;3;3;3;3;3;3;3;3	3;3;3;3;3;3;3;3;3;3;3;3;3;3;3;3;3;3;3;3	139798;110283018;32172407;2493964;1351438;342187370;1351440;109940048;75050391;2506326;74896837;75289811;75150672;387935409;20978408;1703187;215273968;146291101;81889461;81889344	P08793;P22811;P10351;P91711;P47990;Q00519;P22985;P80457;Q9MYW6;P47989;Q54FB7;Q6AUV1;Q8GUQ8;F4JLI5;O54754;P48034;Q06278;Q12553;Q5SGK3;Q5QE78	1528.07;1414.82;1405.96;1399.8;973.0;930.628;929.087;921.768;912.138;911.753;816.994;768.074;758.829;758.059;738.799;738.028;737.643;736.487;734.561;732.25	gi|139798|sp|P08793.1|XDH_CALVIRecName: Full=Xanthine dehydrogenase Short=XD	Calliphora vicina	0.0E0	1353	909	809	89.00%	67.18%	62.82%	3	3	139798	P08793	1528.07	XDH;AOX1;xdh;XDH;Xdh;XDH;Xdh;xdh;XDH1;ry;XDH;XDH;Aox1;AOX1;Aox1;Aox2;XDH;XDH;XDH;XDH;XDH;XDH;xdh;Xdh;Aox2;Xdh;Xdh;XDH;Xdh;xdh;XDH;Xdh;Aox2;Xdh;XDH;XDH;XDH2;Xdh;Xdh;Xdh;hxA;XDH;Xdh;XDH;Aox2;Xdh;XDH;XDH;xdh;Xdh;Xdh;ry;XDH;Xdh;ry;XDH;XDH;Xdh;Xdh;XDH;ry;XDH;ry;Aox2;Aox1;XDH;ry;Aox2;AOX1;AOX1;ry;Xdh;Aox1;Aox2;ry;Xdh;Xdh;ry;Xdh;XDH;XDH;Xdh;ry;XDH;ry;XDH;Xdh;Aox2;XDH;XDH;Aox2;Xdh;XDH;XDH;Aox1;XDH;Xdh;XD…	9606;9606;44689;9685;10116;39947;10116;44689;3702;7227;9606;9606;10090;9606;10090;10090;9913;9685;9685;39947;9913;9913;44689;10116;10090;10116;10116;9606;10116;44689;9606;10090;10116;10116;9913;9913;3702;10116;10116;10116;227321;9606;10116;9606;10116;10116;9606;7373;44689;10116;10090;7227;9913;10116;7227;39947;39947;10090;10116;9913;7227;9913;7227;10116;10090;9606;7227;10090;9913;9913;7227;10116;…			GO:0004855-EXP;GO:0004855-IEA;GO:0004855-ISS;GO:0004855-ISO;GO:0004855-IDA;GO:0004854-IMP;GO:0004854-IEA;GO:0004854-ISS;GO:0004854-TAS;GO:0004854-ISO;GO:0004854-IDA;GO:0004854-IBA;GO:0005506-IEA;GO:0005506-ISS;GO:0005506-ISO;GO:0005506-IDA;GO:0051287-IEA;GO:0005829-ISS;GO:0005829-TAS;GO:0005829-ISO;GO:0005829-IDA;GO:0005829-IBA;GO:0006919-IEA;GO:0006919-ISO;GO:0006919-IDA;GO:0048072-TAS;GO:000615…	xanthine oxidase activity-EXP;xanthine oxidase activity-IEA;xanthine oxidase activity-ISS;xanthine oxidase activity-ISO;xanthine oxidase activity-IDA;xanthine dehydrogenase activity-IMP;xanthine dehydrogenase activity-IEA;xanthine dehydrogenase activity-ISS;xanthine dehydrogenase activity-TAS;xanthine dehydrogenase activity-ISO;xanthine dehydrogenase activity-IDA;xanthine dehydrogenase activity-I…	Molecular Function-EXP;Molecular Function-IEA;Molecular Function-ISS;Molecular Function-ISO;Molecular Function-IDA;Molecular Function-IMP;Molecular Function-IEA;Molecular Function-ISS;Molecular Function-TAS;Molecular Function-ISO;Molecular Function-IDA;Molecular Function-IBA;Molecular Function-IEA;Molecular Function-ISS;Molecular Function-ISO;Molecular Function-IDA;Molecular Function-IEA;Cellular…	60	GO:0001933;GO:0001937;GO:0002197;GO:0004031;GO:0004854;GO:0004855;GO:0005506;GO:0005615;GO:0005777;GO:0005829;GO:0006118;GO:0006150;GO:0006206;GO:0006525;GO:0006550;GO:0006552;GO:0006568;GO:0006570;GO:0006574;GO:0006650;GO:0006769;GO:0006919;GO:0007595;GO:0008340;GO:0009055;GO:0009115;GO:0009408;GO:0009414;GO:0010044;GO:0010629;GO:0016529;GO:0016614;GO:0022900;GO:0030151;GO:0032496;GO:0034418;GO:…	negative regulation of protein phosphorylation;negative regulation of endothelial cell proliferation;xanthine dehydrogenase complex;aldehyde oxidase activity;xanthine dehydrogenase activity;xanthine oxidase activity;iron ion binding;extracellular space;peroxisome;cytosol;obsolete electron transport;hypoxanthine oxidation;pyrimidine nucleobase metabolic process;arginine metabolic process;isoleucin…	Biological Process;Biological Process;Cellular Component;Molecular Function;Molecular Function;Molecular Function;Molecular Function;Cellular Component;Cellular Component;Cellular Component;Biological Process;Biological Process;Biological Process;Biological Process;Biological Process;Biological Process;Biological Process;Biological Process;Biological Process;Biological Process;Biological Process;…	EC:1.7.2.1;EC:1.17.3;EC:1.17.1;EC:1.2.3.11;EC:1.17.1.4;EC:1.17.3.2;EC:1.2.3.1	Nitrite reductase (NO-forming);Acting on CH or CH(2) groups;Acting on CH or CH(2) groups;Acting on the aldehyde or oxo group of donors;Xanthine dehydrogenase;Xanthine oxidase;Aldehyde oxidase	noIPR;noIPR;IPR008274;IPR005107;IPR002346;noIPR;IPR000674;IPR016208;noIPR;noIPR;IPR022407;IPR016166;IPR037165;IPR036683;IPR036856;IPR036318
PermPBO_1_(paired)_contig_1058	TUD_DROMERecName: Full=Maternal protein tudor	atctgctgcggctgttctcaacaataataatatgtcaacactaaatatgaatacgaataatcctagtactaataagaccacaaataataacaataataattattacaacaaaaatcataatcatcagatgccaatacaacacaagacgcctgctgccaataataacaatggagtggttggtgtggccgcagcagctgcggctgcttccaacaaaattggcattggagcaacaggtgtaagtcatcagccacagatgcgcgaacaaattcctgctgggactccactatcggctcgtctacagcaattgcaacatccgcatttgcaacaccaacaacagcatatgcatatggctgcagcagctcagcatggtaatatgcgaagtattatgatgtctggacc…	3352	20	5.3E-138	45.84%	swissprot	gi|73920966|sp|P25823.2|TUD_DROMERecName: Full=Maternal protein tudor;gi|118572727|sp|O60522.2|TDRD6_HUMANRecName: Full=Tudor domain-containing protein 6 AltName: Full=Antigen NY-CO-45 AltName: Full=Cancer/testis antigen 41.2 Short=CT41.2;gi|226726332|sp|A9CPT4.1|TDRD1_ORYLARecName: Full=Tudor domain-containing protein 1;gi|47606064|sp|P61407.1|TDRD6_MOUSERecName: Full=Tudor domain-containing pro…	Drosophila melanogaster;Homo sapiens;Oryzias latipes;Mus musculus;Danio rerio;Homo sapiens;Mus musculus;Homo sapiens;Macaca fascicularis;Xenopus tropicalis;Pongo abelii;Homo sapiens;Mus musculus;Danio rerio;Danio rerio;Homo sapiens;Gallus gallus;Bos taurus;Mus musculus;Homo sapiens	5.3E-138;6.6E-17;2.2E-16;5.3E-15;1.1E-11;2.3E-10;9.0E-10;6.5E-9;2.1E-7;1.2E-5;2.0E-5;2.2E-5;3.3E-5;3.6E-5;4.5E-5;8.4E-5;8.9E-5;1.3E-4;2.7E-4;3.1E-4	2515;2096;1133;2134;1175;1180;1172;1934;1534;1077;1098;1098;1640;1079;1085;1623;1071;1098;1086;561	480;342;351;443;295;333;319;161;359;322;257;257;128;263;274;123;113;257;261;167	326;149;151;184;124;155;133;84;146;135;112;112;69;116;115;63;58;110;108;70	67.92%;43.57%;43.02%;41.53%;42.03%;46.55%;41.69%;52.17%;40.67%;41.93%;43.58%;43.58%;53.91%;44.11%;41.97%;51.22%;51.33%;42.80%;41.38%;41.92%	19.09%;16.32%;30.98%;20.76%;25.11%;28.22%;27.22%;8.32%;23.40%;29.90%;23.41%;23.41%;7.80%;24.37%;25.25%;7.58%;10.55%;23.41%;24.03%;29.77%	42.96%;30.61%;31.41%;39.65%;26.40%;29.80%;28.55%;14.41%;32.13%;28.82%;23.00%;23.00%;11.46%;23.54%;24.52%;11.01%;10.11%;23.00%;23.36%;14.95%	5;5;3;4;4;3;2;5;3;2;1;1;3;1;2;2;1;1;1;1	2;2;2;2;2;2;2;2;2;2;2;2;2;2;2;2;2;2;2;2	73920966;118572727;226726332;47606064;229558708;206729901;229558709;476007189;187611427;82179403;75055020;152031705;187608858;334351209;334351210;187608889;334351194;334351192;49036487;332278122	P25823;O60522;A9CPT4;P61407;Q58EK5;Q9BXT4;Q99MV1;B5MCY1;Q4R3G4;Q5M7P8;Q5RAH6;Q8NHU6;Q99MV7;A6NAF9;E7FDW8;Q9BXT8;E1C3S7;A6QLE1;Q8K1H1;Q9Y2W6	466.077;90.5077;88.5817;84.3445;73.1738;68.9366;67.0106;64.3142;59.3066;53.5286;52.7582;52.373;51.9878;51.9878;51.6026;50.8322;50.447;50.0618;48.9062;48.521	gi|73920966|sp|P25823.2|TUD_DROMERecName: Full=Maternal protein tudor	Drosophila melanogaster	5.3E-138	2515	480	326	67.92%	19.09%	42.96%	5	2	73920966	P25823	466077	Tdrd1;tdrd7a;Tdrd1;tud;TDRKH;tdrd1;RNF17;RNF17;Tdrd1;RNF17;tdrd1;tdrd7a;Tdrd1;TDRKH;tdrd7a;RNF17;tdrd7a;tdrd7a;TDRKH;RNF17;tdrd1;TDRKH;tdrd7a;tdrd1;Tdrd7;tud;tdrd7b;RNF17;tdrd1;TDRD7;TDRD6;Tdrd1;Tdrd7;tdrd7a;TDRD7;Tdrd1;Rnf17;Tdrd7;Tdrd7;Tdrd1;Tdrd6;tud;TDRKH;tdrd1;TDRD1;Tdrd1;TDRD7;tdrd1;tud;Tdrd7;TDRD7;tdrd1;tdrd1;Tdrd1;TDRKH;tdrd7b;TDRD1;TDRD7;tdrd1;TDRD1;tdrd1;tdrd1;Tdrd1;TDRD1;TDRD1;TDRD7;TD…	10090;7955;10090;7227;9606;8090;9541;9606;10090;9606;8090;7955;10090;9606;7955;9541;7955;7955;9606;9541;7955;9606;7955;7955;10090;7227;7955;9541;8090;9913;9606;10090;10090;7955;9913;10090;10090;10090;10090;10090;10090;7227;9606;8090;9606;10090;9606;8090;7227;10090;9606;8090;7955;10090;9606;7955;9606;9601;7955;9606;7955;7955;10090;9606;9606;9606;9606;9606;9606;9606;9606;7955;7227;8090;9031;9606;96…			GO:0047485-IEA;GO:0003723-IEA;GO:0046872-IEA;GO:0043186-IEA;GO:0043186-ISS;GO:0043186-TAS;GO:0043186-IDA;GO:0051321-IEA;GO:0030529-IEA;GO:0030529-IDA;GO:0005829-TAS;GO:0048477-IEA;GO:0003729-IEA;GO:0003729-ISS;GO:0003729-ISO;GO:0003729-IDA;GO:0034587-IMP;GO:0034587-IEA;GO:0034587-ISS;GO:0070306-IMP;GO:0070306-IEA;GO:0070306-ISS;GO:0070306-ISO;GO:0007283-IMP;GO:0007283-IEA;GO:0007283-ISS;GO:000714…	protein N-terminus binding-IEA;RNA binding-IEA;metal ion binding-IEA;P granule-IEA;P granule-ISS;P granule-TAS;P granule-IDA;meiotic cell cycle-IEA;ribonucleoprotein complex-IEA;ribonucleoprotein complex-IDA;cytosol-TAS;oogenesis-IEA;mRNA binding-IEA;mRNA binding-ISS;mRNA binding-ISO;mRNA binding-IDA;piRNA metabolic process-IMP;piRNA metabolic process-IEA;piRNA metabolic process-ISS;lens fiber ce…	Molecular Function-IEA;Molecular Function-IEA;Molecular Function-IEA;Cellular Component-IEA;Cellular Component-ISS;Cellular Component-TAS;Cellular Component-IDA;Biological Process-IEA;Cellular Component-IEA;Cellular Component-IDA;Cellular Component-TAS;Biological Process-IEA;Molecular Function-IEA;Molecular Function-ISS;Molecular Function-ISO;Molecular Function-IDA;Biological Process-IMP;Biologic…	7	GO:0005515;GO:0005634;GO:0005739;GO:0007277;GO:0008298;GO:0030719;GO:0043186	protein binding;nucleus;mitochondrion;pole cell development;intracellular mRNA localization;P granule organization;P granule	Molecular Function;Cellular Component;Cellular Component;Biological Process;Biological Process;Biological Process;Cellular Component			noIPR;IPR002999;noIPR;noIPR;noIPR;noIPR;noIPR;IPR002999;IPR002999;noIPR;noIPR;noIPR;noIPR
PermPBO_1_(paired)_contig_1059	LSD1_DROMERecName: Full=Lipid storage droplets surface-binding protein 1	atcgaaacgaaccgagttcgtgtggcgaaaagtaaatcgaagaaattaacgactattaactattggctgattttgatcgcataaatttggaaatggcgaatgcactgagtactaaaatacacttggaaacttttgatcgacttggtagtattcctttggttgaatcgagcctgaaacaagccgaagctttatatggaaaagtgaaagctagcaatcgcttcataaactggtatttcgaaactgccgaatataccattttatcggcttacgaatcggttaaaccagcggttaagcttttcgaagttcctattaaacgattggacaatgtaatgtgcaagagtttagacatcttagaacagcacatacctgtagtctatctgccacccgagatgatgtatt…	1469	3	0.0E0	59.84%	swissprot	gi|57012982|sp|Q9VCI3.2|LSD1_DROMERecName: Full=Lipid storage droplets surface-binding protein 1;gi|57012983|sp|Q9VXY7.1|LSD2_DROMERecName: Full=Lipid storage droplets surface-binding protein 2 Short=Lsd2;gi|317373524|sp|O60664.3|PLIN3_HUMANRecName: Full=Perilipin-3 AltName: Full=47 kDa mannose 6-phosphate receptor-binding protein Short=47 kDa MPR-binding protein AltName: Full=Cargo selection pro…	Drosophila melanogaster;Drosophila melanogaster;Homo sapiens	0.0E0;8.0E-12;8.3E-4	431;352;434	436;111;104	350;60;47	80.28%;54.05%;45.19%	101.16%;31.53%;23.96%	89.04%;22.67%;21.24%	1;1;1	3;3;3	57012982;57012983;317373524	Q9VCI3;Q9VXY7;O60664	570.852;70.0922;45.4394	gi|57012982|sp|Q9VCI3.2|LSD1_DROMERecName: Full=Lipid storage droplets surface-binding protein 1	Drosophila melanogaster	0.0E0	431	436	350	80.28%	101.16%	89.04%	1	3	57012982	Q9VCI3	570852	Lsd-2;PLIN3;PLIN3;PLIN3;PLIN3;Lsd-1;Lsd-1;PLIN3;Lsd-1;PLIN3;PLIN3;Lsd-2;Lsd-1;Lsd-1;Lsd-2;Lsd-1;Lsd-1;PLIN3;Lsd-1;PLIN3;PLIN3;Lsd-1;PLIN3;Lsd-2;PLIN3;PLIN3;Lsd-2;Lsd-2;Lsd-1;PLIN3;PLIN3;Lsd-2;PLIN3;PLIN3;Lsd-2;PLIN3;PLIN3;Lsd-1;Lsd-2;PLIN3;PLIN3;Lsd-2;Lsd-1;Lsd-1;Lsd-2;PLIN3;Lsd-1;PLIN3;Lsd-1;Lsd-2;PLIN3;PLIN3;PLIN3;PLIN3;PLIN3;PLIN3;Lsd-1;Lsd-2;Lsd-1;Lsd-1;Lsd-1;Lsd-1;Lsd-1;Lsd-2;Lsd-2;Lsd-1;Lsd…	7227;9606;9606;9606;9606;7227;7227;9606;7227;9606;9606;7227;7227;7227;7227;7227;7227;9606;7227;9606;9606;7227;9606;7227;9606;9606;7227;7227;7227;9606;9606;7227;9606;9606;7227;9606;9606;7227;7227;9606;9606;7227;7227;7227;7227;9606;7227;9606;7227;7227;9606;9606;9606;9606;9606;9606;7227;7227;7227;7227;7227;7227;7227;7227;7227;7227;7227;9606;9606;7227;9606			GO:0051049-IMP;GO:0005768-IEA;GO:0005768-TAS;GO:0050995-IMP;GO:0005829-TAS;GO:0005829-IDA;GO:0016020-IEA;GO:0016020-N/A;GO:0010898-IDA;GO:0034389-IMP;GO:0010890-IGI;GO:0019915-IMP;GO:0019915-IEP;GO:1990044-IMP;GO:0005515-IPI;GO:0006869-IEA;GO:0006869-IEP;GO:0005811-IEA;GO:0005811-IDA;GO:0045296-IDA;GO:0016192-TAS;GO:0005737-IEA;GO:0005737-TAS;GO:0032994-IDA;GO:0030133-TAS;GO:0010008-IEA;GO:001088…	regulation of transport-IMP;endosome-IEA;endosome-TAS;negative regulation of lipid catabolic process-IMP;cytosol-TAS;cytosol-IDA;membrane-IEA;membrane-N/A;positive regulation of triglyceride catabolic process-IDA;lipid particle organization-IMP;positive regulation of sequestering of triglyceride-IGI;lipid storage-IMP;lipid storage-IEP;protein localization to lipid droplet-IMP;protein binding-IPI;…	Biological Process-IMP;Cellular Component-IEA;Cellular Component-TAS;Biological Process-IMP;Cellular Component-TAS;Cellular Component-IDA;Cellular Component-IEA;Cellular Component-N/A;Biological Process-IDA;Biological Process-IMP;Biological Process-IGI;Biological Process-IMP;Biological Process-IEP;Biological Process-IMP;Molecular Function-IPI;Biological Process-IEA;Biological Process-IEP;Cellular…	9	GO:0005737;GO:0005811;GO:0006642;GO:0006869;GO:0010883;GO:0010898;GO:0032994;GO:0034389;GO:1990044	cytoplasm;lipid droplet;triglyceride mobilization;lipid transport;regulation of lipid storage;positive regulation of triglyceride catabolic process;protein-lipid complex;lipid particle organization;protein localization to lipid droplet	Cellular Component;Cellular Component;Biological Process;Biological Process;Biological Process;Biological Process;Cellular Component;Biological Process;Biological Process			IPR004279;IPR004279;noIPR;noIPR;noIPR
PermPBO_1_(paired)_contig_106	MPCP_MOUSERecName: Full=Phosphate carrier protein, mitochondrial; AltName: Full=Phosphate transport protein; Short=PTP; AltName: Full=Solute carrier family 25 member 3; Flags: Precursor	agataaatttcggtctgaagtaatacttttttatttaaataaagatatatctgccataaacccaacaatatgttgttctcttcactgatagaagctgcccaaaattctccctttaagaaaccattcaccacagctagctgtgaaccagctatggagaagggtcaattaaccaggacccacaatatccaagctgcggcagttgccgaaggtgattcatgtgaatttggttccaaccactactttgctctatgcggtttgggtggtataatttcctgtggtattacacatactatggttgtaccattggatttagtcaaatgtcgtttgcaagtcgatcctgccaaatacaagagtgtattcaacggtttcaaagtgacattggccgaagatggtttcaag…	1332	20	1.3E-161	63.53%	swissprot	gi|21759257|sp|Q8VEM8.1|MPCP_MOUSERecName: Full=Phosphate carrier protein, mitochondrial AltName: Full=Phosphate transport protein Short=PTP AltName: Full=Solute carrier family 25 member 3 Flags: Precursor;gi|75061748|sp|Q5R7W2.1|MPCP_PONABRecName: Full=Phosphate carrier protein, mitochondrial AltName: Full=Phosphate transport protein Short=PTP AltName: Full=Solute carrier family 25 member 3 Flag…	Mus musculus;Pongo abelii;Homo sapiens;Bos taurus;Rattus norvegicus;Choristoneura fumiferana;Caenorhabditis elegans;Arabidopsis thaliana;Arabidopsis thaliana;Schizosaccharomyces pombe 972h-;Saccharomyces cerevisiae S288C;Dictyostelium discoideum;Arabidopsis thaliana;Saccharomyces cerevisiae S288C;Mus musculus;Macaca fascicularis;Homo sapiens;Pongo abelii;Saccharomyces cerevisiae S288C;Mus musculus	1.3E-161;1.7E-156;1.6E-155;2.7E-155;7.9E-155;9.6E-141;2.4E-135;6.5E-110;1.1E-107;1.5E-90;2.8E-82;5.7E-76;8.6E-76;8.8E-64;1.8E-17;1.2E-15;3.0E-15;1.4E-13;1.9E-13;3.5E-13	357;361;362;362;356;349;340;375;363;311;300;298;309;311;318;320;320;320;314;337	358;363;364;363;357;357;351;338;310;267;270;269;263;270;292;285;285;285;279;298	287;294;294;298;291;289;270;225;217;188;182;174;169;167;122;119;118;117;108;111	80.17%;80.99%;80.77%;82.09%;81.51%;80.95%;76.92%;66.57%;70.00%;70.41%;67.41%;64.68%;64.26%;61.85%;41.78%;41.75%;41.40%;41.05%;38.71%;37.25%	100.28%;100.55%;100.55%;100.28%;100.28%;102.29%;103.24%;90.13%;85.40%;85.85%;90.00%;90.27%;85.11%;86.82%;91.82%;89.06%;89.06%;89.06%;88.85%;88.43%	80.63%;81.76%;81.98%;81.76%;80.41%;80.41%;79.05%;76.13%;69.82%;60.14%;60.81%;60.59%;59.23%;60.81%;65.77%;64.19%;64.19%;64.19%;62.84%;67.12%	1;1;1;1;1;1;1;1;1;1;1;1;1;1;1;1;1;1;1;3	1;1;1;1;1;1;1;1;1;1;1;1;1;1;1;1;1;1;1;1	21759257;75061748;730052;127274;127276;6016596;730051;75309219;75311815;74665390;731465;261266607;460425335;127277;21759094;66773796;20137652;66773797;1171024;81896039	Q8VEM8;Q5R7W2;Q00325;P12234;P16036;O61703;P40614;Q9FMU6;Q9M2Z8;Q9P7V8;P40035;Q54BF6;Q7DNC3;P23641;Q9DAM5;Q5IS35;Q9HC21;Q5NVC1;P10566;Q8BGP6	462.996;449.899;447.588;447.203;445.662;409.453;395.586;332.028;325.865;280.026;258.455;242.276;242.276;211.075;86.2705;80.8777;79.7221;74.7146;74.3294;73.9442	gi|21759257|sp|Q8VEM8.1|MPCP_MOUSERecName: Full=Phosphate carrier protein, mitochondrial AltName: Full=Phosphate transport protein Short=PTP AltName: Full=Solute carrier family 25 member 3 Flags: Precursor	Mus musculus	1.3E-161	357	358	287	80.17%	100.28%	80.63%	1	1	21759257	Q8VEM8	462996	MPT1;F01G4.6;MIR1;MPT2;SLC25A19;MPT1;MPT1;Slc25a3;MIR1;SLC25A19;Slc25a3;MIR1;MIR1;MPT1;MRS3;SLC25A3;MIR1;MIR1;MPT3;Slc25a3;MIR1;SLC25A3;SLC25A19;Slc25a3;mcfN;Slc25a19;MRS3;SLC25A3;mcfN;MPT3;F01G4.6;PIC2;Slc25a3;SLC25A3;MPT3;MPT3;mcfN;MIR1;SLC25A3;Slc25a3;MPT3;mcfN;Slc25a3;Slc25a3;SLC25A19;Slc25a3;F01G4.6;O61703;PIC2;MPT2;PIC2;MPT3;MPT2;Slc25a19;SLC25A3;MPT3;MPT2;MIR1;MPT1;Slc25a3;SLC25A3;MPT2;SLC…	3702;6239;559292;3702;9606;3702;3702;10090;559292;9541;10116;559292;559292;3702;559292;9606;559292;559292;3702;10090;559292;9606;9606;10090;44689;10090;559292;9913;44689;3702;6239;559292;10090;9606;3702;3702;44689;559292;9913;10116;3702;44689;10116;10090;9606;10116;6239;7141;559292;3702;559292;3702;3702;10090;9913;3702;3702;559292;3702;10116;9601;3702;9606;559292;559292;559292;3702;559292;559292;…			GO:0070062-N/A;GO:0070062-ISO;GO:0006878-IMP;GO:0009507-IDA;GO:0016020-IEA;GO:0016020-N/A;GO:0016020-ISO;GO:0016020-IDA;GO:1990547-ISS;GO:0006839-IBA;GO:0016021-IEA;GO:0016021-IBA;GO:0006817-ISS;GO:0030302-NAS;GO:0035434-IDA;GO:0035435-IEA;GO:0035435-IDA;GO:0035435-IBA;GO:0048250-IDA;GO:0071934-IEA;GO:0043209-IEA;GO:0043209-ISO;GO:0043209-IDA;GO:0055085-IEA;GO:1903874-IEA;GO:0005381-IMP;GO:000639…	extracellular exosome-N/A;extracellular exosome-ISO;cellular copper ion homeostasis-IMP;chloroplast-IDA;membrane-IEA;membrane-N/A;membrane-ISO;membrane-IDA;mitochondrial phosphate ion transmembrane transport-ISS;mitochondrial transport-IBA;integral component of membrane-IEA;integral component of membrane-IBA;phosphate ion transport-ISS;deoxynucleotide transport-NAS;copper ion transmembrane transp…	Cellular Component-N/A;Cellular Component-ISO;Biological Process-IMP;Cellular Component-IDA;Cellular Component-IEA;Cellular Component-N/A;Cellular Component-ISO;Cellular Component-IDA;Biological Process-ISS;Biological Process-IBA;Cellular Component-IEA;Cellular Component-IBA;Biological Process-ISS;Biological Process-NAS;Biological Process-IDA;Biological Process-IEA;Biological Process-IDA;Biologic…	18	GO:0005315;GO:0005375;GO:0005618;GO:0005758;GO:0005774;GO:0005887;GO:0006839;GO:0006878;GO:0009507;GO:0009651;GO:0015114;GO:0015317;GO:0031305;GO:0035434;GO:0035435;GO:0043209;GO:0070062;GO:1902600	inorganic phosphate transmembrane transporter activity;copper ion transmembrane transporter activity;cell wall;mitochondrial intermembrane space;vacuolar membrane;integral component of plasma membrane;mitochondrial transport;cellular copper ion homeostasis;chloroplast;response to salt stress;phosphate ion transmembrane transporter activity;phosphate:proton symporter activity;integral component of…	Molecular Function;Molecular Function;Cellular Component;Cellular Component;Cellular Component;Cellular Component;Biological Process;Biological Process;Cellular Component;Biological Process;Molecular Function;Molecular Function;Cellular Component;Biological Process;Biological Process;Cellular Component;Cellular Component;Biological Process			IPR023395;IPR018108;noIPR;noIPR;IPR018108;IPR018108;IPR018108;IPR023395
PermPBO_1_(paired)_contig_1060	CU17_BOMMORecName: Full=Larval cuticle protein LCP-17; Flags: Precursor	gcaaaagtgatggccaaaattacaaacacatttcatttaataacgctctgggtgatattgaccatcttcttcatcaccatgaccttgggcagccaattgtaaacgttcggcctcttgttgggcgccaatggcggcatgttcggcagcaatacgttcaaaagcactcaaatgtttgttagtggcacgaactacagcttcactttgattgggaccggtgagtggaacctcgggatgatgaactccagtggcatgctcttgagcaatgcgattgtataattggaaatgtttttgtttggctgctttaacagcttcactatcctccagctgatggcttaactgtggatggaaaccatgctcatcggctacatattgaacggtacgcacttgattcttgggatc…	696	4	3.0E-7	48.24%	swissprot	gi|3913391|sp|O02387.1|CU17_BOMMORecName: Full=Larval cuticle protein LCP-17 Flags: Precursor;gi|3121953|sp|Q25504.1|CU16_MANSERecName: Full=Larval cuticle protein 16/17 Flags: Precursor;gi|55976266|sp|P84252.1|CU168_IXORIRecName: Full=Cuticle protein 16.8 AltName: Full=Ir-ACP16.8;gi|55976265|sp|P84251.1|CU109_IXORIRecName: Full=Cuticle protein 10.9 AltName: Full=Ir-ACP10.9	Bombyx mori;Manduca sexta;Ixodes ricinus;Ixodes ricinus	3.0E-7;2.9E-5;3.3E-5;9.1E-4	143;110;161;102	107;100;61;61	52;46;30;30	48.60%;46.00%;49.18%;49.18%	74.83%;90.91%;37.89%;59.80%	46.12%;43.10%;26.29%;26.29%	1;1;1;1	-1;-1;-1;-1	3913391;3121953;55976266;55976265	O02387;Q25504;P84252;P84251	51.6026;45.4394;46.2098;40.817	gi|3913391|sp|O02387.1|CU17_BOMMORecName: Full=Larval cuticle protein LCP-17 Flags: Precursor	Bombyx mori	3.0E-7	143	107	52	48.60%	74.83%	46.12%	1	-1	3913391	O02387	516026	P84252;LCP16/17;P84252;P84251;P84252;P84251;LCP16/17;LCP17;LCP17;P84251;P84251;P84252	34613;7130;34613;34613;34613;34613;7130;7091;7091;34613;34613;34613			GO:0008061-IEA;GO:0042302-IEA	chitin binding-IEA;structural constituent of cuticle-IEA	Molecular Function-IEA;Molecular Function-IEA	1	GO:0042302	structural constituent of cuticle	Molecular Function			IPR000618;noIPR;noIPR;noIPR;noIPR;IPR000618
PermPBO_1_(paired)_contig_1062	UBCD6_DROMERecName: Full=Ubiquitin-conjugating enzyme E2-17 kDa; AltName: Full=E2 ubiquitin-conjugating enzyme 6; AltName: Full=Ubiquitin carrier protein; AltName: Full=Ubiquitin-protein ligase	ttgggctcctatatatatatatctatatattctgtactgtactgtctgcgcggaagggacgcgagcgagagtgaaaggagggattggtttttggtttatttattgtttgataattagcattttttataaaactgaatggattnnnnnnnnnnnnnnnnnnnnnnnnnnnnnnnnnnnnnnnnnnnnnnnnnnnnnnnnnnnnnnnnnnnnnnnnnnnnnnnnnnnnnnnnnnnnngcggcaacggcgaatggctaatcgatgaaactttgttctacacaagctttcactcgtttctcgtattcccgacgattttccttataaagttgggcagctgtcgaattagctggagaattaggatttggatcactcaataaagactgtattgaagttaatatagc…	862	20	1.2E-109	89.14%	swissprot	gi|14286180|sp|P25153.2|UBCD6_DROMERecName: Full=Ubiquitin-conjugating enzyme E2-17 kDa AltName: Full=E2 ubiquitin-conjugating enzyme 6 AltName: Full=Ubiquitin carrier protein AltName: Full=Ubiquitin-protein ligase;gi|33516970|sp|Q9Z255.1|UBE2A_MOUSERecName: Full=Ubiquitin-conjugating enzyme E2 A AltName: Full=E2 ubiquitin-conjugating enzyme A AltName: Full=RAD6 homolog A Short=HR6A Short=mHR6A A…	Drosophila melanogaster;Mus musculus/Homo sapiens;Rattus norvegicus/Homo sapiens/Mus musculus/Oryctolagus cuniculus/Bos taurus;Caenorhabditis elegans;Arabidopsis thaliana;Triticum aestivum;Medicago sativa;Arabidopsis thaliana;Ustilago maydis 521;Arabidopsis thaliana;Cryptococcus neoformans var. neoformans B-3501A/Cryptococcus neoformans var. neoformans JEC21;Dictyostelium discoideum;Schizosacchar…	1.2E-109;2.9E-96;3.7E-94;8.6E-92;7.1E-86;7.4E-86;9.5E-86;1.8E-85;6.9E-83;3.8E-81;1.8E-80;7.5E-80;6.0E-79;5.4E-78;7.7E-78;1.0E-77;5.1E-77;9.9E-77;2.9E-76;1.1E-75	151;152;152;192;152;152;152;152;185;150;169;151;151;151;151;151;151;151;151;168	151;151;151;151;149;149;149;149;151;150;151;149;149;151;151;151;151;151;149;149	151;142;140;142;137;136;136;137;133;133;133;131;129;129;128;128;127;130;126;129	100.00%;94.04%;92.72%;94.04%;91.95%;91.28%;91.28%;91.95%;88.08%;88.67%;88.08%;87.92%;86.58%;85.43%;84.77%;84.77%;84.11%;86.09%;84.56%;86.58%	100.00%;99.34%;99.34%;78.65%;98.03%;98.03%;98.03%;98.03%;81.62%;100.00%;89.35%;98.68%;98.68%;100.00%;100.00%;100.00%;100.00%;100.00%;98.68%;88.69%	52.55%;52.55%;52.55%;52.55%;51.86%;51.86%;51.86%;51.86%;52.55%;52.20%;52.55%;51.86%;51.86%;52.55%;52.55%;52.55%;52.55%;52.55%;51.86%;51.86%	1;1;1;1;1;1;1;1;1;1;1;1;1;1;1;1;1;1;1;1	-2;-2;-2;-2;-2;-2;-2;-2;-2;-2;-2;-2;-2;-2;-2;-2;-2;-2;-2;-2	14286180;33518639/33516970;52783815/52783814/108861918/52783808/52783816;1717853;136636;136640;464980;1174844;74703924;1174846;338819719/338819718;284018141;1174845;74655974;597439638;74654914;74670308;74659619;74664661;74659401	P25153;P49459/Q9Z255;P63148/P63149/P63146/Q32P99/P63147;P52478;P25865;P25866;P35130;P42745;Q4PFA5;P42746;P0CS17/P0CS16;Q553F3;P23566;Q58FS2;P52493;P78717;Q4WLA7;Q6C093;Q96UP5;Q6BU36	316.62;283.108;277.715;273.092;256.529;256.529;256.144;255.758;250.366;244.588;243.432;241.121;238.81;236.498;236.113;235.728;234.187;233.417;232.261;231.106	gi|14286180|sp|P25153.2|UBCD6_DROMERecName: Full=Ubiquitin-conjugating enzyme E2-17 kDa AltName: Full=E2 ubiquitin-conjugating enzyme 6 AltName: Full=Ubiquitin carrier protein AltName: Full=Ubiquitin-protein ligase	Drosophila melanogaster	1.2E-109	151	151	151	100.00%	100.00%	52.55%	1	-2	14286180	P25153	316.62	UBC2;Ubc6;Ubc6;UBE2B;ubc-1;UBC2;UBC2;UBC2;Ube2b;Ube2b;UBC2;Ube2b;UBC2;mus-8;Ubc6;UBC2;UBC2;uvsJ;Ube2b;Ube2b;UBC2;Ube2b;UBC2;Ube2b;Ube2b;uvsJ;UBE2B;Ube2b;Ube2b;uvsJ;UBC2;ubc2;UBE2B;mus-8;UBE2B;UBC2;UBE2B;UBE2B;uvsJ;UBC2;UBC2;Ube2b;Ube2b;UBE2B;UBE2B;uvsJ;ubc2;UBC2;UBC2;Ubc6;UBC2;UBC2;UBC2;UBC2;UBE2B;UBE2A;UBC2;Ube2b;UBC2;rhp6;UBE2B;Ube2b;UBC2;UBC2;UBC2;UBC2;UBE2A;Ube2b;Ube2b;UBC2;rhp6;Ube2b;UBC2;Ub…	140110;7227;7227;9606;6239;214684;214684;214684;10090;10116;3879;10090;284591;367110;7227;237631;284592;227321;10116;10090;5544;10116;3879;10116;10116;227321;9986;10116;10090;227321;283643;44689;9913;367110;9986;140110;9913;9986;227321;284591;284591;10116;10090;9913;9913;227321;44689;284591;3702;7227;284592;284591;5544;284591;9986;9606;284591;10116;284591;284812;9986;10116;3702;214684;284591;2845…			GO:0001666-IEP;GO:0001701-IEA;GO:0001701-ISO;GO:0001701-IGI;GO:0071894-IMP;GO:0071894-IEA;GO:0071894-IDA;GO:1990920-IMP;GO:1990920-IEA;GO:0042493-IEA;GO:0042493-ISO;GO:0042493-IDA;GO:0043066-IMP;GO:0043066-IEA;GO:0043066-ISO;GO:2000639-IMP;GO:2000639-IEA;GO:0042138-IEA;GO:0005515-IPI;GO:0031625-IEA;GO:0031625-ISO;GO:0031625-IDA;GO:0031625-IBA;GO:0031625-IPI;GO:0033523-IGI;GO:0060070-IMP;GO:006007…	response to hypoxia-IEP;in utero embryonic development-IEA;in utero embryonic development-ISO;in utero embryonic development-IGI;histone H2B conserved C-terminal lysine ubiquitination-IMP;histone H2B conserved C-terminal lysine ubiquitination-IEA;histone H2B conserved C-terminal lysine ubiquitination-IDA;proteasome localization to nuclear periphery-IMP;proteasome localization to nuclear periphery…	Biological Process-IEP;Biological Process-IEA;Biological Process-ISO;Biological Process-IGI;Biological Process-IMP;Biological Process-IEA;Biological Process-IDA;Biological Process-IMP;Biological Process-IEA;Biological Process-IEA;Biological Process-ISO;Biological Process-IDA;Biological Process-IMP;Biological Process-IEA;Biological Process-ISO;Biological Process-IMP;Biological Process-IEA;Biologic…	74	GO:0000422;GO:0000502;GO:0000722;GO:0000724;GO:0000781;GO:0000790;GO:0001666;GO:0001701;GO:0001741;GO:0002039;GO:0003697;GO:0005524;GO:0005654;GO:0005657;GO:0005829;GO:0005886;GO:0006344;GO:0006353;GO:0007288;GO:0008284;GO:0009411;GO:0010228;GO:0010390;GO:0010845;GO:0019904;GO:0030433;GO:0030435;GO:0031497;GO:0031571;GO:0031625;GO:0031939;GO:0032436;GO:0032456;GO:0032869;GO:0033128;GO:0033503;GO:…	autophagy of mitochondrion;proteasome complex;telomere maintenance via recombination;double-strand break repair via homologous recombination;chromosome, telomeric region;nuclear chromatin;response to hypoxia;in utero embryonic development;XY body;p53 binding;single-stranded DNA binding;ATP binding;nucleoplasm;replication fork;cytosol;plasma membrane;maintenance of chromatin silencing;DNA-template…	Biological Process;Cellular Component;Biological Process;Biological Process;Cellular Component;Cellular Component;Biological Process;Biological Process;Cellular Component;Molecular Function;Molecular Function;Molecular Function;Cellular Component;Cellular Component;Cellular Component;Cellular Component;Biological Process;Biological Process;Biological Process;Biological Process;Biological Process;…	EC:3.6.1.3;EC:3.6.1.15	Adenosinetriphosphatase;Nucleoside-triphosphate phosphatase	noIPR;IPR016135;IPR000608;noIPR;noIPR;IPR023313;IPR000608;IPR000608;IPR016135
PermPBO_1_(paired)_contig_1063	SOGA3_MOUSERecName: Full=Protein SOGA3; Flags: Precursor	aaaacgcaagagtaacaaagaaaaagatttaagtgtccaccatcgaatgaaataaatcaagaacctgtgagggatgcgcactgaacgaatcacgaatcgtttggaaatatgtcacaacttgttcgttgttataccgttcctggtnnnnnnnnnnnnnnnnnnnnnnnnnnnnnnnnnnnnnnnnnnnttgttggtgagtgaggagtggaggtgcaagtgagtgtttcgacgatcattattagagcaattagaaaagaaaagtacactgaaaaaagtgttacgcaactttgttcggaaattacaaagcgactcggaaaaaagtagccgcaaccacttaccgccagctaggcaacatctcatcggtgattgtgccttcttcttcggtcgtggctgttgttt…	2635	4	3.2E-8	62.58%	swissprot	gi|122063307|sp|Q6NZL0.2|SOGA3_MOUSERecName: Full=Protein SOGA3 Flags: Precursor;gi|74746351|sp|Q5TF21.1|SOGA3_HUMANRecName: Full=Protein SOGA3 Flags: Precursor;gi|384872711|sp|Q9Y4B5.5|MTCL1_HUMANRecName: Full=Microtubule cross-linking factor 1 AltName: Full=Coiled-coil domain-containing protein 165 AltName: Full=PAR-1-interacting protein AltName: Full=SOGA family member 2;gi|123784644|sp|Q3UHU5…	Mus musculus;Homo sapiens;Homo sapiens;Mus musculus	3.2E-8;4.0E-8;4.6E-7;3.3E-6	945;947;1905;1945	101;101;98;98	62;62;63;62	61.39%;61.39%;64.29%;63.27%	10.69%;10.67%;5.14%;5.04%	11.50%;11.50%;11.16%;11.16%	1;1;1;1	1;1;1;1	122063307;74746351;384872711;123784644	Q6NZL0;Q5TF21;Q9Y4B5;Q3UHU5	61.2326;60.8474;57.7658;55.0694	gi|122063307|sp|Q6NZL0.2|SOGA3_MOUSERecName: Full=Protein SOGA3 Flags: Precursor	Mus musculus	3.2E-8	945	101	62	61.39%	10.69%	11.50%	1	1	122063307	Q6NZL0	612326	Mtcl1;MTCL1;MTCL1;MTCL1;SOGA3;Soga3;MTCL1;MTCL1;Mtcl1;SOGA3;MTCL1;MTCL1;MTCL1;Mtcl1;MTCL1;MTCL1;MTCL1;MTCL1;MTCL1;Soga3;MTCL1;Mtcl1;MTCL1;Mtcl1;Mtcl1;MTCL1;MTCL1;MTCL1;MTCL1;MTCL1;MTCL1;MTCL1;MTCL1;MTCL1;SOGA3;Mtcl1;MTCL1;MTCL1;Mtcl1;MTCL1;Mtcl1;MTCL1;MTCL1;MTCL1;Soga3;MTCL1;Mtcl1;MTCL1;MTCL1;MTCL1;MTCL1;MTCL1;Mtcl1;MTCL1;MTCL1;MTCL1;MTCL1;Mtcl1;MTCL1;Mtcl1;MTCL1;Mtcl1;Mtcl1;MTCL1;Mtcl1;Soga3;Sog…	10090;9606;9606;9606;9606;10090;9606;9606;10090;9606;9606;9606;9606;10090;9606;9606;9606;9606;9606;10090;9606;10090;9606;10090;10090;9606;9606;9606;9606;9606;9606;9606;9606;9606;9606;10090;9606;9606;10090;9606;10090;9606;9606;9606;10090;9606;10090;9606;9606;9606;9606;9606;10090;9606;9606;9606;9606;10090;9606;10090;9606;10090;10090;9606;10090;10090;10090;10090;10090;9606;9606;9606;10090;10090;1009…			GO:0005515-IPI;GO:0005856-IEA;GO:0005856-ISO;GO:0005856-IDA;GO:0045197-ISS;GO:0045197-IDA;GO:0045197-IBA;GO:0005737-IEA;GO:0001578-ISS;GO:0001578-IDA;GO:0001578-IBA;GO:0003723-N/A;GO:0005615-IEA;GO:0010506-IEA;GO:0016020-IEA;GO:0016021-IEA;GO:0030496-IEA;GO:0030496-ISO;GO:0030496-IDA;GO:0097427-ISS;GO:0097427-IDA;GO:0097427-IBA;GO:0016324-IEA;GO:2000576-ISS;GO:2000576-IDA;GO:0016327-ISS;GO:001632…	protein binding-IPI;cytoskeleton-IEA;cytoskeleton-ISO;cytoskeleton-IDA;establishment or maintenance of epithelial cell apical/basal polarity-ISS;establishment or maintenance of epithelial cell apical/basal polarity-IDA;establishment or maintenance of epithelial cell apical/basal polarity-IBA;cytoplasm-IEA;microtubule bundle formation-ISS;microtubule bundle formation-IDA;microtubule bundle formati…	Molecular Function-IPI;Cellular Component-IEA;Cellular Component-ISO;Cellular Component-IDA;Biological Process-ISS;Biological Process-IDA;Biological Process-IBA;Cellular Component-IEA;Biological Process-ISS;Biological Process-IDA;Biological Process-IBA;Molecular Function-N/A;Cellular Component-IEA;Biological Process-IEA;Cellular Component-IEA;Cellular Component-IEA;Cellular Component-IEA;Cellular…	5	GO:0008017;GO:0009987;GO:0045298;GO:0050789;GO:0098590	microtubule binding;cellular process;tubulin complex;regulation of biological process;plasma membrane region	Molecular Function;Biological Process;Cellular Component;Biological Process;Cellular Component			noIPR;noIPR;noIPR;noIPR
PermPBO_1_(paired)_contig_1064	ATFC_BOMMORecName: Full=Activating transcription factor of chaperone	aaaatggtggtgcagttaaataatgacgtctatatcgttcaactggcaaaataaattcgataaccttgttttagacggtcatgtcaaaagtgctaaattaaacgaatagacaaattccatttttatcgtaagtcaaatanncaaatacgtgacactttgtaaagaaatcgtaaataaaatacaaaatattatggaacatggggacatcataaatacgataaattttgcataacgacatatgaatttgattttaaaataggattggacagaaataataaacaaaatattgatgattatttaaaaaaattaagtgttcttcccgaatctacattttcttctttgcgtaaaactctcgaataagggtctttaaatatttggcttcacgtttacgttcggcca…	1725	9	4.0E-17	65.57%	swissprot	gi|74942162|sp|Q9GPH3.1|ATFC_BOMMORecName: Full=Activating transcription factor of chaperone;gi|81906293|sp|Q9ES19.1|ATF4_RATRecName: Full=Cyclic AMP-dependent transcription factor ATF-4 Short=cAMP-dependent transcription factor ATF-4 AltName: Full=Activating transcription factor 4 Short=rATF-4;gi|341940253|sp|Q06507.2|ATF4_MOUSERecName: Full=Cyclic AMP-dependent transcription factor ATF-4 Short=…	Bombyx mori;Rattus norvegicus;Mus musculus;Homo sapiens;Bos taurus;Danio rerio;Homo sapiens;Mus musculus;Rattus norvegicus	4.0E-17;1.7E-8;1.8E-8;3.8E-8;1.2E-7;1.3E-7;3.0E-6;4.3E-6;4.5E-6	236;347;349;351;348;339;282;283;281	83;62;62;62;62;68;67;67;67	59;42;42;41;41;43;42;42;42	71.08%;67.74%;67.74%;66.13%;66.13%;63.24%;62.69%;62.69%;62.69%	35.17%;17.87%;17.77%;17.66%;17.82%;20.06%;23.76%;23.67%;23.84%	14.43%;10.78%;10.78%;10.78%;10.78%;11.83%;11.65%;11.65%;11.65%	1;1;1;1;1;1;1;1;1	-3;-3;-3;-3;-3;-3;-3;-3;-3	74942162;81906293;341940253;116241262;117949324;82202200;308153647;13123973;68564951	Q9GPH3;Q9ES19;Q06507;P18848;Q3ZCH6;Q6NW59;Q9Y2D1;O70191;Q6P788	84.3445;60.077;60.077;58.9214;57.3806;57.3806;52.7582;52.373;51.9878	gi|74942162|sp|Q9GPH3.1|ATFC_BOMMORecName: Full=Activating transcription factor of chaperone	Bombyx mori	4.0E-17	236	83	59	71.08%	35.17%	14.43%	1	-3	74942162	Q9GPH3	843445	ATF4;ATF4;Atf5;ATF4;Atf5;Atf4;ATF5;Atf5;ATF5;ATF5;ATFC;Atf4;Atf5;Atf4;ATF4;ATF4;Atf4;atf4;Atf4;Atf5;ATF4;Atf4;ATF4;Atf4;ATF5;ATF4;Atf4;Atf5;ATF4;Atf4;ATF4;Atf5;ATF5;Atf4;Atf4;Atf4;atf4;Atf5;Atf4;ATF4;Atf4;Atf4;Atf5;atf4;ATF4;Atf4;ATF5;Atf5;ATF4;ATF4;ATF5;ATF5;Atf4;Atf5;Atf4;Atf4;Atf5;Atf5;ATF4;ATF4;Atf4;ATF4;Atf4;ATF4;ATF5;ATF4;ATF5;Atf5;Atf5;ATF4;atf4;ATF4;Atf4;ATF5;ATF5;ATF4;ATF4;Atf4;ATF4;ATF4…	9913;9606;10116;9913;10116;10116;9606;10116;9606;9606;7091;10090;10090;10116;9913;9913;10116;7955;10116;10090;9606;10090;9913;10090;9606;9606;10116;10090;9606;10116;9913;10090;9606;10116;10116;10116;7955;10090;10116;9606;10116;10116;10090;7955;9913;10090;9606;10116;9913;9606;9606;9606;10116;10090;10090;10090;10090;10116;9606;9606;10116;9913;10116;9606;9606;9606;9606;10090;10090;9606;7955;9606;101…			GO:0043065-TAS;GO:0043065-IBA;GO:0048511-IEA;GO:0005829-IEA;GO:0005829-ISO;GO:0005829-IDA;GO:0043066-IMP;GO:0043066-IEA;GO:0043066-ISO;GO:0043066-IDA;GO:0051726-ISO;GO:0051726-IDA;GO:0010575-IMP;GO:0010575-IEA;GO:0010575-ISO;GO:0032922-IMP;GO:0032922-IEA;GO:0032922-ISS;GO:0032922-ISO;GO:0031072-IPI;GO:0036003-IC;GO:1903351-IMP;GO:1903351-IEA;GO:1903351-ISO;GO:0006351-IEA;GO:0008134-IEA;GO:0008134…	positive regulation of apoptotic process-TAS;positive regulation of apoptotic process-IBA;rhythmic process-IEA;cytosol-IEA;cytosol-ISO;cytosol-IDA;negative regulation of apoptotic process-IMP;negative regulation of apoptotic process-IEA;negative regulation of apoptotic process-ISO;negative regulation of apoptotic process-IDA;regulation of cell cycle-ISO;regulation of cell cycle-IDA;positive regul…	Biological Process-TAS;Biological Process-IBA;Biological Process-IEA;Cellular Component-IEA;Cellular Component-ISO;Cellular Component-IDA;Biological Process-IMP;Biological Process-IEA;Biological Process-ISO;Biological Process-IDA;Biological Process-ISO;Biological Process-IDA;Biological Process-IMP;Biological Process-IEA;Biological Process-ISO;Biological Process-IMP;Biological Process-IEA;Biologic…	36	GO:0000978;GO:0001046;GO:0001076;GO:0001077;GO:0001085;GO:0005654;GO:0005737;GO:0005813;GO:0006094;GO:0006520;GO:0007214;GO:0008022;GO:0010575;GO:0019901;GO:0032590;GO:0032922;GO:0034198;GO:0034399;GO:0036091;GO:0036499;GO:0042149;GO:0042789;GO:0043267;GO:0043522;GO:0043525;GO:0045943;GO:0061395;GO:0070059;GO:1903204;GO:1903351;GO:1990037;GO:1990440;GO:1990589;GO:1990590;GO:1990617;GO:1990737	RNA polymerase II proximal promoter sequence-specific DNA binding;core promoter sequence-specific DNA binding;transcription factor activity, RNA polymerase II transcription factor binding;transcriptional activator activity, RNA polymerase II proximal promoter sequence-specific DNA binding;RNA polymerase II transcription factor binding;nucleoplasm;cytoplasm;centrosome;gluconeogenesis;cellular amin…	Molecular Function;Molecular Function;Molecular Function;Molecular Function;Molecular Function;Cellular Component;Cellular Component;Cellular Component;Biological Process;Biological Process;Biological Process;Molecular Function;Biological Process;Molecular Function;Cellular Component;Biological Process;Biological Process;Cellular Component;Biological Process;Biological Process;Biological Process;…			noIPR;noIPR;noIPR;noIPR;noIPR;IPR004827;IPR004827;noIPR;noIPR
PermPBO_1_(paired)_contig_1065	---NA---	cttcaacactcgattgcattggtcggcaatttaatggccataatcaggttctggtatttcaggataaactggcatttgtggcttctttggtgttggtggtggtatactagtgtaagaccaaggcagttgtcctctaagttcttcactaatcctctgattttgttggggtagaggtgagaaaccatcattataacggctattcaaaggagaaattggtgataattcttcatgatatgaaggtgatctggatggagttggtggatacaatggtgtttttggctgttgttgttgttgttgctgaggataatttagtctatccggatgggtttctgtattacgatatgtcacttgttcatttgttggagtgtaaacagtgggtgttgtaatgggagctgtggg…	1421																																														noIPR;noIPR
PermPBO_1_(paired)_contig_1066	ATPB2_DROMERecName: Full=Sodium/potassium-transporting ATPase subunit beta-2; AltName: Full=Protein nervana 2; AltName: Full=Sodium/potassium-dependent ATPase subunit beta-2	ctcaaatcctagtgtccgttcgtcttttgtatctcagattcgttgtcattgcgtagaacgcctacgctgcgatttcaaaagtcataaattcacgcaaccttttacgtttgacggattatcgtcctcagcgtggtacccaccacactcgttcacgcgtcaaggacttattttttactttcgccatgccgaccgttnnnnnnnnnnnnnnnnnnnnnnnnnnnnnnnnnnnnnnnnccagagaggccaaagaagaaatccctaaaacagatggtctatgacagtgaaacccagcaatattttggcagaacggtagaaagttgggcaaaaattggcgttttctacacagcattttatggtgtcttagcggcgctggtagccatttgtatatgggctttcttc…	1215	20	0.0E0	50.37%	swissprot	gi|12643737|sp|Q24048.2|ATPB2_DROMERecName: Full=Sodium/potassium-transporting ATPase subunit beta-2 AltName: Full=Protein nervana 2 AltName: Full=Sodium/potassium-dependent ATPase subunit beta-2;gi|114389|sp|P25169.1|AT1B1_ARTSFRecName: Full=Sodium/potassium-transporting ATPase subunit beta AltName: Full=Sodium/potassium-dependent ATPase beta subunit;gi|12643736|sp|Q24046.2|ATPB1_DROMERecName: F…	Drosophila melanogaster;Artemia franciscana;Drosophila melanogaster;Caenorhabditis elegans;Caenorhabditis briggsae;Caenorhabditis elegans;Ovis aries;Tetronarce californica;Macaca fascicularis;Sus scrofa;Homo sapiens;Cavia porcellus;Pongo abelii/Pan troglodytes;Rattus norvegicus;Canis lupus familiaris;Mus musculus;Mus musculus;Oryctolagus cuniculus;Anguilla anguilla;Homo sapiens	0.0E0;1.4E-102;3.0E-80;3.2E-52;1.5E-49;1.9E-48;6.5E-29;3.9E-27;4.2E-27;1.5E-26;2.4E-26;3.1E-26;3.7E-26;7.4E-26;1.1E-25;3.3E-25;2.9E-24;2.9E-24;3.4E-24;6.8E-24	323;315;309;320;326;317;303;305;303;303;303;306;303;304;303;304;290;303;303;290	304;305;306;299;306;304;323;316;323;323;323;323;323;323;323;323;306;323;297;306	288;198;184;159;163;160;149;143;148;146;147;145;147;148;147;149;130;142;132;128	94.74%;64.92%;60.13%;53.18%;53.27%;52.63%;46.13%;45.25%;45.82%;45.20%;45.51%;44.89%;45.51%;45.82%;45.51%;46.13%;42.48%;43.96%;44.44%;41.83%	94.12%;96.83%;99.03%;93.44%;93.87%;95.90%;106.60%;103.61%;106.60%;106.60%;106.60%;105.56%;106.60%;106.25%;106.60%;106.25%;105.52%;106.60%;98.02%;105.52%	75.06%;75.31%;75.56%;73.83%;75.56%;75.06%;79.75%;78.02%;79.75%;79.75%;79.75%;79.75%;79.75%;79.75%;79.75%;79.75%;75.56%;79.75%;73.33%;75.56%	1;1;1;1;1;1;1;1;1;1;1;1;1;1;1;1;1;1;1;1	1;1;1;1;1;1;1;1;1;1;1;1;1;1;1;1;1;1;1;1	12643737;114389;12643736;75018546;298351582;75028508;114396;114397;75075827;1703469;114392;81872649;156630461/75054928;114395;114390;114393;1352004;75056390;1703468;125987795	Q24048;P25169;Q24046;Q93235;A8X4W9;Q9XUY5;P05028;P05029;Q4R4V5;P05027;P05026;Q9JM72;Q5R8S8/A5A6J8;P07340;P06583;P14094;P14231;Q9TT37;P51165;P14415	575.859;309.686;252.292;180.259;173.326;170.244;117.857;112.849;112.849;111.309;110.538;110.538;110.153;109.383;108.997;107.457;104.76;104.76;104.76;103.605	gi|12643737|sp|Q24048.2|ATPB2_DROMERecName: Full=Sodium/potassium-transporting ATPase subunit beta-2 AltName: Full=Protein nervana 2 AltName: Full=Sodium/potassium-dependent ATPase subunit beta-2	Drosophila melanogaster	0.0E0	323	304	288	94.74%	94.12%	75.06%	1	1	12643737	Q24048	575859	ATP1B1;ATP1B1;ATP1B1;Atp1b1;ATP1B1;Atp1b1;ATP1B1;Atp1b1;ATP1B2;Atp1b1;Atp1b1;Atp1b1;ATP1B1;Atp1b1;nkb-1;ATP1B1;ATP1B1;ATP1B1;ATP1B1;ATP1B1;ATP1B1;Atp1b1;ATP1B1;nkb-1;ATP1B1;ATP1B1;Atp1b2;nkb-3;nrv2;Atp1b1;ATP1B1;Atp1b1;ATP1B1;atp1b1;ATP1B1;ATP1B1;Atp1b1;Atp1b2;atp1b1;ATP1B1;Atp1b1;nrv2;nkb-3;ATP1B1;ATP1B1;Atp1b1;nrv1;Atp1b1;ATP1B2;ATP1B1;ATP1B1;ATP1B1;ATP1B1;nrv2;ATP1B1;ATP1B1;ATP1B1;nrv1;ATP1B1;…	9606;9940;9615;10090;9606;10116;9598;10090;9606;10090;10090;10090;9986;10116;6239;9601;9823;9606;9606;9940;9598;10116;9940;6239;9823;9615;10090;6238;7227;10090;9598;10116;9940;7936;9601;10141;10090;10090;7936;9601;10116;7227;6239;9986;9598;10116;7227;10090;9606;9606;9606;9598;9601;7227;9823;9823;9601;7227;9940;9598;9606;10116;9598;7936;10141;7227;10090;9823;9986;9598;9823;9598;9598;10090;9823;722…			GO:0001666-IEA;GO:0001666-IDA;GO:0007605-IMP;GO:0005901-IEA;GO:0005901-IDA;GO:0098655-IEA;GO:0019991-IMP;GO:0016323-IEA;GO:0016323-ISO;GO:0016323-IDA;GO:0035159-IMP;GO:0050998-IPI;GO:0016324-IEA;GO:0016324-ISO;GO:0016324-IDA;GO:0016887-IEA;GO:0016887-ISO;GO:0016887-IDA;GO:1903281-IMP;GO:1903281-IEA;GO:1903281-ISS;GO:1903281-ISO;GO:0030424-IDA;GO:0035158-IMP;GO:0060048-IMP;GO:0060048-IEA;GO:006004…	response to hypoxia-IEA;response to hypoxia-IDA;sensory perception of sound-IMP;caveola-IEA;caveola-IDA;cation transmembrane transport-IEA;septate junction assembly-IMP;basolateral plasma membrane-IEA;basolateral plasma membrane-ISO;basolateral plasma membrane-IDA;regulation of tube length, open tracheal system-IMP;nitric-oxide synthase binding-IPI;apical plasma membrane-IEA;apical plasma membran…	Biological Process-IEA;Biological Process-IDA;Biological Process-IMP;Cellular Component-IEA;Cellular Component-IDA;Biological Process-IEA;Biological Process-IMP;Cellular Component-IEA;Cellular Component-ISO;Cellular Component-IDA;Biological Process-IMP;Molecular Function-IPI;Cellular Component-IEA;Cellular Component-ISO;Cellular Component-IDA;Molecular Function-IEA;Molecular Function-ISO;Molecula…	18	GO:0005391;GO:0005890;GO:0005918;GO:0006813;GO:0006814;GO:0006875;GO:0008016;GO:0010959;GO:0019899;GO:0030424;GO:0035158;GO:0043167;GO:0044093;GO:0050794;GO:0061343;GO:0098590;GO:0098662;GO:1904064	sodium:potassium-exchanging ATPase activity;sodium:potassium-exchanging ATPase complex;septate junction;potassium ion transport;sodium ion transport;cellular metal ion homeostasis;regulation of heart contraction;regulation of metal ion transport;enzyme binding;axon;regulation of tube diameter, open tracheal system;ion binding;positive regulation of molecular function;regulation of cellular proces…	Molecular Function;Cellular Component;Cellular Component;Biological Process;Biological Process;Biological Process;Biological Process;Biological Process;Molecular Function;Cellular Component;Biological Process;Molecular Function;Biological Process;Biological Process;Biological Process;Cellular Component;Biological Process;Biological Process	EC:3.6.1.3;EC:3.6.3.12;EC:3.6.3.9;EC:3.6.1.15	Adenosinetriphosphatase;Potassium-transporting ATPase;Sodium/potassium-exchanging ATPase;Nucleoside-triphosphate phosphatase	IPR000402;IPR038702;IPR000402;noIPR
PermPBO_1_(paired)_contig_1067	POL_FFVRecName: Full=Pro-Pol polyprotein; AltName: Full=Pr125Pol; Contains: RecName: Full=Protease/Reverse transcriptase/ribonuclease H; AltName: Full=p87Pro-RT-RNaseH; Contains: RecName: Full=Protease/Reverse transcriptase; AltName: Full=p65Pro-RT; Contains: RecName: Full=Ribonuclease H; Short=RNase H; Contains: RecName: Full=Integrase; Short=IN; AltName: Full=p42In	aaaggtaaggacaacgtagtggccgatatgctatcccgcctgcccacagtagacgaactggaaatggaccaagtgtttgagttcgaaacgacggaattcgagagcgacgaatacaaggagataagggatgaaatagaaaagaatcaagaacggctacctgatttgcgcatagttggaaatatgatatttaagaaggggttgaactctgacattcctgaattgcaagaatttcaatggaagttgtgggtcccgaaatctttgacacaaagtctaatagaacaagcccatgataaaacgacatcagctcatggaggcatatcaaaaacgctacatcgactgagagaaaaatattattggccgaagatggcagctcaggtcagaaaatatgtgacaagttgt…	539	20	9.0E-11	50.21%	swissprot	gi|82281205|sp|O93209.1|POL_FFVRecName: Full=Pro-Pol polyprotein AltName: Full=Pr125Pol Contains: RecName: Full=Protease/Reverse transcriptase/ribonuclease H AltName: Full=p87Pro-RT-RNaseH Contains: RecName: Full=Protease/Reverse transcriptase AltName: Full=p65Pro-RT Contains: RecName: Full=Ribonuclease H Short=RNase H Contains: RecName: Full=Integrase Short=IN AltName: Full=p42In;gi|110282985|sp…	Feline foamy virus;Macaque simian foamy virus;Simian foamy virus (TYPE 3 / STRAIN LK3);Human spumaretrovirus;Drosophila melanogaster;Pan troglodytes foamy virus;Schizosaccharomyces pombe 972h-/Schizosaccharomyces pombe 972h-/Schizosaccharomyces pombe 972h-/Schizosaccharomyces pombe 972h-;Schizosaccharomyces pombe 972h-/Schizosaccharomyces pombe 972h-;Schizosaccharomyces pombe 972h-;Schizosaccharo…	9.0E-11;1.9E-9;2.4E-7;3.0E-7;3.1E-7;3.4E-7;6.5E-6;6.5E-6;6.9E-6;7.0E-6;1.0E-4;1.0E-4;1.0E-4;2.3E-4;2.4E-4;3.7E-4;3.7E-4;3.9E-4;5.1E-4;6.6E-4	1156;1149;1143;1143;1237;1146;1333;1333;1333;1333;1547;518;1498;1840;499;522;522;522;518;1003	99;91;91;97;91;97;196;196;196;196;69;88;69;109;49;50;50;50;89;68	54;45;43;49;47;49;86;86;86;86;37;41;37;46;28;29;29;29;41;35	54.55%;49.45%;47.25%;50.52%;51.65%;50.52%;43.88%;43.88%;43.88%;43.88%;53.62%;46.59%;53.62%;42.20%;57.14%;58.00%;58.00%;58.00%;46.07%;51.47%	8.56%;7.92%;7.96%;8.49%;7.36%;8.46%;14.70%;14.70%;14.70%;14.70%;4.46%;16.99%;4.61%;5.92%;9.82%;9.58%;9.58%;9.58%;17.18%;6.78%	55.10%;50.65%;50.65%;53.99%;50.65%;53.99%;109.09%;109.09%;109.09%;109.09%;38.40%;48.98%;38.40%;60.67%;27.27%;27.83%;27.83%;27.83%;49.54%;37.85%	1;1;1;1;1;1;1;1;1;1;1;1;1;1;1;1;1;1;1;1	1;1;1;1;1;1;1;1;1;1;1;1;1;1;1;1;1;1;1;1	82281205;110282985;110282986;110282984;130407;75651203;558446106/558446122/558446108/558446112;558446120/558446118;28380144;558446110/558446114/558446116/558446103;134034966;189040862;146291076;166218825;189040814;75076383;296439336;75055073;81890508;38258172	O93209;P23074;P27401;P14350;P10394;Q87040;P0CT37/P0CT40/P0CT35/P0CT34;P0CT42/P0CT43;Q9UR07;P0CT39/P0CT41/P0CT38/P0CT36;Q99315;Q8K259;Q7LHG5;Q5DTZ0;A4FUB7;Q4R6I1;Q9NXP7;Q5RBK0;Q66H30;Q8I7P9	63.1586;59.3066;53.1434;52.7582;52.7582;52.7582;48.9062;48.9062;48.9062;48.9062;45.4394;45.0542;45.4394;44.2838;44.2838;43.5134;43.5134;43.5134;43.1282;43.1282	gi|82281205|sp|O93209.1|POL_FFVRecName: Full=Pro-Pol polyprotein AltName: Full=Pr125Pol Contains: RecName: Full=Protease/Reverse transcriptase/ribonuclease H AltName: Full=p87Pro-RT-RNaseH Contains: RecName: Full=Protease/Reverse transcriptase AltName: Full=p65Pro-RT Contains: RecName: Full=Ribonuclease H Short=RNase H Contains: RecName: Full=Integrase Short=IN AltName: Full=p42In	Feline foamy virus	9.0E-11	1156	99	54	54.55%	8.56%	55.10%	1	1	82281205	O93209	631586	Tf2-9;Tf2-11;Tf2-1;pol;TY3B-I;Tf2-12;TY3B-I;pol;Tf2-7;pol;Tf2-2;Tf2-8;TY3B-I;TY3B-G;pol;pol;pol;Tf2-11;Tf2-2;pol;pol;pol;pol;Tf2-4;Tf2-8;pol;pol;TY3B-G;pol;Tf2-3;TY3B-I;TY3B-G;Tf2-6;pol;pol;Tf2-6;Tf2-9;pol;pol;Tf2-9;pol;Nynrin;Tf2-4;Tf2-6;pol;TY3B-G;Tf2-12;pol;pol;POL;Gin1;Tf2-2;TY3B-I;Tf2-8;GIN1;TY3B-I;Tf2-12;Tf2-7;pol;Tf2-5;pol;Tf2-5;Tf2-11;Tf2-9;TY3B-I;TY3B-I;Tf2-2;pol;Tf2-6;pol;Tf2-11;Tf2-5;T…	284812;284812;284812;11644;559292;284812;559292;338478;284812;11644;284812;284812;559292;559292;53182;298339;53182;284812;284812;11644;298339;11644;53182;284812;284812;11644;338478;559292;11963;284812;559292;559292;284812;338478;53182;284812;284812;11963;11963;284812;53182;10090;284812;284812;11644;559292;284812;298339;338478;7227;10090;284812;559292;284812;9606;559292;284812;284812;11644;284812;…			GO:0003887-IEA;GO:0003887-ISS;GO:0075732-IEA;GO:0003964-IEA;GO:0003964-ISS;GO:0003964-NAS;GO:0003723-IEA;GO:0003723-ISS;GO:0003824-IEA;GO:0046872-IEA;GO:0004518-IEA;GO:0016020-IEA;GO:0004519-IEA;GO:0019012-IEA;GO:0016021-IEA;GO:0016740-IEA;GO:0071897-IEA;GO:0075713-IEA;GO:0016787-IEA;GO:0004190-IEA;GO:0008152-IEA;GO:0008150-ND;GO:0008270-IEA;GO:0046718-IEA;GO:0008233-IEA;GO:0008233-ISS;GO:0006278…	DNA-directed DNA polymerase activity-IEA;DNA-directed DNA polymerase activity-ISS;viral penetration into host nucleus-IEA;RNA-directed DNA polymerase activity-IEA;RNA-directed DNA polymerase activity-ISS;RNA-directed DNA polymerase activity-NAS;RNA binding-IEA;RNA binding-ISS;catalytic activity-IEA;metal ion binding-IEA;nuclease activity-IEA;membrane-IEA;endonuclease activity-IEA;virion-IEA;integ…	Molecular Function-IEA;Molecular Function-ISS;Biological Process-IEA;Molecular Function-IEA;Molecular Function-ISS;Molecular Function-NAS;Molecular Function-IEA;Molecular Function-ISS;Molecular Function-IEA;Molecular Function-IEA;Molecular Function-IEA;Cellular Component-IEA;Molecular Function-IEA;Cellular Component-IEA;Cellular Component-IEA;Molecular Function-IEA;Biological Process-IEA;Biologic…	3	GO:0005488;GO:0016787;GO:0090304	binding;hydrolase activity;nucleic acid metabolic process	Molecular Function;Molecular Function;Biological Process			noIPR;noIPR;IPR015416;noIPR
PermPBO_1_(paired)_contig_1068	ZASP_DROMERecName: Full=PDZ and LIM domain protein Zasp; AltName: Full=Z band alternatively spliced PDZ-motif protein	ttttctttgtatccatgatgtatgtgtgctatgttgaagtttcttttgtaggtagcgccgcaggatctatgtggattgtgcagcttttctgatatccacttcggatggcacaatgggggctcgtacttcaatgccccgcattggttgtcggtccaagtgatgtactactttgtaaacttcactcctattcaagtcaattttcttttctggtttttgatacttcatgaagttgactcccaaagtggaaccggtaataagctcagcttgagcacttaatgtctcagcaatgaattcatcattgtaggcatctttgggtcgataccaacgacgaccaccaggcaacaccaatggacgatctgaggctggtgtaaggggtccaaaggcgcgtttcgaacgttt…	1118	1	8.9E-5	68.52%	swissprot	gi|313471772|sp|A1ZA47.2|ZASP_DROMERecName: Full=PDZ and LIM domain protein Zasp AltName: Full=Z band alternatively spliced PDZ-motif protein	Drosophila melanogaster	8.9E-5	2194	54	37	68.52%	2.46%	14.49%	1	-3	313471772	A1ZA47	48521	gi|313471772|sp|A1ZA47.2|ZASP_DROMERecName: Full=PDZ and LIM domain protein Zasp AltName: Full=Z band alternatively spliced PDZ-motif protein	Drosophila melanogaster	8.9E-5	2194	54	37	68.52%	2.46%	14.49%	1	-3	313471772	A1ZA47	48521	Zasp52;Zasp52;Zasp52;Zasp52;Zasp52;Zasp52;Zasp52;Zasp52;Zasp52;Zasp52;Zasp52;Zasp52;Zasp52;Zasp52;Zasp52;Zasp52;Zasp52;Zasp52;Zasp52;Zasp52;Zasp52;Zasp52;Zasp52;Zasp52;Zasp52;Zasp52;Zasp52;Zasp52;Zasp52;Zasp52;Zasp52;Zasp52;Zasp52;Zasp52;Zasp52;Zasp52;Zasp52;Zasp52;Zasp52;Zasp52	7227;7227;7227;7227;7227;7227;7227;7227;7227;7227;7227;7227;7227;7227;7227;7227;7227;7227;7227;7227;7227;7227;7227;7227;7227;7227;7227;7227;7227;7227;7227;7227;7227;7227;7227;7227;7227;7227;7227;7227			GO:0005856-IEA;GO:0030239-IMP;GO:0005737-IEA;GO:0001952-IMP;GO:0003779-IPI;GO:0005915-IDA;GO:0046872-IEA;GO:0045178-IDA;GO:0005925-IDA;GO:0001725-IDA;GO:0005927-IDA;GO:0045177-IDA;GO:0061061-IMP;GO:0015629-IDA;GO:0016323-IDA;GO:0030018-IDA;GO:0031252-IDA;GO:0042805-IPI;GO:0051371-IMP;GO:0051371-IPI	cytoskeleton-IEA;myofibril assembly-IMP;cytoplasm-IEA;regulation of cell-matrix adhesion-IMP;actin binding-IPI;zonula adherens-IDA;metal ion binding-IEA;basal part of cell-IDA;focal adhesion-IDA;stress fiber-IDA;muscle tendon junction-IDA;apical part of cell-IDA;muscle structure development-IMP;actin cytoskeleton-IDA;basolateral plasma membrane-IDA;Z disc-IDA;cell leading edge-IDA;actinin binding…	Cellular Component-IEA;Biological Process-IMP;Cellular Component-IEA;Biological Process-IMP;Molecular Function-IPI;Cellular Component-IDA;Molecular Function-IEA;Cellular Component-IDA;Cellular Component-IDA;Cellular Component-IDA;Cellular Component-IDA;Cellular Component-IDA;Biological Process-IMP;Cellular Component-IDA;Cellular Component-IDA;Cellular Component-IDA;Cellular Component-IDA;Molecula…							noIPR;IPR017351;noIPR
PermPBO_1_(paired)_contig_1069	COX41_AOTAZRecName: Full=Cytochrome c oxidase subunit 4 isoform 1, mitochondrial; AltName: Full=Cytochrome c oxidase polypeptide IV; AltName: Full=Cytochrome c oxidase subunit IV isoform 1; Short=COX IV-1	gaaaaatttcgatcacatacctttacaatggctctacgcgttcttaacatggctttgcgccgtcaattggctgcccaattgccccgtacatctcaagtaggcagcgtagcctctgtccacaccttggacaaaattggcaaacgcgaaattgttggctatggctggaacggcaccgcctgctatgttgaccgtgtcgactaccccatgcccccagttcgcttccgtgagccaaccaacgaaatcaacaacttgcgtgaaaaggagaagcaagattggaagaaattgagcatggaagaaaagaaggctctttaccgtgccagtttctgccaaacttttgccgaattgaaggctccaagcggtgaatggaaaatgcatttgggcatgggtttgttgttcgca…	786	20	3.7E-35	57.96%	swissprot	gi|5921890|sp|O46584.1|COX41_AOTAZRecName: Full=Cytochrome c oxidase subunit 4 isoform 1, mitochondrial AltName: Full=Cytochrome c oxidase polypeptide IV AltName: Full=Cytochrome c oxidase subunit IV isoform 1 Short=COX IV-1;gi|5921897|sp|O46585.1|COX41_PITPIRecName: Full=Cytochrome c oxidase subunit 4 isoform 1, mitochondrial AltName: Full=Cytochrome c oxidase polypeptide IV AltName: Full=Cytoch…	Aotus azarai;Pithecia pithecia;Thunnus obesus;Thunnus obesus;Theropithecus gelada;Gorilla gorilla gorilla;Rattus norvegicus;Pongo pygmaeus;Perodicticus potto edwarsi;Homo sapiens;Pan troglodytes;Hylobates agilis;Mus musculus;Bos taurus;Oryctolagus cuniculus;Homo sapiens;Rattus norvegicus;Mus musculus;Saimiri sciureus;Mandrillus sphinx	3.7E-35;5.6E-35;1.4E-33;1.1E-32;1.9E-32;1.3E-31;3.8E-31;5.4E-31;6.0E-31;7.4E-31;8.2E-31;2.8E-30;6.0E-30;2.1E-29;8.3E-29;2.9E-28;1.6E-25;1.7E-25;1.2E-22;2.4E-13	144;144;176;169;144;144;169;144;137;169;144;144;169;169;169;171;172;172;124;99	132;132;131;163;132;132;132;133;132;132;132;132;132;132;132;134;133;133;133;88	80;81;82;93;78;78;77;78;79;78;78;77;74;76;77;78;74;74;68;47	60.61%;61.36%;62.60%;57.06%;59.09%;59.09%;58.33%;58.65%;59.85%;59.09%;59.09%;58.33%;56.06%;57.58%;58.33%;58.21%;55.64%;55.64%;51.13%;53.41%	91.67%;91.67%;74.43%;96.45%;91.67%;91.67%;78.11%;92.36%;96.35%;78.11%;91.67%;91.67%;78.11%;78.11%;78.11%;78.36%;77.33%;77.33%;107.26%;88.89%	50.38%;50.38%;50.00%;62.21%;50.38%;50.38%;50.38%;50.76%;50.38%;50.38%;50.38%;50.38%;50.38%;50.38%;50.38%;51.15%;50.76%;50.76%;50.76%;33.59%	1;1;1;1;1;1;1;1;1;1;1;1;1;1;1;1;1;1;1;1	1;1;1;1;1;1;1;1;1;1;1;1;1;1;1;1;1;1;1;1	5921890;5921897;20141411;20137983;5921901;5921892;117089;5921898;5921896;117086;5921895;5921893;416827;117085;14194539;73620953;20137599;20137842;21431511;5921894	O46584;O46585;P80971;Q9I8U0;O46581;O46578;P10888;O46579;O46586;P13073;O46577;O46580;P19783;P00423;Q9TTT8;Q96KJ9;Q91Y94;Q91W29;O46582;O46587	125.946;125.561;122.865;120.553;119.013;117.087;116.701;115.161;115.161;115.931;114.775;113.62;113.235;112.079;110.538;108.997;102.064;102.064;92.8189;67.3958	gi|5921890|sp|O46584.1|COX41_AOTAZRecName: Full=Cytochrome c oxidase subunit 4 isoform 1, mitochondrial AltName: Full=Cytochrome c oxidase polypeptide IV AltName: Full=Cytochrome c oxidase subunit IV isoform 1 Short=COX IV-1	Aotus azarai	3.7E-35	144	132	80	60.61%	91.67%	50.38%	1	1	5921890	O46584	125946	COX4I1;COX4I1;COX4I1;COX4I1;Cox4i1;COX4I1;COX4I1;COX4I1;Cox4i1;Cox4i1;COX4I1;Cox4i2;Cox4i1;COX4I1;Cox4i1;Cox4i1;COX4I1;Cox4i1;COX4I1;COX4I1;Cox4i2;COX4I2;Cox4i1;COX4I1;Q9I8U0;Cox4i1;COX4I1;Cox4i2;Cox4i1;COX4I1;COX4I1;COX4I1;COX4I1;P80971;COX4I2;COX4I1;Q9I8U0;COX4I2;COX4I1;Cox4i2;COX4I1;Q9I8U0;COX4I1;COX4I1;COX4I2;COX4I1;Cox4i2;COX4I1;COX4I1;COX4I2;COX4I1;Cox4i1;Cox4i2;COX4I1;Q9I8U0;COX4I1;COX4I1;…	9913;9473;9598;9561;10116;9565;30591;9986;10090;10116;9598;10090;10090;9600;10116;10116;9913;10116;9600;30591;10116;9606;10090;9595;8241;10116;9913;10116;10116;9600;9600;9600;9913;8241;9606;9561;8241;9606;43777;10090;9473;8241;43777;9986;9606;30591;10116;9606;43777;9606;9606;10090;10116;43777;8241;9913;9473;10116;9606;9986;9913;10090;9606;10090;10090;10116;8241;10090;9606;10090;9521;8241;43777;95…			GO:0004129-IEA;GO:0004129-ISA;GO:0004129-ISO;GO:0004129-TAS;GO:0004129-IDA;GO:0004129-IBA;GO:0005515-IPI;GO:0031966-IEA;GO:0031966-ISO;GO:0031966-IDA;GO:0070062-N/A;GO:0070062-ISO;GO:0005739-IEA;GO:0005739-N/A;GO:0005739-ISO;GO:0005739-IDA;GO:0045277-IDA;GO:0016491-IEA;GO:0045333-NAS;GO:0016020-IEA;GO:0016020-N/A;GO:0016020-ISO;GO:0016021-IEA;GO:0055114-IEA;GO:0055114-NAS;GO:0071456-IEA;GO:007145…	cytochrome-c oxidase activity-IEA;cytochrome-c oxidase activity-ISA;cytochrome-c oxidase activity-ISO;cytochrome-c oxidase activity-TAS;cytochrome-c oxidase activity-IDA;cytochrome-c oxidase activity-IBA;protein binding-IPI;mitochondrial membrane-IEA;mitochondrial membrane-ISO;mitochondrial membrane-IDA;extracellular exosome-N/A;extracellular exosome-ISO;mitochondrion-IEA;mitochondrion-N/A;mitoch…	Molecular Function-IEA;Molecular Function-ISA;Molecular Function-ISO;Molecular Function-TAS;Molecular Function-IDA;Molecular Function-IBA;Molecular Function-IPI;Cellular Component-IEA;Cellular Component-ISO;Cellular Component-IDA;Cellular Component-N/A;Cellular Component-ISO;Cellular Component-IEA;Cellular Component-N/A;Cellular Component-ISO;Cellular Component-IDA;Cellular Component-IDA;Molecula…	8	GO:0004129;GO:0005634;GO:0005751;GO:0006123;GO:0007584;GO:0015992;GO:0045333;GO:0071456	cytochrome-c oxidase activity;nucleus;mitochondrial respiratory chain complex IV;mitochondrial electron transport, cytochrome c to oxygen;response to nutrient;proton transmembrane transport;cellular respiration;cellular response to hypoxia	Molecular Function;Cellular Component;Cellular Component;Biological Process;Biological Process;Biological Process;Biological Process;Biological Process	EC:1.9.3.1	Cytochrome-c oxidase	IPR013288;IPR004203;IPR036639;IPR004203;IPR004203;IPR036639
PermPBO_1_(paired)_contig_107	EF2_DROMERecName: Full=Elongation factor 2; Short=EF-2	ccagtttccttttgttttttgttcattagagtacggtaattatcgatattttattattatttttgtatttcttctctagaatttcattttctcttaaaacgtgtttattgtatgtatgtaatacgcatgtgctattttgaagatacaagctttgtgtgtgtgctgttctgatgaatcctggatgcaacagccagcagcaacaagagcaataaattctggtaggtgttgttggggcgatgacacgcaagtgaagggagcttataatttgtcgaggtattgggagagatcggggagaccatccttaagacccttacgtttacgggtgtcttggacaatgtggtagggtttgctgccgatttcacatgggtcaccaggcaacacttgccaatgatcgaacac…	2884	20	0.0E0	84.67%	swissprot	gi|17380352|sp|P13060.4|EF2_DROMERecName: Full=Elongation factor 2 Short=EF-2;gi|122096234|sp|Q1HPK6.1|EF2_BOMMORecName: Full=Translation elongation factor 2 Short=EF-2;gi|3123205|sp|P29691.4|EF2_CAEELRecName: Full=Elongation factor 2 Short=EF-2;gi|124007139|sp|A0SXL6.1|EF2_CALJARecName: Full=Elongation factor 2 Short=EF-2;gi|18202285|sp|P58252.2|EF2_MOUSERecName: Full=Elongation factor 2 Short=E…	Drosophila melanogaster;Bombyx mori;Caenorhabditis elegans;Callithrix jacchus;Mus musculus;Gallus gallus;Rattus norvegicus;Bos taurus;Homo sapiens/Pongo abelii;Cricetulus griseus;Kluyveromyces lactis NRRL Y-1140;Meyerozyma guilliermondii ATCC 6260;Saccharomyces cerevisiae S288C;Lachancea kluyveri NRRL Y-12651;Eremothecium gossypii ATCC 10895;Candida albicans WO-1;Candida albicans SC5314;[Candida]…	0.0E0;0.0E0;0.0E0;0.0E0;0.0E0;0.0E0;0.0E0;0.0E0;0.0E0;0.0E0;0.0E0;0.0E0;0.0E0;0.0E0;0.0E0;0.0E0;0.0E0;0.0E0;0.0E0;0.0E0	844;844;852;858;858;858;858;858;858;858;842;842;842;842;842;842;842;842;842;842	844;844;852;862;862;862;862;862;862;862;849;848;848;849;849;849;849;848;848;848	830;808;760;743;742;741;742;743;740;740;691;683;686;688;688;685;685;683;684;683	98.34%;95.73%;89.20%;86.19%;86.08%;85.96%;86.08%;86.19%;85.85%;85.85%;81.39%;80.54%;80.90%;81.04%;81.04%;80.68%;80.68%;80.54%;80.66%;80.54%	100.00%;100.00%;100.00%;100.47%;100.47%;100.47%;100.47%;100.47%;100.47%;100.47%;100.83%;100.71%;100.71%;100.83%;100.83%;100.83%;100.83%;100.71%;100.71%;100.71%	87.79%;87.79%;88.63%;89.67%;89.67%;89.67%;89.67%;89.67%;89.67%;89.67%;88.31%;88.21%;88.21%;88.31%;88.31%;88.31%;88.31%;88.21%;88.21%;88.21%	1;1;1;1;1;1;1;1;1;1;1;1;1;1;1;1;1;1;1;1	-2;-2;-2;-2;-2;-2;-2;-2;-2;-2;-2;-2;-2;-2;-2;-2;-2;-2;-2;-2	17380352;122096234;3123205;124007139;18202285;2494246;119176;88909609;119172/88909610;298286925;51701370;152032428;416935;51701375;51701372;353558788;353558913;51701371;51701376;51701369	P13060;Q1HPK6;P29691;A0SXL6;P58252;Q90705;P05197;Q3SYU2;Q5R8Z3/P13639;P09445;Q6CPQ9;A5DI11;P32324;Q875S0;Q754C8;C4YJQ8;Q5A0M4;Q6FYA7;Q875Z2;Q6BJ25	1617.44;1538.09;1386.7;1329.69;1329.31;1328.92;1328.15;1328.15;1327.0;1321.22;1133.63;1133.24;1132.09;1130.16;1127.08;1119.38;1119.38;1117.45;1117.06;1116.68	gi|17380352|sp|P13060.4|EF2_DROMERecName: Full=Elongation factor 2 Short=EF-2	Drosophila melanogaster	0.0E0	844	844	830	98.34%	100.00%	87.79%	1	-2	17380352	P13060	1617.44	Eef2;EEF2;EFT1;EEF2;eef-2;EFT1;EEF2;EEF2;EFT1;EEF2;EEF2;EEF2;EEF2;EEF2;EFT1;Eef2;EEF2;EEF2;EFT1;EFT1;tef2;EEF2;Eef2;EEF2;EEF2;Eef2;EEF2;EEF2;EFT2;EEF2;EEF2;EFT2;EEF2;EFT2;Eef2;EEF2;EFT2;EEF2;EEF2;eef-2;EEF2;Eef2;EEF2;EFT1;EFT2;EFT2;EEF2;Eef2;EEF2;EFT1;Eef2;EFT1;EEF2;EEF2;tef2;EEF2;EEF2;EFT2;EFT2;EFT1;EFT1;EEF2;tef2;EEF2;EFT1;EEF2;EF2;Eef2;Eef2;EEF2;EFT1;EEF2;EF2;EEF2;EFT1;Eef2;EEF2;EFT2;EFT1;EFT1…	10090;9606;1064592;9913;6239;559292;9601;9913;284592;9601;10029;9031;9606;9483;284593;10090;9483;9483;559292;559292;7091;9606;10116;9601;10029;10116;9483;9483;226302;9601;9913;294748;9483;294746;10090;9483;294746;9606;9913;6239;10029;10090;9606;559292;226302;237561;9913;10090;9031;284811;10116;284590;9606;9606;7091;9606;9601;226302;237561;559292;284593;10029;7091;9913;284592;9606;7227;10116;10116…			GO:0002039-IEA;GO:0002039-IPI;GO:0003723-IEA;GO:0003723-N/A;GO:0003723-ISO;GO:0003723-IDA;GO:0003009-IEA;GO:0003009-IEP;GO:0003924-IEA;GO:0003924-ISO;GO:0003924-IDA;GO:0042493-IEA;GO:0042493-IEP;GO:0045121-IEA;GO:0045121-IDA;GO:0005829-IEA;GO:0005829-ISS;GO:0005829-TAS;GO:0005829-ISO;GO:0005829-IDA;GO:0043022-IEA;GO:0043022-IDA;GO:0035914-IEA;GO:0035914-IEP;GO:0008097-IEA;GO:0008097-IDA;GO:004572…	p53 binding-IEA;p53 binding-IPI;RNA binding-IEA;RNA binding-N/A;RNA binding-ISO;RNA binding-IDA;skeletal muscle contraction-IEA;skeletal muscle contraction-IEP;GTPase activity-IEA;GTPase activity-ISO;GTPase activity-IDA;response to drug-IEA;response to drug-IEP;membrane raft-IEA;membrane raft-IDA;cytosol-IEA;cytosol-ISS;cytosol-TAS;cytosol-ISO;cytosol-IDA;ribosome binding-IEA;ribosome binding-IDA…	Molecular Function-IEA;Molecular Function-IPI;Molecular Function-IEA;Molecular Function-N/A;Molecular Function-ISO;Molecular Function-IDA;Biological Process-IEA;Biological Process-IEP;Molecular Function-IEA;Molecular Function-ISO;Molecular Function-IDA;Biological Process-IEA;Biological Process-IEP;Cellular Component-IEA;Cellular Component-IDA;Cellular Component-IEA;Cellular Component-ISS;Cellular…	39	GO:0002039;GO:0002244;GO:0002931;GO:0003009;GO:0003746;GO:0003924;GO:0005525;GO:0005634;GO:0005829;GO:0005886;GO:0007568;GO:0008097;GO:0008144;GO:0009986;GO:0010629;GO:0014009;GO:0016235;GO:0019901;GO:0030445;GO:0031012;GO:0032355;GO:0034976;GO:0035690;GO:0035914;GO:0042542;GO:0042788;GO:0042802;GO:0043022;GO:0045121;GO:0045296;GO:0045471;GO:0045901;GO:0050829;GO:0051015;GO:0051593;GO:0070062;GO:…	p53 binding;hematopoietic progenitor cell differentiation;response to ischemia;skeletal muscle contraction;translation elongation factor activity;GTPase activity;GTP binding;nucleus;cytosol;plasma membrane;aging;5S rRNA binding;drug binding;cell surface;negative regulation of gene expression;glial cell proliferation;aggresome;protein kinase binding;yeast-form cell wall;extracellular matrix;respon…	Molecular Function;Biological Process;Biological Process;Biological Process;Molecular Function;Molecular Function;Molecular Function;Cellular Component;Cellular Component;Cellular Component;Biological Process;Molecular Function;Molecular Function;Cellular Component;Biological Process;Biological Process;Cellular Component;Molecular Function;Cellular Component;Cellular Component;Biological Process;…	EC:3.6.1.15	Nucleoside-triphosphate phosphatase	noIPR;IPR000795;IPR005225;noIPR;noIPR;IPR005517;noIPR;IPR000795;noIPR;IPR004161;noIPR;noIPR;IPR014721;IPR000640;noIPR;noIPR;IPR031157;IPR000795;noIPR;noIPR;noIPR;noIPR;noIPR;IPR020568;IPR009000;IPR035647;IPR035647;IPR027417
PermPBO_1_(paired)_contig_1070	---NA---	attggagtcagactacgcacggctacaggtgaacccgcaactgtatatggaaaggttcctgtaaagttaaccattgcaaacaaatccgttaattatgaattcattgtggccgatatagtggacgaagttataattggagcggattttatgattgcttttggtctcaacttggatttgaagcatcgtgtaatgacctggtgcgatatcgaaataccggtaaacgtgggctacagtnnnnnnnnnnnnnnnnnnnnnnnagccagccagagtcaataccaccaaatgccgaaacaattatatgggtttctatgaatggagattgtgaagtcggcaaattgtgggttgttgaaccagcagaaaataaaaacaacaacatcttgatagcaaatgccctggtaa…	838																																														noIPR;noIPR;noIPR;noIPR
PermPBO_1_(paired)_contig_1071	PI51A_MOUSERecName: Full=Phosphatidylinositol 4-phosphate 5-kinase type-1 alpha; Short=PIP5K1-alpha; Short=PtdIns(4)P-5-kinase 1 alpha; AltName: Full=68 kDa type I phosphatidylinositol 4-phosphate 5-kinase; AltName: Full=Phosphatidylinositol 4-phosphate 5-kinase type I alpha; Short=PIP5KIalpha; AltName: Full=Phosphatidylinositol 4-phosphate 5-kinase type I beta; Short=PI4P5KIbeta	gcacagcattgctgcagcaagaaattagccaacagcaaagattaaagagtgctgcctcaactctggacaagagtatatcacgtaatccgtccacagtggccaagcatgagaagaaaattggtcatcgtcgtgtcgatgaggagnnnnnnnnnnnnnnnnnnnnnnnnnnnnnnnnnnnnnnnnnnnnnnnnnnnnnnnnnnnnncacacggtgggcagtttggcctccaagcccaaaagggatttgcttatgaatgatttctttgaaatggaaacgatatcttttccacccgacggttcttccataacaccggcccatcactacagtgaatttcgtttcaaggtatttgcccccattgcttttcgctacttcagggacctctttggcattgctcccgat…	2005	20	2.7E-113	77.35%	swissprot	gi|78099083|sp|P70182.2|PI51A_MOUSERecName: Full=Phosphatidylinositol 4-phosphate 5-kinase type-1 alpha Short=PIP5K1-alpha Short=PtdIns(4)P-5-kinase 1 alpha AltName: Full=68 kDa type I phosphatidylinositol 4-phosphate 5-kinase AltName: Full=Phosphatidylinositol 4-phosphate 5-kinase type I alpha Short=PIP5KIalpha AltName: Full=Phosphatidylinositol 4-phosphate 5-kinase type I beta Short=PI4P5KIbeta…	Mus musculus;Rattus norvegicus;Rattus norvegicus;Homo sapiens;Mus musculus;Homo sapiens;Rattus norvegicus;Mus musculus;Homo sapiens;Gallus gallus;Homo sapiens;Arabidopsis thaliana;Arabidopsis thaliana;Dictyostelium discoideum;Arabidopsis thaliana;Arabidopsis thaliana;Arabidopsis thaliana;Arabidopsis thaliana;Arabidopsis thaliana;Oryza sativa Japonica Group	2.7E-113;4.0E-113;7.9E-113;2.7E-112;2.7E-112;3.1E-112;5.0E-112;6.7E-112;1.8E-111;2.0E-109;2.2E-107;3.4E-45;4.7E-45;1.5E-43;1.9E-43;1.7E-41;7.5E-41;1.2E-40;1.0E-39;1.2E-36	546;546;539;540;539;562;688;661;668;540;862;754;752;719;815;705;779;715;772;801	135;135;135;135;135;135;135;135;135;135;135;138;138;119;138;138;138;138;138;147	122;122;120;120;120;121;120;120;119;119;117;90;88;75;90;92;86;85;85;88	90.37%;90.37%;88.89%;88.89%;88.89%;89.63%;88.89%;88.89%;88.15%;88.15%;86.67%;65.22%;63.77%;63.03%;65.22%;66.67%;62.32%;61.59%;61.59%;59.86%	24.73%;24.73%;25.05%;25.00%;25.05%;24.02%;19.62%;20.42%;20.21%;25.00%;15.66%;18.30%;18.35%;16.55%;16.93%;19.57%;17.72%;19.30%;17.88%;18.35%	20.20%;20.20%;20.20%;20.20%;20.20%;20.20%;20.20%;20.20%;20.20%;20.20%;20.20%;20.65%;20.65%;17.81%;20.65%;20.65%;20.65%;20.65%;20.65%;22.00%	3;3;2;2;2;3;3;3;3;2;2;2;2;2;2;2;2;2;2;2	1;1;1;1;1;1;1;1;1;1;1;1;1;1;1;1;1;1;1;1	78099083;558445974;78099087;78099085;78099086;74752158;78099090;78099089;78099088;78099084;205829288;78099093;75218151;74859583;78099094;75219483;75181907;75204417;75206669;73621405	P70182;D3ZSI8;Q5CZZ9;O14986;P70181;Q99755;Q5I6B8;O70161;O60331;Q5ZJ58;A2A3N6;Q8L796;Q56YP2;Q55GN6;Q8L850;O48709;Q9M1K2;Q9SFB8;Q9SLG9;Q6EX42	222.631;222.246;219.935;219.164;219.935;218.779;220.32;220.32;218.394;219.935;206.838;120.168;116.316;107.457;116.701;115.931;114.39;115.546;108.227;108.997	gi|78099083|sp|P70182.2|PI51A_MOUSERecName: Full=Phosphatidylinositol 4-phosphate 5-kinase type-1 alpha Short=PIP5K1-alpha Short=PtdIns(4)P-5-kinase 1 alpha AltName: Full=68 kDa type I phosphatidylinositol 4-phosphate 5-kinase AltName: Full=Phosphatidylinositol 4-phosphate 5-kinase type I alpha Short=PIP5KIalpha AltName: Full=Phosphatidylinositol 4-phosphate 5-kinase type I beta Short=PI4P5KIbeta	Mus musculus	2.7E-113	546	135	122	90.37%	24.73%	20.20%	3	1	78099083	P70182	222631	PIP5K2;Pip5k1c;Pip5k1a;PIP5K4;Pip5k1a;PIP5K1A;PIP5K2;Pip5k1a;PIP5K1C;Pip5k1c;PIPK1;PIP5K1A;DDB_G0267588;PIP5K1A;PIP5K1C;PIP5K1B;Pip5k1a;PIP5K1B;PIP5K1B;PIP5K1C;Pip5k1a;PIP5K1A;Pip5k1c;PIP5K9;Pip5k1c;PIPSL;Pip5k1c;PIP5K1B;Pip5k1a;PIP5K1A;PIP5K9;PIP5K1C;Pip5k1c;PIP5K9;Pip5k1c;PIP5K3;PIP5K1A;PIP5K1C;PIP5K2;Pip5k1b;PIPK1;PIP5K3;Pip5k1c;PIP5K3;PIP5K6;Pip5k1a;Pip5k1b;Pip5k1a;PIP5K2;PIP5K5;PIP5K1B;PIP5K…	3702;10090;10090;3702;10116;9606;3702;10090;9606;10116;39947;9606;44689;9606;9606;9606;10116;9606;9606;9606;10116;9606;10116;3702;10116;9606;10090;9031;10090;9606;3702;9606;10116;3702;10116;3702;9606;9606;3702;10116;39947;3702;10116;3702;3702;10090;10116;10090;3702;3702;9606;3702;9031;10116;10090;3702;9606;10116;9606;9606;9606;9606;3702;9606;9606;3702;3702;39947;3702;39947;3702;3702;10116;9606;96…			GO:0003006-IMP;GO:0072583-IMP;GO:0072583-TAS;GO:0007409-ISO;GO:0007409-IDA;GO:0052810-TAS;GO:0009827-IMP;GO:0005829-IEA;GO:0005829-TAS;GO:0005829-ISO;GO:0005829-IDA;GO:0009908-IEA;GO:2000114-IMP;GO:0030027-IEA;GO:0030027-ISO;GO:0030027-IDA;GO:0070527-IMP;GO:0070527-ISO;GO:0016324-IDA;GO:0090406-IDA;GO:0052811-TAS;GO:0052812-TAS;GO:0007165-TAS;GO:0016607-IEA;GO:0016607-ISS;GO:0016607-ISO;GO:001660…	developmental process involved in reproduction-IMP;clathrin-dependent endocytosis-IMP;clathrin-dependent endocytosis-TAS;axonogenesis-ISO;axonogenesis-IDA;1-phosphatidylinositol-5-kinase activity-TAS;plant-type cell wall modification-IMP;cytosol-IEA;cytosol-TAS;cytosol-ISO;cytosol-IDA;flower development-IEA;regulation of establishment of cell polarity-IMP;lamellipodium-IEA;lamellipodium-ISO;lamel…	Biological Process-IMP;Biological Process-IMP;Biological Process-TAS;Biological Process-ISO;Biological Process-IDA;Molecular Function-TAS;Biological Process-IMP;Cellular Component-IEA;Cellular Component-TAS;Cellular Component-ISO;Cellular Component-IDA;Biological Process-IEA;Biological Process-IMP;Cellular Component-IEA;Cellular Component-ISO;Cellular Component-IDA;Biological Process-IMP;Biologic…	56	GO:0000285;GO:0001891;GO:0001931;GO:0003785;GO:0005524;GO:0005829;GO:0005847;GO:0005925;GO:0005975;GO:0006520;GO:0006909;GO:0007016;GO:0007164;GO:0007409;GO:0009827;GO:0009846;GO:0009860;GO:0009958;GO:0010008;GO:0010118;GO:0010311;GO:0010761;GO:0014066;GO:0016079;GO:0016308;GO:0016324;GO:0016607;GO:0019900;GO:0030027;GO:0030216;GO:0030593;GO:0031532;GO:0032147;GO:0032587;GO:0043327;GO:0046578;GO:…	1-phosphatidylinositol-3-phosphate 5-kinase activity;phagocytic cup;uropod;actin monomer binding;ATP binding;cytosol;mRNA cleavage and polyadenylation specificity factor complex;focal adhesion;carbohydrate metabolic process;cellular amino acid metabolic process;phagocytosis;cytoskeletal anchoring at plasma membrane;establishment of tissue polarity;axonogenesis;plant-type cell wall modification;po…	Molecular Function;Cellular Component;Cellular Component;Molecular Function;Molecular Function;Cellular Component;Cellular Component;Cellular Component;Biological Process;Biological Process;Biological Process;Biological Process;Biological Process;Biological Process;Biological Process;Biological Process;Biological Process;Biological Process;Cellular Component;Biological Process;Biological Process;…	EC:2.7.1.150;EC:2.7.1.68	1-phosphatidylinositol-3-phosphate 5-kinase;1-phosphatidylinositol-4-phosphate 5-kinase	noIPR;noIPR;noIPR;IPR002498;IPR027484;IPR023610;noIPR;IPR002498;noIPR
PermPBO_1_(paired)_contig_1072	NETR_MOUSERecName: Full=Neurotrypsin; AltName: Full=Brain-specific serine protease 3; Short=BSSP-3; AltName: Full=Motopsin; AltName: Full=Serine protease 12; Flags: Precursor	ctaacaataatcgcgactccaaagcctatggatctggtaatagccagtggtcttatacaggaactgcacaactccaacccccacaacagcagccttccacccatacctacacccaaacgcatacgaccactaccaataccaatcaaagggggtcaggagatcgttggaccaatatgaatgttctgcgtccacaggccccaaccacaaattggcaacaagtgcctaatactcccgtaaccacgacaaatgtttggtcaggaactgccatcaatgtggatcagcaatcccctacacgaacggtgatctatgaagagggatctctacagcccgatcgtaattataatcatcatatcccctatagcaagccattagcacccatacccagctccggcagctcta…	3702	20	4.4E-76	49.84%	swissprot	gi|6225760|sp|O08762.1|NETR_MOUSERecName: Full=Neurotrypsin AltName: Full=Brain-specific serine protease 3 Short=BSSP-3 AltName: Full=Motopsin AltName: Full=Serine protease 12 Flags: Precursor;gi|384950691|sp|G3V801.1|NETR_RATRecName: Full=Neurotrypsin AltName: Full=Serine protease 12 Flags: Precursor;gi|259016287|sp|P56730.2|NETR_HUMANRecName: Full=Neurotrypsin AltName: Full=Leydin AltName: Full…	Mus musculus;Rattus norvegicus;Homo sapiens;Pan troglodytes;Macaca mulatta;Saguinus labiatus;Pongo pygmaeus;Trachypithecus phayrei;Nomascus leucogenys;Gorilla gorilla gorilla;Mus musculus;Mus musculus;Mus musculus;Rattus norvegicus;Homo sapiens;Mus musculus;Homo sapiens;Mus musculus;Homo sapiens;Homo sapiens	4.4E-76;3.5E-75;8.3E-73;1.3E-72;1.8E-72;2.0E-72;3.1E-72;3.5E-72;4.4E-72;5.1E-72;1.7E-40;7.3E-40;7.4E-40;8.5E-40;1.3E-39;1.6E-39;7.3E-39;7.6E-39;9.4E-39;1.2E-38	761;761;875;875;875;875;877;875;875;876;653;417;389;417;421;2085;655;416;454;1573	590;590;590;590;590;590;590;590;590;590;235;235;252;232;235;264;307;236;232;292	281;280;277;277;277;276;276;276;276;276;121;133;133;131;133;134;138;129;124;144	47.63%;47.46%;46.95%;46.95%;46.95%;46.78%;46.78%;46.78%;46.78%;46.78%;51.49%;56.60%;52.78%;56.47%;56.60%;50.76%;44.95%;54.66%;53.45%;49.32%	77.53%;77.53%;67.43%;67.43%;67.43%;67.43%;67.27%;67.43%;67.43%;67.35%;35.99%;56.35%;64.78%;55.64%;55.82%;12.66%;46.87%;56.73%;51.10%;18.56%	47.81%;47.81%;47.81%;47.81%;47.81%;47.81%;47.81%;47.81%;47.81%;47.81%;19.04%;19.04%;20.42%;18.80%;19.04%;21.39%;24.88%;19.12%;18.80%;23.66%	3;3;3;3;3;3;3;3;3;3;1;1;1;1;1;7;1;1;1;5	3;3;3;3;3;3;3;3;3;3;3;3;3;3;3;3;3;3;3;3	6225760;384950691;259016287;62286994;62286990;62286988;62286992;62286989;62286991;62286993;13124291;338817867;123788308;68051955;74758674;85687557;547643;158564120;13124582;327478557	O08762;G3V801;P56730;Q5G271;Q5G267;Q5G265;Q5G269;Q5G266;Q5G268;Q5G270;Q9R098;Q8BZ10;Q3UQ41;Q5QSK2;Q6ZMR5;Q60997;Q04756;Q14C59;P57727;A1L4H1	271.937;269.24;264.618;264.233;263.848;263.462;263.077;262.692;262.692;262.307;163.696;157.147;155.992;156.762;156.377;164.851;158.688;154.066;154.451;161.77	gi|6225760|sp|O08762.1|NETR_MOUSERecName: Full=Neurotrypsin AltName: Full=Brain-specific serine protease 3 Short=BSSP-3 AltName: Full=Motopsin AltName: Full=Serine protease 12 Flags: Precursor	Mus musculus	4.4E-76	761	590	281	47.63%	77.53%	47.81%	3	3	6225760	O08762	271937	TMPRSS11A;PRSS12;PRSS12;PRSS12;HGFAC;Prss12;Tmprss11a;PRSS12;Prss12;Tmprss11g;Prss12;PRSS12;PRSS12;Tmprss11a;PRSS12;PRSS12;TMPRSS11A;Prss12;Prss12;TMPRSS3;TMPRSS3;Prss12;Prss12;TMPRSS3;PRSS12;Tmprss11a;Prss12;PRSS12;PRSS12;Tmprss11a;PRSS12;PRSS12;Dmbt1;PRSS12;Tmprss11a;Dmbt1;TMPRSS3;PRSS12;TMPRSS3;PRSS12;PRSS12;TMPRSS11A;PRSS12;Tmprss11b;PRSS12;Tmprss11a;PRSS12;SSC5D;PRSS12;PRSS12;SSC5D;PRSS12;TM…	9606;9606;9600;9595;9606;10116;10090;9598;10116;10090;10116;9598;78454;10090;61618;9598;9606;10116;10116;9606;9606;10090;10116;9606;9606;10090;10090;61618;9598;10090;9606;9544;10090;9606;10090;10090;9606;61618;9606;61853;61853;9606;61853;10090;61853;10090;9595;9606;9595;78454;9606;61618;9606;9598;10116;10090;61618;10090;9606;10090;10090;61618;10116;10116;9544;10090;10116;9606;10090;10090;10116;96…			GO:0031638-IEA;GO:0031638-ISO;GO:0031638-IDA;GO:0005789-IEA;GO:0005789-IDA;GO:0050830-IEA;GO:0050830-IDA;GO:0045087-IEA;GO:0007605-IEA;GO:0001824-IMP;GO:0005829-TAS;GO:0042494-IEA;GO:0042494-ISS;GO:0030425-IEA;GO:0030425-ISO;GO:0030425-IDA;GO:0030424-IEA;GO:0030424-ISS;GO:0030424-ISO;GO:0030424-IDA;GO:0050829-IEA;GO:0050829-IDA;GO:0043025-IEA;GO:0004252-IEA;GO:0004252-NAS;GO:0004252-TAS;GO:000425…	zymogen activation-IEA;zymogen activation-ISO;zymogen activation-IDA;endoplasmic reticulum membrane-IEA;endoplasmic reticulum membrane-IDA;defense response to Gram-positive bacterium-IEA;defense response to Gram-positive bacterium-IDA;innate immune response-IEA;sensory perception of sound-IEA;blastocyst development-IMP;cytosol-TAS;detection of bacterial lipoprotein-IEA;detection of bacterial lipo…	Biological Process-IEA;Biological Process-ISO;Biological Process-IDA;Cellular Component-IEA;Cellular Component-IDA;Biological Process-IEA;Biological Process-IDA;Biological Process-IEA;Biological Process-IEA;Biological Process-IMP;Cellular Component-TAS;Biological Process-IEA;Biological Process-ISS;Cellular Component-IEA;Cellular Component-ISO;Cellular Component-IDA;Cellular Component-IEA;Cellular…	18	GO:0001824;GO:0004252;GO:0005044;GO:0005515;GO:0005783;GO:0005886;GO:0006508;GO:0006810;GO:0007165;GO:0030659;GO:0031012;GO:0042742;GO:0043005;GO:0044425;GO:0045202;GO:0051239;GO:0098588;GO:0098805	blastocyst development;serine-type endopeptidase activity;scavenger receptor activity;protein binding;endoplasmic reticulum;plasma membrane;proteolysis;transport;signal transduction;cytoplasmic vesicle membrane;extracellular matrix;defense response to bacterium;neuron projection;membrane part;synapse;regulation of multicellular organismal process;bounding membrane of organelle;whole membrane	Biological Process;Molecular Function;Molecular Function;Molecular Function;Cellular Component;Cellular Component;Biological Process;Biological Process;Biological Process;Cellular Component;Cellular Component;Biological Process;Cellular Component;Cellular Component;Cellular Component;Biological Process;Cellular Component;Cellular Component			noIPR;IPR001314;IPR001190;noIPR;IPR036772;noIPR;IPR036772;IPR002172;noIPR;IPR001254;IPR001190;noIPR;noIPR;noIPR;noIPR;noIPR;noIPR;noIPR;noIPR;noIPR;noIPR;noIPR;noIPR;IPR033116;IPR001190;IPR018114;IPR023415;IPR023415;IPR001190;IPR002172;IPR001190;IPR001254;IPR001190;IPR002172;IPR002172;IPR001254;IPR002172;IPR036772;IPR036772;IPR036055;IPR009003;IPR036055
PermPBO_1_(paired)_contig_1073	DDX17_DROMERecName: Full=ATP-dependent RNA helicase p62	gtaataccaaaggattaatttgtaaaattgcgataagcaacaagtagcagaaaaatgcgtttatttgtgattttattcgtggccgtgtttgctgcaacgacatcagcaggacatttgggcggaggtggatatggtggtggcggtggcaatccttgggctggtaaacaaggaggatttggaggtggtggcggctatggaggcggtggtggatatggtggtggcggcggttatggtggtggtggtggacgtaacccttgggccggcaagcaaggtggatttggtggcggcggatttggtcatggcggaggatctggaggaggttttggctcaaatccttgggccaacaaacaaggtggtttcggtggcggctcttatggcagcggcggtggtggtggatat…	2042	20	0.0E0	77.79%	swissprot	gi|30923187|sp|P19109.3|DDX17_DROMERecName: Full=ATP-dependent RNA helicase p62;gi|129383|sp|P17844.1|DDX5_HUMANRecName: Full=Probable ATP-dependent RNA helicase DDX5 AltName: Full=DEAD box protein 5 AltName: Full=RNA helicase p68;gi|380865374|sp|Q92841.2|DDX17_HUMANRecName: Full=Probable ATP-dependent RNA helicase DDX17 AltName: Full=DEAD box protein 17 AltName: Full=DEAD box protein p72 AltName…	Drosophila melanogaster;Homo sapiens;Homo sapiens;Mus musculus;Mus musculus;Pongo abelii;Macaca fascicularis;Pan troglodytes;Chaetomium thermophilum var. thermophilum DSM 1495;Neurospora crassa OR74A;Chaetomium globosum CBS 148.51;Magnaporthe oryzae 70-15;Aspergillus clavatus NRRL 1;Yarrowia lipolytica CLIB122;Aspergillus fischeri NRRL 181;Aspergillus fumigatus Af293;Histoplasma capsulatum NAm1;A…	0.0E0;0.0E0;0.0E0;0.0E0;0.0E0;0.0E0;0.0E0;0.0E0;0.0E0;0.0E0;0.0E0;0.0E0;0.0E0;0.0E0;0.0E0;0.0E0;0.0E0;0.0E0;0.0E0;0.0E0	719;614;729;650;614;614;614;614;556;562;562;548;549;552;545;547;542;554;572;550	445;441;432;438;441;441;441;441;430;434;432;430;431;430;434;434;438;434;432;430	427;341;336;338;340;340;340;340;330;334;331;331;329;331;332;332;334;332;328;331	95.96%;77.32%;77.78%;77.17%;77.10%;77.10%;77.10%;77.10%;76.74%;76.96%;76.62%;76.98%;76.33%;76.98%;76.50%;76.50%;76.26%;76.50%;75.93%;76.98%	61.89%;71.82%;59.26%;67.38%;71.82%;71.82%;71.82%;71.82%;77.34%;77.22%;76.87%;78.47%;78.51%;77.90%;79.63%;79.34%;80.81%;78.34%;75.52%;78.18%	65.38%;64.79%;63.47%;64.35%;64.79%;64.79%;64.79%;64.79%;63.17%;63.76%;63.47%;63.17%;63.32%;63.17%;63.76%;63.76%;64.35%;63.76%;63.47%;63.17%	1;1;1;1;1;1;1;1;1;1;1;1;1;1;1;1;1;1;1;1	1;1;1;1;1;1;1;1;1;1;1;1;1;1;1;1;1;1;1;1	30923187;129383;380865374;76364169;341940436;75061603;75076425;156630859;1008808740;91206541;118575171;152013478;134034064;74659776;134034066;91206537;160380608;91206538;160380609;10720389	P19109;P17844;Q92841;Q501J6;Q61656;Q5R4I9;Q4R6M5;A5A6J2;G0SFM2;Q7SBC6;Q2H720;A4QSS5;A1C6C4;Q6C4D4;A1DGZ7;Q4X195;A6RGE3;Q2U070;A7E449;P24782	820.846;561.222;561.222;560.836;560.836;560.066;558.14;558.14;540.806;540.421;538.495;535.798;535.028;534.643;534.258;533.872;532.717;531.561;531.561;531.176	gi|30923187|sp|P19109.3|DDX17_DROMERecName: Full=ATP-dependent RNA helicase p62	Drosophila melanogaster	0.0E0	719	445	427	95.96%	61.89%	65.38%	1	1	30923187	P19109	820846	DBP2;DDX5;DBP2;DDX5;Rm62;dbp2;Ddx5;DDX5;DDX5;Ddx5;DDX5;dbp2;DDX5;DDX5;DBP2;DDX5;Ddx17;Ddx5;dbp2;Ddx17;DDX5;dbp2;DDX5;DDX5;DDX5;DBP2;DBP2;drh-1;DBP2;DDX5;DDX5;Rm62;DBP2;DDX17;DDX5;DBP2;DBP2;Ddx17;DDX5;DDX5;Ddx17;DDX5;DBP2;DDX5;DBP2;DDX5;DDX17;DBP2;DDX5;drh-1;DDX5;DDX5;DBP2;DDX5;DBP2;Ddx17;dbp2;DDX5;Ddx17;Ddx5;Ddx5;DDX17;Ddx5;DDX5;Ddx17;DDX5;DDX5;DBP2;DBP2;DDX5;DBP2;DDX17;dbp2;DBP2;DDX5;DDX5;DDX17;…	284591;9598;284591;9601;7227;510516;10090;9606;9601;10090;9606;510516;9601;9598;759272;9606;10090;10090;331117;10090;9598;510516;9541;9601;9606;339724;242507;367110;339724;9601;9598;7227;284591;9606;9606;284591;284591;10090;9598;9606;10090;9598;242507;9601;242507;9598;9606;284591;9606;367110;9601;9606;759272;9601;284591;10090;331117;9601;10090;10090;10090;9606;10090;9598;10090;9541;9541;284591;33…			GO:0071011-N/A;GO:0003723-IEA;GO:0003723-N/A;GO:0003723-TAS;GO:0003723-IDA;GO:1990841-ISS;GO:1990841-IDA;GO:0003724-IMP;GO:0003724-ISS;GO:0003724-NAS;GO:0003724-TAS;GO:0003724-ISO;GO:0005703-IDA;GO:0043021-ISS;GO:0043021-ISO;GO:0043021-IDA;GO:0048511-IEA;GO:0005829-IEA;GO:0005829-N/A;GO:0046332-ISO;GO:0046332-IPI;GO:0071013-N/A;GO:0071013-ISO;GO:0071013-IDA;GO:0030509-IMP;GO:0030509-ISO;GO:005160…	precatalytic spliceosome-N/A;RNA binding-IEA;RNA binding-N/A;RNA binding-TAS;RNA binding-IDA;promoter-specific chromatin binding-ISS;promoter-specific chromatin binding-IDA;RNA helicase activity-IMP;RNA helicase activity-ISS;RNA helicase activity-NAS;RNA helicase activity-TAS;RNA helicase activity-ISO;polytene chromosome puff-IDA;ribonucleoprotein complex binding-ISS;ribonucleoprotein complex bin…	Cellular Component-N/A;Molecular Function-IEA;Molecular Function-N/A;Molecular Function-TAS;Molecular Function-IDA;Molecular Function-ISS;Molecular Function-IDA;Molecular Function-IMP;Molecular Function-ISS;Molecular Function-NAS;Molecular Function-TAS;Molecular Function-ISO;Cellular Component-IDA;Molecular Function-ISS;Molecular Function-ISO;Molecular Function-IDA;Biological Process-IEA;Cellular…	43	GO:0000122;GO:0000381;GO:0000956;GO:0001837;GO:0003713;GO:0003730;GO:0004004;GO:0005524;GO:0005667;GO:0005703;GO:0005730;GO:0005737;GO:0007623;GO:0009299;GO:0010501;GO:0010586;GO:0016607;GO:0019730;GO:0030509;GO:0030520;GO:0031012;GO:0033158;GO:0035500;GO:0036002;GO:0042254;GO:0043021;GO:0043517;GO:0045445;GO:0045667;GO:0045941;GO:0045944;GO:0050681;GO:0050688;GO:0060765;GO:0070412;GO:0070878;GO:…	negative regulation of transcription by RNA polymerase II;regulation of alternative mRNA splicing, via spliceosome;nuclear-transcribed mRNA catabolic process;epithelial to mesenchymal transition;transcription coactivator activity;mRNA 3'-UTR binding;ATP-dependent RNA helicase activity;ATP binding;transcription factor complex;polytene chromosome puff;nucleolus;cytoplasm;circadian rhythm;mRNA trans…	Biological Process;Biological Process;Biological Process;Biological Process;Molecular Function;Molecular Function;Molecular Function;Molecular Function;Cellular Component;Cellular Component;Cellular Component;Cellular Component;Biological Process;Biological Process;Biological Process;Biological Process;Cellular Component;Biological Process;Biological Process;Biological Process;Cellular Component;…	EC:3.6.1.3;EC:3.6.1.15	Adenosinetriphosphatase;Nucleoside-triphosphate phosphatase	noIPR;noIPR;noIPR;IPR001650;IPR011545;noIPR;noIPR;noIPR;noIPR;IPR000629;IPR014014;IPR001650;IPR014001;noIPR;IPR001650;IPR027417
PermPBO_1_(paired)_contig_1074	PYRG_DROMERecName: Full=CTP synthase; AltName: Full=CTP synthetase; AltName: Full=UTP--ammonia ligase	caaatttcttaacatcacatgcggcttcatttttaaaatctaacttttatccacattaattttgaccgtttgtcgattagtagaaaattaagggctcttgtattagacaccgccattgtagggtttagctgtgcactctgaatcagaagcttcagcagatgtagagccacaatttaaaagtacttcagcacctcggccattgggagttaaatgtgtattgccattgagtttcaagctattcaatttagcctgtaggttaaaatcatcttcatcggatgaagcatcggattgttgacgaggtgataatcgacagcccctagctatataactgggcaaacgtcccactgatgccaatattagacccaaaaatggtggtgaaggttttagcggacgtgataa…	2050	20	0.0E0	82.32%	swissprot	gi|110816198|sp|Q9VUL1.2|PYRG_DROMERecName: Full=CTP synthase AltName: Full=CTP synthetase AltName: Full=UTP--ammonia ligase;gi|221222477|sp|Q2M197.2|PYRG_DROPSRecName: Full=CTP synthase AltName: Full=CTP synthetase AltName: Full=UTP--ammonia ligase;gi|110815962|sp|Q1RMS2.1|PYRG2_BOVINRecName: Full=CTP synthase 2 AltName: Full=CTP synthetase 2 AltName: Full=UTP--ammonia ligase 2;gi|110825737|sp|P…	Drosophila melanogaster;Drosophila pseudoobscura pseudoobscura;Bos taurus;Mus musculus;Homo sapiens;Gallus gallus;Xenopus laevis;Homo sapiens;Danio rerio;Rattus norvegicus;Xenopus laevis;Mus musculus;Xenopus laevis;Cricetulus griseus;Dictyostelium discoideum;Eremothecium gossypii ATCC 10895;[Candida] glabrata CBS 138;Schizosaccharomyces pombe 972h-;Saccharomyces cerevisiae S288C;Saccharomyces cer…	0.0E0;0.0E0;0.0E0;0.0E0;0.0E0;0.0E0;0.0E0;0.0E0;0.0E0;0.0E0;0.0E0;0.0E0;0.0E0;4.7E-163;1.9E-157;4.3E-157;1.3E-155;8.3E-155;8.0E-153;4.8E-148	627;644;586;591;591;586;578;586;591;586;591;586;591;447;569;576;578;600;579;578	305;305;314;306;306;316;316;314;306;314;306;314;306;267;318;312;314;312;312;312	291;290;261;261;261;259;263;259;260;256;258;256;257;222;238;238;240;237;238;235	95.41%;95.08%;83.12%;85.29%;85.29%;81.96%;83.23%;82.48%;84.97%;81.53%;84.31%;81.53%;83.99%;83.15%;74.84%;76.28%;76.43%;75.96%;76.28%;75.32%	48.64%;47.36%;53.58%;51.78%;51.78%;53.92%;54.67%;53.58%;51.78%;53.58%;51.78%;53.58%;51.78%;59.73%;55.89%;54.17%;54.33%;52.00%;53.89%;53.98%	44.63%;44.63%;45.95%;44.78%;44.78%;46.24%;46.24%;45.95%;44.78%;45.95%;44.78%;45.95%;44.78%;39.07%;46.54%;45.66%;45.95%;45.66%;45.66%;45.66%	3;3;3;3;3;3;3;3;3;3;3;3;3;2;3;3;3;3;3;3	-2;-2;-2;-2;-2;-2;-2;-2;-2;-2;-2;-2;-2;-2;-2;-2;-2;-2;-2;-2	110816198;221222477;110815962;110825737;20981706;82075342;82184046;74752919;82187129;81883462;82180448;81882207;82176639;1709959;74855811;51701784;51701760;51701721;585767;239977666	Q9VUL1;Q2M197;Q1RMS2;P70698;P17812;Q5F3Z1;Q6GME1;Q9NRF8;Q6PEI7;Q5U2N0;Q5XHA8;P70303;Q7ZXP9;P50547;Q54V77;Q751L7;Q6FUD0;O42644;P28274;A6ZQ59	509.22;507.679;405.601;401.749;400.979;396.741;396.741;395.971;395.971;394.43;393.275;392.889;389.808;358.992;342.428;318.161;325.479;305.064;315.464;312.383	gi|110816198|sp|Q9VUL1.2|PYRG_DROMERecName: Full=CTP synthase AltName: Full=CTP synthetase AltName: Full=UTP--ammonia ligase	Drosophila melanogaster	0.0E0	627	305	291	95.41%	48.64%	44.63%	3	-2	110816198	Q9VUL1	509.22	Ctps1;Ctps1;ura7;URA7;URA7;Ctps2;Ctps2;ctps2;ctps1-b;CTPS2;ctps1-b;CTPsyn;Ctps1;URA7;Ctps2;CTPS2;CTPsyn;URA7;ctps2;ctps2;URA7;CTPsyn;ctps1;Ctps2;Ctps2;CTPS2;CTPsyn;CTPS1;ctps;CTPS1;URA8;ctps1;CTPS2;CTPS1;CTPS1;Ctps2;URA7;CTPsyn;CTPS1;CTPS1;Ctps2;CTPS2;Ctps2;Ctps2;CTPS1;CTPS1;ctps;ctps2;Ctps2;URA7;URA8;CTPS2;CTPS1;URA7;CTPS1;CTPS1;ctps;CTPS1;ura7;CTPsyn;CTPS1;CTPS1;CTPS1;CTPS2;CTPS2;ura7;CTPS1;CTP…	10090;10090;284812;559292;284811;10116;10116;8355;8355;9606;8355;7227;10090;284593;10090;9913;7227;559292;8355;8355;559292;7227;7955;10116;10116;9913;46245;9606;44689;9606;307796;7955;9606;9606;9606;10116;559292;7227;10029;9606;10090;9913;10090;10116;9606;10029;44689;8355;10090;559292;307796;9606;9606;284811;9606;9606;44689;9606;284812;46245;9606;9606;9606;9031;9913;284812;9606;9606;9606;46245;44…			GO:0097268-IDA;GO:0042493-TAS;GO:0042098-IMP;GO:0042098-IEA;GO:0042098-ISS;GO:0042098-ISO;GO:0005829-N/A;GO:0005829-TAS;GO:0005829-ISO;GO:0016020-N/A;GO:0044210-IEA;GO:0015949-TAS;GO:0019856-IMP;GO:0019856-ISS;GO:0008150-ND;GO:0008654-IMP;GO:0008654-ISS;GO:0006139-TAS;GO:0003883-IMP;GO:0003883-EXP;GO:0003883-IEA;GO:0003883-ISS;GO:0003883-ISO;GO:0003883-TAS;GO:0003883-IDA;GO:0003883-IGI;GO:0002376…	cytoophidium-IDA;response to drug-TAS;T cell proliferation-IMP;T cell proliferation-IEA;T cell proliferation-ISS;T cell proliferation-ISO;cytosol-N/A;cytosol-TAS;cytosol-ISO;membrane-N/A;'de novo' CTP biosynthetic process-IEA;nucleobase-containing small molecule interconversion-TAS;pyrimidine nucleobase biosynthetic process-IMP;pyrimidine nucleobase biosynthetic process-ISS;biological_process-ND;…	Cellular Component-IDA;Biological Process-TAS;Biological Process-IMP;Biological Process-IEA;Biological Process-ISS;Biological Process-ISO;Cellular Component-N/A;Cellular Component-TAS;Cellular Component-ISO;Cellular Component-N/A;Biological Process-IEA;Biological Process-TAS;Biological Process-IMP;Biological Process-ISS;Biological Process-ND;Biological Process-IMP;Biological Process-ISS;Biologica…	15	GO:0003883;GO:0005524;GO:0005739;GO:0005829;GO:0006207;GO:0006541;GO:0008654;GO:0015949;GO:0035167;GO:0042098;GO:0042100;GO:0042493;GO:0042802;GO:0044210;GO:0097268	CTP synthase activity;ATP binding;mitochondrion;cytosol;'de novo' pyrimidine nucleobase biosynthetic process;glutamine metabolic process;phospholipid biosynthetic process;nucleobase-containing small molecule interconversion;larval lymph gland hemopoiesis;T cell proliferation;B cell proliferation;response to drug;identical protein binding;'de novo' CTP biosynthetic process;cytoophidium	Molecular Function;Molecular Function;Cellular Component;Cellular Component;Biological Process;Biological Process;Biological Process;Biological Process;Biological Process;Biological Process;Biological Process;Biological Process;Molecular Function;Biological Process;Cellular Component	EC:6.3.4.2	CTP synthase (glutamine hydrolyzing)	IPR017456;noIPR;IPR004468;noIPR;noIPR;IPR027417
PermPBO_1_(paired)_contig_1075	CUP7_DROMERecName: Full=Pupal cuticle protein Edg-78E; Flags: Precursor	acgggctgaggtggtgctggtggagcaacgggtaaatgatcaccagaggcttggaaaccatttttgccagctgtgtaggaaatggttcttctctcaccggtgggatctacataactgtaactaccatgacgggtaccatcagcgtcggtttcttccttaaaattaatgccatcctcttgtgtataggcagcaccgaatttgccatcgccggatagatatcgctgttcgctaataatggctgctgttttggggtctcggtggtagccttgactggcagccaatgcaatgagggtggttaatacaataaatctaaacatatttgcttaaacgaatttaatccttttttcttaagcgacacggtaaactgctaagtatagtaagtacgaggcctttacgtaa…	437	14	1.4E-9	53.31%	swissprot	gi|117639|sp|P27779.1|CUP7_DROMERecName: Full=Pupal cuticle protein Edg-78E Flags: Precursor;gi|17380379|sp|P02839.3|LCP1_DROMERecName: Full=Larval cuticle protein 1 AltName: Full=Larval cuticle protein I Flags: Precursor;gi|117634|sp|P07187.1|LCP2_DROMERecName: Full=Larval cuticle protein 2 AltName: Full=Larval cuticle protein II Flags: Precursor;gi|3121953|sp|Q25504.1|CU16_MANSERecName: Full=La…	Drosophila melanogaster;Drosophila melanogaster;Drosophila melanogaster;Manduca sexta;Araneus diadematus;Drosophila miranda;Drosophila melanogaster;Drosophila melanogaster;Araneus diadematus;Schistocerca gregaria;Manduca sexta;Drosophila miranda;Cancer pagurus;Bombyx mori	1.4E-9;3.1E-8;1.2E-7;2.4E-7;9.6E-7;9.7E-7;9.9E-7;2.8E-6;7.1E-6;1.6E-5;7.7E-5;1.7E-4;3.7E-4;4.7E-4	122;130;126;110;127;138;104;112;126;184;106;126;108;143	96;103;94;101;48;104;104;95;40;76;55;66;74;107	53;50;48;45;33;48;53;48;30;38;33;32;40;46	55.21%;48.54%;51.06%;44.55%;68.75%;46.15%;50.96%;50.53%;75.00%;50.00%;60.00%;48.48%;54.05%;42.99%	78.69%;79.23%;74.60%;91.82%;37.80%;75.36%;100.00%;84.82%;31.75%;41.30%;51.89%;52.38%;68.52%;74.83%	65.90%;70.71%;64.53%;69.34%;32.95%;71.40%;71.40%;65.22%;27.46%;52.17%;37.76%;45.31%;50.80%;73.46%	1;1;1;1;1;1;1;1;1;1;1;1;1;1	-1;-1;-1;-1;-1;-1;-1;-1;-1;-1;-1;-1;-1;-1	117639;17380379;117634;3121953;1345866;3023591;41019142;117636;1345865;47605414;3121956;3023592;5921937;3913391	P27779;P02839;P07187;Q25504;P80517;P91627;P92192;P07189;P80516;Q7M4F4;Q94984;P91629;P81577;O02387	55.4546;52.373;50.8322;49.2914;48.1358;48.521;47.7506;46.595;45.8246;45.8246;42.743;41.9726;40.817;41.2022	gi|117639|sp|P27779.1|CUP7_DROMERecName: Full=Pupal cuticle protein Edg-78E Flags: Precursor	Drosophila melanogaster	1.4E-9	122	96	53	55.21%	78.69%	65.90%	1	-1	117639	P27779	554546	Lcp4;P80516;Lcp2;Edg78E;Lcp1;Lcp65Ab1;Lcp4;Lcp65Ab1;Q7M4F4;Lcp1;LCP16/17;LCP17;Lcp1;Lcp1;Lcp1;Lcp2;Lcp65Ab1;Lcp2;Lcp2;P80516;Lcp65Ab1;CP14.6;Lcp1;CP14.6;Lcp4;Lcp2;Edg78E;Lcp65Ab1;Lcp4;LCP17;Lcp4;Lcp65Ab1;Lcp65Ab1;Lcp1;Lcp1;Lcp4;Lcp4;Edg78E;Edg78E;Lcp2;Edg78E;P80517;Edg78E;Lcp2;Lcp4;Edg78E;Lcp2;Lcp65Ab1;P80517;Lcp4;Lcp4;Lcp65Ab1;Edg78E;Lcp65Ab1;Lcp2;Lcp2;P81577;Lcp65Ab1;Lcp2;Lcp1;Lcp2;Lcp65Ab1;Lcp…	7227;45920;7227;7227;7227;7227;7227;7227;7010;7227;7130;7091;7227;7227;7227;7229;7227;7227;7227;45920;7227;7130;7227;7130;7227;7227;7227;7227;7227;7091;7227;7227;7227;7229;7229;7227;7227;7227;7227;7227;7227;45920;7227;7227;7227;7227;7227;7227;45920;7227;7227;7227;7227;7227;7229;7227;6755;7227;7227;7227;7227;7227;7227;7227;7227;7227;7227;7227;7130;7010;7227;7227;7227;7227;7227;7227;7227;6755;7227;…			GO:0040003-ISM;GO:0008363-IC;GO:0008363-NAS;GO:0008011-TAS;GO:0008010-NAS;GO:0008010-ISS;GO:0008010-IDA;GO:0008010-ISM;GO:0031012-IDA;GO:0031012-ISM;GO:0042302-IEA;GO:0042302-IBA;GO:0005576-NAS	chitin-based cuticle development-ISM;larval chitin-based cuticle development-IC;larval chitin-based cuticle development-NAS;structural constituent of pupal chitin-based cuticle-TAS;structural constituent of chitin-based larval cuticle-NAS;structural constituent of chitin-based larval cuticle-ISS;structural constituent of chitin-based larval cuticle-IDA;structural constituent of chitin-based larva…	Biological Process-ISM;Biological Process-IC;Biological Process-NAS;Molecular Function-TAS;Molecular Function-NAS;Molecular Function-ISS;Molecular Function-IDA;Molecular Function-ISM;Cellular Component-IDA;Cellular Component-ISM;Molecular Function-IEA;Molecular Function-IBA;Cellular Component-NAS	2	GO:0005214;GO:0005576	structural constituent of chitin-based cuticle;extracellular region	Molecular Function;Cellular Component			IPR000618;noIPR;noIPR;noIPR;IPR000618
PermPBO_1_(paired)_contig_1076	YIF1B_HUMANRecName: Full=Protein YIF1B; AltName: Full=YIP1-interacting factor homolog B	ctagaatatcaaataaacatcccgagacaatgtataataatccgaatgctggcataaggaatccatctggtccgggacgtaagattaaacatgtgagagatatcaatgcgatggggcctacggcaccaatggccacctcatcaccatacatgcaaccagcgggtggaccgacagttttagatccaatgatgggaggaggaataaacaatcaggcacctagtaattttggagttccacctcagcaaccagcaatgcccggcggtttcaataatggcggcatagcaatgccaagtcaaaattatgggtataccgctccctctcctcaaccaccacaatatactggggcttctatggggcctcaacctggccctggtgctccgtttatgggaggaccacaac…	738	13	5.7E-34	66.30%	swissprot	gi|121944384|sp|Q5BJH7.1|YIF1B_HUMANRecName: Full=Protein YIF1B AltName: Full=YIP1-interacting factor homolog B;gi|160221315|sp|Q6PEC3.2|YIF1B_RATRecName: Full=Protein YIF1B AltName: Full=YIP1-interacting factor homolog B;gi|82186249|sp|Q6P301.1|YIF1B_XENTRRecName: Full=Protein YIF1B AltName: Full=YIP1-interacting factor homolog B;gi|160221314|sp|Q9CX30.2|YIF1B_MOUSERecName: Full=Protein YIF1B Al…	Homo sapiens;Rattus norvegicus;Xenopus tropicalis;Mus musculus;Xenopus laevis;Xenopus laevis;Danio rerio;Danio rerio;Mus musculus;Homo sapiens;Bos taurus;Schizosaccharomyces pombe 972h-;Saccharomyces cerevisiae S288C	5.7E-34;3.8E-32;1.1E-31;1.8E-31;1.9E-31;4.5E-31;2.8E-30;1.2E-28;3.3E-28;3.5E-27;1.6E-26;3.1E-15;1.4E-7	314;259;300;311;300;300;307;304;293;293;293;293;314	118;96;115;96;115;115;119;114;89;89;89;92;125	77;70;76;70;76;75;82;70;65;66;65;52;58	65.25%;72.92%;66.09%;72.92%;66.09%;65.22%;68.91%;61.40%;73.03%;74.16%;73.03%;56.52%;46.40%	37.58%;37.07%;38.33%;30.87%;38.33%;38.33%;38.76%;37.50%;30.38%;30.38%;30.38%;31.40%;39.81%	47.97%;39.02%;46.75%;39.02%;46.75%;46.75%;48.37%;46.34%;36.18%;36.18%;36.18%;37.40%;50.81%	1;1;1;1;1;1;1;1;1;1;1;1;1	1;1;1;1;1;1;1;1;1;1;1;1;1	121944384;160221315;82186249;160221314;82184146;123903949;82187010;123905152;81879666;94730680;94730679;74627106;1730634	Q5BJH7;Q6PEC3;Q6P301;Q9CX30;Q6GN58;Q4FZQ0;Q6PC24;Q5U3G6;Q91XB7;O95070;Q3T196;P87148;P53845	127.487;121.324;120.939;120.553;120.553;119.398;117.472;113.235;111.694;108.997;107.071;76.6406;54.6842	gi|121944384|sp|Q5BJH7.1|YIF1B_HUMANRecName: Full=Protein YIF1B AltName: Full=YIP1-interacting factor homolog B	Homo sapiens	5.7E-34	314	118	77	65.25%	37.58%	47.97%	1	1	121944384	Q5BJH7	127487	yif1b-a;YIF1;YIF1B;Yif1a;hrf1;Yif1b;yif1b;YIF1;Yif1a;yif1b;YIF1A;yif1b;yif1a;YIF1A;YIF1;YIF1A;Yif1b;YIF1A;YIF1A;YIF1;YIF1A;yif1a;Yif1b;Yif1b;YIF1A;YIF1A;YIF1A;yif1a;yif1b-b;yif1b-a;yif1b;yif1b;YIF1B;yif1a;yif1b;YIF1B;YIF1A;hrf1;Yif1a;hrf1;Yif1a;Yif1b;yif1a;YIF1A;yif1a;yif1a;Yif1a;YIF1B;YIF1A;yif1a;YIF1;Yif1a;Yif1a;Yif1b;YIF1;YIF1A;YIF1;YIF1A;Yif1a;YIF1A;YIF1;YIF1A;YIF1;Yif1b;Yif1a;YIF1A;yif1a;hrf…	8355;559292;9606;10090;284812;10116;8364;559292;10090;7955;9606;7955;7955;9606;559292;9606;10090;9606;9606;559292;9913;7955;10090;10090;9606;9913;9913;7955;8355;8355;7955;7955;9606;7955;8364;9606;9606;284812;10090;284812;10090;10116;7955;9913;7955;7955;10090;9606;9913;7955;559292;10090;10090;10116;559292;9913;559292;9606;10090;9913;559292;9606;559292;10116;10090;9606;7955;284812;7955;7955;9913;28…			GO:0005515-IPI;GO:0005789-IEA;GO:0005789-ISO;GO:0005789-TAS;GO:0005789-IBA;GO:0005789-IPI;GO:0016192-IEA;GO:0016020-IEA;GO:0016021-IEA;GO:0033116-IEA;GO:0031410-IEA;GO:0030134-IEA;GO:0030134-ISO;GO:0030134-IDA;GO:0030134-IBA;GO:0036498-TAS;GO:0030173-ISO;GO:0030173-IDA;GO:0030173-IBA;GO:0005793-IEA;GO:0005793-ISO;GO:0005793-IDA;GO:0005793-IBA;GO:0015031-IEA;GO:0005783-IEA;GO:0005794-IEA;GO:000013…	protein binding-IPI;endoplasmic reticulum membrane-IEA;endoplasmic reticulum membrane-ISO;endoplasmic reticulum membrane-TAS;endoplasmic reticulum membrane-IBA;endoplasmic reticulum membrane-IPI;vesicle-mediated transport-IEA;membrane-IEA;integral component of membrane-IEA;endoplasmic reticulum-Golgi intermediate compartment membrane-IEA;cytoplasmic vesicle-IEA;COPII-coated ER to Golgi transport …	Molecular Function-IPI;Cellular Component-IEA;Cellular Component-ISO;Cellular Component-TAS;Cellular Component-IBA;Cellular Component-IPI;Biological Process-IEA;Cellular Component-IEA;Cellular Component-IEA;Cellular Component-IEA;Cellular Component-IEA;Cellular Component-IEA;Cellular Component-ISO;Cellular Component-IDA;Cellular Component-IBA;Biological Process-TAS;Cellular Component-ISO;Cellular…	8	GO:0005515;GO:0005789;GO:0005793;GO:0006888;GO:0015031;GO:0030134;GO:0030173;GO:0036498	protein binding;endoplasmic reticulum membrane;endoplasmic reticulum-Golgi intermediate compartment;ER to Golgi vesicle-mediated transport;protein transport;COPII-coated ER to Golgi transport vesicle;integral component of Golgi membrane;IRE1-mediated unfolded protein response	Molecular Function;Cellular Component;Cellular Component;Biological Process;Biological Process;Cellular Component;Cellular Component;Biological Process			IPR005578;IPR005578
PermPBO_1_(paired)_contig_1078	SDHB_DROMERecName: Full=Succinate dehydrogenase	cgaaaggtttccacgcagcagcaggggaaacgtttcctaaaaattctagtatttttacaaaattgtaaattgcaaacgcagtgacgtttcaattttgtgttgcccacaaatcaagtgaatcagttgctgtgtgatacatccaagcaaaatgttggttaacgaggctagaattatgctgagccgcactggtgctgtggccgcacgtcaccagttgcgtgcccttacctcaggcagccagcaaaataatcaacaggctgcagccaaggaagctcccgaaccacaaattaaatctttccaaatctatcgttggaatcccgataatgctggtgagaaaccctatatgcaaacctaccaggtgaatttgcgtgaatgcggtcccatggtcttggatgccttgat…	1277	20	0.0E0	86.64%	swissprot	gi|729335|sp|P21914.2|SDHB_DROMERecName: Full=Succinate dehydrogenase [ubiquinone] iron-sulfur subunit, mitochondrial AltName: Full=Iron-sulfur subunit of complex II Short=Ip Flags: Precursor;gi|206558175|sp|A5PL98.1|SDHB_DANRERecName: Full=Succinate dehydrogenase [ubiquinone] iron-sulfur subunit, mitochondrial AltName: Full=Iron-sulfur subunit of complex II Short=Ip Flags: Precursor;gi|205831551…	Drosophila melanogaster;Danio rerio;Xenopus tropicalis;Homo sapiens;Xenopus laevis;Gallus gallus;Rattus norvegicus;Mus musculus;Bos taurus;Sus scrofa;Caenorhabditis elegans;Caenorhabditis briggsae;Eremothecium gossypii ATCC 10895;Saccharomyces cerevisiae S288C;[Candida] glabrata CBS 138;Uromyces viciae-fabae;Schizosaccharomyces pombe 972h-;Reclinomonas americana;Ustilago maydis 521;Zymoseptoria t…	0.0E0;1.3E-142;6.8E-140;3.3E-139;3.8E-139;3.9E-139;1.5E-138;4.9E-138;9.0E-138;1.3E-136;3.3E-128;1.4E-127;4.0E-127;5.8E-127;8.4E-127;1.4E-122;6.0E-122;2.4E-120;9.5E-120;1.6E-119	297;280;284;280;282;290;282;282;280;280;298;282;261;266;253;283;275;239;295;297	297;240;235;240;235;240;240;240;240;240;241;241;234;235;235;236;235;238;240;234	279;217;212;215;213;214;214;213;213;211;199;198;201;199;200;196;198;197;195;193	93.94%;90.42%;90.21%;89.58%;90.64%;89.17%;89.17%;88.75%;88.75%;87.92%;82.57%;82.16%;85.90%;84.68%;85.11%;83.05%;84.26%;82.77%;81.25%;82.48%	100.00%;85.71%;82.75%;85.71%;83.33%;82.76%;85.11%;85.11%;85.71%;85.71%;80.87%;85.46%;89.66%;88.35%;92.89%;83.39%;85.45%;99.58%;81.36%;78.79%	69.77%;56.38%;55.21%;56.38%;55.21%;56.38%;56.38%;56.38%;56.38%;56.38%;56.62%;56.62%;54.97%;55.21%;55.21%;55.44%;55.21%;55.91%;56.38%;54.97%	1;1;1;1;1;1;1;1;1;1;1;1;1;1;1;1;1;1;1;1	2;2;2;2;2;2;2;2;2;2;2;2;2;2;2;2;2;2;2;2	729335;206558175;205831551;20455488;123916423;82175585;205371749;51701449;110808206;122131481;1706423;229541067;51701412;118619;51701395;51701403;391358193;1706426;416903;3334166	P21914;A5PL98;B0BM36;P21912;Q3B8J8;Q9YHT2;P21913;Q9CQA3;Q3T189;Q007T0;Q09545;A8WPF0;Q75CI4;P21801;Q6FWS8;Q70KF8;P21911;P80480;P32420;O42772	534.643;410.994;404.06;402.134;402.134;402.519;400.593;399.438;398.667;395.586;375.17;372.859;370.933;370.548;369.777;360.147;358.221;352.829;353.599;352.829	gi|729335|sp|P21914.2|SDHB_DROMERecName: Full=Succinate dehydrogenase [ubiquinone] iron-sulfur subunit, mitochondrial AltName: Full=Iron-sulfur subunit of complex II Short=Ip Flags: Precursor	Drosophila melanogaster	0.0E0	297	297	279	93.94%	100.00%	69.77%	1	2	729335	P21914	534643	SDH2;SDHB;sdhb;SDH2;Sdhb;Sdhb;SDH2;SDH2;SDH2;sdhb-1;Sdhb;SDH2;Sdhb;Sdhb;Sdhb;sdhb;sdhb-1;SdhB;Sdhb;Sdhb;Sdhb;SDHB;sdhb;SDHB;SDHB;SDH2;sdhb;SDHB;Sdhb;sdhb;sdhb-1;SDH2;SdhB;SDH2;sdhb;SDHB;SdhB;SDH2;sdhb-1;SDH2;SDHB;SDH2;Sdhb;SdhB;Sdhb;SDH2;Sdhb;SDHB;SDH2;sdhb;SDH2;Sdhb;SDHB;SDH2;Sdhb;sdhb;SDHB;SDH2;Sdhb;SDHB;sdhb;sdh2;sdhb;SDHB;SDH2;SDH2;sdhb;sdhb;sdhb;sdhb;SDH2;sdhb-1;SDHB;SDH2;SDHB;Sdhb;sdhb;Sdhb…	284593;9913;8355;284593;10116;10090;48483;284811;284811;6238;10090;48483;10090;10116;10116;8364;6238;7227;10090;10116;10116;9606;8364;9823;9606;559292;8364;9606;10090;8355;6238;559292;7227;559292;8364;9606;7227;55588;6238;1047171;9913;237631;10090;7227;10116;284593;10090;9913;559292;7955;284593;10116;9823;284811;10090;7955;9031;55588;10116;9606;8364;284812;7955;9823;237631;1047171;7955;8364;7955;…			GO:0070062-N/A;GO:0070062-ISO;GO:0048039-ISS;GO:0048039-IDA;GO:0046872-IEA;GO:0005749-IMP;GO:0005749-IEA;GO:0005749-ISS;GO:0005749-ISO;GO:0005749-IDA;GO:0016020-IEA;GO:0008177-IMP;GO:0008177-IEA;GO:0008177-ISS;GO:0008177-IDA;GO:0008177-IGI;GO:0006099-IMP;GO:0006099-IEA;GO:0006099-ISS;GO:0006099-TAS;GO:0022904-IMP;GO:0022904-IEA;GO:0022904-IBA;GO:0022900-IEA;GO:0005743-IEA;GO:0005743-ISS;GO:000574…	extracellular exosome-N/A;extracellular exosome-ISO;ubiquinone binding-ISS;ubiquinone binding-IDA;metal ion binding-IEA;mitochondrial respiratory chain complex II, succinate dehydrogenase complex (ubiquinone)-IMP;mitochondrial respiratory chain complex II, succinate dehydrogenase complex (ubiquinone)-IEA;mitochondrial respiratory chain complex II, succinate dehydrogenase complex (ubiquinone)-ISS;…	Cellular Component-N/A;Cellular Component-ISO;Molecular Function-ISS;Molecular Function-IDA;Molecular Function-IEA;Cellular Component-IMP;Cellular Component-IEA;Cellular Component-ISS;Cellular Component-ISO;Cellular Component-IDA;Cellular Component-IEA;Molecular Function-IMP;Molecular Function-IEA;Molecular Function-ISS;Molecular Function-IDA;Molecular Function-IGI;Biological Process-IMP;Biologic…	17	GO:0000329;GO:0005515;GO:0005654;GO:0005749;GO:0005886;GO:0006099;GO:0006105;GO:0006118;GO:0006121;GO:0008177;GO:0009055;GO:0046872;GO:0048039;GO:0051537;GO:0051538;GO:0051539;GO:0070062	fungal-type vacuole membrane;protein binding;nucleoplasm;mitochondrial respiratory chain complex II, succinate dehydrogenase complex (ubiquinone);plasma membrane;tricarboxylic acid cycle;succinate metabolic process;obsolete electron transport;mitochondrial electron transport, succinate to ubiquinone;succinate dehydrogenase (ubiquinone) activity;electron transfer activity;metal ion binding;ubiquin…	Cellular Component;Molecular Function;Cellular Component;Cellular Component;Cellular Component;Biological Process;Biological Process;Biological Process;Biological Process;Molecular Function;Molecular Function;Molecular Function;Molecular Function;Molecular Function;Molecular Function;Molecular Function;Cellular Component	EC:1.3.99.1;EC:1.3.5.1	Deleted entry;Succinate dehydrogenase (quinone)	IPR025192;IPR004489;noIPR;IPR009051;IPR012675;noIPR;noIPR;IPR006058;IPR017900;IPR017896;IPR001041;IPR001041;IPR009051;IPR036010
PermPBO_1_(paired)_contig_1079	SLO_DROMERecName: Full=Calcium-activated potassium channel slowpoke; Short=dSlo; AltName: Full=BK channel; AltName: Full=Maxi K channel; Short=MaxiK	tgacgtttaaataatccttctagttccagatcaggctccttgcgatgtaaaaataccacttccacatcgacatcttctcgatcttcatgcagaaaatcctttagaaaatgtgacaccgattcgtatgttatgtgtccacataccacaatgtgtctctttccgtgttcagatcnnnnnnnnnnnnnnnnnnnnnnnnnnnnnnnnnnnnnnnnnnttctggtatccaactagcgaacacagccaaacccacgaggagaaagaacaccaggaatgtccttcctaaaacagtctcacagtatacatcaccataccctactgttgacatggtaacaattagaaaatnnnnnnnnnnnnnnnnnnnnnnnnnnnnnnnnnnnnnnnnnnnnnnnnnnnnnnnnn…	1264	15	1.9E-129	86.35%	swissprot	gi|115311626|sp|Q03720.3|SLO_DROMERecName: Full=Calcium-activated potassium channel slowpoke Short=dSlo AltName: Full=BK channel AltName: Full=Maxi K channel Short=MaxiK;gi|46396994|sp|Q95V25.2|SLO1_CAEELRecName: Full=Calcium-activated potassium channel slo-1 AltName: Full=BK channel AltName: Full=Maxi K channel Short=MaxiK AltName: Full=Slo homolog AltName: Full=Slowpoke protein 1;gi|166899093|s…	Drosophila melanogaster;Caenorhabditis elegans;Rattus norvegicus;Sus scrofa;Mus musculus;Bos taurus;Macaca mulatta;Oryctolagus cuniculus;Homo sapiens;Xenopus laevis;Gallus gallus;Canis lupus familiaris;Mus musculus;Homo sapiens;Macaca fascicularis	1.9E-129;9.3E-93;1.4E-73;1.4E-73;1.5E-73;1.9E-73;2.0E-73;2.1E-73;2.5E-73;5.8E-73;7.1E-73;2.0E-57;1.2E-29;2.6E-26;1.8E-24	1200;1140;1209;1152;1209;1166;1151;1179;1236;1196;1137;1159;1121;1149;1149	154;97;97;97;97;97;97;97;97;97;97;97;96;97;97	139;91;86;86;86;86;86;86;86;85;85;85;74;73;73	90.26%;93.81%;88.66%;88.66%;88.66%;88.66%;88.66%;88.66%;88.66%;87.63%;87.63%;87.63%;77.08%;75.26%;75.26%	12.83%;8.51%;8.02%;8.42%;8.02%;8.32%;8.43%;8.23%;7.85%;8.11%;8.53%;8.37%;8.56%;8.44%;8.44%	36.55%;23.02%;23.02%;23.02%;23.02%;23.02%;23.02%;23.02%;23.02%;23.02%;23.02%;23.02%;22.78%;23.02%;23.02%	4;4;4;4;4;4;4;4;4;4;4;4;4;3;3	-3;-2;-2;-2;-2;-2;-2;-2;-2;-2;-2;-2;-2;-2;-2	115311626;46396994;166899093;46396063;46396281;46396286;46396132;46396500;46396283;46396489;46396408;46396287;123778049;205815512;205809474	Q03720;Q95V25;Q62976;O18866;Q08460;Q28204;O18867;Q9BG98;Q12791;Q90ZC7;Q8AYS8;Q28265;O54982;A8MYU2;A5LFX5	268.085;168.703;143.665;143.665;143.28;143.665;143.665;143.665;143.665;144.436;143.665;141.354;95.5153;93.5893;88.1965	gi|115311626|sp|Q03720.3|SLO_DROMERecName: Full=Calcium-activated potassium channel slowpoke Short=dSlo AltName: Full=BK channel AltName: Full=Maxi K channel Short=MaxiK	Drosophila melanogaster	1.9E-129	1200	154	139	90.26%	12.83%	36.55%	4	-3	115311626	Q03720	268085	Kcnu1;KCNMA1;Kcnma1;KCNMA1;slo-1;slo-1;Kcnu1;KCNMA1;Kcnma1;Kcnma1;slo-1;KCNMA1;Kcnma1;slo;slo;Kcnma1;KCNMA1;slo-1;kcnma1;Kcnma1;Kcnma1;slo-1;Kcnu1;Kcnma1;slo;Kcnma1;KCNMA1;slo;Kcnma1;KCNMA1;KCNMA1;slo;kcnma1;KCNMA1;KCNMA1;KCNMA1;Kcnma1;KCNMA1;Kcnma1;Kcnma1;KCNU1;Kcnma1;Kcnma1;KCNMA1;KCNU1;KCNMA1;Kcnma1;KCNMA1;KCNU1;Kcnu1;KCNMA1;Kcnma1;KCNMA1;KCNMA1;Kcnma1;KCNMA1;KCNMA1;Kcnu1;KCNMA1;slo-1;KCNMA1;K…	10090;9913;10090;9031;6239;6239;10090;9606;10116;10090;6239;9913;10090;7227;7227;10116;9913;6239;8355;10090;10116;6239;10090;10090;7227;10116;9615;7227;10090;9606;9615;7227;8355;9615;9913;9615;10090;9615;10090;10090;9606;10116;10090;9544;9606;9031;10116;9823;9606;10090;9913;10116;9913;9031;10090;9986;9615;10090;9606;6239;9031;9913;6239;9031;10090;10116;9913;6239;9615;7227;10090;10090;9823;6239;90…			GO:0005789-IEA;GO:0001666-IEA;GO:0001666-ISA;GO:0001666-ISO;GO:0001666-IDA;GO:0051289-IDA;GO:0042491-IMP;GO:0042491-ISA;GO:0042491-ISO;GO:0005901-IEA;GO:0005901-ISO;GO:0005901-ISA;GO:0005901-IDA;GO:0007605-IMP;GO:0007605-ISA;GO:0007605-ISO;GO:0043065-IMP;GO:0043065-IEA;GO:0043065-ISO;GO:0043065-ISA;GO:0048512-IMP;GO:0042493-IMP;GO:0060082-IMP;GO:0060082-ISO;GO:0060082-ISA;GO:0060083-IMP;GO:006008…	endoplasmic reticulum membrane-IEA;response to hypoxia-IEA;response to hypoxia-ISA;response to hypoxia-ISO;response to hypoxia-IDA;protein homotetramerization-IDA;inner ear auditory receptor cell differentiation-IMP;inner ear auditory receptor cell differentiation-ISA;inner ear auditory receptor cell differentiation-ISO;caveola-IEA;caveola-ISO;caveola-ISA;caveola-IDA;sensory perception of sound-I…	Cellular Component-IEA;Biological Process-IEA;Biological Process-ISA;Biological Process-ISO;Biological Process-IDA;Biological Process-IDA;Biological Process-IMP;Biological Process-ISA;Biological Process-ISO;Cellular Component-IEA;Cellular Component-ISO;Cellular Component-ISA;Cellular Component-IDA;Biological Process-IMP;Biological Process-ISA;Biological Process-ISO;Biological Process-IMP;Biologic…	59	GO:0001666;GO:0003779;GO:0005249;GO:0005739;GO:0005789;GO:0005901;GO:0006970;GO:0007568;GO:0007605;GO:0007628;GO:0008076;GO:0008582;GO:0009268;GO:0009897;GO:0016324;GO:0019228;GO:0030007;GO:0030054;GO:0030425;GO:0031430;GO:0031960;GO:0032344;GO:0034465;GO:0034765;GO:0035036;GO:0040011;GO:0042491;GO:0042803;GO:0043025;GO:0043050;GO:0043195;GO:0043525;GO:0043627;GO:0045211;GO:0045214;GO:0045433;GO:…	response to hypoxia;actin binding;voltage-gated potassium channel activity;mitochondrion;endoplasmic reticulum membrane;caveola;response to osmotic stress;aging;sensory perception of sound;adult walking behavior;voltage-gated potassium channel complex;regulation of synaptic growth at neuromuscular junction;response to pH;external side of plasma membrane;apical plasma membrane;neuronal action pote…	Biological Process;Molecular Function;Molecular Function;Cellular Component;Cellular Component;Cellular Component;Biological Process;Biological Process;Biological Process;Biological Process;Cellular Component;Biological Process;Biological Process;Cellular Component;Cellular Component;Biological Process;Biological Process;Cellular Component;Cellular Component;Cellular Component;Biological Process;…			noIPR;noIPR;IPR024939;noIPR
PermPBO_1_(paired)_contig_108	---NA---	gatatgtattcggtatttaaataacaatatgtatattcatttatgggtatggttcagcacacaaacatgagtaactacaagtactatataatttcttaaaaatcaattaacatcacaggcctcaaaagcttaatcacaatcggttaggacccatcagtattgttgcaaacgccattaacagtatccatattgctcctaccctcacagaagtggcagaatctttcaatggaatcgtattgcagttgtcggtatggcagatctcgcattggtcgctatctccacataccacttgtgaggaacatccacgggtgacaacaccatccgctccgaaggatgttacacagctatcatttgcatcataaactagacatataagtggattatacggacttgtagcac…	11694																																								3	GO:0005576;GO:0006030;GO:0008061	extracellular region;chitin metabolic process;chitin binding	Cellular Component;Biological Process;Molecular Function			noIPR;IPR008472;noIPR;noIPR;noIPR;noIPR;noIPR;noIPR;noIPR;noIPR;noIPR;noIPR;noIPR;noIPR;noIPR;noIPR;noIPR;noIPR;noIPR;noIPR;noIPR;noIPR;noIPR;noIPR;noIPR;noIPR;IPR002557;IPR002557;IPR002557;IPR002557
PermPBO_1_(paired)_contig_1080	VP33_APLCARecName: Full=Vesicle-associated membrane protein/synaptobrevin-binding protein; AltName: Full=VAP-33	aaaaaaacgaagaagaagaacaagtagaaaaaagcagaaacagcaaatccataaccatgtctggttttacagaagcccagttaagagccaagctgatcattgacccaccaaatgaactacgctttcgaggaccctttgttaaaccagtagtgaacacattaaaactcacgaatccttcggataactacattttgttcaaaatcaaaacaaccgctccaaaacgttactgtgtacgtccaaattttggctttgttaggccacatgaatcgacttccgttgaaatctgcctacagccattcaattttgatccatttgagaagaacaaacacaagtttatggttcaaagtgttgtatcaccagttgatgatgaggatcctgctggatgttttgatatttgga…	712	20	1.4E-43	62.34%	swissprot	gi|2499127|sp|Q16943.1|VP33_APLCARecName: Full=Vesicle-associated membrane protein/synaptobrevin-binding protein AltName: Full=VAP-33;gi|160210887|sp|A2VDZ9.1|VAPB_BOVINRecName: Full=Vesicle-associated membrane protein-associated protein B Short=VAMP-B Short=VAMP-associated protein B Short=VAP-B;gi|24638339|sp|O95292.3|VAPB_HUMANRecName: Full=Vesicle-associated membrane protein-associated protein…	Aplysia californica;Bos taurus;Homo sapiens;Sus scrofa;Homo sapiens/Pongo abelii;Rattus norvegicus;Bos taurus;Mus musculus;Rattus norvegicus;Mus musculus;Schizosaccharomyces pombe 972h-;Schizosaccharomyces pombe 972h-;Arabidopsis thaliana;Arabidopsis thaliana;Saccharomyces cerevisiae S288C;Arabidopsis thaliana;Arabidopsis thaliana;Arabidopsis thaliana;Arabidopsis thaliana;Saccharomyces cerevisiae…	1.4E-43;2.1E-43;4.7E-43;1.2E-42;7.6E-42;2.2E-41;2.3E-41;5.8E-41;7.1E-41;1.0E-40;1.0E-15;4.1E-15;1.9E-14;2.9E-13;4.2E-12;8.0E-12;2.0E-11;8.7E-11;3.8E-10;6.2E-10	260;243;243;243;249;243;249;249;249;243;319;383;220;239;244;386;256;239;149;175	125;132;132;132;128;131;136;128;128;131;142;160;173;89;133;121;91;133;88;88	88;93;93;92;91;92;94;91;91;91;81;80;87;55;66;62;54;72;49;48	70.40%;70.45%;70.45%;69.70%;71.09%;70.23%;69.12%;71.09%;71.09%;69.47%;57.04%;50.00%;50.29%;61.80%;49.62%;51.24%;59.34%;54.14%;55.68%;54.55%	48.08%;54.32%;54.32%;54.32%;51.41%;53.91%;54.62%;51.41%;51.41%;53.91%;44.51%;41.78%;78.64%;37.24%;54.51%;31.35%;35.55%;55.65%;59.06%;50.29%	52.67%;55.62%;55.62%;55.62%;53.93%;55.20%;57.30%;53.93%;53.93%;55.20%;59.83%;67.42%;72.89%;37.50%;56.04%;50.98%;38.34%;56.04%;37.08%;37.08%	1;1;1;1;1;1;1;1;1;1;1;1;1;1;1;1;1;1;1;1	3;3;3;3;3;3;3;3;3;3;3;3;3;3;3;3;3;3;3;3	2499127;160210887;24638339;160210890;122066702/122066680;24638336;121957506;122066700;122066704;24638341;6136670;74582341;75180692;75274628;731508;313471716;75161609;75148826;75100559;83305687	Q16943;A2VDZ9;O95292;A5GFS8;Q5R601/Q9P0L0;Q9Z269;Q0VCY1;Q9WV55;Q9Z270;Q9QY76;Q10484;O60119;Q9LVU1;Q9SHC8;P40075;B9DHD7;Q8VZ95;Q84WW5;O82213;Q6Q595	150.599;149.443;148.673;147.517;145.591;144.436;144.436;143.665;143.28;142.51;78.1814;77.0258;73.1738;70.0922;67.0106;67.3958;65.0846;63.1586;59.6918;59.6918	gi|2499127|sp|Q16943.1|VP33_APLCARecName: Full=Vesicle-associated membrane protein/synaptobrevin-binding protein AltName: Full=VAP-33	Aplysia californica	1.4E-43	260	125	88	70.40%	48.08%	52.67%	1	3	2499127	Q16943	150599	Vapb;Vapb;VAPB;VAPA;VAPB;PVA11;VAPB;VAPB;PVA21;Vapa;Vapa;Vapa;SCS2;VAPB;PVA13;VAPB;PVA13;PVA12;Vapa;VAPA;VAPA;Vapb;VAPB;Vapb;Vapb;Vapb;Q16943;VAPA;Q16943;Vapa;PVA22;VAPA;SCS2;PVA13;Vapa;SPBC16G5.05c;Vapb;SPBC16G5.05c;PVA22;SCS22;VAPB;SCS22;VAPB;SCS22;PVA13;VAPB;PVA11;PVA12;VAPB;Vapb;Vapa;VAPB;PVA21;PVA11;VAPA;Vapb;VAPA;VAPB;Vapa;SPBC16G5.05c;PVA21;SPBC16G5.05c;Vapa;VAPB;VAPB;VAPB;VAPB;Vapa;Vapa;V…	10090;10090;9606;9606;9606;3702;9606;9913;3702;10116;10116;10116;559292;9606;3702;9823;3702;3702;10116;9913;9913;10116;9913;10090;10090;10116;6500;9913;6500;10116;3702;9913;559292;3702;10116;284812;10090;284812;3702;559292;9913;559292;9823;559292;3702;9823;3702;3702;9606;10090;10116;9606;3702;3702;9601;10116;9606;9606;10116;284812;3702;284812;10116;9913;9823;9606;9606;10116;10116;10090;9823;9823;…			GO:0005789-IEA;GO:0005789-ISS;GO:0005789-TAS;GO:0005789-ISO;GO:0005789-IDA;GO:0051685-IMP;GO:0044790-ISO;GO:0044790-IDA;GO:0044791-IEA;GO:0044791-ISO;GO:0044791-IDA;GO:0005829-N/A;GO:0005829-IDA;GO:0048471-IEA;GO:0048471-ISO;GO:0048471-IDA;GO:0030148-TAS;GO:0007165-IEA;GO:0008017-IMP;GO:0008017-IEA;GO:0008017-ISO;GO:0008017-IDA;GO:0008654-IMP;GO:0008654-ISO;GO:0008654-IGI;GO:0045202-IEA;GO:000578…	endoplasmic reticulum membrane-IEA;endoplasmic reticulum membrane-ISS;endoplasmic reticulum membrane-TAS;endoplasmic reticulum membrane-ISO;endoplasmic reticulum membrane-IDA;maintenance of ER location-IMP;negative regulation by host of viral release from host cell-ISO;negative regulation by host of viral release from host cell-IDA;positive regulation by host of viral release from host cell-IEA;p…	Cellular Component-IEA;Cellular Component-ISS;Cellular Component-TAS;Cellular Component-ISO;Cellular Component-IDA;Biological Process-IMP;Biological Process-ISO;Biological Process-IDA;Biological Process-IEA;Biological Process-ISO;Biological Process-IDA;Cellular Component-N/A;Cellular Component-IDA;Cellular Component-IEA;Cellular Component-ISO;Cellular Component-IDA;Biological Process-TAS;Biologic…	39	GO:0000326;GO:0004871;GO:0005789;GO:0005794;GO:0005829;GO:0005886;GO:0005923;GO:0006605;GO:0006874;GO:0006987;GO:0007029;GO:0008017;GO:0008219;GO:0015630;GO:0016021;GO:0019899;GO:0030148;GO:0031175;GO:0031965;GO:0031982;GO:0033149;GO:0034975;GO:0042803;GO:0043123;GO:0043312;GO:0044790;GO:0044791;GO:0044828;GO:0044829;GO:0044830;GO:0045296;GO:0045298;GO:0046725;GO:0046982;GO:0048471;GO:0048487;GO:…	protein storage vacuole;signal transducer activity;endoplasmic reticulum membrane;Golgi apparatus;cytosol;plasma membrane;bicellular tight junction;protein targeting;cellular calcium ion homeostasis;activation of signaling protein activity involved in unfolded protein response;endoplasmic reticulum organization;microtubule binding;cell death;microtubule cytoskeleton;integral component of membrane…	Cellular Component;Molecular Function;Cellular Component;Cellular Component;Cellular Component;Cellular Component;Cellular Component;Biological Process;Biological Process;Biological Process;Biological Process;Molecular Function;Biological Process;Cellular Component;Cellular Component;Molecular Function;Biological Process;Biological Process;Cellular Component;Cellular Component;Molecular Function;…			IPR013783;IPR000535;IPR016763;IPR016763;noIPR;IPR000535;IPR008962
PermPBO_1_(paired)_contig_1081	MNB_DROMERecName: Full=Serine/threonine-protein kinase minibrain	caaaaaggtaaaaaaaaacaacagaaaacaccaaagttgtctattaaactatcatcatgtctgccgctgctctatgctattggcaggcaactacaacagccgttgtggctgacagtaccaccagtccaactgtgggacagacaacagcaacaacaattgacgaagatggcaaccagcaagatgattgggaaatgcaacatcatctaaataatgttggcgttagaaatggtagcattggtgctggtggtgtttctggtactctggtgggtgagggtggccatgatcatcggcgtcggcgacaacaacaaagatttgaacaacaaaatcgtcatttttataaccctgaatatcacnnnnnnnncttatactgatcaccaaatcgataaacattatgatcag…	997	10	1.3E-51	85.65%	swissprot	gi|73620974|sp|P49657.2|MNB_DROMERecName: Full=Serine/threonine-protein kinase minibrain;gi|6015043|sp|Q63470.2|DYR1A_RATRecName: Full=Dual specificity tyrosine-phosphorylation-regulated kinase 1A AltName: Full=Dual specificity YAK1-related kinase AltName: Full=Protein kinase minibrain homolog Short=MNBH AltName: Full=RP86;gi|3219996|sp|Q13627.2|DYR1A_HUMANRecName: Full=Dual specificity tyrosine-…	Drosophila melanogaster;Rattus norvegicus;Homo sapiens;Mus musculus;Xenopus tropicalis;Xenopus laevis;Homo sapiens;Mus musculus;Caenorhabditis elegans;Dictyostelium discoideum	1.3E-51;1.2E-29;1.2E-29;1.2E-29;5.4E-29;6.4E-29;3.0E-25;6.4E-25;3.5E-5;7.5E-4	908;763;763;763;751;750;629;629;882;836	123;91;91;91;86;86;123;123;43;28	118;83;83;83;80;80;88;88;31;24	95.93%;91.21%;91.21%;91.21%;93.02%;93.02%;71.54%;71.54%;72.09%;85.71%	13.55%;11.93%;11.93%;11.93%;11.45%;11.47%;19.55%;19.55%;4.88%;3.35%	37.01%;27.38%;27.38%;27.38%;25.88%;25.88%;37.01%;37.01%;12.94%;8.43%	1;1;1;1;1;1;1;1;1;1	3;3;3;3;3;3;3;3;3;3	73620974;6015043;3219996;6015042;123905731;123896295;9296963;125987823;75018323;74876349	P49657;Q63470;Q13627;Q61214;Q0IJ08;Q2TAE3;Q9Y463;Q9Z188;Q8WQL7;Q76NV1	186.422;122.865;122.865;122.865;120.939;120.553;109.768;108.612;49.2914;45.0542	gi|73620974|sp|P49657.2|MNB_DROMERecName: Full=Serine/threonine-protein kinase minibrain	Drosophila melanogaster	1.3E-51	908	123	118	95.93%	13.55%	37.01%	1	3	73620974	P49657	186422	Dyrk1a;mbk-1;DYRK1B;mnb;DYRK1B;dyrk1;mnb;DYRK1A;DYRK1A;dyrk1a;DYRK1B;dyrk1a;mbk-1;mbk-1;Dyrk1b;dyrk1a;mnb;mnb;dyrk1a;Dyrk1a;Dyrk1b;DYRK1A;dyrk1;dyrk1a;DYRK1B;Dyrk1b;mnb;DYRK1A;Dyrk1a;Dyrk1a;Dyrk1a;Dyrk1a;Dyrk1a;Dyrk1a;Dyrk1a;Dyrk1a;Dyrk1a;Dyrk1a;Dyrk1a;Dyrk1a;Dyrk1a;dyrk1a;DYRK1A;Dyrk1a;Dyrk1a;Dyrk1a;Dyrk1a;Dyrk1b;Dyrk1b;mnb;Dyrk1a;Dyrk1a;mnb;Dyrk1b;Dyrk1a;Dyrk1a;mnb;Dyrk1a;DYRK1A;Dyrk1a;Dyrk1a;m…	10116;6239;9606;7227;9606;44689;7227;9606;9606;8364;9606;8364;6239;6239;10090;8364;7227;7227;8364;10116;10090;9606;44689;8355;9606;10090;7227;9606;10090;10090;10116;10116;10090;10090;10116;10090;10090;10116;10090;10116;10116;8364;9606;10116;10090;10090;10090;10090;10090;7227;10090;10090;7227;10090;10090;10090;7227;10090;9606;10090;10116;6239;9606;10116;9606;10116;10090;10090;9606;7227;10116;9606;…			GO:0048156-IEA;GO:0048156-ISS;GO:0048156-ISO;GO:0048156-IPI;GO:0007608-IEA;GO:0018105-IEA;GO:0018105-ISS;GO:0018105-ISO;GO:0018105-IDA;GO:0018105-IGI;GO:0018108-IEA;GO:0018108-ISS;GO:0018108-ISO;GO:0018108-IDA;GO:0031115-IEA;GO:0031115-ISS;GO:0031115-IDA;GO:0030425-IEA;GO:0030425-ISS;GO:0030425-IDA;GO:0018107-IEA;GO:0018107-ISS;GO:0018107-ISO;GO:0018107-IDA;GO:0018107-IGI;GO:0030424-IEA;GO:003042…	tau protein binding-IEA;tau protein binding-ISS;tau protein binding-ISO;tau protein binding-IPI;sensory perception of smell-IEA;peptidyl-serine phosphorylation-IEA;peptidyl-serine phosphorylation-ISS;peptidyl-serine phosphorylation-ISO;peptidyl-serine phosphorylation-IDA;peptidyl-serine phosphorylation-IGI;peptidyl-tyrosine phosphorylation-IEA;peptidyl-tyrosine phosphorylation-ISS;peptidyl-tyrosi…	Molecular Function-IEA;Molecular Function-ISS;Molecular Function-ISO;Molecular Function-IPI;Biological Process-IEA;Biological Process-IEA;Biological Process-ISS;Biological Process-ISO;Biological Process-IDA;Biological Process-IGI;Biological Process-IEA;Biological Process-ISS;Biological Process-ISO;Biological Process-IDA;Biological Process-IEA;Biological Process-ISS;Biological Process-IDA;Cellular…	44	GO:0000381;GO:0003713;GO:0003779;GO:0004674;GO:0004712;GO:0004715;GO:0005524;GO:0005667;GO:0005730;GO:0005874;GO:0005883;GO:0005884;GO:0007520;GO:0007623;GO:0007632;GO:0008355;GO:0009069;GO:0015631;GO:0016032;GO:0016607;GO:0018107;GO:0030425;GO:0031115;GO:0033120;GO:0034205;GO:0035332;GO:0036289;GO:0038083;GO:0042802;GO:0043195;GO:0043518;GO:0043621;GO:0045298;GO:0045666;GO:0045786;GO:0045887;GO:…	regulation of alternative mRNA splicing, via spliceosome;transcription coactivator activity;actin binding;protein serine/threonine kinase activity;protein serine/threonine/tyrosine kinase activity;non-membrane spanning protein tyrosine kinase activity;ATP binding;transcription factor complex;nucleolus;microtubule;neurofilament;actin filament;myoblast fusion;circadian rhythm;visual behavior;olfact…	Biological Process;Molecular Function;Molecular Function;Molecular Function;Molecular Function;Molecular Function;Molecular Function;Cellular Component;Cellular Component;Cellular Component;Cellular Component;Cellular Component;Biological Process;Biological Process;Biological Process;Biological Process;Biological Process;Molecular Function;Biological Process;Cellular Component;Biological Process;…	EC:2.7.10;EC:2.7.11;EC:2.7.12.1;EC:2.7.10.2	Transferring phosphorus-containing groups;Transferring phosphorus-containing groups;Dual-specificity kinase;Non-specific protein-tyrosine kinase
PermPBO_1_(paired)_contig_1082	---NA---	tccactgggttgctaacttcagggcccagtggacgggtatcgactggagttataaatttgggcaatgaccaagagttaggcccaattagtcgacctgtagacgggtcgacaggtggcgacactttgacaagtcgaaccttttccaaggtaacgacatcaaaaggaggtaatccctcacgaaagagattcaaggaacgcagaaatgctttgtttatcctaaagaaattaggatcagtcgacccaagcacg	249																																														noIPR
PermPBO_1_(paired)_contig_1083	---NA---	cgttattattcacgttctcattcaccggatgagcgcagtatattcattaagtcagcaaggcgcaattcgctggaagaaactgcagccaatggcaataatattggagcttgctccttcacccacggtacccatnnnnnnnnnnnnnnnnnnncctcaaacagagtagctatgatagctttaaaagcgatagctgcccatccacttcgggtggagccatgggtggtggaagcggtggtgaatctcaacatcctcacagcatattgaagaaaaaagactcaacttcaacaccttcggattgtgcccagggcactaagcacgtatcgatctcacaagcggttattctagctgctgcagaattatcggccaccgaacctatnnnnnnnnnnnnnnnnnnnnnnn…	1866																																														noIPR
PermPBO_1_(paired)_contig_1084	BGAL_FELCARecName: Full=Beta-galactosidase; AltName: Full=Acid beta-galactosidase; Short=Lactase; Flags: Precursor	gaagaaatagcaaaaccaagtttcaccattgatcatgaagcaaataccttcctgttggatggcaaaccattccaatatgttgccggatccttccattatttccgtgcccatccaaatgcatggcaaaagcgcttacgcactatgcgatcggctggtttaaatgcagttgacacctatgtggaatggtccttacacaacccccgcgatggagactacatttggagtggtattgccgatattgaaaggtttatagaattggcacatgcggaaggtttccatgttattcttcggcctggaccttatatttgtgctgaaagagataatggtggtttaccacattggctctttacaaaataccccggcataaaaatgagaactagtgaccccaattacacaaaa…	1768	20	7.4E-132	52.54%	swissprot	gi|5915775|sp|O19015.1|BGAL_FELCARecName: Full=Beta-galactosidase AltName: Full=Acid beta-galactosidase Short=Lactase Flags: Precursor;gi|75057630|sp|Q58D55.1|BGAL_BOVINRecName: Full=Beta-galactosidase AltName: Full=Acid beta-galactosidase Short=Lactase Flags: Precursor;gi|94730362|sp|Q9TRY9.3|BGAL_CANFARecName: Full=Beta-galactosidase AltName: Full=Acid beta-galactosidase Short=Lactase Flags: Pr…	Felis catus;Bos taurus;Canis lupus familiaris;Mus musculus;Macaca fascicularis;Homo sapiens;Pongo abelii;Mus musculus;Macaca fascicularis;Homo sapiens;Arabidopsis thaliana;Oryza sativa Japonica Group;Xanthomonas phaseoli pv. manihotis;Dictyostelium discoideum;Mus musculus;Homo sapiens;Homo sapiens;Rattus norvegicus;Mus musculus;Arabidopsis thaliana	7.4E-132;8.3E-130;1.6E-129;1.3E-125;2.7E-125;4.4E-125;5.6E-124;1.1E-110;1.7E-108;3.9E-108;3.8E-97;2.4E-92;9.4E-87;1.7E-85;1.6E-76;4.1E-76;1.9E-69;3.4E-67;4.0E-67;2.2E-33	669;653;668;647;682;677;677;646;654;654;697;673;598;671;636;636;653;631;649;856	595;599;599;602;598;598;598;588;588;588;609;619;590;628;588;587;580;594;589;327	337;334;335;334;330;332;331;319;321;318;316;315;284;322;299;297;288;300;281;152	56.64%;55.76%;55.93%;55.48%;55.18%;55.52%;55.35%;54.25%;54.59%;54.08%;51.89%;50.89%;48.14%;51.27%;50.85%;50.60%;49.66%;50.51%;47.71%;46.48%	88.94%;91.73%;89.67%;93.04%;87.68%;88.33%;88.33%;91.02%;89.91%;89.91%;87.37%;91.98%;98.66%;93.59%;92.45%;92.30%;88.82%;94.14%;90.76%;38.20%	100.96%;101.64%;101.64%;102.15%;101.47%;101.47%;101.47%;99.77%;99.77%;99.77%;103.34%;105.03%;100.11%;106.56%;99.77%;99.60%;98.42%;100.79%;99.94%;55.49%	1;1;1;1;1;1;1;1;1;1;1;1;1;1;1;1;1;1;1;1	1;1;1;1;1;1;1;1;1;1;1;1;1;1;1;1;1;1;1;1	5915775;75057630;94730362;114944;62510424;215273939;75041447;81879201;75048782;74749401;75163694;122168850;1352080;74851905;123788298;74728154;269849685;81889875;143955283;75202767	O19015;Q58D55;Q9TRY9;P23780;Q60HF6;P16278;Q5R7P4;Q8VC60;Q95LV1;Q6UWU2;Q93Z24;Q0DGD7;P48982;Q54GE1;Q3UPY5;Q8IW92;Q8NCI6;Q5XIL5;A2RSQ1;Q9SCV9	403.675;397.897;397.512;386.726;387.111;386.341;383.645;348.206;342.813;341.658;314.309;301.212;284.263;283.108;258.455;257.299;239.965;233.417;233.417;139.813	gi|5915775|sp|O19015.1|BGAL_FELCARecName: Full=Beta-galactosidase AltName: Full=Acid beta-galactosidase Short=Lactase Flags: Precursor	Felis catus	7.4E-132	669	595	337	56.64%	88.94%	100.96%	1	1	5915775	O19015	403675	GLB1;GLB1;Glb1;GLB1;GLB1L;GLB1L;Glb1l2;GLB1;Glb1l2;Glb1l2;Glb1l2;GLB1;glb1;Glb1l;Glb1l;Glb1l3;GLB1L;bga;BGAL17;Glb1l;Glb1l;GLB1L2;GLB1;GLB1;GLB1;GLB1;Glb1l3;GLB1;BGAL3;Glb1;BGAL17;LOC_Os05g46200;Glb1;GLB1;Glb1;GLB1L;GLB1;Glb1l3;Glb1l2;GLB1;GLB1;GLB1;bga;GLB1;BGAL3;GLB1;Glb1;GLB1;GLB1;GLB1L3;GLB1;GLB1;GLB1;Glb1;GLB1;Glb1;Glb1l3;GLB1;GLB1L2;GLB1;Glb1l3;GLB1L3;GLB1;GLB1L3;glb1;GLB1;Glb1;glb1;Glb1l3;…	9606;9601;10090;9606;9541;9541;10090;9615;10090;10090;10090;9541;44689;10090;10090;10116;9606;43353;3702;10090;10090;9606;9913;9913;9541;9913;10090;9606;3702;10090;3702;39947;10090;9913;10090;9541;9685;10116;10090;9913;9685;9606;43353;9913;3702;9685;10090;9606;9606;9606;9606;9606;9606;10090;9601;10090;10090;9606;9606;9606;10116;9606;9606;9606;44689;9601;10090;44689;10090;9913;9606;9685;10090;9606…			GO:0070062-N/A;GO:0048471-IEA;GO:0035578-TAS;GO:0030246-IEA;GO:0016787-IEA;GO:0016787-IDA;GO:0008152-IEA;GO:0043202-TAS;GO:0005764-IEA;GO:0004553-IEA;GO:0009505-IDA;GO:0048046-IEA;GO:0005515-IPI;GO:0051413-IEA;GO:0005737-IEA;GO:0005737-ISO;GO:0005737-IDA;GO:0044262-IEA;GO:0044262-ISO;GO:0044262-IDA;GO:0005615-IEA;GO:0005615-IDA;GO:0004308-TAS;GO:0042340-TAS;GO:0043231-IEA;GO:0043231-ISO;GO:004323…	extracellular exosome-N/A;perinuclear region of cytoplasm-IEA;azurophil granule lumen-TAS;carbohydrate binding-IEA;hydrolase activity-IEA;hydrolase activity-IDA;metabolic process-IEA;lysosomal lumen-TAS;lysosome-IEA;hydrolase activity, hydrolyzing O-glycosyl compounds-IEA;plant-type cell wall-IDA;apoplast-IEA;protein binding-IPI;response to cortisone-IEA;cytoplasm-IEA;cytoplasm-ISO;cytoplasm-IDA;…	Cellular Component-N/A;Cellular Component-IEA;Cellular Component-TAS;Molecular Function-IEA;Molecular Function-IEA;Molecular Function-IDA;Biological Process-IEA;Cellular Component-TAS;Cellular Component-IEA;Molecular Function-IEA;Cellular Component-IDA;Cellular Component-IEA;Molecular Function-IPI;Biological Process-IEA;Cellular Component-IEA;Cellular Component-ISO;Cellular Component-IDA;Biologic…	14	GO:0004565;GO:0005615;GO:0005764;GO:0006012;GO:0006027;GO:0006687;GO:0009341;GO:0012505;GO:0031982;GO:0044262;GO:0044446;GO:0046486;GO:0050896;GO:0070013	beta-galactosidase activity;extracellular space;lysosome;galactose metabolic process;glycosaminoglycan catabolic process;glycosphingolipid metabolic process;beta-galactosidase complex;endomembrane system;vesicle;cellular carbohydrate metabolic process;intracellular organelle part;glycerolipid metabolic process;response to stimulus;intracellular organelle lumen	Molecular Function;Cellular Component;Cellular Component;Biological Process;Biological Process;Biological Process;Cellular Component;Cellular Component;Cellular Component;Biological Process;Cellular Component;Biological Process;Biological Process;Cellular Component	EC:3.2.1.23	Beta-galactosidase	IPR001944;IPR031330;IPR008979;IPR008979;noIPR;IPR026283;noIPR;IPR001944;IPR019801;IPR017853;IPR008979
PermPBO_1_(paired)_contig_1085	AT5G_MANSERecName: Full=ATP synthase lipid-binding protein, mitochondrial; AltName: Full=ATPase protein 9; AltName: Full=ATPase subunit c; Flags: Precursor	ttcattcacgaaatccttgaaatttattcttcctttgttaatttcaaaacacttatatttgtacagcagtgaatgtttctaaattcatatatgacaaaattattagaatgttttaaaaccctaattaaaatacaatttaccatatagacaattgttactcaagagaagattatggcgttggctagtcttttgcttctccataaaaacaatactaataaaataataaggatgaaaacaatcttcttgtaagaattagcgaacgaaacaatgtagacaaacggaagaaataacaacaagaagctacaacgggaacgannnnnnnnnnnnnnnnnttgggaattttccatgaaataactcggtaaatacaaataaatcaagattttgtgttgatttgttcat…	1437	20	8.1E-26	82.26%	swissprot	gi|12585194|sp|Q9U505.1|AT5G_MANSERecName: Full=ATP synthase lipid-binding protein, mitochondrial AltName: Full=ATPase protein 9 AltName: Full=ATPase subunit c Flags: Precursor;gi|461592|sp|Q06055.1|AT5G2_HUMANRecName: Full=ATP synthase F(0) complex subunit C2, mitochondrial AltName: Full=ATP synthase lipid-binding protein AltName: Full=ATP synthase proteolipid P2 AltName: Full=ATP synthase proto…	Manduca sexta;Homo sapiens;Ovis aries;Bos taurus;Mus musculus;Bos taurus;Pongo abelii;Mus musculus;Homo sapiens/Rattus norvegicus;Rattus norvegicus;Pongo abelii;Mus musculus;Rattus norvegicus;Bos taurus;Ovis aries;Sus scrofa;Homo sapiens;Caenorhabditis elegans/Caenorhabditis briggsae;Neurospora crassa OR74A;Chondrus crispus	8.1E-26;6.3E-25;1.0E-24;1.0E-24;1.4E-24;1.6E-24;6.3E-24;1.3E-23;3.1E-23;6.3E-23;1.5E-22;4.2E-22;1.4E-21;1.6E-21;2.0E-21;2.1E-21;5.1E-21;1.3E-17;9.9E-10;1.3E-9	131;141;143;143;141;141;141;146;142;141;142;136;136;136;136;136;136;116;74;76	116;120;107;107;124;112;116;131;113;121;113;106;106;106;106;105;71;98;33;31	96;94;89;89;98;89;93;98;89;93;88;90;90;88;88;86;69;76;29;28	82.76%;78.33%;83.18%;83.18%;79.03%;79.46%;80.17%;74.81%;78.76%;76.86%;77.88%;84.91%;84.91%;83.02%;83.02%;81.90%;97.18%;77.55%;87.88%;90.32%	88.55%;85.11%;74.83%;74.83%;87.94%;79.43%;82.27%;89.73%;79.58%;85.82%;79.58%;77.94%;77.94%;77.94%;77.94%;77.21%;52.21%;84.48%;44.59%;40.79%	24.22%;25.05%;22.34%;22.34%;25.89%;23.38%;24.22%;27.35%;23.59%;25.26%;23.59%;22.13%;22.13%;22.13%;22.13%;21.92%;14.82%;20.46%;6.89%;6.47%	1;1;1;1;1;1;1;1;1;1;1;1;1;1;1;1;1;1;1;1	-1;-1;-1;-1;-1;-1;-1;-1;-1;-1;-1;-1;-1;-1;-1;-1;-1;-1;-1;-1	12585194;461592;461593;114680;3023368;109940311;68565129;51338784;1352048/51315713;543879;68565143;81903631;543878;416684;461590;158514029;461588;75021564/308191401;74583871;1352021	Q9U505;Q06055;Q06056;P07926;P56384;Q3ZC75;Q5RAP9;P56383;Q71S46/P48201;Q06646;Q5RFL2;Q9CR84;Q06645;P32876;P17605;A1XQS5;P05496;A8XDX2/Q9BKS0;Q12635;P48880	105.145;103.219;102.834;102.834;102.064;102.064;100.523;99.7525;98.5969;97.8265;96.6709;95.1301;93.5893;93.5893;93.2041;93.2041;92.0485;81.6481;58.151;57.7658	gi|12585194|sp|Q9U505.1|AT5G_MANSERecName: Full=ATP synthase lipid-binding protein, mitochondrial AltName: Full=ATPase protein 9 AltName: Full=ATPase subunit c Flags: Precursor	Manduca sexta	8.1E-26	131	116	96	82.76%	88.55%	24.22%	1	-1	12585194	Q9U505	105145	ATP5G2;ATP5G2;ATP5G3;ATP5G1;ATP5G2;ATP5G3;ATP5G3;ATP5G3;Y82E9BR.3;ATP5G2;ATP5G3;CBG11706;ATP5G2;Atp5g3;Atp5g3;Atp5g2;ATP5G2;Atp5g1;ATP5G2;ATP5G2;ATP5G1;CBG11706;Atp5g3;ATP5G3;CBG11706;Atp5g3;ATP5G2;Atp5g2;Atp5g3;CBG11706;ATP5G1;ATP5G2;CBG11706;ATP5G1;ATP5G3;ATP5G3;ATP5G2;Y82E9BR.3;ATP5G2;ATP5G3;ATP5G1;Y82E9BR.3;Atp5g1;ATP5G3;Y82E9BR.3;ATP5G3;ATP5G2;ATP5G3;ATP9;Atp5g1;atp-9;ATP5G3;ATP5G2;ATP5G2;At…	9940;9940;9606;9913;9606;9913;9601;9913;6239;9606;9606;6238;9606;10090;10116;10116;9913;10116;9606;9606;9823;6238;10116;9913;6238;10090;9940;10116;10116;6238;9940;9606;6238;9940;9606;9606;9913;6239;9606;9601;9913;6239;10090;9606;6239;9606;9913;9606;2769;10090;367110;9606;9913;9606;10090;2769;10090;10090;9606;7130;10090;9913;2769;6239;2769;9940;9606;9606;9606;2769;9601;9606;9940;9940;9823;9606;623…	543879;543879;543879;543879;543879;543879;543879;543879;543879;543879;543879;543879;543879;543879	GOC;GOC;GOC;GOC;GOC;GOC;GOC;GOC;GOC;GOC;GOC;GOC;GOC;GOC	GO:0000276-IEA;GO:0000276-IDA;GO:0000276-IBA;GO:0045263-IEA;GO:0016020-IEA;GO:0046034-IEA;GO:0046034-IDA;GO:0016021-IEA;GO:0016740-IEA;GO:0016301-IEA;GO:0015986-IEA;GO:0015986-IBA;GO:0033177-IEA;GO:0004672-IEA;GO:0006811-IEA;GO:0005741-TAS;GO:0042776-TAS;GO:0004674-IEA;GO:0046933-IBA;GO:0005524-IEA;GO:0006754-TAS;GO:0005743-IEA;GO:0005743-NAS;GO:0005743-ISO;GO:0005743-TAS;GO:0005743-IDA;GO:000756…	mitochondrial proton-transporting ATP synthase complex, coupling factor F(o)-IEA;mitochondrial proton-transporting ATP synthase complex, coupling factor F(o)-IDA;mitochondrial proton-transporting ATP synthase complex, coupling factor F(o)-IBA;proton-transporting ATP synthase complex, coupling factor F(o)-IEA;membrane-IEA;ATP metabolic process-IEA;ATP metabolic process-IDA;integral component of me…	Cellular Component-IEA;Cellular Component-IDA;Cellular Component-IBA;Cellular Component-IEA;Cellular Component-IEA;Biological Process-IEA;Biological Process-IDA;Cellular Component-IEA;Molecular Function-IEA;Molecular Function-IEA;Biological Process-IEA;Biological Process-IBA;Cellular Component-IEA;Molecular Function-IEA;Biological Process-IEA;Cellular Component-TAS;Biological Process-TAS;Molecula…	12	GO:0000276;GO:0005515;GO:0005524;GO:0005741;GO:0007568;GO:0008289;GO:0015991;GO:0016021;GO:0042407;GO:0042776;GO:0045471;GO:0046933	mitochondrial proton-transporting ATP synthase complex, coupling factor F(o);protein binding;ATP binding;mitochondrial outer membrane;aging;lipid binding;ATP hydrolysis coupled proton transport;integral component of membrane;cristae formation;mitochondrial ATP synthesis coupled proton transport;response to ethanol;proton-transporting ATP synthase activity, rotational mechanism	Cellular Component;Molecular Function;Molecular Function;Cellular Component;Biological Process;Molecular Function;Biological Process;Cellular Component;Biological Process;Biological Process;Biological Process;Molecular Function	EC:3.6.1.3;EC:3.6.1.15	Adenosinetriphosphatase;Nucleoside-triphosphate phosphatase	IPR000454;IPR002379;IPR038662;IPR000454;noIPR;IPR020537;IPR000454;IPR035921
PermPBO_1_(paired)_contig_1086	SCOT_DROMERecName: Full=Succinyl-CoA:3-ketoacid-coenzyme A transferase, mitochondrial; AltName: Full=3-oxoacid CoA-transferase; Flags: Precursor	attcgttggattggattaaatagacaagttaaaatgttggttcaacaagcaagacgtgcctttctcaataatgttttcagccaaaggaatacaacatttaagctaattgcttgctactccacaagcggcaaaggagctaaaggcaaagtttattcaagcgctgcagacgctgttgccgatataaaggaaggatctaaaattttatttggaggttttggtatttgcggtattcctgagaaaatgattgaggccatccgacagaaaggagtcaaaaatctgacagccatttcaaataatggaggtgtcgatgattttggccttggcttactgttgaaatcgggtcaacttagcaaaatgatttgttcttatgttggtgaaaacgctgttttggctaaacag…	1652	20	0.0E0	75.81%	swissprot	gi|74871977|sp|Q9W058.1|SCOT_DROMERecName: Full=Succinyl-CoA:3-ketoacid-coenzyme A transferase, mitochondrial AltName: Full=3-oxoacid CoA-transferase Flags: Precursor;gi|205829936|sp|B2GV06.1|SCOT1_RATRecName: Full=Succinyl-CoA:3-ketoacid coenzyme A transferase 1, mitochondrial AltName: Full=3-oxoacid CoA-transferase 1 AltName: Full=Somatic-type succinyl-CoA:3-oxoacid CoA-transferase Short=SCOT-s…	Drosophila melanogaster;Rattus norvegicus;Homo sapiens;Mus musculus;Sus scrofa;Homo sapiens;Caenorhabditis elegans;Dictyostelium discoideum;Rattus norvegicus;Mus musculus;Mus musculus;Xanthomonas campestris pv. campestris str. B100;Xanthomonas campestris pv. campestris str. ATCC 33913;Mycobacterium bovis AF2122/97/Mycobacterium tuberculosis CDC1551/Mycobacterium tuberculosis H37Rv;Helicobacter py…	0.0E0;0.0E0;0.0E0;0.0E0;0.0E0;0.0E0;0.0E0;0.0E0;0.0E0;0.0E0;0.0E0;8.7E-82;9.8E-82;1.6E-81;1.8E-76;2.5E-76;4.3E-76;3.4E-75;9.1E-75;1.1E-73	516;520;520;520;520;517;521;509;520;520;520;213;213;218;207;216;207;232;232;238	511;500;496;500;490;489;481;497;512;493;493;208;208;201;208;211;209;252;248;255	456;387;388;386;383;374;364;379;381;373;373;161;161;157;153;156;153;178;175;171	89.24%;77.40%;78.23%;77.20%;78.16%;76.48%;75.68%;76.26%;74.41%;75.66%;75.66%;77.40%;77.40%;78.11%;73.56%;73.93%;73.21%;70.63%;70.56%;67.06%	99.03%;96.15%;95.38%;96.15%;94.23%;94.58%;92.32%;97.64%;98.46%;94.81%;94.81%;97.65%;97.65%;92.20%;100.48%;97.69%;100.97%;108.62%;106.90%;107.14%	92.80%;90.80%;90.07%;90.80%;88.98%;88.80%;87.35%;90.25%;92.98%;89.53%;89.53%;37.77%;37.77%;36.50%;37.77%;38.32%;37.95%;45.76%;45.04%;46.31%	1;1;1;1;1;1;1;1;1;1;1;1;1;1;1;1;1;1;1;1	1;1;1;1;1;1;1;1;1;1;1;1;1;1;1;1;1;1;1;1	74871977;205829936;2492998;48428679;395398464;48428678;2493000;74852744;81883792;81868394;81881929;189046135;189046136;54039593/614131215/614131219;2492996;1172041;12230622;12230621;2492992;1172039	Q9W058;B2GV06;P55809;Q9D0K2;Q29551;Q9BYC2;Q09450;Q54JD9;Q5XIJ9;Q9ESL0;Q9JJN4;B0RVK3;P0C7I8;P9WPW2/P9WPW3/P63651;P56007;P42316;Q9ZLE4;Q9ZLE3;P56006;P42315	802.742;621.313;620.542;617.461;612.068;576.244;573.163;572.007;565.844;565.459;564.303;257.299;257.299;256.914;243.432;243.432;242.662;241.121;239.965;237.269	gi|74871977|sp|Q9W058.1|SCOT_DROMERecName: Full=Succinyl-CoA:3-ketoacid-coenzyme A transferase, mitochondrial AltName: Full=3-oxoacid CoA-transferase Flags: Precursor	Drosophila melanogaster	0.0E0	516	511	456	89.24%	99.03%	92.80%	1	1	74871977	Q9W058	802742	Oxct1;Oxct1;Oxct2a;oxct1;OXCT1;Oxct2a;Oxct1;scoA;Oxct1;OXCT1;scoB;scoA;OXCT1;Oxct1;OXCT1;Oxct1;Oxct1;C05C10.3;scoB;scoB;OXCT1;Oxct1;OXCT1;Oxct1;SCOT;scoB;OXCT1;Oxct1;OXCT1;oxct1;OXCT1;SCOT;OXCT1;lpsJ;OXCT1;Oxct2b;Oxct1;Oxct1;scoA;OXCT1;lpsJ;OXCT1;oxct1;oxct1;OXCT1;C05C10.3;oxct1;Oxct2b;OXCT2;Oxct1;SCOT;SCOT;Oxct2b;scoB;OXCT2;OXCT1;SCOT;scoB;scoB;Oxct2a;Oxct1;lpsJ;OXCT2;SCOT;OXCT2;OXCT2;Oxct1;OXCT…	10116;10116;10090;44689;9823;10090;10090;224308;10116;9606;224308;85962;9606;10116;9606;10116;10116;6239;83332;83331;9606;10090;9606;10090;7227;224308;9606;10090;9606;44689;9606;7227;9606;190485;9606;10090;10090;10116;85963;9606;190485;9823;44689;44689;9606;6239;44689;10090;9606;10090;7227;7227;10090;83332;9606;9606;7227;85962;85963;10090;10116;190485;9606;7227;9606;9606;10116;9606;7227;10116;833…			GO:0007507-IEA;GO:0007507-IEP;GO:0001666-IEP;GO:0046950-IMP;GO:0046950-IEA;GO:0046950-ISS;GO:0046950-ISO;GO:0046950-IDA;GO:0046950-IEP;GO:0042493-IEA;GO:0042493-IEP;GO:0042594-IEA;GO:0042594-IEP;GO:0016740-IEA;GO:0031514-ISO;GO:0031514-ISA;GO:0031514-IDA;GO:0008152-IEA;GO:0035774-IMP;GO:0035774-IEA;GO:0007584-IEA;GO:0007584-IEP;GO:0007420-IEA;GO:0007420-IEP;GO:0008410-IEA;GO:0046952-IMP;GO:004695…	heart development-IEA;heart development-IEP;response to hypoxia-IEP;cellular ketone body metabolic process-IMP;cellular ketone body metabolic process-IEA;cellular ketone body metabolic process-ISS;cellular ketone body metabolic process-ISO;cellular ketone body metabolic process-IDA;cellular ketone body metabolic process-IEP;response to drug-IEA;response to drug-IEP;response to starvation-IEA;resp…	Biological Process-IEA;Biological Process-IEP;Biological Process-IEP;Biological Process-IMP;Biological Process-IEA;Biological Process-ISS;Biological Process-ISO;Biological Process-IDA;Biological Process-IEP;Biological Process-IEA;Biological Process-IEP;Biological Process-IEA;Biological Process-IEP;Molecular Function-IEA;Cellular Component-ISO;Cellular Component-ISA;Cellular Component-IDA;Biologic…	21	GO:0001666;GO:0005654;GO:0005759;GO:0006104;GO:0006550;GO:0006552;GO:0006574;GO:0007420;GO:0007507;GO:0007584;GO:0008260;GO:0009725;GO:0014823;GO:0031514;GO:0035774;GO:0042182;GO:0042594;GO:0042803;GO:0045471;GO:0046952;GO:0060612	response to hypoxia;nucleoplasm;mitochondrial matrix;succinyl-CoA metabolic process;isoleucine catabolic process;leucine catabolic process;valine catabolic process;brain development;heart development;response to nutrient;3-oxoacid CoA-transferase activity;response to hormone;response to activity;motile cilium;positive regulation of insulin secretion involved in cellular response to glucose stimul…	Biological Process;Cellular Component;Cellular Component;Biological Process;Biological Process;Biological Process;Biological Process;Biological Process;Biological Process;Biological Process;Molecular Function;Biological Process;Biological Process;Cellular Component;Biological Process;Biological Process;Biological Process;Molecular Function;Biological Process;Biological Process;Biological Process	EC:2.8.3.5	3-oxoacid CoA-transferase	noIPR;noIPR;IPR004165;IPR014388;IPR012792;IPR012791;IPR004165;noIPR;IPR037171;IPR037171
PermPBO_1_(paired)_contig_1087	---NA---	ccggaatctgagacaaaacttcctgcgacaccgtaaaggaaggtaaattcccggatatagattggagcactatagccatagtttccaacaaaaccgacgcgttgagtggagatccgattttcaaattacacattttnnnnnnnnnnnnggcctaaatagcgttgttcaaccccgaaattgtaacattagccgcgtgaaccggtagtttcacccgatttcgaaagcgttccgtcagaaacgaagattctgaagcggggtcaatcaaagcgcgtgccggatatgaaaccccatcgtgcatgatattaatcatcgcagtacccaaaagcacggccctattttgcgtcgtatgaaatgcctggcgaggtaggcacgccgacgaggtagaaggttgcggctgat…	1426																																														IPR005312
PermPBO_1_(paired)_contig_1088	SRBS1_HUMANRecName: Full=Sorbin and SH3 domain-containing protein 1; AltName: Full=Ponsin; AltName: Full=SH3 domain protein 5; AltName: Full=SH3P12; AltName: Full=c-Cbl-associated protein; Short=CAP	aaaaagaaacgaaagaacaactggatcaagccaagttatgattctgactattccactatcaaatatcgccctgtgaacacccaacgtttgcattcggtttcgtcagctttaaatgtacgcaatagcaacgacaagatttatggtacattgccaaatcctgtaaaagcaggcctaagtacgtacaaaaatcaaccaggtcgtattgaagattacgtcactggtcattcatccatctctgaaaaagaaacgaaagaacaactggatcaagccaagctttcttcacgctatacagaaggaaatctatctagagcattggccaaagaatccggatataccagcgattcaaatctgatactacacaaaaaagaacttcctccgaatagtccattaagtcctgtt…	1709	20	2.1E-39	59.69%	swissprot	gi|317373504|sp|Q9BX66.3|SRBS1_HUMANRecName: Full=Sorbin and SH3 domain-containing protein 1 AltName: Full=Ponsin AltName: Full=SH3 domain protein 5 AltName: Full=SH3P12 AltName: Full=c-Cbl-associated protein Short=CAP;gi|51701938|sp|Q62417.2|SRBS1_MOUSERecName: Full=Sorbin and SH3 domain-containing protein 1 AltName: Full=Ponsin AltName: Full=SH3 domain protein 5 AltName: Full=SH3P12 AltName: Fu…	Homo sapiens;Mus musculus;Homo sapiens;Mus musculus;Rattus norvegicus;Homo sapiens;Mus musculus;Pongo abelii;Homo sapiens;Rattus norvegicus;Bos taurus;Mus musculus;Danio rerio;Xenopus tropicalis;Xenopus laevis;Mus musculus;Homo sapiens;Mus musculus;Rattus norvegicus;Homo sapiens	2.1E-39;8.2E-39;2.9E-36;4.5E-36;7.4E-36;4.5E-34;2.0E-33;1.7E-23;1.8E-23;1.9E-23;6.8E-23;8.1E-23;1.1E-22;1.3E-22;1.6E-22;6.7E-22;7.7E-22;7.8E-22;1.7E-21;6.4E-20	1292;1290;1100;1180;1196;671;733;888;888;894;840;892;867;861;826;878;729;735;735;882	315;210;139;139;147;131;133;130;130;130;130;130;130;130;130;130;182;182;182;130	156;124;99;98;101;91;91;76;76;76;75;76;74;75;75;76;94;97;96;74	49.52%;59.05%;71.22%;70.50%;68.71%;69.47%;68.42%;58.46%;58.46%;58.46%;57.69%;58.46%;56.92%;57.69%;57.69%;58.46%;51.65%;53.30%;52.75%;56.92%	24.38%;16.28%;12.64%;11.78%;12.29%;19.52%;18.14%;14.64%;14.64%;14.54%;15.48%;14.57%;14.99%;15.10%;15.74%;14.81%;24.97%;24.76%;24.76%;14.74%	55.30%;36.86%;24.40%;24.40%;25.80%;23.00%;23.35%;22.82%;22.82%;22.82%;22.82%;22.82%;22.82%;22.82%;22.82%;22.82%;31.95%;31.95%;31.95%;22.82%	3;3;2;2;2;3;3;6;6;6;7;6;6;6;6;5;2;2;2;5	1;1;1;1;1;1;1;1;1;1;1;1;1;1;1;1;1;1;1;1	317373504;51701938;205831246;205831244;205831248;317373303;14423998;75042067;205830834;81864866;189046709;189046785;212284110;123892701;82185202;146325719;296452957;119367373;119367374;146325718	Q9BX66;Q62417;O94875;Q3UTJ2;O35413;O60504;Q9R1Z8;Q5RBR0;Q7Z6J0;Q71F54;A5D7F8;Q69ZI1;A5D8S5;Q28E95;Q6NRD3;Q8C120;Q8TEC5;Q8BZT2;Q498M5;Q8TEJ3	157.918;156.377;148.288;147.902;147.132;140.584;139.043;108.997;108.612;108.612;107.071;106.686;106.301;105.916;105.916;103.99;103.605;103.605;102.449;97.8265	gi|317373504|sp|Q9BX66.3|SRBS1_HUMANRecName: Full=Sorbin and SH3 domain-containing protein 1 AltName: Full=Ponsin AltName: Full=SH3 domain protein 5 AltName: Full=SH3P12 AltName: Full=c-Cbl-associated protein Short=CAP	Homo sapiens	2.1E-39	1292	315	156	49.52%	24.38%	55.30%	3	1	317373504	Q9BX66	157918	sh3rf1;Sorbs3;Sorbs1;SORBS1;SH3RF1;Sorbs1;SH3RF1;Sorbs3;Sh3rf1;Sh3rf1;sh3rf1;SH3RF1;SORBS1;Sh3rf1;Sh3rf1;Sorbs1;Sorbs1;SH3RF3;SH3RF1;Sorbs1;Sorbs1;sh3rf1;Sorbs1;SORBS1;SORBS2;SORBS3;Sh3rf3;Sorbs2;Sorbs2;Sh3rf1;Sorbs2;SORBS1;SH3RF1;SH3RF1;Sh3rf1;Sh3rf1;SORBS1;SORBS1;SORBS3;sh3rf1;SH3RF1;SORBS1;Sorbs1;Sorbs1;SORBS3;Sh3rf1;Sorbs3;Sorbs1;Sh3rf2;Sorbs1;Sh3rf2;Sorbs2;SORBS2;Sorbs2;sh3rf1;Sh3rf1;Sh3rf2;…	8355;10090;10090;9606;9606;10090;9601;10090;10090;10090;8364;9601;9606;10116;10116;10090;10090;9606;9601;10090;10090;8355;10090;9606;9606;9606;10090;10116;10116;10116;10116;9606;9606;9913;10116;10116;9606;9606;9606;8364;9601;9606;10090;10090;9606;10090;10090;10090;10116;10090;10116;10090;9606;10090;7955;10116;10116;9913;10090;9606;10090;9606;10116;9606;10116;10090;10116;10090;9606;9913;9606;9606;…			GO:0003723-N/A;GO:0003723-ISO;GO:0005829-IEA;GO:0005829-ISS;GO:0005829-TAS;GO:0005829-ISO;GO:0005829-IDA;GO:0006915-IEA;GO:0045121-ISS;GO:0045121-IDA;GO:0043066-IMP;GO:0043066-IEA;GO:0043066-ISO;GO:0016363-IEA;GO:0016363-IDA;GO:0015629-TAS;GO:0048471-IEA;GO:0030027-IEA;GO:0016324-IEA;GO:0016567-IEA;GO:0030425-IDA;GO:0016600-IC;GO:1903078-IMP;GO:1903078-ISS;GO:0007160-TAS;GO:0008134-IEA;GO:0008134…	RNA binding-N/A;RNA binding-ISO;cytosol-IEA;cytosol-ISS;cytosol-TAS;cytosol-ISO;cytosol-IDA;apoptotic process-IEA;membrane raft-ISS;membrane raft-IDA;negative regulation of apoptotic process-IMP;negative regulation of apoptotic process-IEA;negative regulation of apoptotic process-ISO;nuclear matrix-IEA;nuclear matrix-IDA;actin cytoskeleton-TAS;perinuclear region of cytoplasm-IEA;lamellipodium-IEA…	Molecular Function-N/A;Molecular Function-ISO;Cellular Component-IEA;Cellular Component-ISS;Cellular Component-TAS;Cellular Component-ISO;Cellular Component-IDA;Biological Process-IEA;Cellular Component-ISS;Cellular Component-IDA;Biological Process-IMP;Biological Process-IEA;Biological Process-ISO;Cellular Component-IEA;Cellular Component-IDA;Cellular Component-TAS;Cellular Component-IEA;Cellular…	39	GO:0000122;GO:0001725;GO:0003676;GO:0005070;GO:0005158;GO:0005200;GO:0005654;GO:0005667;GO:0005829;GO:0005899;GO:0005913;GO:0005925;GO:0006936;GO:0007219;GO:0008134;GO:0008286;GO:0008307;GO:0010923;GO:0014069;GO:0016363;GO:0017166;GO:0019901;GO:0019902;GO:0019904;GO:0030425;GO:0043025;GO:0043149;GO:0043154;GO:0043410;GO:0045121;GO:0045725;GO:0046889;GO:0048041;GO:0051495;GO:0061049;GO:0098590;GO:…	negative regulation of transcription by RNA polymerase II;stress fiber;nucleic acid binding;SH3/SH2 adaptor activity;insulin receptor binding;structural constituent of cytoskeleton;nucleoplasm;transcription factor complex;cytosol;insulin receptor complex;cell-cell adherens junction;focal adhesion;muscle contraction;Notch signaling pathway;transcription factor binding;insulin receptor signaling pa…	Biological Process;Cellular Component;Molecular Function;Molecular Function;Molecular Function;Molecular Function;Cellular Component;Cellular Component;Cellular Component;Cellular Component;Cellular Component;Cellular Component;Biological Process;Biological Process;Molecular Function;Biological Process;Molecular Function;Biological Process;Cellular Component;Cellular Component;Molecular Function;…			noIPR;noIPR;IPR001452;noIPR;IPR001452;noIPR;IPR028506;IPR001452;IPR001452;noIPR;noIPR;IPR036028;IPR036028
[truncated: 7,185 more rows]
[truncated: 6 more columns]

## Sheet: KEGG Pathways
Seq	Pathway	Pathway ID	#Enzs in Pathway	Enzyme
PermPBO_1_(paired)_contig_992	Aminobenzoate degradation, Th1 and Th2 cell differentiation, T cell receptor signaling pathway	map00627, map04658, map04660	6, 1, 2	ec:3.6.1.7 - acetylphosphatase, ec:1.2.1.28 - dehydrogenase (NAD+), ec:3.1.3.41 - nitrophenyl phosphatase, ec:1.14.14.1 - monooxygenase, ec:4.2.1.17 - hydratase, ec:3.5.1.4 - acylamidase, ec:3.1.3.16 - phosphatase, ec:3.1.3.16 - phosphatase, ec:2.7.10.2 - protein-tyrosine kinase
PermPBO_1_(paired)_contig_512	Purine metabolism, Thiamine metabolism	map00230, map00730	46, 3	ec:6.3.3.1 - cyclo-ligase, ec:2.1.2.3 - formyltransferase, ec:2.1.2.2 - formyltransferase, ec:2.7.4.8 - kinase, ec:2.7.4.6 - kinase, ec:2.7.4.3 - kinase, ec:6.3.4.4 - synthase, ec:3.6.1.3 - adenylpyrophosphatase, ec:3.6.1.6 - diphosphate phosphatase, ec:3.6.1.9 - diphosphatase, ec:2.7.1.73 - kinase, ec:4.1.1.21 - carboxylase, ec:3.1.4.17 - phosphodiesterase, ec:3.5.4.4 - deaminase, ec:4.3.2.2 - l…
PermPBO_1_(paired)_contig_754	Purine metabolism, Thiamine metabolism	map00230, map00730	46, 3	ec:6.3.3.1 - cyclo-ligase, ec:2.1.2.3 - formyltransferase, ec:2.1.2.2 - formyltransferase, ec:2.7.4.8 - kinase, ec:2.7.4.6 - kinase, ec:2.7.4.3 - kinase, ec:6.3.4.4 - synthase, ec:3.6.1.3 - adenylpyrophosphatase, ec:3.6.1.6 - diphosphate phosphatase, ec:3.6.1.9 - diphosphatase, ec:2.7.1.73 - kinase, ec:4.1.1.21 - carboxylase, ec:3.1.4.17 - phosphodiesterase, ec:3.5.4.4 - deaminase, ec:4.3.2.2 - l…
PermPBO_1_(paired)_contig_3364	Purine metabolism, Thiamine metabolism	map00230, map00730	46, 3	ec:6.3.3.1 - cyclo-ligase, ec:2.1.2.3 - formyltransferase, ec:2.1.2.2 - formyltransferase, ec:2.7.4.8 - kinase, ec:2.7.4.6 - kinase, ec:2.7.4.3 - kinase, ec:6.3.4.4 - synthase, ec:3.6.1.3 - adenylpyrophosphatase, ec:3.6.1.6 - diphosphate phosphatase, ec:3.6.1.9 - diphosphatase, ec:2.7.1.73 - kinase, ec:4.1.1.21 - carboxylase, ec:3.1.4.17 - phosphodiesterase, ec:3.5.4.4 - deaminase, ec:4.3.2.2 - l…
PermPBO_1_(paired)_contig_2273	Metabolism of xenobiotics by cytochrome P450, Glutathione metabolism, Drug metabolism - cytochrome P450, Drug metabolism - other enzymes	map00980, map00480, map00982, map00983	7, 17, 6, 18	ec:1.1.1.184 - reductase (NADPH), ec:2.5.1.18 - transferase, ec:1.1.1.1 - dehydrogenase, ec:1.14.14.1 - monooxygenase, ec:1.2.1.5 - dehydrogenase [NAD(P)+], ec:3.3.2.9 - epoxide hydrolase, ec:2.4.1.17 - 1-naphthol glucuronyltransferase, ec:3.5.2.9 - (ATP-hydrolysing), ec:3.4.19.13 - hydrolase, ec:1.11.1.9 - peroxidase, ec:4.3.2.9 - gamma-glutamyl-amino acid cyclotransferase, ec:1.17.4.1 - reducta…
PermPBO_1_(paired)_contig_3365	Phenylpropanoid biosynthesis, Phenylalanine metabolism, Fatty acid biosynthesis, Ubiquinone and other terpenoid-quinone biosynthesis	map00940, map00360, map00061, map00130	3, 10, 7, 3	ec:1.11.1.7 - lactoperoxidase, ec:6.2.1.12 - ligase, ec:3.2.1.21 - gentiobiase, ec:4.1.1.28 - decarboxylase, ec:1.13.11.27 - dioxygenase, ec:2.3.1.174 - thiolase, ec:6.2.1.12 - ligase, ec:2.6.1.5 - transaminase, ec:2.6.1.1 - transaminase, ec:4.2.1.17 - hydratase, ec:1.2.1.5 - dehydrogenase [NAD(P)+], ec:1.14.16.1 - 4-monooxygenase, ec:3.5.1.4 - acylamidase, ec:6.4.1.2 - carboxylase, ec:2.3.1.86 -…
PermPBO_1_(paired)_contig_5783	Pyrimidine metabolism, Aminoacyl-tRNA biosynthesis, Pantothenate and CoA biosynthesis, Purine metabolism, Starch and sucrose metabolism, Riboflavin metabolism, Nicotinate and nicotinamide metabolism	map00240, map00970, map00770, map00230, map00500, map00740, map00760	26, 16, 11, 46, 22, 4, 13	ec:2.7.4.6 - kinase, ec:3.5.2.2 - hydantoinase, ec:6.3.4.2 - synthase (glutamine hydrolysing), ec:3.6.1.6 - diphosphate phosphatase, ec:3.6.1.9 - diphosphatase, ec:4.1.1.23 - decarboxylase, ec:2.7.1.48 - kinase, ec:3.5.4.5 - deaminase, ec:1.17.4.1 - reductase, ec:3.6.1.17 - (asymmetrical), ec:4.2.1.70 - synthase, ec:3.6.1.23 - diphosphatase, ec:2.7.7.6 - RNA polymerase, ec:2.7.7.7 - DNA polymeras…
PermPBO_1_(paired)_contig_6630	Aminobenzoate degradation, Glycerophospholipid metabolism, Th1 and Th2 cell differentiation, Phosphatidylinositol signaling system, Inositol phosphate metabolism, T cell receptor signaling pathway	map00627, map00564, map04658, map04070, map00562, map04660	6, 26, 1, 20, 20, 2	ec:3.6.1.7 - acetylphosphatase, ec:1.2.1.28 - dehydrogenase (NAD+), ec:3.1.3.41 - nitrophenyl phosphatase, ec:1.14.14.1 - monooxygenase, ec:4.2.1.17 - hydratase, ec:3.5.1.4 - acylamidase, ec:2.7.1.107 - kinase (ATP), ec:2.7.1.82 - kinase, ec:2.7.1.32 - kinase, ec:4.2.3.2 - phospho-lyase, ec:4.1.1.65 - decarboxylase, ec:2.7.8.1 - EPT, ec:2.7.8.2 - cholinephosphotransferase, ec:2.3.1.15 - 1-O-acylt…
[truncated: 1,203 more rows]
